# Supplementary material for: Mechanistic insights into glycoside 3-oxidases involved in C-glycoside metabolism in soil microorganisms
Source: Nat Commun. 2023 Nov 14;14:7289. doi: 10.1038/s41467-023-42000-3 (PMC10646112; doi:10.1038/s41467-023-42000-3)
Supplement: Supplementary file 5 — Supplementary Data 1 [file 41467_2023_42000_MOESM5_ESM.zip › SuppInfo-MD-files/cMDs-for-MMPBSA/mang_end_5.pdb]

CRYST1   81.982   80.868   75.222  90.00  90.00  90.00               1
ATOM      1  N   ARG     1      38.743  22.320  17.291  1.00  0.00           N  
ATOM      2  H1  ARG     1      39.549  21.931  17.758  1.00  0.00           H  
ATOM      3  H2  ARG     1      38.007  21.628  17.305  1.00  0.00           H  
ATOM      4  H3  ARG     1      39.078  22.472  16.351  1.00  0.00           H  
ATOM      5  CA  ARG     1      38.264  23.615  17.823  1.00  0.00           C  
ATOM      6  HA  ARG     1      37.485  24.058  17.203  1.00  0.00           H  
ATOM      7  CB  ARG     1      37.726  23.544  19.241  1.00  0.00           C  
ATOM      8  HB2 ARG     1      36.809  22.957  19.194  1.00  0.00           H  
ATOM      9  HB3 ARG     1      38.467  22.999  19.825  1.00  0.00           H  
ATOM     10  CG  ARG     1      37.276  24.924  19.961  1.00  0.00           C  
ATOM     11  HG2 ARG     1      36.592  25.479  19.318  1.00  0.00           H  
ATOM     12  HG3 ARG     1      38.199  25.457  20.188  1.00  0.00           H  
ATOM     13  CD  ARG     1      36.550  24.737  21.262  1.00  0.00           C  
ATOM     14  HD2 ARG     1      35.866  23.896  21.151  1.00  0.00           H  
ATOM     15  HD3 ARG     1      37.327  24.523  21.996  1.00  0.00           H  
ATOM     16  NE  ARG     1      35.833  25.933  21.640  1.00  0.00           N  
ATOM     17  HE  ARG     1      35.404  26.462  20.894  1.00  0.00           H  
ATOM     18  CZ  ARG     1      35.616  26.274  22.898  1.00  0.00           C  
ATOM     19  NH1 ARG     1      35.969  25.654  23.966  1.00  0.00           N  
ATOM     20 HH11 ARG     1      36.047  24.647  23.984  1.00  0.00           H  
ATOM     21 HH12 ARG     1      35.793  26.110  24.850  1.00  0.00           H  
ATOM     22  NH2 ARG     1      35.070  27.372  23.263  1.00  0.00           N  
ATOM     23 HH21 ARG     1      34.820  27.954  22.476  1.00  0.00           H  
ATOM     24 HH22 ARG     1      34.999  27.735  24.202  1.00  0.00           H  
ATOM     25  C   ARG     1      39.356  24.620  17.876  1.00  0.00           C  
ATOM     26  O   ARG     1      39.262  25.512  17.058  1.00  0.00           O  
ATOM     27  N   TYR     2      40.410  24.442  18.683  1.00  0.00           N  
ATOM     28  H   TYR     2      40.510  23.529  19.103  1.00  0.00           H  
ATOM     29  CA  TYR     2      41.611  25.381  18.639  1.00  0.00           C  
ATOM     30  HA  TYR     2      41.235  26.400  18.731  1.00  0.00           H  
ATOM     31  CB  TYR     2      42.396  25.137  19.894  1.00  0.00           C  
ATOM     32  HB2 TYR     2      43.218  25.823  20.103  1.00  0.00           H  
ATOM     33  HB3 TYR     2      43.009  24.263  19.677  1.00  0.00           H  
ATOM     34  CG  TYR     2      41.641  25.069  21.260  1.00  0.00           C  
ATOM     35  CD1 TYR     2      41.047  26.209  21.748  1.00  0.00           C  
ATOM     36  HD1 TYR     2      41.210  27.158  21.259  1.00  0.00           H  
ATOM     37  CE1 TYR     2      40.169  26.041  22.865  1.00  0.00           C  
ATOM     38  HE1 TYR     2      39.657  26.873  23.326  1.00  0.00           H  
ATOM     39  CZ  TYR     2      39.971  24.840  23.538  1.00  0.00           C  
ATOM     40  OH  TYR     2      39.282  24.864  24.727  1.00  0.00           O  
ATOM     41  HH  TYR     2      38.997  25.727  25.038  1.00  0.00           H  
ATOM     42  CE2 TYR     2      40.569  23.709  22.962  1.00  0.00           C  
ATOM     43  HE2 TYR     2      40.481  22.741  23.431  1.00  0.00           H  
ATOM     44  CD2 TYR     2      41.395  23.824  21.838  1.00  0.00           C  
ATOM     45  HD2 TYR     2      41.870  23.056  21.246  1.00  0.00           H  
ATOM     46  C   TYR     2      42.503  25.338  17.375  1.00  0.00           C  
ATOM     47  O   TYR     2      42.700  24.209  16.752  1.00  0.00           O  
ATOM     48  N   PRO     3      43.190  26.454  17.028  1.00  0.00           N  
ATOM     49  CD  PRO     3      43.056  27.753  17.678  1.00  0.00           C  
ATOM     50  HD2 PRO     3      42.223  28.274  17.207  1.00  0.00           H  
ATOM     51  HD3 PRO     3      43.015  27.639  18.761  1.00  0.00           H  
ATOM     52  CG  PRO     3      44.400  28.402  17.270  1.00  0.00           C  
ATOM     53  HG2 PRO     3      45.202  28.118  17.951  1.00  0.00           H  
ATOM     54  HG3 PRO     3      44.505  29.487  17.258  1.00  0.00           H  
ATOM     55  CB  PRO     3      44.742  27.857  15.897  1.00  0.00           C  
ATOM     56  HB2 PRO     3      44.087  28.289  15.141  1.00  0.00           H  
ATOM     57  HB3 PRO     3      45.781  27.923  15.573  1.00  0.00           H  
ATOM     58  CA  PRO     3      44.310  26.436  16.092  1.00  0.00           C  
ATOM     59  HA  PRO     3      43.918  25.999  15.173  1.00  0.00           H  
ATOM     60  C   PRO     3      45.524  25.604  16.668  1.00  0.00           C  
ATOM     61  O   PRO     3      45.693  25.394  17.885  1.00  0.00           O  
ATOM     62  N   ALA     4      46.420  25.267  15.716  1.00  0.00           N  
ATOM     63  H   ALA     4      46.235  25.464  14.743  1.00  0.00           H  
ATOM     64  CA  ALA     4      47.735  24.759  16.048  1.00  0.00           C  
ATOM     65  HA  ALA     4      47.618  23.923  16.738  1.00  0.00           H  
ATOM     66  CB  ALA     4      48.233  24.141  14.689  1.00  0.00           C  
ATOM     67  HB1 ALA     4      47.469  23.495  14.257  1.00  0.00           H  
ATOM     68  HB2 ALA     4      49.125  23.534  14.842  1.00  0.00           H  
ATOM     69  HB3 ALA     4      48.486  25.047  14.139  1.00  0.00           H  
ATOM     70  C   ALA     4      48.697  25.787  16.599  1.00  0.00           C  
ATOM     71  O   ALA     4      49.445  25.412  17.504  1.00  0.00           O  
ATOM     72  N   ALA     5      48.664  27.032  16.195  1.00  0.00           N  
ATOM     73  H   ALA     5      47.948  27.316  15.540  1.00  0.00           H  
ATOM     74  CA  ALA     5      49.718  28.013  16.532  1.00  0.00           C  
ATOM     75  HA  ALA     5      49.895  27.837  17.593  1.00  0.00           H  
ATOM     76  CB  ALA     5      51.015  27.883  15.652  1.00  0.00           C  
ATOM     77  HB1 ALA     5      51.384  26.858  15.629  1.00  0.00           H  
ATOM     78  HB2 ALA     5      51.794  28.544  16.033  1.00  0.00           H  
ATOM     79  HB3 ALA     5      50.856  28.202  14.622  1.00  0.00           H  
ATOM     80  C   ALA     5      49.252  29.456  16.432  1.00  0.00           C  
ATOM     81  O   ALA     5      48.380  29.843  15.730  1.00  0.00           O  
ATOM     82  N   VAL     6      49.986  30.292  17.217  1.00  0.00           N  
ATOM     83  H   VAL     6      50.758  29.921  17.753  1.00  0.00           H  
ATOM     84  CA  VAL     6      49.843  31.762  17.260  1.00  0.00           C  
ATOM     85  HA  VAL     6      49.454  32.117  16.306  1.00  0.00           H  
ATOM     86  CB  VAL     6      48.869  32.119  18.382  1.00  0.00           C  
ATOM     87  HB  VAL     6      49.102  33.161  18.603  1.00  0.00           H  
ATOM     88  CG1 VAL     6      47.437  32.048  17.771  1.00  0.00           C  
ATOM     89 HG11 VAL     6      47.368  32.563  16.813  1.00  0.00           H  
ATOM     90 HG12 VAL     6      47.049  31.030  17.815  1.00  0.00           H  
ATOM     91 HG13 VAL     6      46.809  32.628  18.446  1.00  0.00           H  
ATOM     92  CG2 VAL     6      48.893  31.309  19.631  1.00  0.00           C  
ATOM     93 HG21 VAL     6      48.429  31.948  20.382  1.00  0.00           H  
ATOM     94 HG22 VAL     6      48.310  30.388  19.605  1.00  0.00           H  
ATOM     95 HG23 VAL     6      49.905  31.126  19.992  1.00  0.00           H  
ATOM     96  C   VAL     6      51.285  32.280  17.584  1.00  0.00           C  
ATOM     97  O   VAL     6      52.188  31.543  18.067  1.00  0.00           O  
ATOM     98  N   ASP     7      51.530  33.592  17.430  1.00  0.00           N  
ATOM     99  H   ASP     7      50.789  34.144  17.023  1.00  0.00           H  
ATOM    100  CA  ASP     7      52.707  34.279  18.014  1.00  0.00           C  
ATOM    101  HA  ASP     7      53.591  33.706  17.737  1.00  0.00           H  
ATOM    102  CB  ASP     7      52.776  35.690  17.431  1.00  0.00           C  
ATOM    103  HB2 ASP     7      53.553  36.252  17.950  1.00  0.00           H  
ATOM    104  HB3 ASP     7      51.840  36.154  17.742  1.00  0.00           H  
ATOM    105  CG  ASP     7      52.956  35.702  15.918  1.00  0.00           C  
ATOM    106  OD1 ASP     7      53.956  35.142  15.410  1.00  0.00           O  
ATOM    107  OD2 ASP     7      52.066  36.243  15.215  1.00  0.00           O  
ATOM    108  C   ASP     7      52.604  34.381  19.564  1.00  0.00           C  
ATOM    109  O   ASP     7      53.520  34.086  20.301  1.00  0.00           O  
ATOM    110  N   VAL     8      51.463  34.733  20.083  1.00  0.00           N  
ATOM    111  H   VAL     8      50.685  34.986  19.490  1.00  0.00           H  
ATOM    112  CA  VAL     8      51.211  35.016  21.511  1.00  0.00           C  
ATOM    113  HA  VAL     8      52.007  34.496  22.045  1.00  0.00           H  
ATOM    114  CB  VAL     8      51.181  36.566  21.863  1.00  0.00           C  
ATOM    115  HB  VAL     8      50.273  37.079  21.548  1.00  0.00           H  
ATOM    116  CG1 VAL     8      51.196  36.723  23.366  1.00  0.00           C  
ATOM    117 HG11 VAL     8      51.818  35.970  23.849  1.00  0.00           H  
ATOM    118 HG12 VAL     8      50.190  36.648  23.780  1.00  0.00           H  
ATOM    119 HG13 VAL     8      51.611  37.705  23.590  1.00  0.00           H  
ATOM    120  CG2 VAL     8      52.301  37.224  21.031  1.00  0.00           C  
ATOM    121 HG21 VAL     8      53.256  36.698  21.049  1.00  0.00           H  
ATOM    122 HG22 VAL     8      52.043  37.234  19.972  1.00  0.00           H  
ATOM    123 HG23 VAL     8      52.301  38.265  21.356  1.00  0.00           H  
ATOM    124  C   VAL     8      49.922  34.375  22.060  1.00  0.00           C  
ATOM    125  O   VAL     8      48.740  34.629  21.679  1.00  0.00           O  
ATOM    126  N   ALA     9      50.026  33.552  23.072  1.00  0.00           N  
ATOM    127  H   ALA     9      50.948  33.322  23.415  1.00  0.00           H  
ATOM    128  CA  ALA     9      48.916  33.006  23.888  1.00  0.00           C  
ATOM    129  HA  ALA     9      47.990  33.132  23.327  1.00  0.00           H  
ATOM    130  CB  ALA     9      49.128  31.443  24.089  1.00  0.00           C  
ATOM    131  HB1 ALA     9      48.224  31.015  24.522  1.00  0.00           H  
ATOM    132  HB2 ALA     9      49.398  30.956  23.152  1.00  0.00           H  
ATOM    133  HB3 ALA     9      50.004  31.306  24.723  1.00  0.00           H  
ATOM    134  C   ALA     9      48.690  33.678  25.351  1.00  0.00           C  
ATOM    135  O   ALA     9      49.666  33.919  26.032  1.00  0.00           O  
ATOM    136  N   ILE    10      47.416  33.790  25.806  1.00  0.00           N  
ATOM    137  H   ILE    10      46.587  33.561  25.276  1.00  0.00           H  
ATOM    138  CA  ILE    10      47.088  34.435  27.108  1.00  0.00           C  
ATOM    139  HA  ILE    10      47.939  34.455  27.789  1.00  0.00           H  
ATOM    140  CB  ILE    10      46.627  35.905  27.026  1.00  0.00           C  
ATOM    141  HB  ILE    10      45.679  36.006  26.497  1.00  0.00           H  
ATOM    142  CG2 ILE    10      46.318  36.529  28.404  1.00  0.00           C  
ATOM    143 HG21 ILE    10      45.445  36.028  28.824  1.00  0.00           H  
ATOM    144 HG22 ILE    10      47.238  36.351  28.959  1.00  0.00           H  
ATOM    145 HG23 ILE    10      45.930  37.548  28.397  1.00  0.00           H  
ATOM    146  CG1 ILE    10      47.792  36.764  26.379  1.00  0.00           C  
ATOM    147 HG12 ILE    10      48.711  36.199  26.534  1.00  0.00           H  
ATOM    148 HG13 ILE    10      47.927  37.668  26.973  1.00  0.00           H  
ATOM    149  CD1 ILE    10      47.666  37.124  24.881  1.00  0.00           C  
ATOM    150 HD11 ILE    10      48.495  37.736  24.526  1.00  0.00           H  
ATOM    151 HD12 ILE    10      46.788  37.725  24.642  1.00  0.00           H  
ATOM    152 HD13 ILE    10      47.566  36.203  24.307  1.00  0.00           H  
ATOM    153  C   ILE    10      45.980  33.543  27.776  1.00  0.00           C  
ATOM    154  O   ILE    10      45.010  33.119  27.150  1.00  0.00           O  
ATOM    155  N   VAL    11      46.392  33.127  29.029  1.00  0.00           N  
ATOM    156  H   VAL    11      47.287  33.388  29.417  1.00  0.00           H  
ATOM    157  CA  VAL    11      45.547  32.299  29.848  1.00  0.00           C  
ATOM    158  HA  VAL    11      44.828  31.736  29.254  1.00  0.00           H  
ATOM    159  CB  VAL    11      46.479  31.390  30.697  1.00  0.00           C  
ATOM    160  HB  VAL    11      47.108  31.932  31.403  1.00  0.00           H  
ATOM    161  CG1 VAL    11      45.448  30.417  31.386  1.00  0.00           C  
ATOM    162 HG11 VAL    11      44.713  31.006  31.933  1.00  0.00           H  
ATOM    163 HG12 VAL    11      44.934  29.876  30.592  1.00  0.00           H  
ATOM    164 HG13 VAL    11      46.060  29.839  32.079  1.00  0.00           H  
ATOM    165  CG2 VAL    11      47.440  30.489  29.868  1.00  0.00           C  
ATOM    166 HG21 VAL    11      48.009  29.974  30.641  1.00  0.00           H  
ATOM    167 HG22 VAL    11      48.193  31.106  29.378  1.00  0.00           H  
ATOM    168 HG23 VAL    11      46.869  29.846  29.198  1.00  0.00           H  
ATOM    169  C   VAL    11      44.755  33.255  30.751  1.00  0.00           C  
ATOM    170  O   VAL    11      45.373  34.067  31.451  1.00  0.00           O  
ATOM    171  N   GLY    12      43.427  33.088  30.681  1.00  0.00           N  
ATOM    172  H   GLY    12      43.036  32.405  30.048  1.00  0.00           H  
ATOM    173  CA  GLY    12      42.484  33.831  31.478  1.00  0.00           C  
ATOM    174  HA2 GLY    12      41.710  33.168  31.863  1.00  0.00           H  
ATOM    175  HA3 GLY    12      42.950  34.352  32.314  1.00  0.00           H  
ATOM    176  C   GLY    12      41.925  34.950  30.643  1.00  0.00           C  
ATOM    177  O   GLY    12      42.475  35.352  29.632  1.00  0.00           O  
ATOM    178  N   SER    13      40.966  35.687  31.219  1.00  0.00           N  
ATOM    179  H   SER    13      40.455  35.177  31.926  1.00  0.00           H  
ATOM    180  CA  SER    13      40.243  36.704  30.522  1.00  0.00           C  
ATOM    181  HA  SER    13      40.985  37.209  29.904  1.00  0.00           H  
ATOM    182  CB  SER    13      39.026  36.138  29.790  1.00  0.00           C  
ATOM    183  HB2 SER    13      39.217  35.265  29.165  1.00  0.00           H  
ATOM    184  HB3 SER    13      38.655  36.910  29.117  1.00  0.00           H  
ATOM    185  OG  SER    13      38.022  35.733  30.677  1.00  0.00           O  
ATOM    186  HG  SER    13      38.357  34.956  31.130  1.00  0.00           H  
ATOM    187  C   SER    13      39.790  37.991  31.344  1.00  0.00           C  
ATOM    188  O   SER    13      39.037  38.841  30.794  1.00  0.00           O  
ATOM    189  N   GLY    14      40.336  38.076  32.583  1.00  0.00           N  
ATOM    190  H   GLY    14      40.996  37.360  32.852  1.00  0.00           H  
ATOM    191  CA  GLY    14      40.148  39.265  33.409  1.00  0.00           C  
ATOM    192  HA2 GLY    14      39.076  39.428  33.302  1.00  0.00           H  
ATOM    193  HA3 GLY    14      40.442  39.023  34.430  1.00  0.00           H  
ATOM    194  C   GLY    14      40.835  40.529  32.892  1.00  0.00           C  
ATOM    195  O   GLY    14      41.361  40.574  31.790  1.00  0.00           O  
ATOM    196  N   PRO    15      40.898  41.605  33.673  1.00  0.00           N  
ATOM    197  CD  PRO    15      40.590  41.643  35.068  1.00  0.00           C  
ATOM    198  HD2 PRO    15      39.514  41.661  35.244  1.00  0.00           H  
ATOM    199  HD3 PRO    15      40.927  40.810  35.685  1.00  0.00           H  
ATOM    200  CG  PRO    15      41.145  42.946  35.657  1.00  0.00           C  
ATOM    201  HG2 PRO    15      40.462  43.397  36.377  1.00  0.00           H  
ATOM    202  HG3 PRO    15      42.116  42.826  36.138  1.00  0.00           H  
ATOM    203  CB  PRO    15      41.200  43.805  34.397  1.00  0.00           C  
ATOM    204  HB2 PRO    15      41.979  44.565  34.456  1.00  0.00           H  
ATOM    205  HB3 PRO    15      40.157  44.093  34.264  1.00  0.00           H  
ATOM    206  CA  PRO    15      41.505  42.843  33.263  1.00  0.00           C  
ATOM    207  HA  PRO    15      41.030  43.259  32.374  1.00  0.00           H  
ATOM    208  C   PRO    15      43.046  42.693  33.011  1.00  0.00           C  
ATOM    209  O   PRO    15      43.587  43.223  32.067  1.00  0.00           O  
ATOM    210  N   THR    16      43.722  41.801  33.836  1.00  0.00           N  
ATOM    211  H   THR    16      43.205  41.153  34.413  1.00  0.00           H  
ATOM    212  CA  THR    16      45.136  41.692  33.683  1.00  0.00           C  
ATOM    213  HA  THR    16      45.510  42.701  33.513  1.00  0.00           H  
ATOM    214  CB  THR    16      45.821  41.167  34.968  1.00  0.00           C  
ATOM    215  HB  THR    16      46.817  41.605  34.902  1.00  0.00           H  
ATOM    216  CG2 THR    16      45.304  41.671  36.304  1.00  0.00           C  
ATOM    217 HG21 THR    16      44.277  41.350  36.475  1.00  0.00           H  
ATOM    218 HG22 THR    16      45.237  42.755  36.214  1.00  0.00           H  
ATOM    219 HG23 THR    16      46.009  41.375  37.082  1.00  0.00           H  
ATOM    220  OG1 THR    16      45.689  39.740  34.915  1.00  0.00           O  
ATOM    221  HG1 THR    16      44.918  39.497  35.432  1.00  0.00           H  
ATOM    222  C   THR    16      45.551  40.943  32.383  1.00  0.00           C  
ATOM    223  O   THR    16      46.411  41.406  31.608  1.00  0.00           O  
ATOM    224  N   ALA    17      44.937  39.757  32.204  1.00  0.00           N  
ATOM    225  H   ALA    17      44.385  39.362  32.951  1.00  0.00           H  
ATOM    226  CA  ALA    17      44.979  39.043  30.942  1.00  0.00           C  
ATOM    227  HA  ALA    17      46.010  38.818  30.670  1.00  0.00           H  
ATOM    228  CB  ALA    17      44.145  37.763  31.107  1.00  0.00           C  
ATOM    229  HB1 ALA    17      43.186  37.947  31.592  1.00  0.00           H  
ATOM    230  HB2 ALA    17      44.020  37.480  30.062  1.00  0.00           H  
ATOM    231  HB3 ALA    17      44.707  36.956  31.577  1.00  0.00           H  
ATOM    232  C   ALA    17      44.523  39.952  29.762  1.00  0.00           C  
ATOM    233  O   ALA    17      45.281  39.979  28.746  1.00  0.00           O  
ATOM    234  N   SER    18      43.433  40.656  29.889  1.00  0.00           N  
ATOM    235  H   SER    18      42.824  40.594  30.692  1.00  0.00           H  
ATOM    236  CA  SER    18      43.022  41.631  28.861  1.00  0.00           C  
ATOM    237  HA  SER    18      42.875  40.938  28.032  1.00  0.00           H  
ATOM    238  CB  SER    18      41.639  42.151  29.209  1.00  0.00           C  
ATOM    239  HB2 SER    18      41.591  42.721  30.138  1.00  0.00           H  
ATOM    240  HB3 SER    18      40.997  41.282  29.352  1.00  0.00           H  
ATOM    241  OG  SER    18      41.127  43.016  28.126  1.00  0.00           O  
ATOM    242  HG  SER    18      40.171  42.935  28.168  1.00  0.00           H  
ATOM    243  C   SER    18      44.028  42.694  28.408  1.00  0.00           C  
ATOM    244  O   SER    18      44.110  43.067  27.250  1.00  0.00           O  
ATOM    245  N   ALA    19      44.845  43.235  29.361  1.00  0.00           N  
ATOM    246  H   ALA    19      44.810  42.869  30.302  1.00  0.00           H  
ATOM    247  CA  ALA    19      45.749  44.344  29.184  1.00  0.00           C  
ATOM    248  HA  ALA    19      45.202  45.207  28.804  1.00  0.00           H  
ATOM    249  CB  ALA    19      46.263  44.776  30.554  1.00  0.00           C  
ATOM    250  HB1 ALA    19      45.352  44.987  31.115  1.00  0.00           H  
ATOM    251  HB2 ALA    19      46.683  43.894  31.037  1.00  0.00           H  
ATOM    252  HB3 ALA    19      46.870  45.681  30.553  1.00  0.00           H  
ATOM    253  C   ALA    19      46.954  43.902  28.215  1.00  0.00           C  
ATOM    254  O   ALA    19      47.383  44.734  27.424  1.00  0.00           O  
ATOM    255  N   TYR    20      47.289  42.636  28.345  1.00  0.00           N  
ATOM    256  H   TYR    20      46.711  42.132  29.002  1.00  0.00           H  
ATOM    257  CA  TYR    20      48.166  42.100  27.260  1.00  0.00           C  
ATOM    258  HA  TYR    20      49.020  42.776  27.294  1.00  0.00           H  
ATOM    259  CB  TYR    20      48.700  40.762  27.578  1.00  0.00           C  
ATOM    260  HB2 TYR    20      49.016  40.237  26.676  1.00  0.00           H  
ATOM    261  HB3 TYR    20      47.977  40.125  28.086  1.00  0.00           H  
ATOM    262  CG  TYR    20      49.912  40.861  28.581  1.00  0.00           C  
ATOM    263  CD1 TYR    20      49.711  40.963  29.967  1.00  0.00           C  
ATOM    264  HD1 TYR    20      48.717  41.093  30.368  1.00  0.00           H  
ATOM    265  CE1 TYR    20      50.821  40.912  30.859  1.00  0.00           C  
ATOM    266  HE1 TYR    20      50.714  40.925  31.933  1.00  0.00           H  
ATOM    267  CZ  TYR    20      52.135  40.768  30.357  1.00  0.00           C  
ATOM    268  OH  TYR    20      53.169  40.642  31.239  1.00  0.00           O  
ATOM    269  HH  TYR    20      52.961  40.246  32.089  1.00  0.00           H  
ATOM    270  CE2 TYR    20      52.338  40.665  28.982  1.00  0.00           C  
ATOM    271  HE2 TYR    20      53.324  40.292  28.749  1.00  0.00           H  
ATOM    272  CD2 TYR    20      51.264  40.677  28.057  1.00  0.00           C  
ATOM    273  HD2 TYR    20      51.442  40.571  26.997  1.00  0.00           H  
ATOM    274  C   TYR    20      47.540  42.135  25.818  1.00  0.00           C  
ATOM    275  O   TYR    20      48.163  42.708  24.874  1.00  0.00           O  
ATOM    276  N   ALA    21      46.431  41.502  25.594  1.00  0.00           N  
ATOM    277  H   ALA    21      45.965  41.030  26.356  1.00  0.00           H  
ATOM    278  CA  ALA    21      45.819  41.420  24.332  1.00  0.00           C  
ATOM    279  HA  ALA    21      46.570  41.003  23.660  1.00  0.00           H  
ATOM    280  CB  ALA    21      44.611  40.468  24.372  1.00  0.00           C  
ATOM    281  HB1 ALA    21      45.018  39.470  24.532  1.00  0.00           H  
ATOM    282  HB2 ALA    21      44.007  40.771  25.227  1.00  0.00           H  
ATOM    283  HB3 ALA    21      44.002  40.559  23.473  1.00  0.00           H  
ATOM    284  C   ALA    21      45.422  42.811  23.834  1.00  0.00           C  
ATOM    285  O   ALA    21      45.437  42.957  22.597  1.00  0.00           O  
ATOM    286  N   ARG    22      45.043  43.733  24.666  1.00  0.00           N  
ATOM    287  H   ARG    22      45.067  43.567  25.662  1.00  0.00           H  
ATOM    288  CA  ARG    22      44.864  45.141  24.249  1.00  0.00           C  
ATOM    289  HA  ARG    22      44.050  45.299  23.541  1.00  0.00           H  
ATOM    290  CB  ARG    22      44.401  45.882  25.480  1.00  0.00           C  
ATOM    291  HB2 ARG    22      45.117  45.820  26.300  1.00  0.00           H  
ATOM    292  HB3 ARG    22      43.512  45.371  25.848  1.00  0.00           H  
ATOM    293  CG  ARG    22      43.984  47.334  25.334  1.00  0.00           C  
ATOM    294  HG2 ARG    22      43.683  47.729  26.305  1.00  0.00           H  
ATOM    295  HG3 ARG    22      44.932  47.814  25.095  1.00  0.00           H  
ATOM    296  CD  ARG    22      42.983  47.600  24.305  1.00  0.00           C  
ATOM    297  HD2 ARG    22      43.164  47.152  23.328  1.00  0.00           H  
ATOM    298  HD3 ARG    22      42.007  47.142  24.462  1.00  0.00           H  
ATOM    299  NE  ARG    22      42.889  48.999  24.085  1.00  0.00           N  
ATOM    300  HE  ARG    22      43.539  49.343  23.393  1.00  0.00           H  
ATOM    301  CZ  ARG    22      41.961  49.818  24.423  1.00  0.00           C  
ATOM    302  NH1 ARG    22      40.924  49.420  25.067  1.00  0.00           N  
ATOM    303 HH11 ARG    22      41.128  48.534  25.506  1.00  0.00           H  
ATOM    304 HH12 ARG    22      40.202  50.031  25.422  1.00  0.00           H  
ATOM    305  NH2 ARG    22      42.034  51.036  23.997  1.00  0.00           N  
ATOM    306 HH21 ARG    22      42.801  51.276  23.386  1.00  0.00           H  
ATOM    307 HH22 ARG    22      41.377  51.655  24.451  1.00  0.00           H  
ATOM    308  C   ARG    22      46.131  45.744  23.711  1.00  0.00           C  
ATOM    309  O   ARG    22      46.151  46.219  22.599  1.00  0.00           O  
ATOM    310  N   ILE    23      47.207  45.769  24.520  1.00  0.00           N  
ATOM    311  H   ILE    23      47.078  45.304  25.407  1.00  0.00           H  
ATOM    312  CA  ILE    23      48.391  46.515  24.149  1.00  0.00           C  
ATOM    313  HA  ILE    23      48.051  47.449  23.703  1.00  0.00           H  
ATOM    314  CB  ILE    23      49.244  46.835  25.430  1.00  0.00           C  
ATOM    315  HB  ILE    23      49.451  45.842  25.829  1.00  0.00           H  
ATOM    316  CG2 ILE    23      50.633  47.443  25.171  1.00  0.00           C  
ATOM    317 HG21 ILE    23      51.111  46.931  24.336  1.00  0.00           H  
ATOM    318 HG22 ILE    23      50.624  48.461  24.783  1.00  0.00           H  
ATOM    319 HG23 ILE    23      51.265  47.276  26.043  1.00  0.00           H  
ATOM    320  CG1 ILE    23      48.538  47.648  26.512  1.00  0.00           C  
ATOM    321 HG12 ILE    23      49.263  47.928  27.276  1.00  0.00           H  
ATOM    322 HG13 ILE    23      47.795  47.001  26.978  1.00  0.00           H  
ATOM    323  CD1 ILE    23      47.813  48.847  25.983  1.00  0.00           C  
ATOM    324 HD11 ILE    23      48.436  49.409  25.287  1.00  0.00           H  
ATOM    325 HD12 ILE    23      46.932  48.460  25.472  1.00  0.00           H  
ATOM    326 HD13 ILE    23      47.367  49.528  26.708  1.00  0.00           H  
ATOM    327  C   ILE    23      49.184  45.892  22.980  1.00  0.00           C  
ATOM    328  O   ILE    23      49.740  46.661  22.178  1.00  0.00           O  
ATOM    329  N   LEU    24      49.026  44.558  22.810  1.00  0.00           N  
ATOM    330  H   LEU    24      48.478  44.074  23.508  1.00  0.00           H  
ATOM    331  CA  LEU    24      49.514  43.847  21.595  1.00  0.00           C  
ATOM    332  HA  LEU    24      50.457  44.353  21.387  1.00  0.00           H  
ATOM    333  CB  LEU    24      49.709  42.359  21.894  1.00  0.00           C  
ATOM    334  HB2 LEU    24      49.859  41.865  20.934  1.00  0.00           H  
ATOM    335  HB3 LEU    24      48.730  42.086  22.290  1.00  0.00           H  
ATOM    336  CG  LEU    24      50.754  42.022  22.935  1.00  0.00           C  
ATOM    337  HG  LEU    24      50.601  42.583  23.857  1.00  0.00           H  
ATOM    338  CD1 LEU    24      50.725  40.545  23.246  1.00  0.00           C  
ATOM    339 HD11 LEU    24      51.394  40.439  24.100  1.00  0.00           H  
ATOM    340 HD12 LEU    24      49.708  40.453  23.627  1.00  0.00           H  
ATOM    341 HD13 LEU    24      50.947  39.927  22.375  1.00  0.00           H  
ATOM    342  CD2 LEU    24      52.180  42.463  22.432  1.00  0.00           C  
ATOM    343 HD21 LEU    24      52.851  42.219  23.256  1.00  0.00           H  
ATOM    344 HD22 LEU    24      52.504  41.842  21.597  1.00  0.00           H  
ATOM    345 HD23 LEU    24      52.306  43.526  22.227  1.00  0.00           H  
ATOM    346  C   LEU    24      48.619  44.124  20.394  1.00  0.00           C  
ATOM    347  O   LEU    24      49.140  44.026  19.305  1.00  0.00           O  
ATOM    348  N   SER    25      47.319  44.392  20.487  1.00  0.00           N  
ATOM    349  H   SER    25      46.877  44.189  21.372  1.00  0.00           H  
ATOM    350  CA  SER    25      46.511  44.999  19.378  1.00  0.00           C  
ATOM    351  HA  SER    25      46.672  44.461  18.444  1.00  0.00           H  
ATOM    352  CB  SER    25      45.025  44.947  19.705  1.00  0.00           C  
ATOM    353  HB2 SER    25      44.546  45.070  18.733  1.00  0.00           H  
ATOM    354  HB3 SER    25      44.892  45.684  20.497  1.00  0.00           H  
ATOM    355  OG  SER    25      44.699  43.694  20.039  1.00  0.00           O  
ATOM    356  HG  SER    25      44.989  43.569  20.945  1.00  0.00           H  
ATOM    357  C   SER    25      46.828  46.449  19.129  1.00  0.00           C  
ATOM    358  O   SER    25      46.485  46.916  18.010  1.00  0.00           O  
ATOM    359  N   GLU    26      47.325  47.253  20.033  1.00  0.00           N  
ATOM    360  H   GLU    26      47.335  46.867  20.967  1.00  0.00           H  
ATOM    361  CA  GLU    26      47.647  48.701  19.729  1.00  0.00           C  
ATOM    362  HA  GLU    26      46.969  49.176  19.020  1.00  0.00           H  
ATOM    363  CB  GLU    26      47.523  49.570  21.022  1.00  0.00           C  
ATOM    364  HB2 GLU    26      47.844  50.577  20.759  1.00  0.00           H  
ATOM    365  HB3 GLU    26      48.179  49.228  21.823  1.00  0.00           H  
ATOM    366  CG  GLU    26      46.042  49.596  21.569  1.00  0.00           C  
ATOM    367  HG2 GLU    26      45.320  49.843  20.791  1.00  0.00           H  
ATOM    368  HG3 GLU    26      45.807  48.573  21.861  1.00  0.00           H  
ATOM    369  CD  GLU    26      45.764  50.607  22.629  1.00  0.00           C  
ATOM    370  OE1 GLU    26      46.620  50.879  23.505  1.00  0.00           O  
ATOM    371  OE2 GLU    26      44.610  51.160  22.640  1.00  0.00           O  
ATOM    372  C   GLU    26      49.066  48.867  19.243  1.00  0.00           C  
ATOM    373  O   GLU    26      49.357  49.700  18.361  1.00  0.00           O  
ATOM    374  N   GLU    27      50.019  48.098  19.835  1.00  0.00           N  
ATOM    375  H   GLU    27      49.661  47.586  20.629  1.00  0.00           H  
ATOM    376  CA  GLU    27      51.471  48.286  19.675  1.00  0.00           C  
ATOM    377  HA  GLU    27      51.580  49.200  19.093  1.00  0.00           H  
ATOM    378  CB  GLU    27      52.215  48.420  21.050  1.00  0.00           C  
ATOM    379  HB2 GLU    27      53.262  48.665  20.870  1.00  0.00           H  
ATOM    380  HB3 GLU    27      52.287  47.429  21.499  1.00  0.00           H  
ATOM    381  CG  GLU    27      51.654  49.596  21.984  1.00  0.00           C  
ATOM    382  HG2 GLU    27      52.341  49.859  22.789  1.00  0.00           H  
ATOM    383  HG3 GLU    27      50.676  49.301  22.364  1.00  0.00           H  
ATOM    384  CD  GLU    27      51.471  50.888  21.267  1.00  0.00           C  
ATOM    385  OE1 GLU    27      50.426  51.537  21.535  1.00  0.00           O  
ATOM    386  OE2 GLU    27      52.342  51.173  20.426  1.00  0.00           O  
ATOM    387  C   GLU    27      52.100  47.136  18.847  1.00  0.00           C  
ATOM    388  O   GLU    27      53.163  47.338  18.303  1.00  0.00           O  
ATOM    389  N   ALA    28      51.515  45.901  18.679  1.00  0.00           N  
ATOM    390  H   ALA    28      50.622  45.775  19.133  1.00  0.00           H  
ATOM    391  CA  ALA    28      51.965  44.716  17.854  1.00  0.00           C  
ATOM    392  HA  ALA    28      52.760  45.092  17.210  1.00  0.00           H  
ATOM    393  CB  ALA    28      52.546  43.581  18.714  1.00  0.00           C  
ATOM    394  HB1 ALA    28      51.781  43.076  19.302  1.00  0.00           H  
ATOM    395  HB2 ALA    28      53.372  43.989  19.297  1.00  0.00           H  
ATOM    396  HB3 ALA    28      52.930  42.825  18.028  1.00  0.00           H  
ATOM    397  C   ALA    28      50.908  44.239  16.847  1.00  0.00           C  
ATOM    398  O   ALA    28      50.580  43.023  16.705  1.00  0.00           O  
ATOM    399  N   PRO    29      50.285  45.174  16.079  1.00  0.00           N  
ATOM    400  CD  PRO    29      50.413  46.652  16.102  1.00  0.00           C  
ATOM    401  HD2 PRO    29      51.417  47.075  16.065  1.00  0.00           H  
ATOM    402  HD3 PRO    29      49.867  47.084  16.941  1.00  0.00           H  
ATOM    403  CG  PRO    29      49.777  47.081  14.808  1.00  0.00           C  
ATOM    404  HG2 PRO    29      50.469  47.121  13.967  1.00  0.00           H  
ATOM    405  HG3 PRO    29      49.288  48.035  15.006  1.00  0.00           H  
ATOM    406  CB  PRO    29      48.699  46.086  14.511  1.00  0.00           C  
ATOM    407  HB2 PRO    29      48.599  45.959  13.433  1.00  0.00           H  
ATOM    408  HB3 PRO    29      47.809  46.370  15.073  1.00  0.00           H  
ATOM    409  CA  PRO    29      49.292  44.811  15.047  1.00  0.00           C  
ATOM    410  HA  PRO    29      48.576  44.114  15.481  1.00  0.00           H  
ATOM    411  C   PRO    29      49.935  44.037  13.907  1.00  0.00           C  
ATOM    412  O   PRO    29      51.100  44.299  13.508  1.00  0.00           O  
ATOM    413  N   GLY    30      49.143  43.047  13.457  1.00  0.00           N  
ATOM    414  H   GLY    30      48.139  43.112  13.552  1.00  0.00           H  
ATOM    415  CA  GLY    30      49.662  42.110  12.504  1.00  0.00           C  
ATOM    416  HA2 GLY    30      50.471  42.527  11.905  1.00  0.00           H  
ATOM    417  HA3 GLY    30      48.930  41.781  11.766  1.00  0.00           H  
ATOM    418  C   GLY    30      50.365  40.903  13.076  1.00  0.00           C  
ATOM    419  O   GLY    30      50.769  40.014  12.281  1.00  0.00           O  
ATOM    420  N   ALA    31      50.365  40.761  14.441  1.00  0.00           N  
ATOM    421  H   ALA    31      50.079  41.537  15.021  1.00  0.00           H  
ATOM    422  CA  ALA    31      50.746  39.490  15.067  1.00  0.00           C  
ATOM    423  HA  ALA    31      51.163  38.869  14.274  1.00  0.00           H  
ATOM    424  CB  ALA    31      51.820  39.749  16.168  1.00  0.00           C  
ATOM    425  HB1 ALA    31      52.254  38.787  16.441  1.00  0.00           H  
ATOM    426  HB2 ALA    31      51.477  40.282  17.055  1.00  0.00           H  
ATOM    427  HB3 ALA    31      52.582  40.418  15.770  1.00  0.00           H  
ATOM    428  C   ALA    31      49.490  38.737  15.565  1.00  0.00           C  
ATOM    429  O   ALA    31      48.618  39.344  16.132  1.00  0.00           O  
ATOM    430  N   THR    32      49.516  37.395  15.504  1.00  0.00           N  
ATOM    431  H   THR    32      50.380  36.995  15.167  1.00  0.00           H  
ATOM    432  CA  THR    32      48.403  36.518  16.068  1.00  0.00           C  
ATOM    433  HA  THR    32      47.471  37.011  15.791  1.00  0.00           H  
ATOM    434  CB  THR    32      48.442  35.129  15.378  1.00  0.00           C  
ATOM    435  HB  THR    32      47.803  34.504  16.001  1.00  0.00           H  
ATOM    436  CG2 THR    32      47.930  35.151  13.892  1.00  0.00           C  
ATOM    437 HG21 THR    32      46.872  35.402  13.813  1.00  0.00           H  
ATOM    438 HG22 THR    32      47.857  34.123  13.537  1.00  0.00           H  
ATOM    439 HG23 THR    32      48.372  35.936  13.278  1.00  0.00           H  
ATOM    440  OG1 THR    32      49.688  34.499  15.425  1.00  0.00           O  
ATOM    441  HG1 THR    32      50.404  35.134  15.349  1.00  0.00           H  
ATOM    442  C   THR    32      48.390  36.350  17.565  1.00  0.00           C  
ATOM    443  O   THR    32      49.416  36.193  18.232  1.00  0.00           O  
ATOM    444  N   ILE    33      47.187  36.384  18.178  1.00  0.00           N  
ATOM    445  H   ILE    33      46.367  36.486  17.597  1.00  0.00           H  
ATOM    446  CA  ILE    33      46.974  36.386  19.597  1.00  0.00           C  
ATOM    447  HA  ILE    33      47.805  36.127  20.253  1.00  0.00           H  
ATOM    448  CB  ILE    33      46.588  37.832  20.116  1.00  0.00           C  
ATOM    449  HB  ILE    33      45.767  38.235  19.524  1.00  0.00           H  
ATOM    450  CG2 ILE    33      46.244  37.761  21.537  1.00  0.00           C  
ATOM    451 HG21 ILE    33      46.738  36.976  22.109  1.00  0.00           H  
ATOM    452 HG22 ILE    33      45.176  37.647  21.726  1.00  0.00           H  
ATOM    453 HG23 ILE    33      46.417  38.758  21.940  1.00  0.00           H  
ATOM    454  CG1 ILE    33      47.848  38.772  20.036  1.00  0.00           C  
ATOM    455 HG12 ILE    33      48.372  38.781  20.992  1.00  0.00           H  
ATOM    456 HG13 ILE    33      48.521  38.559  19.205  1.00  0.00           H  
ATOM    457  CD1 ILE    33      47.175  40.153  19.797  1.00  0.00           C  
ATOM    458 HD11 ILE    33      46.766  40.532  20.734  1.00  0.00           H  
ATOM    459 HD12 ILE    33      48.028  40.801  19.596  1.00  0.00           H  
ATOM    460 HD13 ILE    33      46.490  40.113  18.951  1.00  0.00           H  
ATOM    461  C   ILE    33      45.786  35.415  19.797  1.00  0.00           C  
ATOM    462  O   ILE    33      44.876  35.387  18.981  1.00  0.00           O  
ATOM    463  N   ALA    34      45.771  34.607  20.898  1.00  0.00           N  
ATOM    464  H   ALA    34      46.585  34.492  21.485  1.00  0.00           H  
ATOM    465  CA  ALA    34      44.610  33.807  21.298  1.00  0.00           C  
ATOM    466  HA  ALA    34      43.693  34.232  20.889  1.00  0.00           H  
ATOM    467  CB  ALA    34      44.677  32.366  20.790  1.00  0.00           C  
ATOM    468  HB1 ALA    34      45.593  31.907  21.162  1.00  0.00           H  
ATOM    469  HB2 ALA    34      43.900  31.734  21.220  1.00  0.00           H  
ATOM    470  HB3 ALA    34      44.632  32.289  19.704  1.00  0.00           H  
ATOM    471  C   ALA    34      44.371  33.918  22.800  1.00  0.00           C  
ATOM    472  O   ALA    34      45.342  33.696  23.491  1.00  0.00           O  
ATOM    473  N   MET    35      43.170  34.112  23.398  1.00  0.00           N  
ATOM    474  H   MET    35      42.358  34.291  22.824  1.00  0.00           H  
ATOM    475  CA  MET    35      42.984  34.147  24.778  1.00  0.00           C  
ATOM    476  HA  MET    35      43.979  34.015  25.201  1.00  0.00           H  
ATOM    477  CB  MET    35      42.413  35.570  25.139  1.00  0.00           C  
ATOM    478  HB2 MET    35      43.298  36.102  24.791  1.00  0.00           H  
ATOM    479  HB3 MET    35      41.544  35.898  24.569  1.00  0.00           H  
ATOM    480  CG  MET    35      42.047  35.748  26.635  1.00  0.00           C  
ATOM    481  HG2 MET    35      41.374  34.906  26.795  1.00  0.00           H  
ATOM    482  HG3 MET    35      42.980  35.693  27.195  1.00  0.00           H  
ATOM    483  SD  MET    35      41.194  37.328  27.041  1.00  0.00           S  
ATOM    484  CE  MET    35      42.546  38.505  26.871  1.00  0.00           C  
ATOM    485  HE1 MET    35      43.214  38.481  27.732  1.00  0.00           H  
ATOM    486  HE2 MET    35      43.130  38.259  25.984  1.00  0.00           H  
ATOM    487  HE3 MET    35      42.144  39.516  26.803  1.00  0.00           H  
ATOM    488  C   MET    35      41.964  32.946  25.121  1.00  0.00           C  
ATOM    489  O   MET    35      40.944  32.728  24.531  1.00  0.00           O  
ATOM    490  N   PHE    36      42.324  32.223  26.193  1.00  0.00           N  
ATOM    491  H   PHE    36      43.145  32.589  26.654  1.00  0.00           H  
ATOM    492  CA  PHE    36      41.733  30.884  26.560  1.00  0.00           C  
ATOM    493  HA  PHE    36      40.857  30.791  25.920  1.00  0.00           H  
ATOM    494  CB  PHE    36      42.741  29.723  26.229  1.00  0.00           C  
ATOM    495  HB2 PHE    36      43.571  29.791  26.932  1.00  0.00           H  
ATOM    496  HB3 PHE    36      42.335  28.738  26.458  1.00  0.00           H  
ATOM    497  CG  PHE    36      43.413  29.638  24.877  1.00  0.00           C  
ATOM    498  CD1 PHE    36      43.077  28.681  23.916  1.00  0.00           C  
ATOM    499  HD1 PHE    36      42.164  28.116  24.035  1.00  0.00           H  
ATOM    500  CE1 PHE    36      43.892  28.559  22.787  1.00  0.00           C  
ATOM    501  HE1 PHE    36      43.535  27.772  22.139  1.00  0.00           H  
ATOM    502  CZ  PHE    36      44.934  29.431  22.511  1.00  0.00           C  
ATOM    503  HZ  PHE    36      45.323  29.480  21.504  1.00  0.00           H  
ATOM    504  CE2 PHE    36      45.354  30.372  23.480  1.00  0.00           C  
ATOM    505  HE2 PHE    36      46.089  31.125  23.237  1.00  0.00           H  
ATOM    506  CD2 PHE    36      44.589  30.374  24.701  1.00  0.00           C  
ATOM    507  HD2 PHE    36      44.901  31.103  25.434  1.00  0.00           H  
ATOM    508  C   PHE    36      41.335  30.921  28.086  1.00  0.00           C  
ATOM    509  O   PHE    36      42.100  31.173  29.017  1.00  0.00           O  
ATOM    510  N   GLU    37      40.038  30.698  28.307  1.00  0.00           N  
ATOM    511  H   GLU    37      39.431  30.647  27.501  1.00  0.00           H  
ATOM    512  CA  GLU    37      39.345  30.952  29.566  1.00  0.00           C  
ATOM    513  HA  GLU    37      40.061  31.231  30.339  1.00  0.00           H  
ATOM    514  CB  GLU    37      38.489  32.300  29.382  1.00  0.00           C  
ATOM    515  HB2 GLU    37      37.999  32.236  28.410  1.00  0.00           H  
ATOM    516  HB3 GLU    37      39.145  33.169  29.336  1.00  0.00           H  
ATOM    517  CG  GLU    37      37.459  32.514  30.495  1.00  0.00           C  
ATOM    518  HG2 GLU    37      36.890  33.406  30.233  1.00  0.00           H  
ATOM    519  HG3 GLU    37      36.734  31.701  30.538  1.00  0.00           H  
ATOM    520  CD  GLU    37      38.023  32.641  31.903  1.00  0.00           C  
ATOM    521  OE1 GLU    37      38.727  33.636  32.238  1.00  0.00           O  
ATOM    522  OE2 GLU    37      37.735  31.723  32.753  1.00  0.00           O  
ATOM    523  C   GLU    37      38.511  29.751  30.094  1.00  0.00           C  
ATOM    524  O   GLU    37      37.720  29.170  29.334  1.00  0.00           O  
ATOM    525  N   VAL    38      38.786  29.408  31.328  1.00  0.00           N  
ATOM    526  H   VAL    38      39.246  29.935  32.057  1.00  0.00           H  
ATOM    527  CA  VAL    38      38.245  28.112  31.813  1.00  0.00           C  
ATOM    528  HA  VAL    38      38.344  27.395  30.999  1.00  0.00           H  
ATOM    529  CB  VAL    38      39.146  27.699  32.964  1.00  0.00           C  
ATOM    530  HB  VAL    38      40.231  27.693  32.854  1.00  0.00           H  
ATOM    531  CG1 VAL    38      38.907  28.671  34.108  1.00  0.00           C  
ATOM    532 HG11 VAL    38      39.402  29.623  33.917  1.00  0.00           H  
ATOM    533 HG12 VAL    38      39.426  28.346  35.010  1.00  0.00           H  
ATOM    534 HG13 VAL    38      37.854  28.833  34.339  1.00  0.00           H  
ATOM    535  CG2 VAL    38      38.767  26.315  33.540  1.00  0.00           C  
ATOM    536 HG21 VAL    38      38.667  25.535  32.785  1.00  0.00           H  
ATOM    537 HG22 VAL    38      37.839  26.326  34.111  1.00  0.00           H  
ATOM    538 HG23 VAL    38      39.545  25.972  34.222  1.00  0.00           H  
ATOM    539  C   VAL    38      36.735  28.113  32.273  1.00  0.00           C  
ATOM    540  O   VAL    38      36.101  27.027  32.315  1.00  0.00           O  
ATOM    541  N   GLY    39      36.195  29.272  32.458  1.00  0.00           N  
ATOM    542  H   GLY    39      36.873  30.013  32.567  1.00  0.00           H  
ATOM    543  CA  GLY    39      34.781  29.565  32.783  1.00  0.00           C  
ATOM    544  HA2 GLY    39      34.408  28.855  33.521  1.00  0.00           H  
ATOM    545  HA3 GLY    39      34.876  30.549  33.242  1.00  0.00           H  
ATOM    546  C   GLY    39      33.899  29.741  31.571  1.00  0.00           C  
ATOM    547  O   GLY    39      34.441  29.817  30.474  1.00  0.00           O  
ATOM    548  N   PRO    40      32.577  29.859  31.690  1.00  0.00           N  
ATOM    549  CD  PRO    40      31.908  29.838  32.986  1.00  0.00           C  
ATOM    550  HD2 PRO    40      32.220  28.973  33.571  1.00  0.00           H  
ATOM    551  HD3 PRO    40      32.166  30.732  33.554  1.00  0.00           H  
ATOM    552  CG  PRO    40      30.446  29.936  32.613  1.00  0.00           C  
ATOM    553  HG2 PRO    40      30.093  30.936  32.867  1.00  0.00           H  
ATOM    554  HG3 PRO    40      29.899  29.173  33.167  1.00  0.00           H  
ATOM    555  CB  PRO    40      30.356  29.549  31.081  1.00  0.00           C  
ATOM    556  HB2 PRO    40      30.321  28.460  31.068  1.00  0.00           H  
ATOM    557  HB3 PRO    40      29.437  29.840  30.571  1.00  0.00           H  
ATOM    558  CA  PRO    40      31.662  30.102  30.508  1.00  0.00           C  
ATOM    559  HA  PRO    40      31.858  29.364  29.730  1.00  0.00           H  
ATOM    560  C   PRO    40      31.525  31.569  30.053  1.00  0.00           C  
ATOM    561  O   PRO    40      31.772  32.451  30.881  1.00  0.00           O  
ATOM    562  N   THR    41      31.140  31.870  28.800  1.00  0.00           N  
ATOM    563  H   THR    41      30.981  31.099  28.168  1.00  0.00           H  
ATOM    564  CA  THR    41      30.686  33.225  28.403  1.00  0.00           C  
ATOM    565  HA  THR    41      31.468  33.936  28.670  1.00  0.00           H  
ATOM    566  CB  THR    41      30.591  33.350  26.839  1.00  0.00           C  
ATOM    567  HB  THR    41      29.805  32.677  26.497  1.00  0.00           H  
ATOM    568  CG2 THR    41      30.209  34.759  26.453  1.00  0.00           C  
ATOM    569 HG21 THR    41      30.858  35.448  26.994  1.00  0.00           H  
ATOM    570 HG22 THR    41      30.198  34.822  25.365  1.00  0.00           H  
ATOM    571 HG23 THR    41      29.197  34.874  26.840  1.00  0.00           H  
ATOM    572  OG1 THR    41      31.766  33.002  26.107  1.00  0.00           O  
ATOM    573  HG1 THR    41      31.924  32.074  26.297  1.00  0.00           H  
ATOM    574  C   THR    41      29.369  33.511  29.112  1.00  0.00           C  
ATOM    575  O   THR    41      28.381  32.734  28.965  1.00  0.00           O  
ATOM    576  N   VAL    42      29.288  34.675  29.771  1.00  0.00           N  
ATOM    577  H   VAL    42      29.993  35.386  29.644  1.00  0.00           H  
ATOM    578  CA  VAL    42      28.110  35.029  30.580  1.00  0.00           C  
ATOM    579  HA  VAL    42      27.267  34.363  30.397  1.00  0.00           H  
ATOM    580  CB  VAL    42      28.437  34.979  32.088  1.00  0.00           C  
ATOM    581  HB  VAL    42      27.553  35.070  32.720  1.00  0.00           H  
ATOM    582  CG1 VAL    42      28.942  33.537  32.421  1.00  0.00           C  
ATOM    583 HG11 VAL    42      29.935  33.449  31.979  1.00  0.00           H  
ATOM    584 HG12 VAL    42      28.257  32.788  32.025  1.00  0.00           H  
ATOM    585 HG13 VAL    42      29.015  33.471  33.507  1.00  0.00           H  
ATOM    586  CG2 VAL    42      29.471  36.052  32.536  1.00  0.00           C  
ATOM    587 HG21 VAL    42      28.917  36.979  32.682  1.00  0.00           H  
ATOM    588 HG22 VAL    42      29.818  35.850  33.549  1.00  0.00           H  
ATOM    589 HG23 VAL    42      30.348  36.056  31.889  1.00  0.00           H  
ATOM    590  C   VAL    42      27.384  36.340  30.278  1.00  0.00           C  
ATOM    591  O   VAL    42      26.248  36.522  30.649  1.00  0.00           O  
ATOM    592  N   SER    43      28.083  37.227  29.466  1.00  0.00           N  
ATOM    593  H   SER    43      28.915  36.853  29.033  1.00  0.00           H  
ATOM    594  CA  SER    43      27.541  38.523  29.102  1.00  0.00           C  
ATOM    595  HA  SER    43      26.463  38.434  28.965  1.00  0.00           H  
ATOM    596  CB  SER    43      27.965  39.404  30.320  1.00  0.00           C  
ATOM    597  HB2 SER    43      28.994  39.731  30.175  1.00  0.00           H  
ATOM    598  HB3 SER    43      27.805  38.817  31.225  1.00  0.00           H  
ATOM    599  OG  SER    43      27.141  40.613  30.287  1.00  0.00           O  
ATOM    600  HG  SER    43      27.429  41.094  31.067  1.00  0.00           H  
ATOM    601  C   SER    43      28.179  39.083  27.822  1.00  0.00           C  
ATOM    602  O   SER    43      29.160  38.560  27.299  1.00  0.00           O  
ATOM    603  N   ASN    44      27.605  40.205  27.318  1.00  0.00           N  
ATOM    604  H   ASN    44      26.862  40.578  27.892  1.00  0.00           H  
ATOM    605  CA  ASN    44      27.996  40.811  26.032  1.00  0.00           C  
ATOM    606  HA  ASN    44      29.004  40.442  25.843  1.00  0.00           H  
ATOM    607  CB  ASN    44      27.057  40.218  24.983  1.00  0.00           C  
ATOM    608  HB2 ASN    44      26.155  40.830  24.964  1.00  0.00           H  
ATOM    609  HB3 ASN    44      26.672  39.241  25.275  1.00  0.00           H  
ATOM    610  CG  ASN    44      27.769  40.201  23.641  1.00  0.00           C  
ATOM    611  OD1 ASN    44      28.672  39.390  23.484  1.00  0.00           O  
ATOM    612  ND2 ASN    44      27.486  41.185  22.871  1.00  0.00           N  
ATOM    613 HD21 ASN    44      26.884  41.935  23.179  1.00  0.00           H  
ATOM    614 HD22 ASN    44      27.955  41.362  21.994  1.00  0.00           H  
ATOM    615  C   ASN    44      28.182  42.382  26.223  1.00  0.00           C  
ATOM    616  O   ASN    44      27.457  42.993  27.054  1.00  0.00           O  
ATOM    617  N   PRO    45      29.214  42.972  25.502  1.00  0.00           N  
ATOM    618  CD  PRO    45      29.462  44.406  25.615  1.00  0.00           C  
ATOM    619  HD2 PRO    45      30.081  44.612  26.488  1.00  0.00           H  
ATOM    620  HD3 PRO    45      28.593  45.046  25.463  1.00  0.00           H  
ATOM    621  CG  PRO    45      30.269  44.781  24.413  1.00  0.00           C  
ATOM    622  HG2 PRO    45      29.677  44.785  23.498  1.00  0.00           H  
ATOM    623  HG3 PRO    45      30.791  45.729  24.547  1.00  0.00           H  
ATOM    624  CB  PRO    45      31.125  43.597  24.246  1.00  0.00           C  
ATOM    625  HB2 PRO    45      31.429  43.517  23.202  1.00  0.00           H  
ATOM    626  HB3 PRO    45      31.909  43.747  24.988  1.00  0.00           H  
ATOM    627  CA  PRO    45      30.322  42.374  24.678  1.00  0.00           C  
ATOM    628  HA  PRO    45      29.769  41.973  23.828  1.00  0.00           H  
ATOM    629  C   PRO    45      31.260  41.399  25.408  1.00  0.00           C  
ATOM    630  O   PRO    45      31.182  41.448  26.609  1.00  0.00           O  
ATOM    631  N   PRO    46      32.096  40.514  24.774  1.00  0.00           N  
ATOM    632  CD  PRO    46      32.117  40.249  23.308  1.00  0.00           C  
ATOM    633  HD2 PRO    46      32.731  41.009  22.825  1.00  0.00           H  
ATOM    634  HD3 PRO    46      31.124  40.327  22.866  1.00  0.00           H  
ATOM    635  CG  PRO    46      32.830  38.860  23.135  1.00  0.00           C  
ATOM    636  HG2 PRO    46      32.127  38.027  23.128  1.00  0.00           H  
ATOM    637  HG3 PRO    46      33.321  38.758  22.167  1.00  0.00           H  
ATOM    638  CB  PRO    46      33.728  38.722  24.389  1.00  0.00           C  
ATOM    639  HB2 PRO    46      34.658  39.251  24.178  1.00  0.00           H  
ATOM    640  HB3 PRO    46      33.982  37.674  24.546  1.00  0.00           H  
ATOM    641  CA  PRO    46      32.850  39.449  25.447  1.00  0.00           C  
ATOM    642  HA  PRO    46      32.220  38.679  25.892  1.00  0.00           H  
ATOM    643  C   PRO    46      33.733  40.095  26.481  1.00  0.00           C  
ATOM    644  O   PRO    46      34.572  40.942  26.160  1.00  0.00           O  
ATOM    645  N   GLY    47      33.578  39.698  27.753  1.00  0.00           N  
ATOM    646  H   GLY    47      32.901  39.002  28.034  1.00  0.00           H  
ATOM    647  CA  GLY    47      34.297  40.417  28.825  1.00  0.00           C  
ATOM    648  HA2 GLY    47      34.814  39.587  29.306  1.00  0.00           H  
ATOM    649  HA3 GLY    47      35.031  41.075  28.360  1.00  0.00           H  
ATOM    650  C   GLY    47      33.439  41.252  29.818  1.00  0.00           C  
ATOM    651  O   GLY    47      33.991  41.563  30.908  1.00  0.00           O  
ATOM    652  N   ALA    48      32.222  41.672  29.438  1.00  0.00           N  
ATOM    653  H   ALA    48      31.972  41.318  28.526  1.00  0.00           H  
ATOM    654  CA  ALA    48      31.274  42.565  30.155  1.00  0.00           C  
ATOM    655  HA  ALA    48      31.885  43.454  30.310  1.00  0.00           H  
ATOM    656  CB  ALA    48      29.979  42.707  29.192  1.00  0.00           C  
ATOM    657  HB1 ALA    48      29.780  41.724  28.766  1.00  0.00           H  
ATOM    658  HB2 ALA    48      30.138  43.379  28.348  1.00  0.00           H  
ATOM    659  HB3 ALA    48      29.219  43.114  29.859  1.00  0.00           H  
ATOM    660  C   ALA    48      30.784  42.150  31.524  1.00  0.00           C  
ATOM    661  O   ALA    48      30.747  40.953  31.727  1.00  0.00           O  
ATOM    662  N   HIE    49      30.409  43.121  32.307  1.00  0.00           N  
ATOM    663  H   HIE    49      30.303  44.028  31.877  1.00  0.00           H  
ATOM    664  CA  HIE    49      29.880  42.916  33.647  1.00  0.00           C  
ATOM    665  HA  HIE    49      30.429  42.202  34.261  1.00  0.00           H  
ATOM    666  CB  HIE    49      29.764  44.252  34.357  1.00  0.00           C  
ATOM    667  HB2 HIE    49      30.577  44.877  33.989  1.00  0.00           H  
ATOM    668  HB3 HIE    49      28.801  44.670  34.064  1.00  0.00           H  
ATOM    669  CG  HIE    49      29.922  44.252  35.831  1.00  0.00           C  
ATOM    670  ND1 HIE    49      28.939  43.893  36.797  1.00  0.00           N  
ATOM    671  CE1 HIE    49      29.431  44.328  37.946  1.00  0.00           C  
ATOM    672  HE1 HIE    49      28.987  44.265  38.929  1.00  0.00           H  
ATOM    673  NE2 HIE    49      30.715  44.746  37.814  1.00  0.00           N  
ATOM    674  HE2 HIE    49      31.296  45.094  38.563  1.00  0.00           H  
ATOM    675  CD2 HIE    49      30.968  44.845  36.457  1.00  0.00           C  
ATOM    676  HD2 HIE    49      31.779  45.330  35.935  1.00  0.00           H  
ATOM    677  C   HIE    49      28.610  42.139  33.657  1.00  0.00           C  
ATOM    678  O   HIE    49      27.801  42.278  32.700  1.00  0.00           O  
ATOM    679  N   VAL    50      28.272  41.406  34.685  1.00  0.00           N  
ATOM    680  H   VAL    50      29.054  41.132  35.263  1.00  0.00           H  
ATOM    681  CA  VAL    50      26.892  40.912  34.862  1.00  0.00           C  
ATOM    682  HA  VAL    50      26.546  40.362  33.986  1.00  0.00           H  
ATOM    683  CB  VAL    50      26.819  39.925  36.026  1.00  0.00           C  
ATOM    684  HB  VAL    50      25.811  39.510  36.007  1.00  0.00           H  
ATOM    685  CG1 VAL    50      27.811  38.773  35.860  1.00  0.00           C  
ATOM    686 HG11 VAL    50      27.583  38.176  36.743  1.00  0.00           H  
ATOM    687 HG12 VAL    50      28.810  39.201  35.941  1.00  0.00           H  
ATOM    688 HG13 VAL    50      27.664  38.203  34.943  1.00  0.00           H  
ATOM    689  CG2 VAL    50      27.143  40.571  37.393  1.00  0.00           C  
ATOM    690 HG21 VAL    50      27.410  39.746  38.054  1.00  0.00           H  
ATOM    691 HG22 VAL    50      28.010  41.232  37.400  1.00  0.00           H  
ATOM    692 HG23 VAL    50      26.298  41.104  37.828  1.00  0.00           H  
ATOM    693  C   VAL    50      25.845  41.974  35.048  1.00  0.00           C  
ATOM    694  O   VAL    50      24.661  41.756  34.543  1.00  0.00           O  
ATOM    695  N   LYS    51      26.156  43.125  35.548  1.00  0.00           N  
ATOM    696  H   LYS    51      27.100  43.234  35.890  1.00  0.00           H  
ATOM    697  CA  LYS    51      25.227  44.316  35.771  1.00  0.00           C  
ATOM    698  HA  LYS    51      24.293  43.868  36.110  1.00  0.00           H  
ATOM    699  CB  LYS    51      25.704  45.306  36.815  1.00  0.00           C  
ATOM    700  HB2 LYS    51      26.732  45.620  36.635  1.00  0.00           H  
ATOM    701  HB3 LYS    51      24.984  46.125  36.824  1.00  0.00           H  
ATOM    702  CG  LYS    51      25.773  44.594  38.230  1.00  0.00           C  
ATOM    703  HG2 LYS    51      24.793  44.346  38.636  1.00  0.00           H  
ATOM    704  HG3 LYS    51      26.376  43.689  38.150  1.00  0.00           H  
ATOM    705  CD  LYS    51      26.370  45.622  39.222  1.00  0.00           C  
ATOM    706  HD2 LYS    51      26.638  45.237  40.206  1.00  0.00           H  
ATOM    707  HD3 LYS    51      27.377  45.895  38.906  1.00  0.00           H  
ATOM    708  CE  LYS    51      25.539  46.869  39.401  1.00  0.00           C  
ATOM    709  HE2 LYS    51      26.132  47.640  39.892  1.00  0.00           H  
ATOM    710  HE3 LYS    51      25.215  47.180  38.408  1.00  0.00           H  
ATOM    711  NZ  LYS    51      24.283  46.658  40.169  1.00  0.00           N  
ATOM    712  HZ1 LYS    51      23.829  45.879  39.713  1.00  0.00           H  
ATOM    713  HZ2 LYS    51      24.360  46.361  41.131  1.00  0.00           H  
ATOM    714  HZ3 LYS    51      23.684  47.465  40.061  1.00  0.00           H  
ATOM    715  C   LYS    51      24.897  44.967  34.374  1.00  0.00           C  
ATOM    716  O   LYS    51      24.184  45.999  34.361  1.00  0.00           O  
ATOM    717  N   ASN    52      25.243  44.313  33.309  1.00  0.00           N  
ATOM    718  H   ASN    52      25.946  43.601  33.446  1.00  0.00           H  
ATOM    719  CA  ASN    52      24.678  44.549  32.028  1.00  0.00           C  
ATOM    720  HA  ASN    52      24.452  45.600  31.846  1.00  0.00           H  
ATOM    721  CB  ASN    52      25.615  44.107  30.875  1.00  0.00           C  
ATOM    722  HB2 ASN    52      25.039  43.923  29.968  1.00  0.00           H  
ATOM    723  HB3 ASN    52      26.007  43.117  31.109  1.00  0.00           H  
ATOM    724  CG  ASN    52      26.801  44.990  30.614  1.00  0.00           C  
ATOM    725  OD1 ASN    52      26.987  45.447  29.510  1.00  0.00           O  
ATOM    726  ND2 ASN    52      27.538  45.351  31.551  1.00  0.00           N  
ATOM    727 HD21 ASN    52      27.377  44.840  32.407  1.00  0.00           H  
ATOM    728 HD22 ASN    52      28.350  45.935  31.410  1.00  0.00           H  
ATOM    729  C   ASN    52      23.255  43.944  31.960  1.00  0.00           C  
ATOM    730  O   ASN    52      22.345  44.490  31.295  1.00  0.00           O  
ATOM    731  N   ILE    53      23.161  42.767  32.553  1.00  0.00           N  
ATOM    732  H   ILE    53      23.926  42.488  33.150  1.00  0.00           H  
ATOM    733  CA  ILE    53      21.879  42.011  32.478  1.00  0.00           C  
ATOM    734  HA  ILE    53      21.391  42.053  31.504  1.00  0.00           H  
ATOM    735  CB  ILE    53      22.119  40.537  32.721  1.00  0.00           C  
ATOM    736  HB  ILE    53      22.715  40.327  33.610  1.00  0.00           H  
ATOM    737  CG2 ILE    53      20.755  39.794  32.719  1.00  0.00           C  
ATOM    738 HG21 ILE    53      20.230  39.920  31.772  1.00  0.00           H  
ATOM    739 HG22 ILE    53      20.224  40.140  33.605  1.00  0.00           H  
ATOM    740 HG23 ILE    53      20.862  38.728  32.916  1.00  0.00           H  
ATOM    741  CG1 ILE    53      22.958  40.097  31.537  1.00  0.00           C  
ATOM    742 HG12 ILE    53      22.275  40.137  30.689  1.00  0.00           H  
ATOM    743 HG13 ILE    53      23.880  40.664  31.414  1.00  0.00           H  
ATOM    744  CD1 ILE    53      23.326  38.568  31.697  1.00  0.00           C  
ATOM    745 HD11 ILE    53      22.587  37.903  32.144  1.00  0.00           H  
ATOM    746 HD12 ILE    53      24.268  38.559  32.246  1.00  0.00           H  
ATOM    747 HD13 ILE    53      23.442  38.211  30.674  1.00  0.00           H  
ATOM    748  C   ILE    53      20.881  42.688  33.389  1.00  0.00           C  
ATOM    749  O   ILE    53      21.116  42.518  34.540  1.00  0.00           O  
ATOM    750  N   GLU    54      19.977  43.606  32.965  1.00  0.00           N  
ATOM    751  H   GLU    54      19.954  43.743  31.965  1.00  0.00           H  
ATOM    752  CA  GLU    54      18.907  44.313  33.739  1.00  0.00           C  
ATOM    753  HA  GLU    54      19.332  44.844  34.591  1.00  0.00           H  
ATOM    754  CB  GLU    54      18.065  45.260  32.834  1.00  0.00           C  
ATOM    755  HB2 GLU    54      17.395  44.709  32.173  1.00  0.00           H  
ATOM    756  HB3 GLU    54      17.389  45.764  33.524  1.00  0.00           H  
ATOM    757  CG  GLU    54      18.853  46.318  31.988  1.00  0.00           C  
ATOM    758  HG2 GLU    54      18.229  47.205  31.875  1.00  0.00           H  
ATOM    759  HG3 GLU    54      19.778  46.541  32.519  1.00  0.00           H  
ATOM    760  CD  GLU    54      19.206  45.768  30.598  1.00  0.00           C  
ATOM    761  OE1 GLU    54      19.687  46.463  29.702  1.00  0.00           O  
ATOM    762  OE2 GLU    54      19.076  44.506  30.334  1.00  0.00           O  
ATOM    763  C   GLU    54      17.864  43.375  34.380  1.00  0.00           C  
ATOM    764  O   GLU    54      17.423  43.764  35.458  1.00  0.00           O  
ATOM    765  N   ASP    55      17.501  42.261  33.722  1.00  0.00           N  
ATOM    766  H   ASP    55      18.050  41.976  32.924  1.00  0.00           H  
ATOM    767  CA  ASP    55      16.492  41.316  34.257  1.00  0.00           C  
ATOM    768  HA  ASP    55      15.637  41.818  34.710  1.00  0.00           H  
ATOM    769  CB  ASP    55      15.959  40.385  33.061  1.00  0.00           C  
ATOM    770  HB2 ASP    55      15.275  41.059  32.545  1.00  0.00           H  
ATOM    771  HB3 ASP    55      16.776  40.080  32.408  1.00  0.00           H  
ATOM    772  CG  ASP    55      15.301  39.080  33.528  1.00  0.00           C  
ATOM    773  OD1 ASP    55      14.834  39.132  34.651  1.00  0.00           O  
ATOM    774  OD2 ASP    55      15.087  38.186  32.736  1.00  0.00           O  
ATOM    775  C   ASP    55      17.071  40.459  35.367  1.00  0.00           C  
ATOM    776  O   ASP    55      17.849  39.544  35.031  1.00  0.00           O  
ATOM    777  N   PRO    56      16.634  40.693  36.698  1.00  0.00           N  
ATOM    778  CD  PRO    56      15.623  41.683  37.168  1.00  0.00           C  
ATOM    779  HD2 PRO    56      14.647  41.465  36.736  1.00  0.00           H  
ATOM    780  HD3 PRO    56      15.891  42.719  36.962  1.00  0.00           H  
ATOM    781  CG  PRO    56      15.445  41.453  38.684  1.00  0.00           C  
ATOM    782  HG2 PRO    56      15.484  42.441  39.143  1.00  0.00           H  
ATOM    783  HG3 PRO    56      14.564  40.859  38.927  1.00  0.00           H  
ATOM    784  CB  PRO    56      16.718  40.626  39.039  1.00  0.00           C  
ATOM    785  HB2 PRO    56      16.602  39.789  39.727  1.00  0.00           H  
ATOM    786  HB3 PRO    56      17.521  41.223  39.473  1.00  0.00           H  
ATOM    787  CA  PRO    56      17.278  40.030  37.788  1.00  0.00           C  
ATOM    788  HA  PRO    56      18.333  40.298  37.845  1.00  0.00           H  
ATOM    789  C   PRO    56      17.264  38.481  37.737  1.00  0.00           C  
ATOM    790  O   PRO    56      18.358  37.917  38.033  1.00  0.00           O  
ATOM    791  N   ASP    57      16.251  37.837  37.205  1.00  0.00           N  
ATOM    792  H   ASP    57      15.527  38.358  36.731  1.00  0.00           H  
ATOM    793  CA  ASP    57      16.126  36.346  36.985  1.00  0.00           C  
ATOM    794  HA  ASP    57      16.370  35.811  37.902  1.00  0.00           H  
ATOM    795  CB  ASP    57      14.763  35.980  36.616  1.00  0.00           C  
ATOM    796  HB2 ASP    57      14.402  36.554  35.763  1.00  0.00           H  
ATOM    797  HB3 ASP    57      14.013  36.347  37.316  1.00  0.00           H  
ATOM    798  CG  ASP    57      14.530  34.479  36.497  1.00  0.00           C  
ATOM    799  OD1 ASP    57      14.745  33.705  37.446  1.00  0.00           O  
ATOM    800  OD2 ASP    57      14.133  34.030  35.385  1.00  0.00           O  
ATOM    801  C   ASP    57      17.215  35.928  35.983  1.00  0.00           C  
ATOM    802  O   ASP    57      17.973  34.980  36.282  1.00  0.00           O  
ATOM    803  N   SER    58      17.232  36.592  34.813  1.00  0.00           N  
ATOM    804  H   SER    58      16.589  37.350  34.633  1.00  0.00           H  
ATOM    805  CA  SER    58      18.357  36.276  33.896  1.00  0.00           C  
ATOM    806  HA  SER    58      18.351  35.208  33.680  1.00  0.00           H  
ATOM    807  CB  SER    58      18.183  37.027  32.591  1.00  0.00           C  
ATOM    808  HB2 SER    58      18.978  36.603  31.979  1.00  0.00           H  
ATOM    809  HB3 SER    58      18.125  38.112  32.677  1.00  0.00           H  
ATOM    810  OG  SER    58      16.936  36.606  31.976  1.00  0.00           O  
ATOM    811  HG  SER    58      16.160  37.036  32.343  1.00  0.00           H  
ATOM    812  C   SER    58      19.773  36.448  34.367  1.00  0.00           C  
ATOM    813  O   SER    58      20.731  35.795  33.939  1.00  0.00           O  
ATOM    814  N   ARG    59      19.955  37.516  35.126  1.00  0.00           N  
ATOM    815  H   ARG    59      19.158  38.056  35.430  1.00  0.00           H  
ATOM    816  CA  ARG    59      21.286  37.927  35.650  1.00  0.00           C  
ATOM    817  HA  ARG    59      21.969  37.927  34.800  1.00  0.00           H  
ATOM    818  CB  ARG    59      21.146  39.332  36.230  1.00  0.00           C  
ATOM    819  HB2 ARG    59      20.846  40.018  35.438  1.00  0.00           H  
ATOM    820  HB3 ARG    59      20.398  39.313  37.023  1.00  0.00           H  
ATOM    821  CG  ARG    59      22.474  39.759  36.872  1.00  0.00           C  
ATOM    822  HG2 ARG    59      22.618  39.155  37.768  1.00  0.00           H  
ATOM    823  HG3 ARG    59      23.261  39.647  36.126  1.00  0.00           H  
ATOM    824  CD  ARG    59      22.545  41.233  37.307  1.00  0.00           C  
ATOM    825  HD2 ARG    59      23.590  41.462  37.518  1.00  0.00           H  
ATOM    826  HD3 ARG    59      22.272  41.794  36.413  1.00  0.00           H  
ATOM    827  NE  ARG    59      21.706  41.547  38.463  1.00  0.00           N  
ATOM    828  HE  ARG    59      21.963  40.981  39.259  1.00  0.00           H  
ATOM    829  CZ  ARG    59      20.580  42.192  38.444  1.00  0.00           C  
ATOM    830  NH1 ARG    59      20.007  42.705  37.410  1.00  0.00           N  
ATOM    831 HH11 ARG    59      20.429  42.610  36.498  1.00  0.00           H  
ATOM    832 HH12 ARG    59      19.119  43.179  37.496  1.00  0.00           H  
ATOM    833  NH2 ARG    59      19.813  42.223  39.479  1.00  0.00           N  
ATOM    834 HH21 ARG    59      19.959  41.754  40.362  1.00  0.00           H  
ATOM    835 HH22 ARG    59      19.001  42.820  39.537  1.00  0.00           H  
ATOM    836  C   ARG    59      21.797  37.044  36.735  1.00  0.00           C  
ATOM    837  O   ARG    59      23.045  36.846  36.811  1.00  0.00           O  
ATOM    838  N   SER    60      20.904  36.412  37.558  1.00  0.00           N  
ATOM    839  H   SER    60      20.009  36.872  37.640  1.00  0.00           H  
ATOM    840  CA  SER    60      21.132  35.298  38.475  1.00  0.00           C  
ATOM    841  HA  SER    60      21.831  35.643  39.237  1.00  0.00           H  
ATOM    842  CB  SER    60      19.879  34.848  39.264  1.00  0.00           C  
ATOM    843  HB2 SER    60      20.219  34.204  40.075  1.00  0.00           H  
ATOM    844  HB3 SER    60      19.274  35.706  39.554  1.00  0.00           H  
ATOM    845  OG  SER    60      19.043  34.010  38.597  1.00  0.00           O  
ATOM    846  HG  SER    60      18.789  34.479  37.799  1.00  0.00           H  
ATOM    847  C   SER    60      21.814  34.159  37.712  1.00  0.00           C  
ATOM    848  O   SER    60      22.715  33.493  38.223  1.00  0.00           O  
ATOM    849  N   LEU    61      21.329  33.801  36.489  1.00  0.00           N  
ATOM    850  H   LEU    61      20.513  34.248  36.097  1.00  0.00           H  
ATOM    851  CA  LEU    61      21.839  32.655  35.733  1.00  0.00           C  
ATOM    852  HA  LEU    61      21.851  31.809  36.420  1.00  0.00           H  
ATOM    853  CB  LEU    61      20.900  32.231  34.585  1.00  0.00           C  
ATOM    854  HB2 LEU    61      20.939  33.110  33.941  1.00  0.00           H  
ATOM    855  HB3 LEU    61      21.218  31.348  34.031  1.00  0.00           H  
ATOM    856  CG  LEU    61      19.531  31.830  35.080  1.00  0.00           C  
ATOM    857  HG  LEU    61      19.083  32.451  35.855  1.00  0.00           H  
ATOM    858  CD1 LEU    61      18.606  31.928  33.880  1.00  0.00           C  
ATOM    859 HD11 LEU    61      17.557  31.987  34.170  1.00  0.00           H  
ATOM    860 HD12 LEU    61      18.718  31.119  33.158  1.00  0.00           H  
ATOM    861 HD13 LEU    61      18.717  32.884  33.367  1.00  0.00           H  
ATOM    862  CD2 LEU    61      19.421  30.445  35.608  1.00  0.00           C  
ATOM    863 HD21 LEU    61      18.391  30.121  35.753  1.00  0.00           H  
ATOM    864 HD22 LEU    61      19.811  30.536  36.622  1.00  0.00           H  
ATOM    865 HD23 LEU    61      20.099  29.791  35.059  1.00  0.00           H  
ATOM    866  C   LEU    61      23.316  32.919  35.300  1.00  0.00           C  
ATOM    867  O   LEU    61      24.132  32.002  35.366  1.00  0.00           O  
ATOM    868  N   ALA    62      23.506  34.119  34.833  1.00  0.00           N  
ATOM    869  H   ALA    62      22.719  34.740  34.710  1.00  0.00           H  
ATOM    870  CA  ALA    62      24.787  34.573  34.465  1.00  0.00           C  
ATOM    871  HA  ALA    62      25.218  34.023  33.628  1.00  0.00           H  
ATOM    872  CB  ALA    62      24.619  35.969  33.794  1.00  0.00           C  
ATOM    873  HB1 ALA    62      25.582  36.292  33.399  1.00  0.00           H  
ATOM    874  HB2 ALA    62      24.367  36.779  34.478  1.00  0.00           H  
ATOM    875  HB3 ALA    62      23.923  35.825  32.967  1.00  0.00           H  
ATOM    876  C   ALA    62      25.836  34.583  35.645  1.00  0.00           C  
ATOM    877  O   ALA    62      26.885  34.057  35.572  1.00  0.00           O  
ATOM    878  N   GLN    63      25.366  35.207  36.752  1.00  0.00           N  
ATOM    879  H   GLN    63      24.546  35.797  36.769  1.00  0.00           H  
ATOM    880  CA  GLN    63      26.103  34.910  38.036  1.00  0.00           C  
ATOM    881  HA  GLN    63      27.068  35.387  37.866  1.00  0.00           H  
ATOM    882  CB  GLN    63      25.443  35.601  39.193  1.00  0.00           C  
ATOM    883  HB2 GLN    63      24.380  35.360  39.149  1.00  0.00           H  
ATOM    884  HB3 GLN    63      25.942  35.325  40.122  1.00  0.00           H  
ATOM    885  CG  GLN    63      25.723  37.131  38.973  1.00  0.00           C  
ATOM    886  HG2 GLN    63      25.503  37.478  37.963  1.00  0.00           H  
ATOM    887  HG3 GLN    63      26.794  37.308  39.069  1.00  0.00           H  
ATOM    888  CD  GLN    63      24.957  38.026  39.951  1.00  0.00           C  
ATOM    889  OE1 GLN    63      23.757  37.830  40.086  1.00  0.00           O  
ATOM    890  NE2 GLN    63      25.540  38.970  40.590  1.00  0.00           N  
ATOM    891 HE21 GLN    63      26.505  39.211  40.419  1.00  0.00           H  
ATOM    892 HE22 GLN    63      24.941  39.706  40.935  1.00  0.00           H  
ATOM    893  C   GLN    63      26.265  33.379  38.308  1.00  0.00           C  
ATOM    894  O   GLN    63      27.383  32.997  38.504  1.00  0.00           O  
ATOM    895  N   ARG    64      25.200  32.575  38.472  1.00  0.00           N  
ATOM    896  H   ARG    64      24.345  33.092  38.615  1.00  0.00           H  
ATOM    897  CA  ARG    64      25.259  31.171  38.956  1.00  0.00           C  
ATOM    898  HA  ARG    64      25.616  31.107  39.984  1.00  0.00           H  
ATOM    899  CB  ARG    64      23.861  30.499  38.835  1.00  0.00           C  
ATOM    900  HB2 ARG    64      23.419  30.837  37.898  1.00  0.00           H  
ATOM    901  HB3 ARG    64      24.014  29.424  38.744  1.00  0.00           H  
ATOM    902  CG  ARG    64      22.883  30.838  40.026  1.00  0.00           C  
ATOM    903  HG2 ARG    64      23.059  31.906  40.154  1.00  0.00           H  
ATOM    904  HG3 ARG    64      23.121  30.251  40.913  1.00  0.00           H  
ATOM    905  CD  ARG    64      21.467  30.403  39.785  1.00  0.00           C  
ATOM    906  HD2 ARG    64      20.665  30.699  40.462  1.00  0.00           H  
ATOM    907  HD3 ARG    64      21.091  30.790  38.838  1.00  0.00           H  
ATOM    908  NE  ARG    64      21.403  28.972  39.731  1.00  0.00           N  
ATOM    909  HE  ARG    64      22.271  28.487  39.913  1.00  0.00           H  
ATOM    910  CZ  ARG    64      20.409  28.271  39.308  1.00  0.00           C  
ATOM    911  NH1 ARG    64      20.435  26.983  39.448  1.00  0.00           N  
ATOM    912 HH11 ARG    64      20.992  26.536  40.161  1.00  0.00           H  
ATOM    913 HH12 ARG    64      19.786  26.346  39.009  1.00  0.00           H  
ATOM    914  NH2 ARG    64      19.354  28.705  38.720  1.00  0.00           N  
ATOM    915 HH21 ARG    64      19.027  29.656  38.812  1.00  0.00           H  
ATOM    916 HH22 ARG    64      18.888  28.114  38.046  1.00  0.00           H  
ATOM    917  C   ARG    64      26.270  30.297  38.214  1.00  0.00           C  
ATOM    918  O   ARG    64      26.965  29.512  38.813  1.00  0.00           O  
ATOM    919  N   ALA    65      26.383  30.418  36.887  1.00  0.00           N  
ATOM    920  H   ALA    65      25.718  31.053  36.469  1.00  0.00           H  
ATOM    921  CA  ALA    65      27.432  29.796  36.053  1.00  0.00           C  
ATOM    922  HA  ALA    65      27.411  28.706  36.091  1.00  0.00           H  
ATOM    923  CB  ALA    65      26.948  30.222  34.666  1.00  0.00           C  
ATOM    924  HB1 ALA    65      25.866  30.148  34.562  1.00  0.00           H  
ATOM    925  HB2 ALA    65      27.364  29.583  33.887  1.00  0.00           H  
ATOM    926  HB3 ALA    65      27.190  31.267  34.468  1.00  0.00           H  
ATOM    927  C   ALA    65      28.895  30.131  36.341  1.00  0.00           C  
ATOM    928  O   ALA    65      29.852  29.344  36.077  1.00  0.00           O  
ATOM    929  N   SER    66      29.172  31.322  36.908  1.00  0.00           N  
ATOM    930  H   SER    66      28.326  31.706  37.304  1.00  0.00           H  
ATOM    931  CA  SER    66      30.477  31.902  37.188  1.00  0.00           C  
ATOM    932  HA  SER    66      31.105  31.698  36.321  1.00  0.00           H  
ATOM    933  CB  SER    66      30.330  33.447  37.420  1.00  0.00           C  
ATOM    934  HB2 SER    66      29.779  33.670  38.333  1.00  0.00           H  
ATOM    935  HB3 SER    66      31.354  33.789  37.574  1.00  0.00           H  
ATOM    936  OG  SER    66      29.753  34.105  36.296  1.00  0.00           O  
ATOM    937  HG  SER    66      28.810  33.933  36.355  1.00  0.00           H  
ATOM    938  C   SER    66      31.097  31.334  38.472  1.00  0.00           C  
ATOM    939  O   SER    66      32.337  31.553  38.686  1.00  0.00           O  
ATOM    940  N   GLU    67      30.300  30.715  39.331  1.00  0.00           N  
ATOM    941  H   GLU    67      29.348  30.608  39.011  1.00  0.00           H  
ATOM    942  CA  GLU    67      30.519  30.214  40.668  1.00  0.00           C  
ATOM    943  HA  GLU    67      31.136  31.005  41.095  1.00  0.00           H  
ATOM    944  CB  GLU    67      29.214  30.272  41.438  1.00  0.00           C  
ATOM    945  HB2 GLU    67      28.497  29.643  40.910  1.00  0.00           H  
ATOM    946  HB3 GLU    67      29.395  29.815  42.410  1.00  0.00           H  
ATOM    947  CG  GLU    67      28.709  31.684  41.643  1.00  0.00           C  
ATOM    948  HG2 GLU    67      28.434  32.179  40.712  1.00  0.00           H  
ATOM    949  HG3 GLU    67      29.550  32.235  42.066  1.00  0.00           H  
ATOM    950  CD  GLU    67      27.618  31.860  42.681  1.00  0.00           C  
ATOM    951  OE1 GLU    67      27.075  30.856  43.144  1.00  0.00           O  
ATOM    952  OE2 GLU    67      27.328  33.001  43.095  1.00  0.00           O  
ATOM    953  C   GLU    67      31.409  28.999  40.942  1.00  0.00           C  
ATOM    954  O   GLU    67      31.150  28.089  41.781  1.00  0.00           O  
ATOM    955  N   GLY    68      32.473  28.981  40.078  1.00  0.00           N  
ATOM    956  H   GLY    68      32.483  29.668  39.338  1.00  0.00           H  
ATOM    957  CA  GLY    68      33.616  28.069  40.077  1.00  0.00           C  
ATOM    958  HA2 GLY    68      34.353  28.410  39.349  1.00  0.00           H  
ATOM    959  HA3 GLY    68      34.062  28.095  41.071  1.00  0.00           H  
ATOM    960  C   GLY    68      33.174  26.655  39.780  1.00  0.00           C  
ATOM    961  O   GLY    68      32.416  26.403  38.848  1.00  0.00           O  
ATOM    962  N   PRO    69      33.969  25.688  40.329  1.00  0.00           N  
ATOM    963  CD  PRO    69      35.142  25.890  41.150  1.00  0.00           C  
ATOM    964  HD2 PRO    69      34.751  26.123  42.141  1.00  0.00           H  
ATOM    965  HD3 PRO    69      35.768  26.733  40.856  1.00  0.00           H  
ATOM    966  CG  PRO    69      35.786  24.535  41.376  1.00  0.00           C  
ATOM    967  HG2 PRO    69      36.619  24.367  40.694  1.00  0.00           H  
ATOM    968  HG3 PRO    69      36.124  24.448  42.409  1.00  0.00           H  
ATOM    969  CB  PRO    69      34.686  23.458  41.113  1.00  0.00           C  
ATOM    970  HB2 PRO    69      34.129  23.293  42.035  1.00  0.00           H  
ATOM    971  HB3 PRO    69      35.078  22.569  40.620  1.00  0.00           H  
ATOM    972  CA  PRO    69      33.762  24.196  40.068  1.00  0.00           C  
ATOM    973  HA  PRO    69      34.051  24.026  39.031  1.00  0.00           H  
ATOM    974  C   PRO    69      32.326  23.625  40.086  1.00  0.00           C  
ATOM    975  O   PRO    69      31.547  24.201  40.790  1.00  0.00           O  
ATOM    976  N   GLY    70      31.846  22.612  39.417  1.00  0.00           N  
ATOM    977  H   GLY    70      32.532  22.011  38.983  1.00  0.00           H  
ATOM    978  CA  GLY    70      30.406  22.119  39.395  1.00  0.00           C  
ATOM    979  HA2 GLY    70      30.072  21.582  40.283  1.00  0.00           H  
ATOM    980  HA3 GLY    70      30.321  21.393  38.588  1.00  0.00           H  
ATOM    981  C   GLY    70      29.252  23.175  39.043  1.00  0.00           C  
ATOM    982  O   GLY    70      28.165  22.812  38.665  1.00  0.00           O  
ATOM    983  N   ALA    71      29.438  24.496  38.954  1.00  0.00           N  
ATOM    984  H   ALA    71      30.295  24.846  39.357  1.00  0.00           H  
ATOM    985  CA  ALA    71      28.527  25.448  38.260  1.00  0.00           C  
ATOM    986  HA  ALA    71      27.547  25.306  38.717  1.00  0.00           H  
ATOM    987  CB  ALA    71      28.993  26.840  38.633  1.00  0.00           C  
ATOM    988  HB1 ALA    71      29.068  26.896  39.719  1.00  0.00           H  
ATOM    989  HB2 ALA    71      28.286  27.546  38.197  1.00  0.00           H  
ATOM    990  HB3 ALA    71      29.983  26.904  38.181  1.00  0.00           H  
ATOM    991  C   ALA    71      28.429  25.181  36.700  1.00  0.00           C  
ATOM    992  O   ALA    71      29.280  24.579  36.039  1.00  0.00           O  
ATOM    993  N   GLY    72      27.385  25.857  36.088  1.00  0.00           N  
ATOM    994  H   GLY    72      26.793  26.375  36.722  1.00  0.00           H  
ATOM    995  CA  GLY    72      27.040  25.865  34.726  1.00  0.00           C  
ATOM    996  HA2 GLY    72      26.394  26.733  34.596  1.00  0.00           H  
ATOM    997  HA3 GLY    72      27.921  26.117  34.136  1.00  0.00           H  
ATOM    998  C   GLY    72      26.261  24.684  34.195  1.00  0.00           C  
ATOM    999  O   GLY    72      25.428  24.057  34.951  1.00  0.00           O  
ATOM   1000  N   ALA    73      26.473  24.372  32.903  1.00  0.00           N  
ATOM   1001  H   ALA    73      27.052  24.959  32.320  1.00  0.00           H  
ATOM   1002  CA  ALA    73      25.921  23.184  32.258  1.00  0.00           C  
ATOM   1003  HA  ALA    73      24.832  23.227  32.288  1.00  0.00           H  
ATOM   1004  CB  ALA    73      26.464  23.065  30.841  1.00  0.00           C  
ATOM   1005  HB1 ALA    73      26.580  24.084  30.472  1.00  0.00           H  
ATOM   1006  HB2 ALA    73      27.485  22.688  30.779  1.00  0.00           H  
ATOM   1007  HB3 ALA    73      25.747  22.548  30.203  1.00  0.00           H  
ATOM   1008  C   ALA    73      26.170  21.867  32.974  1.00  0.00           C  
ATOM   1009  O   ALA    73      27.150  21.637  33.676  1.00  0.00           O  
ATOM   1010  N   ALA    74      25.257  20.912  32.732  1.00  0.00           N  
ATOM   1011  H   ALA    74      24.441  21.138  32.181  1.00  0.00           H  
ATOM   1012  CA  ALA    74      25.379  19.560  33.264  1.00  0.00           C  
ATOM   1013  HA  ALA    74      25.458  19.584  34.351  1.00  0.00           H  
ATOM   1014  CB  ALA    74      24.060  18.835  32.961  1.00  0.00           C  
ATOM   1015  HB1 ALA    74      23.199  19.295  33.445  1.00  0.00           H  
ATOM   1016  HB2 ALA    74      23.939  18.872  31.878  1.00  0.00           H  
ATOM   1017  HB3 ALA    74      24.126  17.802  33.302  1.00  0.00           H  
ATOM   1018  C   ALA    74      26.624  18.792  32.673  1.00  0.00           C  
ATOM   1019  O   ALA    74      27.100  17.903  33.351  1.00  0.00           O  
ATOM   1020  N   THR    75      27.170  19.199  31.466  1.00  0.00           N  
ATOM   1021  H   THR    75      26.669  19.890  30.925  1.00  0.00           H  
ATOM   1022  CA  THR    75      28.345  18.561  30.833  1.00  0.00           C  
ATOM   1023  HA  THR    75      28.244  17.490  30.657  1.00  0.00           H  
ATOM   1024  CB  THR    75      28.486  19.219  29.427  1.00  0.00           C  
ATOM   1025  HB  THR    75      29.186  18.613  28.852  1.00  0.00           H  
ATOM   1026  CG2 THR    75      27.243  19.160  28.498  1.00  0.00           C  
ATOM   1027 HG21 THR    75      26.756  18.205  28.692  1.00  0.00           H  
ATOM   1028 HG22 THR    75      27.488  19.075  27.439  1.00  0.00           H  
ATOM   1029 HG23 THR    75      26.519  19.946  28.711  1.00  0.00           H  
ATOM   1030  OG1 THR    75      28.809  20.606  29.453  1.00  0.00           O  
ATOM   1031  HG1 THR    75      29.595  20.604  30.005  1.00  0.00           H  
ATOM   1032  C   THR    75      29.680  18.769  31.697  1.00  0.00           C  
ATOM   1033  O   THR    75      30.779  18.438  31.207  1.00  0.00           O  
ATOM   1034  N   VAL    76      29.629  19.334  32.902  1.00  0.00           N  
ATOM   1035  H   VAL    76      28.746  19.757  33.147  1.00  0.00           H  
ATOM   1036  CA  VAL    76      30.697  19.473  33.809  1.00  0.00           C  
ATOM   1037  HA  VAL    76      31.628  19.707  33.293  1.00  0.00           H  
ATOM   1038  CB  VAL    76      30.260  20.638  34.627  1.00  0.00           C  
ATOM   1039  HB  VAL    76      29.220  20.441  34.888  1.00  0.00           H  
ATOM   1040  CG1 VAL    76      31.153  20.864  35.894  1.00  0.00           C  
ATOM   1041 HG11 VAL    76      32.197  21.063  35.650  1.00  0.00           H  
ATOM   1042 HG12 VAL    76      30.819  21.800  36.344  1.00  0.00           H  
ATOM   1043 HG13 VAL    76      31.043  20.094  36.657  1.00  0.00           H  
ATOM   1044  CG2 VAL    76      30.433  21.957  33.759  1.00  0.00           C  
ATOM   1045 HG21 VAL    76      31.477  22.046  33.461  1.00  0.00           H  
ATOM   1046 HG22 VAL    76      29.867  21.875  32.831  1.00  0.00           H  
ATOM   1047 HG23 VAL    76      30.020  22.781  34.341  1.00  0.00           H  
ATOM   1048  C   VAL    76      30.866  18.144  34.629  1.00  0.00           C  
ATOM   1049  O   VAL    76      31.991  17.976  35.149  1.00  0.00           O  
ATOM   1050  N   ASN    77      29.828  17.233  34.765  1.00  0.00           N  
ATOM   1051  H   ASN    77      28.916  17.446  34.389  1.00  0.00           H  
ATOM   1052  CA  ASN    77      30.055  15.930  35.410  1.00  0.00           C  
ATOM   1053  HA  ASN    77      29.137  15.383  35.625  1.00  0.00           H  
ATOM   1054  CB  ASN    77      30.811  14.985  34.460  1.00  0.00           C  
ATOM   1055  HB2 ASN    77      31.874  15.140  34.645  1.00  0.00           H  
ATOM   1056  HB3 ASN    77      30.566  13.967  34.760  1.00  0.00           H  
ATOM   1057  CG  ASN    77      30.545  14.964  32.943  1.00  0.00           C  
ATOM   1058  OD1 ASN    77      31.405  15.201  32.143  1.00  0.00           O  
ATOM   1059  ND2 ASN    77      29.324  14.884  32.453  1.00  0.00           N  
ATOM   1060 HD21 ASN    77      28.444  14.886  32.949  1.00  0.00           H  
ATOM   1061 HD22 ASN    77      29.302  14.882  31.444  1.00  0.00           H  
ATOM   1062  C   ASN    77      30.642  16.002  36.894  1.00  0.00           C  
ATOM   1063  O   ASN    77      31.448  15.172  37.354  1.00  0.00           O  
ATOM   1064  N   SER    78      30.305  17.057  37.621  1.00  0.00           N  
ATOM   1065  H   SER    78      29.643  17.695  37.204  1.00  0.00           H  
ATOM   1066  CA  SER    78      30.720  17.206  39.026  1.00  0.00           C  
ATOM   1067  HA  SER    78      30.709  16.188  39.416  1.00  0.00           H  
ATOM   1068  CB  SER    78      32.215  17.715  39.108  1.00  0.00           C  
ATOM   1069  HB2 SER    78      32.816  17.254  38.324  1.00  0.00           H  
ATOM   1070  HB3 SER    78      32.239  18.792  38.939  1.00  0.00           H  
ATOM   1071  OG  SER    78      32.783  17.358  40.331  1.00  0.00           O  
ATOM   1072  HG  SER    78      32.632  16.413  40.260  1.00  0.00           H  
ATOM   1073  C   SER    78      29.770  18.072  39.862  1.00  0.00           C  
ATOM   1074  O   SER    78      29.126  19.022  39.354  1.00  0.00           O  
ATOM   1075  N   PRO    79      29.635  17.782  41.221  1.00  0.00           N  
ATOM   1076  CD  PRO    79      30.029  16.619  41.903  1.00  0.00           C  
ATOM   1077  HD2 PRO    79      29.811  15.888  41.125  1.00  0.00           H  
ATOM   1078  HD3 PRO    79      31.095  16.620  42.128  1.00  0.00           H  
ATOM   1079  CG  PRO    79      29.032  16.491  43.053  1.00  0.00           C  
ATOM   1080  HG2 PRO    79      29.416  15.862  43.856  1.00  0.00           H  
ATOM   1081  HG3 PRO    79      28.072  16.171  42.646  1.00  0.00           H  
ATOM   1082  CB  PRO    79      28.858  17.916  43.454  1.00  0.00           C  
ATOM   1083  HB2 PRO    79      27.871  18.031  43.901  1.00  0.00           H  
ATOM   1084  HB3 PRO    79      29.589  18.187  44.217  1.00  0.00           H  
ATOM   1085  CA  PRO    79      28.990  18.673  42.198  1.00  0.00           C  
ATOM   1086  HA  PRO    79      27.982  18.916  41.861  1.00  0.00           H  
ATOM   1087  C   PRO    79      29.741  19.970  42.388  1.00  0.00           C  
ATOM   1088  O   PRO    79      30.945  20.101  42.158  1.00  0.00           O  
ATOM   1089  N   GLY    80      28.997  20.999  42.688  1.00  0.00           N  
ATOM   1090  H   GLY    80      28.046  20.866  43.002  1.00  0.00           H  
ATOM   1091  CA  GLY    80      29.475  22.365  42.881  1.00  0.00           C  
ATOM   1092  HA2 GLY    80      29.830  22.766  41.932  1.00  0.00           H  
ATOM   1093  HA3 GLY    80      28.650  22.992  43.218  1.00  0.00           H  
ATOM   1094  C   GLY    80      30.499  22.559  43.990  1.00  0.00           C  
ATOM   1095  O   GLY    80      30.750  21.719  44.864  1.00  0.00           O  
ATOM   1096  N   ALA    81      31.156  23.727  43.874  1.00  0.00           N  
ATOM   1097  H   ALA    81      30.917  24.307  43.082  1.00  0.00           H  
ATOM   1098  CA  ALA    81      32.180  24.360  44.810  1.00  0.00           C  
ATOM   1099  HA  ALA    81      33.123  23.825  44.698  1.00  0.00           H  
ATOM   1100  CB  ALA    81      32.383  25.865  44.436  1.00  0.00           C  
ATOM   1101  HB1 ALA    81      31.503  26.477  44.631  1.00  0.00           H  
ATOM   1102  HB2 ALA    81      32.642  25.812  43.379  1.00  0.00           H  
ATOM   1103  HB3 ALA    81      33.209  26.320  44.984  1.00  0.00           H  
ATOM   1104  C   ALA    81      31.831  24.259  46.285  1.00  0.00           C  
ATOM   1105  O   ALA    81      30.687  24.475  46.718  1.00  0.00           O  
ATOM   1106  N   VAL    82      32.858  23.996  47.096  1.00  0.00           N  
ATOM   1107  H   VAL    82      33.749  23.742  46.693  1.00  0.00           H  
ATOM   1108  CA  VAL    82      32.701  24.008  48.591  1.00  0.00           C  
ATOM   1109  HA  VAL    82      31.817  23.409  48.810  1.00  0.00           H  
ATOM   1110  CB  VAL    82      33.867  23.279  49.327  1.00  0.00           C  
ATOM   1111  HB  VAL    82      33.587  23.200  50.377  1.00  0.00           H  
ATOM   1112  CG1 VAL    82      34.173  21.828  48.878  1.00  0.00           C  
ATOM   1113 HG11 VAL    82      34.894  21.804  48.061  1.00  0.00           H  
ATOM   1114 HG12 VAL    82      33.293  21.322  48.480  1.00  0.00           H  
ATOM   1115 HG13 VAL    82      34.693  21.302  49.679  1.00  0.00           H  
ATOM   1116  CG2 VAL    82      35.247  24.038  49.214  1.00  0.00           C  
ATOM   1117 HG21 VAL    82      36.024  23.517  49.775  1.00  0.00           H  
ATOM   1118 HG22 VAL    82      35.645  24.157  48.206  1.00  0.00           H  
ATOM   1119 HG23 VAL    82      35.243  25.073  49.554  1.00  0.00           H  
ATOM   1120  C   VAL    82      32.494  25.389  49.153  1.00  0.00           C  
ATOM   1121  O   VAL    82      33.118  26.348  48.813  1.00  0.00           O  
ATOM   1122  N   LYS    83      31.735  25.461  50.290  1.00  0.00           N  
ATOM   1123  H   LYS    83      31.212  24.629  50.526  1.00  0.00           H  
ATOM   1124  CA  LYS    83      31.592  26.696  51.187  1.00  0.00           C  
ATOM   1125  HA  LYS    83      32.079  27.577  50.769  1.00  0.00           H  
ATOM   1126  CB  LYS    83      30.082  26.988  51.381  1.00  0.00           C  
ATOM   1127  HB2 LYS    83      29.596  26.806  50.423  1.00  0.00           H  
ATOM   1128  HB3 LYS    83      29.541  26.387  52.112  1.00  0.00           H  
ATOM   1129  CG  LYS    83      29.862  28.487  51.708  1.00  0.00           C  
ATOM   1130  HG2 LYS    83      30.361  28.661  52.661  1.00  0.00           H  
ATOM   1131  HG3 LYS    83      30.142  29.238  50.969  1.00  0.00           H  
ATOM   1132  CD  LYS    83      28.363  28.680  51.989  1.00  0.00           C  
ATOM   1133  HD2 LYS    83      27.681  28.353  51.204  1.00  0.00           H  
ATOM   1134  HD3 LYS    83      28.135  28.237  52.959  1.00  0.00           H  
ATOM   1135  CE  LYS    83      28.026  30.253  52.192  1.00  0.00           C  
ATOM   1136  HE2 LYS    83      28.481  30.745  51.332  1.00  0.00           H  
ATOM   1137  HE3 LYS    83      28.651  30.599  53.015  1.00  0.00           H  
ATOM   1138  NZ  LYS    83      26.544  30.459  52.355  1.00  0.00           N  
ATOM   1139  HZ1 LYS    83      25.997  30.029  51.623  1.00  0.00           H  
ATOM   1140  HZ2 LYS    83      26.331  31.445  52.296  1.00  0.00           H  
ATOM   1141  HZ3 LYS    83      26.238  30.054  53.228  1.00  0.00           H  
ATOM   1142  C   LYS    83      32.369  26.521  52.462  1.00  0.00           C  
ATOM   1143  O   LYS    83      32.733  27.481  53.150  1.00  0.00           O  
ATOM   1144  N   SER    84      32.805  25.298  52.805  1.00  0.00           N  
ATOM   1145  H   SER    84      32.687  24.567  52.118  1.00  0.00           H  
ATOM   1146  CA  SER    84      33.461  24.990  54.120  1.00  0.00           C  
ATOM   1147  HA  SER    84      33.539  23.904  54.077  1.00  0.00           H  
ATOM   1148  CB  SER    84      34.908  25.472  54.087  1.00  0.00           C  
ATOM   1149  HB2 SER    84      35.456  25.112  54.958  1.00  0.00           H  
ATOM   1150  HB3 SER    84      34.870  26.553  54.222  1.00  0.00           H  
ATOM   1151  OG  SER    84      35.501  25.173  52.812  1.00  0.00           O  
ATOM   1152  HG  SER    84      36.071  24.401  52.854  1.00  0.00           H  
ATOM   1153  C   SER    84      32.713  25.418  55.346  1.00  0.00           C  
ATOM   1154  O   SER    84      33.281  25.858  56.357  1.00  0.00           O  
ATOM   1155  N   GLY    85      31.387  25.488  55.247  1.00  0.00           N  
ATOM   1156  H   GLY    85      30.983  25.063  54.424  1.00  0.00           H  
ATOM   1157  CA  GLY    85      30.489  25.954  56.323  1.00  0.00           C  
ATOM   1158  HA2 GLY    85      31.009  26.314  57.210  1.00  0.00           H  
ATOM   1159  HA3 GLY    85      29.803  25.145  56.576  1.00  0.00           H  
ATOM   1160  C   GLY    85      29.634  27.046  55.746  1.00  0.00           C  
ATOM   1161  O   GLY    85      29.011  26.896  54.713  1.00  0.00           O  
ATOM   1162  N   GLU    86      29.471  28.143  56.494  1.00  0.00           N  
ATOM   1163  H   GLU    86      30.041  28.131  57.328  1.00  0.00           H  
ATOM   1164  CA  GLU    86      28.640  29.351  56.218  1.00  0.00           C  
ATOM   1165  HA  GLU    86      28.362  29.302  55.166  1.00  0.00           H  
ATOM   1166  CB  GLU    86      27.404  29.345  57.109  1.00  0.00           C  
ATOM   1167  HB2 GLU    86      26.909  28.431  56.782  1.00  0.00           H  
ATOM   1168  HB3 GLU    86      27.639  29.178  58.160  1.00  0.00           H  
ATOM   1169  CG  GLU    86      26.479  30.615  57.073  1.00  0.00           C  
ATOM   1170  HG2 GLU    86      26.781  31.380  57.788  1.00  0.00           H  
ATOM   1171  HG3 GLU    86      25.470  30.355  57.392  1.00  0.00           H  
ATOM   1172  CD  GLU    86      26.318  31.161  55.681  1.00  0.00           C  
ATOM   1173  OE1 GLU    86      26.699  32.322  55.407  1.00  0.00           O  
ATOM   1174  OE2 GLU    86      25.681  30.426  54.877  1.00  0.00           O  
ATOM   1175  C   GLU    86      29.580  30.500  56.387  1.00  0.00           C  
ATOM   1176  O   GLU    86      29.399  31.467  57.165  1.00  0.00           O  
ATOM   1177  N   ARG    87      30.526  30.536  55.482  1.00  0.00           N  
ATOM   1178  H   ARG    87      30.324  29.918  54.709  1.00  0.00           H  
ATOM   1179  CA  ARG    87      31.401  31.617  55.109  1.00  0.00           C  
ATOM   1180  HA  ARG    87      31.813  32.193  55.938  1.00  0.00           H  
ATOM   1181  CB  ARG    87      32.637  31.020  54.408  1.00  0.00           C  
ATOM   1182  HB2 ARG    87      32.388  30.261  53.666  1.00  0.00           H  
ATOM   1183  HB3 ARG    87      33.186  31.816  53.904  1.00  0.00           H  
ATOM   1184  CG  ARG    87      33.478  30.341  55.489  1.00  0.00           C  
ATOM   1185  HG2 ARG    87      33.022  29.398  55.789  1.00  0.00           H  
ATOM   1186  HG3 ARG    87      33.476  30.913  56.416  1.00  0.00           H  
ATOM   1187  CD  ARG    87      34.945  30.189  55.064  1.00  0.00           C  
ATOM   1188  HD2 ARG    87      35.291  31.093  54.563  1.00  0.00           H  
ATOM   1189  HD3 ARG    87      35.623  29.934  55.877  1.00  0.00           H  
ATOM   1190  NE  ARG    87      35.092  29.118  54.053  1.00  0.00           N  
ATOM   1191  HE  ARG    87      34.321  28.474  53.946  1.00  0.00           H  
ATOM   1192  CZ  ARG    87      35.964  28.991  53.046  1.00  0.00           C  
ATOM   1193  NH1 ARG    87      36.895  29.857  52.829  1.00  0.00           N  
ATOM   1194 HH11 ARG    87      36.844  30.657  53.444  1.00  0.00           H  
ATOM   1195 HH12 ARG    87      37.491  29.646  52.041  1.00  0.00           H  
ATOM   1196  NH2 ARG    87      35.845  28.060  52.128  1.00  0.00           N  
ATOM   1197 HH21 ARG    87      35.180  27.304  52.201  1.00  0.00           H  
ATOM   1198 HH22 ARG    87      36.418  28.139  51.299  1.00  0.00           H  
ATOM   1199  C   ARG    87      30.679  32.580  54.197  1.00  0.00           C  
ATOM   1200  O   ARG    87      29.995  32.204  53.251  1.00  0.00           O  
ATOM   1201  N   ARG    88      30.713  33.867  54.593  1.00  0.00           N  
ATOM   1202  H   ARG    88      31.466  34.074  55.234  1.00  0.00           H  
ATOM   1203  CA  ARG    88      30.265  35.086  53.906  1.00  0.00           C  
ATOM   1204  HA  ARG    88      29.176  35.079  53.937  1.00  0.00           H  
ATOM   1205  CB  ARG    88      30.752  36.332  54.668  1.00  0.00           C  
ATOM   1206  HB2 ARG    88      30.715  36.176  55.746  1.00  0.00           H  
ATOM   1207  HB3 ARG    88      31.767  36.535  54.326  1.00  0.00           H  
ATOM   1208  CG  ARG    88      29.858  37.506  54.297  1.00  0.00           C  
ATOM   1209  HG2 ARG    88      28.866  37.327  54.711  1.00  0.00           H  
ATOM   1210  HG3 ARG    88      29.839  37.690  53.223  1.00  0.00           H  
ATOM   1211  CD  ARG    88      30.413  38.830  54.930  1.00  0.00           C  
ATOM   1212  HD2 ARG    88      29.546  39.485  54.835  1.00  0.00           H  
ATOM   1213  HD3 ARG    88      30.593  38.631  55.987  1.00  0.00           H  
ATOM   1214  NE  ARG    88      31.498  39.310  54.082  1.00  0.00           N  
ATOM   1215  HE  ARG    88      31.986  38.626  53.523  1.00  0.00           H  
ATOM   1216  CZ  ARG    88      32.063  40.522  53.927  1.00  0.00           C  
ATOM   1217  NH1 ARG    88      32.931  40.641  53.006  1.00  0.00           N  
ATOM   1218 HH11 ARG    88      33.225  39.778  52.570  1.00  0.00           H  
ATOM   1219 HH12 ARG    88      33.438  41.481  52.765  1.00  0.00           H  
ATOM   1220  NH2 ARG    88      31.886  41.484  54.791  1.00  0.00           N  
ATOM   1221 HH21 ARG    88      31.144  41.425  55.474  1.00  0.00           H  
ATOM   1222 HH22 ARG    88      32.388  42.344  54.622  1.00  0.00           H  
ATOM   1223  C   ARG    88      30.612  35.138  52.455  1.00  0.00           C  
ATOM   1224  O   ARG    88      31.743  35.472  52.065  1.00  0.00           O  
ATOM   1225  N   ALA    89      29.689  34.673  51.635  1.00  0.00           N  
ATOM   1226  H   ALA    89      28.900  34.259  52.109  1.00  0.00           H  
ATOM   1227  CA  ALA    89      29.763  34.516  50.180  1.00  0.00           C  
ATOM   1228  HA  ALA    89      30.762  34.248  49.837  1.00  0.00           H  
ATOM   1229  CB  ALA    89      28.830  33.323  49.897  1.00  0.00           C  
ATOM   1230  HB1 ALA    89      29.029  32.463  50.536  1.00  0.00           H  
ATOM   1231  HB2 ALA    89      27.820  33.544  50.242  1.00  0.00           H  
ATOM   1232  HB3 ALA    89      28.863  33.028  48.849  1.00  0.00           H  
ATOM   1233  C   ALA    89      29.293  35.822  49.512  1.00  0.00           C  
ATOM   1234  O   ALA    89      28.704  36.682  50.180  1.00  0.00           O  
ATOM   1235  N   ARG    90      29.523  35.937  48.138  1.00  0.00           N  
ATOM   1236  H   ARG    90      30.007  35.154  47.722  1.00  0.00           H  
ATOM   1237  CA  ARG    90      29.281  37.116  47.340  1.00  0.00           C  
ATOM   1238  HA  ARG    90      28.467  37.738  47.711  1.00  0.00           H  
ATOM   1239  CB  ARG    90      30.576  37.933  47.368  1.00  0.00           C  
ATOM   1240  HB2 ARG    90      31.382  37.516  46.765  1.00  0.00           H  
ATOM   1241  HB3 ARG    90      30.321  38.785  46.738  1.00  0.00           H  
ATOM   1242  CG  ARG    90      31.125  38.389  48.704  1.00  0.00           C  
ATOM   1243  HG2 ARG    90      32.110  38.797  48.476  1.00  0.00           H  
ATOM   1244  HG3 ARG    90      31.252  37.548  49.386  1.00  0.00           H  
ATOM   1245  CD  ARG    90      30.280  39.374  49.411  1.00  0.00           C  
ATOM   1246  HD2 ARG    90      29.309  38.880  49.412  1.00  0.00           H  
ATOM   1247  HD3 ARG    90      30.611  39.643  50.414  1.00  0.00           H  
ATOM   1248  NE  ARG    90      30.314  40.665  48.691  1.00  0.00           N  
ATOM   1249  HE  ARG    90      29.773  40.739  47.842  1.00  0.00           H  
ATOM   1250  CZ  ARG    90      31.289  41.533  48.656  1.00  0.00           C  
ATOM   1251  NH1 ARG    90      32.473  41.314  49.193  1.00  0.00           N  
ATOM   1252 HH11 ARG    90      32.770  40.531  49.757  1.00  0.00           H  
ATOM   1253 HH12 ARG    90      33.172  42.043  49.211  1.00  0.00           H  
ATOM   1254  NH2 ARG    90      31.163  42.568  47.903  1.00  0.00           N  
ATOM   1255 HH21 ARG    90      30.214  42.827  47.674  1.00  0.00           H  
ATOM   1256 HH22 ARG    90      31.956  43.188  47.815  1.00  0.00           H  
ATOM   1257  C   ARG    90      28.962  36.714  45.891  1.00  0.00           C  
ATOM   1258  O   ARG    90      29.716  35.910  45.290  1.00  0.00           O  
ATOM   1259  N   PRO    91      27.759  37.107  45.392  1.00  0.00           N  
ATOM   1260  CD  PRO    91      26.667  37.874  46.025  1.00  0.00           C  
ATOM   1261  HD2 PRO    91      27.062  38.890  45.998  1.00  0.00           H  
ATOM   1262  HD3 PRO    91      26.463  37.648  47.072  1.00  0.00           H  
ATOM   1263  CG  PRO    91      25.401  37.710  45.192  1.00  0.00           C  
ATOM   1264  HG2 PRO    91      24.718  36.936  45.543  1.00  0.00           H  
ATOM   1265  HG3 PRO    91      24.878  38.650  45.013  1.00  0.00           H  
ATOM   1266  CB  PRO    91      25.920  37.271  43.837  1.00  0.00           C  
ATOM   1267  HB2 PRO    91      26.196  38.132  43.229  1.00  0.00           H  
ATOM   1268  HB3 PRO    91      25.226  36.599  43.332  1.00  0.00           H  
ATOM   1269  CA  PRO    91      27.257  36.469  44.122  1.00  0.00           C  
ATOM   1270  HA  PRO    91      26.888  35.463  44.317  1.00  0.00           H  
ATOM   1271  C   PRO    91      28.233  36.571  42.957  1.00  0.00           C  
ATOM   1272  O   PRO    91      28.935  37.553  42.871  1.00  0.00           O  
ATOM   1273  N   GLY    92      28.425  35.451  42.220  1.00  0.00           N  
ATOM   1274  H   GLY    92      27.785  34.682  42.360  1.00  0.00           H  
ATOM   1275  CA  GLY    92      29.399  35.439  41.160  1.00  0.00           C  
ATOM   1276  HA2 GLY    92      29.115  34.733  40.380  1.00  0.00           H  
ATOM   1277  HA3 GLY    92      29.388  36.391  40.629  1.00  0.00           H  
ATOM   1278  C   GLY    92      30.843  35.129  41.586  1.00  0.00           C  
ATOM   1279  O   GLY    92      31.633  34.832  40.679  1.00  0.00           O  
ATOM   1280  N   THR    93      31.094  34.939  42.901  1.00  0.00           N  
ATOM   1281  H   THR    93      30.319  34.996  43.546  1.00  0.00           H  
ATOM   1282  CA  THR    93      32.336  34.314  43.349  1.00  0.00           C  
ATOM   1283  HA  THR    93      33.076  34.257  42.551  1.00  0.00           H  
ATOM   1284  CB  THR    93      33.152  35.175  44.341  1.00  0.00           C  
ATOM   1285  HB  THR    93      34.101  34.772  44.693  1.00  0.00           H  
ATOM   1286  CG2 THR    93      33.381  36.576  43.949  1.00  0.00           C  
ATOM   1287 HG21 THR    93      34.013  36.631  43.062  1.00  0.00           H  
ATOM   1288 HG22 THR    93      34.052  36.967  44.714  1.00  0.00           H  
ATOM   1289 HG23 THR    93      32.501  37.219  43.952  1.00  0.00           H  
ATOM   1290  OG1 THR    93      32.385  35.374  45.464  1.00  0.00           O  
ATOM   1291  HG1 THR    93      31.487  35.572  45.189  1.00  0.00           H  
ATOM   1292  C   THR    93      32.082  32.883  43.854  1.00  0.00           C  
ATOM   1293  O   THR    93      30.973  32.640  44.338  1.00  0.00           O  
ATOM   1294  N   TYR    94      33.067  32.003  43.887  1.00  0.00           N  
ATOM   1295  H   TYR    94      33.947  32.276  43.475  1.00  0.00           H  
ATOM   1296  CA  TYR    94      33.130  30.907  44.818  1.00  0.00           C  
ATOM   1297  HA  TYR    94      32.182  30.714  45.320  1.00  0.00           H  
ATOM   1298  CB  TYR    94      33.527  29.660  44.071  1.00  0.00           C  
ATOM   1299  HB2 TYR    94      33.530  28.827  44.774  1.00  0.00           H  
ATOM   1300  HB3 TYR    94      32.772  29.480  43.305  1.00  0.00           H  
ATOM   1301  CG  TYR    94      34.868  29.626  43.307  1.00  0.00           C  
ATOM   1302  CD1 TYR    94      35.873  28.765  43.788  1.00  0.00           C  
ATOM   1303  HD1 TYR    94      35.718  28.147  44.659  1.00  0.00           H  
ATOM   1304  CE1 TYR    94      37.016  28.527  43.005  1.00  0.00           C  
ATOM   1305  HE1 TYR    94      37.730  27.756  43.256  1.00  0.00           H  
ATOM   1306  CZ  TYR    94      37.204  29.292  41.819  1.00  0.00           C  
ATOM   1307  OH  TYR    94      38.356  29.268  41.113  1.00  0.00           O  
ATOM   1308  HH  TYR    94      38.957  28.606  41.464  1.00  0.00           H  
ATOM   1309  CE2 TYR    94      36.251  30.277  41.450  1.00  0.00           C  
ATOM   1310  HE2 TYR    94      36.489  30.863  40.575  1.00  0.00           H  
ATOM   1311  CD2 TYR    94      35.026  30.420  42.140  1.00  0.00           C  
ATOM   1312  HD2 TYR    94      34.244  31.032  41.717  1.00  0.00           H  
ATOM   1313  C   TYR    94      34.113  31.331  45.912  1.00  0.00           C  
ATOM   1314  O   TYR    94      34.949  32.177  45.636  1.00  0.00           O  
ATOM   1315  N   LEU    95      33.939  30.868  47.146  1.00  0.00           N  
ATOM   1316  H   LEU    95      33.336  30.075  47.313  1.00  0.00           H  
ATOM   1317  CA  LEU    95      35.000  30.998  48.134  1.00  0.00           C  
ATOM   1318  HA  LEU    95      35.406  32.006  48.050  1.00  0.00           H  
ATOM   1319  CB  LEU    95      34.334  30.958  49.509  1.00  0.00           C  
ATOM   1320  HB2 LEU    95      35.141  30.885  50.239  1.00  0.00           H  
ATOM   1321  HB3 LEU    95      33.745  30.043  49.577  1.00  0.00           H  
ATOM   1322  CG  LEU    95      33.415  32.142  49.836  1.00  0.00           C  
ATOM   1323  HG  LEU    95      33.147  32.475  48.833  1.00  0.00           H  
ATOM   1324  CD1 LEU    95      32.192  31.640  50.594  1.00  0.00           C  
ATOM   1325 HD11 LEU    95      31.523  32.439  50.914  1.00  0.00           H  
ATOM   1326 HD12 LEU    95      32.567  31.147  51.490  1.00  0.00           H  
ATOM   1327 HD13 LEU    95      31.633  30.934  49.981  1.00  0.00           H  
ATOM   1328  CD2 LEU    95      34.189  33.195  50.612  1.00  0.00           C  
ATOM   1329 HD21 LEU    95      33.616  34.118  50.702  1.00  0.00           H  
ATOM   1330 HD22 LEU    95      34.436  32.822  51.606  1.00  0.00           H  
ATOM   1331 HD23 LEU    95      35.115  33.452  50.098  1.00  0.00           H  
ATOM   1332  C   LEU    95      36.213  30.091  47.956  1.00  0.00           C  
ATOM   1333  O   LEU    95      36.190  28.983  47.475  1.00  0.00           O  
ATOM   1334  N   LEU    96      37.361  30.484  48.436  1.00  0.00           N  
ATOM   1335  H   LEU    96      37.369  31.404  48.852  1.00  0.00           H  
ATOM   1336  CA  LEU    96      38.579  29.678  48.417  1.00  0.00           C  
ATOM   1337  HA  LEU    96      38.707  29.357  47.383  1.00  0.00           H  
ATOM   1338  CB  LEU    96      39.749  30.648  48.725  1.00  0.00           C  
ATOM   1339  HB2 LEU    96      39.792  31.539  48.098  1.00  0.00           H  
ATOM   1340  HB3 LEU    96      39.423  31.083  49.671  1.00  0.00           H  
ATOM   1341  CG  LEU    96      41.120  29.930  48.932  1.00  0.00           C  
ATOM   1342  HG  LEU    96      41.144  29.132  49.675  1.00  0.00           H  
ATOM   1343  CD1 LEU    96      41.625  29.297  47.638  1.00  0.00           C  
ATOM   1344 HD11 LEU    96      41.820  30.112  46.940  1.00  0.00           H  
ATOM   1345 HD12 LEU    96      42.514  28.668  47.684  1.00  0.00           H  
ATOM   1346 HD13 LEU    96      40.891  28.623  47.197  1.00  0.00           H  
ATOM   1347  CD2 LEU    96      42.168  30.948  49.365  1.00  0.00           C  
ATOM   1348 HD21 LEU    96      41.841  31.562  50.204  1.00  0.00           H  
ATOM   1349 HD22 LEU    96      43.061  30.359  49.575  1.00  0.00           H  
ATOM   1350 HD23 LEU    96      42.313  31.656  48.549  1.00  0.00           H  
ATOM   1351  C   LEU    96      38.493  28.346  49.213  1.00  0.00           C  
ATOM   1352  O   LEU    96      38.099  28.453  50.403  1.00  0.00           O  
ATOM   1353  N   GLN    97      38.840  27.195  48.632  1.00  0.00           N  
ATOM   1354  H   GLN    97      39.307  27.217  47.737  1.00  0.00           H  
ATOM   1355  CA  GLN    97      38.787  25.971  49.396  1.00  0.00           C  
ATOM   1356  HA  GLN    97      37.809  25.931  49.875  1.00  0.00           H  
ATOM   1357  CB  GLN    97      38.822  24.728  48.470  1.00  0.00           C  
ATOM   1358  HB2 GLN    97      38.553  23.873  49.091  1.00  0.00           H  
ATOM   1359  HB3 GLN    97      38.114  24.940  47.669  1.00  0.00           H  
ATOM   1360  CG  GLN    97      40.176  24.391  47.742  1.00  0.00           C  
ATOM   1361  HG2 GLN    97      40.919  24.275  48.530  1.00  0.00           H  
ATOM   1362  HG3 GLN    97      40.090  23.513  47.101  1.00  0.00           H  
ATOM   1363  CD  GLN    97      40.495  25.531  46.833  1.00  0.00           C  
ATOM   1364  OE1 GLN    97      39.612  26.109  46.164  1.00  0.00           O  
ATOM   1365  NE2 GLN    97      41.716  25.781  46.523  1.00  0.00           N  
ATOM   1366 HE21 GLN    97      42.535  25.339  46.915  1.00  0.00           H  
ATOM   1367 HE22 GLN    97      41.891  26.422  45.762  1.00  0.00           H  
ATOM   1368  C   GLN    97      39.809  25.907  50.567  1.00  0.00           C  
ATOM   1369  O   GLN    97      40.665  26.760  50.748  1.00  0.00           O  
ATOM   1370  N   ASP    98      39.677  24.938  51.438  1.00  0.00           N  
ATOM   1371  H   ASP    98      38.787  24.467  51.359  1.00  0.00           H  
ATOM   1372  CA  ASP    98      40.341  24.864  52.729  1.00  0.00           C  
ATOM   1373  HA  ASP    98      40.121  25.657  53.444  1.00  0.00           H  
ATOM   1374  CB  ASP    98      39.814  23.592  53.586  1.00  0.00           C  
ATOM   1375  HB2 ASP    98      40.409  23.630  54.498  1.00  0.00           H  
ATOM   1376  HB3 ASP    98      40.051  22.704  52.999  1.00  0.00           H  
ATOM   1377  CG  ASP    98      38.335  23.624  53.898  1.00  0.00           C  
ATOM   1378  OD1 ASP    98      37.638  23.718  52.871  1.00  0.00           O  
ATOM   1379  OD2 ASP    98      37.970  23.419  55.065  1.00  0.00           O  
ATOM   1380  C   ASP    98      41.882  24.974  52.801  1.00  0.00           C  
ATOM   1381  O   ASP    98      42.509  25.010  53.853  1.00  0.00           O  
ATOM   1382  N   GLY    99      42.537  25.119  51.637  1.00  0.00           N  
ATOM   1383  H   GLY    99      41.991  25.346  50.819  1.00  0.00           H  
ATOM   1384  CA  GLY    99      43.875  25.781  51.611  1.00  0.00           C  
ATOM   1385  HA2 GLY    99      44.574  25.243  52.251  1.00  0.00           H  
ATOM   1386  HA3 GLY    99      44.113  25.805  50.548  1.00  0.00           H  
ATOM   1387  C   GLY    99      43.809  27.232  52.150  1.00  0.00           C  
ATOM   1388  O   GLY    99      44.834  27.749  52.467  1.00  0.00           O  
ATOM   1389  N   TYR   100      42.632  27.815  52.357  1.00  0.00           N  
ATOM   1390  H   TYR   100      41.778  27.276  52.349  1.00  0.00           H  
ATOM   1391  CA  TYR   100      42.427  29.218  52.769  1.00  0.00           C  
ATOM   1392  HA  TYR   100      42.802  29.857  51.969  1.00  0.00           H  
ATOM   1393  CB  TYR   100      40.905  29.546  52.904  1.00  0.00           C  
ATOM   1394  HB2 TYR   100      40.433  29.307  51.951  1.00  0.00           H  
ATOM   1395  HB3 TYR   100      40.713  30.605  53.077  1.00  0.00           H  
ATOM   1396  CG  TYR   100      40.191  28.850  54.136  1.00  0.00           C  
ATOM   1397  CD1 TYR   100      40.487  29.410  55.393  1.00  0.00           C  
ATOM   1398  HD1 TYR   100      41.199  30.219  55.469  1.00  0.00           H  
ATOM   1399  CE1 TYR   100      39.908  28.803  56.515  1.00  0.00           C  
ATOM   1400  HE1 TYR   100      40.141  29.202  57.491  1.00  0.00           H  
ATOM   1401  CZ  TYR   100      39.031  27.657  56.408  1.00  0.00           C  
ATOM   1402  OH  TYR   100      38.462  27.058  57.522  1.00  0.00           O  
ATOM   1403  HH  TYR   100      38.559  26.103  57.509  1.00  0.00           H  
ATOM   1404  CE2 TYR   100      38.670  27.201  55.096  1.00  0.00           C  
ATOM   1405  HE2 TYR   100      37.876  26.496  54.901  1.00  0.00           H  
ATOM   1406  CD2 TYR   100      39.258  27.810  53.985  1.00  0.00           C  
ATOM   1407  HD2 TYR   100      38.946  27.491  53.001  1.00  0.00           H  
ATOM   1408  C   TYR   100      43.175  29.557  54.034  1.00  0.00           C  
ATOM   1409  O   TYR   100      43.421  30.736  54.246  1.00  0.00           O  
ATOM   1410  N   ALA   101      43.606  28.583  54.822  1.00  0.00           N  
ATOM   1411  H   ALA   101      43.414  27.623  54.574  1.00  0.00           H  
ATOM   1412  CA  ALA   101      44.495  28.707  55.986  1.00  0.00           C  
ATOM   1413  HA  ALA   101      45.295  29.423  55.794  1.00  0.00           H  
ATOM   1414  CB  ALA   101      43.653  29.261  57.171  1.00  0.00           C  
ATOM   1415  HB1 ALA   101      42.963  28.540  57.610  1.00  0.00           H  
ATOM   1416  HB2 ALA   101      43.049  30.112  56.856  1.00  0.00           H  
ATOM   1417  HB3 ALA   101      44.342  29.648  57.921  1.00  0.00           H  
ATOM   1418  C   ALA   101      45.179  27.403  56.391  1.00  0.00           C  
ATOM   1419  O   ALA   101      44.516  26.369  56.579  1.00  0.00           O  
ATOM   1420  N   PHE   102      46.494  27.464  56.565  1.00  0.00           N  
ATOM   1421  H   PHE   102      47.042  28.233  56.206  1.00  0.00           H  
ATOM   1422  CA  PHE   102      47.209  26.354  57.138  1.00  0.00           C  
ATOM   1423  HA  PHE   102      46.688  25.421  56.923  1.00  0.00           H  
ATOM   1424  CB  PHE   102      48.640  26.418  56.509  1.00  0.00           C  
ATOM   1425  HB2 PHE   102      49.122  27.370  56.731  1.00  0.00           H  
ATOM   1426  HB3 PHE   102      48.583  26.281  55.430  1.00  0.00           H  
ATOM   1427  CG  PHE   102      49.582  25.312  56.933  1.00  0.00           C  
ATOM   1428  CD1 PHE   102      50.452  25.562  57.987  1.00  0.00           C  
ATOM   1429  HD1 PHE   102      50.362  26.541  58.436  1.00  0.00           H  
ATOM   1430  CE1 PHE   102      51.378  24.611  58.437  1.00  0.00           C  
ATOM   1431  HE1 PHE   102      52.077  24.958  59.184  1.00  0.00           H  
ATOM   1432  CZ  PHE   102      51.534  23.417  57.802  1.00  0.00           C  
ATOM   1433  HZ  PHE   102      52.249  22.689  58.156  1.00  0.00           H  
ATOM   1434  CE2 PHE   102      50.557  23.021  56.764  1.00  0.00           C  
ATOM   1435  HE2 PHE   102      50.750  22.104  56.227  1.00  0.00           H  
ATOM   1436  CD2 PHE   102      49.644  24.028  56.315  1.00  0.00           C  
ATOM   1437  HD2 PHE   102      49.041  23.850  55.437  1.00  0.00           H  
ATOM   1438  C   PHE   102      47.106  26.514  58.637  1.00  0.00           C  
ATOM   1439  O   PHE   102      47.174  27.667  59.102  1.00  0.00           O  
ATOM   1440  N   PRO   103      47.159  25.436  59.517  1.00  0.00           N  
ATOM   1441  CD  PRO   103      47.083  23.993  59.191  1.00  0.00           C  
ATOM   1442  HD2 PRO   103      48.112  23.639  59.253  1.00  0.00           H  
ATOM   1443  HD3 PRO   103      46.580  23.725  58.261  1.00  0.00           H  
ATOM   1444  CG  PRO   103      46.362  23.376  60.351  1.00  0.00           C  
ATOM   1445  HG2 PRO   103      45.284  23.499  60.250  1.00  0.00           H  
ATOM   1446  HG3 PRO   103      46.706  22.357  60.532  1.00  0.00           H  
ATOM   1447  CB  PRO   103      46.640  24.288  61.556  1.00  0.00           C  
ATOM   1448  HB2 PRO   103      47.539  23.982  62.091  1.00  0.00           H  
ATOM   1449  HB3 PRO   103      45.842  24.109  62.278  1.00  0.00           H  
ATOM   1450  CA  PRO   103      46.883  25.625  60.991  1.00  0.00           C  
ATOM   1451  HA  PRO   103      45.973  26.214  61.107  1.00  0.00           H  
ATOM   1452  C   PRO   103      47.993  26.417  61.709  1.00  0.00           C  
ATOM   1453  O   PRO   103      49.218  26.117  61.547  1.00  0.00           O  
ATOM   1454  N   GLY   104      47.628  27.381  62.526  1.00  0.00           N  
ATOM   1455  H   GLY   104      46.633  27.551  62.551  1.00  0.00           H  
ATOM   1456  CA  GLY   104      48.574  28.210  63.272  1.00  0.00           C  
ATOM   1457  HA2 GLY   104      49.528  27.713  63.443  1.00  0.00           H  
ATOM   1458  HA3 GLY   104      48.098  28.445  64.224  1.00  0.00           H  
ATOM   1459  C   GLY   104      48.921  29.431  62.464  1.00  0.00           C  
ATOM   1460  O   GLY   104      49.650  30.317  62.977  1.00  0.00           O  
ATOM   1461  N   GLU   105      48.502  29.572  61.204  1.00  0.00           N  
ATOM   1462  H   GLU   105      48.006  28.832  60.728  1.00  0.00           H  
ATOM   1463  CA  GLU   105      48.629  30.855  60.486  1.00  0.00           C  
ATOM   1464  HA  GLU   105      49.198  31.615  61.021  1.00  0.00           H  
ATOM   1465  CB  GLU   105      49.220  30.472  59.205  1.00  0.00           C  
ATOM   1466  HB2 GLU   105      49.477  31.417  58.726  1.00  0.00           H  
ATOM   1467  HB3 GLU   105      48.515  29.946  58.561  1.00  0.00           H  
ATOM   1468  CG  GLU   105      50.598  29.702  59.318  1.00  0.00           C  
ATOM   1469  HG2 GLU   105      50.457  28.631  59.457  1.00  0.00           H  
ATOM   1470  HG3 GLU   105      51.143  29.758  58.376  1.00  0.00           H  
ATOM   1471  CD  GLU   105      51.635  30.151  60.331  1.00  0.00           C  
ATOM   1472  OE1 GLU   105      51.743  31.334  60.716  1.00  0.00           O  
ATOM   1473  OE2 GLU   105      52.578  29.411  60.679  1.00  0.00           O  
ATOM   1474  C   GLU   105      47.231  31.477  60.253  1.00  0.00           C  
ATOM   1475  O   GLU   105      46.201  30.790  60.130  1.00  0.00           O  
ATOM   1476  N   ASP   106      47.178  32.849  60.069  1.00  0.00           N  
ATOM   1477  H   ASP   106      48.018  33.408  60.036  1.00  0.00           H  
ATOM   1478  CA  ASP   106      45.928  33.548  60.031  1.00  0.00           C  
ATOM   1479  HA  ASP   106      45.318  33.298  60.898  1.00  0.00           H  
ATOM   1480  CB  ASP   106      46.070  35.074  60.113  1.00  0.00           C  
ATOM   1481  HB2 ASP   106      46.872  35.289  59.407  1.00  0.00           H  
ATOM   1482  HB3 ASP   106      45.133  35.495  59.750  1.00  0.00           H  
ATOM   1483  CG  ASP   106      46.480  35.536  61.531  1.00  0.00           C  
ATOM   1484  OD1 ASP   106      46.120  35.058  62.598  1.00  0.00           O  
ATOM   1485  OD2 ASP   106      47.142  36.627  61.535  1.00  0.00           O  
ATOM   1486  C   ASP   106      45.075  33.073  58.755  1.00  0.00           C  
ATOM   1487  O   ASP   106      43.866  32.805  58.896  1.00  0.00           O  
ATOM   1488  N   GLY   107      45.723  32.873  57.608  1.00  0.00           N  
ATOM   1489  H   GLY   107      46.726  32.994  57.588  1.00  0.00           H  
ATOM   1490  CA  GLY   107      45.115  32.536  56.288  1.00  0.00           C  
ATOM   1491  HA2 GLY   107      45.970  32.393  55.626  1.00  0.00           H  
ATOM   1492  HA3 GLY   107      44.500  31.638  56.233  1.00  0.00           H  
ATOM   1493  C   GLY   107      44.186  33.666  55.800  1.00  0.00           C  
ATOM   1494  O   GLY   107      44.291  34.782  56.234  1.00  0.00           O  
ATOM   1495  N   MET   108      43.356  33.354  54.787  1.00  0.00           N  
ATOM   1496  H   MET   108      43.324  32.427  54.388  1.00  0.00           H  
ATOM   1497  CA  MET   108      42.537  34.329  54.176  1.00  0.00           C  
ATOM   1498  HA  MET   108      42.435  35.240  54.765  1.00  0.00           H  
ATOM   1499  CB  MET   108      43.057  34.658  52.763  1.00  0.00           C  
ATOM   1500  HB2 MET   108      43.311  33.830  52.101  1.00  0.00           H  
ATOM   1501  HB3 MET   108      42.290  35.289  52.314  1.00  0.00           H  
ATOM   1502  CG  MET   108      44.237  35.564  52.959  1.00  0.00           C  
ATOM   1503  HG2 MET   108      44.957  34.845  53.351  1.00  0.00           H  
ATOM   1504  HG3 MET   108      43.921  36.387  53.599  1.00  0.00           H  
ATOM   1505  SD  MET   108      44.955  36.295  51.532  1.00  0.00           S  
ATOM   1506  CE  MET   108      46.523  36.953  52.135  1.00  0.00           C  
ATOM   1507  HE1 MET   108      46.315  37.766  52.831  1.00  0.00           H  
ATOM   1508  HE2 MET   108      47.065  36.151  52.635  1.00  0.00           H  
ATOM   1509  HE3 MET   108      47.105  37.251  51.263  1.00  0.00           H  
ATOM   1510  C   MET   108      41.137  33.727  54.120  1.00  0.00           C  
ATOM   1511  O   MET   108      40.756  33.376  52.973  1.00  0.00           O  
ATOM   1512  N   PRO   109      40.467  33.463  55.257  1.00  0.00           N  
ATOM   1513  CD  PRO   109      40.795  33.995  56.571  1.00  0.00           C  
ATOM   1514  HD2 PRO   109      41.664  33.366  56.760  1.00  0.00           H  
ATOM   1515  HD3 PRO   109      40.976  35.068  56.634  1.00  0.00           H  
ATOM   1516  CG  PRO   109      39.646  33.605  57.492  1.00  0.00           C  
ATOM   1517  HG2 PRO   109      39.870  33.460  58.549  1.00  0.00           H  
ATOM   1518  HG3 PRO   109      38.978  34.466  57.477  1.00  0.00           H  
ATOM   1519  CB  PRO   109      38.952  32.353  56.827  1.00  0.00           C  
ATOM   1520  HB2 PRO   109      37.877  32.320  57.001  1.00  0.00           H  
ATOM   1521  HB3 PRO   109      39.403  31.414  57.147  1.00  0.00           H  
ATOM   1522  CA  PRO   109      39.269  32.661  55.328  1.00  0.00           C  
ATOM   1523  HA  PRO   109      39.422  31.688  54.861  1.00  0.00           H  
ATOM   1524  C   PRO   109      38.068  33.265  54.530  1.00  0.00           C  
ATOM   1525  O   PRO   109      37.196  32.514  54.136  1.00  0.00           O  
ATOM   1526  N   VAL   110      38.060  34.553  54.174  1.00  0.00           N  
ATOM   1527  H   VAL   110      38.714  35.213  54.570  1.00  0.00           H  
ATOM   1528  CA  VAL   110      36.958  35.127  53.358  1.00  0.00           C  
ATOM   1529  HA  VAL   110      36.100  34.456  53.322  1.00  0.00           H  
ATOM   1530  CB  VAL   110      36.389  36.418  54.070  1.00  0.00           C  
ATOM   1531  HB  VAL   110      37.056  37.251  53.849  1.00  0.00           H  
ATOM   1532  CG1 VAL   110      34.971  36.832  53.703  1.00  0.00           C  
ATOM   1533 HG11 VAL   110      34.831  36.876  52.623  1.00  0.00           H  
ATOM   1534 HG12 VAL   110      34.624  37.792  54.084  1.00  0.00           H  
ATOM   1535 HG13 VAL   110      34.334  36.019  54.052  1.00  0.00           H  
ATOM   1536  CG2 VAL   110      36.317  36.332  55.629  1.00  0.00           C  
ATOM   1537 HG21 VAL   110      35.897  37.256  56.026  1.00  0.00           H  
ATOM   1538 HG22 VAL   110      35.893  35.361  55.884  1.00  0.00           H  
ATOM   1539 HG23 VAL   110      37.286  36.423  56.121  1.00  0.00           H  
ATOM   1540  C   VAL   110      37.439  35.445  51.933  1.00  0.00           C  
ATOM   1541  O   VAL   110      36.712  36.107  51.155  1.00  0.00           O  
ATOM   1542  N   ALA   111      38.569  34.874  51.498  1.00  0.00           N  
ATOM   1543  H   ALA   111      39.069  34.247  52.113  1.00  0.00           H  
ATOM   1544  CA  ALA   111      39.047  35.042  50.053  1.00  0.00           C  
ATOM   1545  HA  ALA   111      39.049  36.076  49.710  1.00  0.00           H  
ATOM   1546  CB  ALA   111      40.515  34.419  49.928  1.00  0.00           C  
ATOM   1547  HB1 ALA   111      41.246  35.136  50.302  1.00  0.00           H  
ATOM   1548  HB2 ALA   111      40.691  33.481  50.456  1.00  0.00           H  
ATOM   1549  HB3 ALA   111      40.660  34.115  48.891  1.00  0.00           H  
ATOM   1550  C   ALA   111      38.145  34.194  49.126  1.00  0.00           C  
ATOM   1551  O   ALA   111      37.676  33.106  49.440  1.00  0.00           O  
ATOM   1552  N   ALA   112      37.973  34.712  47.914  1.00  0.00           N  
ATOM   1553  H   ALA   112      38.432  35.576  47.662  1.00  0.00           H  
ATOM   1554  CA  ALA   112      36.959  34.428  46.906  1.00  0.00           C  
ATOM   1555  HA  ALA   112      36.635  33.390  46.973  1.00  0.00           H  
ATOM   1556  CB  ALA   112      35.793  35.342  47.127  1.00  0.00           C  
ATOM   1557  HB1 ALA   112      35.687  35.478  48.204  1.00  0.00           H  
ATOM   1558  HB2 ALA   112      35.873  36.280  46.578  1.00  0.00           H  
ATOM   1559  HB3 ALA   112      34.884  34.791  46.885  1.00  0.00           H  
ATOM   1560  C   ALA   112      37.430  34.673  45.494  1.00  0.00           C  
ATOM   1561  O   ALA   112      38.175  35.640  45.258  1.00  0.00           O  
ATOM   1562  N   MET   113      36.970  33.938  44.551  1.00  0.00           N  
ATOM   1563  H   MET   113      36.200  33.313  44.743  1.00  0.00           H  
ATOM   1564  CA  MET   113      37.368  34.004  43.092  1.00  0.00           C  
ATOM   1565  HA  MET   113      37.894  34.954  42.989  1.00  0.00           H  
ATOM   1566  CB  MET   113      38.301  32.886  42.882  1.00  0.00           C  
ATOM   1567  HB2 MET   113      38.445  32.756  41.810  1.00  0.00           H  
ATOM   1568  HB3 MET   113      37.818  31.965  43.209  1.00  0.00           H  
ATOM   1569  CG  MET   113      39.704  33.028  43.534  1.00  0.00           C  
ATOM   1570  HG2 MET   113      40.226  33.779  42.941  1.00  0.00           H  
ATOM   1571  HG3 MET   113      39.641  33.633  44.438  1.00  0.00           H  
ATOM   1572  SD  MET   113      40.864  31.556  43.661  1.00  0.00           S  
ATOM   1573  CE  MET   113      40.018  30.492  44.886  1.00  0.00           C  
ATOM   1574  HE1 MET   113      40.436  29.486  44.929  1.00  0.00           H  
ATOM   1575  HE2 MET   113      38.982  30.382  44.567  1.00  0.00           H  
ATOM   1576  HE3 MET   113      40.029  31.034  45.832  1.00  0.00           H  
ATOM   1577  C   MET   113      36.177  33.945  42.210  1.00  0.00           C  
ATOM   1578  O   MET   113      35.173  33.377  42.535  1.00  0.00           O  
ATOM   1579  N   SER   114      36.266  34.464  40.974  1.00  0.00           N  
ATOM   1580  H   SER   114      37.174  34.789  40.676  1.00  0.00           H  
ATOM   1581  CA  SER   114      35.250  34.265  39.902  1.00  0.00           C  
ATOM   1582  HA  SER   114      34.419  33.705  40.331  1.00  0.00           H  
ATOM   1583  CB  SER   114      34.617  35.550  39.346  1.00  0.00           C  
ATOM   1584  HB2 SER   114      35.339  36.216  38.874  1.00  0.00           H  
ATOM   1585  HB3 SER   114      33.979  35.207  38.532  1.00  0.00           H  
ATOM   1586  OG  SER   114      33.807  36.118  40.282  1.00  0.00           O  
ATOM   1587  HG  SER   114      33.056  35.525  40.359  1.00  0.00           H  
ATOM   1588  C   SER   114      35.849  33.479  38.764  1.00  0.00           C  
ATOM   1589  O   SER   114      37.051  33.704  38.506  1.00  0.00           O  
ATOM   1590  N   SER   115      35.141  32.640  38.035  1.00  0.00           N  
ATOM   1591  H   SER   115      34.159  32.550  38.254  1.00  0.00           H  
ATOM   1592  CA  SER   115      35.704  31.935  36.843  1.00  0.00           C  
ATOM   1593  HA  SER   115      36.575  32.412  36.394  1.00  0.00           H  
ATOM   1594  CB  SER   115      36.182  30.535  37.346  1.00  0.00           C  
ATOM   1595  HB2 SER   115      36.852  30.658  38.197  1.00  0.00           H  
ATOM   1596  HB3 SER   115      35.399  29.839  37.643  1.00  0.00           H  
ATOM   1597  OG  SER   115      36.926  29.949  36.316  1.00  0.00           O  
ATOM   1598  HG  SER   115      37.629  30.550  36.060  1.00  0.00           H  
ATOM   1599  C   SER   115      34.640  31.968  35.690  1.00  0.00           C  
ATOM   1600  O   SER   115      33.781  31.101  35.601  1.00  0.00           O  
ATOM   1601  N   ASN   116      34.798  32.901  34.778  1.00  0.00           N  
ATOM   1602  H   ASN   116      35.567  33.521  34.991  1.00  0.00           H  
ATOM   1603  CA  ASN   116      33.921  33.137  33.607  1.00  0.00           C  
ATOM   1604  HA  ASN   116      33.566  32.311  32.991  1.00  0.00           H  
ATOM   1605  CB  ASN   116      32.654  33.948  34.179  1.00  0.00           C  
ATOM   1606  HB2 ASN   116      31.997  34.308  33.387  1.00  0.00           H  
ATOM   1607  HB3 ASN   116      32.111  33.266  34.832  1.00  0.00           H  
ATOM   1608  CG  ASN   116      33.052  35.134  34.998  1.00  0.00           C  
ATOM   1609  OD1 ASN   116      33.264  35.001  36.175  1.00  0.00           O  
ATOM   1610  ND2 ASN   116      33.210  36.236  34.314  1.00  0.00           N  
ATOM   1611 HD21 ASN   116      33.268  36.309  33.309  1.00  0.00           H  
ATOM   1612 HD22 ASN   116      33.565  37.027  34.832  1.00  0.00           H  
ATOM   1613  C   ASN   116      34.652  34.063  32.587  1.00  0.00           C  
ATOM   1614  O   ASN   116      35.646  34.687  32.892  1.00  0.00           O  
ATOM   1615  N   VAL   117      34.133  34.188  31.379  1.00  0.00           N  
ATOM   1616  H   VAL   117      33.359  33.658  31.005  1.00  0.00           H  
ATOM   1617  CA  VAL   117      34.643  35.101  30.362  1.00  0.00           C  
ATOM   1618  HA  VAL   117      35.723  34.957  30.380  1.00  0.00           H  
ATOM   1619  CB  VAL   117      34.219  34.894  28.950  1.00  0.00           C  
ATOM   1620  HB  VAL   117      33.155  35.128  28.946  1.00  0.00           H  
ATOM   1621  CG1 VAL   117      34.832  35.944  27.986  1.00  0.00           C  
ATOM   1622 HG11 VAL   117      34.507  36.927  28.326  1.00  0.00           H  
ATOM   1623 HG12 VAL   117      34.403  35.846  26.989  1.00  0.00           H  
ATOM   1624 HG13 VAL   117      35.918  35.867  28.051  1.00  0.00           H  
ATOM   1625  CG2 VAL   117      34.656  33.430  28.532  1.00  0.00           C  
ATOM   1626 HG21 VAL   117      34.863  32.774  29.378  1.00  0.00           H  
ATOM   1627 HG22 VAL   117      33.694  33.059  28.179  1.00  0.00           H  
ATOM   1628 HG23 VAL   117      35.437  33.400  27.772  1.00  0.00           H  
ATOM   1629  C   VAL   117      34.473  36.587  30.951  1.00  0.00           C  
ATOM   1630  O   VAL   117      33.454  36.977  31.436  1.00  0.00           O  
ATOM   1631  N   GLY   118      35.589  37.341  31.057  1.00  0.00           N  
ATOM   1632  H   GLY   118      36.497  36.957  30.839  1.00  0.00           H  
ATOM   1633  CA  GLY   118      35.599  38.676  31.711  1.00  0.00           C  
ATOM   1634  HA2 GLY   118      34.664  39.201  31.516  1.00  0.00           H  
ATOM   1635  HA3 GLY   118      36.433  39.147  31.191  1.00  0.00           H  
ATOM   1636  C   GLY   118      36.104  38.701  33.208  1.00  0.00           C  
ATOM   1637  O   GLY   118      36.194  39.808  33.728  1.00  0.00           O  
ATOM   1638  N   GLY   119      36.526  37.561  33.769  1.00  0.00           N  
ATOM   1639  H   GLY   119      36.397  36.692  33.271  1.00  0.00           H  
ATOM   1640  CA  GLY   119      37.149  37.492  35.172  1.00  0.00           C  
ATOM   1641  HA2 GLY   119      37.973  38.202  35.105  1.00  0.00           H  
ATOM   1642  HA3 GLY   119      37.411  36.481  35.485  1.00  0.00           H  
ATOM   1643  C   GLY   119      36.303  37.963  36.296  1.00  0.00           C  
ATOM   1644  O   GLY   119      35.113  38.254  36.213  1.00  0.00           O  
ATOM   1645  N   MET   120      36.889  38.159  37.515  1.00  0.00           N  
ATOM   1646  H   MET   120      37.898  38.144  37.537  1.00  0.00           H  
ATOM   1647  CA  MET   120      36.291  38.937  38.598  1.00  0.00           C  
ATOM   1648  HA  MET   120      35.373  38.398  38.834  1.00  0.00           H  
ATOM   1649  CB  MET   120      37.246  39.005  39.802  1.00  0.00           C  
ATOM   1650  HB2 MET   120      38.280  38.979  39.460  1.00  0.00           H  
ATOM   1651  HB3 MET   120      37.060  39.803  40.520  1.00  0.00           H  
ATOM   1652  CG  MET   120      36.953  37.793  40.679  1.00  0.00           C  
ATOM   1653  HG2 MET   120      35.878  37.786  40.861  1.00  0.00           H  
ATOM   1654  HG3 MET   120      37.168  36.909  40.078  1.00  0.00           H  
ATOM   1655  SD  MET   120      37.748  37.705  42.194  1.00  0.00           S  
ATOM   1656  CE  MET   120      39.427  37.472  41.713  1.00  0.00           C  
ATOM   1657  HE1 MET   120      39.516  36.748  40.904  1.00  0.00           H  
ATOM   1658  HE2 MET   120      39.948  37.088  42.590  1.00  0.00           H  
ATOM   1659  HE3 MET   120      39.881  38.387  41.332  1.00  0.00           H  
ATOM   1660  C   MET   120      35.909  40.352  38.154  1.00  0.00           C  
ATOM   1661  O   MET   120      34.956  40.851  38.680  1.00  0.00           O  
ATOM   1662  N   ALA   121      36.629  40.956  37.177  1.00  0.00           N  
ATOM   1663  H   ALA   121      37.505  40.514  36.937  1.00  0.00           H  
ATOM   1664  CA  ALA   121      36.289  42.272  36.597  1.00  0.00           C  
ATOM   1665  HA  ALA   121      36.268  43.023  37.388  1.00  0.00           H  
ATOM   1666  CB  ALA   121      37.263  42.710  35.514  1.00  0.00           C  
ATOM   1667  HB1 ALA   121      36.952  43.701  35.183  1.00  0.00           H  
ATOM   1668  HB2 ALA   121      37.186  42.066  34.637  1.00  0.00           H  
ATOM   1669  HB3 ALA   121      38.271  42.790  35.920  1.00  0.00           H  
ATOM   1670  C   ALA   121      34.924  42.197  35.885  1.00  0.00           C  
ATOM   1671  O   ALA   121      34.231  43.255  35.808  1.00  0.00           O  
ATOM   1672  N   ALA   122      34.325  41.000  35.575  1.00  0.00           N  
ATOM   1673  H   ALA   122      34.757  40.108  35.770  1.00  0.00           H  
ATOM   1674  CA  ALA   122      32.904  40.901  35.251  1.00  0.00           C  
ATOM   1675  HA  ALA   122      32.726  41.641  34.470  1.00  0.00           H  
ATOM   1676  CB  ALA   122      32.629  39.613  34.440  1.00  0.00           C  
ATOM   1677  HB1 ALA   122      33.484  39.593  33.765  1.00  0.00           H  
ATOM   1678  HB2 ALA   122      32.622  38.726  35.073  1.00  0.00           H  
ATOM   1679  HB3 ALA   122      31.748  39.686  33.802  1.00  0.00           H  
ATOM   1680  C   ALA   122      31.864  41.041  36.387  1.00  0.00           C  
ATOM   1681  O   ALA   122      30.673  40.897  36.206  1.00  0.00           O  
ATOM   1682  N   HIE   123      32.309  41.181  37.669  1.00  0.00           N  
ATOM   1683  H   HIE   123      33.312  41.181  37.794  1.00  0.00           H  
ATOM   1684  CA  HIE   123      31.479  41.165  38.861  1.00  0.00           C  
ATOM   1685  HA  HIE   123      30.442  41.422  38.642  1.00  0.00           H  
ATOM   1686  CB  HIE   123      31.684  39.832  39.612  1.00  0.00           C  
ATOM   1687  HB2 HIE   123      32.692  39.832  40.027  1.00  0.00           H  
ATOM   1688  HB3 HIE   123      31.088  39.778  40.523  1.00  0.00           H  
ATOM   1689  CG  HIE   123      31.283  38.643  38.711  1.00  0.00           C  
ATOM   1690  ND1 HIE   123      29.993  38.139  38.488  1.00  0.00           N  
ATOM   1691  CE1 HIE   123      30.084  37.082  37.620  1.00  0.00           C  
ATOM   1692  HE1 HIE   123      29.219  36.479  37.390  1.00  0.00           H  
ATOM   1693  NE2 HIE   123      31.387  36.912  37.377  1.00  0.00           N  
ATOM   1694  HE2 HIE   123      31.761  36.172  36.801  1.00  0.00           H  
ATOM   1695  CD2 HIE   123      32.134  37.912  37.911  1.00  0.00           C  
ATOM   1696  HD2 HIE   123      33.176  38.149  37.755  1.00  0.00           H  
ATOM   1697  C   HIE   123      31.919  42.345  39.779  1.00  0.00           C  
ATOM   1698  O   HIE   123      31.088  42.775  40.646  1.00  0.00           O  
ATOM   1699  N   TRP   124      33.108  42.904  39.708  1.00  0.00           N  
ATOM   1700  H   TRP   124      33.695  42.383  39.071  1.00  0.00           H  
ATOM   1701  CA  TRP   124      33.700  43.750  40.764  1.00  0.00           C  
ATOM   1702  HA  TRP   124      33.482  43.165  41.657  1.00  0.00           H  
ATOM   1703  CB  TRP   124      35.189  43.930  40.519  1.00  0.00           C  
ATOM   1704  HB2 TRP   124      35.792  44.140  41.403  1.00  0.00           H  
ATOM   1705  HB3 TRP   124      35.576  42.992  40.119  1.00  0.00           H  
ATOM   1706  CG  TRP   124      35.522  44.932  39.334  1.00  0.00           C  
ATOM   1707  CD1 TRP   124      34.763  45.024  38.156  1.00  0.00           C  
ATOM   1708  HD1 TRP   124      33.927  44.363  37.981  1.00  0.00           H  
ATOM   1709  NE1 TRP   124      35.399  45.918  37.317  1.00  0.00           N  
ATOM   1710  HE1 TRP   124      35.168  45.996  36.337  1.00  0.00           H  
ATOM   1711  CE2 TRP   124      36.584  46.413  37.873  1.00  0.00           C  
ATOM   1712  CZ2 TRP   124      37.563  47.292  37.438  1.00  0.00           C  
ATOM   1713  HZ2 TRP   124      37.481  47.655  36.424  1.00  0.00           H  
ATOM   1714  CH2 TRP   124      38.677  47.472  38.344  1.00  0.00           C  
ATOM   1715  HH2 TRP   124      39.456  48.139  38.005  1.00  0.00           H  
ATOM   1716  CZ3 TRP   124      38.721  46.932  39.639  1.00  0.00           C  
ATOM   1717  HZ3 TRP   124      39.547  47.152  40.298  1.00  0.00           H  
ATOM   1718  CE3 TRP   124      37.715  46.088  40.051  1.00  0.00           C  
ATOM   1719  HE3 TRP   124      37.822  45.438  40.907  1.00  0.00           H  
ATOM   1720  CD2 TRP   124      36.653  45.820  39.168  1.00  0.00           C  
ATOM   1721  C   TRP   124      33.039  45.138  40.881  1.00  0.00           C  
ATOM   1722  O   TRP   124      32.320  45.621  39.953  1.00  0.00           O  
ATOM   1723  N   THR   125      33.336  45.844  41.934  1.00  0.00           N  
ATOM   1724  H   THR   125      34.019  45.498  42.591  1.00  0.00           H  
ATOM   1725  CA  THR   125      32.750  47.198  42.241  1.00  0.00           C  
ATOM   1726  HA  THR   125      31.868  47.220  41.600  1.00  0.00           H  
ATOM   1727  CB  THR   125      32.308  47.248  43.705  1.00  0.00           C  
ATOM   1728  HB  THR   125      31.712  48.148  43.856  1.00  0.00           H  
ATOM   1729  CG2 THR   125      31.489  46.028  44.134  1.00  0.00           C  
ATOM   1730 HG21 THR   125      31.068  46.160  45.131  1.00  0.00           H  
ATOM   1731 HG22 THR   125      30.611  45.949  43.493  1.00  0.00           H  
ATOM   1732 HG23 THR   125      32.054  45.097  44.108  1.00  0.00           H  
ATOM   1733  OG1 THR   125      33.451  47.174  44.536  1.00  0.00           O  
ATOM   1734  HG1 THR   125      33.717  48.059  44.796  1.00  0.00           H  
ATOM   1735  C   THR   125      33.742  48.397  41.841  1.00  0.00           C  
ATOM   1736  O   THR   125      33.492  49.563  42.101  1.00  0.00           O  
ATOM   1737  N   ALA   126      34.801  47.997  41.116  1.00  0.00           N  
ATOM   1738  H   ALA   126      34.895  47.010  40.925  1.00  0.00           H  
ATOM   1739  CA  ALA   126      35.556  48.896  40.256  1.00  0.00           C  
ATOM   1740  HA  ALA   126      36.402  48.309  39.897  1.00  0.00           H  
ATOM   1741  CB  ALA   126      34.569  49.130  39.116  1.00  0.00           C  
ATOM   1742  HB1 ALA   126      34.078  48.208  38.807  1.00  0.00           H  
ATOM   1743  HB2 ALA   126      35.084  49.569  38.262  1.00  0.00           H  
ATOM   1744  HB3 ALA   126      33.756  49.800  39.395  1.00  0.00           H  
ATOM   1745  C   ALA   126      36.251  50.176  40.898  1.00  0.00           C  
ATOM   1746  O   ALA   126      36.677  51.039  40.143  1.00  0.00           O  
ATOM   1747  N   ALA   127      36.460  50.283  42.237  1.00  0.00           N  
ATOM   1748  H   ALA   127      36.039  49.675  42.925  1.00  0.00           H  
ATOM   1749  CA  ALA   127      37.319  51.346  42.779  1.00  0.00           C  
ATOM   1750  HA  ALA   127      37.021  52.310  42.365  1.00  0.00           H  
ATOM   1751  CB  ALA   127      37.198  51.543  44.259  1.00  0.00           C  
ATOM   1752  HB1 ALA   127      36.246  51.841  44.698  1.00  0.00           H  
ATOM   1753  HB2 ALA   127      38.018  52.178  44.593  1.00  0.00           H  
ATOM   1754  HB3 ALA   127      37.333  50.516  44.599  1.00  0.00           H  
ATOM   1755  C   ALA   127      38.789  51.098  42.395  1.00  0.00           C  
ATOM   1756  O   ALA   127      39.381  50.041  42.501  1.00  0.00           O  
ATOM   1757  N   CYS   128      39.453  52.214  41.968  1.00  0.00           N  
ATOM   1758  H   CYS   128      38.912  53.067  41.945  1.00  0.00           H  
ATOM   1759  CA  CYS   128      40.789  52.262  41.303  1.00  0.00           C  
ATOM   1760  HA  CYS   128      41.473  51.462  41.585  1.00  0.00           H  
ATOM   1761  CB  CYS   128      40.418  52.263  39.840  1.00  0.00           C  
ATOM   1762  HB2 CYS   128      39.703  53.061  39.637  1.00  0.00           H  
ATOM   1763  HB3 CYS   128      41.262  52.484  39.187  1.00  0.00           H  
ATOM   1764  SG  CYS   128      39.868  50.679  39.262  1.00  0.00           S  
ATOM   1765  HG  CYS   128      38.562  50.937  39.384  1.00  0.00           H  
ATOM   1766  C   CYS   128      41.570  53.553  41.723  1.00  0.00           C  
ATOM   1767  O   CYS   128      42.048  54.277  40.837  1.00  0.00           O  
ATOM   1768  N   PRO   129      41.733  53.934  43.028  1.00  0.00           N  
ATOM   1769  CD  PRO   129      41.017  53.445  44.147  1.00  0.00           C  
ATOM   1770  HD2 PRO   129      40.106  54.041  44.175  1.00  0.00           H  
ATOM   1771  HD3 PRO   129      40.908  52.360  44.125  1.00  0.00           H  
ATOM   1772  CG  PRO   129      41.918  53.800  45.314  1.00  0.00           C  
ATOM   1773  HG2 PRO   129      42.719  53.067  45.404  1.00  0.00           H  
ATOM   1774  HG3 PRO   129      41.495  53.984  46.302  1.00  0.00           H  
ATOM   1775  CB  PRO   129      42.575  55.158  44.915  1.00  0.00           C  
ATOM   1776  HB2 PRO   129      41.785  55.896  45.051  1.00  0.00           H  
ATOM   1777  HB3 PRO   129      43.509  55.304  45.458  1.00  0.00           H  
ATOM   1778  CA  PRO   129      42.733  54.905  43.430  1.00  0.00           C  
ATOM   1779  HA  PRO   129      42.523  55.817  42.871  1.00  0.00           H  
ATOM   1780  C   PRO   129      44.175  54.421  43.044  1.00  0.00           C  
ATOM   1781  O   PRO   129      44.558  53.271  43.097  1.00  0.00           O  
ATOM   1782  N   ARG   130      45.004  55.332  42.602  1.00  0.00           N  
ATOM   1783  H   ARG   130      44.581  56.219  42.367  1.00  0.00           H  
ATOM   1784  CA  ARG   130      46.470  55.181  42.375  1.00  0.00           C  
ATOM   1785  HA  ARG   130      46.529  54.382  41.636  1.00  0.00           H  
ATOM   1786  CB  ARG   130      47.084  56.396  41.584  1.00  0.00           C  
ATOM   1787  HB2 ARG   130      46.967  57.292  42.193  1.00  0.00           H  
ATOM   1788  HB3 ARG   130      48.160  56.222  41.570  1.00  0.00           H  
ATOM   1789  CG  ARG   130      46.539  56.690  40.207  1.00  0.00           C  
ATOM   1790  HG2 ARG   130      46.465  55.726  39.705  1.00  0.00           H  
ATOM   1791  HG3 ARG   130      45.526  57.087  40.277  1.00  0.00           H  
ATOM   1792  CD  ARG   130      47.364  57.559  39.307  1.00  0.00           C  
ATOM   1793  HD2 ARG   130      47.589  58.531  39.745  1.00  0.00           H  
ATOM   1794  HD3 ARG   130      48.282  57.048  39.018  1.00  0.00           H  
ATOM   1795  NE  ARG   130      46.502  57.761  38.056  1.00  0.00           N  
ATOM   1796  HE  ARG   130      45.545  57.440  38.107  1.00  0.00           H  
ATOM   1797  CZ  ARG   130      46.807  58.384  36.904  1.00  0.00           C  
ATOM   1798  NH1 ARG   130      47.993  58.885  36.870  1.00  0.00           N  
ATOM   1799 HH11 ARG   130      48.684  58.827  37.604  1.00  0.00           H  
ATOM   1800 HH12 ARG   130      48.225  59.519  36.118  1.00  0.00           H  
ATOM   1801  NH2 ARG   130      45.950  58.658  35.960  1.00  0.00           N  
ATOM   1802 HH21 ARG   130      44.964  58.510  36.119  1.00  0.00           H  
ATOM   1803 HH22 ARG   130      46.132  59.410  35.310  1.00  0.00           H  
ATOM   1804  C   ARG   130      47.298  54.744  43.598  1.00  0.00           C  
ATOM   1805  O   ARG   130      47.017  55.216  44.724  1.00  0.00           O  
ATOM   1806  N   PRO   131      48.334  53.914  43.365  1.00  0.00           N  
ATOM   1807  CD  PRO   131      48.687  53.213  42.147  1.00  0.00           C  
ATOM   1808  HD2 PRO   131      48.605  53.800  41.232  1.00  0.00           H  
ATOM   1809  HD3 PRO   131      48.128  52.302  41.932  1.00  0.00           H  
ATOM   1810  CG  PRO   131      50.214  52.942  42.320  1.00  0.00           C  
ATOM   1811  HG2 PRO   131      50.512  52.121  41.667  1.00  0.00           H  
ATOM   1812  HG3 PRO   131      50.743  53.879  42.145  1.00  0.00           H  
ATOM   1813  CB  PRO   131      50.304  52.585  43.790  1.00  0.00           C  
ATOM   1814  HB2 PRO   131      51.340  52.712  44.105  1.00  0.00           H  
ATOM   1815  HB3 PRO   131      49.973  51.552  43.901  1.00  0.00           H  
ATOM   1816  CA  PRO   131      49.299  53.478  44.480  1.00  0.00           C  
ATOM   1817  HA  PRO   131      48.883  52.883  45.293  1.00  0.00           H  
ATOM   1818  C   PRO   131      49.762  54.680  45.200  1.00  0.00           C  
ATOM   1819  O   PRO   131      50.079  55.695  44.613  1.00  0.00           O  
ATOM   1820  N   GLY   132      49.817  54.677  46.546  1.00  0.00           N  
ATOM   1821  H   GLY   132      49.731  53.745  46.926  1.00  0.00           H  
ATOM   1822  CA  GLY   132      50.461  55.649  47.388  1.00  0.00           C  
ATOM   1823  HA2 GLY   132      50.342  55.466  48.456  1.00  0.00           H  
ATOM   1824  HA3 GLY   132      50.074  56.648  47.188  1.00  0.00           H  
ATOM   1825  C   GLY   132      51.993  55.764  47.029  1.00  0.00           C  
ATOM   1826  O   GLY   132      52.588  54.953  46.356  1.00  0.00           O  
ATOM   1827  N   GLY   133      52.522  56.855  47.560  1.00  0.00           N  
ATOM   1828  H   GLY   133      51.916  57.449  48.107  1.00  0.00           H  
ATOM   1829  CA  GLY   133      53.965  57.099  47.396  1.00  0.00           C  
ATOM   1830  HA2 GLY   133      54.201  58.020  47.929  1.00  0.00           H  
ATOM   1831  HA3 GLY   133      54.137  57.258  46.332  1.00  0.00           H  
ATOM   1832  C   GLY   133      54.913  55.937  48.006  1.00  0.00           C  
ATOM   1833  O   GLY   133      56.075  55.741  47.611  1.00  0.00           O  
ATOM   1834  N   LYS   134      54.366  55.160  49.028  1.00  0.00           N  
ATOM   1835  H   LYS   134      53.382  55.245  49.240  1.00  0.00           H  
ATOM   1836  CA  LYS   134      55.125  54.153  49.730  1.00  0.00           C  
ATOM   1837  HA  LYS   134      56.063  54.608  50.046  1.00  0.00           H  
ATOM   1838  CB  LYS   134      54.568  53.901  51.141  1.00  0.00           C  
ATOM   1839  HB2 LYS   134      54.267  54.852  51.580  1.00  0.00           H  
ATOM   1840  HB3 LYS   134      53.731  53.228  50.956  1.00  0.00           H  
ATOM   1841  CG  LYS   134      55.481  53.219  52.154  1.00  0.00           C  
ATOM   1842  HG2 LYS   134      55.966  52.426  51.583  1.00  0.00           H  
ATOM   1843  HG3 LYS   134      56.189  54.002  52.424  1.00  0.00           H  
ATOM   1844  CD  LYS   134      54.795  52.574  53.424  1.00  0.00           C  
ATOM   1845  HD2 LYS   134      53.947  51.957  53.130  1.00  0.00           H  
ATOM   1846  HD3 LYS   134      54.334  53.322  54.070  1.00  0.00           H  
ATOM   1847  CE  LYS   134      55.605  51.609  54.360  1.00  0.00           C  
ATOM   1848  HE2 LYS   134      56.360  52.271  54.786  1.00  0.00           H  
ATOM   1849  HE3 LYS   134      54.903  51.100  55.020  1.00  0.00           H  
ATOM   1850  NZ  LYS   134      56.447  50.607  53.591  1.00  0.00           N  
ATOM   1851  HZ1 LYS   134      57.018  51.099  52.919  1.00  0.00           H  
ATOM   1852  HZ2 LYS   134      55.858  49.927  53.133  1.00  0.00           H  
ATOM   1853  HZ3 LYS   134      57.106  50.110  54.174  1.00  0.00           H  
ATOM   1854  C   LYS   134      55.568  52.917  48.845  1.00  0.00           C  
ATOM   1855  O   LYS   134      56.674  52.340  48.854  1.00  0.00           O  
ATOM   1856  N   GLU   135      54.565  52.380  48.072  1.00  0.00           N  
ATOM   1857  H   GLU   135      53.654  52.813  48.128  1.00  0.00           H  
ATOM   1858  CA  GLU   135      54.682  51.194  47.242  1.00  0.00           C  
ATOM   1859  HA  GLU   135      55.308  50.426  47.695  1.00  0.00           H  
ATOM   1860  CB  GLU   135      53.262  50.563  47.011  1.00  0.00           C  
ATOM   1861  HB2 GLU   135      53.377  49.698  46.358  1.00  0.00           H  
ATOM   1862  HB3 GLU   135      52.904  50.090  47.925  1.00  0.00           H  
ATOM   1863  CG  GLU   135      52.255  51.441  46.337  1.00  0.00           C  
ATOM   1864  HG2 GLU   135      51.769  50.790  45.610  1.00  0.00           H  
ATOM   1865  HG3 GLU   135      52.779  52.224  45.789  1.00  0.00           H  
ATOM   1866  CD  GLU   135      51.253  52.064  47.331  1.00  0.00           C  
ATOM   1867  OE1 GLU   135      50.027  51.894  47.032  1.00  0.00           O  
ATOM   1868  OE2 GLU   135      51.636  52.582  48.444  1.00  0.00           O  
ATOM   1869  C   GLU   135      55.370  51.469  45.891  1.00  0.00           C  
ATOM   1870  O   GLU   135      55.582  50.551  45.083  1.00  0.00           O  
ATOM   1871  N   ARG   136      55.694  52.771  45.545  1.00  0.00           N  
ATOM   1872  H   ARG   136      55.618  53.397  46.334  1.00  0.00           H  
ATOM   1873  CA  ARG   136      56.433  53.134  44.319  1.00  0.00           C  
ATOM   1874  HA  ARG   136      55.820  52.832  43.469  1.00  0.00           H  
ATOM   1875  CB  ARG   136      56.413  54.681  44.313  1.00  0.00           C  
ATOM   1876  HB2 ARG   136      56.888  55.018  45.234  1.00  0.00           H  
ATOM   1877  HB3 ARG   136      57.021  54.944  43.447  1.00  0.00           H  
ATOM   1878  CG  ARG   136      55.045  55.341  44.148  1.00  0.00           C  
ATOM   1879  HG2 ARG   136      55.310  56.372  43.917  1.00  0.00           H  
ATOM   1880  HG3 ARG   136      54.537  55.279  45.110  1.00  0.00           H  
ATOM   1881  CD  ARG   136      54.130  54.737  43.015  1.00  0.00           C  
ATOM   1882  HD2 ARG   136      54.557  54.682  42.013  1.00  0.00           H  
ATOM   1883  HD3 ARG   136      53.890  53.729  43.354  1.00  0.00           H  
ATOM   1884  NE  ARG   136      52.909  55.550  42.953  1.00  0.00           N  
ATOM   1885  HE  ARG   136      52.233  55.544  43.703  1.00  0.00           H  
ATOM   1886  CZ  ARG   136      52.480  56.340  41.970  1.00  0.00           C  
ATOM   1887  NH1 ARG   136      53.123  56.623  40.901  1.00  0.00           N  
ATOM   1888 HH11 ARG   136      54.060  56.273  40.762  1.00  0.00           H  
ATOM   1889 HH12 ARG   136      52.751  57.245  40.197  1.00  0.00           H  
ATOM   1890  NH2 ARG   136      51.327  56.893  42.181  1.00  0.00           N  
ATOM   1891 HH21 ARG   136      50.653  56.674  42.901  1.00  0.00           H  
ATOM   1892 HH22 ARG   136      50.936  57.581  41.554  1.00  0.00           H  
ATOM   1893  C   ARG   136      57.806  52.565  44.219  1.00  0.00           C  
ATOM   1894  O   ARG   136      58.556  52.502  45.206  1.00  0.00           O  
ATOM   1895  N   ILE   137      58.182  52.081  43.035  1.00  0.00           N  
ATOM   1896  H   ILE   137      57.646  52.435  42.256  1.00  0.00           H  
ATOM   1897  CA  ILE   137      59.176  51.058  42.760  1.00  0.00           C  
ATOM   1898  HA  ILE   137      59.277  50.460  43.665  1.00  0.00           H  
ATOM   1899  CB  ILE   137      58.768  50.221  41.552  1.00  0.00           C  
ATOM   1900  HB  ILE   137      58.686  50.755  40.605  1.00  0.00           H  
ATOM   1901  CG2 ILE   137      59.786  49.036  41.369  1.00  0.00           C  
ATOM   1902 HG21 ILE   137      60.756  49.491  41.165  1.00  0.00           H  
ATOM   1903 HG22 ILE   137      59.512  48.394  40.532  1.00  0.00           H  
ATOM   1904 HG23 ILE   137      59.905  48.537  42.331  1.00  0.00           H  
ATOM   1905  CG1 ILE   137      57.382  49.540  41.776  1.00  0.00           C  
ATOM   1906 HG12 ILE   137      56.645  50.176  42.267  1.00  0.00           H  
ATOM   1907 HG13 ILE   137      57.600  48.601  42.285  1.00  0.00           H  
ATOM   1908  CD1 ILE   137      56.649  49.128  40.504  1.00  0.00           C  
ATOM   1909 HD11 ILE   137      56.502  49.937  39.788  1.00  0.00           H  
ATOM   1910 HD12 ILE   137      55.674  48.755  40.817  1.00  0.00           H  
ATOM   1911 HD13 ILE   137      57.207  48.404  39.911  1.00  0.00           H  
ATOM   1912  C   ILE   137      60.571  51.638  42.573  1.00  0.00           C  
ATOM   1913  O   ILE   137      60.875  52.359  41.641  1.00  0.00           O  
ATOM   1914  N   PRO   138      61.553  51.209  43.421  1.00  0.00           N  
ATOM   1915  CD  PRO   138      61.415  50.523  44.663  1.00  0.00           C  
ATOM   1916  HD2 PRO   138      60.483  50.789  45.163  1.00  0.00           H  
ATOM   1917  HD3 PRO   138      61.502  49.450  44.492  1.00  0.00           H  
ATOM   1918  CG  PRO   138      62.565  51.160  45.536  1.00  0.00           C  
ATOM   1919  HG2 PRO   138      62.221  52.098  45.970  1.00  0.00           H  
ATOM   1920  HG3 PRO   138      62.823  50.532  46.389  1.00  0.00           H  
ATOM   1921  CB  PRO   138      63.693  51.318  44.507  1.00  0.00           C  
ATOM   1922  HB2 PRO   138      64.475  52.043  44.733  1.00  0.00           H  
ATOM   1923  HB3 PRO   138      64.180  50.355  44.352  1.00  0.00           H  
ATOM   1924  CA  PRO   138      62.943  51.808  43.295  1.00  0.00           C  
ATOM   1925  HA  PRO   138      62.881  52.893  43.382  1.00  0.00           H  
ATOM   1926  C   PRO   138      63.698  51.522  41.982  1.00  0.00           C  
ATOM   1927  O   PRO   138      64.590  52.252  41.613  1.00  0.00           O  
ATOM   1928  N   PHE   139      63.175  50.499  41.240  1.00  0.00           N  
ATOM   1929  H   PHE   139      62.546  49.879  41.729  1.00  0.00           H  
ATOM   1930  CA  PHE   139      63.721  50.112  39.866  1.00  0.00           C  
ATOM   1931  HA  PHE   139      64.534  50.759  39.535  1.00  0.00           H  
ATOM   1932  CB  PHE   139      64.179  48.624  40.000  1.00  0.00           C  
ATOM   1933  HB2 PHE   139      64.790  48.331  39.145  1.00  0.00           H  
ATOM   1934  HB3 PHE   139      64.953  48.579  40.765  1.00  0.00           H  
ATOM   1935  CG  PHE   139      63.071  47.593  40.160  1.00  0.00           C  
ATOM   1936  CD1 PHE   139      62.862  47.014  41.393  1.00  0.00           C  
ATOM   1937  HD1 PHE   139      63.572  47.160  42.193  1.00  0.00           H  
ATOM   1938  CE1 PHE   139      61.829  46.108  41.596  1.00  0.00           C  
ATOM   1939  HE1 PHE   139      61.709  45.702  42.589  1.00  0.00           H  
ATOM   1940  CZ  PHE   139      60.998  45.732  40.493  1.00  0.00           C  
ATOM   1941  HZ  PHE   139      60.155  45.069  40.616  1.00  0.00           H  
ATOM   1942  CE2 PHE   139      61.190  46.299  39.249  1.00  0.00           C  
ATOM   1943  HE2 PHE   139      60.450  46.130  38.480  1.00  0.00           H  
ATOM   1944  CD2 PHE   139      62.172  47.250  39.051  1.00  0.00           C  
ATOM   1945  HD2 PHE   139      62.272  47.750  38.099  1.00  0.00           H  
ATOM   1946  C   PHE   139      62.734  50.351  38.690  1.00  0.00           C  
ATOM   1947  O   PHE   139      63.168  50.137  37.537  1.00  0.00           O  
ATOM   1948  N   LEU   140      61.521  50.924  38.916  1.00  0.00           N  
ATOM   1949  H   LEU   140      61.280  51.130  39.875  1.00  0.00           H  
ATOM   1950  CA  LEU   140      60.648  51.264  37.821  1.00  0.00           C  
ATOM   1951  HA  LEU   140      61.221  51.403  36.905  1.00  0.00           H  
ATOM   1952  CB  LEU   140      59.829  49.972  37.566  1.00  0.00           C  
ATOM   1953  HB2 LEU   140      60.423  49.067  37.437  1.00  0.00           H  
ATOM   1954  HB3 LEU   140      59.024  49.913  38.299  1.00  0.00           H  
ATOM   1955  CG  LEU   140      59.102  50.060  36.195  1.00  0.00           C  
ATOM   1956  HG  LEU   140      59.940  50.237  35.521  1.00  0.00           H  
ATOM   1957  CD1 LEU   140      58.338  48.812  35.802  1.00  0.00           C  
ATOM   1958 HD11 LEU   140      58.941  47.910  35.693  1.00  0.00           H  
ATOM   1959 HD12 LEU   140      57.728  48.967  34.912  1.00  0.00           H  
ATOM   1960 HD13 LEU   140      57.657  48.504  36.596  1.00  0.00           H  
ATOM   1961  CD2 LEU   140      58.046  51.220  36.064  1.00  0.00           C  
ATOM   1962 HD21 LEU   140      57.242  51.133  36.794  1.00  0.00           H  
ATOM   1963 HD22 LEU   140      58.563  52.179  36.092  1.00  0.00           H  
ATOM   1964 HD23 LEU   140      57.542  51.200  35.098  1.00  0.00           H  
ATOM   1965  C   LEU   140      59.879  52.513  38.184  1.00  0.00           C  
ATOM   1966  O   LEU   140      58.714  52.453  38.571  1.00  0.00           O  
ATOM   1967  N   PRO   141      60.523  53.685  38.045  1.00  0.00           N  
ATOM   1968  CD  PRO   141      61.906  53.937  37.664  1.00  0.00           C  
ATOM   1969  HD2 PRO   141      62.010  54.076  36.588  1.00  0.00           H  
ATOM   1970  HD3 PRO   141      62.623  53.172  37.962  1.00  0.00           H  
ATOM   1971  CG  PRO   141      62.359  55.146  38.486  1.00  0.00           C  
ATOM   1972  HG2 PRO   141      62.739  54.785  39.442  1.00  0.00           H  
ATOM   1973  HG3 PRO   141      63.181  55.700  38.034  1.00  0.00           H  
ATOM   1974  CB  PRO   141      61.057  55.978  38.709  1.00  0.00           C  
ATOM   1975  HB2 PRO   141      60.966  56.765  37.960  1.00  0.00           H  
ATOM   1976  HB3 PRO   141      60.932  56.423  39.696  1.00  0.00           H  
ATOM   1977  CA  PRO   141      59.900  54.962  38.457  1.00  0.00           C  
ATOM   1978  HA  PRO   141      59.435  54.674  39.400  1.00  0.00           H  
ATOM   1979  C   PRO   141      58.895  55.528  37.468  1.00  0.00           C  
ATOM   1980  O   PRO   141      58.102  56.265  37.952  1.00  0.00           O  
ATOM   1981  N   ASP   142      58.868  55.148  36.246  1.00  0.00           N  
ATOM   1982  H   ASP   142      59.623  54.585  35.880  1.00  0.00           H  
ATOM   1983  CA  ASP   142      57.881  55.620  35.264  1.00  0.00           C  
ATOM   1984  HA  ASP   142      57.972  56.706  35.262  1.00  0.00           H  
ATOM   1985  CB  ASP   142      58.383  55.110  33.937  1.00  0.00           C  
ATOM   1986  HB2 ASP   142      57.990  54.095  33.891  1.00  0.00           H  
ATOM   1987  HB3 ASP   142      57.922  55.790  33.221  1.00  0.00           H  
ATOM   1988  CG  ASP   142      59.898  55.119  33.656  1.00  0.00           C  
ATOM   1989  OD1 ASP   142      60.737  54.776  34.539  1.00  0.00           O  
ATOM   1990  OD2 ASP   142      60.350  55.613  32.586  1.00  0.00           O  
ATOM   1991  C   ASP   142      56.394  55.265  35.440  1.00  0.00           C  
ATOM   1992  O   ASP   142      55.533  55.638  34.614  1.00  0.00           O  
ATOM   1993  N   LEU   143      56.041  54.588  36.609  1.00  0.00           N  
ATOM   1994  H   LEU   143      56.788  54.403  37.264  1.00  0.00           H  
ATOM   1995  CA  LEU   143      54.707  54.019  36.816  1.00  0.00           C  
ATOM   1996  HA  LEU   143      54.563  53.274  36.034  1.00  0.00           H  
ATOM   1997  CB  LEU   143      54.609  53.139  38.096  1.00  0.00           C  
ATOM   1998  HB2 LEU   143      54.787  53.793  38.950  1.00  0.00           H  
ATOM   1999  HB3 LEU   143      55.456  52.470  37.947  1.00  0.00           H  
ATOM   2000  CG  LEU   143      53.287  52.429  38.526  1.00  0.00           C  
ATOM   2001  HG  LEU   143      52.620  53.244  38.806  1.00  0.00           H  
ATOM   2002  CD1 LEU   143      52.720  51.426  37.547  1.00  0.00           C  
ATOM   2003 HD11 LEU   143      51.824  50.998  37.996  1.00  0.00           H  
ATOM   2004 HD12 LEU   143      52.338  52.030  36.724  1.00  0.00           H  
ATOM   2005 HD13 LEU   143      53.480  50.692  37.279  1.00  0.00           H  
ATOM   2006  CD2 LEU   143      53.483  51.614  39.831  1.00  0.00           C  
ATOM   2007 HD21 LEU   143      53.806  52.274  40.636  1.00  0.00           H  
ATOM   2008 HD22 LEU   143      52.500  51.202  40.060  1.00  0.00           H  
ATOM   2009 HD23 LEU   143      54.242  50.866  39.602  1.00  0.00           H  
ATOM   2010  C   LEU   143      53.450  54.925  36.651  1.00  0.00           C  
ATOM   2011  O   LEU   143      52.364  54.383  36.236  1.00  0.00           O  
ATOM   2012  N   GLU   144      53.564  56.228  36.883  1.00  0.00           N  
ATOM   2013  H   GLU   144      54.501  56.585  37.005  1.00  0.00           H  
ATOM   2014  CA  GLU   144      52.428  57.174  36.581  1.00  0.00           C  
ATOM   2015  HA  GLU   144      51.537  57.002  37.185  1.00  0.00           H  
ATOM   2016  CB  GLU   144      52.856  58.620  36.829  1.00  0.00           C  
ATOM   2017  HB2 GLU   144      53.581  58.668  37.642  1.00  0.00           H  
ATOM   2018  HB3 GLU   144      53.393  59.137  36.033  1.00  0.00           H  
ATOM   2019  CG  GLU   144      51.693  59.611  37.275  1.00  0.00           C  
ATOM   2020  HG2 GLU   144      52.203  60.560  37.439  1.00  0.00           H  
ATOM   2021  HG3 GLU   144      50.902  59.583  36.526  1.00  0.00           H  
ATOM   2022  CD  GLU   144      51.117  59.165  38.691  1.00  0.00           C  
ATOM   2023  OE1 GLU   144      49.854  59.232  38.736  1.00  0.00           O  
ATOM   2024  OE2 GLU   144      51.878  58.714  39.609  1.00  0.00           O  
ATOM   2025  C   GLU   144      51.913  57.181  35.174  1.00  0.00           C  
ATOM   2026  O   GLU   144      50.706  57.312  34.965  1.00  0.00           O  
ATOM   2027  N   GLU   145      52.750  57.001  34.149  1.00  0.00           N  
ATOM   2028  H   GLU   145      53.713  56.804  34.383  1.00  0.00           H  
ATOM   2029  CA  GLU   145      52.392  57.026  32.787  1.00  0.00           C  
ATOM   2030  HA  GLU   145      51.687  57.847  32.663  1.00  0.00           H  
ATOM   2031  CB  GLU   145      53.693  57.289  31.941  1.00  0.00           C  
ATOM   2032  HB2 GLU   145      54.125  58.211  32.330  1.00  0.00           H  
ATOM   2033  HB3 GLU   145      54.443  56.504  32.044  1.00  0.00           H  
ATOM   2034  CG  GLU   145      53.368  57.476  30.455  1.00  0.00           C  
ATOM   2035  HG2 GLU   145      52.459  58.069  30.358  1.00  0.00           H  
ATOM   2036  HG3 GLU   145      54.203  58.079  30.098  1.00  0.00           H  
ATOM   2037  CD  GLU   145      53.397  56.161  29.644  1.00  0.00           C  
ATOM   2038  OE1 GLU   145      52.745  56.148  28.582  1.00  0.00           O  
ATOM   2039  OE2 GLU   145      54.099  55.182  29.993  1.00  0.00           O  
ATOM   2040  C   GLU   145      51.664  55.703  32.369  1.00  0.00           C  
ATOM   2041  O   GLU   145      50.614  55.645  31.673  1.00  0.00           O  
ATOM   2042  N   LEU   146      52.236  54.595  32.871  1.00  0.00           N  
ATOM   2043  H   LEU   146      53.011  54.695  33.512  1.00  0.00           H  
ATOM   2044  CA  LEU   146      51.572  53.261  32.783  1.00  0.00           C  
ATOM   2045  HA  LEU   146      51.473  52.852  31.778  1.00  0.00           H  
ATOM   2046  CB  LEU   146      52.548  52.309  33.516  1.00  0.00           C  
ATOM   2047  HB2 LEU   146      52.081  51.330  33.615  1.00  0.00           H  
ATOM   2048  HB3 LEU   146      52.663  52.752  34.506  1.00  0.00           H  
ATOM   2049  CG  LEU   146      53.893  52.127  32.759  1.00  0.00           C  
ATOM   2050  HG  LEU   146      54.346  53.090  32.524  1.00  0.00           H  
ATOM   2051  CD1 LEU   146      54.878  51.399  33.664  1.00  0.00           C  
ATOM   2052 HD11 LEU   146      54.358  50.486  33.953  1.00  0.00           H  
ATOM   2053 HD12 LEU   146      55.140  52.059  34.492  1.00  0.00           H  
ATOM   2054 HD13 LEU   146      55.793  51.149  33.127  1.00  0.00           H  
ATOM   2055  CD2 LEU   146      53.679  51.365  31.419  1.00  0.00           C  
ATOM   2056 HD21 LEU   146      53.485  50.342  31.741  1.00  0.00           H  
ATOM   2057 HD22 LEU   146      52.898  51.842  30.826  1.00  0.00           H  
ATOM   2058 HD23 LEU   146      54.592  51.413  30.827  1.00  0.00           H  
ATOM   2059  C   LEU   146      50.235  53.253  33.562  1.00  0.00           C  
ATOM   2060  O   LEU   146      49.295  52.720  33.032  1.00  0.00           O  
ATOM   2061  N   LEU   147      50.162  53.967  34.716  1.00  0.00           N  
ATOM   2062  H   LEU   147      50.969  54.353  35.184  1.00  0.00           H  
ATOM   2063  CA  LEU   147      48.858  54.282  35.347  1.00  0.00           C  
ATOM   2064  HA  LEU   147      48.379  53.305  35.416  1.00  0.00           H  
ATOM   2065  CB  LEU   147      49.018  54.797  36.781  1.00  0.00           C  
ATOM   2066  HB2 LEU   147      49.733  55.620  36.771  1.00  0.00           H  
ATOM   2067  HB3 LEU   147      48.127  55.280  37.182  1.00  0.00           H  
ATOM   2068  CG  LEU   147      49.430  53.853  37.756  1.00  0.00           C  
ATOM   2069  HG  LEU   147      50.224  53.198  37.395  1.00  0.00           H  
ATOM   2070  CD1 LEU   147      50.040  54.560  38.968  1.00  0.00           C  
ATOM   2071 HD11 LEU   147      50.645  53.922  39.613  1.00  0.00           H  
ATOM   2072 HD12 LEU   147      49.276  55.148  39.477  1.00  0.00           H  
ATOM   2073 HD13 LEU   147      50.791  55.252  38.587  1.00  0.00           H  
ATOM   2074  CD2 LEU   147      48.293  52.929  38.370  1.00  0.00           C  
ATOM   2075 HD21 LEU   147      48.675  52.221  39.106  1.00  0.00           H  
ATOM   2076 HD22 LEU   147      47.698  53.520  39.066  1.00  0.00           H  
ATOM   2077 HD23 LEU   147      47.722  52.426  37.590  1.00  0.00           H  
ATOM   2078  C   LEU   147      47.912  55.104  34.444  1.00  0.00           C  
ATOM   2079  O   LEU   147      46.694  54.862  34.438  1.00  0.00           O  
ATOM   2080  N   ASN   148      48.352  56.101  33.680  1.00  0.00           N  
ATOM   2081  H   ASN   148      49.297  56.365  33.919  1.00  0.00           H  
ATOM   2082  CA  ASN   148      47.641  56.806  32.563  1.00  0.00           C  
ATOM   2083  HA  ASN   148      46.739  57.075  33.113  1.00  0.00           H  
ATOM   2084  CB  ASN   148      48.384  58.007  32.125  1.00  0.00           C  
ATOM   2085  HB2 ASN   148      48.877  58.630  32.871  1.00  0.00           H  
ATOM   2086  HB3 ASN   148      49.060  57.511  31.428  1.00  0.00           H  
ATOM   2087  CG  ASN   148      47.571  58.850  31.132  1.00  0.00           C  
ATOM   2088  OD1 ASN   148      46.366  59.080  31.240  1.00  0.00           O  
ATOM   2089  ND2 ASN   148      48.233  59.328  30.107  1.00  0.00           N  
ATOM   2090 HD21 ASN   148      49.131  58.898  29.943  1.00  0.00           H  
ATOM   2091 HD22 ASN   148      47.743  59.839  29.387  1.00  0.00           H  
ATOM   2092  C   ASN   148      47.136  55.937  31.411  1.00  0.00           C  
ATOM   2093  O   ASN   148      46.040  56.179  30.986  1.00  0.00           O  
ATOM   2094  N   ASP   149      47.840  54.920  30.969  1.00  0.00           N  
ATOM   2095  H   ASP   149      48.712  54.754  31.451  1.00  0.00           H  
ATOM   2096  CA  ASP   149      47.301  53.845  30.152  1.00  0.00           C  
ATOM   2097  HA  ASP   149      46.746  54.226  29.295  1.00  0.00           H  
ATOM   2098  CB  ASP   149      48.486  53.007  29.656  1.00  0.00           C  
ATOM   2099  HB2 ASP   149      48.180  51.981  29.456  1.00  0.00           H  
ATOM   2100  HB3 ASP   149      49.335  53.021  30.340  1.00  0.00           H  
ATOM   2101  CG  ASP   149      48.948  53.451  28.262  1.00  0.00           C  
ATOM   2102  OD1 ASP   149      50.003  52.910  27.841  1.00  0.00           O  
ATOM   2103  OD2 ASP   149      48.240  54.205  27.585  1.00  0.00           O  
ATOM   2104  C   ASP   149      46.259  52.951  30.865  1.00  0.00           C  
ATOM   2105  O   ASP   149      45.112  52.766  30.342  1.00  0.00           O  
ATOM   2106  N   ALA   150      46.628  52.332  31.987  1.00  0.00           N  
ATOM   2107  H   ALA   150      47.585  52.360  32.308  1.00  0.00           H  
ATOM   2108  CA  ALA   150      45.702  51.625  32.829  1.00  0.00           C  
ATOM   2109  HA  ALA   150      45.426  50.675  32.373  1.00  0.00           H  
ATOM   2110  CB  ALA   150      46.609  51.301  34.023  1.00  0.00           C  
ATOM   2111  HB1 ALA   150      46.174  50.549  34.682  1.00  0.00           H  
ATOM   2112  HB2 ALA   150      46.812  52.210  34.590  1.00  0.00           H  
ATOM   2113  HB3 ALA   150      47.580  50.954  33.670  1.00  0.00           H  
ATOM   2114  C   ALA   150      44.339  52.268  33.108  1.00  0.00           C  
ATOM   2115  O   ALA   150      43.390  51.581  32.961  1.00  0.00           O  
ATOM   2116  N   ASP   151      44.352  53.542  33.451  1.00  0.00           N  
ATOM   2117  H   ASP   151      45.229  53.919  33.778  1.00  0.00           H  
ATOM   2118  CA  ASP   151      43.134  54.490  33.609  1.00  0.00           C  
ATOM   2119  HA  ASP   151      42.476  54.129  34.400  1.00  0.00           H  
ATOM   2120  CB  ASP   151      43.760  55.852  34.047  1.00  0.00           C  
ATOM   2121  HB2 ASP   151      44.327  55.690  34.964  1.00  0.00           H  
ATOM   2122  HB3 ASP   151      44.584  56.041  33.359  1.00  0.00           H  
ATOM   2123  CG  ASP   151      42.809  57.018  34.118  1.00  0.00           C  
ATOM   2124  OD1 ASP   151      42.180  57.488  33.089  1.00  0.00           O  
ATOM   2125  OD2 ASP   151      42.592  57.600  35.217  1.00  0.00           O  
ATOM   2126  C   ASP   151      42.318  54.669  32.312  1.00  0.00           C  
ATOM   2127  O   ASP   151      41.140  54.772  32.444  1.00  0.00           O  
ATOM   2128  N   ARG   152      42.949  54.794  31.160  1.00  0.00           N  
ATOM   2129  H   ARG   152      43.949  54.658  31.145  1.00  0.00           H  
ATOM   2130  CA  ARG   152      42.311  54.825  29.817  1.00  0.00           C  
ATOM   2131  HA  ARG   152      41.516  55.569  29.815  1.00  0.00           H  
ATOM   2132  CB  ARG   152      43.474  55.229  28.809  1.00  0.00           C  
ATOM   2133  HB2 ARG   152      43.635  56.289  29.005  1.00  0.00           H  
ATOM   2134  HB3 ARG   152      44.283  54.526  29.008  1.00  0.00           H  
ATOM   2135  CG  ARG   152      43.129  55.212  27.293  1.00  0.00           C  
ATOM   2136  HG2 ARG   152      42.491  56.089  27.183  1.00  0.00           H  
ATOM   2137  HG3 ARG   152      42.593  54.281  27.105  1.00  0.00           H  
ATOM   2138  CD  ARG   152      44.293  55.507  26.277  1.00  0.00           C  
ATOM   2139  HD2 ARG   152      43.876  55.498  25.270  1.00  0.00           H  
ATOM   2140  HD3 ARG   152      44.709  56.512  26.352  1.00  0.00           H  
ATOM   2141  NE  ARG   152      45.365  54.538  26.290  1.00  0.00           N  
ATOM   2142  HE  ARG   152      46.049  54.707  27.014  1.00  0.00           H  
ATOM   2143  CZ  ARG   152      45.433  53.466  25.466  1.00  0.00           C  
ATOM   2144  NH1 ARG   152      44.543  53.102  24.667  1.00  0.00           N  
ATOM   2145 HH11 ARG   152      43.806  53.693  24.311  1.00  0.00           H  
ATOM   2146 HH12 ARG   152      44.654  52.322  24.034  1.00  0.00           H  
ATOM   2147  NH2 ARG   152      46.491  52.669  25.560  1.00  0.00           N  
ATOM   2148 HH21 ARG   152      47.310  52.971  26.068  1.00  0.00           H  
ATOM   2149 HH22 ARG   152      46.606  51.847  24.985  1.00  0.00           H  
ATOM   2150  C   ARG   152      41.769  53.418  29.413  1.00  0.00           C  
ATOM   2151  O   ARG   152      40.644  53.393  28.863  1.00  0.00           O  
ATOM   2152  N   LEU   153      42.438  52.228  29.710  1.00  0.00           N  
ATOM   2153  H   LEU   153      43.344  52.424  30.112  1.00  0.00           H  
ATOM   2154  CA  LEU   153      41.923  50.864  29.544  1.00  0.00           C  
ATOM   2155  HA  LEU   153      41.534  50.694  28.541  1.00  0.00           H  
ATOM   2156  CB  LEU   153      43.011  49.900  29.846  1.00  0.00           C  
ATOM   2157  HB2 LEU   153      43.676  50.206  30.653  1.00  0.00           H  
ATOM   2158  HB3 LEU   153      42.609  48.955  30.211  1.00  0.00           H  
ATOM   2159  CG  LEU   153      43.854  49.347  28.689  1.00  0.00           C  
ATOM   2160  HG  LEU   153      43.291  48.699  28.017  1.00  0.00           H  
ATOM   2161  CD1 LEU   153      44.418  50.417  27.712  1.00  0.00           C  
ATOM   2162 HD11 LEU   153      43.629  51.093  27.381  1.00  0.00           H  
ATOM   2163 HD12 LEU   153      44.748  49.963  26.778  1.00  0.00           H  
ATOM   2164 HD13 LEU   153      45.151  51.045  28.217  1.00  0.00           H  
ATOM   2165  CD2 LEU   153      45.050  48.532  29.157  1.00  0.00           C  
ATOM   2166 HD21 LEU   153      44.648  47.529  29.294  1.00  0.00           H  
ATOM   2167 HD22 LEU   153      45.469  48.863  30.107  1.00  0.00           H  
ATOM   2168 HD23 LEU   153      45.771  48.679  28.353  1.00  0.00           H  
ATOM   2169  C   LEU   153      40.695  50.637  30.419  1.00  0.00           C  
ATOM   2170  O   LEU   153      39.793  50.052  29.864  1.00  0.00           O  
ATOM   2171  N   LEU   154      40.659  51.053  31.632  1.00  0.00           N  
ATOM   2172  H   LEU   154      41.474  51.577  31.917  1.00  0.00           H  
ATOM   2173  CA  LEU   154      39.602  50.770  32.709  1.00  0.00           C  
ATOM   2174  HA  LEU   154      39.155  49.809  32.455  1.00  0.00           H  
ATOM   2175  CB  LEU   154      40.330  50.585  34.082  1.00  0.00           C  
ATOM   2176  HB2 LEU   154      39.558  50.567  34.851  1.00  0.00           H  
ATOM   2177  HB3 LEU   154      40.944  51.480  34.176  1.00  0.00           H  
ATOM   2178  CG  LEU   154      41.157  49.375  34.304  1.00  0.00           C  
ATOM   2179  HG  LEU   154      41.886  49.164  33.521  1.00  0.00           H  
ATOM   2180  CD1 LEU   154      42.082  49.481  35.512  1.00  0.00           C  
ATOM   2181 HD11 LEU   154      42.614  50.429  35.434  1.00  0.00           H  
ATOM   2182 HD12 LEU   154      42.771  48.636  35.526  1.00  0.00           H  
ATOM   2183 HD13 LEU   154      41.458  49.460  36.406  1.00  0.00           H  
ATOM   2184  CD2 LEU   154      40.373  48.041  34.449  1.00  0.00           C  
ATOM   2185 HD21 LEU   154      41.111  47.240  34.477  1.00  0.00           H  
ATOM   2186 HD22 LEU   154      39.778  48.149  35.357  1.00  0.00           H  
ATOM   2187 HD23 LEU   154      39.791  47.868  33.544  1.00  0.00           H  
ATOM   2188  C   LEU   154      38.549  51.841  32.787  1.00  0.00           C  
ATOM   2189  O   LEU   154      37.483  51.516  33.333  1.00  0.00           O  
ATOM   2190  N   GLY   155      38.732  53.056  32.267  1.00  0.00           N  
ATOM   2191  H   GLY   155      39.627  53.364  31.915  1.00  0.00           H  
ATOM   2192  CA  GLY   155      37.738  54.131  32.390  1.00  0.00           C  
ATOM   2193  HA2 GLY   155      38.127  54.867  31.687  1.00  0.00           H  
ATOM   2194  HA3 GLY   155      36.807  53.644  32.099  1.00  0.00           H  
ATOM   2195  C   GLY   155      37.641  54.872  33.649  1.00  0.00           C  
ATOM   2196  O   GLY   155      36.488  55.238  34.066  1.00  0.00           O  
ATOM   2197  N   VAL   156      38.764  55.025  34.267  1.00  0.00           N  
ATOM   2198  H   VAL   156      39.630  54.710  33.852  1.00  0.00           H  
ATOM   2199  CA  VAL   156      38.835  55.464  35.638  1.00  0.00           C  
ATOM   2200  HA  VAL   156      38.224  54.919  36.357  1.00  0.00           H  
ATOM   2201  CB  VAL   156      40.202  55.268  36.190  1.00  0.00           C  
ATOM   2202  HB  VAL   156      40.971  55.674  35.533  1.00  0.00           H  
ATOM   2203  CG1 VAL   156      40.396  55.897  37.604  1.00  0.00           C  
ATOM   2204 HG11 VAL   156      41.396  55.710  37.994  1.00  0.00           H  
ATOM   2205 HG12 VAL   156      40.349  56.983  37.677  1.00  0.00           H  
ATOM   2206 HG13 VAL   156      39.735  55.395  38.310  1.00  0.00           H  
ATOM   2207  CG2 VAL   156      40.604  53.748  36.338  1.00  0.00           C  
ATOM   2208 HG21 VAL   156      40.309  53.239  35.420  1.00  0.00           H  
ATOM   2209 HG22 VAL   156      40.039  53.219  37.105  1.00  0.00           H  
ATOM   2210 HG23 VAL   156      41.661  53.626  36.575  1.00  0.00           H  
ATOM   2211  C   VAL   156      38.580  57.015  35.715  1.00  0.00           C  
ATOM   2212  O   VAL   156      39.324  57.803  35.069  1.00  0.00           O  
ATOM   2213  N   THR   157      37.584  57.447  36.504  1.00  0.00           N  
ATOM   2214  H   THR   157      37.224  56.709  37.092  1.00  0.00           H  
ATOM   2215  CA  THR   157      37.253  58.893  36.662  1.00  0.00           C  
ATOM   2216  HA  THR   157      38.172  59.459  36.510  1.00  0.00           H  
ATOM   2217  CB  THR   157      36.253  59.264  35.506  1.00  0.00           C  
ATOM   2218  HB  THR   157      36.688  59.103  34.520  1.00  0.00           H  
ATOM   2219  CG2 THR   157      35.022  58.357  35.532  1.00  0.00           C  
ATOM   2220 HG21 THR   157      35.259  57.293  35.526  1.00  0.00           H  
ATOM   2221 HG22 THR   157      34.447  58.689  36.396  1.00  0.00           H  
ATOM   2222 HG23 THR   157      34.495  58.621  34.615  1.00  0.00           H  
ATOM   2223  OG1 THR   157      35.861  60.637  35.498  1.00  0.00           O  
ATOM   2224  HG1 THR   157      36.386  61.144  34.873  1.00  0.00           H  
ATOM   2225  C   THR   157      36.634  59.279  38.067  1.00  0.00           C  
ATOM   2226  O   THR   157      36.278  58.413  38.798  1.00  0.00           O  
ATOM   2227  N   THR   158      36.422  60.588  38.321  1.00  0.00           N  
ATOM   2228  H   THR   158      36.953  61.204  37.721  1.00  0.00           H  
ATOM   2229  CA  THR   158      35.676  61.139  39.423  1.00  0.00           C  
ATOM   2230  HA  THR   158      35.548  60.422  40.234  1.00  0.00           H  
ATOM   2231  CB  THR   158      36.275  62.461  39.935  1.00  0.00           C  
ATOM   2232  HB  THR   158      35.541  62.990  40.544  1.00  0.00           H  
ATOM   2233  CG2 THR   158      37.515  62.245  40.870  1.00  0.00           C  
ATOM   2234 HG21 THR   158      38.327  61.674  40.420  1.00  0.00           H  
ATOM   2235 HG22 THR   158      37.919  63.145  41.334  1.00  0.00           H  
ATOM   2236 HG23 THR   158      37.135  61.638  41.692  1.00  0.00           H  
ATOM   2237  OG1 THR   158      36.774  63.240  38.834  1.00  0.00           O  
ATOM   2238  HG1 THR   158      35.976  63.754  38.693  1.00  0.00           H  
ATOM   2239  C   THR   158      34.257  61.421  38.965  1.00  0.00           C  
ATOM   2240  O   THR   158      33.390  61.509  39.851  1.00  0.00           O  
ATOM   2241  N   HID   159      33.949  61.408  37.700  1.00  0.00           N  
ATOM   2242  H   HID   159      34.763  61.394  37.102  1.00  0.00           H  
ATOM   2243  CA  HID   159      32.610  61.720  37.100  1.00  0.00           C  
ATOM   2244  HA  HID   159      32.264  62.599  37.644  1.00  0.00           H  
ATOM   2245  CB  HID   159      32.633  62.180  35.651  1.00  0.00           C  
ATOM   2246  HB2 HID   159      32.837  61.324  35.008  1.00  0.00           H  
ATOM   2247  HB3 HID   159      31.688  62.618  35.328  1.00  0.00           H  
ATOM   2248  CG  HID   159      33.798  63.198  35.452  1.00  0.00           C  
ATOM   2249  ND1 HID   159      34.234  64.228  36.245  1.00  0.00           N  
ATOM   2250  HD1 HID   159      33.900  64.424  37.178  1.00  0.00           H  
ATOM   2251  CE1 HID   159      35.163  64.897  35.564  1.00  0.00           C  
ATOM   2252  HE1 HID   159      35.492  65.858  35.933  1.00  0.00           H  
ATOM   2253  NE2 HID   159      35.481  64.341  34.410  1.00  0.00           N  
ATOM   2254  CD2 HID   159      34.629  63.231  34.336  1.00  0.00           C  
ATOM   2255  HD2 HID   159      34.455  62.555  33.512  1.00  0.00           H  
ATOM   2256  C   HID   159      31.493  60.647  37.305  1.00  0.00           C  
ATOM   2257  O   HID   159      30.392  60.776  36.828  1.00  0.00           O  
ATOM   2258  N   ALA   160      31.660  59.656  38.174  1.00  0.00           N  
ATOM   2259  H   ALA   160      32.535  59.619  38.677  1.00  0.00           H  
ATOM   2260  CA  ALA   160      30.533  58.932  38.770  1.00  0.00           C  
ATOM   2261  HA  ALA   160      29.753  58.920  38.010  1.00  0.00           H  
ATOM   2262  CB  ALA   160      30.827  57.454  39.094  1.00  0.00           C  
ATOM   2263  HB1 ALA   160      31.671  57.240  39.751  1.00  0.00           H  
ATOM   2264  HB2 ALA   160      29.914  57.026  39.508  1.00  0.00           H  
ATOM   2265  HB3 ALA   160      31.074  56.948  38.161  1.00  0.00           H  
ATOM   2266  C   ALA   160      29.901  59.634  39.959  1.00  0.00           C  
ATOM   2267  O   ALA   160      28.726  59.388  40.229  1.00  0.00           O  
ATOM   2268  N   PHE   161      30.641  60.461  40.723  1.00  0.00           N  
ATOM   2269  H   PHE   161      31.606  60.709  40.554  1.00  0.00           H  
ATOM   2270  CA  PHE   161      30.119  61.111  41.936  1.00  0.00           C  
ATOM   2271  HA  PHE   161      29.048  60.929  42.032  1.00  0.00           H  
ATOM   2272  CB  PHE   161      30.919  60.544  43.155  1.00  0.00           C  
ATOM   2273  HB2 PHE   161      30.536  60.867  44.122  1.00  0.00           H  
ATOM   2274  HB3 PHE   161      31.903  61.010  43.086  1.00  0.00           H  
ATOM   2275  CG  PHE   161      30.878  59.071  43.284  1.00  0.00           C  
ATOM   2276  CD1 PHE   161      29.703  58.333  43.440  1.00  0.00           C  
ATOM   2277  HD1 PHE   161      28.763  58.858  43.524  1.00  0.00           H  
ATOM   2278  CE1 PHE   161      29.698  56.905  43.481  1.00  0.00           C  
ATOM   2279  HE1 PHE   161      28.746  56.409  43.598  1.00  0.00           H  
ATOM   2280  CZ  PHE   161      30.913  56.262  43.413  1.00  0.00           C  
ATOM   2281  HZ  PHE   161      30.922  55.183  43.453  1.00  0.00           H  
ATOM   2282  CE2 PHE   161      32.126  56.931  43.146  1.00  0.00           C  
ATOM   2283  HE2 PHE   161      33.094  56.460  43.055  1.00  0.00           H  
ATOM   2284  CD2 PHE   161      32.118  58.376  43.225  1.00  0.00           C  
ATOM   2285  HD2 PHE   161      33.103  58.807  43.124  1.00  0.00           H  
ATOM   2286  C   PHE   161      30.232  62.633  41.886  1.00  0.00           C  
ATOM   2287  O   PHE   161      29.310  63.281  42.270  1.00  0.00           O  
ATOM   2288  N   ASP   162      31.299  63.127  41.270  1.00  0.00           N  
ATOM   2289  H   ASP   162      31.974  62.510  40.842  1.00  0.00           H  
ATOM   2290  CA  ASP   162      31.802  64.454  41.668  1.00  0.00           C  
ATOM   2291  HA  ASP   162      31.916  64.496  42.751  1.00  0.00           H  
ATOM   2292  CB  ASP   162      33.119  64.720  40.915  1.00  0.00           C  
ATOM   2293  HB2 ASP   162      33.918  64.043  41.217  1.00  0.00           H  
ATOM   2294  HB3 ASP   162      33.460  65.668  41.331  1.00  0.00           H  
ATOM   2295  CG  ASP   162      33.243  64.832  39.399  1.00  0.00           C  
ATOM   2296  OD1 ASP   162      34.438  64.819  38.928  1.00  0.00           O  
ATOM   2297  OD2 ASP   162      32.163  64.907  38.693  1.00  0.00           O  
ATOM   2298  C   ASP   162      30.818  65.619  41.291  1.00  0.00           C  
ATOM   2299  O   ASP   162      30.992  66.749  41.704  1.00  0.00           O  
ATOM   2300  N   GLY   163      29.808  65.404  40.397  1.00  0.00           N  
ATOM   2301  H   GLY   163      29.794  64.481  39.987  1.00  0.00           H  
ATOM   2302  CA  GLY   163      28.811  66.423  39.976  1.00  0.00           C  
ATOM   2303  HA2 GLY   163      28.655  66.062  38.959  1.00  0.00           H  
ATOM   2304  HA3 GLY   163      29.167  67.445  39.849  1.00  0.00           H  
ATOM   2305  C   GLY   163      27.543  66.502  40.788  1.00  0.00           C  
ATOM   2306  O   GLY   163      26.551  67.148  40.349  1.00  0.00           O  
ATOM   2307  N   ALA   164      27.520  65.769  41.895  1.00  0.00           N  
ATOM   2308  H   ALA   164      28.341  65.316  42.270  1.00  0.00           H  
ATOM   2309  CA  ALA   164      26.338  65.685  42.773  1.00  0.00           C  
ATOM   2310  HA  ALA   164      25.485  65.942  42.146  1.00  0.00           H  
ATOM   2311  CB  ALA   164      26.398  64.226  43.241  1.00  0.00           C  
ATOM   2312  HB1 ALA   164      25.601  64.189  43.983  1.00  0.00           H  
ATOM   2313  HB2 ALA   164      27.263  63.973  43.854  1.00  0.00           H  
ATOM   2314  HB3 ALA   164      26.252  63.574  42.379  1.00  0.00           H  
ATOM   2315  C   ALA   164      26.367  66.713  43.942  1.00  0.00           C  
ATOM   2316  O   ALA   164      27.327  66.663  44.688  1.00  0.00           O  
ATOM   2317  N   PRO   165      25.420  67.670  44.111  1.00  0.00           N  
ATOM   2318  CD  PRO   165      24.388  67.989  43.101  1.00  0.00           C  
ATOM   2319  HD2 PRO   165      24.566  67.550  42.119  1.00  0.00           H  
ATOM   2320  HD3 PRO   165      23.494  67.552  43.546  1.00  0.00           H  
ATOM   2321  CG  PRO   165      24.390  69.483  43.045  1.00  0.00           C  
ATOM   2322  HG2 PRO   165      23.466  69.797  42.560  1.00  0.00           H  
ATOM   2323  HG3 PRO   165      25.303  69.854  42.579  1.00  0.00           H  
ATOM   2324  CB  PRO   165      24.381  69.865  44.522  1.00  0.00           C  
ATOM   2325  HB2 PRO   165      23.337  69.768  44.819  1.00  0.00           H  
ATOM   2326  HB3 PRO   165      24.741  70.888  44.636  1.00  0.00           H  
ATOM   2327  CA  PRO   165      25.461  68.840  44.957  1.00  0.00           C  
ATOM   2328  HA  PRO   165      26.466  69.240  44.825  1.00  0.00           H  
ATOM   2329  C   PRO   165      25.292  68.651  46.487  1.00  0.00           C  
ATOM   2330  O   PRO   165      25.993  69.352  47.269  1.00  0.00           O  
ATOM   2331  N   PHE   166      24.387  67.805  47.008  1.00  0.00           N  
ATOM   2332  H   PHE   166      23.878  67.245  46.339  1.00  0.00           H  
ATOM   2333  CA  PHE   166      24.220  67.558  48.413  1.00  0.00           C  
ATOM   2334  HA  PHE   166      24.297  68.493  48.968  1.00  0.00           H  
ATOM   2335  CB  PHE   166      23.029  66.692  48.650  1.00  0.00           C  
ATOM   2336  HB2 PHE   166      22.111  67.178  48.322  1.00  0.00           H  
ATOM   2337  HB3 PHE   166      23.159  65.710  48.194  1.00  0.00           H  
ATOM   2338  CG  PHE   166      22.842  66.500  50.128  1.00  0.00           C  
ATOM   2339  CD1 PHE   166      22.853  65.129  50.637  1.00  0.00           C  
ATOM   2340  HD1 PHE   166      23.165  64.353  49.955  1.00  0.00           H  
ATOM   2341  CE1 PHE   166      22.564  64.986  52.041  1.00  0.00           C  
ATOM   2342  HE1 PHE   166      22.563  64.003  52.488  1.00  0.00           H  
ATOM   2343  CZ  PHE   166      22.214  66.103  52.773  1.00  0.00           C  
ATOM   2344  HZ  PHE   166      21.729  65.975  53.729  1.00  0.00           H  
ATOM   2345  CE2 PHE   166      22.176  67.408  52.225  1.00  0.00           C  
ATOM   2346  HE2 PHE   166      21.722  68.167  52.844  1.00  0.00           H  
ATOM   2347  CD2 PHE   166      22.434  67.575  50.864  1.00  0.00           C  
ATOM   2348  HD2 PHE   166      22.446  68.572  50.450  1.00  0.00           H  
ATOM   2349  C   PHE   166      25.534  66.838  48.903  1.00  0.00           C  
ATOM   2350  O   PHE   166      26.122  67.092  49.955  1.00  0.00           O  
ATOM   2351  N   SER   167      26.082  65.921  48.088  1.00  0.00           N  
ATOM   2352  H   SER   167      25.561  65.524  47.320  1.00  0.00           H  
ATOM   2353  CA  SER   167      27.302  65.149  48.380  1.00  0.00           C  
ATOM   2354  HA  SER   167      27.095  64.553  49.269  1.00  0.00           H  
ATOM   2355  CB  SER   167      27.480  64.076  47.325  1.00  0.00           C  
ATOM   2356  HB2 SER   167      28.203  63.408  47.793  1.00  0.00           H  
ATOM   2357  HB3 SER   167      27.966  64.535  46.464  1.00  0.00           H  
ATOM   2358  OG  SER   167      26.263  63.470  46.901  1.00  0.00           O  
ATOM   2359  HG  SER   167      26.356  62.825  46.197  1.00  0.00           H  
ATOM   2360  C   SER   167      28.606  65.940  48.616  1.00  0.00           C  
ATOM   2361  O   SER   167      29.484  65.506  49.300  1.00  0.00           O  
ATOM   2362  N   ASP   168      28.631  67.230  48.212  1.00  0.00           N  
ATOM   2363  H   ASP   168      27.955  67.614  47.567  1.00  0.00           H  
ATOM   2364  CA  ASP   168      29.718  68.127  48.667  1.00  0.00           C  
ATOM   2365  HA  ASP   168      30.714  67.683  48.654  1.00  0.00           H  
ATOM   2366  CB  ASP   168      29.749  69.345  47.675  1.00  0.00           C  
ATOM   2367  HB2 ASP   168      28.744  69.734  47.513  1.00  0.00           H  
ATOM   2368  HB3 ASP   168      30.148  70.282  48.064  1.00  0.00           H  
ATOM   2369  CG  ASP   168      30.323  68.959  46.326  1.00  0.00           C  
ATOM   2370  OD1 ASP   168      30.158  69.601  45.234  1.00  0.00           O  
ATOM   2371  OD2 ASP   168      31.047  67.880  46.317  1.00  0.00           O  
ATOM   2372  C   ASP   168      29.521  68.733  50.101  1.00  0.00           C  
ATOM   2373  O   ASP   168      30.480  68.878  50.820  1.00  0.00           O  
ATOM   2374  N   LEU   169      28.234  68.850  50.557  1.00  0.00           N  
ATOM   2375  H   LEU   169      27.514  68.478  49.955  1.00  0.00           H  
ATOM   2376  CA  LEU   169      27.916  69.153  51.967  1.00  0.00           C  
ATOM   2377  HA  LEU   169      28.614  69.935  52.265  1.00  0.00           H  
ATOM   2378  CB  LEU   169      26.432  69.439  52.233  1.00  0.00           C  
ATOM   2379  HB2 LEU   169      25.879  68.515  52.063  1.00  0.00           H  
ATOM   2380  HB3 LEU   169      26.349  69.714  53.284  1.00  0.00           H  
ATOM   2381  CG  LEU   169      25.601  70.535  51.409  1.00  0.00           C  
ATOM   2382  HG  LEU   169      25.326  70.013  50.492  1.00  0.00           H  
ATOM   2383  CD1 LEU   169      24.297  70.764  52.112  1.00  0.00           C  
ATOM   2384 HD11 LEU   169      24.514  71.417  52.958  1.00  0.00           H  
ATOM   2385 HD12 LEU   169      23.512  71.140  51.456  1.00  0.00           H  
ATOM   2386 HD13 LEU   169      23.908  69.810  52.469  1.00  0.00           H  
ATOM   2387  CD2 LEU   169      26.242  71.894  51.115  1.00  0.00           C  
ATOM   2388 HD21 LEU   169      27.253  71.779  50.724  1.00  0.00           H  
ATOM   2389 HD22 LEU   169      26.360  72.439  52.051  1.00  0.00           H  
ATOM   2390 HD23 LEU   169      25.716  72.557  50.428  1.00  0.00           H  
ATOM   2391  C   LEU   169      28.246  67.958  52.917  1.00  0.00           C  
ATOM   2392  O   LEU   169      28.685  68.213  54.092  1.00  0.00           O  
ATOM   2393  N   VAL   170      28.123  66.716  52.392  1.00  0.00           N  
ATOM   2394  H   VAL   170      27.777  66.749  51.444  1.00  0.00           H  
ATOM   2395  CA  VAL   170      28.476  65.446  53.115  1.00  0.00           C  
ATOM   2396  HA  VAL   170      28.092  65.508  54.133  1.00  0.00           H  
ATOM   2397  CB  VAL   170      27.877  64.174  52.440  1.00  0.00           C  
ATOM   2398  HB  VAL   170      28.094  64.273  51.376  1.00  0.00           H  
ATOM   2399  CG1 VAL   170      28.283  62.906  53.203  1.00  0.00           C  
ATOM   2400 HG11 VAL   170      28.124  62.931  54.281  1.00  0.00           H  
ATOM   2401 HG12 VAL   170      27.833  62.018  52.760  1.00  0.00           H  
ATOM   2402 HG13 VAL   170      29.355  62.744  53.095  1.00  0.00           H  
ATOM   2403  CG2 VAL   170      26.371  64.373  52.422  1.00  0.00           C  
ATOM   2404 HG21 VAL   170      25.947  63.455  52.017  1.00  0.00           H  
ATOM   2405 HG22 VAL   170      26.066  65.243  51.840  1.00  0.00           H  
ATOM   2406 HG23 VAL   170      25.981  64.414  53.439  1.00  0.00           H  
ATOM   2407  C   VAL   170      30.026  65.306  53.188  1.00  0.00           C  
ATOM   2408  O   VAL   170      30.584  64.844  54.220  1.00  0.00           O  
ATOM   2409  N   ARG   171      30.762  65.796  52.186  1.00  0.00           N  
ATOM   2410  H   ARG   171      30.331  66.333  51.448  1.00  0.00           H  
ATOM   2411  CA  ARG   171      32.255  65.666  52.090  1.00  0.00           C  
ATOM   2412  HA  ARG   171      32.443  64.695  52.548  1.00  0.00           H  
ATOM   2413  CB  ARG   171      32.659  65.560  50.623  1.00  0.00           C  
ATOM   2414  HB2 ARG   171      31.962  64.953  50.045  1.00  0.00           H  
ATOM   2415  HB3 ARG   171      32.579  66.562  50.202  1.00  0.00           H  
ATOM   2416  CG  ARG   171      34.095  64.944  50.423  1.00  0.00           C  
ATOM   2417  HG2 ARG   171      34.091  64.132  51.152  1.00  0.00           H  
ATOM   2418  HG3 ARG   171      34.894  65.639  50.679  1.00  0.00           H  
ATOM   2419  CD  ARG   171      34.526  64.451  49.022  1.00  0.00           C  
ATOM   2420  HD2 ARG   171      35.479  63.935  49.139  1.00  0.00           H  
ATOM   2421  HD3 ARG   171      33.808  63.687  48.725  1.00  0.00           H  
ATOM   2422  NE  ARG   171      34.702  65.506  47.953  1.00  0.00           N  
ATOM   2423  HE  ARG   171      35.528  66.085  48.002  1.00  0.00           H  
ATOM   2424  CZ  ARG   171      33.790  66.053  47.169  1.00  0.00           C  
ATOM   2425  NH1 ARG   171      34.043  67.138  46.472  1.00  0.00           N  
ATOM   2426 HH11 ARG   171      34.913  67.643  46.566  1.00  0.00           H  
ATOM   2427 HH12 ARG   171      33.301  67.501  45.891  1.00  0.00           H  
ATOM   2428  NH2 ARG   171      32.591  65.545  47.036  1.00  0.00           N  
ATOM   2429 HH21 ARG   171      32.341  64.677  47.488  1.00  0.00           H  
ATOM   2430 HH22 ARG   171      31.908  66.256  46.817  1.00  0.00           H  
ATOM   2431  C   ARG   171      33.043  66.749  52.909  1.00  0.00           C  
ATOM   2432  O   ARG   171      34.135  66.508  53.406  1.00  0.00           O  
ATOM   2433  N   GLU   172      32.396  67.903  53.136  1.00  0.00           N  
ATOM   2434  H   GLU   172      31.532  68.004  52.623  1.00  0.00           H  
ATOM   2435  CA  GLU   172      32.849  69.082  53.922  1.00  0.00           C  
ATOM   2436  HA  GLU   172      33.816  69.442  53.571  1.00  0.00           H  
ATOM   2437  CB  GLU   172      31.797  70.227  53.602  1.00  0.00           C  
ATOM   2438  HB2 GLU   172      31.635  70.275  52.525  1.00  0.00           H  
ATOM   2439  HB3 GLU   172      30.859  69.949  54.082  1.00  0.00           H  
ATOM   2440  CG  GLU   172      32.198  71.626  54.110  1.00  0.00           C  
ATOM   2441  HG2 GLU   172      32.180  71.573  55.199  1.00  0.00           H  
ATOM   2442  HG3 GLU   172      31.444  72.327  53.753  1.00  0.00           H  
ATOM   2443  CD  GLU   172      33.479  72.093  53.477  1.00  0.00           C  
ATOM   2444  OE1 GLU   172      33.803  71.711  52.374  1.00  0.00           O  
ATOM   2445  OE2 GLU   172      34.134  72.894  54.121  1.00  0.00           O  
ATOM   2446  C   GLU   172      32.981  68.687  55.361  1.00  0.00           C  
ATOM   2447  O   GLU   172      34.029  68.910  55.990  1.00  0.00           O  
ATOM   2448  N   ARG   173      32.063  67.911  55.923  1.00  0.00           N  
ATOM   2449  H   ARG   173      31.230  67.657  55.410  1.00  0.00           H  
ATOM   2450  CA  ARG   173      32.097  67.316  57.295  1.00  0.00           C  
ATOM   2451  HA  ARG   173      32.429  68.117  57.956  1.00  0.00           H  
ATOM   2452  CB  ARG   173      30.697  66.692  57.573  1.00  0.00           C  
ATOM   2453  HB2 ARG   173      30.480  65.977  56.779  1.00  0.00           H  
ATOM   2454  HB3 ARG   173      30.773  66.163  58.523  1.00  0.00           H  
ATOM   2455  CG  ARG   173      29.671  67.837  57.716  1.00  0.00           C  
ATOM   2456  HG2 ARG   173      29.518  68.289  56.736  1.00  0.00           H  
ATOM   2457  HG3 ARG   173      30.048  68.609  58.387  1.00  0.00           H  
ATOM   2458  CD  ARG   173      28.348  67.311  58.311  1.00  0.00           C  
ATOM   2459  HD2 ARG   173      27.984  66.621  57.551  1.00  0.00           H  
ATOM   2460  HD3 ARG   173      28.423  66.910  59.322  1.00  0.00           H  
ATOM   2461  NE  ARG   173      27.347  68.386  58.481  1.00  0.00           N  
ATOM   2462  HE  ARG   173      26.546  68.388  57.865  1.00  0.00           H  
ATOM   2463  CZ  ARG   173      27.213  69.350  59.371  1.00  0.00           C  
ATOM   2464  NH1 ARG   173      27.992  69.429  60.453  1.00  0.00           N  
ATOM   2465 HH11 ARG   173      28.742  68.763  60.570  1.00  0.00           H  
ATOM   2466 HH12 ARG   173      27.855  70.247  61.029  1.00  0.00           H  
ATOM   2467  NH2 ARG   173      26.236  70.151  59.276  1.00  0.00           N  
ATOM   2468 HH21 ARG   173      25.532  70.168  58.552  1.00  0.00           H  
ATOM   2469 HH22 ARG   173      26.240  70.901  59.952  1.00  0.00           H  
ATOM   2470  C   ARG   173      33.078  66.173  57.497  1.00  0.00           C  
ATOM   2471  O   ARG   173      33.478  65.896  58.638  1.00  0.00           O  
ATOM   2472  N   LEU   174      33.605  65.632  56.422  1.00  0.00           N  
ATOM   2473  H   LEU   174      33.272  65.897  55.506  1.00  0.00           H  
ATOM   2474  CA  LEU   174      34.859  64.846  56.398  1.00  0.00           C  
ATOM   2475  HA  LEU   174      34.896  64.363  57.374  1.00  0.00           H  
ATOM   2476  CB  LEU   174      34.731  63.712  55.384  1.00  0.00           C  
ATOM   2477  HB2 LEU   174      35.656  63.147  55.268  1.00  0.00           H  
ATOM   2478  HB3 LEU   174      34.544  64.158  54.408  1.00  0.00           H  
ATOM   2479  CG  LEU   174      33.594  62.687  55.563  1.00  0.00           C  
ATOM   2480  HG  LEU   174      32.577  63.072  55.636  1.00  0.00           H  
ATOM   2481  CD1 LEU   174      33.526  61.848  54.275  1.00  0.00           C  
ATOM   2482 HD11 LEU   174      32.664  61.191  54.387  1.00  0.00           H  
ATOM   2483 HD12 LEU   174      33.390  62.496  53.409  1.00  0.00           H  
ATOM   2484 HD13 LEU   174      34.531  61.440  54.167  1.00  0.00           H  
ATOM   2485  CD2 LEU   174      33.859  61.748  56.736  1.00  0.00           C  
ATOM   2486 HD21 LEU   174      34.838  61.279  56.635  1.00  0.00           H  
ATOM   2487 HD22 LEU   174      33.813  62.254  57.700  1.00  0.00           H  
ATOM   2488 HD23 LEU   174      33.259  60.843  56.648  1.00  0.00           H  
ATOM   2489  C   LEU   174      36.112  65.715  56.220  1.00  0.00           C  
ATOM   2490  O   LEU   174      36.998  65.534  56.985  1.00  0.00           O  
ATOM   2491  N   ALA   175      36.203  66.627  55.288  1.00  0.00           N  
ATOM   2492  H   ALA   175      35.404  66.871  54.720  1.00  0.00           H  
ATOM   2493  CA  ALA   175      37.392  67.502  55.184  1.00  0.00           C  
ATOM   2494  HA  ALA   175      38.200  66.809  54.950  1.00  0.00           H  
ATOM   2495  CB  ALA   175      37.068  68.590  54.092  1.00  0.00           C  
ATOM   2496  HB1 ALA   175      37.788  69.409  54.094  1.00  0.00           H  
ATOM   2497  HB2 ALA   175      36.845  68.145  53.122  1.00  0.00           H  
ATOM   2498  HB3 ALA   175      36.123  68.959  54.491  1.00  0.00           H  
ATOM   2499  C   ALA   175      37.743  68.225  56.593  1.00  0.00           C  
ATOM   2500  O   ALA   175      38.929  68.480  56.811  1.00  0.00           O  
ATOM   2501  N   ALA   176      36.737  68.609  57.422  1.00  0.00           N  
ATOM   2502  H   ALA   176      35.821  68.267  57.168  1.00  0.00           H  
ATOM   2503  CA  ALA   176      36.857  69.062  58.835  1.00  0.00           C  
ATOM   2504  HA  ALA   176      37.283  70.060  58.938  1.00  0.00           H  
ATOM   2505  CB  ALA   176      35.517  69.010  59.518  1.00  0.00           C  
ATOM   2506  HB1 ALA   176      34.890  69.618  58.866  1.00  0.00           H  
ATOM   2507  HB2 ALA   176      35.505  69.543  60.469  1.00  0.00           H  
ATOM   2508  HB3 ALA   176      35.057  68.030  59.643  1.00  0.00           H  
ATOM   2509  C   ALA   176      37.849  68.295  59.699  1.00  0.00           C  
ATOM   2510  O   ALA   176      38.313  68.702  60.757  1.00  0.00           O  
ATOM   2511  N   VAL   177      38.114  67.029  59.377  1.00  0.00           N  
ATOM   2512  H   VAL   177      37.606  66.626  58.603  1.00  0.00           H  
ATOM   2513  CA  VAL   177      38.819  66.006  60.196  1.00  0.00           C  
ATOM   2514  HA  VAL   177      39.313  66.423  61.074  1.00  0.00           H  
ATOM   2515  CB  VAL   177      37.831  65.022  60.837  1.00  0.00           C  
ATOM   2516  HB  VAL   177      38.386  64.352  61.493  1.00  0.00           H  
ATOM   2517  CG1 VAL   177      36.893  65.728  61.863  1.00  0.00           C  
ATOM   2518 HG11 VAL   177      36.071  66.284  61.411  1.00  0.00           H  
ATOM   2519 HG12 VAL   177      37.491  66.334  62.544  1.00  0.00           H  
ATOM   2520 HG13 VAL   177      36.378  64.917  62.377  1.00  0.00           H  
ATOM   2521  CG2 VAL   177      37.102  64.105  59.904  1.00  0.00           C  
ATOM   2522 HG21 VAL   177      37.702  63.617  59.136  1.00  0.00           H  
ATOM   2523 HG22 VAL   177      36.472  64.692  59.236  1.00  0.00           H  
ATOM   2524 HG23 VAL   177      36.521  63.404  60.505  1.00  0.00           H  
ATOM   2525  C   VAL   177      39.910  65.242  59.427  1.00  0.00           C  
ATOM   2526  O   VAL   177      40.902  64.954  60.097  1.00  0.00           O  
ATOM   2527  N   VAL   178      39.750  65.065  58.153  1.00  0.00           N  
ATOM   2528  H   VAL   178      38.861  65.339  57.761  1.00  0.00           H  
ATOM   2529  CA  VAL   178      40.797  64.422  57.323  1.00  0.00           C  
ATOM   2530  HA  VAL   178      41.184  63.535  57.826  1.00  0.00           H  
ATOM   2531  CB  VAL   178      40.206  63.970  56.028  1.00  0.00           C  
ATOM   2532  HB  VAL   178      39.621  64.794  55.621  1.00  0.00           H  
ATOM   2533  CG1 VAL   178      41.252  63.487  54.981  1.00  0.00           C  
ATOM   2534 HG11 VAL   178      41.746  62.601  55.379  1.00  0.00           H  
ATOM   2535 HG12 VAL   178      40.675  63.249  54.087  1.00  0.00           H  
ATOM   2536 HG13 VAL   178      42.000  64.268  54.846  1.00  0.00           H  
ATOM   2537  CG2 VAL   178      39.297  62.754  56.335  1.00  0.00           C  
ATOM   2538 HG21 VAL   178      38.416  63.171  56.822  1.00  0.00           H  
ATOM   2539 HG22 VAL   178      39.781  62.011  56.969  1.00  0.00           H  
ATOM   2540 HG23 VAL   178      39.093  62.378  55.332  1.00  0.00           H  
ATOM   2541  C   VAL   178      41.963  65.365  57.057  1.00  0.00           C  
ATOM   2542  O   VAL   178      43.117  64.879  57.154  1.00  0.00           O  
ATOM   2543  N   ASP   179      41.804  66.677  56.762  1.00  0.00           N  
ATOM   2544  H   ASP   179      40.852  67.014  56.745  1.00  0.00           H  
ATOM   2545  CA  ASP   179      42.893  67.544  56.492  1.00  0.00           C  
ATOM   2546  HA  ASP   179      43.558  67.109  55.745  1.00  0.00           H  
ATOM   2547  CB  ASP   179      42.279  68.871  55.826  1.00  0.00           C  
ATOM   2548  HB2 ASP   179      41.800  68.740  54.856  1.00  0.00           H  
ATOM   2549  HB3 ASP   179      41.717  69.456  56.555  1.00  0.00           H  
ATOM   2550  CG  ASP   179      43.358  69.866  55.481  1.00  0.00           C  
ATOM   2551  OD1 ASP   179      44.335  69.452  54.845  1.00  0.00           O  
ATOM   2552  OD2 ASP   179      43.261  71.038  55.908  1.00  0.00           O  
ATOM   2553  C   ASP   179      43.741  67.802  57.771  1.00  0.00           C  
ATOM   2554  O   ASP   179      44.925  68.132  57.606  1.00  0.00           O  
ATOM   2555  N   GLN   180      43.254  67.463  58.938  1.00  0.00           N  
ATOM   2556  H   GLN   180      42.408  66.923  59.051  1.00  0.00           H  
ATOM   2557  CA  GLN   180      44.026  67.636  60.212  1.00  0.00           C  
ATOM   2558  HA  GLN   180      44.261  68.700  60.189  1.00  0.00           H  
ATOM   2559  CB  GLN   180      43.265  67.335  61.494  1.00  0.00           C  
ATOM   2560  HB2 GLN   180      43.923  67.624  62.314  1.00  0.00           H  
ATOM   2561  HB3 GLN   180      42.973  66.286  61.445  1.00  0.00           H  
ATOM   2562  CG  GLN   180      41.910  68.074  61.616  1.00  0.00           C  
ATOM   2563  HG2 GLN   180      41.299  67.831  60.746  1.00  0.00           H  
ATOM   2564  HG3 GLN   180      41.311  67.829  62.494  1.00  0.00           H  
ATOM   2565  CD  GLN   180      41.997  69.556  61.760  1.00  0.00           C  
ATOM   2566  OE1 GLN   180      43.102  70.060  61.886  1.00  0.00           O  
ATOM   2567  NE2 GLN   180      40.898  70.299  61.645  1.00  0.00           N  
ATOM   2568 HE21 GLN   180      40.024  69.835  61.445  1.00  0.00           H  
ATOM   2569 HE22 GLN   180      40.969  71.299  61.770  1.00  0.00           H  
ATOM   2570  C   GLN   180      45.318  66.827  60.197  1.00  0.00           C  
ATOM   2571  O   GLN   180      45.311  65.587  60.084  1.00  0.00           O  
ATOM   2572  N   GLY   181      46.461  67.485  60.243  1.00  0.00           N  
ATOM   2573  H   GLY   181      46.515  68.487  60.350  1.00  0.00           H  
ATOM   2574  CA  GLY   181      47.777  66.808  60.333  1.00  0.00           C  
ATOM   2575  HA2 GLY   181      47.668  65.979  61.032  1.00  0.00           H  
ATOM   2576  HA3 GLY   181      48.527  67.513  60.691  1.00  0.00           H  
ATOM   2577  C   GLY   181      48.299  66.383  58.904  1.00  0.00           C  
ATOM   2578  O   GLY   181      49.441  66.013  58.832  1.00  0.00           O  
ATOM   2579  N   ARG   182      47.505  66.432  57.799  1.00  0.00           N  
ATOM   2580  H   ARG   182      46.541  66.703  57.928  1.00  0.00           H  
ATOM   2581  CA  ARG   182      48.037  65.955  56.493  1.00  0.00           C  
ATOM   2582  HA  ARG   182      49.082  65.657  56.566  1.00  0.00           H  
ATOM   2583  CB  ARG   182      47.251  64.753  55.952  1.00  0.00           C  
ATOM   2584  HB2 ARG   182      47.802  64.301  55.127  1.00  0.00           H  
ATOM   2585  HB3 ARG   182      47.002  63.965  56.663  1.00  0.00           H  
ATOM   2586  CG  ARG   182      45.862  65.176  55.422  1.00  0.00           C  
ATOM   2587  HG2 ARG   182      45.984  65.844  54.569  1.00  0.00           H  
ATOM   2588  HG3 ARG   182      45.340  65.647  56.255  1.00  0.00           H  
ATOM   2589  CD  ARG   182      45.186  63.907  54.887  1.00  0.00           C  
ATOM   2590  HD2 ARG   182      45.945  63.396  54.296  1.00  0.00           H  
ATOM   2591  HD3 ARG   182      44.340  64.204  54.267  1.00  0.00           H  
ATOM   2592  NE  ARG   182      44.811  62.914  55.905  1.00  0.00           N  
ATOM   2593  HE  ARG   182      44.883  63.148  56.885  1.00  0.00           H  
ATOM   2594  CZ  ARG   182      44.478  61.662  55.692  1.00  0.00           C  
ATOM   2595  NH1 ARG   182      44.132  60.914  56.721  1.00  0.00           N  
ATOM   2596 HH11 ARG   182      44.155  61.220  57.684  1.00  0.00           H  
ATOM   2597 HH12 ARG   182      44.103  59.920  56.548  1.00  0.00           H  
ATOM   2598  NH2 ARG   182      44.558  61.116  54.517  1.00  0.00           N  
ATOM   2599 HH21 ARG   182      44.625  61.754  53.736  1.00  0.00           H  
ATOM   2600 HH22 ARG   182      44.395  60.134  54.346  1.00  0.00           H  
ATOM   2601  C   ARG   182      48.158  67.092  55.428  1.00  0.00           C  
ATOM   2602  O   ARG   182      47.234  67.882  55.221  1.00  0.00           O  
ATOM   2603  N   THR   183      49.275  67.055  54.644  1.00  0.00           N  
ATOM   2604  H   THR   183      49.868  66.238  54.678  1.00  0.00           H  
ATOM   2605  CA  THR   183      49.591  67.847  53.444  1.00  0.00           C  
ATOM   2606  HA  THR   183      49.536  68.898  53.727  1.00  0.00           H  
ATOM   2607  CB  THR   183      51.010  67.678  52.894  1.00  0.00           C  
ATOM   2608  HB  THR   183      51.018  68.296  51.996  1.00  0.00           H  
ATOM   2609  CG2 THR   183      51.993  68.303  53.783  1.00  0.00           C  
ATOM   2610 HG21 THR   183      52.983  68.303  53.327  1.00  0.00           H  
ATOM   2611 HG22 THR   183      52.115  67.711  54.690  1.00  0.00           H  
ATOM   2612 HG23 THR   183      51.699  69.336  53.968  1.00  0.00           H  
ATOM   2613  OG1 THR   183      51.328  66.400  52.557  1.00  0.00           O  
ATOM   2614  HG1 THR   183      51.412  65.904  53.375  1.00  0.00           H  
ATOM   2615  C   THR   183      48.620  67.682  52.295  1.00  0.00           C  
ATOM   2616  O   THR   183      48.064  66.590  52.154  1.00  0.00           O  
ATOM   2617  N   PRO   184      48.330  68.740  51.500  1.00  0.00           N  
ATOM   2618  CD  PRO   184      48.871  70.027  51.655  1.00  0.00           C  
ATOM   2619  HD2 PRO   184      48.550  70.523  52.571  1.00  0.00           H  
ATOM   2620  HD3 PRO   184      49.951  69.912  51.564  1.00  0.00           H  
ATOM   2621  CG  PRO   184      48.351  70.805  50.459  1.00  0.00           C  
ATOM   2622  HG2 PRO   184      49.202  71.215  49.916  1.00  0.00           H  
ATOM   2623  HG3 PRO   184      47.696  71.563  50.888  1.00  0.00           H  
ATOM   2624  CB  PRO   184      47.472  69.924  49.601  1.00  0.00           C  
ATOM   2625  HB2 PRO   184      48.074  69.792  48.701  1.00  0.00           H  
ATOM   2626  HB3 PRO   184      46.535  70.434  49.377  1.00  0.00           H  
ATOM   2627  CA  PRO   184      47.249  68.712  50.453  1.00  0.00           C  
ATOM   2628  HA  PRO   184      46.266  68.701  50.923  1.00  0.00           H  
ATOM   2629  C   PRO   184      47.225  67.563  49.445  1.00  0.00           C  
ATOM   2630  O   PRO   184      46.104  67.181  49.022  1.00  0.00           O  
ATOM   2631  N   ALA   185      48.321  66.968  49.127  1.00  0.00           N  
ATOM   2632  H   ALA   185      49.239  67.274  49.420  1.00  0.00           H  
ATOM   2633  CA  ALA   185      48.387  65.841  48.171  1.00  0.00           C  
ATOM   2634  HA  ALA   185      47.895  66.134  47.243  1.00  0.00           H  
ATOM   2635  CB  ALA   185      49.853  65.496  48.010  1.00  0.00           C  
ATOM   2636  HB1 ALA   185      49.898  64.610  47.377  1.00  0.00           H  
ATOM   2637  HB2 ALA   185      50.362  66.296  47.471  1.00  0.00           H  
ATOM   2638  HB3 ALA   185      50.260  65.122  48.949  1.00  0.00           H  
ATOM   2639  C   ALA   185      47.653  64.639  48.683  1.00  0.00           C  
ATOM   2640  O   ALA   185      47.290  63.748  47.961  1.00  0.00           O  
ATOM   2641  N   PHE   186      47.277  64.548  49.955  1.00  0.00           N  
ATOM   2642  H   PHE   186      47.621  65.223  50.622  1.00  0.00           H  
ATOM   2643  CA  PHE   186      46.592  63.423  50.627  1.00  0.00           C  
ATOM   2644  HA  PHE   186      46.570  62.581  49.935  1.00  0.00           H  
ATOM   2645  CB  PHE   186      47.530  62.983  51.785  1.00  0.00           C  
ATOM   2646  HB2 PHE   186      47.520  63.693  52.612  1.00  0.00           H  
ATOM   2647  HB3 PHE   186      47.267  62.035  52.254  1.00  0.00           H  
ATOM   2648  CG  PHE   186      48.998  62.908  51.337  1.00  0.00           C  
ATOM   2649  CD1 PHE   186      49.428  61.741  50.712  1.00  0.00           C  
ATOM   2650  HD1 PHE   186      48.657  61.081  50.342  1.00  0.00           H  
ATOM   2651  CE1 PHE   186      50.743  61.457  50.307  1.00  0.00           C  
ATOM   2652  HE1 PHE   186      50.903  60.598  49.673  1.00  0.00           H  
ATOM   2653  CZ  PHE   186      51.722  62.400  50.711  1.00  0.00           C  
ATOM   2654  HZ  PHE   186      52.739  62.201  50.406  1.00  0.00           H  
ATOM   2655  CE2 PHE   186      51.357  63.492  51.488  1.00  0.00           C  
ATOM   2656  HE2 PHE   186      52.227  64.014  51.857  1.00  0.00           H  
ATOM   2657  CD2 PHE   186      49.983  63.755  51.821  1.00  0.00           C  
ATOM   2658  HD2 PHE   186      49.733  64.633  52.398  1.00  0.00           H  
ATOM   2659  C   PHE   186      45.197  63.686  51.166  1.00  0.00           C  
ATOM   2660  O   PHE   186      44.733  62.851  51.879  1.00  0.00           O  
ATOM   2661  N   ARG   187      44.464  64.828  50.859  1.00  0.00           N  
ATOM   2662  H   ARG   187      44.909  65.662  50.504  1.00  0.00           H  
ATOM   2663  CA  ARG   187      43.138  65.106  51.474  1.00  0.00           C  
ATOM   2664  HA  ARG   187      43.246  64.953  52.548  1.00  0.00           H  
ATOM   2665  CB  ARG   187      42.752  66.550  51.148  1.00  0.00           C  
ATOM   2666  HB2 ARG   187      42.919  66.722  50.085  1.00  0.00           H  
ATOM   2667  HB3 ARG   187      41.680  66.585  51.344  1.00  0.00           H  
ATOM   2668  CG  ARG   187      43.402  67.664  51.942  1.00  0.00           C  
ATOM   2669  HG2 ARG   187      42.993  67.753  52.948  1.00  0.00           H  
ATOM   2670  HG3 ARG   187      44.447  67.365  52.022  1.00  0.00           H  
ATOM   2671  CD  ARG   187      43.298  69.036  51.264  1.00  0.00           C  
ATOM   2672  HD2 ARG   187      42.237  69.283  51.229  1.00  0.00           H  
ATOM   2673  HD3 ARG   187      43.651  69.013  50.233  1.00  0.00           H  
ATOM   2674  NE  ARG   187      44.023  70.026  52.127  1.00  0.00           N  
ATOM   2675  HE  ARG   187      44.325  69.634  53.008  1.00  0.00           H  
ATOM   2676  CZ  ARG   187      44.437  71.271  52.041  1.00  0.00           C  
ATOM   2677  NH1 ARG   187      44.379  71.956  50.922  1.00  0.00           N  
ATOM   2678 HH11 ARG   187      43.918  71.500  50.147  1.00  0.00           H  
ATOM   2679 HH12 ARG   187      44.873  72.803  50.681  1.00  0.00           H  
ATOM   2680  NH2 ARG   187      45.087  71.731  53.039  1.00  0.00           N  
ATOM   2681 HH21 ARG   187      45.204  71.243  53.915  1.00  0.00           H  
ATOM   2682 HH22 ARG   187      45.275  72.718  53.138  1.00  0.00           H  
ATOM   2683  C   ARG   187      42.047  64.114  50.845  1.00  0.00           C  
ATOM   2684  O   ARG   187      42.218  63.454  49.807  1.00  0.00           O  
ATOM   2685  N   VAL   188      40.849  64.003  51.612  1.00  0.00           N  
ATOM   2686  H   VAL   188      40.781  64.421  52.530  1.00  0.00           H  
ATOM   2687  CA  VAL   188      39.553  63.392  51.120  1.00  0.00           C  
ATOM   2688  HA  VAL   188      39.657  62.307  51.103  1.00  0.00           H  
ATOM   2689  CB  VAL   188      38.368  63.596  52.163  1.00  0.00           C  
ATOM   2690  HB  VAL   188      38.558  63.450  53.227  1.00  0.00           H  
ATOM   2691  CG1 VAL   188      38.057  65.106  52.238  1.00  0.00           C  
ATOM   2692 HG11 VAL   188      37.733  65.658  51.355  1.00  0.00           H  
ATOM   2693 HG12 VAL   188      38.867  65.710  52.646  1.00  0.00           H  
ATOM   2694 HG13 VAL   188      37.212  65.215  52.918  1.00  0.00           H  
ATOM   2695  CG2 VAL   188      37.099  62.809  51.781  1.00  0.00           C  
ATOM   2696 HG21 VAL   188      37.233  61.733  51.895  1.00  0.00           H  
ATOM   2697 HG22 VAL   188      36.744  63.017  50.771  1.00  0.00           H  
ATOM   2698 HG23 VAL   188      36.325  63.168  52.459  1.00  0.00           H  
ATOM   2699  C   VAL   188      39.275  63.881  49.721  1.00  0.00           C  
ATOM   2700  O   VAL   188      39.709  64.951  49.279  1.00  0.00           O  
ATOM   2701  N   GLN   189      38.611  63.055  48.930  1.00  0.00           N  
ATOM   2702  H   GLN   189      38.387  62.119  49.236  1.00  0.00           H  
ATOM   2703  CA  GLN   189      38.098  63.317  47.517  1.00  0.00           C  
ATOM   2704  HA  GLN   189      37.667  64.318  47.507  1.00  0.00           H  
ATOM   2705  CB  GLN   189      39.318  63.166  46.624  1.00  0.00           C  
ATOM   2706  HB2 GLN   189      40.124  63.885  46.769  1.00  0.00           H  
ATOM   2707  HB3 GLN   189      39.077  63.341  45.576  1.00  0.00           H  
ATOM   2708  CG  GLN   189      39.862  61.758  46.525  1.00  0.00           C  
ATOM   2709  HG2 GLN   189      40.213  61.476  47.518  1.00  0.00           H  
ATOM   2710  HG3 GLN   189      39.108  61.043  46.196  1.00  0.00           H  
ATOM   2711  CD  GLN   189      40.981  61.599  45.432  1.00  0.00           C  
ATOM   2712  OE1 GLN   189      42.150  61.763  45.662  1.00  0.00           O  
ATOM   2713  NE2 GLN   189      40.570  61.226  44.249  1.00  0.00           N  
ATOM   2714 HE21 GLN   189      39.573  61.222  44.088  1.00  0.00           H  
ATOM   2715 HE22 GLN   189      41.320  61.228  43.572  1.00  0.00           H  
ATOM   2716  C   GLN   189      36.969  62.347  47.090  1.00  0.00           C  
ATOM   2717  O   GLN   189      36.775  61.303  47.690  1.00  0.00           O  
ATOM   2718  N   PRO   190      36.306  62.571  45.945  1.00  0.00           N  
ATOM   2719  CD  PRO   190      36.238  63.785  45.128  1.00  0.00           C  
ATOM   2720  HD2 PRO   190      36.569  64.619  45.746  1.00  0.00           H  
ATOM   2721  HD3 PRO   190      36.972  63.776  44.322  1.00  0.00           H  
ATOM   2722  CG  PRO   190      34.844  63.826  44.530  1.00  0.00           C  
ATOM   2723  HG2 PRO   190      34.733  64.386  43.601  1.00  0.00           H  
ATOM   2724  HG3 PRO   190      34.114  64.157  45.268  1.00  0.00           H  
ATOM   2725  CB  PRO   190      34.582  62.371  44.182  1.00  0.00           C  
ATOM   2726  HB2 PRO   190      33.527  62.098  44.192  1.00  0.00           H  
ATOM   2727  HB3 PRO   190      35.119  62.165  43.256  1.00  0.00           H  
ATOM   2728  CA  PRO   190      35.314  61.620  45.352  1.00  0.00           C  
ATOM   2729  HA  PRO   190      34.587  61.313  46.104  1.00  0.00           H  
ATOM   2730  C   PRO   190      36.067  60.351  44.814  1.00  0.00           C  
ATOM   2731  O   PRO   190      37.125  60.582  44.228  1.00  0.00           O  
ATOM   2732  N   MET   191      35.630  59.140  45.072  1.00  0.00           N  
ATOM   2733  H   MET   191      34.757  58.922  45.530  1.00  0.00           H  
ATOM   2734  CA  MET   191      36.430  58.031  44.844  1.00  0.00           C  
ATOM   2735  HA  MET   191      37.343  58.038  45.439  1.00  0.00           H  
ATOM   2736  CB  MET   191      35.718  56.752  45.312  1.00  0.00           C  
ATOM   2737  HB2 MET   191      35.516  56.882  46.376  1.00  0.00           H  
ATOM   2738  HB3 MET   191      34.778  56.687  44.763  1.00  0.00           H  
ATOM   2739  CG  MET   191      36.583  55.471  45.285  1.00  0.00           C  
ATOM   2740  HG2 MET   191      36.681  55.043  44.288  1.00  0.00           H  
ATOM   2741  HG3 MET   191      37.526  55.559  45.824  1.00  0.00           H  
ATOM   2742  SD  MET   191      35.883  54.127  46.270  1.00  0.00           S  
ATOM   2743  CE  MET   191      34.318  53.802  45.465  1.00  0.00           C  
ATOM   2744  HE1 MET   191      34.503  53.250  44.543  1.00  0.00           H  
ATOM   2745  HE2 MET   191      33.834  54.755  45.251  1.00  0.00           H  
ATOM   2746  HE3 MET   191      33.779  53.198  46.196  1.00  0.00           H  
ATOM   2747  C   MET   191      36.737  57.827  43.358  1.00  0.00           C  
ATOM   2748  O   MET   191      35.795  57.793  42.608  1.00  0.00           O  
ATOM   2749  N   PRO   192      37.996  57.569  42.968  1.00  0.00           N  
ATOM   2750  CD  PRO   192      39.228  57.968  43.637  1.00  0.00           C  
ATOM   2751  HD2 PRO   192      39.193  58.741  44.406  1.00  0.00           H  
ATOM   2752  HD3 PRO   192      39.538  57.026  44.089  1.00  0.00           H  
ATOM   2753  CG  PRO   192      40.257  58.191  42.553  1.00  0.00           C  
ATOM   2754  HG2 PRO   192      41.290  58.113  42.892  1.00  0.00           H  
ATOM   2755  HG3 PRO   192      40.122  59.175  42.106  1.00  0.00           H  
ATOM   2756  CB  PRO   192      39.890  57.074  41.562  1.00  0.00           C  
ATOM   2757  HB2 PRO   192      40.368  56.126  41.805  1.00  0.00           H  
ATOM   2758  HB3 PRO   192      40.157  57.373  40.549  1.00  0.00           H  
ATOM   2759  CA  PRO   192      38.349  57.070  41.629  1.00  0.00           C  
ATOM   2760  HA  PRO   192      38.015  57.782  40.875  1.00  0.00           H  
ATOM   2761  C   PRO   192      37.676  55.627  41.344  1.00  0.00           C  
ATOM   2762  O   PRO   192      37.985  54.605  42.003  1.00  0.00           O  
ATOM   2763  N   LEU   193      36.817  55.569  40.288  1.00  0.00           N  
ATOM   2764  H   LEU   193      36.651  56.422  39.774  1.00  0.00           H  
ATOM   2765  CA  LEU   193      36.044  54.429  39.874  1.00  0.00           C  
ATOM   2766  HA  LEU   193      36.246  53.540  40.471  1.00  0.00           H  
ATOM   2767  CB  LEU   193      34.623  54.745  40.381  1.00  0.00           C  
ATOM   2768  HB2 LEU   193      34.602  55.120  41.404  1.00  0.00           H  
ATOM   2769  HB3 LEU   193      34.363  55.655  39.840  1.00  0.00           H  
ATOM   2770  CG  LEU   193      33.639  53.578  40.235  1.00  0.00           C  
ATOM   2771  HG  LEU   193      33.889  52.939  39.388  1.00  0.00           H  
ATOM   2772  CD1 LEU   193      33.577  52.687  41.472  1.00  0.00           C  
ATOM   2773 HD11 LEU   193      34.533  52.383  41.898  1.00  0.00           H  
ATOM   2774 HD12 LEU   193      32.986  51.796  41.261  1.00  0.00           H  
ATOM   2775 HD13 LEU   193      33.076  53.257  42.254  1.00  0.00           H  
ATOM   2776  CD2 LEU   193      32.187  53.961  40.127  1.00  0.00           C  
ATOM   2777 HD21 LEU   193      31.902  54.601  40.961  1.00  0.00           H  
ATOM   2778 HD22 LEU   193      31.504  53.113  40.073  1.00  0.00           H  
ATOM   2779 HD23 LEU   193      32.134  54.602  39.247  1.00  0.00           H  
ATOM   2780  C   LEU   193      36.241  54.193  38.358  1.00  0.00           C  
ATOM   2781  O   LEU   193      36.243  55.130  37.547  1.00  0.00           O  
ATOM   2782  N   ALA   194      36.318  52.929  37.997  1.00  0.00           N  
ATOM   2783  H   ALA   194      35.981  52.291  38.703  1.00  0.00           H  
ATOM   2784  CA  ALA   194      36.378  52.513  36.613  1.00  0.00           C  
ATOM   2785  HA  ALA   194      36.777  53.340  36.025  1.00  0.00           H  
ATOM   2786  CB  ALA   194      37.244  51.296  36.597  1.00  0.00           C  
ATOM   2787  HB1 ALA   194      37.098  50.710  37.505  1.00  0.00           H  
ATOM   2788  HB2 ALA   194      37.134  50.656  35.721  1.00  0.00           H  
ATOM   2789  HB3 ALA   194      38.262  51.685  36.607  1.00  0.00           H  
ATOM   2790  C   ALA   194      34.967  52.275  36.003  1.00  0.00           C  
ATOM   2791  O   ALA   194      34.335  51.302  36.451  1.00  0.00           O  
ATOM   2792  N   VAL   195      34.510  53.132  35.071  1.00  0.00           N  
ATOM   2793  H   VAL   195      35.102  53.884  34.747  1.00  0.00           H  
ATOM   2794  CA  VAL   195      33.243  53.055  34.457  1.00  0.00           C  
ATOM   2795  HA  VAL   195      32.850  52.065  34.686  1.00  0.00           H  
ATOM   2796  CB  VAL   195      32.223  54.035  34.983  1.00  0.00           C  
ATOM   2797  HB  VAL   195      31.344  54.061  34.339  1.00  0.00           H  
ATOM   2798  CG1 VAL   195      31.920  53.655  36.459  1.00  0.00           C  
ATOM   2799 HG11 VAL   195      32.794  53.712  37.108  1.00  0.00           H  
ATOM   2800 HG12 VAL   195      31.714  52.585  36.493  1.00  0.00           H  
ATOM   2801 HG13 VAL   195      31.110  54.258  36.870  1.00  0.00           H  
ATOM   2802  CG2 VAL   195      32.789  55.479  34.944  1.00  0.00           C  
ATOM   2803 HG21 VAL   195      33.040  55.752  33.919  1.00  0.00           H  
ATOM   2804 HG22 VAL   195      32.035  56.118  35.404  1.00  0.00           H  
ATOM   2805 HG23 VAL   195      33.637  55.548  35.626  1.00  0.00           H  
ATOM   2806  C   VAL   195      33.280  53.159  32.892  1.00  0.00           C  
ATOM   2807  O   VAL   195      34.198  53.792  32.412  1.00  0.00           O  
ATOM   2808  N   HIE   196      32.323  52.540  32.183  1.00  0.00           N  
ATOM   2809  H   HIE   196      31.633  52.021  32.707  1.00  0.00           H  
ATOM   2810  CA  HIE   196      31.977  52.833  30.736  1.00  0.00           C  
ATOM   2811  HA  HIE   196      32.479  53.777  30.523  1.00  0.00           H  
ATOM   2812  CB  HIE   196      32.737  51.887  29.832  1.00  0.00           C  
ATOM   2813  HB2 HIE   196      33.810  51.896  30.022  1.00  0.00           H  
ATOM   2814  HB3 HIE   196      32.271  50.905  29.915  1.00  0.00           H  
ATOM   2815  CG  HIE   196      32.752  52.305  28.374  1.00  0.00           C  
ATOM   2816  ND1 HIE   196      32.950  53.578  27.873  1.00  0.00           N  
ATOM   2817  CE1 HIE   196      33.010  53.362  26.547  1.00  0.00           C  
ATOM   2818  HE1 HIE   196      33.214  54.098  25.784  1.00  0.00           H  
ATOM   2819  NE2 HIE   196      32.800  52.062  26.285  1.00  0.00           N  
ATOM   2820  HE2 HIE   196      32.767  51.648  25.365  1.00  0.00           H  
ATOM   2821  CD2 HIE   196      32.750  51.392  27.416  1.00  0.00           C  
ATOM   2822  HD2 HIE   196      32.569  50.338  27.563  1.00  0.00           H  
ATOM   2823  C   HIE   196      30.482  53.074  30.478  1.00  0.00           C  
ATOM   2824  O   HIE   196      29.611  52.262  30.897  1.00  0.00           O  
ATOM   2825  N   ARG   197      30.142  54.089  29.664  1.00  0.00           N  
ATOM   2826  H   ARG   197      30.927  54.646  29.357  1.00  0.00           H  
ATOM   2827  CA  ARG   197      28.801  54.297  29.129  1.00  0.00           C  
ATOM   2828  HA  ARG   197      28.087  54.299  29.952  1.00  0.00           H  
ATOM   2829  CB  ARG   197      28.736  55.677  28.562  1.00  0.00           C  
ATOM   2830  HB2 ARG   197      28.940  56.379  29.370  1.00  0.00           H  
ATOM   2831  HB3 ARG   197      29.524  55.869  27.835  1.00  0.00           H  
ATOM   2832  CG  ARG   197      27.438  56.164  28.004  1.00  0.00           C  
ATOM   2833  HG2 ARG   197      27.222  55.578  27.111  1.00  0.00           H  
ATOM   2834  HG3 ARG   197      26.607  56.066  28.702  1.00  0.00           H  
ATOM   2835  CD  ARG   197      27.503  57.646  27.643  1.00  0.00           C  
ATOM   2836  HD2 ARG   197      28.402  57.882  27.075  1.00  0.00           H  
ATOM   2837  HD3 ARG   197      26.661  57.923  27.010  1.00  0.00           H  
ATOM   2838  NE  ARG   197      27.505  58.484  28.890  1.00  0.00           N  
ATOM   2839  HE  ARG   197      26.639  58.714  29.355  1.00  0.00           H  
ATOM   2840  CZ  ARG   197      28.563  59.021  29.423  1.00  0.00           C  
ATOM   2841  NH1 ARG   197      28.491  59.775  30.492  1.00  0.00           N  
ATOM   2842 HH11 ARG   197      27.570  59.885  30.891  1.00  0.00           H  
ATOM   2843 HH12 ARG   197      29.318  60.161  30.924  1.00  0.00           H  
ATOM   2844  NH2 ARG   197      29.750  58.892  28.914  1.00  0.00           N  
ATOM   2845 HH21 ARG   197      29.989  58.220  28.198  1.00  0.00           H  
ATOM   2846 HH22 ARG   197      30.603  59.306  29.262  1.00  0.00           H  
ATOM   2847  C   ARG   197      28.497  53.205  28.099  1.00  0.00           C  
ATOM   2848  O   ARG   197      29.251  52.902  27.156  1.00  0.00           O  
ATOM   2849  N   ARG   198      27.302  52.722  28.224  1.00  0.00           N  
ATOM   2850  H   ARG   198      26.695  53.172  28.895  1.00  0.00           H  
ATOM   2851  CA  ARG   198      26.656  51.726  27.321  1.00  0.00           C  
ATOM   2852  HA  ARG   198      27.041  51.987  26.335  1.00  0.00           H  
ATOM   2853  CB  ARG   198      27.194  50.352  27.577  1.00  0.00           C  
ATOM   2854  HB2 ARG   198      26.625  49.748  26.870  1.00  0.00           H  
ATOM   2855  HB3 ARG   198      28.255  50.270  27.342  1.00  0.00           H  
ATOM   2856  CG  ARG   198      26.820  49.822  29.012  1.00  0.00           C  
ATOM   2857  HG2 ARG   198      27.004  50.578  29.775  1.00  0.00           H  
ATOM   2858  HG3 ARG   198      25.750  49.658  29.138  1.00  0.00           H  
ATOM   2859  CD  ARG   198      27.595  48.507  29.281  1.00  0.00           C  
ATOM   2860  HD2 ARG   198      27.379  48.129  30.280  1.00  0.00           H  
ATOM   2861  HD3 ARG   198      27.215  47.710  28.642  1.00  0.00           H  
ATOM   2862  NE  ARG   198      29.036  48.730  29.127  1.00  0.00           N  
ATOM   2863  HE  ARG   198      29.384  49.576  29.556  1.00  0.00           H  
ATOM   2864  CZ  ARG   198      29.822  47.873  28.655  1.00  0.00           C  
ATOM   2865  NH1 ARG   198      31.099  48.140  28.702  1.00  0.00           N  
ATOM   2866 HH11 ARG   198      31.410  48.754  29.441  1.00  0.00           H  
ATOM   2867 HH12 ARG   198      31.663  47.331  28.483  1.00  0.00           H  
ATOM   2868  NH2 ARG   198      29.556  46.684  28.274  1.00  0.00           N  
ATOM   2869 HH21 ARG   198      28.609  46.334  28.291  1.00  0.00           H  
ATOM   2870 HH22 ARG   198      30.254  46.057  27.900  1.00  0.00           H  
ATOM   2871  C   ARG   198      25.103  51.773  27.292  1.00  0.00           C  
ATOM   2872  O   ARG   198      24.517  52.225  28.256  1.00  0.00           O  
ATOM   2873  N   GLN   199      24.419  51.310  26.281  1.00  0.00           N  
ATOM   2874  H   GLN   199      24.895  51.167  25.402  1.00  0.00           H  
ATOM   2875  CA  GLN   199      22.949  51.135  26.292  1.00  0.00           C  
ATOM   2876  HA  GLN   199      22.557  52.139  26.132  1.00  0.00           H  
ATOM   2877  CB  GLN   199      22.636  50.085  25.240  1.00  0.00           C  
ATOM   2878  HB2 GLN   199      22.831  50.530  24.264  1.00  0.00           H  
ATOM   2879  HB3 GLN   199      23.236  49.215  25.507  1.00  0.00           H  
ATOM   2880  CG  GLN   199      21.190  49.590  25.220  1.00  0.00           C  
ATOM   2881  HG2 GLN   199      21.186  48.716  25.871  1.00  0.00           H  
ATOM   2882  HG3 GLN   199      20.559  50.254  25.810  1.00  0.00           H  
ATOM   2883  CD  GLN   199      20.436  49.300  23.906  1.00  0.00           C  
ATOM   2884  OE1 GLN   199      21.078  48.917  22.900  1.00  0.00           O  
ATOM   2885  NE2 GLN   199      19.149  49.573  23.866  1.00  0.00           N  
ATOM   2886 HE21 GLN   199      18.728  49.989  24.684  1.00  0.00           H  
ATOM   2887 HE22 GLN   199      18.682  49.518  22.972  1.00  0.00           H  
ATOM   2888  C   GLN   199      22.462  50.630  27.659  1.00  0.00           C  
ATOM   2889  O   GLN   199      21.515  51.226  28.169  1.00  0.00           O  
ATOM   2890  N   ASP   200      23.118  49.642  28.281  1.00  0.00           N  
ATOM   2891  H   ASP   200      23.930  49.339  27.761  1.00  0.00           H  
ATOM   2892  CA  ASP   200      22.809  49.000  29.617  1.00  0.00           C  
ATOM   2893  HA  ASP   200      21.753  48.738  29.546  1.00  0.00           H  
ATOM   2894  CB  ASP   200      23.607  47.624  29.887  1.00  0.00           C  
ATOM   2895  HB2 ASP   200      23.030  47.009  30.577  1.00  0.00           H  
ATOM   2896  HB3 ASP   200      24.529  47.819  30.434  1.00  0.00           H  
ATOM   2897  CG  ASP   200      23.851  46.887  28.581  1.00  0.00           C  
ATOM   2898  OD1 ASP   200      22.957  46.034  28.307  1.00  0.00           O  
ATOM   2899  OD2 ASP   200      24.714  47.316  27.720  1.00  0.00           O  
ATOM   2900  C   ASP   200      23.141  49.953  30.818  1.00  0.00           C  
ATOM   2901  O   ASP   200      22.582  49.630  31.891  1.00  0.00           O  
ATOM   2902  N   GLY   201      23.799  51.119  30.715  1.00  0.00           N  
ATOM   2903  H   GLY   201      24.257  51.411  29.864  1.00  0.00           H  
ATOM   2904  CA  GLY   201      23.699  52.313  31.609  1.00  0.00           C  
ATOM   2905  HA2 GLY   201      22.758  52.847  31.478  1.00  0.00           H  
ATOM   2906  HA3 GLY   201      23.729  51.976  32.645  1.00  0.00           H  
ATOM   2907  C   GLY   201      24.783  53.408  31.447  1.00  0.00           C  
ATOM   2908  O   GLY   201      25.749  53.130  30.776  1.00  0.00           O  
ATOM   2909  N   ALA   202      24.502  54.639  31.836  1.00  0.00           N  
ATOM   2910  H   ALA   202      23.891  54.576  32.639  1.00  0.00           H  
ATOM   2911  CA  ALA   202      25.377  55.839  31.671  1.00  0.00           C  
ATOM   2912  HA  ALA   202      25.466  56.156  30.631  1.00  0.00           H  
ATOM   2913  CB  ALA   202      24.752  56.920  32.520  1.00  0.00           C  
ATOM   2914  HB1 ALA   202      24.701  56.687  33.584  1.00  0.00           H  
ATOM   2915  HB2 ALA   202      23.798  57.266  32.124  1.00  0.00           H  
ATOM   2916  HB3 ALA   202      25.308  57.853  32.426  1.00  0.00           H  
ATOM   2917  C   ALA   202      26.773  55.534  32.122  1.00  0.00           C  
ATOM   2918  O   ALA   202      27.725  56.078  31.589  1.00  0.00           O  
ATOM   2919  N   LEU   203      26.905  54.849  33.231  1.00  0.00           N  
ATOM   2920  H   LEU   203      26.070  54.591  33.737  1.00  0.00           H  
ATOM   2921  CA  LEU   203      28.128  54.815  34.064  1.00  0.00           C  
ATOM   2922  HA  LEU   203      29.016  55.093  33.495  1.00  0.00           H  
ATOM   2923  CB  LEU   203      28.092  55.786  35.376  1.00  0.00           C  
ATOM   2924  HB2 LEU   203      27.195  55.559  35.953  1.00  0.00           H  
ATOM   2925  HB3 LEU   203      28.884  55.462  36.050  1.00  0.00           H  
ATOM   2926  CG  LEU   203      28.102  57.274  34.980  1.00  0.00           C  
ATOM   2927  HG  LEU   203      27.495  57.534  34.113  1.00  0.00           H  
ATOM   2928  CD1 LEU   203      27.509  57.983  36.227  1.00  0.00           C  
ATOM   2929 HD11 LEU   203      26.477  57.716  36.458  1.00  0.00           H  
ATOM   2930 HD12 LEU   203      27.532  59.068  36.133  1.00  0.00           H  
ATOM   2931 HD13 LEU   203      28.147  57.696  37.062  1.00  0.00           H  
ATOM   2932  CD2 LEU   203      29.535  57.747  34.813  1.00  0.00           C  
ATOM   2933 HD21 LEU   203      30.187  57.438  35.630  1.00  0.00           H  
ATOM   2934 HD22 LEU   203      29.970  57.229  33.958  1.00  0.00           H  
ATOM   2935 HD23 LEU   203      29.565  58.835  34.755  1.00  0.00           H  
ATOM   2936  C   LEU   203      28.453  53.349  34.493  1.00  0.00           C  
ATOM   2937  O   LEU   203      28.633  53.182  35.672  1.00  0.00           O  
ATOM   2938  N   VAL   204      28.435  52.350  33.633  1.00  0.00           N  
ATOM   2939  H   VAL   204      28.429  52.565  32.646  1.00  0.00           H  
ATOM   2940  CA  VAL   204      28.428  50.984  34.050  1.00  0.00           C  
ATOM   2941  HA  VAL   204      27.706  50.844  34.854  1.00  0.00           H  
ATOM   2942  CB  VAL   204      27.976  49.918  33.081  1.00  0.00           C  
ATOM   2943  HB  VAL   204      28.586  49.947  32.178  1.00  0.00           H  
ATOM   2944  CG1 VAL   204      27.897  48.395  33.520  1.00  0.00           C  
ATOM   2945 HG11 VAL   204      27.439  47.837  32.703  1.00  0.00           H  
ATOM   2946 HG12 VAL   204      28.888  47.953  33.630  1.00  0.00           H  
ATOM   2947 HG13 VAL   204      27.378  48.296  34.473  1.00  0.00           H  
ATOM   2948  CG2 VAL   204      26.548  50.297  32.781  1.00  0.00           C  
ATOM   2949 HG21 VAL   204      25.942  50.325  33.687  1.00  0.00           H  
ATOM   2950 HG22 VAL   204      26.079  49.601  32.086  1.00  0.00           H  
ATOM   2951 HG23 VAL   204      26.525  51.231  32.220  1.00  0.00           H  
ATOM   2952  C   VAL   204      29.791  50.596  34.541  1.00  0.00           C  
ATOM   2953  O   VAL   204      30.787  50.885  33.871  1.00  0.00           O  
ATOM   2954  N   TRP   205      29.882  49.922  35.721  1.00  0.00           N  
ATOM   2955  H   TRP   205      29.056  49.738  36.272  1.00  0.00           H  
ATOM   2956  CA  TRP   205      31.174  49.444  36.260  1.00  0.00           C  
ATOM   2957  HA  TRP   205      31.754  50.344  36.466  1.00  0.00           H  
ATOM   2958  CB  TRP   205      30.966  48.756  37.633  1.00  0.00           C  
ATOM   2959  HB2 TRP   205      30.506  47.818  37.320  1.00  0.00           H  
ATOM   2960  HB3 TRP   205      31.973  48.560  38.001  1.00  0.00           H  
ATOM   2961  CG  TRP   205      30.123  49.491  38.662  1.00  0.00           C  
ATOM   2962  CD1 TRP   205      29.869  50.812  38.706  1.00  0.00           C  
ATOM   2963  HD1 TRP   205      30.293  51.488  37.978  1.00  0.00           H  
ATOM   2964  NE1 TRP   205      29.134  51.155  39.822  1.00  0.00           N  
ATOM   2965  HE1 TRP   205      28.888  52.104  40.068  1.00  0.00           H  
ATOM   2966  CE2 TRP   205      28.806  50.021  40.542  1.00  0.00           C  
ATOM   2967  CZ2 TRP   205      28.043  49.830  41.727  1.00  0.00           C  
ATOM   2968  HZ2 TRP   205      27.742  50.681  42.320  1.00  0.00           H  
ATOM   2969  CH2 TRP   205      27.909  48.533  42.254  1.00  0.00           C  
ATOM   2970  HH2 TRP   205      27.263  48.357  43.102  1.00  0.00           H  
ATOM   2971  CZ3 TRP   205      28.423  47.444  41.528  1.00  0.00           C  
ATOM   2972  HZ3 TRP   205      28.223  46.404  41.738  1.00  0.00           H  
ATOM   2973  CE3 TRP   205      29.119  47.655  40.294  1.00  0.00           C  
ATOM   2974  HE3 TRP   205      29.561  46.827  39.761  1.00  0.00           H  
ATOM   2975  CD2 TRP   205      29.323  48.968  39.798  1.00  0.00           C  
ATOM   2976  C   TRP   205      31.987  48.597  35.247  1.00  0.00           C  
ATOM   2977  O   TRP   205      31.436  47.749  34.527  1.00  0.00           O  
ATOM   2978  N   SER   206      33.282  48.917  35.148  1.00  0.00           N  
ATOM   2979  H   SER   206      33.713  49.657  35.685  1.00  0.00           H  
ATOM   2980  CA  SER   206      33.981  48.449  33.964  1.00  0.00           C  
ATOM   2981  HA  SER   206      33.411  48.539  33.040  1.00  0.00           H  
ATOM   2982  CB  SER   206      35.205  49.349  33.693  1.00  0.00           C  
ATOM   2983  HB2 SER   206      35.831  49.345  34.585  1.00  0.00           H  
ATOM   2984  HB3 SER   206      35.841  48.890  32.935  1.00  0.00           H  
ATOM   2985  OG  SER   206      34.900  50.689  33.284  1.00  0.00           O  
ATOM   2986  HG  SER   206      35.766  51.099  33.229  1.00  0.00           H  
ATOM   2987  C   SER   206      34.361  46.990  34.033  1.00  0.00           C  
ATOM   2988  O   SER   206      35.310  46.611  34.721  1.00  0.00           O  
ATOM   2989  N   GLY   207      33.756  46.148  33.192  1.00  0.00           N  
ATOM   2990  H   GLY   207      32.921  46.504  32.747  1.00  0.00           H  
ATOM   2991  CA  GLY   207      34.135  44.750  32.876  1.00  0.00           C  
ATOM   2992  HA2 GLY   207      34.346  44.358  33.871  1.00  0.00           H  
ATOM   2993  HA3 GLY   207      33.305  44.237  32.390  1.00  0.00           H  
ATOM   2994  C   GLY   207      35.415  44.632  32.029  1.00  0.00           C  
ATOM   2995  O   GLY   207      35.932  45.662  31.539  1.00  0.00           O  
ATOM   2996  N   SER   208      35.858  43.368  31.720  1.00  0.00           N  
ATOM   2997  H   SER   208      35.354  42.600  32.140  1.00  0.00           H  
ATOM   2998  CA  SER   208      37.025  43.102  30.828  1.00  0.00           C  
ATOM   2999  HA  SER   208      37.856  43.677  31.238  1.00  0.00           H  
ATOM   3000  CB  SER   208      37.449  41.697  30.874  1.00  0.00           C  
ATOM   3001  HB2 SER   208      37.541  41.451  31.932  1.00  0.00           H  
ATOM   3002  HB3 SER   208      36.680  41.092  30.394  1.00  0.00           H  
ATOM   3003  OG  SER   208      38.688  41.481  30.268  1.00  0.00           O  
ATOM   3004  HG  SER   208      38.930  40.578  30.488  1.00  0.00           H  
ATOM   3005  C   SER   208      36.879  43.600  29.319  1.00  0.00           C  
ATOM   3006  O   SER   208      37.827  43.939  28.574  1.00  0.00           O  
ATOM   3007  N   ASP   209      35.623  43.765  28.905  1.00  0.00           N  
ATOM   3008  H   ASP   209      34.899  43.597  29.590  1.00  0.00           H  
ATOM   3009  CA  ASP   209      35.140  44.312  27.593  1.00  0.00           C  
ATOM   3010  HA  ASP   209      35.708  43.788  26.823  1.00  0.00           H  
ATOM   3011  CB  ASP   209      33.634  44.113  27.389  1.00  0.00           C  
ATOM   3012  HB2 ASP   209      33.416  43.095  27.712  1.00  0.00           H  
ATOM   3013  HB3 ASP   209      33.526  44.114  26.304  1.00  0.00           H  
ATOM   3014  CG  ASP   209      32.802  45.240  27.979  1.00  0.00           C  
ATOM   3015  OD1 ASP   209      32.830  45.474  29.195  1.00  0.00           O  
ATOM   3016  OD2 ASP   209      32.050  45.951  27.264  1.00  0.00           O  
ATOM   3017  C   ASP   209      35.473  45.755  27.489  1.00  0.00           C  
ATOM   3018  O   ASP   209      35.829  46.132  26.397  1.00  0.00           O  
ATOM   3019  N   VAL   210      35.535  46.506  28.529  1.00  0.00           N  
ATOM   3020  H   VAL   210      35.357  46.010  29.391  1.00  0.00           H  
ATOM   3021  CA  VAL   210      36.058  47.852  28.528  1.00  0.00           C  
ATOM   3022  HA  VAL   210      35.586  48.431  27.734  1.00  0.00           H  
ATOM   3023  CB  VAL   210      35.652  48.572  29.810  1.00  0.00           C  
ATOM   3024  HB  VAL   210      36.127  47.965  30.580  1.00  0.00           H  
ATOM   3025  CG1 VAL   210      36.144  50.016  29.991  1.00  0.00           C  
ATOM   3026 HG11 VAL   210      35.532  50.597  29.301  1.00  0.00           H  
ATOM   3027 HG12 VAL   210      37.217  50.061  29.803  1.00  0.00           H  
ATOM   3028 HG13 VAL   210      36.010  50.382  31.008  1.00  0.00           H  
ATOM   3029  CG2 VAL   210      34.153  48.525  30.078  1.00  0.00           C  
ATOM   3030 HG21 VAL   210      33.629  48.935  29.215  1.00  0.00           H  
ATOM   3031 HG22 VAL   210      33.860  49.098  30.958  1.00  0.00           H  
ATOM   3032 HG23 VAL   210      33.942  47.492  30.356  1.00  0.00           H  
ATOM   3033  C   VAL   210      37.674  47.882  28.359  1.00  0.00           C  
ATOM   3034  O   VAL   210      38.150  48.601  27.458  1.00  0.00           O  
ATOM   3035  N   VAL   211      38.417  46.985  29.066  1.00  0.00           N  
ATOM   3036  H   VAL   211      37.979  46.309  29.674  1.00  0.00           H  
ATOM   3037  CA  VAL   211      39.848  46.939  28.817  1.00  0.00           C  
ATOM   3038  HA  VAL   211      40.343  47.897  28.976  1.00  0.00           H  
ATOM   3039  CB  VAL   211      40.446  45.902  29.820  1.00  0.00           C  
ATOM   3040  HB  VAL   211      40.108  44.909  29.522  1.00  0.00           H  
ATOM   3041  CG1 VAL   211      41.960  45.848  29.828  1.00  0.00           C  
ATOM   3042 HG11 VAL   211      42.417  45.215  30.589  1.00  0.00           H  
ATOM   3043 HG12 VAL   211      42.274  45.415  28.878  1.00  0.00           H  
ATOM   3044 HG13 VAL   211      42.440  46.815  29.976  1.00  0.00           H  
ATOM   3045  CG2 VAL   211      40.038  46.258  31.264  1.00  0.00           C  
ATOM   3046 HG21 VAL   211      40.268  47.259  31.629  1.00  0.00           H  
ATOM   3047 HG22 VAL   211      38.971  46.068  31.381  1.00  0.00           H  
ATOM   3048 HG23 VAL   211      40.424  45.511  31.958  1.00  0.00           H  
ATOM   3049  C   VAL   211      40.248  46.523  27.350  1.00  0.00           C  
ATOM   3050  O   VAL   211      41.221  47.031  26.801  1.00  0.00           O  
ATOM   3051  N   MET   212      39.485  45.586  26.787  1.00  0.00           N  
ATOM   3052  H   MET   212      38.694  45.260  27.324  1.00  0.00           H  
ATOM   3053  CA  MET   212      39.513  45.201  25.362  1.00  0.00           C  
ATOM   3054  HA  MET   212      40.524  44.884  25.103  1.00  0.00           H  
ATOM   3055  CB  MET   212      38.618  43.950  25.063  1.00  0.00           C  
ATOM   3056  HB2 MET   212      38.176  44.004  24.069  1.00  0.00           H  
ATOM   3057  HB3 MET   212      37.794  44.139  25.751  1.00  0.00           H  
ATOM   3058  CG  MET   212      39.384  42.644  25.156  1.00  0.00           C  
ATOM   3059  HG2 MET   212      40.201  42.607  24.435  1.00  0.00           H  
ATOM   3060  HG3 MET   212      39.855  42.553  26.135  1.00  0.00           H  
ATOM   3061  SD  MET   212      38.563  41.054  24.981  1.00  0.00           S  
ATOM   3062  CE  MET   212      37.783  40.919  26.631  1.00  0.00           C  
ATOM   3063  HE1 MET   212      37.190  41.772  26.961  1.00  0.00           H  
ATOM   3064  HE2 MET   212      38.562  40.734  27.371  1.00  0.00           H  
ATOM   3065  HE3 MET   212      37.083  40.087  26.553  1.00  0.00           H  
ATOM   3066  C   MET   212      39.178  46.352  24.385  1.00  0.00           C  
ATOM   3067  O   MET   212      39.897  46.557  23.408  1.00  0.00           O  
ATOM   3068  N   GLY   213      38.120  47.145  24.692  1.00  0.00           N  
ATOM   3069  H   GLY   213      37.512  46.784  25.414  1.00  0.00           H  
ATOM   3070  CA  GLY   213      37.685  48.182  23.761  1.00  0.00           C  
ATOM   3071  HA2 GLY   213      38.509  48.887  23.650  1.00  0.00           H  
ATOM   3072  HA3 GLY   213      36.871  48.750  24.212  1.00  0.00           H  
ATOM   3073  C   GLY   213      37.313  47.749  22.287  1.00  0.00           C  
ATOM   3074  O   GLY   213      37.509  46.615  21.793  1.00  0.00           O  
ATOM   3075  N   GLU   214      37.019  48.770  21.512  1.00  0.00           N  
ATOM   3076  H   GLU   214      37.158  49.680  21.929  1.00  0.00           H  
ATOM   3077  CA  GLU   214      37.107  48.705  20.019  1.00  0.00           C  
ATOM   3078  HA  GLU   214      36.488  47.892  19.640  1.00  0.00           H  
ATOM   3079  CB  GLU   214      36.481  49.973  19.389  1.00  0.00           C  
ATOM   3080  HB2 GLU   214      36.566  49.947  18.303  1.00  0.00           H  
ATOM   3081  HB3 GLU   214      37.136  50.808  19.639  1.00  0.00           H  
ATOM   3082  CG  GLU   214      35.045  50.288  19.678  1.00  0.00           C  
ATOM   3083  HG2 GLU   214      34.998  50.703  20.684  1.00  0.00           H  
ATOM   3084  HG3 GLU   214      34.739  51.115  19.037  1.00  0.00           H  
ATOM   3085  CD  GLU   214      34.103  49.095  19.421  1.00  0.00           C  
ATOM   3086  OE1 GLU   214      33.492  48.617  20.423  1.00  0.00           O  
ATOM   3087  OE2 GLU   214      34.076  48.499  18.282  1.00  0.00           O  
ATOM   3088  C   GLU   214      38.431  48.359  19.432  1.00  0.00           C  
ATOM   3089  O   GLU   214      38.592  47.702  18.420  1.00  0.00           O  
ATOM   3090  N   ALA   215      39.573  48.687  20.097  1.00  0.00           N  
ATOM   3091  H   ALA   215      39.445  49.353  20.845  1.00  0.00           H  
ATOM   3092  CA  ALA   215      40.950  48.401  19.683  1.00  0.00           C  
ATOM   3093  HA  ALA   215      41.066  48.815  18.682  1.00  0.00           H  
ATOM   3094  CB  ALA   215      41.885  49.164  20.619  1.00  0.00           C  
ATOM   3095  HB1 ALA   215      41.774  48.692  21.596  1.00  0.00           H  
ATOM   3096  HB2 ALA   215      41.611  50.219  20.606  1.00  0.00           H  
ATOM   3097  HB3 ALA   215      42.881  48.984  20.216  1.00  0.00           H  
ATOM   3098  C   ALA   215      41.317  46.865  19.664  1.00  0.00           C  
ATOM   3099  O   ALA   215      41.846  46.357  18.630  1.00  0.00           O  
ATOM   3100  N   THR   216      40.869  46.069  20.653  1.00  0.00           N  
ATOM   3101  H   THR   216      40.363  46.501  21.413  1.00  0.00           H  
ATOM   3102  CA  THR   216      40.924  44.589  20.569  1.00  0.00           C  
ATOM   3103  HA  THR   216      41.871  44.372  20.073  1.00  0.00           H  
ATOM   3104  CB  THR   216      40.876  43.791  21.860  1.00  0.00           C  
ATOM   3105  HB  THR   216      39.895  43.814  22.333  1.00  0.00           H  
ATOM   3106  CG2 THR   216      41.159  42.300  21.554  1.00  0.00           C  
ATOM   3107 HG21 THR   216      41.278  41.658  22.427  1.00  0.00           H  
ATOM   3108 HG22 THR   216      40.283  41.906  21.038  1.00  0.00           H  
ATOM   3109 HG23 THR   216      42.027  42.131  20.917  1.00  0.00           H  
ATOM   3110  OG1 THR   216      41.850  44.218  22.740  1.00  0.00           O  
ATOM   3111  HG1 THR   216      41.570  45.064  23.097  1.00  0.00           H  
ATOM   3112  C   THR   216      39.753  44.097  19.664  1.00  0.00           C  
ATOM   3113  O   THR   216      40.036  43.283  18.787  1.00  0.00           O  
ATOM   3114  N   ARG   217      38.498  44.553  19.820  1.00  0.00           N  
ATOM   3115  H   ARG   217      38.352  45.279  20.507  1.00  0.00           H  
ATOM   3116  CA  ARG   217      37.357  44.028  19.079  1.00  0.00           C  
ATOM   3117  HA  ARG   217      37.313  42.982  19.382  1.00  0.00           H  
ATOM   3118  CB  ARG   217      36.095  44.715  19.505  1.00  0.00           C  
ATOM   3119  HB2 ARG   217      36.099  45.803  19.435  1.00  0.00           H  
ATOM   3120  HB3 ARG   217      35.370  44.383  18.761  1.00  0.00           H  
ATOM   3121  CG  ARG   217      35.545  44.157  20.898  1.00  0.00           C  
ATOM   3122  HG2 ARG   217      35.461  43.071  20.931  1.00  0.00           H  
ATOM   3123  HG3 ARG   217      36.187  44.290  21.769  1.00  0.00           H  
ATOM   3124  CD  ARG   217      34.174  44.774  21.189  1.00  0.00           C  
ATOM   3125  HD2 ARG   217      33.503  44.549  20.360  1.00  0.00           H  
ATOM   3126  HD3 ARG   217      33.767  44.198  22.020  1.00  0.00           H  
ATOM   3127  NE  ARG   217      34.344  46.193  21.493  1.00  0.00           N  
ATOM   3128  HE  ARG   217      34.223  46.857  20.742  1.00  0.00           H  
ATOM   3129  CZ  ARG   217      34.431  46.689  22.714  1.00  0.00           C  
ATOM   3130  NH1 ARG   217      34.711  45.911  23.755  1.00  0.00           N  
ATOM   3131 HH11 ARG   217      34.693  44.902  23.731  1.00  0.00           H  
ATOM   3132 HH12 ARG   217      34.837  46.377  24.642  1.00  0.00           H  
ATOM   3133  NH2 ARG   217      34.154  47.895  22.997  1.00  0.00           N  
ATOM   3134 HH21 ARG   217      33.849  48.496  22.244  1.00  0.00           H  
ATOM   3135 HH22 ARG   217      33.817  48.128  23.921  1.00  0.00           H  
ATOM   3136  C   ARG   217      37.616  44.026  17.534  1.00  0.00           C  
ATOM   3137  O   ARG   217      37.408  42.992  16.909  1.00  0.00           O  
ATOM   3138  N   ASP   218      38.141  45.164  16.990  1.00  0.00           N  
ATOM   3139  H   ASP   218      38.312  45.975  17.568  1.00  0.00           H  
ATOM   3140  CA  ASP   218      38.576  45.205  15.549  1.00  0.00           C  
ATOM   3141  HA  ASP   218      37.777  44.612  15.104  1.00  0.00           H  
ATOM   3142  CB  ASP   218      38.416  46.574  14.882  1.00  0.00           C  
ATOM   3143  HB2 ASP   218      38.660  46.539  13.820  1.00  0.00           H  
ATOM   3144  HB3 ASP   218      39.215  47.157  15.340  1.00  0.00           H  
ATOM   3145  CG  ASP   218      37.006  47.195  15.022  1.00  0.00           C  
ATOM   3146  OD1 ASP   218      36.069  46.422  15.209  1.00  0.00           O  
ATOM   3147  OD2 ASP   218      36.920  48.432  14.947  1.00  0.00           O  
ATOM   3148  C   ASP   218      39.902  44.588  15.091  1.00  0.00           C  
ATOM   3149  O   ASP   218      40.279  44.626  13.922  1.00  0.00           O  
ATOM   3150  N   ASN   219      40.689  44.074  16.033  1.00  0.00           N  
ATOM   3151  H   ASN   219      40.474  44.215  17.010  1.00  0.00           H  
ATOM   3152  CA  ASN   219      41.885  43.295  15.630  1.00  0.00           C  
ATOM   3153  HA  ASN   219      42.416  43.971  14.960  1.00  0.00           H  
ATOM   3154  CB  ASN   219      42.832  43.018  16.858  1.00  0.00           C  
ATOM   3155  HB2 ASN   219      42.303  42.373  17.558  1.00  0.00           H  
ATOM   3156  HB3 ASN   219      42.981  44.008  17.289  1.00  0.00           H  
ATOM   3157  CG  ASN   219      44.167  42.298  16.589  1.00  0.00           C  
ATOM   3158  OD1 ASN   219      44.489  41.800  15.487  1.00  0.00           O  
ATOM   3159  ND2 ASN   219      44.990  42.024  17.559  1.00  0.00           N  
ATOM   3160 HD21 ASN   219      44.868  42.439  18.472  1.00  0.00           H  
ATOM   3161 HD22 ASN   219      45.882  41.602  17.347  1.00  0.00           H  
ATOM   3162  C   ASN   219      41.567  41.961  14.949  1.00  0.00           C  
ATOM   3163  O   ASN   219      41.140  41.029  15.677  1.00  0.00           O  
ATOM   3164  N   PRO   220      41.759  41.746  13.600  1.00  0.00           N  
ATOM   3165  CD  PRO   220      42.298  42.738  12.701  1.00  0.00           C  
ATOM   3166  HD2 PRO   220      41.552  43.458  12.365  1.00  0.00           H  
ATOM   3167  HD3 PRO   220      43.072  43.326  13.194  1.00  0.00           H  
ATOM   3168  CG  PRO   220      42.826  42.053  11.482  1.00  0.00           C  
ATOM   3169  HG2 PRO   220      42.788  42.741  10.638  1.00  0.00           H  
ATOM   3170  HG3 PRO   220      43.839  41.734  11.729  1.00  0.00           H  
ATOM   3171  CB  PRO   220      41.899  40.827  11.424  1.00  0.00           C  
ATOM   3172  HB2 PRO   220      42.476  40.000  11.008  1.00  0.00           H  
ATOM   3173  HB3 PRO   220      41.020  41.053  10.821  1.00  0.00           H  
ATOM   3174  CA  PRO   220      41.509  40.472  12.851  1.00  0.00           C  
ATOM   3175  HA  PRO   220      40.468  40.149  12.873  1.00  0.00           H  
ATOM   3176  C   PRO   220      42.428  39.296  13.239  1.00  0.00           C  
ATOM   3177  O   PRO   220      42.066  38.165  12.895  1.00  0.00           O  
ATOM   3178  N   GLN   221      43.590  39.551  13.879  1.00  0.00           N  
ATOM   3179  H   GLN   221      43.702  40.513  14.165  1.00  0.00           H  
ATOM   3180  CA  GLN   221      44.508  38.412  14.277  1.00  0.00           C  
ATOM   3181  HA  GLN   221      44.292  37.520  13.688  1.00  0.00           H  
ATOM   3182  CB  GLN   221      46.000  38.852  14.131  1.00  0.00           C  
ATOM   3183  HB2 GLN   221      46.308  39.448  14.990  1.00  0.00           H  
ATOM   3184  HB3 GLN   221      46.547  37.913  14.054  1.00  0.00           H  
ATOM   3185  CG  GLN   221      46.467  39.791  12.987  1.00  0.00           C  
ATOM   3186  HG2 GLN   221      46.262  40.824  13.266  1.00  0.00           H  
ATOM   3187  HG3 GLN   221      47.535  39.591  12.902  1.00  0.00           H  
ATOM   3188  CD  GLN   221      45.933  39.450  11.517  1.00  0.00           C  
ATOM   3189  OE1 GLN   221      45.615  38.322  11.209  1.00  0.00           O  
ATOM   3190  NE2 GLN   221      45.925  40.411  10.620  1.00  0.00           N  
ATOM   3191 HE21 GLN   221      45.839  41.334  11.021  1.00  0.00           H  
ATOM   3192 HE22 GLN   221      45.359  40.233   9.802  1.00  0.00           H  
ATOM   3193  C   GLN   221      44.124  37.831  15.662  1.00  0.00           C  
ATOM   3194  O   GLN   221      44.712  36.832  16.030  1.00  0.00           O  
ATOM   3195  N   PHE   222      43.280  38.457  16.453  1.00  0.00           N  
ATOM   3196  H   PHE   222      42.786  39.279  16.133  1.00  0.00           H  
ATOM   3197  CA  PHE   222      42.770  37.981  17.701  1.00  0.00           C  
ATOM   3198  HA  PHE   222      43.605  37.584  18.279  1.00  0.00           H  
ATOM   3199  CB  PHE   222      42.207  39.197  18.429  1.00  0.00           C  
ATOM   3200  HB2 PHE   222      42.964  39.976  18.523  1.00  0.00           H  
ATOM   3201  HB3 PHE   222      41.399  39.535  17.781  1.00  0.00           H  
ATOM   3202  CG  PHE   222      41.688  38.858  19.815  1.00  0.00           C  
ATOM   3203  CD1 PHE   222      42.616  38.935  20.880  1.00  0.00           C  
ATOM   3204  HD1 PHE   222      43.673  39.080  20.710  1.00  0.00           H  
ATOM   3205  CE1 PHE   222      42.166  38.722  22.185  1.00  0.00           C  
ATOM   3206  HE1 PHE   222      42.878  38.622  22.991  1.00  0.00           H  
ATOM   3207  CZ  PHE   222      40.803  38.600  22.465  1.00  0.00           C  
ATOM   3208  HZ  PHE   222      40.471  38.541  23.491  1.00  0.00           H  
ATOM   3209  CE2 PHE   222      39.878  38.537  21.447  1.00  0.00           C  
ATOM   3210  HE2 PHE   222      38.838  38.438  21.721  1.00  0.00           H  
ATOM   3211  CD2 PHE   222      40.348  38.525  20.095  1.00  0.00           C  
ATOM   3212  HD2 PHE   222      39.616  38.433  19.306  1.00  0.00           H  
ATOM   3213  C   PHE   222      41.670  36.884  17.670  1.00  0.00           C  
ATOM   3214  O   PHE   222      40.817  36.783  16.763  1.00  0.00           O  
ATOM   3215  N   GLU   223      41.630  35.946  18.604  1.00  0.00           N  
ATOM   3216  H   GLU   223      42.385  36.028  19.269  1.00  0.00           H  
ATOM   3217  CA  GLU   223      40.478  35.082  18.890  1.00  0.00           C  
ATOM   3218  HA  GLU   223      39.548  35.485  18.489  1.00  0.00           H  
ATOM   3219  CB  GLU   223      40.569  33.721  18.207  1.00  0.00           C  
ATOM   3220  HB2 GLU   223      40.826  33.883  17.160  1.00  0.00           H  
ATOM   3221  HB3 GLU   223      41.466  33.210  18.558  1.00  0.00           H  
ATOM   3222  CG  GLU   223      39.423  32.741  18.295  1.00  0.00           C  
ATOM   3223  HG2 GLU   223      39.566  31.895  17.623  1.00  0.00           H  
ATOM   3224  HG3 GLU   223      39.351  32.368  19.316  1.00  0.00           H  
ATOM   3225  CD  GLU   223      38.003  33.379  17.908  1.00  0.00           C  
ATOM   3226  OE1 GLU   223      37.564  34.424  18.452  1.00  0.00           O  
ATOM   3227  OE2 GLU   223      37.288  32.715  17.090  1.00  0.00           O  
ATOM   3228  C   GLU   223      40.425  34.755  20.401  1.00  0.00           C  
ATOM   3229  O   GLU   223      41.516  34.650  20.996  1.00  0.00           O  
ATOM   3230  N   LEU   224      39.217  34.561  20.958  1.00  0.00           N  
ATOM   3231  H   LEU   224      38.369  34.612  20.411  1.00  0.00           H  
ATOM   3232  CA  LEU   224      38.975  34.117  22.343  1.00  0.00           C  
ATOM   3233  HA  LEU   224      39.904  33.896  22.870  1.00  0.00           H  
ATOM   3234  CB  LEU   224      38.229  35.328  23.053  1.00  0.00           C  
ATOM   3235  HB2 LEU   224      38.651  36.249  22.651  1.00  0.00           H  
ATOM   3236  HB3 LEU   224      37.204  35.403  22.691  1.00  0.00           H  
ATOM   3237  CG  LEU   224      38.301  35.456  24.590  1.00  0.00           C  
ATOM   3238  HG  LEU   224      39.312  35.149  24.857  1.00  0.00           H  
ATOM   3239  CD1 LEU   224      38.135  36.902  24.826  1.00  0.00           C  
ATOM   3240 HD11 LEU   224      38.931  37.436  24.306  1.00  0.00           H  
ATOM   3241 HD12 LEU   224      38.267  37.098  25.890  1.00  0.00           H  
ATOM   3242 HD13 LEU   224      37.158  37.118  24.395  1.00  0.00           H  
ATOM   3243  CD2 LEU   224      37.330  34.515  25.315  1.00  0.00           C  
ATOM   3244 HD21 LEU   224      37.158  34.808  26.351  1.00  0.00           H  
ATOM   3245 HD22 LEU   224      37.781  33.525  25.248  1.00  0.00           H  
ATOM   3246 HD23 LEU   224      36.378  34.489  24.785  1.00  0.00           H  
ATOM   3247  C   LEU   224      38.210  32.793  22.293  1.00  0.00           C  
ATOM   3248  O   LEU   224      37.188  32.619  21.629  1.00  0.00           O  
ATOM   3249  N   PHE   225      38.621  31.886  23.206  1.00  0.00           N  
ATOM   3250  H   PHE   225      39.321  32.251  23.837  1.00  0.00           H  
ATOM   3251  CA  PHE   225      37.942  30.637  23.568  1.00  0.00           C  
ATOM   3252  HA  PHE   225      37.061  30.731  22.932  1.00  0.00           H  
ATOM   3253  CB  PHE   225      38.781  29.453  23.180  1.00  0.00           C  
ATOM   3254  HB2 PHE   225      39.754  29.331  23.656  1.00  0.00           H  
ATOM   3255  HB3 PHE   225      38.098  28.613  23.311  1.00  0.00           H  
ATOM   3256  CG  PHE   225      39.187  29.473  21.638  1.00  0.00           C  
ATOM   3257  CD1 PHE   225      38.419  28.756  20.730  1.00  0.00           C  
ATOM   3258  HD1 PHE   225      37.623  28.111  21.071  1.00  0.00           H  
ATOM   3259  CE1 PHE   225      38.642  28.793  19.323  1.00  0.00           C  
ATOM   3260  HE1 PHE   225      37.963  28.352  18.609  1.00  0.00           H  
ATOM   3261  CZ  PHE   225      39.752  29.493  18.876  1.00  0.00           C  
ATOM   3262  HZ  PHE   225      39.896  29.598  17.810  1.00  0.00           H  
ATOM   3263  CE2 PHE   225      40.671  30.094  19.792  1.00  0.00           C  
ATOM   3264  HE2 PHE   225      41.577  30.564  19.437  1.00  0.00           H  
ATOM   3265  CD2 PHE   225      40.380  30.081  21.155  1.00  0.00           C  
ATOM   3266  HD2 PHE   225      41.079  30.590  21.804  1.00  0.00           H  
ATOM   3267  C   PHE   225      37.492  30.579  25.037  1.00  0.00           C  
ATOM   3268  O   PHE   225      38.234  31.027  25.905  1.00  0.00           O  
ATOM   3269  N   ASP   226      36.258  30.201  25.318  1.00  0.00           N  
ATOM   3270  H   ASP   226      35.638  30.151  24.522  1.00  0.00           H  
ATOM   3271  CA  ASP   226      35.636  30.068  26.634  1.00  0.00           C  
ATOM   3272  HA  ASP   226      36.196  30.526  27.449  1.00  0.00           H  
ATOM   3273  CB  ASP   226      34.252  30.701  26.737  1.00  0.00           C  
ATOM   3274  HB2 ASP   226      33.983  30.724  27.793  1.00  0.00           H  
ATOM   3275  HB3 ASP   226      34.340  31.733  26.396  1.00  0.00           H  
ATOM   3276  CG  ASP   226      33.051  29.994  26.112  1.00  0.00           C  
ATOM   3277  OD1 ASP   226      31.900  30.428  26.325  1.00  0.00           O  
ATOM   3278  OD2 ASP   226      33.239  29.018  25.398  1.00  0.00           O  
ATOM   3279  C   ASP   226      35.658  28.592  26.895  1.00  0.00           C  
ATOM   3280  O   ASP   226      35.989  27.769  26.059  1.00  0.00           O  
ATOM   3281  N   GLU   227      35.208  28.142  28.116  1.00  0.00           N  
ATOM   3282  H   GLU   227      35.025  28.743  28.907  1.00  0.00           H  
ATOM   3283  CA  GLU   227      35.157  26.705  28.467  1.00  0.00           C  
ATOM   3284  HA  GLU   227      35.102  26.674  29.555  1.00  0.00           H  
ATOM   3285  CB  GLU   227      33.762  26.123  28.081  1.00  0.00           C  
ATOM   3286  HB2 GLU   227      33.722  25.091  28.428  1.00  0.00           H  
ATOM   3287  HB3 GLU   227      33.633  25.993  27.007  1.00  0.00           H  
ATOM   3288  CG  GLU   227      32.535  26.806  28.803  1.00  0.00           C  
ATOM   3289  HG2 GLU   227      32.705  26.898  29.876  1.00  0.00           H  
ATOM   3290  HG3 GLU   227      32.325  27.772  28.344  1.00  0.00           H  
ATOM   3291  CD  GLU   227      31.209  26.015  28.778  1.00  0.00           C  
ATOM   3292  OE1 GLU   227      31.199  24.904  29.363  1.00  0.00           O  
ATOM   3293  OE2 GLU   227      30.252  26.520  28.177  1.00  0.00           O  
ATOM   3294  C   GLU   227      36.378  25.842  28.290  1.00  0.00           C  
ATOM   3295  O   GLU   227      36.312  24.639  27.932  1.00  0.00           O  
ATOM   3296  N   SER   228      37.542  26.453  28.379  1.00  0.00           N  
ATOM   3297  H   SER   228      37.545  27.359  28.825  1.00  0.00           H  
ATOM   3298  CA  SER   228      38.884  26.034  27.982  1.00  0.00           C  
ATOM   3299  HA  SER   228      38.721  25.082  27.477  1.00  0.00           H  
ATOM   3300  CB  SER   228      39.472  27.066  27.030  1.00  0.00           C  
ATOM   3301  HB2 SER   228      39.439  28.011  27.572  1.00  0.00           H  
ATOM   3302  HB3 SER   228      40.500  26.773  26.817  1.00  0.00           H  
ATOM   3303  OG  SER   228      38.653  27.188  25.834  1.00  0.00           O  
ATOM   3304  HG  SER   228      37.751  27.409  26.075  1.00  0.00           H  
ATOM   3305  C   SER   228      39.871  26.022  29.185  1.00  0.00           C  
ATOM   3306  O   SER   228      40.450  27.010  29.604  1.00  0.00           O  
ATOM   3307  N   LEU   229      39.891  24.867  29.806  1.00  0.00           N  
ATOM   3308  H   LEU   229      39.347  24.102  29.434  1.00  0.00           H  
ATOM   3309  CA  LEU   229      40.835  24.598  30.908  1.00  0.00           C  
ATOM   3310  HA  LEU   229      40.779  25.296  31.743  1.00  0.00           H  
ATOM   3311  CB  LEU   229      40.418  23.275  31.509  1.00  0.00           C  
ATOM   3312  HB2 LEU   229      39.520  23.451  32.100  1.00  0.00           H  
ATOM   3313  HB3 LEU   229      40.109  22.560  30.747  1.00  0.00           H  
ATOM   3314  CG  LEU   229      41.405  22.784  32.523  1.00  0.00           C  
ATOM   3315  HG  LEU   229      42.373  22.856  32.028  1.00  0.00           H  
ATOM   3316  CD1 LEU   229      41.476  23.671  33.772  1.00  0.00           C  
ATOM   3317 HD11 LEU   229      40.509  24.166  33.865  1.00  0.00           H  
ATOM   3318 HD12 LEU   229      41.869  23.295  34.716  1.00  0.00           H  
ATOM   3319 HD13 LEU   229      42.086  24.535  33.509  1.00  0.00           H  
ATOM   3320  CD2 LEU   229      41.057  21.326  32.895  1.00  0.00           C  
ATOM   3321 HD21 LEU   229      40.218  21.389  33.588  1.00  0.00           H  
ATOM   3322 HD22 LEU   229      41.877  20.883  33.460  1.00  0.00           H  
ATOM   3323 HD23 LEU   229      40.916  20.795  31.953  1.00  0.00           H  
ATOM   3324  C   LEU   229      42.272  24.568  30.316  1.00  0.00           C  
ATOM   3325  O   LEU   229      42.749  23.571  29.729  1.00  0.00           O  
ATOM   3326  N   VAL   230      43.102  25.616  30.389  1.00  0.00           N  
ATOM   3327  H   VAL   230      42.845  26.529  30.737  1.00  0.00           H  
ATOM   3328  CA  VAL   230      44.538  25.464  30.114  1.00  0.00           C  
ATOM   3329  HA  VAL   230      44.645  24.894  29.191  1.00  0.00           H  
ATOM   3330  CB  VAL   230      45.330  26.820  29.907  1.00  0.00           C  
ATOM   3331  HB  VAL   230      45.239  27.405  30.822  1.00  0.00           H  
ATOM   3332  CG1 VAL   230      46.808  26.557  29.808  1.00  0.00           C  
ATOM   3333 HG11 VAL   230      47.310  27.520  29.712  1.00  0.00           H  
ATOM   3334 HG12 VAL   230      47.207  26.140  30.733  1.00  0.00           H  
ATOM   3335 HG13 VAL   230      47.107  25.959  28.947  1.00  0.00           H  
ATOM   3336  CG2 VAL   230      44.805  27.660  28.662  1.00  0.00           C  
ATOM   3337 HG21 VAL   230      45.242  28.659  28.651  1.00  0.00           H  
ATOM   3338 HG22 VAL   230      45.010  27.114  27.741  1.00  0.00           H  
ATOM   3339 HG23 VAL   230      43.723  27.742  28.766  1.00  0.00           H  
ATOM   3340  C   VAL   230      45.210  24.696  31.268  1.00  0.00           C  
ATOM   3341  O   VAL   230      44.995  24.968  32.433  1.00  0.00           O  
ATOM   3342  N   THR   231      45.994  23.690  30.858  1.00  0.00           N  
ATOM   3343  H   THR   231      46.094  23.575  29.860  1.00  0.00           H  
ATOM   3344  CA  THR   231      46.531  22.701  31.829  1.00  0.00           C  
ATOM   3345  HA  THR   231      45.988  22.762  32.772  1.00  0.00           H  
ATOM   3346  CB  THR   231      46.190  21.263  31.332  1.00  0.00           C  
ATOM   3347  HB  THR   231      46.246  20.600  32.196  1.00  0.00           H  
ATOM   3348  CG2 THR   231      44.932  21.073  30.495  1.00  0.00           C  
ATOM   3349 HG21 THR   231      44.023  21.332  31.037  1.00  0.00           H  
ATOM   3350 HG22 THR   231      44.848  21.677  29.591  1.00  0.00           H  
ATOM   3351 HG23 THR   231      44.851  20.027  30.198  1.00  0.00           H  
ATOM   3352  OG1 THR   231      47.179  20.758  30.475  1.00  0.00           O  
ATOM   3353  HG1 THR   231      47.171  19.800  30.425  1.00  0.00           H  
ATOM   3354  C   THR   231      48.037  22.895  32.129  1.00  0.00           C  
ATOM   3355  O   THR   231      48.449  22.678  33.285  1.00  0.00           O  
ATOM   3356  N   ARG   232      48.814  23.357  31.144  1.00  0.00           N  
ATOM   3357  H   ARG   232      48.410  23.379  30.219  1.00  0.00           H  
ATOM   3358  CA  ARG   232      50.254  23.561  31.215  1.00  0.00           C  
ATOM   3359  HA  ARG   232      50.428  24.054  32.172  1.00  0.00           H  
ATOM   3360  CB  ARG   232      51.067  22.226  31.222  1.00  0.00           C  
ATOM   3361  HB2 ARG   232      52.115  22.491  31.089  1.00  0.00           H  
ATOM   3362  HB3 ARG   232      50.875  21.735  32.177  1.00  0.00           H  
ATOM   3363  CG  ARG   232      50.751  21.200  30.145  1.00  0.00           C  
ATOM   3364  HG2 ARG   232      49.768  20.731  30.179  1.00  0.00           H  
ATOM   3365  HG3 ARG   232      50.862  21.561  29.122  1.00  0.00           H  
ATOM   3366  CD  ARG   232      51.635  19.953  30.343  1.00  0.00           C  
ATOM   3367  HD2 ARG   232      52.640  20.372  30.301  1.00  0.00           H  
ATOM   3368  HD3 ARG   232      51.445  19.488  31.310  1.00  0.00           H  
ATOM   3369  NE  ARG   232      51.448  18.990  29.232  1.00  0.00           N  
ATOM   3370  HE  ARG   232      50.522  18.863  28.849  1.00  0.00           H  
ATOM   3371  CZ  ARG   232      52.284  18.267  28.489  1.00  0.00           C  
ATOM   3372  NH1 ARG   232      53.555  18.373  28.558  1.00  0.00           N  
ATOM   3373 HH11 ARG   232      54.028  19.108  29.065  1.00  0.00           H  
ATOM   3374 HH12 ARG   232      54.037  17.838  27.850  1.00  0.00           H  
ATOM   3375  NH2 ARG   232      51.693  17.401  27.689  1.00  0.00           N  
ATOM   3376 HH21 ARG   232      50.685  17.467  27.697  1.00  0.00           H  
ATOM   3377 HH22 ARG   232      52.136  16.949  26.902  1.00  0.00           H  
ATOM   3378  C   ARG   232      50.823  24.559  30.239  1.00  0.00           C  
ATOM   3379  O   ARG   232      50.441  24.624  29.086  1.00  0.00           O  
ATOM   3380  N   VAL   233      51.754  25.352  30.654  1.00  0.00           N  
ATOM   3381  H   VAL   233      51.899  25.434  31.650  1.00  0.00           H  
ATOM   3382  CA  VAL   233      52.755  25.979  29.790  1.00  0.00           C  
ATOM   3383  HA  VAL   233      52.448  26.433  28.848  1.00  0.00           H  
ATOM   3384  CB  VAL   233      53.454  27.063  30.634  1.00  0.00           C  
ATOM   3385  HB  VAL   233      53.996  26.604  31.462  1.00  0.00           H  
ATOM   3386  CG1 VAL   233      54.421  27.893  29.814  1.00  0.00           C  
ATOM   3387 HG11 VAL   233      55.229  27.370  29.302  1.00  0.00           H  
ATOM   3388 HG12 VAL   233      54.957  28.607  30.440  1.00  0.00           H  
ATOM   3389 HG13 VAL   233      53.869  28.498  29.095  1.00  0.00           H  
ATOM   3390  CG2 VAL   233      52.477  28.138  31.179  1.00  0.00           C  
ATOM   3391 HG21 VAL   233      51.654  28.178  30.465  1.00  0.00           H  
ATOM   3392 HG22 VAL   233      52.968  29.102  31.309  1.00  0.00           H  
ATOM   3393 HG23 VAL   233      52.182  27.789  32.169  1.00  0.00           H  
ATOM   3394  C   VAL   233      53.772  25.013  29.389  1.00  0.00           C  
ATOM   3395  O   VAL   233      54.490  24.362  30.167  1.00  0.00           O  
ATOM   3396  N   LEU   234      53.929  24.890  28.049  1.00  0.00           N  
ATOM   3397  H   LEU   234      53.320  25.415  27.438  1.00  0.00           H  
ATOM   3398  CA  LEU   234      54.941  24.067  27.372  1.00  0.00           C  
ATOM   3399  HA  LEU   234      55.108  23.206  28.019  1.00  0.00           H  
ATOM   3400  CB  LEU   234      54.189  23.511  26.090  1.00  0.00           C  
ATOM   3401  HB2 LEU   234      53.847  24.342  25.473  1.00  0.00           H  
ATOM   3402  HB3 LEU   234      54.846  22.925  25.448  1.00  0.00           H  
ATOM   3403  CG  LEU   234      52.897  22.722  26.391  1.00  0.00           C  
ATOM   3404  HG  LEU   234      52.225  23.378  26.945  1.00  0.00           H  
ATOM   3405  CD1 LEU   234      52.223  22.351  25.063  1.00  0.00           C  
ATOM   3406 HD11 LEU   234      51.330  21.754  25.251  1.00  0.00           H  
ATOM   3407 HD12 LEU   234      52.979  21.808  24.495  1.00  0.00           H  
ATOM   3408 HD13 LEU   234      52.032  23.265  24.500  1.00  0.00           H  
ATOM   3409  CD2 LEU   234      53.174  21.423  27.164  1.00  0.00           C  
ATOM   3410 HD21 LEU   234      52.279  20.802  27.196  1.00  0.00           H  
ATOM   3411 HD22 LEU   234      53.955  20.865  26.648  1.00  0.00           H  
ATOM   3412 HD23 LEU   234      53.459  21.607  28.200  1.00  0.00           H  
ATOM   3413  C   LEU   234      56.233  24.751  27.155  1.00  0.00           C  
ATOM   3414  O   LEU   234      56.268  25.972  26.876  1.00  0.00           O  
ATOM   3415  N   VAL   235      57.320  24.041  27.370  1.00  0.00           N  
ATOM   3416  H   VAL   235      57.045  23.154  27.767  1.00  0.00           H  
ATOM   3417  CA  VAL   235      58.678  24.596  27.463  1.00  0.00           C  
ATOM   3418  HA  VAL   235      58.704  25.621  27.094  1.00  0.00           H  
ATOM   3419  CB  VAL   235      59.092  24.686  28.910  1.00  0.00           C  
ATOM   3420  HB  VAL   235      59.288  23.638  29.136  1.00  0.00           H  
ATOM   3421  CG1 VAL   235      60.355  25.499  29.068  1.00  0.00           C  
ATOM   3422 HG11 VAL   235      60.027  26.516  28.854  1.00  0.00           H  
ATOM   3423 HG12 VAL   235      61.151  25.104  28.437  1.00  0.00           H  
ATOM   3424 HG13 VAL   235      60.693  25.464  30.104  1.00  0.00           H  
ATOM   3425  CG2 VAL   235      58.042  25.168  30.008  1.00  0.00           C  
ATOM   3426 HG21 VAL   235      57.699  26.153  29.688  1.00  0.00           H  
ATOM   3427 HG22 VAL   235      57.316  24.382  30.218  1.00  0.00           H  
ATOM   3428 HG23 VAL   235      58.616  25.370  30.911  1.00  0.00           H  
ATOM   3429  C   VAL   235      59.761  23.754  26.729  1.00  0.00           C  
ATOM   3430  O   VAL   235      59.761  22.524  26.871  1.00  0.00           O  
ATOM   3431  N   GLU   236      60.695  24.322  25.930  1.00  0.00           N  
ATOM   3432  H   GLU   236      60.616  25.328  25.912  1.00  0.00           H  
ATOM   3433  CA  GLU   236      61.734  23.688  25.158  1.00  0.00           C  
ATOM   3434  HA  GLU   236      62.017  22.794  25.714  1.00  0.00           H  
ATOM   3435  CB  GLU   236      61.232  23.337  23.762  1.00  0.00           C  
ATOM   3436  HB2 GLU   236      60.625  24.158  23.381  1.00  0.00           H  
ATOM   3437  HB3 GLU   236      60.704  22.394  23.901  1.00  0.00           H  
ATOM   3438  CG  GLU   236      62.415  23.029  22.660  1.00  0.00           C  
ATOM   3439  HG2 GLU   236      62.029  22.851  21.657  1.00  0.00           H  
ATOM   3440  HG3 GLU   236      63.037  23.925  22.660  1.00  0.00           H  
ATOM   3441  CD  GLU   236      63.343  21.897  23.023  1.00  0.00           C  
ATOM   3442  OE1 GLU   236      63.308  21.484  24.177  1.00  0.00           O  
ATOM   3443  OE2 GLU   236      64.217  21.493  22.233  1.00  0.00           O  
ATOM   3444  C   GLU   236      62.942  24.710  25.171  1.00  0.00           C  
ATOM   3445  O   GLU   236      62.704  25.914  25.161  1.00  0.00           O  
ATOM   3446  N   ASP   237      64.156  24.190  25.118  1.00  0.00           N  
ATOM   3447  H   ASP   237      64.236  23.194  24.970  1.00  0.00           H  
ATOM   3448  CA  ASP   237      65.334  25.028  25.296  1.00  0.00           C  
ATOM   3449  HA  ASP   237      66.215  24.399  25.427  1.00  0.00           H  
ATOM   3450  CB  ASP   237      65.604  25.959  24.089  1.00  0.00           C  
ATOM   3451  HB2 ASP   237      64.752  26.612  23.897  1.00  0.00           H  
ATOM   3452  HB3 ASP   237      66.483  26.575  24.275  1.00  0.00           H  
ATOM   3453  CG  ASP   237      65.818  25.128  22.812  1.00  0.00           C  
ATOM   3454  OD1 ASP   237      65.293  25.442  21.738  1.00  0.00           O  
ATOM   3455  OD2 ASP   237      66.441  24.030  22.881  1.00  0.00           O  
ATOM   3456  C   ASP   237      65.321  25.920  26.565  1.00  0.00           C  
ATOM   3457  O   ASP   237      65.866  27.049  26.648  1.00  0.00           O  
ATOM   3458  N   GLY   238      64.637  25.517  27.586  1.00  0.00           N  
ATOM   3459  H   GLY   238      64.429  24.528  27.571  1.00  0.00           H  
ATOM   3460  CA  GLY   238      64.332  26.259  28.813  1.00  0.00           C  
ATOM   3461  HA2 GLY   238      63.987  25.579  29.592  1.00  0.00           H  
ATOM   3462  HA3 GLY   238      65.247  26.632  29.273  1.00  0.00           H  
ATOM   3463  C   GLY   238      63.313  27.381  28.647  1.00  0.00           C  
ATOM   3464  O   GLY   238      62.890  27.870  29.681  1.00  0.00           O  
ATOM   3465  N   THR   239      62.898  27.743  27.427  1.00  0.00           N  
ATOM   3466  H   THR   239      63.388  27.270  26.681  1.00  0.00           H  
ATOM   3467  CA  THR   239      62.104  28.855  26.942  1.00  0.00           C  
ATOM   3468  HA  THR   239      62.046  29.691  27.638  1.00  0.00           H  
ATOM   3469  CB  THR   239      62.794  29.376  25.693  1.00  0.00           C  
ATOM   3470  HB  THR   239      62.849  28.677  24.859  1.00  0.00           H  
ATOM   3471  CG2 THR   239      62.114  30.545  24.947  1.00  0.00           C  
ATOM   3472 HG21 THR   239      61.130  30.199  24.629  1.00  0.00           H  
ATOM   3473 HG22 THR   239      62.030  31.453  25.544  1.00  0.00           H  
ATOM   3474 HG23 THR   239      62.678  30.744  24.036  1.00  0.00           H  
ATOM   3475  OG1 THR   239      64.093  29.806  26.010  1.00  0.00           O  
ATOM   3476  HG1 THR   239      64.634  29.020  26.121  1.00  0.00           H  
ATOM   3477  C   THR   239      60.615  28.406  26.529  1.00  0.00           C  
ATOM   3478  O   THR   239      60.352  27.230  26.173  1.00  0.00           O  
ATOM   3479  N   ALA   240      59.615  29.235  26.800  1.00  0.00           N  
ATOM   3480  H   ALA   240      59.803  30.164  27.149  1.00  0.00           H  
ATOM   3481  CA  ALA   240      58.220  28.955  26.522  1.00  0.00           C  
ATOM   3482  HA  ALA   240      57.817  28.208  27.207  1.00  0.00           H  
ATOM   3483  CB  ALA   240      57.398  30.288  26.690  1.00  0.00           C  
ATOM   3484  HB1 ALA   240      56.350  30.119  26.442  1.00  0.00           H  
ATOM   3485  HB2 ALA   240      57.779  31.031  25.989  1.00  0.00           H  
ATOM   3486  HB3 ALA   240      57.431  30.780  27.661  1.00  0.00           H  
ATOM   3487  C   ALA   240      58.033  28.500  25.050  1.00  0.00           C  
ATOM   3488  O   ALA   240      58.800  29.098  24.219  1.00  0.00           O  
ATOM   3489  N   ALA   241      57.204  27.545  24.770  1.00  0.00           N  
ATOM   3490  H   ALA   241      56.742  27.174  25.588  1.00  0.00           H  
ATOM   3491  CA  ALA   241      56.952  27.044  23.444  1.00  0.00           C  
ATOM   3492  HA  ALA   241      57.401  27.730  22.726  1.00  0.00           H  
ATOM   3493  CB  ALA   241      57.714  25.700  23.346  1.00  0.00           C  
ATOM   3494  HB1 ALA   241      57.556  25.260  22.361  1.00  0.00           H  
ATOM   3495  HB2 ALA   241      58.785  25.772  23.532  1.00  0.00           H  
ATOM   3496  HB3 ALA   241      57.230  25.053  24.078  1.00  0.00           H  
ATOM   3497  C   ALA   241      55.447  26.885  23.004  1.00  0.00           C  
ATOM   3498  O   ALA   241      55.196  26.828  21.830  1.00  0.00           O  
ATOM   3499  N   GLY   242      54.577  26.967  24.006  1.00  0.00           N  
ATOM   3500  H   GLY   242      54.889  27.151  24.949  1.00  0.00           H  
ATOM   3501  CA  GLY   242      53.089  26.954  23.832  1.00  0.00           C  
ATOM   3502  HA2 GLY   242      52.907  28.021  23.699  1.00  0.00           H  
ATOM   3503  HA3 GLY   242      52.710  26.404  22.970  1.00  0.00           H  
ATOM   3504  C   GLY   242      52.292  26.631  25.136  1.00  0.00           C  
ATOM   3505  O   GLY   242      52.803  26.849  26.209  1.00  0.00           O  
ATOM   3506  N   VAL   243      51.079  26.057  24.953  1.00  0.00           N  
ATOM   3507  H   VAL   243      50.642  26.000  24.044  1.00  0.00           H  
ATOM   3508  CA  VAL   243      50.255  25.577  26.120  1.00  0.00           C  
ATOM   3509  HA  VAL   243      50.990  25.421  26.910  1.00  0.00           H  
ATOM   3510  CB  VAL   243      49.265  26.642  26.654  1.00  0.00           C  
ATOM   3511  HB  VAL   243      48.730  26.215  27.503  1.00  0.00           H  
ATOM   3512  CG1 VAL   243      49.958  27.950  27.017  1.00  0.00           C  
ATOM   3513 HG11 VAL   243      50.546  28.465  26.257  1.00  0.00           H  
ATOM   3514 HG12 VAL   243      50.617  27.904  27.883  1.00  0.00           H  
ATOM   3515 HG13 VAL   243      49.208  28.689  27.302  1.00  0.00           H  
ATOM   3516  CG2 VAL   243      48.235  27.048  25.645  1.00  0.00           C  
ATOM   3517 HG21 VAL   243      48.733  27.535  24.807  1.00  0.00           H  
ATOM   3518 HG22 VAL   243      47.505  27.752  26.044  1.00  0.00           H  
ATOM   3519 HG23 VAL   243      47.691  26.196  25.236  1.00  0.00           H  
ATOM   3520  C   VAL   243      49.485  24.308  25.761  1.00  0.00           C  
ATOM   3521  O   VAL   243      49.144  24.079  24.639  1.00  0.00           O  
ATOM   3522  N   GLU   244      49.084  23.479  26.743  1.00  0.00           N  
ATOM   3523  H   GLU   244      49.419  23.694  27.672  1.00  0.00           H  
ATOM   3524  CA  GLU   244      48.180  22.348  26.565  1.00  0.00           C  
ATOM   3525  HA  GLU   244      47.911  22.292  25.510  1.00  0.00           H  
ATOM   3526  CB  GLU   244      48.791  21.027  27.076  1.00  0.00           C  
ATOM   3527  HB2 GLU   244      49.009  21.129  28.139  1.00  0.00           H  
ATOM   3528  HB3 GLU   244      49.650  20.880  26.421  1.00  0.00           H  
ATOM   3529  CG  GLU   244      47.853  19.820  26.839  1.00  0.00           C  
ATOM   3530  HG2 GLU   244      47.070  19.904  27.592  1.00  0.00           H  
ATOM   3531  HG3 GLU   244      47.376  19.742  25.862  1.00  0.00           H  
ATOM   3532  CD  GLU   244      48.732  18.551  26.995  1.00  0.00           C  
ATOM   3533  OE1 GLU   244      48.981  18.067  28.131  1.00  0.00           O  
ATOM   3534  OE2 GLU   244      49.159  17.919  26.014  1.00  0.00           O  
ATOM   3535  C   GLU   244      46.859  22.784  27.205  1.00  0.00           C  
ATOM   3536  O   GLU   244      46.895  23.426  28.301  1.00  0.00           O  
ATOM   3537  N   VAL   245      45.770  22.601  26.513  1.00  0.00           N  
ATOM   3538  H   VAL   245      45.855  22.161  25.608  1.00  0.00           H  
ATOM   3539  CA  VAL   245      44.421  23.081  26.750  1.00  0.00           C  
ATOM   3540  HA  VAL   245      44.364  23.369  27.800  1.00  0.00           H  
ATOM   3541  CB  VAL   245      44.126  24.410  26.002  1.00  0.00           C  
ATOM   3542  HB  VAL   245      44.963  25.094  26.141  1.00  0.00           H  
ATOM   3543  CG1 VAL   245      43.975  24.137  24.456  1.00  0.00           C  
ATOM   3544 HG11 VAL   245      44.086  25.048  23.867  1.00  0.00           H  
ATOM   3545 HG12 VAL   245      44.576  23.304  24.092  1.00  0.00           H  
ATOM   3546 HG13 VAL   245      42.962  23.780  24.266  1.00  0.00           H  
ATOM   3547  CG2 VAL   245      42.848  25.189  26.469  1.00  0.00           C  
ATOM   3548 HG21 VAL   245      43.156  25.766  27.341  1.00  0.00           H  
ATOM   3549 HG22 VAL   245      42.034  24.487  26.654  1.00  0.00           H  
ATOM   3550 HG23 VAL   245      42.635  25.964  25.733  1.00  0.00           H  
ATOM   3551  C   VAL   245      43.369  22.054  26.484  1.00  0.00           C  
ATOM   3552  O   VAL   245      43.523  21.285  25.558  1.00  0.00           O  
ATOM   3553  N   GLN   246      42.303  22.067  27.283  1.00  0.00           N  
ATOM   3554  H   GLN   246      42.245  22.660  28.099  1.00  0.00           H  
ATOM   3555  CA  GLN   246      41.283  21.081  27.080  1.00  0.00           C  
ATOM   3556  HA  GLN   246      41.371  20.509  26.156  1.00  0.00           H  
ATOM   3557  CB  GLN   246      41.473  20.074  28.277  1.00  0.00           C  
ATOM   3558  HB2 GLN   246      42.524  19.786  28.311  1.00  0.00           H  
ATOM   3559  HB3 GLN   246      41.247  20.598  29.205  1.00  0.00           H  
ATOM   3560  CG  GLN   246      40.557  18.853  28.152  1.00  0.00           C  
ATOM   3561  HG2 GLN   246      40.792  18.207  27.307  1.00  0.00           H  
ATOM   3562  HG3 GLN   246      39.572  19.300  28.016  1.00  0.00           H  
ATOM   3563  CD  GLN   246      40.508  17.990  29.412  1.00  0.00           C  
ATOM   3564  OE1 GLN   246      39.506  17.867  30.058  1.00  0.00           O  
ATOM   3565  NE2 GLN   246      41.610  17.317  29.757  1.00  0.00           N  
ATOM   3566 HE21 GLN   246      42.409  17.274  29.140  1.00  0.00           H  
ATOM   3567 HE22 GLN   246      41.772  17.166  30.743  1.00  0.00           H  
ATOM   3568  C   GLN   246      39.938  21.725  27.101  1.00  0.00           C  
ATOM   3569  O   GLN   246      39.554  22.450  28.041  1.00  0.00           O  
ATOM   3570  N   ASP   247      39.208  21.354  26.066  1.00  0.00           N  
ATOM   3571  H   ASP   247      39.595  20.639  25.467  1.00  0.00           H  
ATOM   3572  CA  ASP   247      37.868  21.704  25.853  1.00  0.00           C  
ATOM   3573  HA  ASP   247      37.736  22.754  26.113  1.00  0.00           H  
ATOM   3574  CB  ASP   247      37.579  21.687  24.412  1.00  0.00           C  
ATOM   3575  HB2 ASP   247      37.890  20.781  23.892  1.00  0.00           H  
ATOM   3576  HB3 ASP   247      38.199  22.419  23.895  1.00  0.00           H  
ATOM   3577  CG  ASP   247      36.072  21.882  24.007  1.00  0.00           C  
ATOM   3578  OD1 ASP   247      35.607  23.040  23.812  1.00  0.00           O  
ATOM   3579  OD2 ASP   247      35.375  20.908  23.705  1.00  0.00           O  
ATOM   3580  C   ASP   247      36.914  20.954  26.855  1.00  0.00           C  
ATOM   3581  O   ASP   247      36.677  19.751  26.594  1.00  0.00           O  
ATOM   3582  N   ARG   248      36.402  21.750  27.834  1.00  0.00           N  
ATOM   3583  H   ARG   248      36.662  22.722  27.913  1.00  0.00           H  
ATOM   3584  CA  ARG   248      35.728  21.190  28.982  1.00  0.00           C  
ATOM   3585  HA  ARG   248      36.150  20.278  29.403  1.00  0.00           H  
ATOM   3586  CB  ARG   248      35.448  22.246  30.108  1.00  0.00           C  
ATOM   3587  HB2 ARG   248      34.627  22.927  29.882  1.00  0.00           H  
ATOM   3588  HB3 ARG   248      35.026  21.706  30.955  1.00  0.00           H  
ATOM   3589  CG  ARG   248      36.722  23.013  30.726  1.00  0.00           C  
ATOM   3590  HG2 ARG   248      37.364  22.316  31.265  1.00  0.00           H  
ATOM   3591  HG3 ARG   248      37.289  23.502  29.934  1.00  0.00           H  
ATOM   3592  CD  ARG   248      36.274  24.002  31.757  1.00  0.00           C  
ATOM   3593  HD2 ARG   248      37.086  24.647  32.093  1.00  0.00           H  
ATOM   3594  HD3 ARG   248      35.555  24.668  31.281  1.00  0.00           H  
ATOM   3595  NE  ARG   248      35.672  23.304  32.932  1.00  0.00           N  
ATOM   3596  HE  ARG   248      35.803  22.302  32.928  1.00  0.00           H  
ATOM   3597  CZ  ARG   248      35.079  23.894  33.994  1.00  0.00           C  
ATOM   3598  NH1 ARG   248      34.815  25.155  33.971  1.00  0.00           N  
ATOM   3599 HH11 ARG   248      35.327  25.654  33.258  1.00  0.00           H  
ATOM   3600 HH12 ARG   248      34.474  25.599  34.812  1.00  0.00           H  
ATOM   3601  NH2 ARG   248      34.666  23.286  35.100  1.00  0.00           N  
ATOM   3602 HH21 ARG   248      34.789  22.285  35.141  1.00  0.00           H  
ATOM   3603 HH22 ARG   248      34.153  23.875  35.741  1.00  0.00           H  
ATOM   3604  C   ARG   248      34.269  20.664  28.718  1.00  0.00           C  
ATOM   3605  O   ARG   248      33.655  20.114  29.635  1.00  0.00           O  
ATOM   3606  N   ARG   249      33.752  21.000  27.539  1.00  0.00           N  
ATOM   3607  H   ARG   249      34.280  21.679  27.010  1.00  0.00           H  
ATOM   3608  CA  ARG   249      32.497  20.489  26.995  1.00  0.00           C  
ATOM   3609  HA  ARG   249      31.767  20.476  27.805  1.00  0.00           H  
ATOM   3610  CB  ARG   249      31.843  21.361  25.894  1.00  0.00           C  
ATOM   3611  HB2 ARG   249      31.025  20.766  25.488  1.00  0.00           H  
ATOM   3612  HB3 ARG   249      32.483  21.487  25.021  1.00  0.00           H  
ATOM   3613  CG  ARG   249      31.371  22.717  26.534  1.00  0.00           C  
ATOM   3614  HG2 ARG   249      30.392  22.607  27.000  1.00  0.00           H  
ATOM   3615  HG3 ARG   249      32.149  23.165  27.152  1.00  0.00           H  
ATOM   3616  CD  ARG   249      31.070  23.602  25.333  1.00  0.00           C  
ATOM   3617  HD2 ARG   249      30.173  23.184  24.875  1.00  0.00           H  
ATOM   3618  HD3 ARG   249      31.863  23.422  24.608  1.00  0.00           H  
ATOM   3619  NE  ARG   249      30.974  24.970  25.801  1.00  0.00           N  
ATOM   3620  HE  ARG   249      30.312  25.160  26.540  1.00  0.00           H  
ATOM   3621  CZ  ARG   249      31.547  26.063  25.238  1.00  0.00           C  
ATOM   3622  NH1 ARG   249      32.382  25.953  24.259  1.00  0.00           N  
ATOM   3623 HH11 ARG   249      32.518  25.005  23.937  1.00  0.00           H  
ATOM   3624 HH12 ARG   249      32.706  26.805  23.824  1.00  0.00           H  
ATOM   3625  NH2 ARG   249      31.268  27.189  25.758  1.00  0.00           N  
ATOM   3626 HH21 ARG   249      30.762  27.267  26.628  1.00  0.00           H  
ATOM   3627 HH22 ARG   249      31.904  27.938  25.523  1.00  0.00           H  
ATOM   3628  C   ARG   249      32.766  19.049  26.432  1.00  0.00           C  
ATOM   3629  O   ARG   249      31.790  18.295  26.469  1.00  0.00           O  
ATOM   3630  N   SER   250      33.971  18.680  26.013  1.00  0.00           N  
ATOM   3631  H   SER   250      34.759  19.311  26.059  1.00  0.00           H  
ATOM   3632  CA  SER   250      34.123  17.302  25.368  1.00  0.00           C  
ATOM   3633  HA  SER   250      33.172  16.775  25.283  1.00  0.00           H  
ATOM   3634  CB  SER   250      34.749  17.466  24.000  1.00  0.00           C  
ATOM   3635  HB2 SER   250      34.897  16.508  23.501  1.00  0.00           H  
ATOM   3636  HB3 SER   250      34.039  18.079  23.446  1.00  0.00           H  
ATOM   3637  OG  SER   250      35.933  18.321  24.081  1.00  0.00           O  
ATOM   3638  HG  SER   250      35.637  19.227  24.198  1.00  0.00           H  
ATOM   3639  C   SER   250      35.039  16.432  26.099  1.00  0.00           C  
ATOM   3640  O   SER   250      34.872  15.183  26.073  1.00  0.00           O  
ATOM   3641  N   GLY   251      35.974  16.973  26.844  1.00  0.00           N  
ATOM   3642  H   GLY   251      35.959  17.982  26.896  1.00  0.00           H  
ATOM   3643  CA  GLY   251      37.070  16.333  27.571  1.00  0.00           C  
ATOM   3644  HA2 GLY   251      37.368  17.033  28.352  1.00  0.00           H  
ATOM   3645  HA3 GLY   251      36.855  15.283  27.768  1.00  0.00           H  
ATOM   3646  C   GLY   251      38.298  16.099  26.695  1.00  0.00           C  
ATOM   3647  O   GLY   251      39.233  15.390  27.075  1.00  0.00           O  
ATOM   3648  N   ASP   252      38.307  16.616  25.454  1.00  0.00           N  
ATOM   3649  H   ASP   252      37.526  17.207  25.207  1.00  0.00           H  
ATOM   3650  CA  ASP   252      39.412  16.609  24.483  1.00  0.00           C  
ATOM   3651  HA  ASP   252      39.874  15.625  24.414  1.00  0.00           H  
ATOM   3652  CB  ASP   252      38.872  16.750  23.065  1.00  0.00           C  
ATOM   3653  HB2 ASP   252      38.485  17.750  22.868  1.00  0.00           H  
ATOM   3654  HB3 ASP   252      39.640  16.644  22.298  1.00  0.00           H  
ATOM   3655  CG  ASP   252      37.807  15.781  22.675  1.00  0.00           C  
ATOM   3656  OD1 ASP   252      37.363  15.858  21.492  1.00  0.00           O  
ATOM   3657  OD2 ASP   252      37.447  14.866  23.415  1.00  0.00           O  
ATOM   3658  C   ASP   252      40.590  17.612  24.761  1.00  0.00           C  
ATOM   3659  O   ASP   252      40.387  18.814  24.736  1.00  0.00           O  
ATOM   3660  N   THR   253      41.850  17.127  24.802  1.00  0.00           N  
ATOM   3661  H   THR   253      42.035  16.151  24.616  1.00  0.00           H  
ATOM   3662  CA  THR   253      43.009  17.973  25.096  1.00  0.00           C  
ATOM   3663  HA  THR   253      42.682  18.934  25.492  1.00  0.00           H  
ATOM   3664  CB  THR   253      43.908  17.262  26.148  1.00  0.00           C  
ATOM   3665  HB  THR   253      44.321  16.377  25.663  1.00  0.00           H  
ATOM   3666  CG2 THR   253      44.948  18.119  26.735  1.00  0.00           C  
ATOM   3667 HG21 THR   253      45.470  18.562  25.887  1.00  0.00           H  
ATOM   3668 HG22 THR   253      45.759  17.611  27.257  1.00  0.00           H  
ATOM   3669 HG23 THR   253      44.530  18.870  27.406  1.00  0.00           H  
ATOM   3670  OG1 THR   253      43.145  16.871  27.256  1.00  0.00           O  
ATOM   3671  HG1 THR   253      42.461  16.270  26.949  1.00  0.00           H  
ATOM   3672  C   THR   253      43.925  18.163  23.818  1.00  0.00           C  
ATOM   3673  O   THR   253      44.123  17.204  23.100  1.00  0.00           O  
ATOM   3674  N   TYR   254      44.408  19.345  23.680  1.00  0.00           N  
ATOM   3675  H   TYR   254      44.131  20.066  24.331  1.00  0.00           H  
ATOM   3676  CA  TYR   254      45.127  19.861  22.465  1.00  0.00           C  
ATOM   3677  HA  TYR   254      45.492  18.981  21.934  1.00  0.00           H  
ATOM   3678  CB  TYR   254      44.121  20.648  21.642  1.00  0.00           C  
ATOM   3679  HB2 TYR   254      44.665  20.855  20.721  1.00  0.00           H  
ATOM   3680  HB3 TYR   254      43.868  21.550  22.197  1.00  0.00           H  
ATOM   3681  CG  TYR   254      42.808  19.987  21.320  1.00  0.00           C  
ATOM   3682  CD1 TYR   254      42.868  19.215  20.163  1.00  0.00           C  
ATOM   3683  HD1 TYR   254      43.790  19.108  19.611  1.00  0.00           H  
ATOM   3684  CE1 TYR   254      41.749  18.571  19.698  1.00  0.00           C  
ATOM   3685  HE1 TYR   254      41.874  17.901  18.860  1.00  0.00           H  
ATOM   3686  CZ  TYR   254      40.500  18.659  20.388  1.00  0.00           C  
ATOM   3687  OH  TYR   254      39.379  18.043  19.860  1.00  0.00           O  
ATOM   3688  HH  TYR   254      39.486  17.090  19.805  1.00  0.00           H  
ATOM   3689  CE2 TYR   254      40.488  19.477  21.557  1.00  0.00           C  
ATOM   3690  HE2 TYR   254      39.602  19.468  22.175  1.00  0.00           H  
ATOM   3691  CD2 TYR   254      41.657  20.198  22.026  1.00  0.00           C  
ATOM   3692  HD2 TYR   254      41.591  20.772  22.938  1.00  0.00           H  
ATOM   3693  C   TYR   254      46.262  20.753  22.893  1.00  0.00           C  
ATOM   3694  O   TYR   254      46.188  21.310  23.957  1.00  0.00           O  
ATOM   3695  N   GLN   255      47.239  20.834  22.046  1.00  0.00           N  
ATOM   3696  H   GLN   255      47.167  20.338  21.169  1.00  0.00           H  
ATOM   3697  CA  GLN   255      48.470  21.648  22.177  1.00  0.00           C  
ATOM   3698  HA  GLN   255      48.441  22.183  23.126  1.00  0.00           H  
ATOM   3699  CB  GLN   255      49.716  20.749  22.190  1.00  0.00           C  
ATOM   3700  HB2 GLN   255      49.834  20.153  21.284  1.00  0.00           H  
ATOM   3701  HB3 GLN   255      50.584  21.407  22.207  1.00  0.00           H  
ATOM   3702  CG  GLN   255      49.753  19.833  23.410  1.00  0.00           C  
ATOM   3703  HG2 GLN   255      49.710  20.534  24.244  1.00  0.00           H  
ATOM   3704  HG3 GLN   255      48.859  19.212  23.472  1.00  0.00           H  
ATOM   3705  CD  GLN   255      51.129  19.127  23.489  1.00  0.00           C  
ATOM   3706  OE1 GLN   255      52.091  19.415  22.840  1.00  0.00           O  
ATOM   3707  NE2 GLN   255      51.168  18.235  24.387  1.00  0.00           N  
ATOM   3708 HE21 GLN   255      50.317  18.074  24.908  1.00  0.00           H  
ATOM   3709 HE22 GLN   255      52.091  17.898  24.619  1.00  0.00           H  
ATOM   3710  C   GLN   255      48.569  22.784  21.199  1.00  0.00           C  
ATOM   3711  O   GLN   255      48.496  22.572  20.019  1.00  0.00           O  
ATOM   3712  N   VAL   256      48.726  24.040  21.656  1.00  0.00           N  
ATOM   3713  H   VAL   256      48.976  24.109  22.632  1.00  0.00           H  
ATOM   3714  CA  VAL   256      48.850  25.238  20.857  1.00  0.00           C  
ATOM   3715  HA  VAL   256      48.588  24.994  19.828  1.00  0.00           H  
ATOM   3716  CB  VAL   256      47.733  26.230  21.171  1.00  0.00           C  
ATOM   3717  HB  VAL   256      47.869  26.667  22.161  1.00  0.00           H  
ATOM   3718  CG1 VAL   256      47.739  27.438  20.233  1.00  0.00           C  
ATOM   3719 HG11 VAL   256      48.593  28.075  20.463  1.00  0.00           H  
ATOM   3720 HG12 VAL   256      47.839  27.133  19.191  1.00  0.00           H  
ATOM   3721 HG13 VAL   256      46.892  28.102  20.402  1.00  0.00           H  
ATOM   3722  CG2 VAL   256      46.375  25.568  21.288  1.00  0.00           C  
ATOM   3723 HG21 VAL   256      46.061  25.276  20.286  1.00  0.00           H  
ATOM   3724 HG22 VAL   256      45.725  26.379  21.616  1.00  0.00           H  
ATOM   3725 HG23 VAL   256      46.391  24.734  21.990  1.00  0.00           H  
ATOM   3726  C   VAL   256      50.236  25.879  20.955  1.00  0.00           C  
ATOM   3727  O   VAL   256      50.560  26.354  22.045  1.00  0.00           O  
ATOM   3728  N   ALA   257      51.068  25.856  19.897  1.00  0.00           N  
ATOM   3729  H   ALA   257      50.686  25.490  19.037  1.00  0.00           H  
ATOM   3730  CA  ALA   257      52.425  26.482  19.848  1.00  0.00           C  
ATOM   3731  HA  ALA   257      52.958  26.212  20.761  1.00  0.00           H  
ATOM   3732  CB  ALA   257      53.074  25.827  18.621  1.00  0.00           C  
ATOM   3733  HB1 ALA   257      54.162  25.878  18.670  1.00  0.00           H  
ATOM   3734  HB2 ALA   257      52.749  26.333  17.712  1.00  0.00           H  
ATOM   3735  HB3 ALA   257      52.781  24.778  18.585  1.00  0.00           H  
ATOM   3736  C   ALA   257      52.469  27.970  19.801  1.00  0.00           C  
ATOM   3737  O   ALA   257      51.777  28.569  19.004  1.00  0.00           O  
ATOM   3738  N   ALA   258      53.389  28.551  20.556  1.00  0.00           N  
ATOM   3739  H   ALA   258      53.907  27.893  21.121  1.00  0.00           H  
ATOM   3740  CA  ALA   258      53.430  29.889  20.908  1.00  0.00           C  
ATOM   3741  HA  ALA   258      53.009  30.498  20.108  1.00  0.00           H  
ATOM   3742  CB  ALA   258      52.482  30.079  22.131  1.00  0.00           C  
ATOM   3743  HB1 ALA   258      53.075  29.949  23.036  1.00  0.00           H  
ATOM   3744  HB2 ALA   258      52.269  31.148  22.123  1.00  0.00           H  
ATOM   3745  HB3 ALA   258      51.611  29.423  22.161  1.00  0.00           H  
ATOM   3746  C   ALA   258      54.856  30.462  21.218  1.00  0.00           C  
ATOM   3747  O   ALA   258      55.765  29.749  21.752  1.00  0.00           O  
ATOM   3748  N   ARG   259      55.099  31.729  20.787  1.00  0.00           N  
ATOM   3749  H   ARG   259      54.304  32.199  20.376  1.00  0.00           H  
ATOM   3750  CA  ARG   259      56.384  32.358  20.833  1.00  0.00           C  
ATOM   3751  HA  ARG   259      57.054  31.507  20.957  1.00  0.00           H  
ATOM   3752  CB  ARG   259      56.827  33.094  19.581  1.00  0.00           C  
ATOM   3753  HB2 ARG   259      56.972  32.393  18.759  1.00  0.00           H  
ATOM   3754  HB3 ARG   259      56.074  33.812  19.255  1.00  0.00           H  
ATOM   3755  CG  ARG   259      58.212  33.773  19.671  1.00  0.00           C  
ATOM   3756  HG2 ARG   259      58.357  34.377  18.775  1.00  0.00           H  
ATOM   3757  HG3 ARG   259      58.203  34.501  20.482  1.00  0.00           H  
ATOM   3758  CD  ARG   259      59.277  32.753  19.962  1.00  0.00           C  
ATOM   3759  HD2 ARG   259      59.429  32.083  19.116  1.00  0.00           H  
ATOM   3760  HD3 ARG   259      59.034  32.066  20.773  1.00  0.00           H  
ATOM   3761  NE  ARG   259      60.479  33.415  20.349  1.00  0.00           N  
ATOM   3762  HE  ARG   259      61.181  33.597  19.646  1.00  0.00           H  
ATOM   3763  CZ  ARG   259      60.923  33.494  21.629  1.00  0.00           C  
ATOM   3764  NH1 ARG   259      60.431  33.026  22.704  1.00  0.00           N  
ATOM   3765 HH11 ARG   259      59.469  32.729  22.625  1.00  0.00           H  
ATOM   3766 HH12 ARG   259      60.792  33.333  23.596  1.00  0.00           H  
ATOM   3767  NH2 ARG   259      62.091  34.085  21.746  1.00  0.00           N  
ATOM   3768 HH21 ARG   259      62.673  34.373  20.973  1.00  0.00           H  
ATOM   3769 HH22 ARG   259      62.494  34.020  22.670  1.00  0.00           H  
ATOM   3770  C   ARG   259      56.527  33.107  22.121  1.00  0.00           C  
ATOM   3771  O   ARG   259      57.558  33.165  22.718  1.00  0.00           O  
ATOM   3772  N   TYR   260      55.375  33.512  22.614  1.00  0.00           N  
ATOM   3773  H   TYR   260      54.491  33.415  22.135  1.00  0.00           H  
ATOM   3774  CA  TYR   260      55.297  34.232  23.835  1.00  0.00           C  
ATOM   3775  HA  TYR   260      56.187  34.138  24.456  1.00  0.00           H  
ATOM   3776  CB  TYR   260      55.273  35.739  23.425  1.00  0.00           C  
ATOM   3777  HB2 TYR   260      54.359  35.896  22.852  1.00  0.00           H  
ATOM   3778  HB3 TYR   260      55.257  36.313  24.351  1.00  0.00           H  
ATOM   3779  CG  TYR   260      56.485  36.242  22.655  1.00  0.00           C  
ATOM   3780  CD1 TYR   260      56.319  36.517  21.291  1.00  0.00           C  
ATOM   3781  HD1 TYR   260      55.362  36.632  20.804  1.00  0.00           H  
ATOM   3782  CE1 TYR   260      57.438  36.962  20.529  1.00  0.00           C  
ATOM   3783  HE1 TYR   260      57.414  37.309  19.506  1.00  0.00           H  
ATOM   3784  CZ  TYR   260      58.686  36.917  21.157  1.00  0.00           C  
ATOM   3785  OH  TYR   260      59.771  37.238  20.398  1.00  0.00           O  
ATOM   3786  HH  TYR   260      59.557  37.461  19.490  1.00  0.00           H  
ATOM   3787  CE2 TYR   260      58.879  36.579  22.532  1.00  0.00           C  
ATOM   3788  HE2 TYR   260      59.853  36.601  22.999  1.00  0.00           H  
ATOM   3789  CD2 TYR   260      57.748  36.165  23.249  1.00  0.00           C  
ATOM   3790  HD2 TYR   260      57.823  35.945  24.304  1.00  0.00           H  
ATOM   3791  C   TYR   260      53.928  33.775  24.597  1.00  0.00           C  
ATOM   3792  O   TYR   260      53.045  33.265  23.915  1.00  0.00           O  
ATOM   3793  N   VAL   261      53.946  33.764  25.962  1.00  0.00           N  
ATOM   3794  H   VAL   261      54.840  34.039  26.343  1.00  0.00           H  
ATOM   3795  CA  VAL   261      52.873  33.152  26.790  1.00  0.00           C  
ATOM   3796  HA  VAL   261      51.911  33.165  26.277  1.00  0.00           H  
ATOM   3797  CB  VAL   261      53.213  31.726  27.137  1.00  0.00           C  
ATOM   3798  HB  VAL   261      54.186  31.616  27.617  1.00  0.00           H  
ATOM   3799  CG1 VAL   261      52.073  31.131  27.942  1.00  0.00           C  
ATOM   3800 HG11 VAL   261      52.114  30.042  27.948  1.00  0.00           H  
ATOM   3801 HG12 VAL   261      51.077  31.504  27.702  1.00  0.00           H  
ATOM   3802 HG13 VAL   261      52.266  31.350  28.992  1.00  0.00           H  
ATOM   3803  CG2 VAL   261      53.259  30.889  25.799  1.00  0.00           C  
ATOM   3804 HG21 VAL   261      53.494  29.855  26.052  1.00  0.00           H  
ATOM   3805 HG22 VAL   261      52.328  30.860  25.232  1.00  0.00           H  
ATOM   3806 HG23 VAL   261      54.119  31.133  25.175  1.00  0.00           H  
ATOM   3807  C   VAL   261      52.663  34.031  28.069  1.00  0.00           C  
ATOM   3808  O   VAL   261      53.650  34.293  28.739  1.00  0.00           O  
ATOM   3809  N   VAL   262      51.405  34.356  28.390  1.00  0.00           N  
ATOM   3810  H   VAL   262      50.689  34.158  27.706  1.00  0.00           H  
ATOM   3811  CA  VAL   262      50.936  35.192  29.539  1.00  0.00           C  
ATOM   3812  HA  VAL   262      51.814  35.544  30.080  1.00  0.00           H  
ATOM   3813  CB  VAL   262      50.284  36.432  28.920  1.00  0.00           C  
ATOM   3814  HB  VAL   262      49.375  36.067  28.443  1.00  0.00           H  
ATOM   3815  CG1 VAL   262      49.840  37.483  29.976  1.00  0.00           C  
ATOM   3816 HG11 VAL   262      49.044  38.076  29.526  1.00  0.00           H  
ATOM   3817 HG12 VAL   262      50.674  38.082  30.342  1.00  0.00           H  
ATOM   3818 HG13 VAL   262      49.327  36.967  30.788  1.00  0.00           H  
ATOM   3819  CG2 VAL   262      51.132  37.175  27.871  1.00  0.00           C  
ATOM   3820 HG21 VAL   262      51.224  36.457  27.056  1.00  0.00           H  
ATOM   3821 HG22 VAL   262      52.064  37.520  28.320  1.00  0.00           H  
ATOM   3822 HG23 VAL   262      50.549  38.040  27.553  1.00  0.00           H  
ATOM   3823  C   VAL   262      50.087  34.372  30.509  1.00  0.00           C  
ATOM   3824  O   VAL   262      49.044  33.901  30.043  1.00  0.00           O  
ATOM   3825  N   VAL   263      50.404  34.352  31.794  1.00  0.00           N  
ATOM   3826  H   VAL   263      51.244  34.796  32.136  1.00  0.00           H  
ATOM   3827  CA  VAL   263      49.456  33.789  32.764  1.00  0.00           C  
ATOM   3828  HA  VAL   263      48.589  33.315  32.305  1.00  0.00           H  
ATOM   3829  CB  VAL   263      50.171  32.730  33.631  1.00  0.00           C  
ATOM   3830  HB  VAL   263      50.845  33.205  34.344  1.00  0.00           H  
ATOM   3831  CG1 VAL   263      49.147  31.871  34.381  1.00  0.00           C  
ATOM   3832 HG11 VAL   263      48.634  32.624  34.979  1.00  0.00           H  
ATOM   3833 HG12 VAL   263      48.530  31.239  33.741  1.00  0.00           H  
ATOM   3834 HG13 VAL   263      49.572  31.233  35.156  1.00  0.00           H  
ATOM   3835  CG2 VAL   263      50.949  31.595  32.783  1.00  0.00           C  
ATOM   3836 HG21 VAL   263      50.378  31.327  31.894  1.00  0.00           H  
ATOM   3837 HG22 VAL   263      51.131  30.683  33.352  1.00  0.00           H  
ATOM   3838 HG23 VAL   263      51.953  31.882  32.471  1.00  0.00           H  
ATOM   3839  C   VAL   263      48.966  34.943  33.620  1.00  0.00           C  
ATOM   3840  O   VAL   263      49.761  35.628  34.295  1.00  0.00           O  
ATOM   3841  N   GLY   264      47.672  35.162  33.632  1.00  0.00           N  
ATOM   3842  H   GLY   264      47.006  34.761  32.987  1.00  0.00           H  
ATOM   3843  CA  GLY   264      47.006  36.131  34.504  1.00  0.00           C  
ATOM   3844  HA2 GLY   264      47.718  36.465  35.260  1.00  0.00           H  
ATOM   3845  HA3 GLY   264      46.697  37.037  33.984  1.00  0.00           H  
ATOM   3846  C   GLY   264      45.747  35.661  35.180  1.00  0.00           C  
ATOM   3847  O   GLY   264      44.843  35.362  34.414  1.00  0.00           O  
ATOM   3848  N   ALA   265      45.695  35.251  36.428  1.00  0.00           N  
ATOM   3849  H   ALA   265      46.561  35.304  36.945  1.00  0.00           H  
ATOM   3850  CA  ALA   265      44.407  35.026  37.191  1.00  0.00           C  
ATOM   3851  HA  ALA   265      43.728  35.754  36.747  1.00  0.00           H  
ATOM   3852  CB  ALA   265      43.877  33.576  37.045  1.00  0.00           C  
ATOM   3853  HB1 ALA   265      43.063  33.286  37.710  1.00  0.00           H  
ATOM   3854  HB2 ALA   265      44.725  32.901  36.935  1.00  0.00           H  
ATOM   3855  HB3 ALA   265      43.475  33.463  36.038  1.00  0.00           H  
ATOM   3856  C   ALA   265      44.668  35.436  38.627  1.00  0.00           C  
ATOM   3857  O   ALA   265      45.197  34.670  39.444  1.00  0.00           O  
ATOM   3858  N   ASP   266      44.379  36.657  38.957  1.00  0.00           N  
ATOM   3859  H   ASP   266      44.159  37.216  38.145  1.00  0.00           H  
ATOM   3860  CA  ASP   266      44.618  37.421  40.255  1.00  0.00           C  
ATOM   3861  HA  ASP   266      44.611  38.457  39.917  1.00  0.00           H  
ATOM   3862  CB  ASP   266      43.387  37.284  41.227  1.00  0.00           C  
ATOM   3863  HB2 ASP   266      43.655  37.865  42.110  1.00  0.00           H  
ATOM   3864  HB3 ASP   266      42.496  37.722  40.778  1.00  0.00           H  
ATOM   3865  CG  ASP   266      43.093  35.835  41.560  1.00  0.00           C  
ATOM   3866  OD1 ASP   266      43.611  35.382  42.570  1.00  0.00           O  
ATOM   3867  OD2 ASP   266      42.406  35.192  40.759  1.00  0.00           O  
ATOM   3868  C   ASP   266      46.026  37.077  40.965  1.00  0.00           C  
ATOM   3869  O   ASP   266      47.053  37.254  40.370  1.00  0.00           O  
ATOM   3870  N   ALA   267      46.010  36.710  42.250  1.00  0.00           N  
ATOM   3871  H   ALA   267      45.086  36.425  42.544  1.00  0.00           H  
ATOM   3872  CA  ALA   267      47.197  36.421  43.060  1.00  0.00           C  
ATOM   3873  HA  ALA   267      48.087  36.746  42.521  1.00  0.00           H  
ATOM   3874  CB  ALA   267      47.188  37.306  44.284  1.00  0.00           C  
ATOM   3875  HB1 ALA   267      47.227  38.348  43.966  1.00  0.00           H  
ATOM   3876  HB2 ALA   267      46.220  37.190  44.770  1.00  0.00           H  
ATOM   3877  HB3 ALA   267      48.085  37.123  44.877  1.00  0.00           H  
ATOM   3878  C   ALA   267      47.372  34.995  43.417  1.00  0.00           C  
ATOM   3879  O   ALA   267      48.512  34.597  43.635  1.00  0.00           O  
ATOM   3880  N   LEU   268      46.301  34.253  43.525  1.00  0.00           N  
ATOM   3881  H   LEU   268      45.419  34.680  43.278  1.00  0.00           H  
ATOM   3882  CA  LEU   268      46.341  32.916  44.094  1.00  0.00           C  
ATOM   3883  HA  LEU   268      47.068  32.776  44.894  1.00  0.00           H  
ATOM   3884  CB  LEU   268      44.910  32.521  44.641  1.00  0.00           C  
ATOM   3885  HB2 LEU   268      44.938  31.464  44.908  1.00  0.00           H  
ATOM   3886  HB3 LEU   268      44.098  32.637  43.923  1.00  0.00           H  
ATOM   3887  CG  LEU   268      44.426  33.490  45.797  1.00  0.00           C  
ATOM   3888  HG  LEU   268      44.506  34.504  45.408  1.00  0.00           H  
ATOM   3889  CD1 LEU   268      42.884  33.213  46.097  1.00  0.00           C  
ATOM   3890 HD11 LEU   268      42.722  32.144  46.236  1.00  0.00           H  
ATOM   3891 HD12 LEU   268      42.286  33.539  45.247  1.00  0.00           H  
ATOM   3892 HD13 LEU   268      42.595  33.794  46.973  1.00  0.00           H  
ATOM   3893  CD2 LEU   268      45.309  33.629  47.045  1.00  0.00           C  
ATOM   3894 HD21 LEU   268      45.254  32.753  47.692  1.00  0.00           H  
ATOM   3895 HD22 LEU   268      44.972  34.501  47.604  1.00  0.00           H  
ATOM   3896 HD23 LEU   268      46.382  33.627  46.853  1.00  0.00           H  
ATOM   3897  C   LEU   268      46.525  32.027  42.850  1.00  0.00           C  
ATOM   3898  O   LEU   268      47.492  31.318  42.789  1.00  0.00           O  
ATOM   3899  N   ARG   269      45.671  32.186  41.850  1.00  0.00           N  
ATOM   3900  H   ARG   269      44.961  32.903  41.903  1.00  0.00           H  
ATOM   3901  CA  ARG   269      45.678  31.314  40.633  1.00  0.00           C  
ATOM   3902  HA  ARG   269      45.829  30.274  40.922  1.00  0.00           H  
ATOM   3903  CB  ARG   269      44.310  31.494  39.945  1.00  0.00           C  
ATOM   3904  HB2 ARG   269      44.118  30.832  39.101  1.00  0.00           H  
ATOM   3905  HB3 ARG   269      44.231  32.501  39.534  1.00  0.00           H  
ATOM   3906  CG  ARG   269      43.181  31.224  40.928  1.00  0.00           C  
ATOM   3907  HG2 ARG   269      43.280  30.209  41.313  1.00  0.00           H  
ATOM   3908  HG3 ARG   269      43.153  31.858  41.814  1.00  0.00           H  
ATOM   3909  CD  ARG   269      41.789  31.269  40.258  1.00  0.00           C  
ATOM   3910  HD2 ARG   269      41.771  30.638  39.369  1.00  0.00           H  
ATOM   3911  HD3 ARG   269      41.113  30.883  41.021  1.00  0.00           H  
ATOM   3912  NE  ARG   269      41.446  32.709  39.942  1.00  0.00           N  
ATOM   3913  HE  ARG   269      42.085  33.396  40.314  1.00  0.00           H  
ATOM   3914  CZ  ARG   269      40.488  33.146  39.253  1.00  0.00           C  
ATOM   3915  NH1 ARG   269      39.570  32.338  38.832  1.00  0.00           N  
ATOM   3916 HH11 ARG   269      39.557  31.367  39.109  1.00  0.00           H  
ATOM   3917 HH12 ARG   269      38.695  32.786  38.601  1.00  0.00           H  
ATOM   3918  NH2 ARG   269      40.477  34.404  39.051  1.00  0.00           N  
ATOM   3919 HH21 ARG   269      41.112  34.952  39.613  1.00  0.00           H  
ATOM   3920 HH22 ARG   269      39.862  34.790  38.348  1.00  0.00           H  
ATOM   3921  C   ARG   269      46.844  31.732  39.741  1.00  0.00           C  
ATOM   3922  O   ARG   269      47.364  30.791  39.140  1.00  0.00           O  
ATOM   3923  N   THR   270      47.292  32.992  39.642  1.00  0.00           N  
ATOM   3924  H   THR   270      46.693  33.748  39.942  1.00  0.00           H  
ATOM   3925  CA  THR   270      48.427  33.367  38.729  1.00  0.00           C  
ATOM   3926  HA  THR   270      48.120  33.218  37.694  1.00  0.00           H  
ATOM   3927  CB  THR   270      48.814  34.821  38.788  1.00  0.00           C  
ATOM   3928  HB  THR   270      49.129  35.166  39.772  1.00  0.00           H  
ATOM   3929  CG2 THR   270      50.002  35.046  37.824  1.00  0.00           C  
ATOM   3930 HG21 THR   270      50.959  34.664  38.180  1.00  0.00           H  
ATOM   3931 HG22 THR   270      50.072  36.103  37.568  1.00  0.00           H  
ATOM   3932 HG23 THR   270      49.692  34.532  36.914  1.00  0.00           H  
ATOM   3933  OG1 THR   270      47.794  35.704  38.380  1.00  0.00           O  
ATOM   3934  HG1 THR   270      47.736  36.345  39.093  1.00  0.00           H  
ATOM   3935  C   THR   270      49.696  32.375  38.899  1.00  0.00           C  
ATOM   3936  O   THR   270      50.149  31.756  37.913  1.00  0.00           O  
ATOM   3937  N   PRO   271      50.251  32.254  40.110  1.00  0.00           N  
ATOM   3938  CD  PRO   271      49.915  33.054  41.298  1.00  0.00           C  
ATOM   3939  HD2 PRO   271      48.851  33.041  41.534  1.00  0.00           H  
ATOM   3940  HD3 PRO   271      50.225  34.087  41.143  1.00  0.00           H  
ATOM   3941  CG  PRO   271      50.608  32.330  42.433  1.00  0.00           C  
ATOM   3942  HG2 PRO   271      50.735  33.017  43.270  1.00  0.00           H  
ATOM   3943  HG3 PRO   271      49.983  31.503  42.771  1.00  0.00           H  
ATOM   3944  CB  PRO   271      51.910  31.755  41.788  1.00  0.00           C  
ATOM   3945  HB2 PRO   271      52.329  30.958  42.402  1.00  0.00           H  
ATOM   3946  HB3 PRO   271      52.636  32.562  41.692  1.00  0.00           H  
ATOM   3947  CA  PRO   271      51.344  31.351  40.444  1.00  0.00           C  
ATOM   3948  HA  PRO   271      52.087  31.402  39.648  1.00  0.00           H  
ATOM   3949  C   PRO   271      50.899  29.864  40.509  1.00  0.00           C  
ATOM   3950  O   PRO   271      51.792  29.025  40.571  1.00  0.00           O  
ATOM   3951  N   GLN   272      49.636  29.534  40.442  1.00  0.00           N  
ATOM   3952  H   GLN   272      48.920  30.220  40.248  1.00  0.00           H  
ATOM   3953  CA  GLN   272      49.273  28.103  40.467  1.00  0.00           C  
ATOM   3954  HA  GLN   272      49.825  27.578  41.247  1.00  0.00           H  
ATOM   3955  CB  GLN   272      47.855  28.020  40.984  1.00  0.00           C  
ATOM   3956  HB2 GLN   272      47.213  28.622  40.341  1.00  0.00           H  
ATOM   3957  HB3 GLN   272      47.778  28.510  41.954  1.00  0.00           H  
ATOM   3958  CG  GLN   272      47.447  26.561  41.113  1.00  0.00           C  
ATOM   3959  HG2 GLN   272      47.473  26.126  40.114  1.00  0.00           H  
ATOM   3960  HG3 GLN   272      48.129  26.025  41.773  1.00  0.00           H  
ATOM   3961  CD  GLN   272      46.027  26.493  41.634  1.00  0.00           C  
ATOM   3962  OE1 GLN   272      45.175  27.237  41.235  1.00  0.00           O  
ATOM   3963  NE2 GLN   272      45.712  25.468  42.456  1.00  0.00           N  
ATOM   3964 HE21 GLN   272      46.495  24.890  42.727  1.00  0.00           H  
ATOM   3965 HE22 GLN   272      44.758  25.322  42.753  1.00  0.00           H  
ATOM   3966  C   GLN   272      49.521  27.271  39.131  1.00  0.00           C  
ATOM   3967  O   GLN   272      49.993  26.108  39.189  1.00  0.00           O  
ATOM   3968  N   LEU   273      49.050  27.847  38.053  1.00  0.00           N  
ATOM   3969  H   LEU   273      48.336  28.552  38.173  1.00  0.00           H  
ATOM   3970  CA  LEU   273      49.331  27.192  36.773  1.00  0.00           C  
ATOM   3971  HA  LEU   273      49.109  26.128  36.859  1.00  0.00           H  
ATOM   3972  CB  LEU   273      48.510  27.793  35.588  1.00  0.00           C  
ATOM   3973  HB2 LEU   273      47.466  27.789  35.903  1.00  0.00           H  
ATOM   3974  HB3 LEU   273      48.812  28.841  35.593  1.00  0.00           H  
ATOM   3975  CG  LEU   273      48.738  27.260  34.158  1.00  0.00           C  
ATOM   3976  HG  LEU   273      49.760  27.286  33.781  1.00  0.00           H  
ATOM   3977  CD1 LEU   273      48.255  25.855  33.905  1.00  0.00           C  
ATOM   3978 HD11 LEU   273      48.133  25.569  32.861  1.00  0.00           H  
ATOM   3979 HD12 LEU   273      47.266  25.735  34.350  1.00  0.00           H  
ATOM   3980 HD13 LEU   273      48.972  25.103  34.237  1.00  0.00           H  
ATOM   3981  CD2 LEU   273      47.800  28.135  33.269  1.00  0.00           C  
ATOM   3982 HD21 LEU   273      46.726  27.971  33.353  1.00  0.00           H  
ATOM   3983 HD22 LEU   273      47.834  29.211  33.442  1.00  0.00           H  
ATOM   3984 HD23 LEU   273      48.095  28.069  32.222  1.00  0.00           H  
ATOM   3985  C   LEU   273      50.843  27.309  36.411  1.00  0.00           C  
ATOM   3986  O   LEU   273      51.312  26.413  35.739  1.00  0.00           O  
ATOM   3987  N   LEU   274      51.613  28.192  37.025  1.00  0.00           N  
ATOM   3988  H   LEU   274      51.206  28.920  37.595  1.00  0.00           H  
ATOM   3989  CA  LEU   274      53.059  28.368  36.964  1.00  0.00           C  
ATOM   3990  HA  LEU   274      53.345  28.276  35.916  1.00  0.00           H  
ATOM   3991  CB  LEU   274      53.506  29.735  37.463  1.00  0.00           C  
ATOM   3992  HB2 LEU   274      53.071  29.879  38.452  1.00  0.00           H  
ATOM   3993  HB3 LEU   274      54.592  29.718  37.549  1.00  0.00           H  
ATOM   3994  CG  LEU   274      53.109  30.853  36.481  1.00  0.00           C  
ATOM   3995  HG  LEU   274      52.074  30.808  36.141  1.00  0.00           H  
ATOM   3996  CD1 LEU   274      53.227  32.267  37.018  1.00  0.00           C  
ATOM   3997 HD11 LEU   274      54.225  32.494  37.392  1.00  0.00           H  
ATOM   3998 HD12 LEU   274      52.979  32.970  36.223  1.00  0.00           H  
ATOM   3999 HD13 LEU   274      52.541  32.361  37.859  1.00  0.00           H  
ATOM   4000  CD2 LEU   274      53.925  30.785  35.156  1.00  0.00           C  
ATOM   4001 HD21 LEU   274      54.963  30.948  35.445  1.00  0.00           H  
ATOM   4002 HD22 LEU   274      53.632  31.621  34.521  1.00  0.00           H  
ATOM   4003 HD23 LEU   274      53.756  29.929  34.503  1.00  0.00           H  
ATOM   4004  C   LEU   274      53.796  27.212  37.739  1.00  0.00           C  
ATOM   4005  O   LEU   274      54.746  26.555  37.242  1.00  0.00           O  
ATOM   4006  N   TRP   275      53.406  26.963  39.018  1.00  0.00           N  
ATOM   4007  H   TRP   275      52.746  27.622  39.406  1.00  0.00           H  
ATOM   4008  CA  TRP   275      53.953  25.847  39.805  1.00  0.00           C  
ATOM   4009  HA  TRP   275      55.039  25.815  39.716  1.00  0.00           H  
ATOM   4010  CB  TRP   275      53.423  25.887  41.236  1.00  0.00           C  
ATOM   4011  HB2 TRP   275      53.622  26.901  41.582  1.00  0.00           H  
ATOM   4012  HB3 TRP   275      52.335  25.823  41.210  1.00  0.00           H  
ATOM   4013  CG  TRP   275      54.079  24.888  42.128  1.00  0.00           C  
ATOM   4014  CD1 TRP   275      53.649  23.630  42.284  1.00  0.00           C  
ATOM   4015  HD1 TRP   275      52.765  23.175  41.862  1.00  0.00           H  
ATOM   4016  NE1 TRP   275      54.504  23.039  43.218  1.00  0.00           N  
ATOM   4017  HE1 TRP   275      54.422  22.049  43.401  1.00  0.00           H  
ATOM   4018  CE2 TRP   275      55.552  23.859  43.587  1.00  0.00           C  
ATOM   4019  CZ2 TRP   275      56.684  23.795  44.412  1.00  0.00           C  
ATOM   4020  HZ2 TRP   275      56.933  22.875  44.919  1.00  0.00           H  
ATOM   4021  CH2 TRP   275      57.573  24.866  44.415  1.00  0.00           C  
ATOM   4022  HH2 TRP   275      58.569  24.828  44.830  1.00  0.00           H  
ATOM   4023  CZ3 TRP   275      57.172  26.099  43.934  1.00  0.00           C  
ATOM   4024  HZ3 TRP   275      57.697  27.016  44.155  1.00  0.00           H  
ATOM   4025  CE3 TRP   275      56.010  26.186  43.189  1.00  0.00           C  
ATOM   4026  HE3 TRP   275      55.665  27.127  42.787  1.00  0.00           H  
ATOM   4027  CD2 TRP   275      55.224  25.074  42.914  1.00  0.00           C  
ATOM   4028  C   TRP   275      53.696  24.487  39.025  1.00  0.00           C  
ATOM   4029  O   TRP   275      54.657  23.855  38.772  1.00  0.00           O  
ATOM   4030  N   ALA   276      52.454  24.209  38.515  1.00  0.00           N  
ATOM   4031  H   ALA   276      51.675  24.799  38.770  1.00  0.00           H  
ATOM   4032  CA  ALA   276      52.145  23.045  37.629  1.00  0.00           C  
ATOM   4033  HA  ALA   276      52.190  22.113  38.193  1.00  0.00           H  
ATOM   4034  CB  ALA   276      50.662  23.148  37.223  1.00  0.00           C  
ATOM   4035  HB1 ALA   276      50.602  23.658  36.261  1.00  0.00           H  
ATOM   4036  HB2 ALA   276      50.268  22.132  37.206  1.00  0.00           H  
ATOM   4037  HB3 ALA   276      50.118  23.634  38.034  1.00  0.00           H  
ATOM   4038  C   ALA   276      53.035  22.901  36.443  1.00  0.00           C  
ATOM   4039  O   ALA   276      53.347  21.801  36.015  1.00  0.00           O  
ATOM   4040  N   SER   277      53.433  24.019  35.846  1.00  0.00           N  
ATOM   4041  H   SER   277      53.133  24.899  36.240  1.00  0.00           H  
ATOM   4042  CA  SER   277      54.290  24.036  34.613  1.00  0.00           C  
ATOM   4043  HA  SER   277      53.900  23.217  34.008  1.00  0.00           H  
ATOM   4044  CB  SER   277      54.057  25.252  33.813  1.00  0.00           C  
ATOM   4045  HB2 SER   277      54.524  25.012  32.858  1.00  0.00           H  
ATOM   4046  HB3 SER   277      54.539  26.114  34.275  1.00  0.00           H  
ATOM   4047  OG  SER   277      52.662  25.367  33.651  1.00  0.00           O  
ATOM   4048  HG  SER   277      52.147  25.581  34.432  1.00  0.00           H  
ATOM   4049  C   SER   277      55.759  23.846  34.976  1.00  0.00           C  
ATOM   4050  O   SER   277      56.615  23.758  34.123  1.00  0.00           O  
ATOM   4051  N   GLY   278      56.140  23.741  36.257  1.00  0.00           N  
ATOM   4052  H   GLY   278      55.399  23.760  36.943  1.00  0.00           H  
ATOM   4053  CA  GLY   278      57.492  23.507  36.729  1.00  0.00           C  
ATOM   4054  HA2 GLY   278      57.388  23.097  37.734  1.00  0.00           H  
ATOM   4055  HA3 GLY   278      57.904  22.706  36.115  1.00  0.00           H  
ATOM   4056  C   GLY   278      58.409  24.705  36.868  1.00  0.00           C  
ATOM   4057  O   GLY   278      59.582  24.528  37.074  1.00  0.00           O  
ATOM   4058  N   ILE   279      57.828  25.911  36.892  1.00  0.00           N  
ATOM   4059  H   ILE   279      56.820  25.935  36.833  1.00  0.00           H  
ATOM   4060  CA  ILE   279      58.512  27.121  37.396  1.00  0.00           C  
ATOM   4061  HA  ILE   279      59.542  27.124  37.039  1.00  0.00           H  
ATOM   4062  CB  ILE   279      57.822  28.430  36.911  1.00  0.00           C  
ATOM   4063  HB  ILE   279      56.758  28.364  37.138  1.00  0.00           H  
ATOM   4064  CG2 ILE   279      58.481  29.748  37.390  1.00  0.00           C  
ATOM   4065 HG21 ILE   279      58.058  30.637  36.923  1.00  0.00           H  
ATOM   4066 HG22 ILE   279      58.437  29.858  38.473  1.00  0.00           H  
ATOM   4067 HG23 ILE   279      59.547  29.815  37.172  1.00  0.00           H  
ATOM   4068  CG1 ILE   279      57.968  28.497  35.374  1.00  0.00           C  
ATOM   4069 HG12 ILE   279      58.826  27.873  35.127  1.00  0.00           H  
ATOM   4070 HG13 ILE   279      58.169  29.530  35.090  1.00  0.00           H  
ATOM   4071  CD1 ILE   279      56.719  28.012  34.582  1.00  0.00           C  
ATOM   4072 HD11 ILE   279      56.396  27.014  34.878  1.00  0.00           H  
ATOM   4073 HD12 ILE   279      55.850  28.656  34.718  1.00  0.00           H  
ATOM   4074 HD13 ILE   279      57.002  27.956  33.531  1.00  0.00           H  
ATOM   4075  C   ILE   279      58.443  26.915  38.926  1.00  0.00           C  
ATOM   4076  O   ILE   279      57.405  27.013  39.560  1.00  0.00           O  
ATOM   4077  N   ARG   280      59.562  26.700  39.614  1.00  0.00           N  
ATOM   4078  H   ARG   280      60.422  26.707  39.084  1.00  0.00           H  
ATOM   4079  CA  ARG   280      59.607  26.375  41.031  1.00  0.00           C  
ATOM   4080  HA  ARG   280      58.674  26.708  41.485  1.00  0.00           H  
ATOM   4081  CB  ARG   280      59.799  24.808  41.207  1.00  0.00           C  
ATOM   4082  HB2 ARG   280      60.717  24.492  40.712  1.00  0.00           H  
ATOM   4083  HB3 ARG   280      59.846  24.561  42.267  1.00  0.00           H  
ATOM   4084  CG  ARG   280      58.585  23.951  40.760  1.00  0.00           C  
ATOM   4085  HG2 ARG   280      57.708  24.098  41.391  1.00  0.00           H  
ATOM   4086  HG3 ARG   280      58.327  24.228  39.738  1.00  0.00           H  
ATOM   4087  CD  ARG   280      58.972  22.463  40.802  1.00  0.00           C  
ATOM   4088  HD2 ARG   280      59.905  22.413  40.241  1.00  0.00           H  
ATOM   4089  HD3 ARG   280      58.317  21.801  40.237  1.00  0.00           H  
ATOM   4090  NE  ARG   280      59.132  21.943  42.201  1.00  0.00           N  
ATOM   4091  HE  ARG   280      59.896  22.278  42.770  1.00  0.00           H  
ATOM   4092  CZ  ARG   280      58.133  21.308  42.776  1.00  0.00           C  
ATOM   4093  NH1 ARG   280      57.054  21.004  42.116  1.00  0.00           N  
ATOM   4094 HH11 ARG   280      56.334  20.549  42.659  1.00  0.00           H  
ATOM   4095 HH12 ARG   280      56.910  21.231  41.142  1.00  0.00           H  
ATOM   4096  NH2 ARG   280      58.186  20.952  43.983  1.00  0.00           N  
ATOM   4097 HH21 ARG   280      58.954  21.340  44.512  1.00  0.00           H  
ATOM   4098 HH22 ARG   280      57.458  20.416  44.434  1.00  0.00           H  
ATOM   4099  C   ARG   280      60.653  27.189  41.804  1.00  0.00           C  
ATOM   4100  O   ARG   280      61.330  26.612  42.641  1.00  0.00           O  
ATOM   4101  N   PRO   281      60.908  28.518  41.484  1.00  0.00           N  
ATOM   4102  CD  PRO   281      60.238  29.269  40.482  1.00  0.00           C  
ATOM   4103  HD2 PRO   281      60.443  28.985  39.450  1.00  0.00           H  
ATOM   4104  HD3 PRO   281      59.163  29.125  40.588  1.00  0.00           H  
ATOM   4105  CG  PRO   281      60.632  30.740  40.720  1.00  0.00           C  
ATOM   4106  HG2 PRO   281      60.452  31.320  39.815  1.00  0.00           H  
ATOM   4107  HG3 PRO   281      60.029  31.263  41.463  1.00  0.00           H  
ATOM   4108  CB  PRO   281      62.062  30.620  41.355  1.00  0.00           C  
ATOM   4109  HB2 PRO   281      62.259  31.487  41.986  1.00  0.00           H  
ATOM   4110  HB3 PRO   281      62.863  30.477  40.630  1.00  0.00           H  
ATOM   4111  CA  PRO   281      61.859  29.347  42.187  1.00  0.00           C  
ATOM   4112  HA  PRO   281      62.842  28.896  42.322  1.00  0.00           H  
ATOM   4113  C   PRO   281      61.321  29.639  43.624  1.00  0.00           C  
ATOM   4114  O   PRO   281      60.137  29.752  43.842  1.00  0.00           O  
ATOM   4115  N   ASP   282      62.260  29.839  44.590  1.00  0.00           N  
ATOM   4116  H   ASP   282      63.174  29.498  44.326  1.00  0.00           H  
ATOM   4117  CA  ASP   282      61.970  30.144  45.989  1.00  0.00           C  
ATOM   4118  HA  ASP   282      61.422  29.305  46.420  1.00  0.00           H  
ATOM   4119  CB  ASP   282      63.252  30.489  46.738  1.00  0.00           C  
ATOM   4120  HB2 ASP   282      63.529  31.497  46.429  1.00  0.00           H  
ATOM   4121  HB3 ASP   282      64.078  29.797  46.570  1.00  0.00           H  
ATOM   4122  CG  ASP   282      63.042  30.496  48.269  1.00  0.00           C  
ATOM   4123  OD1 ASP   282      63.816  31.203  49.009  1.00  0.00           O  
ATOM   4124  OD2 ASP   282      62.157  29.713  48.716  1.00  0.00           O  
ATOM   4125  C   ASP   282      60.999  31.380  46.079  1.00  0.00           C  
ATOM   4126  O   ASP   282      60.167  31.357  47.006  1.00  0.00           O  
ATOM   4127  N   ALA   283      61.090  32.410  45.200  1.00  0.00           N  
ATOM   4128  H   ALA   283      61.742  32.451  44.429  1.00  0.00           H  
ATOM   4129  CA  ALA   283      60.187  33.560  45.222  1.00  0.00           C  
ATOM   4130  HA  ALA   283      60.066  33.845  46.267  1.00  0.00           H  
ATOM   4131  CB  ALA   283      60.829  34.753  44.525  1.00  0.00           C  
ATOM   4132  HB1 ALA   283      60.211  35.640  44.662  1.00  0.00           H  
ATOM   4133  HB2 ALA   283      61.720  34.895  45.137  1.00  0.00           H  
ATOM   4134  HB3 ALA   283      61.102  34.500  43.500  1.00  0.00           H  
ATOM   4135  C   ALA   283      58.746  33.323  44.677  1.00  0.00           C  
ATOM   4136  O   ALA   283      57.841  34.157  44.900  1.00  0.00           O  
ATOM   4137  N   LEU   284      58.509  32.232  43.975  1.00  0.00           N  
ATOM   4138  H   LEU   284      59.226  31.523  44.040  1.00  0.00           H  
ATOM   4139  CA  LEU   284      57.085  31.894  43.462  1.00  0.00           C  
ATOM   4140  HA  LEU   284      56.739  32.831  43.025  1.00  0.00           H  
ATOM   4141  CB  LEU   284      57.118  30.817  42.375  1.00  0.00           C  
ATOM   4142  HB2 LEU   284      57.394  29.909  42.913  1.00  0.00           H  
ATOM   4143  HB3 LEU   284      57.971  31.023  41.729  1.00  0.00           H  
ATOM   4144  CG  LEU   284      55.752  30.703  41.671  1.00  0.00           C  
ATOM   4145  HG  LEU   284      54.951  30.337  42.313  1.00  0.00           H  
ATOM   4146  CD1 LEU   284      55.422  32.013  40.942  1.00  0.00           C  
ATOM   4147 HD11 LEU   284      54.567  31.732  40.328  1.00  0.00           H  
ATOM   4148 HD12 LEU   284      56.316  32.467  40.515  1.00  0.00           H  
ATOM   4149 HD13 LEU   284      55.168  32.707  41.744  1.00  0.00           H  
ATOM   4150  CD2 LEU   284      55.715  29.601  40.657  1.00  0.00           C  
ATOM   4151 HD21 LEU   284      56.368  29.828  39.815  1.00  0.00           H  
ATOM   4152 HD22 LEU   284      55.933  28.693  41.219  1.00  0.00           H  
ATOM   4153 HD23 LEU   284      54.702  29.508  40.265  1.00  0.00           H  
ATOM   4154  C   LEU   284      56.150  31.649  44.654  1.00  0.00           C  
ATOM   4155  O   LEU   284      56.600  30.940  45.565  1.00  0.00           O  
ATOM   4156  N   GLY   285      54.939  32.230  44.747  1.00  0.00           N  
ATOM   4157  H   GLY   285      54.602  32.844  44.019  1.00  0.00           H  
ATOM   4158  CA  GLY   285      53.958  32.136  45.858  1.00  0.00           C  
ATOM   4159  HA2 GLY   285      53.806  31.081  46.085  1.00  0.00           H  
ATOM   4160  HA3 GLY   285      53.015  32.522  45.472  1.00  0.00           H  
ATOM   4161  C   GLY   285      54.339  33.012  47.045  1.00  0.00           C  
ATOM   4162  O   GLY   285      53.438  33.439  47.755  1.00  0.00           O  
ATOM   4163  N   ARG   286      55.636  33.290  47.255  1.00  0.00           N  
ATOM   4164  H   ARG   286      56.245  32.933  46.533  1.00  0.00           H  
ATOM   4165  CA  ARG   286      56.168  34.153  48.387  1.00  0.00           C  
ATOM   4166  HA  ARG   286      55.664  33.864  49.309  1.00  0.00           H  
ATOM   4167  CB  ARG   286      57.632  33.809  48.496  1.00  0.00           C  
ATOM   4168  HB2 ARG   286      58.024  34.194  47.555  1.00  0.00           H  
ATOM   4169  HB3 ARG   286      57.792  32.732  48.554  1.00  0.00           H  
ATOM   4170  CG  ARG   286      58.358  34.419  49.731  1.00  0.00           C  
ATOM   4171  HG2 ARG   286      58.175  35.492  49.775  1.00  0.00           H  
ATOM   4172  HG3 ARG   286      57.921  34.062  50.663  1.00  0.00           H  
ATOM   4173  CD  ARG   286      59.876  34.215  49.625  1.00  0.00           C  
ATOM   4174  HD2 ARG   286      60.083  34.623  48.636  1.00  0.00           H  
ATOM   4175  HD3 ARG   286      60.448  34.689  50.423  1.00  0.00           H  
ATOM   4176  NE  ARG   286      60.252  32.790  49.566  1.00  0.00           N  
ATOM   4177  HE  ARG   286      60.591  32.431  48.685  1.00  0.00           H  
ATOM   4178  CZ  ARG   286      60.077  31.901  50.545  1.00  0.00           C  
ATOM   4179  NH1 ARG   286      59.707  32.228  51.757  1.00  0.00           N  
ATOM   4180 HH11 ARG   286      59.517  33.188  52.008  1.00  0.00           H  
ATOM   4181 HH12 ARG   286      59.598  31.529  52.478  1.00  0.00           H  
ATOM   4182  NH2 ARG   286      60.263  30.695  50.301  1.00  0.00           N  
ATOM   4183 HH21 ARG   286      60.502  30.378  49.373  1.00  0.00           H  
ATOM   4184 HH22 ARG   286      60.362  30.000  51.028  1.00  0.00           H  
ATOM   4185  C   ARG   286      55.824  35.585  48.170  1.00  0.00           C  
ATOM   4186  O   ARG   286      55.458  35.946  47.057  1.00  0.00           O  
ATOM   4187  N   TYR   287      55.911  36.383  49.230  1.00  0.00           N  
ATOM   4188  H   TYR   287      56.200  35.878  50.055  1.00  0.00           H  
ATOM   4189  CA  TYR   287      55.462  37.822  49.417  1.00  0.00           C  
ATOM   4190  HA  TYR   287      55.550  37.974  50.492  1.00  0.00           H  
ATOM   4191  CB  TYR   287      56.478  38.801  48.756  1.00  0.00           C  
ATOM   4192  HB2 TYR   287      56.165  38.981  47.728  1.00  0.00           H  
ATOM   4193  HB3 TYR   287      56.327  39.708  49.341  1.00  0.00           H  
ATOM   4194  CG  TYR   287      57.947  38.401  48.805  1.00  0.00           C  
ATOM   4195  CD1 TYR   287      58.752  38.746  49.901  1.00  0.00           C  
ATOM   4196  HD1 TYR   287      58.334  39.335  50.703  1.00  0.00           H  
ATOM   4197  CE1 TYR   287      60.083  38.264  49.852  1.00  0.00           C  
ATOM   4198  HE1 TYR   287      60.825  38.551  50.582  1.00  0.00           H  
ATOM   4199  CZ  TYR   287      60.504  37.398  48.764  1.00  0.00           C  
ATOM   4200  OH  TYR   287      61.811  37.074  48.757  1.00  0.00           O  
ATOM   4201  HH  TYR   287      62.375  37.722  49.186  1.00  0.00           H  
ATOM   4202  CE2 TYR   287      59.659  37.060  47.741  1.00  0.00           C  
ATOM   4203  HE2 TYR   287      59.941  36.426  46.914  1.00  0.00           H  
ATOM   4204  CD2 TYR   287      58.395  37.659  47.688  1.00  0.00           C  
ATOM   4205  HD2 TYR   287      57.668  37.436  46.922  1.00  0.00           H  
ATOM   4206  C   TYR   287      53.966  38.064  49.232  1.00  0.00           C  
ATOM   4207  O   TYR   287      53.529  39.140  48.850  1.00  0.00           O  
ATOM   4208  N   LEU   288      53.166  37.091  49.523  1.00  0.00           N  
ATOM   4209  H   LEU   288      53.597  36.192  49.682  1.00  0.00           H  
ATOM   4210  CA  LEU   288      51.705  37.176  49.602  1.00  0.00           C  
ATOM   4211  HA  LEU   288      51.370  37.451  48.602  1.00  0.00           H  
ATOM   4212  CB  LEU   288      51.162  35.743  50.060  1.00  0.00           C  
ATOM   4213  HB2 LEU   288      51.321  35.090  49.202  1.00  0.00           H  
ATOM   4214  HB3 LEU   288      51.886  35.509  50.841  1.00  0.00           H  
ATOM   4215  CG  LEU   288      49.730  35.573  50.706  1.00  0.00           C  
ATOM   4216  HG  LEU   288      49.592  36.205  51.583  1.00  0.00           H  
ATOM   4217  CD1 LEU   288      48.762  35.960  49.568  1.00  0.00           C  
ATOM   4218 HD11 LEU   288      48.889  37.012  49.314  1.00  0.00           H  
ATOM   4219 HD12 LEU   288      48.978  35.336  48.700  1.00  0.00           H  
ATOM   4220 HD13 LEU   288      47.694  35.836  49.745  1.00  0.00           H  
ATOM   4221  CD2 LEU   288      49.549  34.131  51.084  1.00  0.00           C  
ATOM   4222 HD21 LEU   288      48.514  34.103  51.425  1.00  0.00           H  
ATOM   4223 HD22 LEU   288      49.557  33.587  50.140  1.00  0.00           H  
ATOM   4224 HD23 LEU   288      50.188  33.780  51.895  1.00  0.00           H  
ATOM   4225  C   LEU   288      51.258  38.240  50.669  1.00  0.00           C  
ATOM   4226  O   LEU   288      51.728  38.379  51.796  1.00  0.00           O  
ATOM   4227  N   ASN   289      50.149  38.932  50.348  1.00  0.00           N  
ATOM   4228  H   ASN   289      49.812  38.827  49.402  1.00  0.00           H  
ATOM   4229  CA  ASN   289      49.583  39.912  51.272  1.00  0.00           C  
ATOM   4230  HA  ASN   289      49.474  39.391  52.223  1.00  0.00           H  
ATOM   4231  CB  ASN   289      50.562  41.077  51.445  1.00  0.00           C  
ATOM   4232  HB2 ASN   289      50.249  41.653  52.316  1.00  0.00           H  
ATOM   4233  HB3 ASN   289      51.504  40.674  51.818  1.00  0.00           H  
ATOM   4234  CG  ASN   289      50.905  41.950  50.210  1.00  0.00           C  
ATOM   4235  OD1 ASN   289      50.529  43.140  50.278  1.00  0.00           O  
ATOM   4236  ND2 ASN   289      51.727  41.506  49.308  1.00  0.00           N  
ATOM   4237 HD21 ASN   289      52.078  40.560  49.338  1.00  0.00           H  
ATOM   4238 HD22 ASN   289      52.149  42.154  48.658  1.00  0.00           H  
ATOM   4239  C   ASN   289      48.173  40.319  50.816  1.00  0.00           C  
ATOM   4240  O   ASN   289      47.825  40.304  49.628  1.00  0.00           O  
ATOM   4241  N   ASP   290      47.408  40.855  51.758  1.00  0.00           N  
ATOM   4242  H   ASP   290      47.695  40.763  52.721  1.00  0.00           H  
ATOM   4243  CA  ASP   290      46.002  41.443  51.511  1.00  0.00           C  
ATOM   4244  HA  ASP   290      45.970  41.743  50.464  1.00  0.00           H  
ATOM   4245  CB  ASP   290      44.818  40.531  51.616  1.00  0.00           C  
ATOM   4246  HB2 ASP   290      43.888  40.984  51.273  1.00  0.00           H  
ATOM   4247  HB3 ASP   290      44.965  39.628  51.024  1.00  0.00           H  
ATOM   4248  CG  ASP   290      44.548  40.152  53.014  1.00  0.00           C  
ATOM   4249  OD1 ASP   290      43.360  39.786  53.289  1.00  0.00           O  
ATOM   4250  OD2 ASP   290      45.422  40.319  53.927  1.00  0.00           O  
ATOM   4251  C   ASP   290      45.890  42.695  52.377  1.00  0.00           C  
ATOM   4252  O   ASP   290      46.923  43.133  52.900  1.00  0.00           O  
ATOM   4253  N   GLN   291      44.671  43.315  52.465  1.00  0.00           N  
ATOM   4254  H   GLN   291      43.872  43.025  51.920  1.00  0.00           H  
ATOM   4255  CA  GLN   291      44.553  44.578  53.278  1.00  0.00           C  
ATOM   4256  HA  GLN   291      45.414  44.899  53.865  1.00  0.00           H  
ATOM   4257  CB  GLN   291      44.270  45.795  52.338  1.00  0.00           C  
ATOM   4258  HB2 GLN   291      43.325  45.682  51.807  1.00  0.00           H  
ATOM   4259  HB3 GLN   291      44.179  46.660  52.995  1.00  0.00           H  
ATOM   4260  CG  GLN   291      45.417  46.109  51.403  1.00  0.00           C  
ATOM   4261  HG2 GLN   291      45.555  45.208  50.805  1.00  0.00           H  
ATOM   4262  HG3 GLN   291      46.299  46.434  51.955  1.00  0.00           H  
ATOM   4263  CD  GLN   291      45.044  47.233  50.400  1.00  0.00           C  
ATOM   4264  OE1 GLN   291      44.016  47.949  50.511  1.00  0.00           O  
ATOM   4265  NE2 GLN   291      45.740  47.257  49.288  1.00  0.00           N  
ATOM   4266 HE21 GLN   291      46.629  46.778  49.299  1.00  0.00           H  
ATOM   4267 HE22 GLN   291      45.534  48.013  48.651  1.00  0.00           H  
ATOM   4268  C   GLN   291      43.561  44.395  54.428  1.00  0.00           C  
ATOM   4269  O   GLN   291      42.407  44.123  54.104  1.00  0.00           O  
ATOM   4270  N   ALA   292      43.916  44.419  55.705  1.00  0.00           N  
ATOM   4271  H   ALA   292      44.899  44.596  55.852  1.00  0.00           H  
ATOM   4272  CA  ALA   292      43.072  44.205  56.873  1.00  0.00           C  
ATOM   4273  HA  ALA   292      42.555  43.273  56.644  1.00  0.00           H  
ATOM   4274  CB  ALA   292      43.935  44.015  58.113  1.00  0.00           C  
ATOM   4275  HB1 ALA   292      44.664  44.825  58.099  1.00  0.00           H  
ATOM   4276  HB2 ALA   292      44.584  43.161  57.919  1.00  0.00           H  
ATOM   4277  HB3 ALA   292      43.297  43.934  58.993  1.00  0.00           H  
ATOM   4278  C   ALA   292      42.023  45.319  57.065  1.00  0.00           C  
ATOM   4279  O   ALA   292      42.380  46.449  57.308  1.00  0.00           O  
ATOM   4280  N   GLN   293      40.792  44.973  56.863  1.00  0.00           N  
ATOM   4281  H   GLN   293      40.717  44.051  56.457  1.00  0.00           H  
ATOM   4282  CA  GLN   293      39.650  45.891  56.779  1.00  0.00           C  
ATOM   4283  HA  GLN   293      39.987  46.833  56.345  1.00  0.00           H  
ATOM   4284  CB  GLN   293      38.639  45.225  55.812  1.00  0.00           C  
ATOM   4285  HB2 GLN   293      39.076  45.087  54.823  1.00  0.00           H  
ATOM   4286  HB3 GLN   293      38.383  44.215  56.133  1.00  0.00           H  
ATOM   4287  CG  GLN   293      37.332  46.000  55.450  1.00  0.00           C  
ATOM   4288  HG2 GLN   293      37.643  47.036  55.313  1.00  0.00           H  
ATOM   4289  HG3 GLN   293      36.635  45.965  56.287  1.00  0.00           H  
ATOM   4290  CD  GLN   293      36.635  45.354  54.293  1.00  0.00           C  
ATOM   4291  OE1 GLN   293      36.883  44.213  53.892  1.00  0.00           O  
ATOM   4292  NE2 GLN   293      35.765  46.032  53.583  1.00  0.00           N  
ATOM   4293 HE21 GLN   293      35.676  47.011  53.813  1.00  0.00           H  
ATOM   4294 HE22 GLN   293      35.648  45.731  52.626  1.00  0.00           H  
ATOM   4295  C   GLN   293      38.935  46.024  58.161  1.00  0.00           C  
ATOM   4296  O   GLN   293      38.835  45.181  59.038  1.00  0.00           O  
ATOM   4297  N   VAL   294      38.297  47.174  58.375  1.00  0.00           N  
ATOM   4298  H   VAL   294      38.443  47.956  57.752  1.00  0.00           H  
ATOM   4299  CA  VAL   294      37.320  47.478  59.444  1.00  0.00           C  
ATOM   4300  HA  VAL   294      36.868  46.561  59.824  1.00  0.00           H  
ATOM   4301  CB  VAL   294      38.067  48.272  60.608  1.00  0.00           C  
ATOM   4302  HB  VAL   294      38.734  47.501  60.995  1.00  0.00           H  
ATOM   4303  CG1 VAL   294      38.768  49.580  60.115  1.00  0.00           C  
ATOM   4304 HG11 VAL   294      38.022  50.319  59.822  1.00  0.00           H  
ATOM   4305 HG12 VAL   294      39.532  49.923  60.812  1.00  0.00           H  
ATOM   4306 HG13 VAL   294      39.339  49.409  59.202  1.00  0.00           H  
ATOM   4307  CG2 VAL   294      37.100  48.606  61.814  1.00  0.00           C  
ATOM   4308 HG21 VAL   294      36.685  47.666  62.181  1.00  0.00           H  
ATOM   4309 HG22 VAL   294      36.303  49.281  61.503  1.00  0.00           H  
ATOM   4310 HG23 VAL   294      37.600  49.037  62.681  1.00  0.00           H  
ATOM   4311  C   VAL   294      36.151  48.328  58.841  1.00  0.00           C  
ATOM   4312  O   VAL   294      36.347  49.080  57.927  1.00  0.00           O  
ATOM   4313  N   VAL   295      35.006  48.191  59.410  1.00  0.00           N  
ATOM   4314  H   VAL   295      34.950  47.592  60.221  1.00  0.00           H  
ATOM   4315  CA  VAL   295      33.662  48.703  58.943  1.00  0.00           C  
ATOM   4316  HA  VAL   295      33.896  49.375  58.117  1.00  0.00           H  
ATOM   4317  CB  VAL   295      32.855  47.550  58.394  1.00  0.00           C  
ATOM   4318  HB  VAL   295      32.813  46.784  59.169  1.00  0.00           H  
ATOM   4319  CG1 VAL   295      31.434  48.079  57.991  1.00  0.00           C  
ATOM   4320 HG11 VAL   295      31.418  48.725  57.113  1.00  0.00           H  
ATOM   4321 HG12 VAL   295      30.768  48.470  58.759  1.00  0.00           H  
ATOM   4322 HG13 VAL   295      30.954  47.176  57.614  1.00  0.00           H  
ATOM   4323  CG2 VAL   295      33.634  46.929  57.226  1.00  0.00           C  
ATOM   4324 HG21 VAL   295      34.117  47.687  56.609  1.00  0.00           H  
ATOM   4325 HG22 VAL   295      34.364  46.213  57.604  1.00  0.00           H  
ATOM   4326 HG23 VAL   295      32.863  46.486  56.596  1.00  0.00           H  
ATOM   4327  C   VAL   295      32.841  49.412  60.062  1.00  0.00           C  
ATOM   4328  O   VAL   295      32.935  49.105  61.228  1.00  0.00           O  
ATOM   4329  N   PHE   296      32.085  50.479  59.746  1.00  0.00           N  
ATOM   4330  H   PHE   296      32.089  50.787  58.784  1.00  0.00           H  
ATOM   4331  CA  PHE   296      31.231  51.269  60.614  1.00  0.00           C  
ATOM   4332  HA  PHE   296      30.719  50.713  61.399  1.00  0.00           H  
ATOM   4333  CB  PHE   296      32.041  52.361  61.397  1.00  0.00           C  
ATOM   4334  HB2 PHE   296      32.929  51.930  61.857  1.00  0.00           H  
ATOM   4335  HB3 PHE   296      32.416  53.085  60.674  1.00  0.00           H  
ATOM   4336  CG  PHE   296      31.397  53.196  62.514  1.00  0.00           C  
ATOM   4337  CD1 PHE   296      31.362  52.605  63.814  1.00  0.00           C  
ATOM   4338  HD1 PHE   296      31.850  51.651  63.945  1.00  0.00           H  
ATOM   4339  CE1 PHE   296      30.704  53.300  64.915  1.00  0.00           C  
ATOM   4340  HE1 PHE   296      30.624  52.929  65.927  1.00  0.00           H  
ATOM   4341  CZ  PHE   296      30.366  54.627  64.698  1.00  0.00           C  
ATOM   4342  HZ  PHE   296      30.025  55.132  65.591  1.00  0.00           H  
ATOM   4343  CE2 PHE   296      30.510  55.312  63.454  1.00  0.00           C  
ATOM   4344  HE2 PHE   296      30.230  56.346  63.315  1.00  0.00           H  
ATOM   4345  CD2 PHE   296      31.083  54.565  62.376  1.00  0.00           C  
ATOM   4346  HD2 PHE   296      31.055  55.048  61.411  1.00  0.00           H  
ATOM   4347  C   PHE   296      30.079  51.919  59.826  1.00  0.00           C  
ATOM   4348  O   PHE   296      29.990  51.817  58.602  1.00  0.00           O  
ATOM   4349  N   ALA   297      29.201  52.632  60.528  1.00  0.00           N  
ATOM   4350  H   ALA   297      29.468  52.700  61.500  1.00  0.00           H  
ATOM   4351  CA  ALA   297      28.189  53.459  59.881  1.00  0.00           C  
ATOM   4352  HA  ALA   297      28.687  53.888  59.012  1.00  0.00           H  
ATOM   4353  CB  ALA   297      27.106  52.518  59.332  1.00  0.00           C  
ATOM   4354  HB1 ALA   297      26.337  53.116  58.842  1.00  0.00           H  
ATOM   4355  HB2 ALA   297      26.718  51.875  60.122  1.00  0.00           H  
ATOM   4356  HB3 ALA   297      27.474  51.868  58.538  1.00  0.00           H  
ATOM   4357  C   ALA   297      27.546  54.618  60.699  1.00  0.00           C  
ATOM   4358  O   ALA   297      27.670  54.617  61.950  1.00  0.00           O  
ATOM   4359  N   SER   298      26.842  55.518  59.957  1.00  0.00           N  
ATOM   4360  H   SER   298      26.630  55.410  58.976  1.00  0.00           H  
ATOM   4361  CA  SER   298      26.440  56.829  60.556  1.00  0.00           C  
ATOM   4362  HA  SER   298      26.212  56.630  61.603  1.00  0.00           H  
ATOM   4363  CB  SER   298      27.602  57.832  60.584  1.00  0.00           C  
ATOM   4364  HB2 SER   298      28.398  57.433  61.212  1.00  0.00           H  
ATOM   4365  HB3 SER   298      28.066  57.894  59.599  1.00  0.00           H  
ATOM   4366  OG  SER   298      27.236  59.023  61.153  1.00  0.00           O  
ATOM   4367  HG  SER   298      27.891  59.424  61.728  1.00  0.00           H  
ATOM   4368  C   SER   298      25.157  57.406  59.886  1.00  0.00           C  
ATOM   4369  O   SER   298      24.719  57.023  58.773  1.00  0.00           O  
ATOM   4370  N   ARG   299      24.443  58.351  60.609  1.00  0.00           N  
ATOM   4371  H   ARG   299      24.869  58.482  61.516  1.00  0.00           H  
ATOM   4372  CA  ARG   299      23.083  58.971  60.223  1.00  0.00           C  
ATOM   4373  HA  ARG   299      22.713  58.537  59.294  1.00  0.00           H  
ATOM   4374  CB  ARG   299      22.052  58.528  61.252  1.00  0.00           C  
ATOM   4375  HB2 ARG   299      22.379  57.578  61.675  1.00  0.00           H  
ATOM   4376  HB3 ARG   299      21.950  59.235  62.075  1.00  0.00           H  
ATOM   4377  CG  ARG   299      20.653  58.340  60.685  1.00  0.00           C  
ATOM   4378  HG2 ARG   299      20.738  58.121  59.621  1.00  0.00           H  
ATOM   4379  HG3 ARG   299      20.103  57.478  61.064  1.00  0.00           H  
ATOM   4380  CD  ARG   299      19.872  59.690  60.751  1.00  0.00           C  
ATOM   4381  HD2 ARG   299      18.989  59.524  60.135  1.00  0.00           H  
ATOM   4382  HD3 ARG   299      20.585  60.466  60.471  1.00  0.00           H  
ATOM   4383  NE  ARG   299      19.456  60.051  62.101  1.00  0.00           N  
ATOM   4384  HE  ARG   299      19.688  59.360  62.800  1.00  0.00           H  
ATOM   4385  CZ  ARG   299      18.763  61.091  62.539  1.00  0.00           C  
ATOM   4386  NH1 ARG   299      18.051  61.859  61.755  1.00  0.00           N  
ATOM   4387 HH11 ARG   299      18.347  61.891  60.791  1.00  0.00           H  
ATOM   4388 HH12 ARG   299      17.516  62.588  62.206  1.00  0.00           H  
ATOM   4389  NH2 ARG   299      18.490  61.186  63.794  1.00  0.00           N  
ATOM   4390 HH21 ARG   299      19.039  60.731  64.509  1.00  0.00           H  
ATOM   4391 HH22 ARG   299      17.781  61.868  64.026  1.00  0.00           H  
ATOM   4392  C   ARG   299      23.178  60.463  60.190  1.00  0.00           C  
ATOM   4393  O   ARG   299      23.490  61.092  61.199  1.00  0.00           O  
ATOM   4394  N   LEU   300      22.907  61.032  58.988  1.00  0.00           N  
ATOM   4395  H   LEU   300      22.677  60.399  58.236  1.00  0.00           H  
ATOM   4396  CA  LEU   300      23.222  62.451  58.662  1.00  0.00           C  
ATOM   4397  HA  LEU   300      24.282  62.623  58.845  1.00  0.00           H  
ATOM   4398  CB  LEU   300      22.963  62.680  57.130  1.00  0.00           C  
ATOM   4399  HB2 LEU   300      21.900  62.522  56.949  1.00  0.00           H  
ATOM   4400  HB3 LEU   300      23.149  63.738  56.942  1.00  0.00           H  
ATOM   4401  CG  LEU   300      23.895  61.799  56.217  1.00  0.00           C  
ATOM   4402  HG  LEU   300      23.751  60.735  56.401  1.00  0.00           H  
ATOM   4403  CD1 LEU   300      23.603  62.008  54.729  1.00  0.00           C  
ATOM   4404 HD11 LEU   300      23.330  63.046  54.543  1.00  0.00           H  
ATOM   4405 HD12 LEU   300      22.824  61.283  54.493  1.00  0.00           H  
ATOM   4406 HD13 LEU   300      24.507  61.719  54.192  1.00  0.00           H  
ATOM   4407  CD2 LEU   300      25.399  62.105  56.545  1.00  0.00           C  
ATOM   4408 HD21 LEU   300      26.014  61.573  55.820  1.00  0.00           H  
ATOM   4409 HD22 LEU   300      25.778  61.701  57.484  1.00  0.00           H  
ATOM   4410 HD23 LEU   300      25.693  63.147  56.427  1.00  0.00           H  
ATOM   4411  C   LEU   300      22.474  63.366  59.616  1.00  0.00           C  
ATOM   4412  O   LEU   300      21.367  63.063  60.079  1.00  0.00           O  
ATOM   4413  N   ARG   301      23.188  64.520  59.861  1.00  0.00           N  
ATOM   4414  H   ARG   301      24.092  64.608  59.419  1.00  0.00           H  
ATOM   4415  CA  ARG   301      22.712  65.692  60.574  1.00  0.00           C  
ATOM   4416  HA  ARG   301      21.790  65.380  61.065  1.00  0.00           H  
ATOM   4417  CB  ARG   301      23.644  66.183  61.695  1.00  0.00           C  
ATOM   4418  HB2 ARG   301      23.623  65.388  62.439  1.00  0.00           H  
ATOM   4419  HB3 ARG   301      23.253  67.054  62.221  1.00  0.00           H  
ATOM   4420  CG  ARG   301      25.011  66.582  61.260  1.00  0.00           C  
ATOM   4421  HG2 ARG   301      25.653  65.765  60.932  1.00  0.00           H  
ATOM   4422  HG3 ARG   301      25.002  67.354  60.491  1.00  0.00           H  
ATOM   4423  CD  ARG   301      25.733  67.148  62.502  1.00  0.00           C  
ATOM   4424  HD2 ARG   301      25.133  67.859  63.070  1.00  0.00           H  
ATOM   4425  HD3 ARG   301      26.587  67.665  62.065  1.00  0.00           H  
ATOM   4426  NE  ARG   301      26.093  66.074  63.456  1.00  0.00           N  
ATOM   4427  HE  ARG   301      25.336  65.681  63.995  1.00  0.00           H  
ATOM   4428  CZ  ARG   301      27.156  65.271  63.599  1.00  0.00           C  
ATOM   4429  NH1 ARG   301      28.259  65.579  63.114  1.00  0.00           N  
ATOM   4430 HH11 ARG   301      28.372  66.430  62.581  1.00  0.00           H  
ATOM   4431 HH12 ARG   301      29.110  65.085  63.342  1.00  0.00           H  
ATOM   4432  NH2 ARG   301      27.156  64.248  64.431  1.00  0.00           N  
ATOM   4433 HH21 ARG   301      26.353  63.940  64.959  1.00  0.00           H  
ATOM   4434 HH22 ARG   301      28.048  63.798  64.583  1.00  0.00           H  
ATOM   4435  C   ARG   301      22.289  66.886  59.669  1.00  0.00           C  
ATOM   4436  O   ARG   301      21.476  67.696  60.038  1.00  0.00           O  
ATOM   4437  N   ASP   302      22.841  66.984  58.441  1.00  0.00           N  
ATOM   4438  H   ASP   302      23.558  66.343  58.130  1.00  0.00           H  
ATOM   4439  CA  ASP   302      22.186  67.732  57.305  1.00  0.00           C  
ATOM   4440  HA  ASP   302      21.759  68.674  57.650  1.00  0.00           H  
ATOM   4441  CB  ASP   302      23.222  68.033  56.199  1.00  0.00           C  
ATOM   4442  HB2 ASP   302      23.719  67.094  55.953  1.00  0.00           H  
ATOM   4443  HB3 ASP   302      22.714  68.485  55.348  1.00  0.00           H  
ATOM   4444  CG  ASP   302      24.344  69.024  56.815  1.00  0.00           C  
ATOM   4445  OD1 ASP   302      25.520  68.976  56.281  1.00  0.00           O  
ATOM   4446  OD2 ASP   302      23.950  69.795  57.786  1.00  0.00           O  
ATOM   4447  C   ASP   302      21.004  66.903  56.699  1.00  0.00           C  
ATOM   4448  O   ASP   302      21.014  65.671  56.642  1.00  0.00           O  
ATOM   4449  N   VAL   303      19.957  67.592  56.161  1.00  0.00           N  
ATOM   4450  H   VAL   303      19.991  68.598  56.254  1.00  0.00           H  
ATOM   4451  CA  VAL   303      18.805  67.024  55.472  1.00  0.00           C  
ATOM   4452  HA  VAL   303      18.702  65.939  55.462  1.00  0.00           H  
ATOM   4453  CB  VAL   303      17.576  67.525  56.160  1.00  0.00           C  
ATOM   4454  HB  VAL   303      17.672  68.605  56.272  1.00  0.00           H  
ATOM   4455  CG1 VAL   303      16.315  67.216  55.365  1.00  0.00           C  
ATOM   4456 HG11 VAL   303      15.499  67.421  56.058  1.00  0.00           H  
ATOM   4457 HG12 VAL   303      16.334  67.868  54.491  1.00  0.00           H  
ATOM   4458 HG13 VAL   303      16.314  66.150  55.137  1.00  0.00           H  
ATOM   4459  CG2 VAL   303      17.440  66.832  57.532  1.00  0.00           C  
ATOM   4460 HG21 VAL   303      18.327  67.020  58.138  1.00  0.00           H  
ATOM   4461 HG22 VAL   303      17.248  65.763  57.444  1.00  0.00           H  
ATOM   4462 HG23 VAL   303      16.579  67.240  58.061  1.00  0.00           H  
ATOM   4463  C   VAL   303      18.801  67.478  54.038  1.00  0.00           C  
ATOM   4464  O   VAL   303      18.911  68.686  53.726  1.00  0.00           O  
ATOM   4465  N   GLN   304      18.609  66.548  53.094  1.00  0.00           N  
ATOM   4466  H   GLN   304      18.564  65.596  53.430  1.00  0.00           H  
ATOM   4467  CA  GLN   304      18.580  66.701  51.664  1.00  0.00           C  
ATOM   4468  HA  GLN   304      19.375  67.438  51.544  1.00  0.00           H  
ATOM   4469  CB  GLN   304      19.053  65.332  51.053  1.00  0.00           C  
ATOM   4470  HB2 GLN   304      19.947  64.961  51.553  1.00  0.00           H  
ATOM   4471  HB3 GLN   304      18.316  64.555  51.257  1.00  0.00           H  
ATOM   4472  CG  GLN   304      19.349  65.424  49.521  1.00  0.00           C  
ATOM   4473  HG2 GLN   304      18.447  65.670  48.959  1.00  0.00           H  
ATOM   4474  HG3 GLN   304      20.088  66.206  49.346  1.00  0.00           H  
ATOM   4475  CD  GLN   304      19.905  64.093  49.005  1.00  0.00           C  
ATOM   4476  OE1 GLN   304      19.959  63.054  49.653  1.00  0.00           O  
ATOM   4477  NE2 GLN   304      20.281  64.163  47.770  1.00  0.00           N  
ATOM   4478 HE21 GLN   304      20.397  65.089  47.382  1.00  0.00           H  
ATOM   4479 HE22 GLN   304      20.754  63.372  47.358  1.00  0.00           H  
ATOM   4480  C   GLN   304      17.142  67.113  51.150  1.00  0.00           C  
ATOM   4481  O   GLN   304      16.152  66.508  51.463  1.00  0.00           O  
ATOM   4482  N   PRO   305      17.126  68.124  50.305  1.00  0.00           N  
ATOM   4483  CD  PRO   305      18.180  69.052  50.068  1.00  0.00           C  
ATOM   4484  HD2 PRO   305      18.603  69.492  50.971  1.00  0.00           H  
ATOM   4485  HD3 PRO   305      18.909  68.596  49.398  1.00  0.00           H  
ATOM   4486  CG  PRO   305      17.563  70.162  49.292  1.00  0.00           C  
ATOM   4487  HG2 PRO   305      18.266  70.611  48.591  1.00  0.00           H  
ATOM   4488  HG3 PRO   305      17.202  70.830  50.074  1.00  0.00           H  
ATOM   4489  CB  PRO   305      16.340  69.511  48.614  1.00  0.00           C  
ATOM   4490  HB2 PRO   305      16.630  69.074  47.659  1.00  0.00           H  
ATOM   4491  HB3 PRO   305      15.626  70.307  48.402  1.00  0.00           H  
ATOM   4492  CA  PRO   305      15.882  68.505  49.643  1.00  0.00           C  
ATOM   4493  HA  PRO   305      15.144  68.927  50.325  1.00  0.00           H  
ATOM   4494  C   PRO   305      15.083  67.256  49.115  1.00  0.00           C  
ATOM   4495  O   PRO   305      15.613  66.334  48.527  1.00  0.00           O  
ATOM   4496  N   GLU   306      13.771  67.394  49.289  1.00  0.00           N  
ATOM   4497  H   GLU   306      13.440  68.215  49.775  1.00  0.00           H  
ATOM   4498  CA  GLU   306      12.839  66.376  48.898  1.00  0.00           C  
ATOM   4499  HA  GLU   306      13.181  65.446  49.351  1.00  0.00           H  
ATOM   4500  CB  GLU   306      11.415  66.785  49.372  1.00  0.00           C  
ATOM   4501  HB2 GLU   306      10.871  65.915  49.003  1.00  0.00           H  
ATOM   4502  HB3 GLU   306      11.158  67.738  48.910  1.00  0.00           H  
ATOM   4503  CG  GLU   306      11.323  66.867  50.896  1.00  0.00           C  
ATOM   4504  HG2 GLU   306      12.054  66.151  51.271  1.00  0.00           H  
ATOM   4505  HG3 GLU   306      10.307  66.522  51.092  1.00  0.00           H  
ATOM   4506  CD  GLU   306      11.676  68.159  51.615  1.00  0.00           C  
ATOM   4507  OE1 GLU   306      11.531  68.165  52.857  1.00  0.00           O  
ATOM   4508  OE2 GLU   306      11.963  69.191  50.978  1.00  0.00           O  
ATOM   4509  C   GLU   306      12.777  66.073  47.387  1.00  0.00           C  
ATOM   4510  O   GLU   306      12.570  64.873  47.023  1.00  0.00           O  
ATOM   4511  N   ASP   307      12.857  67.076  46.515  1.00  0.00           N  
ATOM   4512  H   ASP   307      13.072  67.983  46.903  1.00  0.00           H  
ATOM   4513  CA  ASP   307      12.862  67.045  45.065  1.00  0.00           C  
ATOM   4514  HA  ASP   307      12.094  66.336  44.756  1.00  0.00           H  
ATOM   4515  CB  ASP   307      12.603  68.462  44.481  1.00  0.00           C  
ATOM   4516  HB2 ASP   307      13.496  69.059  44.667  1.00  0.00           H  
ATOM   4517  HB3 ASP   307      12.447  68.306  43.413  1.00  0.00           H  
ATOM   4518  CG  ASP   307      11.333  69.054  45.056  1.00  0.00           C  
ATOM   4519  OD1 ASP   307      10.308  68.328  45.164  1.00  0.00           O  
ATOM   4520  OD2 ASP   307      11.336  70.271  45.390  1.00  0.00           O  
ATOM   4521  C   ASP   307      14.140  66.581  44.410  1.00  0.00           C  
ATOM   4522  O   ASP   307      14.279  66.689  43.165  1.00  0.00           O  
ATOM   4523  N   ALA   308      15.144  66.193  45.206  1.00  0.00           N  
ATOM   4524  H   ALA   308      15.115  66.488  46.172  1.00  0.00           H  
ATOM   4525  CA  ALA   308      16.433  65.651  44.694  1.00  0.00           C  
ATOM   4526  HA  ALA   308      16.969  66.431  44.152  1.00  0.00           H  
ATOM   4527  CB  ALA   308      17.369  65.382  45.895  1.00  0.00           C  
ATOM   4528  HB1 ALA   308      17.359  66.206  46.608  1.00  0.00           H  
ATOM   4529  HB2 ALA   308      17.054  64.495  46.445  1.00  0.00           H  
ATOM   4530  HB3 ALA   308      18.390  65.157  45.585  1.00  0.00           H  
ATOM   4531  C   ALA   308      16.355  64.346  43.816  1.00  0.00           C  
ATOM   4532  O   ALA   308      17.036  64.095  42.837  1.00  0.00           O  
ATOM   4533  N   PRO   309      15.382  63.419  44.164  1.00  0.00           N  
ATOM   4534  CD  PRO   309      14.702  63.246  45.447  1.00  0.00           C  
ATOM   4535  HD2 PRO   309      15.246  63.502  46.356  1.00  0.00           H  
ATOM   4536  HD3 PRO   309      13.782  63.830  45.416  1.00  0.00           H  
ATOM   4537  CG  PRO   309      14.382  61.757  45.412  1.00  0.00           C  
ATOM   4538  HG2 PRO   309      13.519  61.545  46.044  1.00  0.00           H  
ATOM   4539  HG3 PRO   309      15.221  61.142  45.737  1.00  0.00           H  
ATOM   4540  CB  PRO   309      13.995  61.435  43.994  1.00  0.00           C  
ATOM   4541  HB2 PRO   309      13.933  60.362  43.810  1.00  0.00           H  
ATOM   4542  HB3 PRO   309      13.042  61.835  43.647  1.00  0.00           H  
ATOM   4543  CA  PRO   309      15.098  62.285  43.264  1.00  0.00           C  
ATOM   4544  HA  PRO   309      16.027  61.717  43.304  1.00  0.00           H  
ATOM   4545  C   PRO   309      14.739  62.526  41.820  1.00  0.00           C  
ATOM   4546  O   PRO   309      15.018  61.688  41.053  1.00  0.00           O  
ATOM   4547  N   ALA   310      14.311  63.748  41.535  1.00  0.00           N  
ATOM   4548  H   ALA   310      14.261  64.370  42.329  1.00  0.00           H  
ATOM   4549  CA  ALA   310      14.139  64.215  40.173  1.00  0.00           C  
ATOM   4550  HA  ALA   310      13.526  63.503  39.621  1.00  0.00           H  
ATOM   4551  CB  ALA   310      13.409  65.578  40.095  1.00  0.00           C  
ATOM   4552  HB1 ALA   310      13.076  65.870  39.099  1.00  0.00           H  
ATOM   4553  HB2 ALA   310      12.574  65.478  40.789  1.00  0.00           H  
ATOM   4554  HB3 ALA   310      13.963  66.412  40.526  1.00  0.00           H  
ATOM   4555  C   ALA   310      15.430  64.334  39.367  1.00  0.00           C  
ATOM   4556  O   ALA   310      15.366  64.277  38.145  1.00  0.00           O  
ATOM   4557  N   ALA   311      16.600  64.468  39.932  1.00  0.00           N  
ATOM   4558  H   ALA   311      16.671  64.360  40.933  1.00  0.00           H  
ATOM   4559  CA  ALA   311      17.798  64.981  39.242  1.00  0.00           C  
ATOM   4560  HA  ALA   311      17.561  65.904  38.713  1.00  0.00           H  
ATOM   4561  CB  ALA   311      18.779  65.392  40.273  1.00  0.00           C  
ATOM   4562  HB1 ALA   311      18.427  65.909  41.166  1.00  0.00           H  
ATOM   4563  HB2 ALA   311      19.192  64.514  40.768  1.00  0.00           H  
ATOM   4564  HB3 ALA   311      19.600  65.935  39.805  1.00  0.00           H  
ATOM   4565  C   ALA   311      18.548  64.059  38.260  1.00  0.00           C  
ATOM   4566  O   ALA   311      18.326  62.827  38.222  1.00  0.00           O  
ATOM   4567  N   ALA   312      19.409  64.611  37.370  1.00  0.00           N  
ATOM   4568  H   ALA   312      19.628  65.595  37.435  1.00  0.00           H  
ATOM   4569  CA  ALA   312      20.165  63.846  36.363  1.00  0.00           C  
ATOM   4570  HA  ALA   312      20.528  64.619  35.685  1.00  0.00           H  
ATOM   4571  CB  ALA   312      21.521  63.239  36.896  1.00  0.00           C  
ATOM   4572  HB1 ALA   312      22.122  64.117  37.131  1.00  0.00           H  
ATOM   4573  HB2 ALA   312      21.366  62.837  37.898  1.00  0.00           H  
ATOM   4574  HB3 ALA   312      21.869  62.574  36.107  1.00  0.00           H  
ATOM   4575  C   ALA   312      19.313  62.894  35.467  1.00  0.00           C  
ATOM   4576  O   ALA   312      19.598  61.677  35.467  1.00  0.00           O  
ATOM   4577  N   ASN   313      18.235  63.437  34.829  1.00  0.00           N  
ATOM   4578  H   ASN   313      18.055  64.413  35.018  1.00  0.00           H  
ATOM   4579  CA  ASN   313      17.264  62.620  34.048  1.00  0.00           C  
ATOM   4580  HA  ASN   313      16.455  63.286  33.749  1.00  0.00           H  
ATOM   4581  CB  ASN   313      17.977  62.164  32.833  1.00  0.00           C  
ATOM   4582  HB2 ASN   313      18.744  61.470  33.178  1.00  0.00           H  
ATOM   4583  HB3 ASN   313      18.554  62.966  32.372  1.00  0.00           H  
ATOM   4584  CG  ASN   313      17.034  61.561  31.713  1.00  0.00           C  
ATOM   4585  OD1 ASN   313      17.368  60.571  31.127  1.00  0.00           O  
ATOM   4586  ND2 ASN   313      15.843  62.092  31.525  1.00  0.00           N  
ATOM   4587 HD21 ASN   313      15.546  62.957  31.954  1.00  0.00           H  
ATOM   4588 HD22 ASN   313      15.183  61.651  30.901  1.00  0.00           H  
ATOM   4589  C   ASN   313      16.542  61.605  34.905  1.00  0.00           C  
ATOM   4590  O   ASN   313      16.271  60.472  34.483  1.00  0.00           O  
ATOM   4591  N   GLY   314      16.504  61.877  36.213  1.00  0.00           N  
ATOM   4592  H   GLY   314      16.819  62.793  36.498  1.00  0.00           H  
ATOM   4593  CA  GLY   314      15.750  61.126  37.231  1.00  0.00           C  
ATOM   4594  HA2 GLY   314      15.479  61.781  38.059  1.00  0.00           H  
ATOM   4595  HA3 GLY   314      14.836  60.790  36.742  1.00  0.00           H  
ATOM   4596  C   GLY   314      16.588  60.004  37.792  1.00  0.00           C  
ATOM   4597  O   GLY   314      16.096  58.938  38.171  1.00  0.00           O  
ATOM   4598  N   ALA   315      17.915  60.103  37.779  1.00  0.00           N  
ATOM   4599  H   ALA   315      18.262  60.933  37.320  1.00  0.00           H  
ATOM   4600  CA  ALA   315      18.895  58.992  37.966  1.00  0.00           C  
ATOM   4601  HA  ALA   315      18.405  58.158  38.469  1.00  0.00           H  
ATOM   4602  CB  ALA   315      19.271  58.473  36.579  1.00  0.00           C  
ATOM   4603  HB1 ALA   315      18.335  58.433  36.023  1.00  0.00           H  
ATOM   4604  HB2 ALA   315      19.915  59.182  36.059  1.00  0.00           H  
ATOM   4605  HB3 ALA   315      19.818  57.539  36.704  1.00  0.00           H  
ATOM   4606  C   ALA   315      20.159  59.284  38.823  1.00  0.00           C  
ATOM   4607  O   ALA   315      21.148  58.580  38.799  1.00  0.00           O  
ATOM   4608  N   LEU   316      20.175  60.358  39.592  1.00  0.00           N  
ATOM   4609  H   LEU   316      19.277  60.816  39.645  1.00  0.00           H  
ATOM   4610  CA  LEU   316      21.296  60.826  40.480  1.00  0.00           C  
ATOM   4611  HA  LEU   316      22.186  60.959  39.865  1.00  0.00           H  
ATOM   4612  CB  LEU   316      21.053  62.230  40.926  1.00  0.00           C  
ATOM   4613  HB2 LEU   316      20.182  62.197  41.579  1.00  0.00           H  
ATOM   4614  HB3 LEU   316      20.831  62.821  40.037  1.00  0.00           H  
ATOM   4615  CG  LEU   316      22.229  62.867  41.635  1.00  0.00           C  
ATOM   4616  HG  LEU   316      22.675  62.339  42.478  1.00  0.00           H  
ATOM   4617  CD1 LEU   316      23.342  63.213  40.645  1.00  0.00           C  
ATOM   4618 HD11 LEU   316      23.941  62.388  40.259  1.00  0.00           H  
ATOM   4619 HD12 LEU   316      24.105  63.807  41.149  1.00  0.00           H  
ATOM   4620 HD13 LEU   316      23.121  63.672  39.681  1.00  0.00           H  
ATOM   4621  CD2 LEU   316      21.818  64.239  42.272  1.00  0.00           C  
ATOM   4622 HD21 LEU   316      21.462  64.903  41.484  1.00  0.00           H  
ATOM   4623 HD22 LEU   316      20.934  64.221  42.911  1.00  0.00           H  
ATOM   4624 HD23 LEU   316      22.689  64.600  42.820  1.00  0.00           H  
ATOM   4625  C   LEU   316      21.458  59.809  41.622  1.00  0.00           C  
ATOM   4626  O   LEU   316      22.573  59.598  42.185  1.00  0.00           O  
ATOM   4627  N   SER   317      20.373  59.064  41.939  1.00  0.00           N  
ATOM   4628  H   SER   317      19.518  59.195  41.418  1.00  0.00           H  
ATOM   4629  CA  SER   317      20.339  58.001  42.918  1.00  0.00           C  
ATOM   4630  HA  SER   317      20.610  58.216  43.951  1.00  0.00           H  
ATOM   4631  CB  SER   317      18.855  57.562  43.108  1.00  0.00           C  
ATOM   4632  HB2 SER   317      18.769  56.746  43.826  1.00  0.00           H  
ATOM   4633  HB3 SER   317      18.431  58.495  43.480  1.00  0.00           H  
ATOM   4634  OG  SER   317      18.173  57.317  41.887  1.00  0.00           O  
ATOM   4635  HG  SER   317      18.168  56.365  41.766  1.00  0.00           H  
ATOM   4636  C   SER   317      21.253  56.841  42.581  1.00  0.00           C  
ATOM   4637  O   SER   317      21.588  56.009  43.445  1.00  0.00           O  
ATOM   4638  N   GLU   318      21.587  56.636  41.296  1.00  0.00           N  
ATOM   4639  H   GLU   318      21.403  57.399  40.660  1.00  0.00           H  
ATOM   4640  CA  GLU   318      22.281  55.420  40.733  1.00  0.00           C  
ATOM   4641  HA  GLU   318      21.712  54.549  41.059  1.00  0.00           H  
ATOM   4642  CB  GLU   318      22.154  55.352  39.167  1.00  0.00           C  
ATOM   4643  HB2 GLU   318      22.616  54.438  38.793  1.00  0.00           H  
ATOM   4644  HB3 GLU   318      22.742  56.144  38.702  1.00  0.00           H  
ATOM   4645  CG  GLU   318      20.696  55.340  38.667  1.00  0.00           C  
ATOM   4646  HG2 GLU   318      20.086  56.196  38.955  1.00  0.00           H  
ATOM   4647  HG3 GLU   318      20.677  55.542  37.596  1.00  0.00           H  
ATOM   4648  CD  GLU   318      20.049  53.962  39.053  1.00  0.00           C  
ATOM   4649  OE1 GLU   318      19.464  53.781  40.207  1.00  0.00           O  
ATOM   4650  OE2 GLU   318      20.081  53.065  38.191  1.00  0.00           O  
ATOM   4651  C   GLU   318      23.745  55.409  41.228  1.00  0.00           C  
ATOM   4652  O   GLU   318      24.416  54.406  41.070  1.00  0.00           O  
ATOM   4653  N   GLN   319      24.170  56.508  41.883  1.00  0.00           N  
ATOM   4654  H   GLN   319      23.488  57.229  42.068  1.00  0.00           H  
ATOM   4655  CA  GLN   319      25.429  56.620  42.483  1.00  0.00           C  
ATOM   4656  HA  GLN   319      25.800  55.633  42.758  1.00  0.00           H  
ATOM   4657  CB  GLN   319      26.520  57.236  41.545  1.00  0.00           C  
ATOM   4658  HB2 GLN   319      27.400  57.092  42.171  1.00  0.00           H  
ATOM   4659  HB3 GLN   319      26.225  58.283  41.475  1.00  0.00           H  
ATOM   4660  CG  GLN   319      26.723  56.609  40.149  1.00  0.00           C  
ATOM   4661  HG2 GLN   319      26.914  55.536  40.165  1.00  0.00           H  
ATOM   4662  HG3 GLN   319      27.640  57.062  39.773  1.00  0.00           H  
ATOM   4663  CD  GLN   319      25.603  56.719  39.143  1.00  0.00           C  
ATOM   4664  OE1 GLN   319      24.806  57.617  39.169  1.00  0.00           O  
ATOM   4665  NE2 GLN   319      25.429  55.835  38.201  1.00  0.00           N  
ATOM   4666 HE21 GLN   319      25.980  54.994  38.104  1.00  0.00           H  
ATOM   4667 HE22 GLN   319      24.701  56.059  37.538  1.00  0.00           H  
ATOM   4668  C   GLN   319      25.443  57.277  43.866  1.00  0.00           C  
ATOM   4669  O   GLN   319      26.298  57.003  44.723  1.00  0.00           O  
ATOM   4670  N   SER   320      24.617  58.301  44.015  1.00  0.00           N  
ATOM   4671  H   SER   320      24.009  58.583  43.259  1.00  0.00           H  
ATOM   4672  CA  SER   320      24.583  59.239  45.142  1.00  0.00           C  
ATOM   4673  HA  SER   320      23.779  59.931  44.891  1.00  0.00           H  
ATOM   4674  CB  SER   320      23.975  58.574  46.326  1.00  0.00           C  
ATOM   4675  HB2 SER   320      23.049  58.133  45.956  1.00  0.00           H  
ATOM   4676  HB3 SER   320      24.682  57.805  46.635  1.00  0.00           H  
ATOM   4677  OG  SER   320      23.756  59.513  47.360  1.00  0.00           O  
ATOM   4678  HG  SER   320      23.212  59.101  48.035  1.00  0.00           H  
ATOM   4679  C   SER   320      25.843  60.034  45.471  1.00  0.00           C  
ATOM   4680  O   SER   320      25.855  61.258  45.389  1.00  0.00           O  
ATOM   4681  N   GLY   321      26.979  59.418  45.932  1.00  0.00           N  
ATOM   4682  H   GLY   321      27.038  58.411  45.878  1.00  0.00           H  
ATOM   4683  CA  GLY   321      28.155  60.099  46.351  1.00  0.00           C  
ATOM   4684  HA2 GLY   321      28.579  60.330  45.374  1.00  0.00           H  
ATOM   4685  HA3 GLY   321      27.820  60.930  46.972  1.00  0.00           H  
ATOM   4686  C   GLY   321      29.088  59.204  47.185  1.00  0.00           C  
ATOM   4687  O   GLY   321      28.612  58.709  48.263  1.00  0.00           O  
ATOM   4688  N   VAL   322      30.316  58.919  46.797  1.00  0.00           N  
ATOM   4689  H   VAL   322      30.556  59.265  45.879  1.00  0.00           H  
ATOM   4690  CA  VAL   322      31.341  58.147  47.571  1.00  0.00           C  
ATOM   4691  HA  VAL   322      30.985  57.982  48.588  1.00  0.00           H  
ATOM   4692  CB  VAL   322      31.681  56.745  47.047  1.00  0.00           C  
ATOM   4693  HB  VAL   322      32.189  56.866  46.090  1.00  0.00           H  
ATOM   4694  CG1 VAL   322      32.728  56.049  47.851  1.00  0.00           C  
ATOM   4695 HG11 VAL   322      32.754  55.007  47.533  1.00  0.00           H  
ATOM   4696 HG12 VAL   322      32.242  56.034  48.827  1.00  0.00           H  
ATOM   4697 HG13 VAL   322      33.768  56.373  47.824  1.00  0.00           H  
ATOM   4698  CG2 VAL   322      30.483  55.813  47.021  1.00  0.00           C  
ATOM   4699 HG21 VAL   322      30.240  55.535  48.047  1.00  0.00           H  
ATOM   4700 HG22 VAL   322      30.708  54.926  46.429  1.00  0.00           H  
ATOM   4701 HG23 VAL   322      29.608  56.282  46.572  1.00  0.00           H  
ATOM   4702  C   VAL   322      32.631  58.983  47.650  1.00  0.00           C  
ATOM   4703  O   VAL   322      33.294  59.277  46.623  1.00  0.00           O  
ATOM   4704  N   ALA   323      32.944  59.434  48.884  1.00  0.00           N  
ATOM   4705  H   ALA   323      32.501  58.965  49.661  1.00  0.00           H  
ATOM   4706  CA  ALA   323      34.271  59.857  49.297  1.00  0.00           C  
ATOM   4707  HA  ALA   323      34.627  60.381  48.411  1.00  0.00           H  
ATOM   4708  CB  ALA   323      34.085  60.973  50.274  1.00  0.00           C  
ATOM   4709  HB1 ALA   323      34.012  60.440  51.222  1.00  0.00           H  
ATOM   4710  HB2 ALA   323      34.934  61.649  50.379  1.00  0.00           H  
ATOM   4711  HB3 ALA   323      33.205  61.596  50.112  1.00  0.00           H  
ATOM   4712  C   ALA   323      35.294  58.811  49.628  1.00  0.00           C  
ATOM   4713  O   ALA   323      35.087  58.031  50.548  1.00  0.00           O  
ATOM   4714  N   TRP   324      36.473  58.887  48.983  1.00  0.00           N  
ATOM   4715  H   TRP   324      36.643  59.599  48.286  1.00  0.00           H  
ATOM   4716  CA  TRP   324      37.768  58.233  49.286  1.00  0.00           C  
ATOM   4717  HA  TRP   324      37.463  57.414  49.938  1.00  0.00           H  
ATOM   4718  CB  TRP   324      38.469  57.587  48.080  1.00  0.00           C  
ATOM   4719  HB2 TRP   324      37.824  56.809  47.670  1.00  0.00           H  
ATOM   4720  HB3 TRP   324      38.593  58.390  47.354  1.00  0.00           H  
ATOM   4721  CG  TRP   324      39.816  56.846  48.155  1.00  0.00           C  
ATOM   4722  CD1 TRP   324      40.038  55.629  48.722  1.00  0.00           C  
ATOM   4723  HD1 TRP   324      39.257  55.018  49.148  1.00  0.00           H  
ATOM   4724  NE1 TRP   324      41.397  55.293  48.639  1.00  0.00           N  
ATOM   4725  HE1 TRP   324      41.814  54.410  48.898  1.00  0.00           H  
ATOM   4726  CE2 TRP   324      42.083  56.327  48.034  1.00  0.00           C  
ATOM   4727  CZ2 TRP   324      43.464  56.472  47.795  1.00  0.00           C  
ATOM   4728  HZ2 TRP   324      44.188  55.745  48.133  1.00  0.00           H  
ATOM   4729  CH2 TRP   324      43.896  57.683  47.136  1.00  0.00           C  
ATOM   4730  HH2 TRP   324      44.927  57.889  46.890  1.00  0.00           H  
ATOM   4731  CZ3 TRP   324      42.920  58.623  46.788  1.00  0.00           C  
ATOM   4732  HZ3 TRP   324      43.191  59.537  46.281  1.00  0.00           H  
ATOM   4733  CE3 TRP   324      41.569  58.458  47.089  1.00  0.00           C  
ATOM   4734  HE3 TRP   324      40.850  59.259  47.000  1.00  0.00           H  
ATOM   4735  CD2 TRP   324      41.100  57.323  47.780  1.00  0.00           C  
ATOM   4736  C   TRP   324      38.696  59.125  50.102  1.00  0.00           C  
ATOM   4737  O   TRP   324      38.694  60.312  49.791  1.00  0.00           O  
ATOM   4738  N   VAL   325      39.468  58.568  51.052  1.00  0.00           N  
ATOM   4739  H   VAL   325      39.287  57.582  51.169  1.00  0.00           H  
ATOM   4740  CA  VAL   325      40.481  59.192  51.888  1.00  0.00           C  
ATOM   4741  HA  VAL   325      40.539  60.276  51.791  1.00  0.00           H  
ATOM   4742  CB  VAL   325      40.263  58.989  53.382  1.00  0.00           C  
ATOM   4743  HB  VAL   325      39.891  57.966  53.443  1.00  0.00           H  
ATOM   4744  CG1 VAL   325      41.527  59.395  54.219  1.00  0.00           C  
ATOM   4745 HG11 VAL   325      42.246  58.578  54.166  1.00  0.00           H  
ATOM   4746 HG12 VAL   325      41.924  60.406  54.134  1.00  0.00           H  
ATOM   4747 HG13 VAL   325      41.269  59.218  55.263  1.00  0.00           H  
ATOM   4748  CG2 VAL   325      39.134  59.912  53.793  1.00  0.00           C  
ATOM   4749 HG21 VAL   325      38.193  59.590  53.347  1.00  0.00           H  
ATOM   4750 HG22 VAL   325      39.345  60.951  53.539  1.00  0.00           H  
ATOM   4751 HG23 VAL   325      38.936  59.916  54.865  1.00  0.00           H  
ATOM   4752  C   VAL   325      41.767  58.457  51.519  1.00  0.00           C  
ATOM   4753  O   VAL   325      41.980  57.289  51.882  1.00  0.00           O  
ATOM   4754  N   PRO   326      42.710  59.137  50.878  1.00  0.00           N  
ATOM   4755  CD  PRO   326      42.716  60.506  50.340  1.00  0.00           C  
ATOM   4756  HD2 PRO   326      41.799  60.639  49.766  1.00  0.00           H  
ATOM   4757  HD3 PRO   326      42.799  61.176  51.196  1.00  0.00           H  
ATOM   4758  CG  PRO   326      43.972  60.750  49.480  1.00  0.00           C  
ATOM   4759  HG2 PRO   326      44.356  61.753  49.664  1.00  0.00           H  
ATOM   4760  HG3 PRO   326      44.002  60.434  48.438  1.00  0.00           H  
ATOM   4761  CB  PRO   326      44.929  59.829  50.162  1.00  0.00           C  
ATOM   4762  HB2 PRO   326      45.454  60.370  50.949  1.00  0.00           H  
ATOM   4763  HB3 PRO   326      45.710  59.428  49.516  1.00  0.00           H  
ATOM   4764  CA  PRO   326      44.089  58.634  50.689  1.00  0.00           C  
ATOM   4765  HA  PRO   326      44.084  57.865  49.918  1.00  0.00           H  
ATOM   4766  C   PRO   326      44.754  58.131  51.941  1.00  0.00           C  
ATOM   4767  O   PRO   326      44.618  58.778  52.975  1.00  0.00           O  
ATOM   4768  N   TYR   327      45.695  57.186  51.856  1.00  0.00           N  
ATOM   4769  H   TYR   327      45.714  56.832  50.911  1.00  0.00           H  
ATOM   4770  CA  TYR   327      46.752  56.945  52.807  1.00  0.00           C  
ATOM   4771  HA  TYR   327      46.245  56.828  53.765  1.00  0.00           H  
ATOM   4772  CB  TYR   327      47.547  55.704  52.429  1.00  0.00           C  
ATOM   4773  HB2 TYR   327      46.932  54.834  52.657  1.00  0.00           H  
ATOM   4774  HB3 TYR   327      47.879  55.775  51.393  1.00  0.00           H  
ATOM   4775  CG  TYR   327      48.914  55.484  53.041  1.00  0.00           C  
ATOM   4776  CD1 TYR   327      50.064  56.037  52.440  1.00  0.00           C  
ATOM   4777  HD1 TYR   327      50.041  56.734  51.616  1.00  0.00           H  
ATOM   4778  CE1 TYR   327      51.296  55.925  53.085  1.00  0.00           C  
ATOM   4779  HE1 TYR   327      52.168  56.378  52.638  1.00  0.00           H  
ATOM   4780  CZ  TYR   327      51.533  55.177  54.274  1.00  0.00           C  
ATOM   4781  OH  TYR   327      52.793  55.231  54.891  1.00  0.00           O  
ATOM   4782  HH  TYR   327      53.281  55.959  54.500  1.00  0.00           H  
ATOM   4783  CE2 TYR   327      50.374  54.542  54.834  1.00  0.00           C  
ATOM   4784  HE2 TYR   327      50.452  53.964  55.743  1.00  0.00           H  
ATOM   4785  CD2 TYR   327      49.077  54.717  54.223  1.00  0.00           C  
ATOM   4786  HD2 TYR   327      48.165  54.405  54.709  1.00  0.00           H  
ATOM   4787  C   TYR   327      47.774  58.126  52.912  1.00  0.00           C  
ATOM   4788  O   TYR   327      47.936  58.850  51.940  1.00  0.00           O  
ATOM   4789  N   THR   328      48.299  58.312  54.011  1.00  0.00           N  
ATOM   4790  H   THR   328      47.992  57.746  54.790  1.00  0.00           H  
ATOM   4791  CA  THR   328      49.453  59.172  54.305  1.00  0.00           C  
ATOM   4792  HA  THR   328      50.176  59.300  53.499  1.00  0.00           H  
ATOM   4793  CB  THR   328      49.025  60.639  54.648  1.00  0.00           C  
ATOM   4794  HB  THR   328      48.532  61.202  53.856  1.00  0.00           H  
ATOM   4795  CG2 THR   328      48.228  60.759  55.902  1.00  0.00           C  
ATOM   4796 HG21 THR   328      48.833  60.457  56.757  1.00  0.00           H  
ATOM   4797 HG22 THR   328      47.944  61.809  55.965  1.00  0.00           H  
ATOM   4798 HG23 THR   328      47.368  60.106  55.749  1.00  0.00           H  
ATOM   4799  OG1 THR   328      50.110  61.432  54.971  1.00  0.00           O  
ATOM   4800  HG1 THR   328      50.793  61.560  54.309  1.00  0.00           H  
ATOM   4801  C   THR   328      50.188  58.628  55.535  1.00  0.00           C  
ATOM   4802  O   THR   328      49.538  58.114  56.424  1.00  0.00           O  
ATOM   4803  N   ASP   329      51.461  58.763  55.679  1.00  0.00           N  
ATOM   4804  H   ASP   329      51.872  59.303  54.930  1.00  0.00           H  
ATOM   4805  CA  ASP   329      52.349  58.408  56.807  1.00  0.00           C  
ATOM   4806  HA  ASP   329      52.225  57.327  56.873  1.00  0.00           H  
ATOM   4807  CB  ASP   329      53.703  58.921  56.627  1.00  0.00           C  
ATOM   4808  HB2 ASP   329      54.283  58.662  57.513  1.00  0.00           H  
ATOM   4809  HB3 ASP   329      53.733  60.009  56.572  1.00  0.00           H  
ATOM   4810  CG  ASP   329      54.512  58.243  55.466  1.00  0.00           C  
ATOM   4811  OD1 ASP   329      53.904  57.587  54.580  1.00  0.00           O  
ATOM   4812  OD2 ASP   329      55.715  58.085  55.584  1.00  0.00           O  
ATOM   4813  C   ASP   329      51.942  58.953  58.169  1.00  0.00           C  
ATOM   4814  O   ASP   329      52.313  58.322  59.239  1.00  0.00           O  
ATOM   4815  N   GLU   330      51.049  59.963  58.267  1.00  0.00           N  
ATOM   4816  H   GLU   330      50.763  60.386  57.395  1.00  0.00           H  
ATOM   4817  CA  GLU   330      50.419  60.491  59.467  1.00  0.00           C  
ATOM   4818  HA  GLU   330      51.136  60.617  60.279  1.00  0.00           H  
ATOM   4819  CB  GLU   330      49.932  61.951  59.178  1.00  0.00           C  
ATOM   4820  HB2 GLU   330      49.516  62.439  60.059  1.00  0.00           H  
ATOM   4821  HB3 GLU   330      49.046  62.010  58.546  1.00  0.00           H  
ATOM   4822  CG  GLU   330      50.994  62.890  58.564  1.00  0.00           C  
ATOM   4823  HG2 GLU   330      51.089  62.656  57.504  1.00  0.00           H  
ATOM   4824  HG3 GLU   330      50.566  63.892  58.605  1.00  0.00           H  
ATOM   4825  CD  GLU   330      52.350  62.960  59.339  1.00  0.00           C  
ATOM   4826  OE1 GLU   330      53.469  63.190  58.819  1.00  0.00           O  
ATOM   4827  OE2 GLU   330      52.345  62.861  60.597  1.00  0.00           O  
ATOM   4828  C   GLU   330      49.163  59.658  59.957  1.00  0.00           C  
ATOM   4829  O   GLU   330      48.779  59.989  61.104  1.00  0.00           O  
ATOM   4830  N   ALA   331      48.551  58.866  59.074  1.00  0.00           N  
ATOM   4831  H   ALA   331      48.968  58.732  58.164  1.00  0.00           H  
ATOM   4832  CA  ALA   331      47.245  58.264  59.282  1.00  0.00           C  
ATOM   4833  HA  ALA   331      47.212  57.894  60.307  1.00  0.00           H  
ATOM   4834  CB  ALA   331      46.196  59.275  58.948  1.00  0.00           C  
ATOM   4835  HB1 ALA   331      45.220  59.042  59.374  1.00  0.00           H  
ATOM   4836  HB2 ALA   331      46.282  59.564  57.901  1.00  0.00           H  
ATOM   4837  HB3 ALA   331      46.436  60.223  59.430  1.00  0.00           H  
ATOM   4838  C   ALA   331      47.204  57.016  58.334  1.00  0.00           C  
ATOM   4839  O   ALA   331      46.638  57.105  57.199  1.00  0.00           O  
ATOM   4840  N   PRO   332      47.888  55.906  58.735  1.00  0.00           N  
ATOM   4841  CD  PRO   332      48.378  55.752  60.060  1.00  0.00           C  
ATOM   4842  HD2 PRO   332      49.069  56.569  60.271  1.00  0.00           H  
ATOM   4843  HD3 PRO   332      47.678  55.756  60.895  1.00  0.00           H  
ATOM   4844  CG  PRO   332      49.163  54.408  60.044  1.00  0.00           C  
ATOM   4845  HG2 PRO   332      48.487  53.617  60.370  1.00  0.00           H  
ATOM   4846  HG3 PRO   332      50.060  54.550  60.646  1.00  0.00           H  
ATOM   4847  CB  PRO   332      49.528  54.203  58.566  1.00  0.00           C  
ATOM   4848  HB2 PRO   332      50.459  54.686  58.268  1.00  0.00           H  
ATOM   4849  HB3 PRO   332      49.708  53.192  58.202  1.00  0.00           H  
ATOM   4850  CA  PRO   332      48.362  54.817  57.810  1.00  0.00           C  
ATOM   4851  HA  PRO   332      48.739  55.304  56.911  1.00  0.00           H  
ATOM   4852  C   PRO   332      47.335  53.864  57.239  1.00  0.00           C  
ATOM   4853  O   PRO   332      47.502  52.636  57.307  1.00  0.00           O  
ATOM   4854  N   PHE   333      46.249  54.395  56.688  1.00  0.00           N  
ATOM   4855  H   PHE   333      46.149  55.395  56.791  1.00  0.00           H  
ATOM   4856  CA  PHE   333      45.082  53.620  56.143  1.00  0.00           C  
ATOM   4857  HA  PHE   333      45.360  52.646  55.739  1.00  0.00           H  
ATOM   4858  CB  PHE   333      44.056  53.344  57.284  1.00  0.00           C  
ATOM   4859  HB2 PHE   333      43.030  53.297  56.920  1.00  0.00           H  
ATOM   4860  HB3 PHE   333      44.245  52.324  57.616  1.00  0.00           H  
ATOM   4861  CG  PHE   333      44.101  54.350  58.391  1.00  0.00           C  
ATOM   4862  CD1 PHE   333      44.749  54.017  59.653  1.00  0.00           C  
ATOM   4863  HD1 PHE   333      45.023  52.980  59.776  1.00  0.00           H  
ATOM   4864  CE1 PHE   333      44.987  55.031  60.587  1.00  0.00           C  
ATOM   4865  HE1 PHE   333      45.531  54.863  61.504  1.00  0.00           H  
ATOM   4866  CZ  PHE   333      44.553  56.327  60.327  1.00  0.00           C  
ATOM   4867  HZ  PHE   333      44.831  57.080  61.050  1.00  0.00           H  
ATOM   4868  CE2 PHE   333      43.868  56.680  59.159  1.00  0.00           C  
ATOM   4869  HE2 PHE   333      43.524  57.697  59.041  1.00  0.00           H  
ATOM   4870  CD2 PHE   333      43.593  55.650  58.178  1.00  0.00           C  
ATOM   4871  HD2 PHE   333      43.114  55.860  57.233  1.00  0.00           H  
ATOM   4872  C   PHE   333      44.404  54.443  55.023  1.00  0.00           C  
ATOM   4873  O   PHE   333      44.203  55.637  55.106  1.00  0.00           O  
ATOM   4874  N   HIE   334      44.070  53.796  53.899  1.00  0.00           N  
ATOM   4875  H   HIE   334      44.328  52.819  53.878  1.00  0.00           H  
ATOM   4876  CA  HIE   334      43.143  54.380  52.865  1.00  0.00           C  
ATOM   4877  HA  HIE   334      43.071  55.467  52.882  1.00  0.00           H  
ATOM   4878  CB  HIE   334      43.835  54.138  51.496  1.00  0.00           C  
ATOM   4879  HB2 HIE   334      43.487  54.935  50.839  1.00  0.00           H  
ATOM   4880  HB3 HIE   334      44.897  54.350  51.620  1.00  0.00           H  
ATOM   4881  CG  HIE   334      43.503  52.819  50.858  1.00  0.00           C  
ATOM   4882  ND1 HIE   334      42.369  52.568  50.035  1.00  0.00           N  
ATOM   4883  CE1 HIE   334      42.366  51.306  49.723  1.00  0.00           C  
ATOM   4884  HE1 HIE   334      41.628  50.726  49.188  1.00  0.00           H  
ATOM   4885  NE2 HIE   334      43.420  50.742  50.329  1.00  0.00           N  
ATOM   4886  HE2 HIE   334      43.723  49.796  50.148  1.00  0.00           H  
ATOM   4887  CD2 HIE   334      44.141  51.662  51.021  1.00  0.00           C  
ATOM   4888  HD2 HIE   334      45.015  51.405  51.600  1.00  0.00           H  
ATOM   4889  C   HIE   334      41.747  53.827  53.069  1.00  0.00           C  
ATOM   4890  O   HIE   334      41.524  52.865  53.769  1.00  0.00           O  
ATOM   4891  N   GLY   335      40.726  54.559  52.531  1.00  0.00           N  
ATOM   4892  H   GLY   335      40.881  55.464  52.109  1.00  0.00           H  
ATOM   4893  CA  GLY   335      39.369  54.124  52.683  1.00  0.00           C  
ATOM   4894  HA2 GLY   335      39.293  53.110  52.291  1.00  0.00           H  
ATOM   4895  HA3 GLY   335      39.232  54.035  53.761  1.00  0.00           H  
ATOM   4896  C   GLY   335      38.221  55.048  52.120  1.00  0.00           C  
ATOM   4897  O   GLY   335      38.443  55.990  51.326  1.00  0.00           O  
ATOM   4898  N   GLN   336      36.989  54.626  52.380  1.00  0.00           N  
ATOM   4899  H   GLN   336      36.818  53.925  53.088  1.00  0.00           H  
ATOM   4900  CA  GLN   336      35.823  55.038  51.653  1.00  0.00           C  
ATOM   4901  HA  GLN   336      36.009  55.923  51.045  1.00  0.00           H  
ATOM   4902  CB  GLN   336      35.376  53.807  50.830  1.00  0.00           C  
ATOM   4903  HB2 GLN   336      34.522  54.023  50.187  1.00  0.00           H  
ATOM   4904  HB3 GLN   336      35.133  52.963  51.476  1.00  0.00           H  
ATOM   4905  CG  GLN   336      36.376  53.258  49.799  1.00  0.00           C  
ATOM   4906  HG2 GLN   336      36.528  53.990  49.006  1.00  0.00           H  
ATOM   4907  HG3 GLN   336      37.378  53.076  50.187  1.00  0.00           H  
ATOM   4908  CD  GLN   336      36.061  51.882  49.248  1.00  0.00           C  
ATOM   4909  OE1 GLN   336      35.247  51.151  49.797  1.00  0.00           O  
ATOM   4910  NE2 GLN   336      36.700  51.443  48.168  1.00  0.00           N  
ATOM   4911 HE21 GLN   336      37.267  52.123  47.681  1.00  0.00           H  
ATOM   4912 HE22 GLN   336      36.467  50.582  47.694  1.00  0.00           H  
ATOM   4913  C   GLN   336      34.674  55.425  52.582  1.00  0.00           C  
ATOM   4914  O   GLN   336      34.491  54.785  53.613  1.00  0.00           O  
ATOM   4915  N   ILE   337      33.780  56.362  52.329  1.00  0.00           N  
ATOM   4916  H   ILE   337      33.945  56.997  51.562  1.00  0.00           H  
ATOM   4917  CA  ILE   337      32.579  56.641  53.005  1.00  0.00           C  
ATOM   4918  HA  ILE   337      32.199  55.849  53.650  1.00  0.00           H  
ATOM   4919  CB  ILE   337      32.704  57.833  53.955  1.00  0.00           C  
ATOM   4920  HB  ILE   337      32.988  58.644  53.285  1.00  0.00           H  
ATOM   4921  CG2 ILE   337      31.338  58.194  54.676  1.00  0.00           C  
ATOM   4922 HG21 ILE   337      30.942  57.292  55.141  1.00  0.00           H  
ATOM   4923 HG22 ILE   337      30.604  58.570  53.963  1.00  0.00           H  
ATOM   4924 HG23 ILE   337      31.472  59.013  55.383  1.00  0.00           H  
ATOM   4925  CG1 ILE   337      33.774  57.699  55.059  1.00  0.00           C  
ATOM   4926 HG12 ILE   337      33.508  58.196  55.991  1.00  0.00           H  
ATOM   4927 HG13 ILE   337      33.805  56.624  55.241  1.00  0.00           H  
ATOM   4928  CD1 ILE   337      35.206  58.140  54.736  1.00  0.00           C  
ATOM   4929 HD11 ILE   337      35.834  57.677  55.497  1.00  0.00           H  
ATOM   4930 HD12 ILE   337      35.261  59.225  54.641  1.00  0.00           H  
ATOM   4931 HD13 ILE   337      35.505  57.535  53.879  1.00  0.00           H  
ATOM   4932  C   ILE   337      31.486  56.788  51.925  1.00  0.00           C  
ATOM   4933  O   ILE   337      31.809  57.414  50.961  1.00  0.00           O  
ATOM   4934  N   MET   338      30.296  56.273  52.059  1.00  0.00           N  
ATOM   4935  H   MET   338      30.056  55.867  52.952  1.00  0.00           H  
ATOM   4936  CA  MET   338      29.399  55.975  50.938  1.00  0.00           C  
ATOM   4937  HA  MET   338      29.745  56.522  50.061  1.00  0.00           H
[truncated: 4,062,521 more chars]
