# Supplementary material for: Mechanistic insights into glycoside 3-oxidases involved in C-glycoside metabolism in soil microorganisms
Source: Nat Commun. 2023 Nov 14;14:7289. doi: 10.1038/s41467-023-42000-3 (PMC10646112; doi:10.1038/s41467-023-42000-3)
Supplement: Supplementary file 5 — Supplementary Data 1 [file 41467_2023_42000_MOESM5_ESM.zip › SuppInfo-MD-files/cMDs-for-MMPBSA/mang_end_6.pdb]

CRYST1   82.008   80.894   75.245  90.00  90.00  90.00               1
ATOM      1  N   ARG     1      37.172   2.539   8.791  1.00  0.00           N  
ATOM      2  H1  ARG     1      38.116   2.893   8.846  1.00  0.00           H  
ATOM      3  H2  ARG     1      37.228   1.572   8.505  1.00  0.00           H  
ATOM      4  H3  ARG     1      36.608   3.074   8.146  1.00  0.00           H  
ATOM      5  CA  ARG     1      36.549   2.717  10.143  1.00  0.00           C  
ATOM      6  HA  ARG     1      35.670   2.078  10.219  1.00  0.00           H  
ATOM      7  CB  ARG     1      37.416   2.367  11.335  1.00  0.00           C  
ATOM      8  HB2 ARG     1      37.928   1.420  11.162  1.00  0.00           H  
ATOM      9  HB3 ARG     1      38.163   3.154  11.441  1.00  0.00           H  
ATOM     10  CG  ARG     1      36.573   2.329  12.615  1.00  0.00           C  
ATOM     11  HG2 ARG     1      35.841   1.523  12.577  1.00  0.00           H  
ATOM     12  HG3 ARG     1      36.160   3.316  12.825  1.00  0.00           H  
ATOM     13  CD  ARG     1      37.577   1.943  13.686  1.00  0.00           C  
ATOM     14  HD2 ARG     1      38.019   0.974  13.452  1.00  0.00           H  
ATOM     15  HD3 ARG     1      38.429   2.623  13.665  1.00  0.00           H  
ATOM     16  NE  ARG     1      37.101   1.855  15.079  1.00  0.00           N  
ATOM     17  HE  ARG     1      36.100   1.940  15.180  1.00  0.00           H  
ATOM     18  CZ  ARG     1      37.798   1.861  16.229  1.00  0.00           C  
ATOM     19  NH1 ARG     1      39.100   1.810  16.321  1.00  0.00           N  
ATOM     20 HH11 ARG     1      39.691   1.701  15.510  1.00  0.00           H  
ATOM     21 HH12 ARG     1      39.548   1.775  17.226  1.00  0.00           H  
ATOM     22  NH2 ARG     1      37.068   1.806  17.250  1.00  0.00           N  
ATOM     23 HH21 ARG     1      36.064   1.709  17.289  1.00  0.00           H  
ATOM     24 HH22 ARG     1      37.452   1.563  18.152  1.00  0.00           H  
ATOM     25  C   ARG     1      36.066   4.147  10.259  1.00  0.00           C  
ATOM     26  O   ARG     1      34.888   4.363  10.671  1.00  0.00           O  
ATOM     27  N   TYR     2      36.861   5.169   9.911  1.00  0.00           N  
ATOM     28  H   TYR     2      37.814   4.958   9.649  1.00  0.00           H  
ATOM     29  CA  TYR     2      36.462   6.533  10.282  1.00  0.00           C  
ATOM     30  HA  TYR     2      35.831   6.518  11.171  1.00  0.00           H  
ATOM     31  CB  TYR     2      37.616   7.484  10.624  1.00  0.00           C  
ATOM     32  HB2 TYR     2      37.318   8.467  10.990  1.00  0.00           H  
ATOM     33  HB3 TYR     2      38.182   7.819   9.754  1.00  0.00           H  
ATOM     34  CG  TYR     2      38.551   6.720  11.582  1.00  0.00           C  
ATOM     35  CD1 TYR     2      38.137   5.887  12.627  1.00  0.00           C  
ATOM     36  HD1 TYR     2      37.081   5.893  12.855  1.00  0.00           H  
ATOM     37  CE1 TYR     2      39.027   5.260  13.478  1.00  0.00           C  
ATOM     38  HE1 TYR     2      38.709   4.743  14.371  1.00  0.00           H  
ATOM     39  CZ  TYR     2      40.383   5.377  13.218  1.00  0.00           C  
ATOM     40  OH  TYR     2      41.283   4.963  14.097  1.00  0.00           O  
ATOM     41  HH  TYR     2      41.007   4.817  15.004  1.00  0.00           H  
ATOM     42  CE2 TYR     2      40.810   6.035  12.078  1.00  0.00           C  
ATOM     43  HE2 TYR     2      41.846   6.098  11.781  1.00  0.00           H  
ATOM     44  CD2 TYR     2      39.886   6.684  11.221  1.00  0.00           C  
ATOM     45  HD2 TYR     2      40.157   7.161  10.292  1.00  0.00           H  
ATOM     46  C   TYR     2      35.659   7.179   9.095  1.00  0.00           C  
ATOM     47  O   TYR     2      36.032   6.949   7.933  1.00  0.00           O  
ATOM     48  N   PRO     3      34.588   8.003   9.440  1.00  0.00           N  
ATOM     49  CD  PRO     3      34.215   8.537  10.753  1.00  0.00           C  
ATOM     50  HD2 PRO     3      33.578   7.798  11.239  1.00  0.00           H  
ATOM     51  HD3 PRO     3      35.054   8.784  11.404  1.00  0.00           H  
ATOM     52  CG  PRO     3      33.353   9.689  10.456  1.00  0.00           C  
ATOM     53  HG2 PRO     3      33.940  10.598  10.318  1.00  0.00           H  
ATOM     54  HG3 PRO     3      32.567   9.858  11.192  1.00  0.00           H  
ATOM     55  CB  PRO     3      32.828   9.382   9.085  1.00  0.00           C  
ATOM     56  HB2 PRO     3      31.970   8.711   9.071  1.00  0.00           H  
ATOM     57  HB3 PRO     3      32.529  10.315   8.608  1.00  0.00           H  
ATOM     58  CA  PRO     3      33.960   8.737   8.313  1.00  0.00           C  
ATOM     59  HA  PRO     3      33.656   8.029   7.542  1.00  0.00           H  
ATOM     60  C   PRO     3      34.896   9.779   7.636  1.00  0.00           C  
ATOM     61  O   PRO     3      35.545  10.610   8.256  1.00  0.00           O  
ATOM     62  N   ALA     4      35.015   9.610   6.320  1.00  0.00           N  
ATOM     63  H   ALA     4      34.553   8.782   5.972  1.00  0.00           H  
ATOM     64  CA  ALA     4      35.789  10.475   5.428  1.00  0.00           C  
ATOM     65  HA  ALA     4      36.851  10.373   5.650  1.00  0.00           H  
ATOM     66  CB  ALA     4      35.567  10.015   3.985  1.00  0.00           C  
ATOM     67  HB1 ALA     4      36.085  10.649   3.266  1.00  0.00           H  
ATOM     68  HB2 ALA     4      34.492  10.019   3.803  1.00  0.00           H  
ATOM     69  HB3 ALA     4      35.834   8.969   3.836  1.00  0.00           H  
ATOM     70  C   ALA     4      35.669  11.967   5.681  1.00  0.00           C  
ATOM     71  O   ALA     4      36.641  12.695   5.461  1.00  0.00           O  
ATOM     72  N   ALA     5      34.544  12.416   6.152  1.00  0.00           N  
ATOM     73  H   ALA     5      33.851  11.701   6.322  1.00  0.00           H  
ATOM     74  CA  ALA     5      34.225  13.793   6.429  1.00  0.00           C  
ATOM     75  HA  ALA     5      35.095  14.388   6.708  1.00  0.00           H  
ATOM     76  CB  ALA     5      33.755  14.262   5.045  1.00  0.00           C  
ATOM     77  HB1 ALA     5      34.530  14.293   4.279  1.00  0.00           H  
ATOM     78  HB2 ALA     5      33.475  15.313   5.117  1.00  0.00           H  
ATOM     79  HB3 ALA     5      32.975  13.559   4.750  1.00  0.00           H  
ATOM     80  C   ALA     5      33.080  13.995   7.449  1.00  0.00           C  
ATOM     81  O   ALA     5      32.178  13.172   7.515  1.00  0.00           O  
ATOM     82  N   VAL     6      33.161  15.076   8.283  1.00  0.00           N  
ATOM     83  H   VAL     6      34.020  15.596   8.170  1.00  0.00           H  
ATOM     84  CA  VAL     6      32.279  15.473   9.360  1.00  0.00           C  
ATOM     85  HA  VAL     6      31.257  15.195   9.103  1.00  0.00           H  
ATOM     86  CB  VAL     6      32.579  14.726  10.723  1.00  0.00           C  
ATOM     87  HB  VAL     6      31.992  15.203  11.508  1.00  0.00           H  
ATOM     88  CG1 VAL     6      32.035  13.298  10.676  1.00  0.00           C  
ATOM     89 HG11 VAL     6      32.215  12.812  11.635  1.00  0.00           H  
ATOM     90 HG12 VAL     6      30.976  13.365  10.430  1.00  0.00           H  
ATOM     91 HG13 VAL     6      32.611  12.675   9.992  1.00  0.00           H  
ATOM     92  CG2 VAL     6      34.067  14.749  11.084  1.00  0.00           C  
ATOM     93 HG21 VAL     6      34.690  14.650  10.195  1.00  0.00           H  
ATOM     94 HG22 VAL     6      34.330  15.712  11.522  1.00  0.00           H  
ATOM     95 HG23 VAL     6      34.393  13.925  11.718  1.00  0.00           H  
ATOM     96  C   VAL     6      32.363  17.020   9.541  1.00  0.00           C  
ATOM     97  O   VAL     6      33.103  17.718   8.870  1.00  0.00           O  
ATOM     98  N   ASP     7      31.553  17.474  10.506  1.00  0.00           N  
ATOM     99  H   ASP     7      31.022  16.758  10.979  1.00  0.00           H  
ATOM    100  CA  ASP     7      31.578  18.809  11.043  1.00  0.00           C  
ATOM    101  HA  ASP     7      31.906  19.426  10.207  1.00  0.00           H  
ATOM    102  CB  ASP     7      30.171  19.287  11.432  1.00  0.00           C  
ATOM    103  HB2 ASP     7      30.182  20.377  11.448  1.00  0.00           H  
ATOM    104  HB3 ASP     7      29.779  18.850  12.350  1.00  0.00           H  
ATOM    105  CG  ASP     7      29.036  19.037  10.447  1.00  0.00           C  
ATOM    106  OD1 ASP     7      28.875  19.805   9.525  1.00  0.00           O  
ATOM    107  OD2 ASP     7      28.273  18.083  10.634  1.00  0.00           O  
ATOM    108  C   ASP     7      32.593  19.020  12.159  1.00  0.00           C  
ATOM    109  O   ASP     7      33.384  19.970  12.066  1.00  0.00           O  
ATOM    110  N   VAL     8      32.742  18.070  13.124  1.00  0.00           N  
ATOM    111  H   VAL     8      32.072  17.314  13.116  1.00  0.00           H  
ATOM    112  CA  VAL     8      33.511  18.235  14.327  1.00  0.00           C  
ATOM    113  HA  VAL     8      34.137  19.121  14.221  1.00  0.00           H  
ATOM    114  CB  VAL     8      32.591  18.650  15.514  1.00  0.00           C  
ATOM    115  HB  VAL     8      32.092  17.743  15.853  1.00  0.00           H  
ATOM    116  CG1 VAL     8      33.569  19.029  16.720  1.00  0.00           C  
ATOM    117 HG11 VAL     8      32.975  19.358  17.573  1.00  0.00           H  
ATOM    118 HG12 VAL     8      34.265  19.825  16.456  1.00  0.00           H  
ATOM    119 HG13 VAL     8      34.185  18.160  16.948  1.00  0.00           H  
ATOM    120  CG2 VAL     8      31.597  19.768  15.191  1.00  0.00           C  
ATOM    121 HG21 VAL     8      30.817  19.435  14.506  1.00  0.00           H  
ATOM    122 HG22 VAL     8      31.283  20.223  16.130  1.00  0.00           H  
ATOM    123 HG23 VAL     8      32.189  20.472  14.605  1.00  0.00           H  
ATOM    124  C   VAL     8      34.317  16.991  14.592  1.00  0.00           C  
ATOM    125  O   VAL     8      33.821  15.973  15.178  1.00  0.00           O  
ATOM    126  N   ALA     9      35.607  17.121  14.412  1.00  0.00           N  
ATOM    127  H   ALA     9      35.967  18.053  14.266  1.00  0.00           H  
ATOM    128  CA  ALA     9      36.584  16.095  14.944  1.00  0.00           C  
ATOM    129  HA  ALA     9      36.126  15.113  15.064  1.00  0.00           H  
ATOM    130  CB  ALA     9      37.717  15.845  13.929  1.00  0.00           C  
ATOM    131  HB1 ALA     9      38.216  16.803  13.781  1.00  0.00           H  
ATOM    132  HB2 ALA     9      38.469  15.156  14.314  1.00  0.00           H  
ATOM    133  HB3 ALA     9      37.288  15.457  13.006  1.00  0.00           H  
ATOM    134  C   ALA     9      37.204  16.510  16.266  1.00  0.00           C  
ATOM    135  O   ALA     9      37.877  17.546  16.468  1.00  0.00           O  
ATOM    136  N   ILE    10      36.917  15.598  17.241  1.00  0.00           N  
ATOM    137  H   ILE    10      36.287  14.832  17.050  1.00  0.00           H  
ATOM    138  CA  ILE    10      37.486  15.622  18.586  1.00  0.00           C  
ATOM    139  HA  ILE    10      38.023  16.562  18.713  1.00  0.00           H  
ATOM    140  CB  ILE    10      36.408  15.541  19.670  1.00  0.00           C  
ATOM    141  HB  ILE    10      35.913  14.570  19.686  1.00  0.00           H  
ATOM    142  CG2 ILE    10      36.886  15.593  21.142  1.00  0.00           C  
ATOM    143 HG21 ILE    10      37.109  16.614  21.452  1.00  0.00           H  
ATOM    144 HG22 ILE    10      36.077  15.186  21.749  1.00  0.00           H  
ATOM    145 HG23 ILE    10      37.638  14.841  21.380  1.00  0.00           H  
ATOM    146  CG1 ILE    10      35.232  16.559  19.509  1.00  0.00           C  
ATOM    147 HG12 ILE    10      34.803  16.609  18.508  1.00  0.00           H  
ATOM    148 HG13 ILE    10      35.584  17.591  19.532  1.00  0.00           H  
ATOM    149  CD1 ILE    10      33.987  16.328  20.362  1.00  0.00           C  
ATOM    150 HD11 ILE    10      34.110  16.583  21.415  1.00  0.00           H  
ATOM    151 HD12 ILE    10      33.775  15.259  20.364  1.00  0.00           H  
ATOM    152 HD13 ILE    10      33.247  17.034  19.985  1.00  0.00           H  
ATOM    153  C   ILE    10      38.669  14.643  18.696  1.00  0.00           C  
ATOM    154  O   ILE    10      38.449  13.540  18.350  1.00  0.00           O  
ATOM    155  N   VAL    11      39.874  15.099  19.234  1.00  0.00           N  
ATOM    156  H   VAL    11      39.964  16.099  19.342  1.00  0.00           H  
ATOM    157  CA  VAL    11      41.021  14.302  19.688  1.00  0.00           C  
ATOM    158  HA  VAL    11      40.948  13.298  19.269  1.00  0.00           H  
ATOM    159  CB  VAL    11      42.384  14.951  19.204  1.00  0.00           C  
ATOM    160  HB  VAL    11      42.623  15.860  19.755  1.00  0.00           H  
ATOM    161  CG1 VAL    11      43.579  13.977  19.369  1.00  0.00           C  
ATOM    162 HG11 VAL    11      43.340  13.012  18.922  1.00  0.00           H  
ATOM    163 HG12 VAL    11      44.495  14.447  19.011  1.00  0.00           H  
ATOM    164 HG13 VAL    11      43.713  13.842  20.442  1.00  0.00           H  
ATOM    165  CG2 VAL    11      42.375  15.296  17.709  1.00  0.00           C  
ATOM    166 HG21 VAL    11      41.700  16.149  17.634  1.00  0.00           H  
ATOM    167 HG22 VAL    11      42.026  14.421  17.160  1.00  0.00           H  
ATOM    168 HG23 VAL    11      43.407  15.530  17.448  1.00  0.00           H  
ATOM    169  C   VAL    11      40.956  14.258  21.218  1.00  0.00           C  
ATOM    170  O   VAL    11      41.104  15.289  21.856  1.00  0.00           O  
ATOM    171  N   GLY    12      40.826  13.011  21.707  1.00  0.00           N  
ATOM    172  H   GLY    12      40.611  12.219  21.119  1.00  0.00           H  
ATOM    173  CA  GLY    12      40.762  12.792  23.166  1.00  0.00           C  
ATOM    174  HA2 GLY    12      41.136  11.776  23.287  1.00  0.00           H  
ATOM    175  HA3 GLY    12      41.366  13.507  23.725  1.00  0.00           H  
ATOM    176  C   GLY    12      39.358  12.742  23.641  1.00  0.00           C  
ATOM    177  O   GLY    12      38.412  13.386  23.193  1.00  0.00           O  
ATOM    178  N   SER    13      39.171  11.870  24.670  1.00  0.00           N  
ATOM    179  H   SER    13      39.924  11.252  24.938  1.00  0.00           H  
ATOM    180  CA  SER    13      37.898  11.494  25.251  1.00  0.00           C  
ATOM    181  HA  SER    13      37.164  12.192  24.849  1.00  0.00           H  
ATOM    182  CB  SER    13      37.491  10.099  24.871  1.00  0.00           C  
ATOM    183  HB2 SER    13      37.597   9.857  23.813  1.00  0.00           H  
ATOM    184  HB3 SER    13      36.491   9.851  25.227  1.00  0.00           H  
ATOM    185  OG  SER    13      38.330   9.264  25.578  1.00  0.00           O  
ATOM    186  HG  SER    13      39.220   9.182  25.229  1.00  0.00           H  
ATOM    187  C   SER    13      37.585  11.753  26.732  1.00  0.00           C  
ATOM    188  O   SER    13      36.612  11.243  27.191  1.00  0.00           O  
ATOM    189  N   GLY    14      38.471  12.526  27.385  1.00  0.00           N  
ATOM    190  H   GLY    14      39.236  12.888  26.834  1.00  0.00           H  
ATOM    191  CA  GLY    14      38.410  13.055  28.726  1.00  0.00           C  
ATOM    192  HA2 GLY    14      38.214  12.186  29.353  1.00  0.00           H  
ATOM    193  HA3 GLY    14      39.345  13.530  29.022  1.00  0.00           H  
ATOM    194  C   GLY    14      37.263  14.048  29.090  1.00  0.00           C  
ATOM    195  O   GLY    14      36.464  14.301  28.195  1.00  0.00           O  
ATOM    196  N   PRO    15      37.124  14.576  30.421  1.00  0.00           N  
ATOM    197  CD  PRO    15      37.779  14.082  31.653  1.00  0.00           C  
ATOM    198  HD2 PRO    15      37.831  12.996  31.722  1.00  0.00           H  
ATOM    199  HD3 PRO    15      38.826  14.383  31.653  1.00  0.00           H  
ATOM    200  CG  PRO    15      36.966  14.676  32.810  1.00  0.00           C  
ATOM    201  HG2 PRO    15      36.098  14.088  33.106  1.00  0.00           H  
ATOM    202  HG3 PRO    15      37.587  14.859  33.687  1.00  0.00           H  
ATOM    203  CB  PRO    15      36.412  15.973  32.234  1.00  0.00           C  
ATOM    204  HB2 PRO    15      37.263  16.653  32.244  1.00  0.00           H  
ATOM    205  HB3 PRO    15      35.619  16.511  32.753  1.00  0.00           H  
ATOM    206  CA  PRO    15      36.087  15.577  30.773  1.00  0.00           C  
ATOM    207  HA  PRO    15      35.107  15.102  30.750  1.00  0.00           H  
ATOM    208  C   PRO    15      36.112  16.752  29.836  1.00  0.00           C  
ATOM    209  O   PRO    15      35.051  17.297  29.508  1.00  0.00           O  
ATOM    210  N   THR    16      37.278  17.160  29.423  1.00  0.00           N  
ATOM    211  H   THR    16      38.153  16.713  29.658  1.00  0.00           H  
ATOM    212  CA  THR    16      37.446  18.477  28.762  1.00  0.00           C  
ATOM    213  HA  THR    16      36.616  19.067  29.151  1.00  0.00           H  
ATOM    214  CB  THR    16      38.835  19.170  29.022  1.00  0.00           C  
ATOM    215  HB  THR    16      38.763  20.174  28.604  1.00  0.00           H  
ATOM    216  CG2 THR    16      39.177  19.394  30.462  1.00  0.00           C  
ATOM    217 HG21 THR    16      38.489  20.121  30.893  1.00  0.00           H  
ATOM    218 HG22 THR    16      40.172  19.801  30.642  1.00  0.00           H  
ATOM    219 HG23 THR    16      38.929  18.506  31.042  1.00  0.00           H  
ATOM    220  OG1 THR    16      39.868  18.418  28.500  1.00  0.00           O  
ATOM    221  HG1 THR    16      40.239  17.807  29.141  1.00  0.00           H  
ATOM    222  C   THR    16      37.030  18.238  27.333  1.00  0.00           C  
ATOM    223  O   THR    16      36.122  18.905  26.834  1.00  0.00           O  
ATOM    224  N   ALA    17      37.693  17.361  26.598  1.00  0.00           N  
ATOM    225  H   ALA    17      38.521  16.859  26.883  1.00  0.00           H  
ATOM    226  CA  ALA    17      37.316  16.999  25.236  1.00  0.00           C  
ATOM    227  HA  ALA    17      37.405  17.918  24.658  1.00  0.00           H  
ATOM    228  CB  ALA    17      38.460  16.121  24.667  1.00  0.00           C  
ATOM    229  HB1 ALA    17      38.522  15.146  25.148  1.00  0.00           H  
ATOM    230  HB2 ALA    17      38.211  15.905  23.628  1.00  0.00           H  
ATOM    231  HB3 ALA    17      39.449  16.557  24.811  1.00  0.00           H  
ATOM    232  C   ALA    17      35.921  16.469  25.015  1.00  0.00           C  
ATOM    233  O   ALA    17      35.311  16.623  23.983  1.00  0.00           O  
ATOM    234  N   SER    18      35.334  15.737  26.059  1.00  0.00           N  
ATOM    235  H   SER    18      35.906  15.603  26.881  1.00  0.00           H  
ATOM    236  CA  SER    18      33.927  15.243  26.021  1.00  0.00           C  
ATOM    237  HA  SER    18      33.733  14.799  25.044  1.00  0.00           H  
ATOM    238  CB  SER    18      33.589  14.136  27.005  1.00  0.00           C  
ATOM    239  HB2 SER    18      32.546  13.871  26.836  1.00  0.00           H  
ATOM    240  HB3 SER    18      33.813  14.365  28.047  1.00  0.00           H  
ATOM    241  OG  SER    18      34.141  12.885  26.722  1.00  0.00           O  
ATOM    242  HG  SER    18      34.938  12.909  27.256  1.00  0.00           H  
ATOM    243  C   SER    18      32.898  16.345  26.228  1.00  0.00           C  
ATOM    244  O   SER    18      31.874  16.229  25.593  1.00  0.00           O  
ATOM    245  N   ALA    19      33.229  17.414  26.891  1.00  0.00           N  
ATOM    246  H   ALA    19      34.081  17.519  27.421  1.00  0.00           H  
ATOM    247  CA  ALA    19      32.342  18.579  27.021  1.00  0.00           C  
ATOM    248  HA  ALA    19      31.441  18.057  27.344  1.00  0.00           H  
ATOM    249  CB  ALA    19      32.909  19.464  28.182  1.00  0.00           C  
ATOM    250  HB1 ALA    19      33.114  18.785  29.009  1.00  0.00           H  
ATOM    251  HB2 ALA    19      33.880  19.794  27.812  1.00  0.00           H  
ATOM    252  HB3 ALA    19      32.170  20.214  28.463  1.00  0.00           H  
ATOM    253  C   ALA    19      31.928  19.254  25.667  1.00  0.00           C  
ATOM    254  O   ALA    19      30.739  19.597  25.524  1.00  0.00           O  
ATOM    255  N   TYR    20      32.849  19.278  24.688  1.00  0.00           N  
ATOM    256  H   TYR    20      33.791  18.938  24.812  1.00  0.00           H  
ATOM    257  CA  TYR    20      32.546  19.741  23.315  1.00  0.00           C  
ATOM    258  HA  TYR    20      32.142  20.748  23.412  1.00  0.00           H  
ATOM    259  CB  TYR    20      33.779  19.825  22.456  1.00  0.00           C  
ATOM    260  HB2 TYR    20      33.414  19.813  21.430  1.00  0.00           H  
ATOM    261  HB3 TYR    20      34.422  18.944  22.464  1.00  0.00           H  
ATOM    262  CG  TYR    20      34.717  20.948  22.646  1.00  0.00           C  
ATOM    263  CD1 TYR    20      35.718  20.833  23.612  1.00  0.00           C  
ATOM    264  HD1 TYR    20      35.719  19.902  24.158  1.00  0.00           H  
ATOM    265  CE1 TYR    20      36.667  21.794  23.851  1.00  0.00           C  
ATOM    266  HE1 TYR    20      37.365  21.720  24.671  1.00  0.00           H  
ATOM    267  CZ  TYR    20      36.741  22.898  22.967  1.00  0.00           C  
ATOM    268  OH  TYR    20      37.616  23.864  23.025  1.00  0.00           O  
ATOM    269  HH  TYR    20      38.242  23.627  23.713  1.00  0.00           H  
ATOM    270  CE2 TYR    20      35.818  23.009  21.877  1.00  0.00           C  
ATOM    271  HE2 TYR    20      35.725  23.899  21.273  1.00  0.00           H  
ATOM    272  CD2 TYR    20      34.826  22.061  21.747  1.00  0.00           C  
ATOM    273  HD2 TYR    20      34.086  22.244  20.982  1.00  0.00           H  
ATOM    274  C   TYR    20      31.466  18.855  22.650  1.00  0.00           C  
ATOM    275  O   TYR    20      30.435  19.388  22.157  1.00  0.00           O  
ATOM    276  N   ALA    21      31.621  17.547  22.561  1.00  0.00           N  
ATOM    277  H   ALA    21      32.342  17.012  23.023  1.00  0.00           H  
ATOM    278  CA  ALA    21      30.560  16.683  21.990  1.00  0.00           C  
ATOM    279  HA  ALA    21      30.259  16.971  20.982  1.00  0.00           H  
ATOM    280  CB  ALA    21      30.955  15.190  22.094  1.00  0.00           C  
ATOM    281  HB1 ALA    21      31.103  15.022  23.160  1.00  0.00           H  
ATOM    282  HB2 ALA    21      30.086  14.648  21.720  1.00  0.00           H  
ATOM    283  HB3 ALA    21      31.796  15.059  21.413  1.00  0.00           H  
ATOM    284  C   ALA    21      29.164  16.804  22.726  1.00  0.00           C  
ATOM    285  O   ALA    21      28.134  16.888  22.097  1.00  0.00           O  
ATOM    286  N   ARG    22      29.247  16.911  24.092  1.00  0.00           N  
ATOM    287  H   ARG    22      30.134  16.765  24.552  1.00  0.00           H  
ATOM    288  CA  ARG    22      28.080  17.180  24.859  1.00  0.00           C  
ATOM    289  HA  ARG    22      27.332  16.410  24.669  1.00  0.00           H  
ATOM    290  CB  ARG    22      28.554  17.053  26.309  1.00  0.00           C  
ATOM    291  HB2 ARG    22      29.444  17.672  26.420  1.00  0.00           H  
ATOM    292  HB3 ARG    22      28.873  16.047  26.582  1.00  0.00           H  
ATOM    293  CG  ARG    22      27.595  17.419  27.458  1.00  0.00           C  
ATOM    294  HG2 ARG    22      28.120  17.213  28.391  1.00  0.00           H  
ATOM    295  HG3 ARG    22      27.548  18.506  27.518  1.00  0.00           H  
ATOM    296  CD  ARG    22      26.122  16.910  27.476  1.00  0.00           C  
ATOM    297  HD2 ARG    22      25.613  17.497  26.710  1.00  0.00           H  
ATOM    298  HD3 ARG    22      26.211  15.863  27.186  1.00  0.00           H  
ATOM    299  NE  ARG    22      25.473  17.195  28.794  1.00  0.00           N  
ATOM    300  HE  ARG    22      24.772  17.920  28.749  1.00  0.00           H  
ATOM    301  CZ  ARG    22      25.501  16.457  29.929  1.00  0.00           C  
ATOM    302  NH1 ARG    22      26.428  15.629  30.310  1.00  0.00           N  
ATOM    303 HH11 ARG    22      27.248  15.508  29.733  1.00  0.00           H  
ATOM    304 HH12 ARG    22      26.401  15.284  31.258  1.00  0.00           H  
ATOM    305  NH2 ARG    22      24.690  16.740  30.844  1.00  0.00           N  
ATOM    306 HH21 ARG    22      23.800  17.141  30.583  1.00  0.00           H  
ATOM    307 HH22 ARG    22      24.794  16.216  31.700  1.00  0.00           H  
ATOM    308  C   ARG    22      27.334  18.404  24.592  1.00  0.00           C  
ATOM    309  O   ARG    22      26.117  18.405  24.144  1.00  0.00           O  
ATOM    310  N   ILE    23      27.930  19.592  24.771  1.00  0.00           N  
ATOM    311  H   ILE    23      28.879  19.632  25.113  1.00  0.00           H  
ATOM    312  CA  ILE    23      27.268  20.935  24.460  1.00  0.00           C  
ATOM    313  HA  ILE    23      26.416  21.043  25.131  1.00  0.00           H  
ATOM    314  CB  ILE    23      28.276  22.120  24.657  1.00  0.00           C  
ATOM    315  HB  ILE    23      29.184  21.853  24.117  1.00  0.00           H  
ATOM    316  CG2 ILE    23      27.790  23.528  24.148  1.00  0.00           C  
ATOM    317 HG21 ILE    23      27.604  23.633  23.079  1.00  0.00           H  
ATOM    318 HG22 ILE    23      26.878  23.853  24.648  1.00  0.00           H  
ATOM    319 HG23 ILE    23      28.561  24.242  24.436  1.00  0.00           H  
ATOM    320  CG1 ILE    23      28.613  22.320  26.152  1.00  0.00           C  
ATOM    321 HG12 ILE    23      29.314  23.150  26.235  1.00  0.00           H  
ATOM    322 HG13 ILE    23      29.218  21.465  26.455  1.00  0.00           H  
ATOM    323  CD1 ILE    23      27.643  22.722  27.206  1.00  0.00           C  
ATOM    324 HD11 ILE    23      27.128  23.672  27.057  1.00  0.00           H  
ATOM    325 HD12 ILE    23      26.902  21.936  27.352  1.00  0.00           H  
ATOM    326 HD13 ILE    23      28.180  22.796  28.151  1.00  0.00           H  
ATOM    327  C   ILE    23      26.704  20.941  22.998  1.00  0.00           C  
ATOM    328  O   ILE    23      25.559  21.159  22.833  1.00  0.00           O  
ATOM    329  N   LEU    24      27.534  20.458  22.059  1.00  0.00           N  
ATOM    330  H   LEU    24      28.388  19.958  22.260  1.00  0.00           H  
ATOM    331  CA  LEU    24      27.081  20.401  20.622  1.00  0.00           C  
ATOM    332  HA  LEU    24      26.644  21.377  20.413  1.00  0.00           H  
ATOM    333  CB  LEU    24      28.297  20.210  19.737  1.00  0.00           C  
ATOM    334  HB2 LEU    24      27.952  20.064  18.713  1.00  0.00           H  
ATOM    335  HB3 LEU    24      28.762  19.238  19.898  1.00  0.00           H  
ATOM    336  CG  LEU    24      29.435  21.289  19.738  1.00  0.00           C  
ATOM    337  HG  LEU    24      29.836  21.402  20.746  1.00  0.00           H  
ATOM    338  CD1 LEU    24      30.539  20.979  18.826  1.00  0.00           C  
ATOM    339 HD11 LEU    24      31.371  21.636  19.078  1.00  0.00           H  
ATOM    340 HD12 LEU    24      30.791  19.927  18.958  1.00  0.00           H  
ATOM    341 HD13 LEU    24      30.277  21.151  17.782  1.00  0.00           H  
ATOM    342  CD2 LEU    24      28.853  22.609  19.252  1.00  0.00           C  
ATOM    343 HD21 LEU    24      29.507  23.480  19.264  1.00  0.00           H  
ATOM    344 HD22 LEU    24      28.473  22.441  18.244  1.00  0.00           H  
ATOM    345 HD23 LEU    24      28.106  22.904  19.989  1.00  0.00           H  
ATOM    346  C   LEU    24      25.945  19.393  20.389  1.00  0.00           C  
ATOM    347  O   LEU    24      25.111  19.611  19.479  1.00  0.00           O  
ATOM    348  N   SER    25      25.818  18.356  21.214  1.00  0.00           N  
ATOM    349  H   SER    25      26.384  18.364  22.051  1.00  0.00           H  
ATOM    350  CA  SER    25      24.605  17.432  21.273  1.00  0.00           C  
ATOM    351  HA  SER    25      24.301  17.155  20.263  1.00  0.00           H  
ATOM    352  CB  SER    25      25.018  16.161  21.914  1.00  0.00           C  
ATOM    353  HB2 SER    25      24.143  15.512  21.864  1.00  0.00           H  
ATOM    354  HB3 SER    25      25.425  16.363  22.904  1.00  0.00           H  
ATOM    355  OG  SER    25      26.040  15.512  21.186  1.00  0.00           O  
ATOM    356  HG  SER    25      26.887  15.900  21.421  1.00  0.00           H  
ATOM    357  C   SER    25      23.350  17.996  22.030  1.00  0.00           C  
ATOM    358  O   SER    25      22.276  17.381  21.901  1.00  0.00           O  
ATOM    359  N   GLU    26      23.408  19.175  22.736  1.00  0.00           N  
ATOM    360  H   GLU    26      24.342  19.559  22.719  1.00  0.00           H  
ATOM    361  CA  GLU    26      22.368  19.867  23.397  1.00  0.00           C  
ATOM    362  HA  GLU    26      21.482  19.314  23.709  1.00  0.00           H  
ATOM    363  CB  GLU    26      22.849  20.393  24.750  1.00  0.00           C  
ATOM    364  HB2 GLU    26      22.125  21.041  25.243  1.00  0.00           H  
ATOM    365  HB3 GLU    26      23.691  21.071  24.608  1.00  0.00           H  
ATOM    366  CG  GLU    26      23.315  19.380  25.834  1.00  0.00           C  
ATOM    367  HG2 GLU    26      22.651  18.533  26.007  1.00  0.00           H  
ATOM    368  HG3 GLU    26      24.218  18.922  25.433  1.00  0.00           H  
ATOM    369  CD  GLU    26      23.635  19.985  27.169  1.00  0.00           C  
ATOM    370  OE1 GLU    26      23.785  21.188  27.355  1.00  0.00           O  
ATOM    371  OE2 GLU    26      23.651  19.217  28.186  1.00  0.00           O  
ATOM    372  C   GLU    26      21.843  21.105  22.596  1.00  0.00           C  
ATOM    373  O   GLU    26      20.654  21.271  22.300  1.00  0.00           O  
ATOM    374  N   GLU    27      22.828  21.969  22.268  1.00  0.00           N  
ATOM    375  H   GLU    27      23.670  21.749  22.781  1.00  0.00           H  
ATOM    376  CA  GLU    27      22.696  23.201  21.499  1.00  0.00           C  
ATOM    377  HA  GLU    27      21.861  23.830  21.808  1.00  0.00           H  
ATOM    378  CB  GLU    27      23.971  24.037  21.516  1.00  0.00           C  
ATOM    379  HB2 GLU    27      23.824  24.959  20.952  1.00  0.00           H  
ATOM    380  HB3 GLU    27      24.889  23.583  21.145  1.00  0.00           H  
ATOM    381  CG  GLU    27      24.340  24.443  22.936  1.00  0.00           C  
ATOM    382  HG2 GLU    27      25.142  25.164  22.776  1.00  0.00           H  
ATOM    383  HG3 GLU    27      24.814  23.559  23.363  1.00  0.00           H  
ATOM    384  CD  GLU    27      23.283  25.143  23.746  1.00  0.00           C  
ATOM    385  OE1 GLU    27      22.760  26.178  23.196  1.00  0.00           O  
ATOM    386  OE2 GLU    27      22.953  24.672  24.863  1.00  0.00           O  
ATOM    387  C   GLU    27      22.400  22.901  20.004  1.00  0.00           C  
ATOM    388  O   GLU    27      21.612  23.644  19.356  1.00  0.00           O  
ATOM    389  N   ALA    28      23.056  21.893  19.395  1.00  0.00           N  
ATOM    390  H   ALA    28      23.608  21.278  19.976  1.00  0.00           H  
ATOM    391  CA  ALA    28      23.328  21.938  17.911  1.00  0.00           C  
ATOM    392  HA  ALA    28      22.713  22.720  17.465  1.00  0.00           H  
ATOM    393  CB  ALA    28      24.839  22.299  17.722  1.00  0.00           C  
ATOM    394  HB1 ALA    28      25.148  22.954  18.537  1.00  0.00           H  
ATOM    395  HB2 ALA    28      24.954  22.866  16.798  1.00  0.00           H  
ATOM    396  HB3 ALA    28      25.471  21.411  17.707  1.00  0.00           H  
ATOM    397  C   ALA    28      23.028  20.632  17.161  1.00  0.00           C  
ATOM    398  O   ALA    28      23.758  20.063  16.449  1.00  0.00           O  
ATOM    399  N   PRO    29      21.818  20.059  17.393  1.00  0.00           N  
ATOM    400  CD  PRO    29      20.618  20.694  18.043  1.00  0.00           C  
ATOM    401  HD2 PRO    29      20.347  21.664  17.627  1.00  0.00           H  
ATOM    402  HD3 PRO    29      20.737  20.730  19.125  1.00  0.00           H  
ATOM    403  CG  PRO    29      19.502  19.738  17.759  1.00  0.00           C  
ATOM    404  HG2 PRO    29      18.943  19.960  16.851  1.00  0.00           H  
ATOM    405  HG3 PRO    29      18.862  19.707  18.640  1.00  0.00           H  
ATOM    406  CB  PRO    29      20.064  18.406  17.477  1.00  0.00           C  
ATOM    407  HB2 PRO    29      19.391  17.880  16.800  1.00  0.00           H  
ATOM    408  HB3 PRO    29      20.189  17.803  18.377  1.00  0.00           H  
ATOM    409  CA  PRO    29      21.399  18.729  16.877  1.00  0.00           C  
ATOM    410  HA  PRO    29      22.052  17.930  17.228  1.00  0.00           H  
ATOM    411  C   PRO    29      21.380  18.635  15.321  1.00  0.00           C  
ATOM    412  O   PRO    29      21.229  19.662  14.595  1.00  0.00           O  
ATOM    413  N   GLY    30      21.606  17.430  14.763  1.00  0.00           N  
ATOM    414  H   GLY    30      21.658  16.597  15.333  1.00  0.00           H  
ATOM    415  CA  GLY    30      21.911  17.231  13.319  1.00  0.00           C  
ATOM    416  HA2 GLY    30      21.335  17.918  12.698  1.00  0.00           H  
ATOM    417  HA3 GLY    30      21.575  16.212  13.128  1.00  0.00           H  
ATOM    418  C   GLY    30      23.428  17.467  13.050  1.00  0.00           C  
ATOM    419  O   GLY    30      23.910  16.884  12.061  1.00  0.00           O  
ATOM    420  N   ALA    31      24.163  18.328  13.815  1.00  0.00           N  
ATOM    421  H   ALA    31      23.765  18.806  14.611  1.00  0.00           H  
ATOM    422  CA  ALA    31      25.621  18.499  13.571  1.00  0.00           C  
ATOM    423  HA  ALA    31      25.836  18.890  12.577  1.00  0.00           H  
ATOM    424  CB  ALA    31      25.971  19.607  14.568  1.00  0.00           C  
ATOM    425  HB1 ALA    31      26.960  20.043  14.425  1.00  0.00           H  
ATOM    426  HB2 ALA    31      25.827  19.317  15.609  1.00  0.00           H  
ATOM    427  HB3 ALA    31      25.192  20.357  14.424  1.00  0.00           H  
ATOM    428  C   ALA    31      26.516  17.239  13.823  1.00  0.00           C  
ATOM    429  O   ALA    31      26.452  16.624  14.941  1.00  0.00           O  
ATOM    430  N   THR    32      27.325  16.794  12.922  1.00  0.00           N  
ATOM    431  H   THR    32      27.502  17.424  12.153  1.00  0.00           H  
ATOM    432  CA  THR    32      28.111  15.556  12.993  1.00  0.00           C  
ATOM    433  HA  THR    32      27.478  14.905  13.595  1.00  0.00           H  
ATOM    434  CB  THR    32      28.183  14.840  11.651  1.00  0.00           C  
ATOM    435  HB  THR    32      28.756  13.926  11.801  1.00  0.00           H  
ATOM    436  CG2 THR    32      26.745  14.544  11.019  1.00  0.00           C  
ATOM    437 HG21 THR    32      26.377  13.687  11.584  1.00  0.00           H  
ATOM    438 HG22 THR    32      26.921  14.258   9.982  1.00  0.00           H  
ATOM    439 HG23 THR    32      26.067  15.395  11.069  1.00  0.00           H  
ATOM    440  OG1 THR    32      28.854  15.570  10.646  1.00  0.00           O  
ATOM    441  HG1 THR    32      28.545  16.479  10.660  1.00  0.00           H  
ATOM    442  C   THR    32      29.407  15.751  13.736  1.00  0.00           C  
ATOM    443  O   THR    32      30.292  16.589  13.440  1.00  0.00           O  
ATOM    444  N   ILE    33      29.655  14.861  14.683  1.00  0.00           N  
ATOM    445  H   ILE    33      28.861  14.278  14.907  1.00  0.00           H  
ATOM    446  CA  ILE    33      30.714  14.968  15.771  1.00  0.00           C  
ATOM    447  HA  ILE    33      31.337  15.816  15.488  1.00  0.00           H  
ATOM    448  CB  ILE    33      30.090  15.254  17.151  1.00  0.00           C  
ATOM    449  HB  ILE    33      29.501  14.374  17.410  1.00  0.00           H  
ATOM    450  CG2 ILE    33      31.120  15.381  18.328  1.00  0.00           C  
ATOM    451 HG21 ILE    33      31.811  14.538  18.297  1.00  0.00           H  
ATOM    452 HG22 ILE    33      30.609  15.336  19.289  1.00  0.00           H  
ATOM    453 HG23 ILE    33      31.670  16.311  18.185  1.00  0.00           H  
ATOM    454  CG1 ILE    33      29.144  16.504  17.134  1.00  0.00           C  
ATOM    455 HG12 ILE    33      29.720  17.424  17.234  1.00  0.00           H  
ATOM    456 HG13 ILE    33      28.606  16.567  16.188  1.00  0.00           H  
ATOM    457  CD1 ILE    33      28.138  16.514  18.293  1.00  0.00           C  
ATOM    458 HD11 ILE    33      28.633  16.332  19.247  1.00  0.00           H  
ATOM    459 HD12 ILE    33      27.578  17.448  18.330  1.00  0.00           H  
ATOM    460 HD13 ILE    33      27.479  15.680  18.052  1.00  0.00           H  
ATOM    461  C   ILE    33      31.403  13.623  15.667  1.00  0.00           C  
ATOM    462  O   ILE    33      30.764  12.574  15.780  1.00  0.00           O  
ATOM    463  N   ALA    34      32.742  13.531  15.440  1.00  0.00           N  
ATOM    464  H   ALA    34      33.243  14.408  15.459  1.00  0.00           H  
ATOM    465  CA  ALA    34      33.608  12.315  15.517  1.00  0.00           C  
ATOM    466  HA  ALA    34      32.994  11.432  15.696  1.00  0.00           H  
ATOM    467  CB  ALA    34      34.271  12.229  14.200  1.00  0.00           C  
ATOM    468  HB1 ALA    34      34.677  13.210  13.951  1.00  0.00           H  
ATOM    469  HB2 ALA    34      35.046  11.468  14.102  1.00  0.00           H  
ATOM    470  HB3 ALA    34      33.499  12.148  13.435  1.00  0.00           H  
ATOM    471  C   ALA    34      34.595  12.475  16.738  1.00  0.00           C  
ATOM    472  O   ALA    34      34.954  13.532  17.166  1.00  0.00           O  
ATOM    473  N   MET    35      34.927  11.377  17.371  1.00  0.00           N  
ATOM    474  H   MET    35      34.578  10.534  16.937  1.00  0.00           H  
ATOM    475  CA  MET    35      35.859  11.313  18.591  1.00  0.00           C  
ATOM    476  HA  MET    35      36.421  12.237  18.733  1.00  0.00           H  
ATOM    477  CB  MET    35      34.992  11.395  19.872  1.00  0.00           C  
ATOM    478  HB2 MET    35      34.494  12.365  19.875  1.00  0.00           H  
ATOM    479  HB3 MET    35      34.117  10.749  19.800  1.00  0.00           H  
ATOM    480  CG  MET    35      35.619  11.002  21.193  1.00  0.00           C  
ATOM    481  HG2 MET    35      35.898   9.950  21.136  1.00  0.00           H  
ATOM    482  HG3 MET    35      36.507  11.630  21.264  1.00  0.00           H  
ATOM    483  SD  MET    35      34.591  11.238  22.728  1.00  0.00           S  
ATOM    484  CE  MET    35      34.700  13.045  22.948  1.00  0.00           C  
ATOM    485  HE1 MET    35      34.282  13.417  23.884  1.00  0.00           H  
ATOM    486  HE2 MET    35      35.748  13.252  23.164  1.00  0.00           H  
ATOM    487  HE3 MET    35      34.348  13.564  22.057  1.00  0.00           H  
ATOM    488  C   MET    35      36.892  10.217  18.443  1.00  0.00           C  
ATOM    489  O   MET    35      36.454   9.155  18.010  1.00  0.00           O  
ATOM    490  N   PHE    36      38.120  10.491  18.729  1.00  0.00           N  
ATOM    491  H   PHE    36      38.304  11.472  18.570  1.00  0.00           H  
ATOM    492  CA  PHE    36      39.221   9.545  18.529  1.00  0.00           C  
ATOM    493  HA  PHE    36      38.874   8.554  18.237  1.00  0.00           H  
ATOM    494  CB  PHE    36      40.121  10.083  17.342  1.00  0.00           C  
ATOM    495  HB2 PHE    36      40.511  11.061  17.624  1.00  0.00           H  
ATOM    496  HB3 PHE    36      40.788   9.251  17.119  1.00  0.00           H  
ATOM    497  CG  PHE    36      39.417  10.381  16.038  1.00  0.00           C  
ATOM    498  CD1 PHE    36      39.088   9.296  15.194  1.00  0.00           C  
ATOM    499  HD1 PHE    36      39.523   8.327  15.390  1.00  0.00           H  
ATOM    500  CE1 PHE    36      38.401   9.513  14.002  1.00  0.00           C  
ATOM    501  HE1 PHE    36      38.114   8.701  13.351  1.00  0.00           H  
ATOM    502  CZ  PHE    36      37.972  10.813  13.705  1.00  0.00           C  
ATOM    503  HZ  PHE    36      37.498  10.892  12.738  1.00  0.00           H  
ATOM    504  CE2 PHE    36      38.211  11.890  14.575  1.00  0.00           C  
ATOM    505  HE2 PHE    36      38.084  12.913  14.251  1.00  0.00           H  
ATOM    506  CD2 PHE    36      38.906  11.659  15.757  1.00  0.00           C  
ATOM    507  HD2 PHE    36      39.308  12.483  16.328  1.00  0.00           H  
ATOM    508  C   PHE    36      39.972   9.490  19.868  1.00  0.00           C  
ATOM    509  O   PHE    36      40.195  10.437  20.581  1.00  0.00           O  
ATOM    510  N   GLU    37      40.360   8.303  20.268  1.00  0.00           N  
ATOM    511  H   GLU    37      40.000   7.518  19.743  1.00  0.00           H  
ATOM    512  CA  GLU    37      41.022   8.033  21.556  1.00  0.00           C  
ATOM    513  HA  GLU    37      41.427   8.985  21.899  1.00  0.00           H  
ATOM    514  CB  GLU    37      39.864   7.708  22.510  1.00  0.00           C  
ATOM    515  HB2 GLU    37      39.074   7.123  22.040  1.00  0.00           H  
ATOM    516  HB3 GLU    37      39.302   8.625  22.690  1.00  0.00           H  
ATOM    517  CG  GLU    37      40.295   7.250  23.921  1.00  0.00           C  
ATOM    518  HG2 GLU    37      39.416   7.140  24.555  1.00  0.00           H  
ATOM    519  HG3 GLU    37      40.723   6.250  23.858  1.00  0.00           H  
ATOM    520  CD  GLU    37      41.279   8.151  24.630  1.00  0.00           C  
ATOM    521  OE1 GLU    37      40.794   9.271  25.015  1.00  0.00           O  
ATOM    522  OE2 GLU    37      42.516   7.958  24.791  1.00  0.00           O  
ATOM    523  C   GLU    37      42.078   6.912  21.349  1.00  0.00           C  
ATOM    524  O   GLU    37      41.768   5.842  20.840  1.00  0.00           O  
ATOM    525  N   VAL    38      43.292   7.319  21.650  1.00  0.00           N  
ATOM    526  H   VAL    38      43.395   8.225  22.083  1.00  0.00           H  
ATOM    527  CA  VAL    38      44.437   6.444  21.542  1.00  0.00           C  
ATOM    528  HA  VAL    38      44.475   6.081  20.515  1.00  0.00           H  
ATOM    529  CB  VAL    38      45.824   7.126  21.708  1.00  0.00           C  
ATOM    530  HB  VAL    38      45.868   7.870  20.912  1.00  0.00           H  
ATOM    531  CG1 VAL    38      46.065   7.768  23.034  1.00  0.00           C  
ATOM    532 HG11 VAL    38      46.379   7.067  23.807  1.00  0.00           H  
ATOM    533 HG12 VAL    38      45.176   8.354  23.267  1.00  0.00           H  
ATOM    534 HG13 VAL    38      46.934   8.392  22.823  1.00  0.00           H  
ATOM    535  CG2 VAL    38      46.935   6.198  21.295  1.00  0.00           C  
ATOM    536 HG21 VAL    38      47.916   6.658  21.418  1.00  0.00           H  
ATOM    537 HG22 VAL    38      46.805   5.826  20.279  1.00  0.00           H  
ATOM    538 HG23 VAL    38      46.898   5.396  22.032  1.00  0.00           H  
ATOM    539  C   VAL    38      44.204   5.201  22.418  1.00  0.00           C  
ATOM    540  O   VAL    38      44.744   4.057  22.058  1.00  0.00           O  
ATOM    541  N   GLY    39      43.594   5.331  23.555  1.00  0.00           N  
ATOM    542  H   GLY    39      43.187   6.241  23.714  1.00  0.00           H  
ATOM    543  CA  GLY    39      43.414   4.237  24.525  1.00  0.00           C  
ATOM    544  HA2 GLY    39      44.320   3.632  24.491  1.00  0.00           H  
ATOM    545  HA3 GLY    39      43.339   4.644  25.533  1.00  0.00           H  
ATOM    546  C   GLY    39      42.187   3.280  24.308  1.00  0.00           C  
ATOM    547  O   GLY    39      41.324   3.636  23.447  1.00  0.00           O  
ATOM    548  N   PRO    40      42.055   2.183  25.051  1.00  0.00           N  
ATOM    549  CD  PRO    40      43.002   1.672  26.037  1.00  0.00           C  
ATOM    550  HD2 PRO    40      44.008   1.533  25.642  1.00  0.00           H  
ATOM    551  HD3 PRO    40      43.196   2.249  26.941  1.00  0.00           H  
ATOM    552  CG  PRO    40      42.332   0.366  26.501  1.00  0.00           C  
ATOM    553  HG2 PRO    40      41.762   0.550  27.411  1.00  0.00           H  
ATOM    554  HG3 PRO    40      43.012  -0.475  26.637  1.00  0.00           H  
ATOM    555  CB  PRO    40      41.371   0.002  25.435  1.00  0.00           C  
ATOM    556  HB2 PRO    40      42.000  -0.461  24.674  1.00  0.00           H  
ATOM    557  HB3 PRO    40      40.546  -0.659  25.700  1.00  0.00           H  
ATOM    558  CA  PRO    40      40.871   1.306  24.932  1.00  0.00           C  
ATOM    559  HA  PRO    40      40.649   1.132  23.879  1.00  0.00           H  
ATOM    560  C   PRO    40      39.640   1.737  25.636  1.00  0.00           C  
ATOM    561  O   PRO    40      39.625   2.651  26.505  1.00  0.00           O  
ATOM    562  N   THR    41      38.470   1.006  25.354  1.00  0.00           N  
ATOM    563  H   THR    41      38.626   0.336  24.615  1.00  0.00           H  
ATOM    564  CA  THR    41      37.180   1.076  26.004  1.00  0.00           C  
ATOM    565  HA  THR    41      36.898   2.094  26.272  1.00  0.00           H  
ATOM    566  CB  THR    41      36.142   0.533  25.121  1.00  0.00           C  
ATOM    567  HB  THR    41      36.393  -0.522  25.009  1.00  0.00           H  
ATOM    568  CG2 THR    41      34.822   0.735  25.785  1.00  0.00           C  
ATOM    569 HG21 THR    41      34.086   0.069  25.334  1.00  0.00           H  
ATOM    570 HG22 THR    41      34.669   0.646  26.860  1.00  0.00           H  
ATOM    571 HG23 THR    41      34.359   1.667  25.459  1.00  0.00           H  
ATOM    572  OG1 THR    41      36.095   1.210  23.933  1.00  0.00           O  
ATOM    573  HG1 THR    41      36.732   0.838  23.320  1.00  0.00           H  
ATOM    574  C   THR    41      37.317   0.254  27.313  1.00  0.00           C  
ATOM    575  O   THR    41      37.487  -0.940  27.179  1.00  0.00           O  
ATOM    576  N   VAL    42      37.356   0.805  28.556  1.00  0.00           N  
ATOM    577  H   VAL    42      37.299   1.813  28.592  1.00  0.00           H  
ATOM    578  CA  VAL    42      37.539  -0.007  29.842  1.00  0.00           C  
ATOM    579  HA  VAL    42      37.907  -0.999  29.578  1.00  0.00           H  
ATOM    580  CB  VAL    42      38.736   0.526  30.738  1.00  0.00           C  
ATOM    581  HB  VAL    42      38.788  -0.026  31.676  1.00  0.00           H  
ATOM    582  CG1 VAL    42      40.070   0.335  29.983  1.00  0.00           C  
ATOM    583 HG11 VAL    42      40.845   0.483  30.735  1.00  0.00           H  
ATOM    584 HG12 VAL    42      40.152   1.079  29.190  1.00  0.00           H  
ATOM    585 HG13 VAL    42      40.159  -0.694  29.636  1.00  0.00           H  
ATOM    586  CG2 VAL    42      38.474   2.064  31.063  1.00  0.00           C  
ATOM    587 HG21 VAL    42      38.448   2.717  30.191  1.00  0.00           H  
ATOM    588 HG22 VAL    42      37.507   2.096  31.566  1.00  0.00           H  
ATOM    589 HG23 VAL    42      39.318   2.402  31.664  1.00  0.00           H  
ATOM    590  C   VAL    42      36.206  -0.268  30.640  1.00  0.00           C  
ATOM    591  O   VAL    42      36.204  -1.246  31.447  1.00  0.00           O  
ATOM    592  N   SER    43      35.173   0.528  30.389  1.00  0.00           N  
ATOM    593  H   SER    43      35.225   1.103  29.560  1.00  0.00           H  
ATOM    594  CA  SER    43      34.043   0.593  31.290  1.00  0.00           C  
ATOM    595  HA  SER    43      34.061  -0.331  31.868  1.00  0.00           H  
ATOM    596  CB  SER    43      34.217   1.731  32.264  1.00  0.00           C  
ATOM    597  HB2 SER    43      35.033   1.458  32.934  1.00  0.00           H  
ATOM    598  HB3 SER    43      33.349   1.928  32.893  1.00  0.00           H  
ATOM    599  OG  SER    43      34.507   2.876  31.521  1.00  0.00           O  
ATOM    600  HG  SER    43      34.446   3.607  32.139  1.00  0.00           H  
ATOM    601  C   SER    43      32.741   0.562  30.405  1.00  0.00           C  
ATOM    602  O   SER    43      32.805   0.625  29.176  1.00  0.00           O  
ATOM    603  N   ASN    44      31.549   0.439  30.988  1.00  0.00           N  
ATOM    604  H   ASN    44      31.539   0.212  31.972  1.00  0.00           H  
ATOM    605  CA  ASN    44      30.316   0.500  30.369  1.00  0.00           C  
ATOM    606  HA  ASN    44      30.476   0.898  29.367  1.00  0.00           H  
ATOM    607  CB  ASN    44      30.005  -0.995  30.125  1.00  0.00           C  
ATOM    608  HB2 ASN    44      30.265  -1.589  31.001  1.00  0.00           H  
ATOM    609  HB3 ASN    44      30.708  -1.294  29.347  1.00  0.00           H  
ATOM    610  CG  ASN    44      28.633  -1.117  29.606  1.00  0.00           C  
ATOM    611  OD1 ASN    44      27.762  -0.318  29.918  1.00  0.00           O  
ATOM    612  ND2 ASN    44      28.367  -2.038  28.661  1.00  0.00           N  
ATOM    613 HD21 ASN    44      28.873  -2.888  28.458  1.00  0.00           H  
ATOM    614 HD22 ASN    44      27.433  -2.080  28.279  1.00  0.00           H  
ATOM    615  C   ASN    44      29.416   1.465  31.207  1.00  0.00           C  
ATOM    616  O   ASN    44      29.221   1.200  32.386  1.00  0.00           O  
ATOM    617  N   PRO    45      28.863   2.583  30.652  1.00  0.00           N  
ATOM    618  CD  PRO    45      27.764   3.407  31.242  1.00  0.00           C  
ATOM    619  HD2 PRO    45      28.256   4.164  31.852  1.00  0.00           H  
ATOM    620  HD3 PRO    45      27.142   2.739  31.838  1.00  0.00           H  
ATOM    621  CG  PRO    45      26.989   3.945  30.124  1.00  0.00           C  
ATOM    622  HG2 PRO    45      26.286   3.269  29.638  1.00  0.00           H  
ATOM    623  HG3 PRO    45      26.455   4.871  30.338  1.00  0.00           H  
ATOM    624  CB  PRO    45      28.167   4.303  29.161  1.00  0.00           C  
ATOM    625  HB2 PRO    45      27.750   4.524  28.178  1.00  0.00           H  
ATOM    626  HB3 PRO    45      28.609   5.200  29.594  1.00  0.00           H  
ATOM    627  CA  PRO    45      29.122   3.108  29.235  1.00  0.00           C  
ATOM    628  HA  PRO    45      28.807   2.292  28.586  1.00  0.00           H  
ATOM    629  C   PRO    45      30.529   3.554  29.038  1.00  0.00           C  
ATOM    630  O   PRO    45      31.308   3.791  29.966  1.00  0.00           O  
ATOM    631  N   PRO    46      30.948   3.684  27.767  1.00  0.00           N  
ATOM    632  CD  PRO    46      30.211   3.414  26.535  1.00  0.00           C  
ATOM    633  HD2 PRO    46      29.556   4.260  26.324  1.00  0.00           H  
ATOM    634  HD3 PRO    46      29.624   2.496  26.563  1.00  0.00           H  
ATOM    635  CG  PRO    46      31.289   3.290  25.497  1.00  0.00           C  
ATOM    636  HG2 PRO    46      31.528   2.244  25.303  1.00  0.00           H  
ATOM    637  HG3 PRO    46      30.926   3.742  24.574  1.00  0.00           H  
ATOM    638  CB  PRO    46      32.445   4.149  26.086  1.00  0.00           C  
ATOM    639  HB2 PRO    46      32.221   5.139  25.688  1.00  0.00           H  
ATOM    640  HB3 PRO    46      33.436   3.840  25.755  1.00  0.00           H  
ATOM    641  CA  PRO    46      32.329   4.106  27.595  1.00  0.00           C  
ATOM    642  HA  PRO    46      32.921   3.272  27.973  1.00  0.00           H  
ATOM    643  C   PRO    46      32.759   5.388  28.258  1.00  0.00           C  
ATOM    644  O   PRO    46      32.024   6.380  28.073  1.00  0.00           O  
ATOM    645  N   GLY    47      33.804   5.348  29.062  1.00  0.00           N  
ATOM    646  H   GLY    47      34.317   4.490  29.211  1.00  0.00           H  
ATOM    647  CA  GLY    47      34.138   6.517  29.914  1.00  0.00           C  
ATOM    648  HA2 GLY    47      35.206   6.399  30.100  1.00  0.00           H  
ATOM    649  HA3 GLY    47      33.960   7.440  29.362  1.00  0.00           H  
ATOM    650  C   GLY    47      33.421   6.587  31.275  1.00  0.00           C  
ATOM    651  O   GLY    47      33.628   7.566  32.004  1.00  0.00           O  
ATOM    652  N   ALA    48      32.530   5.670  31.592  1.00  0.00           N  
ATOM    653  H   ALA    48      32.256   4.953  30.935  1.00  0.00           H  
ATOM    654  CA  ALA    48      32.155   5.470  32.994  1.00  0.00           C  
ATOM    655  HA  ALA    48      31.681   6.362  33.403  1.00  0.00           H  
ATOM    656  CB  ALA    48      31.029   4.434  33.105  1.00  0.00           C  
ATOM    657  HB1 ALA    48      30.267   4.642  32.354  1.00  0.00           H  
ATOM    658  HB2 ALA    48      30.663   4.546  34.126  1.00  0.00           H  
ATOM    659  HB3 ALA    48      31.439   3.432  32.979  1.00  0.00           H  
ATOM    660  C   ALA    48      33.306   5.105  33.923  1.00  0.00           C  
ATOM    661  O   ALA    48      34.342   4.552  33.475  1.00  0.00           O  
ATOM    662  N   HIE    49      33.114   5.308  35.224  1.00  0.00           N  
ATOM    663  H   HIE    49      32.258   5.768  35.499  1.00  0.00           H  
ATOM    664  CA  HIE    49      34.221   5.170  36.199  1.00  0.00           C  
ATOM    665  HA  HIE    49      35.153   5.463  35.714  1.00  0.00           H  
ATOM    666  CB  HIE    49      33.957   6.105  37.320  1.00  0.00           C  
ATOM    667  HB2 HIE    49      33.669   7.024  36.809  1.00  0.00           H  
ATOM    668  HB3 HIE    49      33.065   5.785  37.858  1.00  0.00           H  
ATOM    669  CG  HIE    49      35.203   6.397  38.220  1.00  0.00           C  
ATOM    670  ND1 HIE    49      35.813   5.444  39.079  1.00  0.00           N  
ATOM    671  CE1 HIE    49      36.645   6.161  39.848  1.00  0.00           C  
ATOM    672  HE1 HIE    49      37.393   5.780  40.527  1.00  0.00           H  
ATOM    673  NE2 HIE    49      36.393   7.506  39.675  1.00  0.00           N  
ATOM    674  HE2 HIE    49      36.843   8.239  40.204  1.00  0.00           H  
ATOM    675  CD2 HIE    49      35.484   7.659  38.654  1.00  0.00           C  
ATOM    676  HD2 HIE    49      34.995   8.576  38.360  1.00  0.00           H  
ATOM    677  C   HIE    49      34.410   3.682  36.524  1.00  0.00           C  
ATOM    678  O   HIE    49      33.455   2.977  36.744  1.00  0.00           O  
ATOM    679  N   VAL    50      35.684   3.211  36.577  1.00  0.00           N  
ATOM    680  H   VAL    50      36.396   3.922  36.491  1.00  0.00           H  
ATOM    681  CA  VAL    50      35.974   1.816  36.709  1.00  0.00           C  
ATOM    682  HA  VAL    50      35.339   1.279  36.005  1.00  0.00           H  
ATOM    683  CB  VAL    50      37.428   1.464  36.288  1.00  0.00           C  
ATOM    684  HB  VAL    50      37.517   0.379  36.239  1.00  0.00           H  
ATOM    685  CG1 VAL    50      37.821   2.055  34.902  1.00  0.00           C  
ATOM    686 HG11 VAL    50      38.790   1.692  34.559  1.00  0.00           H  
ATOM    687 HG12 VAL    50      37.744   3.140  34.829  1.00  0.00           H  
ATOM    688 HG13 VAL    50      37.201   1.516  34.185  1.00  0.00           H  
ATOM    689  CG2 VAL    50      38.557   1.912  37.247  1.00  0.00           C  
ATOM    690 HG21 VAL    50      38.349   1.439  38.206  1.00  0.00           H  
ATOM    691 HG22 VAL    50      39.464   1.483  36.819  1.00  0.00           H  
ATOM    692 HG23 VAL    50      38.710   2.991  37.277  1.00  0.00           H  
ATOM    693  C   VAL    50      35.659   1.278  38.119  1.00  0.00           C  
ATOM    694  O   VAL    50      35.479   0.118  38.366  1.00  0.00           O  
ATOM    695  N   LYS    51      35.638   2.144  39.112  1.00  0.00           N  
ATOM    696  H   LYS    51      35.963   3.098  39.037  1.00  0.00           H  
ATOM    697  CA  LYS    51      35.414   1.678  40.548  1.00  0.00           C  
ATOM    698  HA  LYS    51      36.307   1.181  40.929  1.00  0.00           H  
ATOM    699  CB  LYS    51      35.276   2.855  41.497  1.00  0.00           C  
ATOM    700  HB2 LYS    51      35.971   3.619  41.149  1.00  0.00           H  
ATOM    701  HB3 LYS    51      34.269   3.250  41.359  1.00  0.00           H  
ATOM    702  CG  LYS    51      35.444   2.786  43.036  1.00  0.00           C  
ATOM    703  HG2 LYS    51      34.592   2.284  43.495  1.00  0.00           H  
ATOM    704  HG3 LYS    51      36.325   2.193  43.281  1.00  0.00           H  
ATOM    705  CD  LYS    51      35.714   4.136  43.646  1.00  0.00           C  
ATOM    706  HD2 LYS    51      36.603   4.659  43.293  1.00  0.00           H  
ATOM    707  HD3 LYS    51      34.912   4.741  43.223  1.00  0.00           H  
ATOM    708  CE  LYS    51      35.582   4.131  45.136  1.00  0.00           C  
ATOM    709  HE2 LYS    51      35.357   5.132  45.503  1.00  0.00           H  
ATOM    710  HE3 LYS    51      34.687   3.550  45.362  1.00  0.00           H  
ATOM    711  NZ  LYS    51      36.767   3.624  45.809  1.00  0.00           N  
ATOM    712  HZ1 LYS    51      36.551   3.621  46.796  1.00  0.00           H  
ATOM    713  HZ2 LYS    51      37.030   2.697  45.507  1.00  0.00           H  
ATOM    714  HZ3 LYS    51      37.601   4.176  45.665  1.00  0.00           H  
ATOM    715  C   LYS    51      34.127   0.828  40.705  1.00  0.00           C  
ATOM    716  O   LYS    51      34.081  -0.076  41.535  1.00  0.00           O  
ATOM    717  N   ASN    52      33.083   1.107  39.873  1.00  0.00           N  
ATOM    718  H   ASN    52      33.249   1.805  39.162  1.00  0.00           H  
ATOM    719  CA  ASN    52      31.784   0.484  39.813  1.00  0.00           C  
ATOM    720  HA  ASN    52      31.331   0.594  40.798  1.00  0.00           H  
ATOM    721  CB  ASN    52      30.983   1.218  38.719  1.00  0.00           C  
ATOM    722  HB2 ASN    52      30.047   0.747  38.416  1.00  0.00           H  
ATOM    723  HB3 ASN    52      31.654   1.259  37.861  1.00  0.00           H  
ATOM    724  CG  ASN    52      30.649   2.661  39.114  1.00  0.00           C  
ATOM    725  OD1 ASN    52      29.814   2.935  39.992  1.00  0.00           O  
ATOM    726  ND2 ASN    52      31.287   3.609  38.463  1.00  0.00           N  
ATOM    727 HD21 ASN    52      31.946   3.464  37.711  1.00  0.00           H  
ATOM    728 HD22 ASN    52      30.883   4.531  38.535  1.00  0.00           H  
ATOM    729  C   ASN    52      31.856  -0.971  39.480  1.00  0.00           C  
ATOM    730  O   ASN    52      30.893  -1.691  39.704  1.00  0.00           O  
ATOM    731  N   ILE    53      32.985  -1.506  39.032  1.00  0.00           N  
ATOM    732  H   ILE    53      33.779  -0.896  38.898  1.00  0.00           H  
ATOM    733  CA  ILE    53      33.052  -2.848  38.573  1.00  0.00           C  
ATOM    734  HA  ILE    53      32.109  -3.093  38.084  1.00  0.00           H  
ATOM    735  CB  ILE    53      34.204  -3.068  37.602  1.00  0.00           C  
ATOM    736  HB  ILE    53      35.115  -2.623  38.002  1.00  0.00           H  
ATOM    737  CG2 ILE    53      34.526  -4.571  37.269  1.00  0.00           C  
ATOM    738 HG21 ILE    53      34.876  -5.044  38.186  1.00  0.00           H  
ATOM    739 HG22 ILE    53      35.388  -4.594  36.602  1.00  0.00           H  
ATOM    740 HG23 ILE    53      33.750  -5.014  36.645  1.00  0.00           H  
ATOM    741  CG1 ILE    53      33.978  -2.411  36.227  1.00  0.00           C  
ATOM    742 HG12 ILE    53      33.143  -2.934  35.762  1.00  0.00           H  
ATOM    743 HG13 ILE    53      33.552  -1.416  36.351  1.00  0.00           H  
ATOM    744  CD1 ILE    53      35.159  -2.337  35.171  1.00  0.00           C  
ATOM    745 HD11 ILE    53      34.801  -1.705  34.358  1.00  0.00           H  
ATOM    746 HD12 ILE    53      35.428  -3.273  34.681  1.00  0.00           H  
ATOM    747 HD13 ILE    53      36.002  -1.866  35.676  1.00  0.00           H  
ATOM    748  C   ILE    53      32.977  -3.775  39.798  1.00  0.00           C  
ATOM    749  O   ILE    53      33.729  -3.541  40.750  1.00  0.00           O  
ATOM    750  N   GLU    54      32.107  -4.806  39.732  1.00  0.00           N  
ATOM    751  H   GLU    54      31.504  -4.971  38.938  1.00  0.00           H  
ATOM    752  CA  GLU    54      31.875  -5.622  40.883  1.00  0.00           C  
ATOM    753  HA  GLU    54      32.023  -4.961  41.736  1.00  0.00           H  
ATOM    754  CB  GLU    54      30.333  -5.922  40.820  1.00  0.00           C  
ATOM    755  HB2 GLU    54      29.953  -6.019  41.837  1.00  0.00           H  
ATOM    756  HB3 GLU    54      29.794  -5.130  40.299  1.00  0.00           H  
ATOM    757  CG  GLU    54      29.985  -7.181  40.006  1.00  0.00           C  
ATOM    758  HG2 GLU    54      30.596  -8.004  40.378  1.00  0.00           H  
ATOM    759  HG3 GLU    54      28.966  -7.471  40.262  1.00  0.00           H  
ATOM    760  CD  GLU    54      30.075  -7.160  38.489  1.00  0.00           C  
ATOM    761  OE1 GLU    54      29.797  -8.194  37.813  1.00  0.00           O  
ATOM    762  OE2 GLU    54      30.479  -6.131  37.870  1.00  0.00           O  
ATOM    763  C   GLU    54      32.789  -6.814  41.204  1.00  0.00           C  
ATOM    764  O   GLU    54      32.604  -7.501  42.218  1.00  0.00           O  
ATOM    765  N   ASP    55      33.730  -7.085  40.301  1.00  0.00           N  
ATOM    766  H   ASP    55      33.786  -6.451  39.517  1.00  0.00           H  
ATOM    767  CA  ASP    55      34.720  -8.053  40.525  1.00  0.00           C  
ATOM    768  HA  ASP    55      34.588  -8.577  41.472  1.00  0.00           H  
ATOM    769  CB  ASP    55      34.635  -8.991  39.241  1.00  0.00           C  
ATOM    770  HB2 ASP    55      33.658  -9.469  39.171  1.00  0.00           H  
ATOM    771  HB3 ASP    55      34.731  -8.534  38.257  1.00  0.00           H  
ATOM    772  CG  ASP    55      35.808 -10.007  39.262  1.00  0.00           C  
ATOM    773  OD1 ASP    55      36.328 -10.237  38.141  1.00  0.00           O  
ATOM    774  OD2 ASP    55      36.123 -10.626  40.316  1.00  0.00           O  
ATOM    775  C   ASP    55      36.136  -7.348  40.585  1.00  0.00           C  
ATOM    776  O   ASP    55      36.582  -6.687  39.592  1.00  0.00           O  
ATOM    777  N   PRO    56      36.939  -7.573  41.691  1.00  0.00           N  
ATOM    778  CD  PRO    56      36.696  -8.473  42.796  1.00  0.00           C  
ATOM    779  HD2 PRO    56      36.201  -9.403  42.518  1.00  0.00           H  
ATOM    780  HD3 PRO    56      36.092  -8.050  43.599  1.00  0.00           H  
ATOM    781  CG  PRO    56      37.978  -8.743  43.464  1.00  0.00           C  
ATOM    782  HG2 PRO    56      37.751  -8.817  44.527  1.00  0.00           H  
ATOM    783  HG3 PRO    56      38.543  -9.521  42.950  1.00  0.00           H  
ATOM    784  CB  PRO    56      38.709  -7.409  43.235  1.00  0.00           C  
ATOM    785  HB2 PRO    56      39.788  -7.562  43.220  1.00  0.00           H  
ATOM    786  HB3 PRO    56      38.499  -6.630  43.967  1.00  0.00           H  
ATOM    787  CA  PRO    56      38.288  -7.034  41.838  1.00  0.00           C  
ATOM    788  HA  PRO    56      38.257  -5.948  41.752  1.00  0.00           H  
ATOM    789  C   PRO    56      39.230  -7.455  40.718  1.00  0.00           C  
ATOM    790  O   PRO    56      40.141  -6.709  40.328  1.00  0.00           O  
ATOM    791  N   ASP    57      39.023  -8.646  40.147  1.00  0.00           N  
ATOM    792  H   ASP    57      38.243  -9.140  40.558  1.00  0.00           H  
ATOM    793  CA  ASP    57      39.792  -9.313  39.084  1.00  0.00           C  
ATOM    794  HA  ASP    57      40.838  -9.171  39.353  1.00  0.00           H  
ATOM    795  CB  ASP    57      39.685 -10.831  38.888  1.00  0.00           C  
ATOM    796  HB2 ASP    57      40.263 -11.246  38.062  1.00  0.00           H  
ATOM    797  HB3 ASP    57      38.629 -10.978  38.663  1.00  0.00           H  
ATOM    798  CG  ASP    57      40.011 -11.604  40.169  1.00  0.00           C  
ATOM    799  OD1 ASP    57      40.698 -11.078  41.031  1.00  0.00           O  
ATOM    800  OD2 ASP    57      39.556 -12.740  40.292  1.00  0.00           O  
ATOM    801  C   ASP    57      39.492  -8.579  37.742  1.00  0.00           C  
ATOM    802  O   ASP    57      40.427  -8.318  36.994  1.00  0.00           O  
ATOM    803  N   SER    58      38.211  -8.356  37.376  1.00  0.00           N  
ATOM    804  H   SER    58      37.528  -8.710  38.031  1.00  0.00           H  
ATOM    805  CA  SER    58      37.863  -7.404  36.203  1.00  0.00           C  
ATOM    806  HA  SER    58      38.340  -7.769  35.293  1.00  0.00           H  
ATOM    807  CB  SER    58      36.376  -7.536  35.912  1.00  0.00           C  
ATOM    808  HB2 SER    58      36.147  -6.860  35.088  1.00  0.00           H  
ATOM    809  HB3 SER    58      35.814  -7.216  36.789  1.00  0.00           H  
ATOM    810  OG  SER    58      36.124  -8.885  35.619  1.00  0.00           O  
ATOM    811  HG  SER    58      36.358  -9.389  36.402  1.00  0.00           H  
ATOM    812  C   SER    58      38.192  -5.924  36.465  1.00  0.00           C  
ATOM    813  O   SER    58      38.616  -5.230  35.525  1.00  0.00           O  
ATOM    814  N   ARG    59      37.954  -5.393  37.652  1.00  0.00           N  
ATOM    815  H   ARG    59      37.356  -5.932  38.262  1.00  0.00           H  
ATOM    816  CA  ARG    59      38.218  -4.008  38.067  1.00  0.00           C  
ATOM    817  HA  ARG    59      37.735  -3.302  37.393  1.00  0.00           H  
ATOM    818  CB  ARG    59      37.753  -3.773  39.513  1.00  0.00           C  
ATOM    819  HB2 ARG    59      36.752  -4.137  39.740  1.00  0.00           H  
ATOM    820  HB3 ARG    59      38.449  -4.381  40.091  1.00  0.00           H  
ATOM    821  CG  ARG    59      37.840  -2.346  39.948  1.00  0.00           C  
ATOM    822  HG2 ARG    59      38.864  -2.258  40.310  1.00  0.00           H  
ATOM    823  HG3 ARG    59      37.658  -1.720  39.075  1.00  0.00           H  
ATOM    824  CD  ARG    59      36.953  -1.968  41.148  1.00  0.00           C  
ATOM    825  HD2 ARG    59      37.024  -0.911  41.407  1.00  0.00           H  
ATOM    826  HD3 ARG    59      35.966  -2.297  40.822  1.00  0.00           H  
ATOM    827  NE  ARG    59      37.454  -2.642  42.360  1.00  0.00           N  
ATOM    828  HE  ARG    59      38.215  -2.187  42.844  1.00  0.00           H  
ATOM    829  CZ  ARG    59      36.912  -3.656  43.006  1.00  0.00           C  
ATOM    830  NH1 ARG    59      35.947  -4.367  42.565  1.00  0.00           N  
ATOM    831 HH11 ARG    59      35.403  -4.027  41.785  1.00  0.00           H  
ATOM    832 HH12 ARG    59      35.375  -4.863  43.233  1.00  0.00           H  
ATOM    833  NH2 ARG    59      37.382  -4.063  44.170  1.00  0.00           N  
ATOM    834 HH21 ARG    59      38.184  -3.562  44.526  1.00  0.00           H  
ATOM    835 HH22 ARG    59      36.914  -4.770  44.718  1.00  0.00           H  
ATOM    836  C   ARG    59      39.750  -3.714  37.911  1.00  0.00           C  
ATOM    837  O   ARG    59      40.093  -2.655  37.348  1.00  0.00           O  
ATOM    838  N   SER    60      40.610  -4.646  38.306  1.00  0.00           N  
ATOM    839  H   SER    60      40.204  -5.418  38.816  1.00  0.00           H  
ATOM    840  CA  SER    60      42.084  -4.572  38.108  1.00  0.00           C  
ATOM    841  HA  SER    60      42.306  -3.541  38.381  1.00  0.00           H  
ATOM    842  CB  SER    60      42.833  -5.630  38.870  1.00  0.00           C  
ATOM    843  HB2 SER    60      42.600  -6.662  38.609  1.00  0.00           H  
ATOM    844  HB3 SER    60      43.889  -5.652  38.599  1.00  0.00           H  
ATOM    845  OG  SER    60      42.651  -5.474  40.327  1.00  0.00           O  
ATOM    846  HG  SER    60      41.847  -5.948  40.554  1.00  0.00           H  
ATOM    847  C   SER    60      42.498  -4.703  36.649  1.00  0.00           C  
ATOM    848  O   SER    60      43.351  -3.832  36.278  1.00  0.00           O  
ATOM    849  N   LEU    61      41.908  -5.475  35.741  1.00  0.00           N  
ATOM    850  H   LEU    61      41.372  -6.243  36.119  1.00  0.00           H  
ATOM    851  CA  LEU    61      42.110  -5.401  34.282  1.00  0.00           C  
ATOM    852  HA  LEU    61      43.142  -5.686  34.074  1.00  0.00           H  
ATOM    853  CB  LEU    61      41.243  -6.583  33.719  1.00  0.00           C  
ATOM    854  HB2 LEU    61      41.664  -7.565  33.937  1.00  0.00           H  
ATOM    855  HB3 LEU    61      40.297  -6.596  34.261  1.00  0.00           H  
ATOM    856  CG  LEU    61      40.902  -6.460  32.193  1.00  0.00           C  
ATOM    857  HG  LEU    61      40.395  -5.511  32.021  1.00  0.00           H  
ATOM    858  CD1 LEU    61      42.082  -6.628  31.320  1.00  0.00           C  
ATOM    859 HD11 LEU    61      42.606  -7.552  31.563  1.00  0.00           H  
ATOM    860 HD12 LEU    61      42.728  -5.788  31.577  1.00  0.00           H  
ATOM    861 HD13 LEU    61      41.865  -6.493  30.260  1.00  0.00           H  
ATOM    862  CD2 LEU    61      40.014  -7.624  31.711  1.00  0.00           C  
ATOM    863 HD21 LEU    61      40.516  -8.568  31.928  1.00  0.00           H  
ATOM    864 HD22 LEU    61      39.710  -7.505  30.672  1.00  0.00           H  
ATOM    865 HD23 LEU    61      39.083  -7.617  32.278  1.00  0.00           H  
ATOM    866  C   LEU    61      41.800  -4.078  33.722  1.00  0.00           C  
ATOM    867  O   LEU    61      42.519  -3.599  32.818  1.00  0.00           O  
ATOM    868  N   ALA    62      40.727  -3.385  34.136  1.00  0.00           N  
ATOM    869  H   ALA    62      40.066  -3.898  34.703  1.00  0.00           H  
ATOM    870  CA  ALA    62      40.283  -2.134  33.638  1.00  0.00           C  
ATOM    871  HA  ALA    62      40.412  -2.148  32.556  1.00  0.00           H  
ATOM    872  CB  ALA    62      38.788  -2.007  33.900  1.00  0.00           C  
ATOM    873  HB1 ALA    62      38.204  -2.736  33.339  1.00  0.00           H  
ATOM    874  HB2 ALA    62      38.474  -1.020  33.561  1.00  0.00           H  
ATOM    875  HB3 ALA    62      38.603  -2.111  34.970  1.00  0.00           H  
ATOM    876  C   ALA    62      41.231  -1.047  34.068  1.00  0.00           C  
ATOM    877  O   ALA    62      41.392  -0.117  33.254  1.00  0.00           O  
ATOM    878  N   GLN    63      41.861  -1.155  35.253  1.00  0.00           N  
ATOM    879  H   GLN    63      41.835  -1.968  35.852  1.00  0.00           H  
ATOM    880  CA  GLN    63      43.022  -0.299  35.467  1.00  0.00           C  
ATOM    881  HA  GLN    63      42.793   0.754  35.301  1.00  0.00           H  
ATOM    882  CB  GLN    63      43.395  -0.395  36.907  1.00  0.00           C  
ATOM    883  HB2 GLN    63      43.557  -1.455  37.104  1.00  0.00           H  
ATOM    884  HB3 GLN    63      44.362   0.067  37.107  1.00  0.00           H  
ATOM    885  CG  GLN    63      42.240   0.161  37.799  1.00  0.00           C  
ATOM    886  HG2 GLN    63      41.251  -0.113  37.430  1.00  0.00           H  
ATOM    887  HG3 GLN    63      42.235   1.245  37.689  1.00  0.00           H  
ATOM    888  CD  GLN    63      42.466  -0.042  39.258  1.00  0.00           C  
ATOM    889  OE1 GLN    63      42.814  -1.147  39.618  1.00  0.00           O  
ATOM    890  NE2 GLN    63      42.403   0.908  40.198  1.00  0.00           N  
ATOM    891 HE21 GLN    63      41.863   1.749  40.049  1.00  0.00           H  
ATOM    892 HE22 GLN    63      42.602   0.511  41.105  1.00  0.00           H  
ATOM    893  C   GLN    63      44.102  -0.655  34.514  1.00  0.00           C  
ATOM    894  O   GLN    63      44.480   0.259  33.788  1.00  0.00           O  
ATOM    895  N   ARG    64      44.644  -1.900  34.444  1.00  0.00           N  
ATOM    896  H   ARG    64      44.217  -2.565  35.072  1.00  0.00           H  
ATOM    897  CA  ARG    64      45.947  -2.266  33.714  1.00  0.00           C  
ATOM    898  HA  ARG    64      46.827  -1.793  34.150  1.00  0.00           H  
ATOM    899  CB  ARG    64      46.166  -3.808  33.904  1.00  0.00           C  
ATOM    900  HB2 ARG    64      46.287  -3.964  34.976  1.00  0.00           H  
ATOM    901  HB3 ARG    64      45.313  -4.364  33.515  1.00  0.00           H  
ATOM    902  CG  ARG    64      47.494  -4.335  33.324  1.00  0.00           C  
ATOM    903  HG2 ARG    64      47.711  -4.002  32.309  1.00  0.00           H  
ATOM    904  HG3 ARG    64      47.326  -5.411  33.272  1.00  0.00           H  
ATOM    905  CD  ARG    64      48.688  -4.220  34.338  1.00  0.00           C  
ATOM    906  HD2 ARG    64      48.358  -4.425  35.356  1.00  0.00           H  
ATOM    907  HD3 ARG    64      49.473  -4.915  34.040  1.00  0.00           H  
ATOM    908  NE  ARG    64      49.281  -2.869  34.212  1.00  0.00           N  
ATOM    909  HE  ARG    64      49.171  -2.256  35.007  1.00  0.00           H  
ATOM    910  CZ  ARG    64      50.137  -2.552  33.265  1.00  0.00           C  
ATOM    911  NH1 ARG    64      50.606  -1.348  33.396  1.00  0.00           N  
ATOM    912 HH11 ARG    64      50.413  -0.808  34.227  1.00  0.00           H  
ATOM    913 HH12 ARG    64      51.211  -1.052  32.643  1.00  0.00           H  
ATOM    914  NH2 ARG    64      50.358  -3.166  32.099  1.00  0.00           N  
ATOM    915 HH21 ARG    64      49.987  -4.075  31.865  1.00  0.00           H  
ATOM    916 HH22 ARG    64      50.942  -2.742  31.393  1.00  0.00           H  
ATOM    917  C   ARG    64      45.909  -1.898  32.233  1.00  0.00           C  
ATOM    918  O   ARG    64      46.968  -1.414  31.646  1.00  0.00           O  
ATOM    919  N   ALA    65      44.704  -1.899  31.618  1.00  0.00           N  
ATOM    920  H   ALA    65      43.970  -2.352  32.143  1.00  0.00           H  
ATOM    921  CA  ALA    65      44.362  -1.443  30.204  1.00  0.00           C  
ATOM    922  HA  ALA    65      44.922  -1.973  29.433  1.00  0.00           H  
ATOM    923  CB  ALA    65      42.838  -1.822  30.117  1.00  0.00           C  
ATOM    924  HB1 ALA    65      42.760  -2.905  30.212  1.00  0.00           H  
ATOM    925  HB2 ALA    65      42.472  -1.587  29.117  1.00  0.00           H  
ATOM    926  HB3 ALA    65      42.330  -1.424  30.995  1.00  0.00           H  
ATOM    927  C   ALA    65      44.593   0.044  29.985  1.00  0.00           C  
ATOM    928  O   ALA    65      44.927   0.539  28.847  1.00  0.00           O  
ATOM    929  N   SER    66      44.325   0.838  30.988  1.00  0.00           N  
ATOM    930  H   SER    66      44.011   0.381  31.832  1.00  0.00           H  
ATOM    931  CA  SER    66      44.376   2.340  31.069  1.00  0.00           C  
ATOM    932  HA  SER    66      44.056   2.751  30.111  1.00  0.00           H  
ATOM    933  CB  SER    66      43.354   2.810  32.089  1.00  0.00           C  
ATOM    934  HB2 SER    66      43.731   2.503  33.065  1.00  0.00           H  
ATOM    935  HB3 SER    66      43.328   3.899  32.135  1.00  0.00           H  
ATOM    936  OG  SER    66      42.000   2.286  32.059  1.00  0.00           O  
ATOM    937  HG  SER    66      42.077   1.356  32.281  1.00  0.00           H  
ATOM    938  C   SER    66      45.628   3.073  31.450  1.00  0.00           C  
ATOM    939  O   SER    66      45.642   4.319  31.481  1.00  0.00           O  
ATOM    940  N   GLU    67      46.750   2.346  31.623  1.00  0.00           N  
ATOM    941  H   GLU    67      46.649   1.342  31.611  1.00  0.00           H  
ATOM    942  CA  GLU    67      48.128   2.871  31.835  1.00  0.00           C  
ATOM    943  HA  GLU    67      47.975   3.790  32.401  1.00  0.00           H  
ATOM    944  CB  GLU    67      48.846   1.827  32.735  1.00  0.00           C  
ATOM    945  HB2 GLU    67      48.721   0.850  32.267  1.00  0.00           H  
ATOM    946  HB3 GLU    67      49.868   2.151  32.929  1.00  0.00           H  
ATOM    947  CG  GLU    67      48.127   1.574  34.083  1.00  0.00           C  
ATOM    948  HG2 GLU    67      47.284   0.886  34.024  1.00  0.00           H  
ATOM    949  HG3 GLU    67      47.848   2.570  34.428  1.00  0.00           H  
ATOM    950  CD  GLU    67      48.926   1.084  35.266  1.00  0.00           C  
ATOM    951  OE1 GLU    67      48.245   0.902  36.343  1.00  0.00           O  
ATOM    952  OE2 GLU    67      50.073   0.609  35.229  1.00  0.00           O  
ATOM    953  C   GLU    67      48.991   3.193  30.553  1.00  0.00           C  
ATOM    954  O   GLU    67      50.195   2.864  30.509  1.00  0.00           O  
ATOM    955  N   GLY    68      48.378   3.594  29.449  1.00  0.00           N  
ATOM    956  H   GLY    68      47.390   3.803  29.464  1.00  0.00           H  
ATOM    957  CA  GLY    68      48.937   4.101  28.255  1.00  0.00           C  
ATOM    958  HA2 GLY    68      48.231   3.965  27.436  1.00  0.00           H  
ATOM    959  HA3 GLY    68      49.119   5.173  28.318  1.00  0.00           H  
ATOM    960  C   GLY    68      50.117   3.329  27.683  1.00  0.00           C  
ATOM    961  O   GLY    68      49.872   2.291  27.128  1.00  0.00           O  
ATOM    962  N   PRO    69      51.409   3.815  27.780  1.00  0.00           N  
ATOM    963  CD  PRO    69      51.800   5.247  28.177  1.00  0.00           C  
ATOM    964  HD2 PRO    69      52.034   5.234  29.242  1.00  0.00           H  
ATOM    965  HD3 PRO    69      50.983   5.919  27.911  1.00  0.00           H  
ATOM    966  CG  PRO    69      53.137   5.460  27.404  1.00  0.00           C  
ATOM    967  HG2 PRO    69      52.930   5.690  26.359  1.00  0.00           H  
ATOM    968  HG3 PRO    69      53.817   6.166  27.881  1.00  0.00           H  
ATOM    969  CB  PRO    69      53.788   4.064  27.280  1.00  0.00           C  
ATOM    970  HB2 PRO    69      54.284   3.876  28.233  1.00  0.00           H  
ATOM    971  HB3 PRO    69      54.422   3.955  26.401  1.00  0.00           H  
ATOM    972  CA  PRO    69      52.532   3.126  27.150  1.00  0.00           C  
ATOM    973  HA  PRO    69      52.328   2.986  26.089  1.00  0.00           H  
ATOM    974  C   PRO    69      52.791   1.710  27.783  1.00  0.00           C  
ATOM    975  O   PRO    69      52.981   0.718  27.097  1.00  0.00           O  
ATOM    976  N   GLY    70      52.644   1.693  29.089  1.00  0.00           N  
ATOM    977  H   GLY    70      52.573   2.528  29.653  1.00  0.00           H  
ATOM    978  CA  GLY    70      52.843   0.483  29.731  1.00  0.00           C  
ATOM    979  HA2 GLY    70      53.181   0.679  30.748  1.00  0.00           H  
ATOM    980  HA3 GLY    70      53.573  -0.154  29.232  1.00  0.00           H  
ATOM    981  C   GLY    70      51.548  -0.400  29.895  1.00  0.00           C  
ATOM    982  O   GLY    70      51.722  -1.466  30.484  1.00  0.00           O  
ATOM    983  N   ALA    71      50.391  -0.015  29.400  1.00  0.00           N  
ATOM    984  H   ALA    71      50.376   0.976  29.204  1.00  0.00           H  
ATOM    985  CA  ALA    71      49.117  -0.729  29.408  1.00  0.00           C  
ATOM    986  HA  ALA    71      48.821  -0.913  30.441  1.00  0.00           H  
ATOM    987  CB  ALA    71      48.015   0.065  28.781  1.00  0.00           C  
ATOM    988  HB1 ALA    71      47.669   0.818  29.488  1.00  0.00           H  
ATOM    989  HB2 ALA    71      47.194  -0.599  28.511  1.00  0.00           H  
ATOM    990  HB3 ALA    71      48.357   0.475  27.830  1.00  0.00           H  
ATOM    991  C   ALA    71      49.193  -2.132  28.735  1.00  0.00           C  
ATOM    992  O   ALA    71      49.922  -2.330  27.739  1.00  0.00           O  
ATOM    993  N   GLY    72      48.378  -3.016  29.257  1.00  0.00           N  
ATOM    994  H   GLY    72      47.851  -2.737  30.072  1.00  0.00           H  
ATOM    995  CA  GLY    72      48.199  -4.418  28.847  1.00  0.00           C  
ATOM    996  HA2 GLY    72      49.138  -4.908  28.590  1.00  0.00           H  
ATOM    997  HA3 GLY    72      47.731  -4.938  29.683  1.00  0.00           H  
ATOM    998  C   GLY    72      47.122  -4.450  27.713  1.00  0.00           C  
ATOM    999  O   GLY    72      46.781  -3.439  27.086  1.00  0.00           O  
ATOM   1000  N   ALA    73      46.510  -5.590  27.573  1.00  0.00           N  
ATOM   1001  H   ALA    73      46.881  -6.405  28.042  1.00  0.00           H  
ATOM   1002  CA  ALA    73      45.421  -5.890  26.661  1.00  0.00           C  
ATOM   1003  HA  ALA    73      45.534  -5.288  25.760  1.00  0.00           H  
ATOM   1004  CB  ALA    73      45.581  -7.296  26.211  1.00  0.00           C  
ATOM   1005  HB1 ALA    73      46.569  -7.561  25.833  1.00  0.00           H  
ATOM   1006  HB2 ALA    73      45.425  -7.905  27.101  1.00  0.00           H  
ATOM   1007  HB3 ALA    73      44.833  -7.693  25.524  1.00  0.00           H  
ATOM   1008  C   ALA    73      44.019  -5.553  27.134  1.00  0.00           C  
ATOM   1009  O   ALA    73      43.654  -5.449  28.355  1.00  0.00           O  
ATOM   1010  N   ALA    74      43.039  -5.540  26.214  1.00  0.00           N  
ATOM   1011  H   ALA    74      43.234  -5.537  25.223  1.00  0.00           H  
ATOM   1012  CA  ALA    74      41.593  -5.295  26.480  1.00  0.00           C  
ATOM   1013  HA  ALA    74      41.756  -4.382  27.052  1.00  0.00           H  
ATOM   1014  CB  ALA    74      40.944  -4.915  25.102  1.00  0.00           C  
ATOM   1015  HB1 ALA    74      39.896  -4.664  25.267  1.00  0.00           H  
ATOM   1016  HB2 ALA    74      41.439  -4.044  24.673  1.00  0.00           H  
ATOM   1017  HB3 ALA    74      41.039  -5.681  24.333  1.00  0.00           H  
ATOM   1018  C   ALA    74      40.900  -6.476  27.193  1.00  0.00           C  
ATOM   1019  O   ALA    74      39.910  -6.236  27.891  1.00  0.00           O  
ATOM   1020  N   THR    75      41.425  -7.689  27.186  1.00  0.00           N  
ATOM   1021  H   THR    75      42.231  -7.926  26.625  1.00  0.00           H  
ATOM   1022  CA  THR    75      40.805  -8.858  27.830  1.00  0.00           C  
ATOM   1023  HA  THR    75      40.013  -8.507  28.492  1.00  0.00           H  
ATOM   1024  CB  THR    75      40.194  -9.776  26.789  1.00  0.00           C  
ATOM   1025  HB  THR    75      39.869 -10.706  27.257  1.00  0.00           H  
ATOM   1026  CG2 THR    75      38.943  -9.194  26.054  1.00  0.00           C  
ATOM   1027 HG21 THR    75      39.202  -8.562  25.204  1.00  0.00           H  
ATOM   1028 HG22 THR    75      38.525  -8.546  26.823  1.00  0.00           H  
ATOM   1029 HG23 THR    75      38.364 -10.093  25.841  1.00  0.00           H  
ATOM   1030  OG1 THR    75      41.124  -9.997  25.815  1.00  0.00           O  
ATOM   1031  HG1 THR    75      40.998  -9.329  25.137  1.00  0.00           H  
ATOM   1032  C   THR    75      41.715  -9.595  28.764  1.00  0.00           C  
ATOM   1033  O   THR    75      41.252 -10.603  29.268  1.00  0.00           O  
ATOM   1034  N   VAL    76      42.932  -9.008  29.123  1.00  0.00           N  
ATOM   1035  H   VAL    76      43.080  -8.090  28.730  1.00  0.00           H  
ATOM   1036  CA  VAL    76      43.922  -9.662  30.050  1.00  0.00           C  
ATOM   1037  HA  VAL    76      43.405 -10.215  30.835  1.00  0.00           H  
ATOM   1038  CB  VAL    76      44.702 -10.782  29.313  1.00  0.00           C  
ATOM   1039  HB  VAL    76      43.935 -11.520  29.078  1.00  0.00           H  
ATOM   1040  CG1 VAL    76      45.405 -10.421  28.031  1.00  0.00           C  
ATOM   1041 HG11 VAL    76      44.774  -9.907  27.306  1.00  0.00           H  
ATOM   1042 HG12 VAL    76      46.388  -9.998  28.240  1.00  0.00           H  
ATOM   1043 HG13 VAL    76      45.683 -11.296  27.443  1.00  0.00           H  
ATOM   1044  CG2 VAL    76      45.770 -11.541  30.083  1.00  0.00           C  
ATOM   1045 HG21 VAL    76      46.594 -10.884  30.360  1.00  0.00           H  
ATOM   1046 HG22 VAL    76      45.365 -11.877  31.037  1.00  0.00           H  
ATOM   1047 HG23 VAL    76      46.130 -12.319  29.409  1.00  0.00           H  
ATOM   1048  C   VAL    76      44.841  -8.658  30.789  1.00  0.00           C  
ATOM   1049  O   VAL    76      45.475  -7.770  30.146  1.00  0.00           O  
ATOM   1050  N   ASN    77      45.069  -8.869  32.087  1.00  0.00           N  
ATOM   1051  H   ASN    77      44.435  -9.538  32.500  1.00  0.00           H  
ATOM   1052  CA  ASN    77      45.941  -8.133  32.983  1.00  0.00           C  
ATOM   1053  HA  ASN    77      45.826  -7.079  32.730  1.00  0.00           H  
ATOM   1054  CB  ASN    77      45.489  -8.330  34.413  1.00  0.00           C  
ATOM   1055  HB2 ASN    77      44.436  -8.073  34.299  1.00  0.00           H  
ATOM   1056  HB3 ASN    77      45.643  -9.394  34.594  1.00  0.00           H  
ATOM   1057  CG  ASN    77      46.198  -7.476  35.453  1.00  0.00           C  
ATOM   1058  OD1 ASN    77      47.225  -6.921  35.184  1.00  0.00           O  
ATOM   1059  ND2 ASN    77      45.643  -7.170  36.601  1.00  0.00           N  
ATOM   1060 HD21 ASN    77      44.739  -7.542  36.855  1.00  0.00           H  
ATOM   1061 HD22 ASN    77      45.875  -6.305  37.069  1.00  0.00           H  
ATOM   1062  C   ASN    77      47.503  -8.490  32.767  1.00  0.00           C  
ATOM   1063  O   ASN    77      48.115  -9.192  33.543  1.00  0.00           O  
ATOM   1064  N   SER    78      48.100  -7.795  31.762  1.00  0.00           N  
ATOM   1065  H   SER    78      47.444  -7.315  31.163  1.00  0.00           H  
ATOM   1066  CA  SER    78      49.442  -8.099  31.108  1.00  0.00           C  
ATOM   1067  HA  SER    78      49.998  -8.799  31.732  1.00  0.00           H  
ATOM   1068  CB  SER    78      49.046  -8.651  29.712  1.00  0.00           C  
ATOM   1069  HB2 SER    78      49.918  -9.008  29.164  1.00  0.00           H  
ATOM   1070  HB3 SER    78      48.471  -9.556  29.910  1.00  0.00           H  
ATOM   1071  OG  SER    78      48.215  -7.712  28.993  1.00  0.00           O  
ATOM   1072  HG  SER    78      48.590  -7.848  28.120  1.00  0.00           H  
ATOM   1073  C   SER    78      50.277  -6.855  30.942  1.00  0.00           C  
ATOM   1074  O   SER    78      49.789  -5.779  31.261  1.00  0.00           O  
ATOM   1075  N   PRO    79      51.588  -6.885  30.525  1.00  0.00           N  
ATOM   1076  CD  PRO    79      52.412  -8.060  30.363  1.00  0.00           C  
ATOM   1077  HD2 PRO    79      52.248  -8.702  31.229  1.00  0.00           H  
ATOM   1078  HD3 PRO    79      52.084  -8.608  29.480  1.00  0.00           H  
ATOM   1079  CG  PRO    79      53.895  -7.608  30.215  1.00  0.00           C  
ATOM   1080  HG2 PRO    79      54.164  -7.528  29.162  1.00  0.00           H  
ATOM   1081  HG3 PRO    79      54.640  -8.222  30.720  1.00  0.00           H  
ATOM   1082  CB  PRO    79      53.866  -6.205  30.741  1.00  0.00           C  
ATOM   1083  HB2 PRO    79      54.072  -6.129  31.808  1.00  0.00           H  
ATOM   1084  HB3 PRO    79      54.611  -5.566  30.266  1.00  0.00           H  
ATOM   1085  CA  PRO    79      52.488  -5.733  30.437  1.00  0.00           C  
ATOM   1086  HA  PRO    79      52.337  -4.876  31.093  1.00  0.00           H  
ATOM   1087  C   PRO    79      52.474  -5.112  28.975  1.00  0.00           C  
ATOM   1088  O   PRO    79      52.371  -5.740  27.898  1.00  0.00           O  
ATOM   1089  N   GLY    80      52.755  -3.775  28.881  1.00  0.00           N  
ATOM   1090  H   GLY    80      52.841  -3.224  29.724  1.00  0.00           H  
ATOM   1091  CA  GLY    80      52.879  -3.105  27.596  1.00  0.00           C  
ATOM   1092  HA2 GLY    80      52.259  -3.629  26.869  1.00  0.00           H  
ATOM   1093  HA3 GLY    80      52.438  -2.115  27.712  1.00  0.00           H  
ATOM   1094  C   GLY    80      54.310  -3.046  27.043  1.00  0.00           C  
ATOM   1095  O   GLY    80      55.086  -3.955  27.267  1.00  0.00           O  
ATOM   1096  N   ALA    81      54.656  -1.992  26.314  1.00  0.00           N  
ATOM   1097  H   ALA    81      53.850  -1.461  26.015  1.00  0.00           H  
ATOM   1098  CA  ALA    81      56.047  -1.627  25.983  1.00  0.00           C  
ATOM   1099  HA  ALA    81      56.435  -2.518  25.489  1.00  0.00           H  
ATOM   1100  CB  ALA    81      56.125  -0.579  24.870  1.00  0.00           C  
ATOM   1101  HB1 ALA    81      55.434  -0.850  24.072  1.00  0.00           H  
ATOM   1102  HB2 ALA    81      57.139  -0.673  24.480  1.00  0.00           H  
ATOM   1103  HB3 ALA    81      55.788   0.386  25.249  1.00  0.00           H  
ATOM   1104  C   ALA    81      56.879  -1.314  27.206  1.00  0.00           C  
ATOM   1105  O   ALA    81      58.021  -1.596  27.109  1.00  0.00           O  
ATOM   1106  N   VAL    82      56.274  -0.607  28.175  1.00  0.00           N  
ATOM   1107  H   VAL    82      55.303  -0.333  28.128  1.00  0.00           H  
ATOM   1108  CA  VAL    82      56.907  -0.008  29.340  1.00  0.00           C  
ATOM   1109  HA  VAL    82      57.982   0.115  29.211  1.00  0.00           H  
ATOM   1110  CB  VAL    82      56.435   1.442  29.610  1.00  0.00           C  
ATOM   1111  HB  VAL    82      55.396   1.382  29.933  1.00  0.00           H  
ATOM   1112  CG1 VAL    82      57.232   2.077  30.879  1.00  0.00           C  
ATOM   1113 HG11 VAL    82      57.010   1.466  31.754  1.00  0.00           H  
ATOM   1114 HG12 VAL    82      56.785   3.009  31.223  1.00  0.00           H  
ATOM   1115 HG13 VAL    82      58.280   2.046  30.581  1.00  0.00           H  
ATOM   1116  CG2 VAL    82      56.551   2.285  28.339  1.00  0.00           C  
ATOM   1117 HG21 VAL    82      56.336   3.336  28.528  1.00  0.00           H  
ATOM   1118 HG22 VAL    82      57.578   2.247  27.975  1.00  0.00           H  
ATOM   1119 HG23 VAL    82      55.774   1.990  27.634  1.00  0.00           H  
ATOM   1120  C   VAL    82      56.806  -0.900  30.593  1.00  0.00           C  
ATOM   1121  O   VAL    82      55.702  -1.343  30.926  1.00  0.00           O  
ATOM   1122  N   LYS    83      57.903  -1.145  31.328  1.00  0.00           N  
ATOM   1123  H   LYS    83      58.789  -0.851  30.941  1.00  0.00           H  
ATOM   1124  CA  LYS    83      58.001  -1.969  32.626  1.00  0.00           C  
ATOM   1125  HA  LYS    83      57.394  -2.871  32.555  1.00  0.00           H  
ATOM   1126  CB  LYS    83      59.396  -2.288  32.994  1.00  0.00           C  
ATOM   1127  HB2 LYS    83      59.774  -2.580  32.014  1.00  0.00           H  
ATOM   1128  HB3 LYS    83      59.909  -1.488  33.528  1.00  0.00           H  
ATOM   1129  CG  LYS    83      59.524  -3.533  33.825  1.00  0.00           C  
ATOM   1130  HG2 LYS    83      58.860  -3.486  34.689  1.00  0.00           H  
ATOM   1131  HG3 LYS    83      59.135  -4.368  33.242  1.00  0.00           H  
ATOM   1132  CD  LYS    83      60.911  -3.873  34.188  1.00  0.00           C  
ATOM   1133  HD2 LYS    83      61.467  -3.920  33.253  1.00  0.00           H  
ATOM   1134  HD3 LYS    83      61.183  -3.056  34.857  1.00  0.00           H  
ATOM   1135  CE  LYS    83      61.028  -5.244  34.812  1.00  0.00           C  
ATOM   1136  HE2 LYS    83      60.626  -6.045  34.192  1.00  0.00           H  
ATOM   1137  HE3 LYS    83      60.561  -5.210  35.797  1.00  0.00           H  
ATOM   1138  NZ  LYS    83      62.516  -5.495  34.817  1.00  0.00           N  
ATOM   1139  HZ1 LYS    83      62.749  -6.441  35.082  1.00  0.00           H  
ATOM   1140  HZ2 LYS    83      63.002  -4.834  35.406  1.00  0.00           H  
ATOM   1141  HZ3 LYS    83      62.905  -5.426  33.887  1.00  0.00           H  
ATOM   1142  C   LYS    83      57.397  -1.113  33.776  1.00  0.00           C  
ATOM   1143  O   LYS    83      57.640   0.117  33.808  1.00  0.00           O  
ATOM   1144  N   SER    84      56.561  -1.678  34.655  1.00  0.00           N  
ATOM   1145  H   SER    84      56.439  -2.672  34.525  1.00  0.00           H  
ATOM   1146  CA  SER    84      56.265  -1.146  35.970  1.00  0.00           C  
ATOM   1147  HA  SER    84      55.500  -0.373  35.897  1.00  0.00           H  
ATOM   1148  CB  SER    84      55.646  -2.251  36.819  1.00  0.00           C  
ATOM   1149  HB2 SER    84      55.317  -1.744  37.726  1.00  0.00           H  
ATOM   1150  HB3 SER    84      56.359  -3.051  37.019  1.00  0.00           H  
ATOM   1151  OG  SER    84      54.422  -2.759  36.189  1.00  0.00           O  
ATOM   1152  HG  SER    84      53.775  -2.078  36.389  1.00  0.00           H  
ATOM   1153  C   SER    84      57.501  -0.538  36.603  1.00  0.00           C  
ATOM   1154  O   SER    84      58.629  -1.029  36.687  1.00  0.00           O  
ATOM   1155  N   GLY    85      57.222   0.676  37.046  1.00  0.00           N  
ATOM   1156  H   GLY    85      56.287   1.056  37.029  1.00  0.00           H  
ATOM   1157  CA  GLY    85      58.139   1.611  37.744  1.00  0.00           C  
ATOM   1158  HA2 GLY    85      57.946   2.636  37.428  1.00  0.00           H  
ATOM   1159  HA3 GLY    85      59.139   1.267  37.480  1.00  0.00           H  
ATOM   1160  C   GLY    85      57.982   1.554  39.256  1.00  0.00           C  
ATOM   1161  O   GLY    85      56.879   1.353  39.719  1.00  0.00           O  
ATOM   1162  N   GLU    86      58.999   1.768  39.937  1.00  0.00           N  
ATOM   1163  H   GLU    86      59.830   1.925  39.384  1.00  0.00           H  
ATOM   1164  CA  GLU    86      59.161   1.999  41.372  1.00  0.00           C  
ATOM   1165  HA  GLU    86      58.932   1.087  41.923  1.00  0.00           H  
ATOM   1166  CB  GLU    86      60.572   2.518  41.748  1.00  0.00           C  
ATOM   1167  HB2 GLU    86      60.843   3.475  41.302  1.00  0.00           H  
ATOM   1168  HB3 GLU    86      60.621   2.625  42.832  1.00  0.00           H  
ATOM   1169  CG  GLU    86      61.752   1.608  41.309  1.00  0.00           C  
ATOM   1170  HG2 GLU    86      61.352   0.598  41.394  1.00  0.00           H  
ATOM   1171  HG3 GLU    86      62.427   1.585  42.165  1.00  0.00           H  
ATOM   1172  CD  GLU    86      62.227   1.766  39.880  1.00  0.00           C  
ATOM   1173  OE1 GLU    86      63.435   1.766  39.718  1.00  0.00           O  
ATOM   1174  OE2 GLU    86      61.402   1.895  38.934  1.00  0.00           O  
ATOM   1175  C   GLU    86      58.281   3.107  41.988  1.00  0.00           C  
ATOM   1176  O   GLU    86      57.724   2.891  43.078  1.00  0.00           O  
ATOM   1177  N   ARG    87      58.128   4.218  41.287  1.00  0.00           N  
ATOM   1178  H   ARG    87      58.484   4.249  40.342  1.00  0.00           H  
ATOM   1179  CA  ARG    87      57.408   5.406  41.796  1.00  0.00           C  
ATOM   1180  HA  ARG    87      57.832   5.509  42.795  1.00  0.00           H  
ATOM   1181  CB  ARG    87      57.716   6.606  40.922  1.00  0.00           C  
ATOM   1182  HB2 ARG    87      57.614   6.302  39.880  1.00  0.00           H  
ATOM   1183  HB3 ARG    87      57.090   7.461  41.180  1.00  0.00           H  
ATOM   1184  CG  ARG    87      59.205   7.088  41.040  1.00  0.00           C  
ATOM   1185  HG2 ARG    87      59.808   6.197  40.865  1.00  0.00           H  
ATOM   1186  HG3 ARG    87      59.363   7.479  42.045  1.00  0.00           H  
ATOM   1187  CD  ARG    87      59.553   8.146  39.951  1.00  0.00           C  
ATOM   1188  HD2 ARG    87      58.783   8.917  39.975  1.00  0.00           H  
ATOM   1189  HD3 ARG    87      60.461   8.661  40.264  1.00  0.00           H  
ATOM   1190  NE  ARG    87      59.829   7.555  38.618  1.00  0.00           N  
ATOM   1191  HE  ARG    87      60.448   6.760  38.676  1.00  0.00           H  
ATOM   1192  CZ  ARG    87      59.724   8.124  37.460  1.00  0.00           C  
ATOM   1193  NH1 ARG    87      59.297   9.339  37.198  1.00  0.00           N  
ATOM   1194 HH11 ARG    87      59.083  10.053  37.880  1.00  0.00           H  
ATOM   1195 HH12 ARG    87      59.236   9.662  36.244  1.00  0.00           H  
ATOM   1196  NH2 ARG    87      60.217   7.558  36.410  1.00  0.00           N  
ATOM   1197 HH21 ARG    87      60.831   6.778  36.594  1.00  0.00           H  
ATOM   1198 HH22 ARG    87      60.316   8.012  35.513  1.00  0.00           H  
ATOM   1199  C   ARG    87      55.879   5.136  42.041  1.00  0.00           C  
ATOM   1200  O   ARG    87      55.182   4.536  41.275  1.00  0.00           O  
ATOM   1201  N   ARG    88      55.409   5.608  43.268  1.00  0.00           N  
ATOM   1202  H   ARG    88      55.974   6.340  43.675  1.00  0.00           H  
ATOM   1203  CA  ARG    88      54.001   5.415  43.570  1.00  0.00           C  
ATOM   1204  HA  ARG    88      53.730   4.363  43.474  1.00  0.00           H  
ATOM   1205  CB  ARG    88      53.719   5.869  44.980  1.00  0.00           C  
ATOM   1206  HB2 ARG    88      54.315   5.266  45.665  1.00  0.00           H  
ATOM   1207  HB3 ARG    88      53.933   6.930  45.113  1.00  0.00           H  
ATOM   1208  CG  ARG    88      52.301   5.587  45.453  1.00  0.00           C  
ATOM   1209  HG2 ARG    88      51.955   4.612  45.111  1.00  0.00           H  
ATOM   1210  HG3 ARG    88      51.735   6.362  44.935  1.00  0.00           H  
ATOM   1211  CD  ARG    88      52.142   5.736  46.965  1.00  0.00           C  
ATOM   1212  HD2 ARG    88      52.452   4.820  47.467  1.00  0.00           H  
ATOM   1213  HD3 ARG    88      52.770   6.506  47.414  1.00  0.00           H  
ATOM   1214  NE  ARG    88      50.795   6.084  47.375  1.00  0.00           N  
ATOM   1215  HE  ARG    88      50.254   6.703  46.787  1.00  0.00           H  
ATOM   1216  CZ  ARG    88      50.191   5.783  48.500  1.00  0.00           C  
ATOM   1217  NH1 ARG    88      48.922   6.214  48.708  1.00  0.00           N  
ATOM   1218 HH11 ARG    88      48.573   6.952  48.113  1.00  0.00           H  
ATOM   1219 HH12 ARG    88      48.447   5.962  49.563  1.00  0.00           H  
ATOM   1220  NH2 ARG    88      50.739   5.126  49.460  1.00  0.00           N  
ATOM   1221 HH21 ARG    88      51.709   4.853  49.389  1.00  0.00           H  
ATOM   1222 HH22 ARG    88      50.335   5.214  50.382  1.00  0.00           H  
ATOM   1223  C   ARG    88      53.095   6.066  42.541  1.00  0.00           C  
ATOM   1224  O   ARG    88      53.041   7.307  42.507  1.00  0.00           O  
ATOM   1225  N   ALA    89      52.260   5.299  41.835  1.00  0.00           N  
ATOM   1226  H   ALA    89      52.062   4.334  42.057  1.00  0.00           H  
ATOM   1227  CA  ALA    89      51.234   5.848  40.965  1.00  0.00           C  
ATOM   1228  HA  ALA    89      51.418   6.872  40.641  1.00  0.00           H  
ATOM   1229  CB  ALA    89      51.358   5.005  39.669  1.00  0.00           C  
ATOM   1230  HB1 ALA    89      50.757   5.391  38.846  1.00  0.00           H  
ATOM   1231  HB2 ALA    89      52.369   5.275  39.364  1.00  0.00           H  
ATOM   1232  HB3 ALA    89      51.043   4.036  40.057  1.00  0.00           H  
ATOM   1233  C   ALA    89      49.887   5.889  41.664  1.00  0.00           C  
ATOM   1234  O   ALA    89      49.590   5.090  42.573  1.00  0.00           O  
ATOM   1235  N   ARG    90      48.958   6.710  41.181  1.00  0.00           N  
ATOM   1236  H   ARG    90      49.242   7.199  40.344  1.00  0.00           H  
ATOM   1237  CA  ARG    90      47.512   6.593  41.527  1.00  0.00           C  
ATOM   1238  HA  ARG    90      47.476   6.497  42.612  1.00  0.00           H  
ATOM   1239  CB  ARG    90      46.809   7.936  41.215  1.00  0.00           C  
ATOM   1240  HB2 ARG    90      46.724   8.090  40.139  1.00  0.00           H  
ATOM   1241  HB3 ARG    90      45.808   7.893  41.643  1.00  0.00           H  
ATOM   1242  CG  ARG    90      47.418   9.145  41.835  1.00  0.00           C  
ATOM   1243  HG2 ARG    90      48.225   9.510  41.200  1.00  0.00           H  
ATOM   1244  HG3 ARG    90      47.812   9.023  42.844  1.00  0.00           H  
ATOM   1245  CD  ARG    90      46.453  10.295  41.961  1.00  0.00           C  
ATOM   1246  HD2 ARG    90      45.836  10.465  41.079  1.00  0.00           H  
ATOM   1247  HD3 ARG    90      45.788  10.043  42.787  1.00  0.00           H  
ATOM   1248  NE  ARG    90      47.048  11.618  42.304  1.00  0.00           N  
ATOM   1249  HE  ARG    90      48.040  11.710  42.139  1.00  0.00           H  
ATOM   1250  CZ  ARG    90      46.468  12.789  42.509  1.00  0.00           C  
ATOM   1251  NH1 ARG    90      45.220  13.016  42.351  1.00  0.00           N  
ATOM   1252 HH11 ARG    90      44.678  12.164  42.374  1.00  0.00           H  
ATOM   1253 HH12 ARG    90      44.801  13.888  42.640  1.00  0.00           H  
ATOM   1254  NH2 ARG    90      47.230  13.827  42.736  1.00  0.00           N  
ATOM   1255 HH21 ARG    90      48.234  13.803  42.845  1.00  0.00           H  
ATOM   1256 HH22 ARG    90      46.736  14.700  42.623  1.00  0.00           H  
ATOM   1257  C   ARG    90      46.802   5.362  40.953  1.00  0.00           C  
ATOM   1258  O   ARG    90      47.122   5.002  39.815  1.00  0.00           O  
ATOM   1259  N   PRO    91      45.851   4.645  41.654  1.00  0.00           N  
ATOM   1260  CD  PRO    91      45.634   4.794  43.064  1.00  0.00           C  
ATOM   1261  HD2 PRO    91      45.095   5.724  43.241  1.00  0.00           H  
ATOM   1262  HD3 PRO    91      46.594   4.614  43.548  1.00  0.00           H  
ATOM   1263  CG  PRO    91      44.827   3.547  43.474  1.00  0.00           C  
ATOM   1264  HG2 PRO    91      45.540   2.769  43.748  1.00  0.00           H  
ATOM   1265  HG3 PRO    91      44.114   3.789  44.262  1.00  0.00           H  
ATOM   1266  CB  PRO    91      44.136   3.172  42.137  1.00  0.00           C  
ATOM   1267  HB2 PRO    91      43.259   3.795  41.961  1.00  0.00           H  
ATOM   1268  HB3 PRO    91      43.836   2.124  42.153  1.00  0.00           H  
ATOM   1269  CA  PRO    91      45.168   3.524  41.109  1.00  0.00           C  
ATOM   1270  HA  PRO    91      45.864   2.685  41.102  1.00  0.00           H  
ATOM   1271  C   PRO    91      44.569   3.730  39.724  1.00  0.00           C  
ATOM   1272  O   PRO    91      43.816   4.621  39.490  1.00  0.00           O  
ATOM   1273  N   GLY    92      45.042   2.942  38.818  1.00  0.00           N  
ATOM   1274  H   GLY    92      45.741   2.241  39.025  1.00  0.00           H  
ATOM   1275  CA  GLY    92      44.643   3.038  37.443  1.00  0.00           C  
ATOM   1276  HA2 GLY    92      44.856   2.122  36.892  1.00  0.00           H  
ATOM   1277  HA3 GLY    92      43.565   3.140  37.315  1.00  0.00           H  
ATOM   1278  C   GLY    92      45.311   4.147  36.623  1.00  0.00           C  
ATOM   1279  O   GLY    92      44.616   4.957  35.992  1.00  0.00           O  
ATOM   1280  N   THR    93      46.622   4.329  36.650  1.00  0.00           N  
ATOM   1281  H   THR    93      47.097   3.770  37.344  1.00  0.00           H  
ATOM   1282  CA  THR    93      47.341   5.487  36.057  1.00  0.00           C  
ATOM   1283  HA  THR    93      46.792   5.778  35.162  1.00  0.00           H  
ATOM   1284  CB  THR    93      47.403   6.730  36.984  1.00  0.00           C  
ATOM   1285  HB  THR    93      48.237   6.490  37.643  1.00  0.00           H  
ATOM   1286  CG2 THR    93      47.697   8.136  36.441  1.00  0.00           C  
ATOM   1287 HG21 THR    93      46.746   8.556  36.113  1.00  0.00           H  
ATOM   1288 HG22 THR    93      48.437   8.032  35.648  1.00  0.00           H  
ATOM   1289 HG23 THR    93      48.044   8.671  37.325  1.00  0.00           H  
ATOM   1290  OG1 THR    93      46.237   6.955  37.730  1.00  0.00           O  
ATOM   1291  HG1 THR    93      45.590   6.686  37.074  1.00  0.00           H  
ATOM   1292  C   THR    93      48.773   5.100  35.635  1.00  0.00           C  
ATOM   1293  O   THR    93      49.427   4.246  36.302  1.00  0.00           O  
ATOM   1294  N   TYR    94      49.291   5.714  34.541  1.00  0.00           N  
ATOM   1295  H   TYR    94      48.742   6.456  34.129  1.00  0.00           H  
ATOM   1296  CA  TYR    94      50.715   5.670  34.107  1.00  0.00           C  
ATOM   1297  HA  TYR    94      51.169   4.811  34.601  1.00  0.00           H  
ATOM   1298  CB  TYR    94      50.732   5.564  32.613  1.00  0.00           C  
ATOM   1299  HB2 TYR    94      50.168   4.716  32.224  1.00  0.00           H  
ATOM   1300  HB3 TYR    94      50.189   6.385  32.146  1.00  0.00           H  
ATOM   1301  CG  TYR    94      52.141   5.577  32.093  1.00  0.00           C  
ATOM   1302  CD1 TYR    94      52.819   4.332  31.944  1.00  0.00           C  
ATOM   1303  HD1 TYR    94      52.311   3.450  32.304  1.00  0.00           H  
ATOM   1304  CE1 TYR    94      54.053   4.226  31.269  1.00  0.00           C  
ATOM   1305  HE1 TYR    94      54.552   3.279  31.128  1.00  0.00           H  
ATOM   1306  CZ  TYR    94      54.746   5.366  30.881  1.00  0.00           C  
ATOM   1307  OH  TYR    94      56.038   5.353  30.471  1.00  0.00           O  
ATOM   1308  HH  TYR    94      56.358   6.166  30.074  1.00  0.00           H  
ATOM   1309  CE2 TYR    94      54.078   6.619  31.108  1.00  0.00           C  
ATOM   1310  HE2 TYR    94      54.634   7.480  30.765  1.00  0.00           H  
ATOM   1311  CD2 TYR    94      52.813   6.759  31.678  1.00  0.00           C  
ATOM   1312  HD2 TYR    94      52.260   7.684  31.744  1.00  0.00           H  
ATOM   1313  C   TYR    94      51.519   6.871  34.574  1.00  0.00           C  
ATOM   1314  O   TYR    94      51.107   7.993  34.337  1.00  0.00           O  
ATOM   1315  N   LEU    95      52.665   6.686  35.245  1.00  0.00           N  
ATOM   1316  H   LEU    95      53.062   5.758  35.231  1.00  0.00           H  
ATOM   1317  CA  LEU    95      53.634   7.690  35.652  1.00  0.00           C  
ATOM   1318  HA  LEU    95      53.177   8.679  35.672  1.00  0.00           H  
ATOM   1319  CB  LEU    95      53.940   7.273  37.134  1.00  0.00           C  
ATOM   1320  HB2 LEU    95      54.475   6.326  37.210  1.00  0.00           H  
ATOM   1321  HB3 LEU    95      53.000   7.206  37.682  1.00  0.00           H  
ATOM   1322  CG  LEU    95      54.744   8.304  37.955  1.00  0.00           C  
ATOM   1323  HG  LEU    95      54.406   9.251  37.535  1.00  0.00           H  
ATOM   1324  CD1 LEU    95      54.661   8.136  39.510  1.00  0.00           C  
ATOM   1325 HD11 LEU    95      55.253   8.877  40.048  1.00  0.00           H  
ATOM   1326 HD12 LEU    95      55.011   7.156  39.831  1.00  0.00           H  
ATOM   1327 HD13 LEU    95      53.639   8.342  39.829  1.00  0.00           H  
ATOM   1328  CD2 LEU    95      56.247   8.081  37.618  1.00  0.00           C  
ATOM   1329 HD21 LEU    95      56.631   7.065  37.708  1.00  0.00           H  
ATOM   1330 HD22 LEU    95      56.445   8.393  36.592  1.00  0.00           H  
ATOM   1331 HD23 LEU    95      56.826   8.799  38.198  1.00  0.00           H  
ATOM   1332  C   LEU    95      54.830   7.689  34.692  1.00  0.00           C  
ATOM   1333  O   LEU    95      55.354   6.647  34.359  1.00  0.00           O  
ATOM   1334  N   LEU    96      55.227   8.867  34.330  1.00  0.00           N  
ATOM   1335  H   LEU    96      54.770   9.693  34.688  1.00  0.00           H  
ATOM   1336  CA  LEU    96      56.300   9.019  33.382  1.00  0.00           C  
ATOM   1337  HA  LEU    96      55.923   8.424  32.550  1.00  0.00           H  
ATOM   1338  CB  LEU    96      56.587  10.491  33.001  1.00  0.00           C  
ATOM   1339  HB2 LEU    96      56.746  11.028  33.936  1.00  0.00           H  
ATOM   1340  HB3 LEU    96      57.522  10.560  32.446  1.00  0.00           H  
ATOM   1341  CG  LEU    96      55.411  11.147  32.160  1.00  0.00           C  
ATOM   1342  HG  LEU    96      54.471  11.119  32.712  1.00  0.00           H  
ATOM   1343  CD1 LEU    96      55.825  12.504  31.640  1.00  0.00           C  
ATOM   1344 HD11 LEU    96      56.178  13.165  32.432  1.00  0.00           H  
ATOM   1345 HD12 LEU    96      56.547  12.389  30.832  1.00  0.00           H  
ATOM   1346 HD13 LEU    96      54.905  12.847  31.166  1.00  0.00           H  
ATOM   1347  CD2 LEU    96      55.015  10.261  30.994  1.00  0.00           C  
ATOM   1348 HD21 LEU    96      55.841   9.697  30.561  1.00  0.00           H  
ATOM   1349 HD22 LEU    96      54.332   9.486  31.340  1.00  0.00           H  
ATOM   1350 HD23 LEU    96      54.543  10.878  30.229  1.00  0.00           H  
ATOM   1351  C   LEU    96      57.660   8.406  33.860  1.00  0.00           C  
ATOM   1352  O   LEU    96      58.415   8.983  34.672  1.00  0.00           O  
ATOM   1353  N   GLN    97      58.035   7.345  33.157  1.00  0.00           N  
ATOM   1354  H   GLN    97      57.528   6.982  32.363  1.00  0.00           H  
ATOM   1355  CA  GLN    97      59.283   6.616  33.304  1.00  0.00           C  
ATOM   1356  HA  GLN    97      59.566   6.733  34.350  1.00  0.00           H  
ATOM   1357  CB  GLN    97      59.148   5.053  33.014  1.00  0.00           C  
ATOM   1358  HB2 GLN    97      59.101   4.816  31.951  1.00  0.00           H  
ATOM   1359  HB3 GLN    97      60.033   4.525  33.369  1.00  0.00           H  
ATOM   1360  CG  GLN    97      57.927   4.471  33.732  1.00  0.00           C  
ATOM   1361  HG2 GLN    97      57.033   4.863  33.248  1.00  0.00           H  
ATOM   1362  HG3 GLN    97      58.004   3.398  33.559  1.00  0.00           H  
ATOM   1363  CD  GLN    97      57.977   4.661  35.275  1.00  0.00           C  
ATOM   1364  OE1 GLN    97      59.019   4.392  35.857  1.00  0.00           O  
ATOM   1365  NE2 GLN    97      56.926   5.018  35.972  1.00  0.00           N  
ATOM   1366 HE21 GLN    97      56.139   5.385  35.457  1.00  0.00           H  
ATOM   1367 HE22 GLN    97      56.805   4.819  36.955  1.00  0.00           H  
ATOM   1368  C   GLN    97      60.502   7.225  32.613  1.00  0.00           C  
ATOM   1369  O   GLN    97      61.571   6.684  32.739  1.00  0.00           O  
ATOM   1370  N   ASP    98      60.335   8.300  31.885  1.00  0.00           N  
ATOM   1371  H   ASP    98      59.372   8.555  31.719  1.00  0.00           H  
ATOM   1372  CA  ASP    98      61.338   9.099  31.115  1.00  0.00           C  
ATOM   1373  HA  ASP    98      62.112   9.474  31.784  1.00  0.00           H  
ATOM   1374  CB  ASP    98      62.001   8.390  29.841  1.00  0.00           C  
ATOM   1375  HB2 ASP    98      62.440   7.474  30.237  1.00  0.00           H  
ATOM   1376  HB3 ASP    98      62.746   9.088  29.459  1.00  0.00           H  
ATOM   1377  CG  ASP    98      61.037   8.055  28.714  1.00  0.00           C  
ATOM   1378  OD1 ASP    98      59.781   8.239  28.830  1.00  0.00           O  
ATOM   1379  OD2 ASP    98      61.455   7.257  27.879  1.00  0.00           O  
ATOM   1380  C   ASP    98      60.639  10.366  30.718  1.00  0.00           C  
ATOM   1381  O   ASP    98      59.392  10.555  30.728  1.00  0.00           O  
ATOM   1382  N   GLY    99      61.487  11.419  30.512  1.00  0.00           N  
ATOM   1383  H   GLY    99      62.451  11.118  30.512  1.00  0.00           H  
ATOM   1384  CA  GLY    99      60.951  12.743  30.085  1.00  0.00           C  
ATOM   1385  HA2 GLY    99      61.760  13.214  29.527  1.00  0.00           H  
ATOM   1386  HA3 GLY    99      60.016  12.642  29.533  1.00  0.00           H  
ATOM   1387  C   GLY    99      60.639  13.684  31.234  1.00  0.00           C  
ATOM   1388  O   GLY    99      60.544  14.918  31.018  1.00  0.00           O  
ATOM   1389  N   TYR   100      60.583  13.131  32.432  1.00  0.00           N  
ATOM   1390  H   TYR   100      60.732  12.132  32.441  1.00  0.00           H  
ATOM   1391  CA  TYR   100      60.206  13.805  33.706  1.00  0.00           C  
ATOM   1392  HA  TYR   100      59.273  14.327  33.492  1.00  0.00           H  
ATOM   1393  CB  TYR   100      59.793  12.758  34.739  1.00  0.00           C  
ATOM   1394  HB2 TYR   100      59.005  12.124  34.335  1.00  0.00           H  
ATOM   1395  HB3 TYR   100      59.576  13.240  35.693  1.00  0.00           H  
ATOM   1396  CG  TYR   100      60.944  11.850  35.146  1.00  0.00           C  
ATOM   1397  CD1 TYR   100      61.867  12.196  36.108  1.00  0.00           C  
ATOM   1398  HD1 TYR   100      61.796  13.157  36.594  1.00  0.00           H  
ATOM   1399  CE1 TYR   100      62.941  11.383  36.422  1.00  0.00           C  
ATOM   1400  HE1 TYR   100      63.723  11.714  37.089  1.00  0.00           H  
ATOM   1401  CZ  TYR   100      63.125  10.198  35.693  1.00  0.00           C  
ATOM   1402  OH  TYR   100      64.139   9.333  35.844  1.00  0.00           O  
ATOM   1403  HH  TYR   100      64.893   9.828  36.171  1.00  0.00           H  
ATOM   1404  CE2 TYR   100      62.208   9.802  34.657  1.00  0.00           C  
ATOM   1405  HE2 TYR   100      62.462   8.898  34.123  1.00  0.00           H  
ATOM   1406  CD2 TYR   100      61.109  10.665  34.421  1.00  0.00           C  
ATOM   1407  HD2 TYR   100      60.454  10.446  33.591  1.00  0.00           H  
ATOM   1408  C   TYR   100      61.208  14.777  34.272  1.00  0.00           C  
ATOM   1409  O   TYR   100      60.918  15.362  35.327  1.00  0.00           O  
ATOM   1410  N   ALA   101      62.384  14.954  33.573  1.00  0.00           N  
ATOM   1411  H   ALA   101      62.491  14.552  32.653  1.00  0.00           H  
ATOM   1412  CA  ALA   101      63.578  15.649  34.092  1.00  0.00           C  
ATOM   1413  HA  ALA   101      63.278  16.463  34.752  1.00  0.00           H  
ATOM   1414  CB  ALA   101      64.407  14.727  34.902  1.00  0.00           C  
ATOM   1415  HB1 ALA   101      63.840  14.438  35.787  1.00  0.00           H  
ATOM   1416  HB2 ALA   101      65.357  15.207  35.139  1.00  0.00           H  
ATOM   1417  HB3 ALA   101      64.500  13.791  34.350  1.00  0.00           H  
ATOM   1418  C   ALA   101      64.477  16.322  33.014  1.00  0.00           C  
ATOM   1419  O   ALA   101      64.298  16.013  31.874  1.00  0.00           O  
ATOM   1420  N   PHE   102      65.309  17.271  33.404  1.00  0.00           N  
ATOM   1421  H   PHE   102      65.388  17.553  34.370  1.00  0.00           H  
ATOM   1422  CA  PHE   102      66.257  17.918  32.507  1.00  0.00           C  
ATOM   1423  HA  PHE   102      66.605  17.263  31.708  1.00  0.00           H  
ATOM   1424  CB  PHE   102      65.519  18.986  31.718  1.00  0.00           C  
ATOM   1425  HB2 PHE   102      64.971  19.647  32.390  1.00  0.00           H  
ATOM   1426  HB3 PHE   102      64.717  18.483  31.177  1.00  0.00           H  
ATOM   1427  CG  PHE   102      66.408  19.664  30.655  1.00  0.00           C  
ATOM   1428  CD1 PHE   102      67.264  20.689  30.958  1.00  0.00           C  
ATOM   1429  HD1 PHE   102      67.236  21.091  31.960  1.00  0.00           H  
ATOM   1430  CE1 PHE   102      68.140  21.159  29.959  1.00  0.00           C  
ATOM   1431  HE1 PHE   102      68.882  21.916  30.166  1.00  0.00           H  
ATOM   1432  CZ  PHE   102      68.193  20.580  28.688  1.00  0.00           C  
ATOM   1433  HZ  PHE   102      68.884  20.977  27.959  1.00  0.00           H  
ATOM   1434  CE2 PHE   102      67.343  19.493  28.348  1.00  0.00           C  
ATOM   1435  HE2 PHE   102      67.411  19.054  27.364  1.00  0.00           H  
ATOM   1436  CD2 PHE   102      66.478  19.052  29.362  1.00  0.00           C  
ATOM   1437  HD2 PHE   102      65.873  18.183  29.150  1.00  0.00           H  
ATOM   1438  C   PHE   102      67.444  18.605  33.361  1.00  0.00           C  
ATOM   1439  O   PHE   102      67.276  18.833  34.546  1.00  0.00           O  
ATOM   1440  N   PRO   103      68.656  18.730  32.767  1.00  0.00           N  
ATOM   1441  CD  PRO   103      69.060  17.983  31.527  1.00  0.00           C  
ATOM   1442  HD2 PRO   103      68.989  18.773  30.780  1.00  0.00           H  
ATOM   1443  HD3 PRO   103      68.421  17.102  31.455  1.00  0.00           H  
ATOM   1444  CG  PRO   103      70.474  17.503  31.688  1.00  0.00           C  
ATOM   1445  HG2 PRO   103      70.438  16.640  32.354  1.00  0.00           H  
ATOM   1446  HG3 PRO   103      70.985  17.318  30.743  1.00  0.00           H  
ATOM   1447  CB  PRO   103      71.041  18.667  32.509  1.00  0.00           C  
ATOM   1448  HB2 PRO   103      71.456  19.517  31.968  1.00  0.00           H  
ATOM   1449  HB3 PRO   103      71.843  18.305  33.151  1.00  0.00           H  
ATOM   1450  CA  PRO   103      69.867  19.103  33.410  1.00  0.00           C  
ATOM   1451  HA  PRO   103      70.002  18.613  34.375  1.00  0.00           H  
ATOM   1452  C   PRO   103      69.971  20.600  33.871  1.00  0.00           C  
ATOM   1453  O   PRO   103      70.015  21.523  33.044  1.00  0.00           O  
ATOM   1454  N   GLY   104      69.882  20.758  35.194  1.00  0.00           N  
ATOM   1455  H   GLY   104      69.996  19.860  35.641  1.00  0.00           H  
ATOM   1456  CA  GLY   104      69.712  21.940  35.963  1.00  0.00           C  
ATOM   1457  HA2 GLY   104      69.877  22.871  35.421  1.00  0.00           H  
ATOM   1458  HA3 GLY   104      70.502  21.967  36.714  1.00  0.00           H  
ATOM   1459  C   GLY   104      68.336  22.206  36.682  1.00  0.00           C  
ATOM   1460  O   GLY   104      68.232  23.101  37.505  1.00  0.00           O  
ATOM   1461  N   GLU   105      67.334  21.467  36.186  1.00  0.00           N  
ATOM   1462  H   GLU   105      67.626  20.675  35.632  1.00  0.00           H  
ATOM   1463  CA  GLU   105      65.851  21.780  36.271  1.00  0.00           C  
ATOM   1464  HA  GLU   105      65.743  22.836  36.520  1.00  0.00           H  
ATOM   1465  CB  GLU   105      65.208  21.547  34.890  1.00  0.00           C  
ATOM   1466  HB2 GLU   105      64.136  21.741  34.945  1.00  0.00           H  
ATOM   1467  HB3 GLU   105      65.252  20.489  34.631  1.00  0.00           H  
ATOM   1468  CG  GLU   105      65.797  22.467  33.841  1.00  0.00           C  
ATOM   1469  HG2 GLU   105      66.799  22.101  33.617  1.00  0.00           H  
ATOM   1470  HG3 GLU   105      65.137  22.365  32.979  1.00  0.00           H  
ATOM   1471  CD  GLU   105      65.857  23.980  34.277  1.00  0.00           C  
ATOM   1472  OE1 GLU   105      66.892  24.573  33.954  1.00  0.00           O  
ATOM   1473  OE2 GLU   105      64.958  24.546  34.942  1.00  0.00           O  
ATOM   1474  C   GLU   105      65.207  21.018  37.430  1.00  0.00           C  
ATOM   1475  O   GLU   105      65.768  20.029  37.914  1.00  0.00           O  
ATOM   1476  N   ASP   106      64.081  21.376  38.012  1.00  0.00           N  
ATOM   1477  H   ASP   106      63.583  22.202  37.709  1.00  0.00           H  
ATOM   1478  CA  ASP   106      63.384  20.549  38.983  1.00  0.00           C  
ATOM   1479  HA  ASP   106      64.037  20.027  39.683  1.00  0.00           H  
ATOM   1480  CB  ASP   106      62.551  21.408  39.954  1.00  0.00           C  
ATOM   1481  HB2 ASP   106      61.961  22.136  39.397  1.00  0.00           H  
ATOM   1482  HB3 ASP   106      61.940  20.665  40.466  1.00  0.00           H  
ATOM   1483  CG  ASP   106      63.438  22.235  40.957  1.00  0.00           C  
ATOM   1484  OD1 ASP   106      64.392  21.655  41.461  1.00  0.00           O  
ATOM   1485  OD2 ASP   106      63.133  23.382  41.307  1.00  0.00           O  
ATOM   1486  C   ASP   106      62.532  19.468  38.313  1.00  0.00           C  
ATOM   1487  O   ASP   106      62.342  18.353  38.834  1.00  0.00           O  
ATOM   1488  N   GLY   107      62.097  19.733  37.127  1.00  0.00           N  
ATOM   1489  H   GLY   107      62.276  20.708  36.932  1.00  0.00           H  
ATOM   1490  CA  GLY   107      61.057  19.067  36.313  1.00  0.00           C  
ATOM   1491  HA2 GLY   107      60.755  19.798  35.563  1.00  0.00           H  
ATOM   1492  HA3 GLY   107      61.488  18.236  35.756  1.00  0.00           H  
ATOM   1493  C   GLY   107      59.874  18.664  37.171  1.00  0.00           C  
ATOM   1494  O   GLY   107      59.397  19.510  37.944  1.00  0.00           O  
ATOM   1495  N   MET   108      59.369  17.405  37.010  1.00  0.00           N  
ATOM   1496  H   MET   108      59.740  16.817  36.277  1.00  0.00           H  
ATOM   1497  CA  MET   108      58.192  16.871  37.705  1.00  0.00           C  
ATOM   1498  HA  MET   108      58.144  17.427  38.641  1.00  0.00           H  
ATOM   1499  CB  MET   108      56.844  17.117  36.908  1.00  0.00           C  
ATOM   1500  HB2 MET   108      56.702  16.567  35.978  1.00  0.00           H  
ATOM   1501  HB3 MET   108      56.016  16.823  37.554  1.00  0.00           H  
ATOM   1502  CG  MET   108      56.636  18.684  36.899  1.00  0.00           C  
ATOM   1503  HG2 MET   108      57.523  19.144  36.464  1.00  0.00           H  
ATOM   1504  HG3 MET   108      56.486  18.930  37.950  1.00  0.00           H  
ATOM   1505  SD  MET   108      55.098  19.367  36.209  1.00  0.00           S  
ATOM   1506  CE  MET   108      55.320  21.097  36.655  1.00  0.00           C  
ATOM   1507  HE1 MET   108      54.445  21.688  36.382  1.00  0.00           H  
ATOM   1508  HE2 MET   108      55.594  21.208  37.704  1.00  0.00           H  
ATOM   1509  HE3 MET   108      56.147  21.601  36.155  1.00  0.00           H  
ATOM   1510  C   MET   108      58.333  15.338  37.898  1.00  0.00           C  
ATOM   1511  O   MET   108      57.799  14.610  37.046  1.00  0.00           O  
ATOM   1512  N   PRO   109      59.136  14.842  38.848  1.00  0.00           N  
ATOM   1513  CD  PRO   109      59.985  15.602  39.709  1.00  0.00           C  
ATOM   1514  HD2 PRO   109      60.372  16.404  39.082  1.00  0.00           H  
ATOM   1515  HD3 PRO   109      59.313  16.011  40.464  1.00  0.00           H  
ATOM   1516  CG  PRO   109      61.076  14.671  40.119  1.00  0.00           C  
ATOM   1517  HG2 PRO   109      61.921  14.696  39.431  1.00  0.00           H  
ATOM   1518  HG3 PRO   109      61.366  14.916  41.141  1.00  0.00           H  
ATOM   1519  CB  PRO   109      60.289  13.330  40.170  1.00  0.00           C  
ATOM   1520  HB2 PRO   109      59.650  13.304  41.053  1.00  0.00           H  
ATOM   1521  HB3 PRO   109      61.020  12.521  40.175  1.00  0.00           H  
ATOM   1522  CA  PRO   109      59.520  13.421  38.871  1.00  0.00           C  
ATOM   1523  HA  PRO   109      60.162  13.097  38.052  1.00  0.00           H  
ATOM   1524  C   PRO   109      58.400  12.347  39.001  1.00  0.00           C  
ATOM   1525  O   PRO   109      58.704  11.193  39.182  1.00  0.00           O  
ATOM   1526  N   VAL   110      57.190  12.824  39.291  1.00  0.00           N  
ATOM   1527  H   VAL   110      57.029  13.816  39.395  1.00  0.00           H  
ATOM   1528  CA  VAL   110      56.053  11.910  39.313  1.00  0.00           C  
ATOM   1529  HA  VAL   110      56.452  10.966  38.942  1.00  0.00           H  
ATOM   1530  CB  VAL   110      55.510  11.743  40.780  1.00  0.00           C  
ATOM   1531  HB  VAL   110      54.575  11.182  40.788  1.00  0.00           H  
ATOM   1532  CG1 VAL   110      56.621  11.087  41.640  1.00  0.00           C  
ATOM   1533 HG11 VAL   110      57.568  11.616  41.751  1.00  0.00           H  
ATOM   1534 HG12 VAL   110      56.841  10.109  41.213  1.00  0.00           H  
ATOM   1535 HG13 VAL   110      56.210  10.963  42.642  1.00  0.00           H  
ATOM   1536  CG2 VAL   110      55.028  13.056  41.481  1.00  0.00           C  
ATOM   1537 HG21 VAL   110      54.679  12.878  42.498  1.00  0.00           H  
ATOM   1538 HG22 VAL   110      55.765  13.857  41.529  1.00  0.00           H  
ATOM   1539 HG23 VAL   110      54.206  13.417  40.863  1.00  0.00           H  
ATOM   1540  C   VAL   110      54.875  12.217  38.384  1.00  0.00           C  
ATOM   1541  O   VAL   110      53.825  11.567  38.519  1.00  0.00           O  
ATOM   1542  N   ALA   111      55.065  13.234  37.520  1.00  0.00           N  
ATOM   1543  H   ALA   111      55.964  13.686  37.434  1.00  0.00           H  
ATOM   1544  CA  ALA   111      54.052  13.394  36.471  1.00  0.00           C  
ATOM   1545  HA  ALA   111      53.188  13.885  36.918  1.00  0.00           H  
ATOM   1546  CB  ALA   111      54.753  14.395  35.551  1.00  0.00           C  
ATOM   1547  HB1 ALA   111      55.205  15.200  36.131  1.00  0.00           H  
ATOM   1548  HB2 ALA   111      55.464  13.855  34.926  1.00  0.00           H  
ATOM   1549  HB3 ALA   111      54.130  14.656  34.695  1.00  0.00           H  
ATOM   1550  C   ALA   111      53.563  12.082  35.834  1.00  0.00           C  
ATOM   1551  O   ALA   111      54.272  11.103  35.676  1.00  0.00           O  
ATOM   1552  N   ALA   112      52.224  12.042  35.566  1.00  0.00           N  
ATOM   1553  H   ALA   112      51.751  12.914  35.752  1.00  0.00           H  
ATOM   1554  CA  ALA   112      51.328  10.867  35.233  1.00  0.00           C  
ATOM   1555  HA  ALA   112      51.877  10.215  34.554  1.00  0.00           H  
ATOM   1556  CB  ALA   112      51.002  10.177  36.526  1.00  0.00           C  
ATOM   1557  HB1 ALA   112      51.966   9.934  36.975  1.00  0.00           H  
ATOM   1558  HB2 ALA   112      50.627  10.949  37.198  1.00  0.00           H  
ATOM   1559  HB3 ALA   112      50.449   9.239  36.469  1.00  0.00           H  
ATOM   1560  C   ALA   112      49.959  11.263  34.578  1.00  0.00           C  
ATOM   1561  O   ALA   112      49.421  12.369  34.685  1.00  0.00           O  
ATOM   1562  N   MET   113      49.413  10.331  33.769  1.00  0.00           N  
ATOM   1563  H   MET   113      49.898   9.447  33.723  1.00  0.00           H  
ATOM   1564  CA  MET   113      48.181  10.323  33.058  1.00  0.00           C  
ATOM   1565  HA  MET   113      47.468  10.902  33.645  1.00  0.00           H  
ATOM   1566  CB  MET   113      48.375  11.009  31.679  1.00  0.00           C  
ATOM   1567  HB2 MET   113      48.697  12.041  31.821  1.00  0.00           H  
ATOM   1568  HB3 MET   113      47.380  11.139  31.253  1.00  0.00           H  
ATOM   1569  CG  MET   113      49.229  10.223  30.685  1.00  0.00           C  
ATOM   1570  HG2 MET   113      48.847   9.252  30.369  1.00  0.00           H  
ATOM   1571  HG3 MET   113      49.073  10.797  29.772  1.00  0.00           H  
ATOM   1572  SD  MET   113      50.966  10.213  30.982  1.00  0.00           S  
ATOM   1573  CE  MET   113      51.374  11.678  30.003  1.00  0.00           C  
ATOM   1574  HE1 MET   113      51.148  11.616  28.939  1.00  0.00           H  
ATOM   1575  HE2 MET   113      52.451  11.793  29.887  1.00  0.00           H  
ATOM   1576  HE3 MET   113      51.048  12.598  30.489  1.00  0.00           H  
ATOM   1577  C   MET   113      47.615   8.899  32.959  1.00  0.00           C  
ATOM   1578  O   MET   113      48.351   7.858  32.912  1.00  0.00           O  
ATOM   1579  N   SER   114      46.334   8.901  32.602  1.00  0.00           N  
ATOM   1580  H   SER   114      45.854   9.791  32.604  1.00  0.00           H  
ATOM   1581  CA  SER   114      45.650   7.703  32.024  1.00  0.00           C  
ATOM   1582  HA  SER   114      46.287   6.820  32.068  1.00  0.00           H  
ATOM   1583  CB  SER   114      44.505   7.241  32.894  1.00  0.00           C  
ATOM   1584  HB2 SER   114      43.742   7.982  32.656  1.00  0.00           H  
ATOM   1585  HB3 SER   114      44.154   6.273  32.537  1.00  0.00           H  
ATOM   1586  OG  SER   114      44.893   7.131  34.257  1.00  0.00           O  
ATOM   1587  HG  SER   114      44.477   6.350  34.630  1.00  0.00           H  
ATOM   1588  C   SER   114      45.302   7.861  30.530  1.00  0.00           C  
ATOM   1589  O   SER   114      45.373   8.953  29.978  1.00  0.00           O  
ATOM   1590  N   SER   115      45.043   6.710  29.823  1.00  0.00           N  
ATOM   1591  H   SER   115      45.013   5.874  30.389  1.00  0.00           H  
ATOM   1592  CA  SER   115      44.825   6.608  28.340  1.00  0.00           C  
ATOM   1593  HA  SER   115      44.220   7.500  28.177  1.00  0.00           H  
ATOM   1594  CB  SER   115      46.040   6.518  27.418  1.00  0.00           C  
ATOM   1595  HB2 SER   115      46.737   7.353  27.485  1.00  0.00           H  
ATOM   1596  HB3 SER   115      46.609   5.596  27.539  1.00  0.00           H  
ATOM   1597  OG  SER   115      45.453   6.452  26.119  1.00  0.00           O  
ATOM   1598  HG  SER   115      44.928   7.243  25.977  1.00  0.00           H  
ATOM   1599  C   SER   115      43.919   5.423  28.091  1.00  0.00           C  
ATOM   1600  O   SER   115      44.200   4.243  28.172  1.00  0.00           O  
ATOM   1601  N   ASN   116      42.635   5.804  27.910  1.00  0.00           N  
ATOM   1602  H   ASN   116      42.501   6.801  27.994  1.00  0.00           H  
ATOM   1603  CA  ASN   116      41.415   5.036  27.773  1.00  0.00           C  
ATOM   1604  HA  ASN   116      41.584   4.273  27.013  1.00  0.00           H  
ATOM   1605  CB  ASN   116      41.235   4.350  29.148  1.00  0.00           C  
ATOM   1606  HB2 ASN   116      40.424   3.631  29.033  1.00  0.00           H  
ATOM   1607  HB3 ASN   116      42.116   3.734  29.329  1.00  0.00           H  
ATOM   1608  CG  ASN   116      41.014   5.286  30.337  1.00  0.00           C  
ATOM   1609  OD1 ASN   116      41.820   5.525  31.172  1.00  0.00           O  
ATOM   1610  ND2 ASN   116      39.854   5.914  30.431  1.00  0.00           N  
ATOM   1611 HD21 ASN   116      39.209   5.740  29.674  1.00  0.00           H  
ATOM   1612 HD22 ASN   116      39.745   6.665  31.098  1.00  0.00           H  
ATOM   1613  C   ASN   116      40.239   5.947  27.330  1.00  0.00           C  
ATOM   1614  O   ASN   116      40.247   7.157  27.549  1.00  0.00           O  
ATOM   1615  N   VAL   117      39.129   5.336  26.869  1.00  0.00           N  
ATOM   1616  H   VAL   117      39.219   4.342  26.712  1.00  0.00           H  
ATOM   1617  CA  VAL   117      37.779   6.091  26.804  1.00  0.00           C  
ATOM   1618  HA  VAL   117      37.857   6.966  26.160  1.00  0.00           H  
ATOM   1619  CB  VAL   117      36.634   5.249  26.213  1.00  0.00           C  
ATOM   1620  HB  VAL   117      36.431   4.463  26.941  1.00  0.00           H  
ATOM   1621  CG1 VAL   117      35.378   6.208  26.099  1.00  0.00           C  
ATOM   1622 HG11 VAL   117      35.598   7.054  25.448  1.00  0.00           H  
ATOM   1623 HG12 VAL   117      34.972   6.603  27.030  1.00  0.00           H  
ATOM   1624 HG13 VAL   117      34.523   5.753  25.600  1.00  0.00           H  
ATOM   1625  CG2 VAL   117      36.829   4.650  24.778  1.00  0.00           C  
ATOM   1626 HG21 VAL   117      36.002   3.959  24.617  1.00  0.00           H  
ATOM   1627 HG22 VAL   117      36.813   5.459  24.047  1.00  0.00           H  
ATOM   1628 HG23 VAL   117      37.765   4.099  24.691  1.00  0.00           H  
ATOM   1629  C   VAL   117      37.389   6.709  28.187  1.00  0.00           C  
ATOM   1630  O   VAL   117      37.336   5.979  29.185  1.00  0.00           O  
ATOM   1631  N   GLY   118      37.226   8.091  28.275  1.00  0.00           N  
ATOM   1632  H   GLY   118      37.514   8.582  27.440  1.00  0.00           H  
ATOM   1633  CA  GLY   118      37.057   8.806  29.539  1.00  0.00           C  
ATOM   1634  HA2 GLY   118      36.489   8.235  30.274  1.00  0.00           H  
ATOM   1635  HA3 GLY   118      36.628   9.751  29.205  1.00  0.00           H  
ATOM   1636  C   GLY   118      38.345   9.188  30.220  1.00  0.00           C  
ATOM   1637  O   GLY   118      38.263   9.870  31.291  1.00  0.00           O  
ATOM   1638  N   GLY   119      39.520   8.827  29.719  1.00  0.00           N  
ATOM   1639  H   GLY   119      39.609   8.416  28.800  1.00  0.00           H  
ATOM   1640  CA  GLY   119      40.774   9.376  30.363  1.00  0.00           C  
ATOM   1641  HA2 GLY   119      40.789  10.440  30.127  1.00  0.00           H  
ATOM   1642  HA3 GLY   119      41.574   8.862  29.830  1.00  0.00           H  
ATOM   1643  C   GLY   119      40.984   9.063  31.859  1.00  0.00           C  
ATOM   1644  O   GLY   119      40.458   8.120  32.431  1.00  0.00           O  
ATOM   1645  N   MET   120      41.695  10.044  32.466  1.00  0.00           N  
ATOM   1646  H   MET   120      41.870  10.941  32.035  1.00  0.00           H  
ATOM   1647  CA  MET   120      41.969   9.955  33.919  1.00  0.00           C  
ATOM   1648  HA  MET   120      42.366   8.977  34.193  1.00  0.00           H  
ATOM   1649  CB  MET   120      42.931  11.118  34.263  1.00  0.00           C  
ATOM   1650  HB2 MET   120      42.524  12.028  33.821  1.00  0.00           H  
ATOM   1651  HB3 MET   120      43.035  11.221  35.343  1.00  0.00           H  
ATOM   1652  CG  MET   120      44.386  11.093  33.791  1.00  0.00           C  
ATOM   1653  HG2 MET   120      44.730  10.164  34.247  1.00  0.00           H  
ATOM   1654  HG3 MET   120      44.381  11.024  32.703  1.00  0.00           H  
ATOM   1655  SD  MET   120      45.448  12.457  34.328  1.00  0.00           S  
ATOM   1656  CE  MET   120      44.599  13.693  33.288  1.00  0.00           C  
ATOM   1657  HE1 MET   120      43.515  13.723  33.399  1.00  0.00           H  
ATOM   1658  HE2 MET   120      44.877  13.405  32.275  1.00  0.00           H  
ATOM   1659  HE3 MET   120      45.181  14.598  33.464  1.00  0.00           H  
ATOM   1660  C   MET   120      40.667  10.154  34.779  1.00  0.00           C  
ATOM   1661  O   MET   120      40.606   9.612  35.826  1.00  0.00           O  
ATOM   1662  N   ALA   121      39.594  10.769  34.302  1.00  0.00           N  
ATOM   1663  H   ALA   121      39.761  11.282  33.448  1.00  0.00           H  
ATOM   1664  CA  ALA   121      38.329  10.745  35.009  1.00  0.00           C  
ATOM   1665  HA  ALA   121      38.565  10.710  36.072  1.00  0.00           H  
ATOM   1666  CB  ALA   121      37.724  12.091  34.545  1.00  0.00           C  
ATOM   1667  HB1 ALA   121      37.721  12.055  33.455  1.00  0.00           H  
ATOM   1668  HB2 ALA   121      38.348  12.906  34.912  1.00  0.00           H  
ATOM   1669  HB3 ALA   121      36.672  12.148  34.824  1.00  0.00           H  
ATOM   1670  C   ALA   121      37.425   9.550  34.736  1.00  0.00           C  
ATOM   1671  O   ALA   121      36.336   9.604  35.256  1.00  0.00           O  
ATOM   1672  N   ALA   122      37.831   8.472  34.032  1.00  0.00           N  
ATOM   1673  H   ALA   122      38.740   8.519  33.593  1.00  0.00           H  
ATOM   1674  CA  ALA   122      37.295   7.165  34.342  1.00  0.00           C  
ATOM   1675  HA  ALA   122      36.246   7.311  34.597  1.00  0.00           H  
ATOM   1676  CB  ALA   122      37.452   6.235  33.121  1.00  0.00           C  
ATOM   1677  HB1 ALA   122      37.279   6.796  32.202  1.00  0.00           H  
ATOM   1678  HB2 ALA   122      38.471   5.854  33.062  1.00  0.00           H  
ATOM   1679  HB3 ALA   122      36.808   5.355  33.122  1.00  0.00           H  
ATOM   1680  C   ALA   122      38.003   6.657  35.614  1.00  0.00           C  
ATOM   1681  O   ALA   122      37.579   5.580  36.051  1.00  0.00           O  
ATOM   1682  N   HIE   123      39.022   7.277  36.324  1.00  0.00           N  
ATOM   1683  H   HIE   123      39.401   8.142  35.965  1.00  0.00           H  
ATOM   1684  CA  HIE   123      39.652   6.775  37.560  1.00  0.00           C  
ATOM   1685  HA  HIE   123      39.173   5.838  37.845  1.00  0.00           H  
ATOM   1686  CB  HIE   123      41.085   6.339  37.228  1.00  0.00           C  
ATOM   1687  HB2 HIE   123      41.593   7.218  36.831  1.00  0.00           H  
ATOM   1688  HB3 HIE   123      41.460   5.867  38.136  1.00  0.00           H  
ATOM   1689  CG  HIE   123      41.138   5.327  36.130  1.00  0.00           C  
ATOM   1690  ND1 HIE   123      40.808   3.974  36.173  1.00  0.00           N  
ATOM   1691  CE1 HIE   123      40.962   3.569  34.889  1.00  0.00           C  
ATOM   1692  HE1 HIE   123      40.887   2.537  34.579  1.00  0.00           H  
ATOM   1693  NE2 HIE   123      41.330   4.568  34.098  1.00  0.00           N  
ATOM   1694  HE2 HIE   123      41.323   4.468  33.093  1.00  0.00           H  
ATOM   1695  CD2 HIE   123      41.324   5.690  34.817  1.00  0.00           C  
ATOM   1696  HD2 HIE   123      41.410   6.665  34.361  1.00  0.00           H  
ATOM   1697  C   HIE   123      39.653   7.759  38.807  1.00  0.00           C  
ATOM   1698  O   HIE   123      39.925   7.327  39.916  1.00  0.00           O  
ATOM   1699  N   TRP   124      39.439   9.038  38.613  1.00  0.00           N  
ATOM   1700  H   TRP   124      39.342   9.392  37.672  1.00  0.00           H  
ATOM   1701  CA  TRP   124      39.602  10.087  39.557  1.00  0.00           C  
ATOM   1702  HA  TRP   124      40.595   9.999  39.997  1.00  0.00           H  
ATOM   1703  CB  TRP   124      39.570  11.492  38.902  1.00  0.00           C  
ATOM   1704  HB2 TRP   124      40.200  12.274  39.325  1.00  0.00           H  
ATOM   1705  HB3 TRP   124      40.118  11.412  37.963  1.00  0.00           H  
ATOM   1706  CG  TRP   124      38.204  12.013  38.615  1.00  0.00           C  
ATOM   1707  CD1 TRP   124      37.089  11.283  38.499  1.00  0.00           C  
ATOM   1708  HD1 TRP   124      36.916  10.234  38.686  1.00  0.00           H  
ATOM   1709  NE1 TRP   124      36.022  12.156  38.238  1.00  0.00           N  
ATOM   1710  HE1 TRP   124      35.169  11.660  38.023  1.00  0.00           H  
ATOM   1711  CE2 TRP   124      36.489  13.414  38.014  1.00  0.00           C  
ATOM   1712  CZ2 TRP   124      35.779  14.622  37.798  1.00  0.00           C  
ATOM   1713  HZ2 TRP   124      34.721  14.657  37.585  1.00  0.00           H  
ATOM   1714  CH2 TRP   124      36.444  15.820  38.078  1.00  0.00           C  
ATOM   1715  HH2 TRP   124      35.991  16.797  37.995  1.00  0.00           H  
ATOM   1716  CZ3 TRP   124      37.801  15.821  38.322  1.00  0.00           C  
ATOM   1717  HZ3 TRP   124      38.329  16.724  38.589  1.00  0.00           H  
ATOM   1718  CE3 TRP   124      38.506  14.605  38.445  1.00  0.00           C  
ATOM   1719  HE3 TRP   124      39.576  14.675  38.572  1.00  0.00           H  
ATOM   1720  CD2 TRP   124      37.842  13.367  38.360  1.00  0.00           C  
ATOM   1721  C   TRP   124      38.714  10.108  40.803  1.00  0.00           C  
ATOM   1722  O   TRP   124      37.729   9.372  40.925  1.00  0.00           O  
ATOM   1723  N   THR   125      39.160  10.907  41.808  1.00  0.00           N  
ATOM   1724  H   THR   125      39.951  11.505  41.613  1.00  0.00           H  
ATOM   1725  CA  THR   125      38.556  11.275  43.127  1.00  0.00           C  
ATOM   1726  HA  THR   125      37.884  10.447  43.354  1.00  0.00           H  
ATOM   1727  CB  THR   125      39.586  11.200  44.267  1.00  0.00           C  
ATOM   1728  HB  THR   125      39.367  11.583  45.264  1.00  0.00           H  
ATOM   1729  CG2 THR   125      40.173   9.817  44.366  1.00  0.00           C  
ATOM   1730 HG21 THR   125      39.370   9.101  44.190  1.00  0.00           H  
ATOM   1731 HG22 THR   125      40.977   9.636  43.653  1.00  0.00           H  
ATOM   1732 HG23 THR   125      40.481   9.609  45.391  1.00  0.00           H  
ATOM   1733  OG1 THR   125      40.656  12.066  43.820  1.00  0.00           O  
ATOM   1734  HG1 THR   125      40.405  12.968  44.035  1.00  0.00           H  
ATOM   1735  C   THR   125      37.776  12.616  43.288  1.00  0.00           C  
ATOM   1736  O   THR   125      37.387  12.984  44.327  1.00  0.00           O  
ATOM   1737  N   ALA   126      37.583  13.264  42.121  1.00  0.00           N  
ATOM   1738  H   ALA   126      38.008  12.819  41.320  1.00  0.00           H  
ATOM   1739  CA  ALA   126      36.389  13.986  41.866  1.00  0.00           C  
ATOM   1740  HA  ALA   126      36.583  14.455  40.901  1.00  0.00           H  
ATOM   1741  CB  ALA   126      35.168  13.028  41.660  1.00  0.00           C  
ATOM   1742  HB1 ALA   126      34.292  13.579  41.319  1.00  0.00           H  
ATOM   1743  HB2 ALA   126      34.940  12.592  42.633  1.00  0.00           H  
ATOM   1744  HB3 ALA   126      35.411  12.185  41.013  1.00  0.00           H  
ATOM   1745  C   ALA   126      36.017  15.288  42.722  1.00  0.00           C  
ATOM   1746  O   ALA   126      35.010  15.913  42.397  1.00  0.00           O  
ATOM   1747  N   ALA   127      36.971  15.807  43.507  1.00  0.00           N  
ATOM   1748  H   ALA   127      37.876  15.358  43.513  1.00  0.00           H  
ATOM   1749  CA  ALA   127      36.893  17.197  44.035  1.00  0.00           C  
ATOM   1750  HA  ALA   127      35.936  17.394  44.516  1.00  0.00           H  
ATOM   1751  CB  ALA   127      38.082  17.421  44.977  1.00  0.00           C  
ATOM   1752  HB1 ALA   127      38.991  17.170  44.429  1.00  0.00           H  
ATOM   1753  HB2 ALA   127      37.967  16.818  45.878  1.00  0.00           H  
ATOM   1754  HB3 ALA   127      38.138  18.460  45.302  1.00  0.00           H  
ATOM   1755  C   ALA   127      37.003  18.309  43.008  1.00  0.00           C  
ATOM   1756  O   ALA   127      37.887  18.264  42.120  1.00  0.00           O  
ATOM   1757  N   CYS   128      36.130  19.311  43.036  1.00  0.00           N  
ATOM   1758  H   CYS   128      35.510  19.215  43.827  1.00  0.00           H  
ATOM   1759  CA  CYS   128      36.055  20.308  41.984  1.00  0.00           C  
ATOM   1760  HA  CYS   128      37.047  20.602  41.640  1.00  0.00           H  
ATOM   1761  CB  CYS   128      35.367  19.753  40.767  1.00  0.00           C  
ATOM   1762  HB2 CYS   128      34.860  18.822  41.022  1.00  0.00           H  
ATOM   1763  HB3 CYS   128      34.712  20.489  40.299  1.00  0.00           H  
ATOM   1764  SG  CYS   128      36.614  19.529  39.487  1.00  0.00           S  
ATOM   1765  HG  CYS   128      37.349  18.823  40.351  1.00  0.00           H  
ATOM   1766  C   CYS   128      35.438  21.624  42.545  1.00  0.00           C  
ATOM   1767  O   CYS   128      34.207  21.745  42.523  1.00  0.00           O  
ATOM   1768  N   PRO   129      36.265  22.561  43.026  1.00  0.00           N  
ATOM   1769  CD  PRO   129      37.567  22.285  43.630  1.00  0.00           C  
ATOM   1770  HD2 PRO   129      37.691  21.206  43.717  1.00  0.00           H  
ATOM   1771  HD3 PRO   129      38.321  22.766  43.007  1.00  0.00           H  
ATOM   1772  CG  PRO   129      37.550  23.029  44.981  1.00  0.00           C  
ATOM   1773  HG2 PRO   129      38.567  23.162  45.350  1.00  0.00           H  
ATOM   1774  HG3 PRO   129      36.942  22.418  45.648  1.00  0.00           H  
ATOM   1775  CB  PRO   129      36.769  24.296  44.655  1.00  0.00           C  
ATOM   1776  HB2 PRO   129      36.268  24.562  45.586  1.00  0.00           H  
ATOM   1777  HB3 PRO   129      37.484  25.052  44.330  1.00  0.00           H  
ATOM   1778  CA  PRO   129      35.854  23.872  43.488  1.00  0.00           C  
ATOM   1779  HA  PRO   129      34.840  23.698  43.847  1.00  0.00           H  
ATOM   1780  C   PRO   129      35.839  24.897  42.356  1.00  0.00           C  
ATOM   1781  O   PRO   129      36.642  24.831  41.460  1.00  0.00           O  
ATOM   1782  N   ARG   130      34.909  25.876  42.477  1.00  0.00           N  
ATOM   1783  H   ARG   130      34.363  25.879  43.327  1.00  0.00           H  
ATOM   1784  CA  ARG   130      35.037  27.123  41.671  1.00  0.00           C  
ATOM   1785  HA  ARG   130      35.369  26.778  40.692  1.00  0.00           H  
ATOM   1786  CB  ARG   130      33.687  27.857  41.524  1.00  0.00           C  
ATOM   1787  HB2 ARG   130      33.309  28.188  42.491  1.00  0.00           H  
ATOM   1788  HB3 ARG   130      33.820  28.719  40.871  1.00  0.00           H  
ATOM   1789  CG  ARG   130      32.563  27.044  40.879  1.00  0.00           C  
ATOM   1790  HG2 ARG   130      32.846  26.786  39.859  1.00  0.00           H  
ATOM   1791  HG3 ARG   130      32.480  26.074  41.371  1.00  0.00           H  
ATOM   1792  CD  ARG   130      31.258  27.821  40.739  1.00  0.00           C  
ATOM   1793  HD2 ARG   130      31.003  28.462  41.582  1.00  0.00           H  
ATOM   1794  HD3 ARG   130      31.355  28.467  39.866  1.00  0.00           H  
ATOM   1795  NE  ARG   130      30.113  26.923  40.563  1.00  0.00           N  
ATOM   1796  HE  ARG   130      30.058  26.048  41.064  1.00  0.00           H  
ATOM   1797  CZ  ARG   130      29.214  27.156  39.650  1.00  0.00           C  
ATOM   1798  NH1 ARG   130      28.996  28.249  39.015  1.00  0.00           N  
ATOM   1799 HH11 ARG   130      29.347  29.109  39.411  1.00  0.00           H  
ATOM   1800 HH12 ARG   130      28.204  28.237  38.388  1.00  0.00           H  
ATOM   1801  NH2 ARG   130      28.378  26.157  39.368  1.00  0.00           N  
ATOM   1802 HH21 ARG   130      28.497  25.252  39.801  1.00  0.00           H  
ATOM   1803 HH22 ARG   130      27.575  26.506  38.864  1.00  0.00           H  
ATOM   1804  C   ARG   130      36.201  27.954  42.122  1.00  0.00           C  
ATOM   1805  O   ARG   130      36.450  28.015  43.367  1.00  0.00           O  
ATOM   1806  N   PRO   131      36.941  28.619  41.199  1.00  0.00           N  
ATOM   1807  CD  PRO   131      36.804  28.617  39.772  1.00  0.00           C  
ATOM   1808  HD2 PRO   131      35.786  28.750  39.406  1.00  0.00           H  
ATOM   1809  HD3 PRO   131      37.215  27.658  39.459  1.00  0.00           H  
ATOM   1810  CG  PRO   131      37.613  29.808  39.275  1.00  0.00           C  
ATOM   1811  HG2 PRO   131      38.070  29.529  38.325  1.00  0.00           H  
ATOM   1812  HG3 PRO   131      37.031  30.707  39.068  1.00  0.00           H  
ATOM   1813  CB  PRO   131      38.650  30.128  40.343  1.00  0.00           C  
ATOM   1814  HB2 PRO   131      38.935  31.180  40.319  1.00  0.00           H  
ATOM   1815  HB3 PRO   131      39.547  29.525  40.205  1.00  0.00           H  
ATOM   1816  CA  PRO   131      37.861  29.696  41.643  1.00  0.00           C  
ATOM   1817  HA  PRO   131      38.393  29.226  42.471  1.00  0.00           H  
ATOM   1818  C   PRO   131      37.041  30.964  42.149  1.00  0.00           C  
ATOM   1819  O   PRO   131      36.093  31.397  41.458  1.00  0.00           O  
ATOM   1820  N   GLY   132      37.614  31.698  43.094  1.00  0.00           N  
ATOM   1821  H   GLY   132      38.443  31.366  43.566  1.00  0.00           H  
ATOM   1822  CA  GLY   132      36.970  32.830  43.744  1.00  0.00           C  
ATOM   1823  HA2 GLY   132      37.499  33.109  44.655  1.00  0.00           H  
ATOM   1824  HA3 GLY   132      35.955  32.498  43.964  1.00  0.00           H  
ATOM   1825  C   GLY   132      36.798  34.112  42.909  1.00  0.00           C  
ATOM   1826  O   GLY   132      37.466  34.225  41.906  1.00  0.00           O  
ATOM   1827  N   GLY   133      35.981  35.140  43.257  1.00  0.00           N  
ATOM   1828  H   GLY   133      35.379  35.020  44.059  1.00  0.00           H  
ATOM   1829  CA  GLY   133      35.529  36.215  42.340  1.00  0.00           C  
ATOM   1830  HA2 GLY   133      34.886  36.905  42.886  1.00  0.00           H  
ATOM   1831  HA3 GLY   133      35.123  35.796  41.419  1.00  0.00           H  
ATOM   1832  C   GLY   133      36.661  37.088  41.762  1.00  0.00           C  
ATOM   1833  O   GLY   133      36.827  37.267  40.529  1.00  0.00           O  
ATOM   1834  N   LYS   134      37.687  37.379  42.665  1.00  0.00           N  
ATOM   1835  H   LYS   134      37.602  36.945  43.573  1.00  0.00           H  
ATOM   1836  CA  LYS   134      38.810  38.207  42.293  1.00  0.00           C  
ATOM   1837  HA  LYS   134      38.417  39.049  41.723  1.00  0.00           H  
ATOM   1838  CB  LYS   134      39.482  38.860  43.493  1.00  0.00           C  
ATOM   1839  HB2 LYS   134      39.874  39.784  43.067  1.00  0.00           H  
ATOM   1840  HB3 LYS   134      38.636  39.159  44.110  1.00  0.00           H  
ATOM   1841  CG  LYS   134      40.591  38.084  44.162  1.00  0.00           C  
ATOM   1842  HG2 LYS   134      40.246  37.054  44.246  1.00  0.00           H  
ATOM   1843  HG3 LYS   134      41.504  37.940  43.584  1.00  0.00           H  
ATOM   1844  CD  LYS   134      40.888  38.674  45.479  1.00  0.00           C  
ATOM   1845  HD2 LYS   134      41.492  38.018  46.106  1.00  0.00           H  
ATOM   1846  HD3 LYS   134      39.922  38.809  45.965  1.00  0.00           H  
ATOM   1847  CE  LYS   134      41.649  40.048  45.385  1.00  0.00           C  
ATOM   1848  HE2 LYS   134      42.639  39.836  44.982  1.00  0.00           H  
ATOM   1849  HE3 LYS   134      41.086  40.627  44.653  1.00  0.00           H  
ATOM   1850  NZ  LYS   134      41.769  40.776  46.650  1.00  0.00           N  
ATOM   1851  HZ1 LYS   134      40.846  41.048  46.956  1.00  0.00           H  
ATOM   1852  HZ2 LYS   134      42.257  41.645  46.486  1.00  0.00           H  
ATOM   1853  HZ3 LYS   134      42.199  40.175  47.339  1.00  0.00           H  
ATOM   1854  C   LYS   134      39.810  37.580  41.392  1.00  0.00           C  
ATOM   1855  O   LYS   134      40.737  38.220  40.909  1.00  0.00           O  
ATOM   1856  N   GLU   135      39.815  36.262  41.339  1.00  0.00           N  
ATOM   1857  H   GLU   135      39.104  35.739  41.829  1.00  0.00           H  
ATOM   1858  CA  GLU   135      40.950  35.502  40.728  1.00  0.00           C  
ATOM   1859  HA  GLU   135      41.841  36.130  40.718  1.00  0.00           H  
ATOM   1860  CB  GLU   135      41.203  34.283  41.669  1.00  0.00           C  
ATOM   1861  HB2 GLU   135      40.257  33.803  41.922  1.00  0.00           H  
ATOM   1862  HB3 GLU   135      41.801  33.539  41.144  1.00  0.00           H  
ATOM   1863  CG  GLU   135      41.801  34.545  43.080  1.00  0.00           C  
ATOM   1864  HG2 GLU   135      41.649  33.618  43.634  1.00  0.00           H  
ATOM   1865  HG3 GLU   135      41.254  35.354  43.564  1.00  0.00           H  
ATOM   1866  CD  GLU   135      43.305  34.911  43.135  1.00  0.00           C  
ATOM   1867  OE1 GLU   135      43.726  35.473  44.212  1.00  0.00           O  
ATOM   1868  OE2 GLU   135      44.115  34.463  42.262  1.00  0.00           O  
ATOM   1869  C   GLU   135      40.663  35.063  39.226  1.00  0.00           C  
ATOM   1870  O   GLU   135      41.403  34.433  38.574  1.00  0.00           O  
ATOM   1871  N   ARG   136      39.489  35.470  38.736  1.00  0.00           N  
ATOM   1872  H   ARG   136      38.943  36.030  39.375  1.00  0.00           H  
ATOM   1873  CA  ARG   136      38.952  35.257  37.371  1.00  0.00           C  
ATOM   1874  HA  ARG   136      39.182  34.221  37.123  1.00  0.00           H  
ATOM   1875  CB  ARG   136      37.381  35.403  37.440  1.00  0.00           C  
ATOM   1876  HB2 ARG   136      37.059  36.414  37.689  1.00  0.00           H  
ATOM   1877  HB3 ARG   136      37.093  35.170  36.415  1.00  0.00           H  
ATOM   1878  CG  ARG   136      36.788  34.421  38.484  1.00  0.00           C  
ATOM   1879  HG2 ARG   136      37.097  34.862  39.432  1.00  0.00           H  
ATOM   1880  HG3 ARG   136      37.219  33.435  38.313  1.00  0.00           H  
ATOM   1881  CD  ARG   136      35.312  34.037  38.332  1.00  0.00           C  
ATOM   1882  HD2 ARG   136      34.624  34.878  38.418  1.00  0.00           H  
ATOM   1883  HD3 ARG   136      35.216  33.557  37.358  1.00  0.00           H  
ATOM   1884  NE  ARG   136      35.061  33.067  39.361  1.00  0.00           N  
ATOM   1885  HE  ARG   136      35.741  32.860  40.079  1.00  0.00           H  
ATOM   1886  CZ  ARG   136      33.883  32.418  39.344  1.00  0.00           C  
ATOM   1887  NH1 ARG   136      32.893  32.861  38.541  1.00  0.00           N  
ATOM   1888 HH11 ARG   136      32.936  33.657  37.921  1.00  0.00           H  
ATOM   1889 HH12 ARG   136      32.032  32.355  38.693  1.00  0.00           H  
ATOM   1890  NH2 ARG   136      33.547  31.449  40.177  1.00  0.00           N  
ATOM   1891 HH21 ARG   136      34.272  31.125  40.800  1.00  0.00           H  
ATOM   1892 HH22 ARG   136      32.572  31.186  40.182  1.00  0.00           H  
ATOM   1893  C   ARG   136      39.532  36.180  36.310  1.00  0.00           C  
ATOM   1894  O   ARG   136      39.727  37.366  36.577  1.00  0.00           O  
ATOM   1895  N   ILE   137      39.938  35.636  35.172  1.00  0.00           N  
ATOM   1896  H   ILE   137      39.984  34.630  35.090  1.00  0.00           H  
ATOM   1897  CA  ILE   137      40.464  36.426  34.036  1.00  0.00           C  
ATOM   1898  HA  ILE   137      41.437  36.757  34.400  1.00  0.00           H  
ATOM   1899  CB  ILE   137      40.643  35.472  32.858  1.00  0.00           C  
ATOM   1900  HB  ILE   137      41.236  34.633  33.222  1.00  0.00           H  
ATOM   1901  CG2 ILE   137      39.397  34.827  32.247  1.00  0.00           C  
ATOM   1902 HG21 ILE   137      39.664  34.396  31.282  1.00  0.00           H  
ATOM   1903 HG22 ILE   137      38.663  35.599  32.015  1.00  0.00           H  
ATOM   1904 HG23 ILE   137      38.882  34.185  32.962  1.00  0.00           H  
ATOM   1905  CG1 ILE   137      41.558  36.058  31.791  1.00  0.00           C  
ATOM   1906 HG12 ILE   137      41.250  37.039  31.431  1.00  0.00           H  
ATOM   1907 HG13 ILE   137      41.628  35.331  30.982  1.00  0.00           H  
ATOM   1908  CD1 ILE   137      43.016  36.214  32.249  1.00  0.00           C  
ATOM   1909 HD11 ILE   137      43.653  36.284  31.367  1.00  0.00           H  
ATOM   1910 HD12 ILE   137      43.339  35.561  33.060  1.00  0.00           H  
ATOM   1911 HD13 ILE   137      43.139  37.223  32.643  1.00  0.00           H  
ATOM   1912  C   ILE   137      39.643  37.724  33.636  1.00  0.00           C  
ATOM   1913  O   ILE   137      38.474  37.589  33.383  1.00  0.00           O  
ATOM   1914  N   PRO   138      40.235  38.962  33.434  1.00  0.00           N  
ATOM   1915  CD  PRO   138      41.603  39.278  33.627  1.00  0.00           C  
ATOM   1916  HD2 PRO   138      42.143  38.646  34.333  1.00  0.00           H  
ATOM   1917  HD3 PRO   138      42.116  39.284  32.666  1.00  0.00           H  
ATOM   1918  CG  PRO   138      41.564  40.663  34.183  1.00  0.00           C  
ATOM   1919  HG2 PRO   138      41.394  40.612  35.259  1.00  0.00           H  
ATOM   1920  HG3 PRO   138      42.422  41.330  34.096  1.00  0.00           H  
ATOM   1921  CB  PRO   138      40.275  41.331  33.626  1.00  0.00           C  
ATOM   1922  HB2 PRO   138      39.815  42.024  34.330  1.00  0.00           H  
ATOM   1923  HB3 PRO   138      40.472  41.881  32.705  1.00  0.00           H  
ATOM   1924  CA  PRO   138      39.368  40.178  33.423  1.00  0.00           C  
ATOM   1925  HA  PRO   138      38.622  40.189  34.217  1.00  0.00           H  
ATOM   1926  C   PRO   138      38.523  40.298  32.176  1.00  0.00           C  
ATOM   1927  O   PRO   138      37.343  40.630  32.285  1.00  0.00           O  
ATOM   1928  N   PHE   139      39.023  39.834  31.068  1.00  0.00           N  
ATOM   1929  H   PHE   139      40.017  39.679  30.973  1.00  0.00           H  
ATOM   1930  CA  PHE   139      38.339  39.966  29.821  1.00  0.00           C  
ATOM   1931  HA  PHE   139      37.910  40.965  29.744  1.00  0.00           H  
ATOM   1932  CB  PHE   139      39.433  39.881  28.760  1.00  0.00           C  
ATOM   1933  HB2 PHE   139      38.849  40.035  27.853  1.00  0.00           H  
ATOM   1934  HB3 PHE   139      40.102  40.725  28.925  1.00  0.00           H  
ATOM   1935  CG  PHE   139      40.285  38.592  28.667  1.00  0.00           C  
ATOM   1936  CD1 PHE   139      41.643  38.625  29.111  1.00  0.00           C  
ATOM   1937  HD1 PHE   139      42.078  39.525  29.521  1.00  0.00           H  
ATOM   1938  CE1 PHE   139      42.477  37.480  28.993  1.00  0.00           C  
ATOM   1939  HE1 PHE   139      43.500  37.536  29.334  1.00  0.00           H  
ATOM   1940  CZ  PHE   139      42.040  36.331  28.329  1.00  0.00           C  
ATOM   1941  HZ  PHE   139      42.750  35.522  28.242  1.00  0.00           H  
ATOM   1942  CE2 PHE   139      40.687  36.306  27.931  1.00  0.00           C  
ATOM   1943  HE2 PHE   139      40.258  35.406  27.515  1.00  0.00           H  
ATOM   1944  CD2 PHE   139      39.814  37.380  28.127  1.00  0.00           C  
ATOM   1945  HD2 PHE   139      38.771  37.294  27.860  1.00  0.00           H  
ATOM   1946  C   PHE   139      37.293  38.863  29.550  1.00  0.00           C  
ATOM   1947  O   PHE   139      36.601  38.982  28.549  1.00  0.00           O  
ATOM   1948  N   LEU   140      37.169  37.805  30.311  1.00  0.00           N  
ATOM   1949  H   LEU   140      37.704  37.859  31.166  1.00  0.00           H  
ATOM   1950  CA  LEU   140      36.041  36.829  30.269  1.00  0.00           C  
ATOM   1951  HA  LEU   140      35.316  37.108  29.505  1.00  0.00           H  
ATOM   1952  CB  LEU   140      36.538  35.472  29.991  1.00  0.00           C  
ATOM   1953  HB2 LEU   140      37.362  35.627  29.294  1.00  0.00           H  
ATOM   1954  HB3 LEU   140      36.943  35.118  30.939  1.00  0.00           H  
ATOM   1955  CG  LEU   140      35.528  34.423  29.346  1.00  0.00           C  
ATOM   1956  HG  LEU   140      34.528  34.590  29.746  1.00  0.00           H  
ATOM   1957  CD1 LEU   140      35.545  34.845  27.863  1.00  0.00           C  
ATOM   1958 HD11 LEU   140      35.308  35.894  27.689  1.00  0.00           H  
ATOM   1959 HD12 LEU   140      34.821  34.229  27.328  1.00  0.00           H  
ATOM   1960 HD13 LEU   140      36.415  34.414  27.367  1.00  0.00           H  
ATOM   1961  CD2 LEU   140      35.861  32.988  29.539  1.00  0.00           C  
ATOM   1962 HD21 LEU   140      35.588  32.702  30.554  1.00  0.00           H  
ATOM   1963 HD22 LEU   140      35.285  32.416  28.812  1.00  0.00           H  
ATOM   1964 HD23 LEU   140      36.940  32.846  29.477  1.00  0.00           H  
ATOM   1965  C   LEU   140      35.128  36.915  31.513  1.00  0.00           C  
ATOM   1966  O   LEU   140      35.008  36.004  32.304  1.00  0.00           O  
ATOM   1967  N   PRO   141      34.277  37.957  31.626  1.00  0.00           N  
ATOM   1968  CD  PRO   141      34.120  39.019  30.642  1.00  0.00           C  
ATOM   1969  HD2 PRO   141      34.051  38.636  29.623  1.00  0.00           H  
ATOM   1970  HD3 PRO   141      34.933  39.716  30.847  1.00  0.00           H  
ATOM   1971  CG  PRO   141      32.736  39.676  30.987  1.00  0.00           C  
ATOM   1972  HG2 PRO   141      32.671  40.715  30.664  1.00  0.00           H  
ATOM   1973  HG3 PRO   141      31.930  39.046  30.612  1.00  0.00           H  
ATOM   1974  CB  PRO   141      32.857  39.677  32.470  1.00  0.00           C  
ATOM   1975  HB2 PRO   141      31.871  39.847  32.901  1.00  0.00           H  
ATOM   1976  HB3 PRO   141      33.594  40.396  32.829  1.00  0.00           H  
ATOM   1977  CA  PRO   141      33.373  38.214  32.754  1.00  0.00           C  
ATOM   1978  HA  PRO   141      33.985  38.215  33.657  1.00  0.00           H  
ATOM   1979  C   PRO   141      32.259  37.199  32.856  1.00  0.00           C  
ATOM   1980  O   PRO   141      31.796  37.049  33.992  1.00  0.00           O  
ATOM   1981  N   ASP   142      31.805  36.509  31.819  1.00  0.00           N  
ATOM   1982  H   ASP   142      32.126  36.788  30.903  1.00  0.00           H  
ATOM   1983  CA  ASP   142      30.732  35.496  31.865  1.00  0.00           C  
ATOM   1984  HA  ASP   142      29.915  35.870  32.481  1.00  0.00           H  
ATOM   1985  CB  ASP   142      30.112  35.397  30.444  1.00  0.00           C  
ATOM   1986  HB2 ASP   142      30.853  35.109  29.699  1.00  0.00           H  
ATOM   1987  HB3 ASP   142      29.386  34.584  30.437  1.00  0.00           H  
ATOM   1988  CG  ASP   142      29.418  36.738  29.954  1.00  0.00           C  
ATOM   1989  OD1 ASP   142      29.155  37.661  30.745  1.00  0.00           O  
ATOM   1990  OD2 ASP   142      29.121  36.845  28.748  1.00  0.00           O  
ATOM   1991  C   ASP   142      31.047  34.066  32.406  1.00  0.00           C  
ATOM   1992  O   ASP   142      30.370  33.098  32.121  1.00  0.00           O  
ATOM   1993  N   LEU   143      32.087  33.934  33.180  1.00  0.00           N  
ATOM   1994  H   LEU   143      32.650  34.735  33.430  1.00  0.00           H  
ATOM   1995  CA  LEU   143      32.735  32.630  33.557  1.00  0.00           C  
ATOM   1996  HA  LEU   143      32.589  31.931  32.733  1.00  0.00           H  
ATOM   1997  CB  LEU   143      34.287  32.864  33.819  1.00  0.00           C  
ATOM   1998  HB2 LEU   143      34.454  33.744  34.438  1.00  0.00           H  
ATOM   1999  HB3 LEU   143      34.651  33.269  32.875  1.00  0.00           H  
ATOM   2000  CG  LEU   143      35.176  31.740  34.306  1.00  0.00           C  
ATOM   2001  HG  LEU   143      34.669  31.309  35.169  1.00  0.00           H  
ATOM   2002  CD1 LEU   143      35.410  30.652  33.278  1.00  0.00           C  
ATOM   2003 HD11 LEU   143      36.016  29.914  33.804  1.00  0.00           H  
ATOM   2004 HD12 LEU   143      34.406  30.228  33.278  1.00  0.00           H  
ATOM   2005 HD13 LEU   143      35.879  31.004  32.359  1.00  0.00           H  
ATOM   2006  CD2 LEU   143      36.509  32.146  34.837  1.00  0.00           C  
ATOM   2007 HD21 LEU   143      36.295  33.030  35.437  1.00  0.00           H  
ATOM   2008 HD22 LEU   143      36.976  31.326  35.382  1.00  0.00           H  
ATOM   2009 HD23 LEU   143      37.132  32.538  34.032  1.00  0.00           H  
ATOM   2010  C   LEU   143      32.005  31.854  34.639  1.00  0.00           C  
ATOM   2011  O   LEU   143      31.961  30.623  34.577  1.00  0.00           O  
ATOM   2012  N   GLU   144      31.234  32.513  35.484  1.00  0.00           N  
ATOM   2013  H   GLU   144      31.328  33.518  35.521  1.00  0.00           H  
ATOM   2014  CA  GLU   144      30.254  31.926  36.267  1.00  0.00           C  
ATOM   2015  HA  GLU   144      30.707  31.081  36.786  1.00  0.00           H  
ATOM   2016  CB  GLU   144      29.645  32.876  37.350  1.00  0.00           C  
ATOM   2017  HB2 GLU   144      30.411  33.527  37.772  1.00  0.00           H  
ATOM   2018  HB3 GLU   144      28.999  33.480  36.713  1.00  0.00           H  
ATOM   2019  CG  GLU   144      28.889  32.232  38.451  1.00  0.00           C  
ATOM   2020  HG2 GLU   144      28.398  33.028  39.010  1.00  0.00           H  
ATOM   2021  HG3 GLU   144      28.022  31.695  38.065  1.00  0.00           H  
ATOM   2022  CD  GLU   144      29.681  31.292  39.444  1.00  0.00           C  
ATOM   2023  OE1 GLU   144      30.887  31.083  39.231  1.00  0.00           O  
ATOM   2024  OE2 GLU   144      28.999  30.636  40.250  1.00  0.00           O  
ATOM   2025  C   GLU   144      29.130  31.249  35.430  1.00  0.00           C  
ATOM   2026  O   GLU   144      28.627  30.230  35.746  1.00  0.00           O  
ATOM   2027  N   GLU   145      28.816  31.801  34.229  1.00  0.00           N  
ATOM   2028  H   GLU   145      29.396  32.550  33.880  1.00  0.00           H  
ATOM   2029  CA  GLU   145      27.847  31.227  33.302  1.00  0.00           C  
ATOM   2030  HA  GLU   145      27.130  30.739  33.963  1.00  0.00           H  
ATOM   2031  CB  GLU   145      27.087  32.348  32.539  1.00  0.00           C  
ATOM   2032  HB2 GLU   145      27.158  33.254  33.139  1.00  0.00           H  
ATOM   2033  HB3 GLU   145      27.675  32.633  31.666  1.00  0.00           H  
ATOM   2034  CG  GLU   145      25.700  31.998  32.075  1.00  0.00           C  
ATOM   2035  HG2 GLU   145      25.160  32.934  31.934  1.00  0.00           H  
ATOM   2036  HG3 GLU   145      25.707  31.598  31.061  1.00  0.00           H  
ATOM   2037  CD  GLU   145      24.861  31.003  32.829  1.00  0.00           C  
ATOM   2038  OE1 GLU   145      24.687  31.212  34.059  1.00  0.00           O  
ATOM   2039  OE2 GLU   145      24.414  30.079  32.205  1.00  0.00           O  
ATOM   2040  C   GLU   145      28.386  30.114  32.431  1.00  0.00           C  
ATOM   2041  O   GLU   145      27.659  29.308  31.800  1.00  0.00           O  
ATOM   2042  N   LEU   146      29.697  29.974  32.354  1.00  0.00           N  
ATOM   2043  H   LEU   146      30.154  30.706  32.878  1.00  0.00           H  
ATOM   2044  CA  LEU   146      30.312  28.703  31.877  1.00  0.00           C  
ATOM   2045  HA  LEU   146      29.708  28.187  31.131  1.00  0.00           H  
ATOM   2046  CB  LEU   146      31.648  29.019  31.194  1.00  0.00           C  
ATOM   2047  HB2 LEU   146      32.118  28.146  30.742  1.00  0.00           H  
ATOM   2048  HB3 LEU   146      32.337  29.341  31.975  1.00  0.00           H  
ATOM   2049  CG  LEU   146      31.677  30.039  30.090  1.00  0.00           C  
ATOM   2050  HG  LEU   146      31.078  30.931  30.274  1.00  0.00           H  
ATOM   2051  CD1 LEU   146      33.101  30.532  29.808  1.00  0.00           C  
ATOM   2052 HD11 LEU   146      33.517  31.083  30.652  1.00  0.00           H  
ATOM   2053 HD12 LEU   146      33.131  31.200  28.947  1.00  0.00           H  
ATOM   2054 HD13 LEU   146      33.763  29.708  29.540  1.00  0.00           H  
ATOM   2055  CD2 LEU   146      31.102  29.451  28.806  1.00  0.00           C  
ATOM   2056 HD21 LEU   146      31.041  30.252  28.069  1.00  0.00           H  
ATOM   2057 HD22 LEU   146      31.682  28.592  28.465  1.00  0.00           H  
ATOM   2058 HD23 LEU   146      30.123  29.027  29.029  1.00  0.00           H  
ATOM   2059  C   LEU   146      30.533  27.688  33.039  1.00  0.00           C  
ATOM   2060  O   LEU   146      30.310  26.527  32.804  1.00  0.00           O  
ATOM   2061  N   LEU   147      30.856  28.098  34.241  1.00  0.00           N  
ATOM   2062  H   LEU   147      31.058  29.084  34.328  1.00  0.00           H  
ATOM   2063  CA  LEU   147      31.050  27.205  35.401  1.00  0.00           C  
ATOM   2064  HA  LEU   147      31.653  26.356  35.080  1.00  0.00           H  
ATOM   2065  CB  LEU   147      31.704  27.979  36.586  1.00  0.00           C  
ATOM   2066  HB2 LEU   147      31.222  28.935  36.788  1.00  0.00           H  
ATOM   2067  HB3 LEU   147      31.524  27.416  37.502  1.00  0.00           H  
ATOM   2068  CG  LEU   147      33.178  28.308  36.362  1.00  0.00           C  
ATOM   2069  HG  LEU   147      33.251  28.627  35.322  1.00  0.00           H  
ATOM   2070  CD1 LEU   147      33.567  29.520  37.210  1.00  0.00           C  
ATOM   2071 HD11 LEU   147      34.652  29.610  37.169  1.00  0.00           H  
ATOM   2072 HD12 LEU   147      33.132  29.348  38.195  1.00  0.00           H  
ATOM   2073 HD13 LEU   147      33.159  30.435  36.779  1.00  0.00           H  
ATOM   2074  CD2 LEU   147      34.036  27.095  36.707  1.00  0.00           C  
ATOM   2075 HD21 LEU   147      35.073  27.424  36.773  1.00  0.00           H  
ATOM   2076 HD22 LEU   147      33.752  26.909  37.743  1.00  0.00           H  
ATOM   2077 HD23 LEU   147      33.877  26.207  36.096  1.00  0.00           H  
ATOM   2078  C   LEU   147      29.699  26.566  35.839  1.00  0.00           C  
ATOM   2079  O   LEU   147      29.776  25.435  36.222  1.00  0.00           O  
ATOM   2080  N   ASN   148      28.632  27.376  35.805  1.00  0.00           N  
ATOM   2081  H   ASN   148      28.781  28.368  35.687  1.00  0.00           H  
ATOM   2082  CA  ASN   148      27.314  26.777  35.640  1.00  0.00           C  
ATOM   2083  HA  ASN   148      27.065  26.373  36.621  1.00  0.00           H  
ATOM   2084  CB  ASN   148      26.380  27.967  35.303  1.00  0.00           C  
ATOM   2085  HB2 ASN   148      26.799  28.617  34.535  1.00  0.00           H  
ATOM   2086  HB3 ASN   148      25.404  27.638  34.946  1.00  0.00           H  
ATOM   2087  CG  ASN   148      26.071  28.836  36.532  1.00  0.00           C  
ATOM   2088  OD1 ASN   148      26.491  28.490  37.672  1.00  0.00           O  
ATOM   2089  ND2 ASN   148      25.387  29.959  36.429  1.00  0.00           N  
ATOM   2090 HD21 ASN   148      25.093  30.318  35.532  1.00  0.00           H  
ATOM   2091 HD22 ASN   148      25.199  30.505  37.257  1.00  0.00           H  
ATOM   2092  C   ASN   148      27.108  25.571  34.677  1.00  0.00           C  
ATOM   2093  O   ASN   148      26.489  24.594  35.113  1.00  0.00           O  
ATOM   2094  N   ASP   149      27.555  25.649  33.470  1.00  0.00           N  
ATOM   2095  H   ASP   149      28.147  26.453  33.318  1.00  0.00           H  
ATOM   2096  CA  ASP   149      27.380  24.564  32.478  1.00  0.00           C  
ATOM   2097  HA  ASP   149      26.374  24.146  32.492  1.00  0.00           H  
ATOM   2098  CB  ASP   149      27.591  25.172  31.044  1.00  0.00           C  
ATOM   2099  HB2 ASP   149      27.357  24.422  30.288  1.00  0.00           H  
ATOM   2100  HB3 ASP   149      28.633  25.481  30.971  1.00  0.00           H  
ATOM   2101  CG  ASP   149      26.897  26.485  30.689  1.00  0.00           C  
ATOM   2102  OD1 ASP   149      27.261  27.170  29.684  1.00  0.00           O  
ATOM   2103  OD2 ASP   149      25.883  26.794  31.292  1.00  0.00           O  
ATOM   2104  C   ASP   149      28.317  23.385  32.778  1.00  0.00           C  
ATOM   2105  O   ASP   149      27.843  22.282  32.943  1.00  0.00           O  
ATOM   2106  N   ALA   150      29.606  23.683  33.070  1.00  0.00           N  
ATOM   2107  H   ALA   150      29.892  24.627  32.854  1.00  0.00           H  
ATOM   2108  CA  ALA   150      30.589  22.782  33.643  1.00  0.00           C  
ATOM   2109  HA  ALA   150      30.994  22.066  32.929  1.00  0.00           H  
ATOM   2110  CB  ALA   150      31.804  23.642  34.060  1.00  0.00           C  
ATOM   2111  HB1 ALA   150      32.173  24.190  33.193  1.00  0.00           H  
ATOM   2112  HB2 ALA   150      32.503  22.947  34.526  1.00  0.00           H  
ATOM   2113  HB3 ALA   150      31.517  24.314  34.869  1.00  0.00           H  
ATOM   2114  C   ALA   150      29.999  22.001  34.884  1.00  0.00           C  
ATOM   2115  O   ALA   150      30.194  20.832  34.973  1.00  0.00           O  
ATOM   2116  N   ASP   151      29.335  22.698  35.792  1.00  0.00           N  
ATOM   2117  H   ASP   151      29.346  23.686  35.585  1.00  0.00           H  
ATOM   2118  CA  ASP   151      28.742  22.141  37.037  1.00  0.00           C  
ATOM   2119  HA  ASP   151      29.479  21.525  37.552  1.00  0.00           H  
ATOM   2120  CB  ASP   151      28.443  23.369  37.991  1.00  0.00           C  
ATOM   2121  HB2 ASP   151      29.347  23.971  38.085  1.00  0.00           H  
ATOM   2122  HB3 ASP   151      27.797  24.058  37.447  1.00  0.00           H  
ATOM   2123  CG  ASP   151      27.830  23.014  39.309  1.00  0.00           C  
ATOM   2124  OD1 ASP   151      28.320  23.471  40.350  1.00  0.00           O  
ATOM   2125  OD2 ASP   151      26.722  22.468  39.315  1.00  0.00           O  
ATOM   2126  C   ASP   151      27.557  21.174  36.872  1.00  0.00           C  
ATOM   2127  O   ASP   151      27.611  20.084  37.406  1.00  0.00           O  
ATOM   2128  N   ARG   152      26.605  21.515  35.961  1.00  0.00           N  
ATOM   2129  H   ARG   152      26.555  22.476  35.655  1.00  0.00           H  
ATOM   2130  CA  ARG   152      25.614  20.621  35.395  1.00  0.00           C  
ATOM   2131  HA  ARG   152      25.080  20.067  36.167  1.00  0.00           H  
ATOM   2132  CB  ARG   152      24.694  21.497  34.529  1.00  0.00           C  
ATOM   2133  HB2 ARG   152      24.395  22.292  35.212  1.00  0.00           H  
ATOM   2134  HB3 ARG   152      25.300  21.953  33.747  1.00  0.00           H  
ATOM   2135  CG  ARG   152      23.539  20.761  33.917  1.00  0.00           C  
ATOM   2136  HG2 ARG   152      22.980  20.288  34.725  1.00  0.00           H  
ATOM   2137  HG3 ARG   152      23.897  19.936  33.301  1.00  0.00           H  
ATOM   2138  CD  ARG   152      22.633  21.686  33.099  1.00  0.00           C  
ATOM   2139  HD2 ARG   152      21.828  21.057  32.717  1.00  0.00           H  
ATOM   2140  HD3 ARG   152      22.214  22.541  33.629  1.00  0.00           H  
ATOM   2141  NE  ARG   152      23.371  22.260  31.955  1.00  0.00           N  
ATOM   2142  HE  ARG   152      23.893  23.124  32.001  1.00  0.00           H  
ATOM   2143  CZ  ARG   152      23.568  21.682  30.796  1.00  0.00           C  
ATOM   2144  NH1 ARG   152      23.486  20.408  30.552  1.00  0.00           N  
ATOM   2145 HH11 ARG   152      23.118  19.882  31.331  1.00  0.00           H  
ATOM   2146 HH12 ARG   152      23.549  20.021  29.621  1.00  0.00           H  
ATOM   2147  NH2 ARG   152      23.980  22.406  29.837  1.00  0.00           N  
ATOM   2148 HH21 ARG   152      24.177  23.366  30.085  1.00  0.00           H  
ATOM   2149 HH22 ARG   152      24.161  22.006  28.928  1.00  0.00           H  
ATOM   2150  C   ARG   152      26.233  19.463  34.609  1.00  0.00           C  
ATOM   2151  O   ARG   152      25.717  18.351  34.811  1.00  0.00           O  
ATOM   2152  N   LEU   153      27.211  19.646  33.784  1.00  0.00           N  
ATOM   2153  H   LEU   153      27.567  20.575  33.615  1.00  0.00           H  
ATOM   2154  CA  LEU   153      27.907  18.512  33.137  1.00  0.00           C  
ATOM   2155  HA  LEU   153      27.218  17.939  32.516  1.00  0.00           H  
ATOM   2156  CB  LEU   153      28.905  19.093  32.183  1.00  0.00           C  
ATOM   2157  HB2 LEU   153      29.392  19.999  32.544  1.00  0.00           H  
ATOM   2158  HB3 LEU   153      29.715  18.363  32.198  1.00  0.00           H  
ATOM   2159  CG  LEU   153      28.518  19.246  30.698  1.00  0.00           C  
ATOM   2160  HG  LEU   153      28.465  18.217  30.344  1.00  0.00           H  
ATOM   2161  CD1 LEU   153      27.162  20.022  30.432  1.00  0.00           C  
ATOM   2162 HD11 LEU   153      27.339  21.025  30.820  1.00  0.00           H  
ATOM   2163 HD12 LEU   153      26.304  19.616  30.967  1.00  0.00           H  
ATOM   2164 HD13 LEU   153      27.020  19.989  29.351  1.00  0.00           H  
ATOM   2165  CD2 LEU   153      29.568  20.004  29.907  1.00  0.00           C  
ATOM   2166 HD21 LEU   153      29.328  19.996  28.844  1.00  0.00           H  
ATOM   2167 HD22 LEU   153      30.543  19.570  30.130  1.00  0.00           H  
ATOM   2168 HD23 LEU   153      29.495  21.047  30.213  1.00  0.00           H  
ATOM   2169  C   LEU   153      28.683  17.547  34.111  1.00  0.00           C  
ATOM   2170  O   LEU   153      28.445  16.356  33.946  1.00  0.00           O  
ATOM   2171  N   LEU   154      29.459  18.029  35.086  1.00  0.00           N  
ATOM   2172  H   LEU   154      29.705  19.007  35.139  1.00  0.00           H  
ATOM   2173  CA  LEU   154      30.130  17.104  36.111  1.00  0.00           C  
ATOM   2174  HA  LEU   154      30.591  16.249  35.617  1.00  0.00           H  
ATOM   2175  CB  LEU   154      31.235  17.929  36.889  1.00  0.00           C  
ATOM   2176  HB2 LEU   154      31.038  17.724  37.941  1.00  0.00           H  
ATOM   2177  HB3 LEU   154      30.930  18.973  36.827  1.00  0.00           H  
ATOM   2178  CG  LEU   154      32.660  17.748  36.378  1.00  0.00           C  
ATOM   2179  HG  LEU   154      32.720  16.660  36.424  1.00  0.00           H  
ATOM   2180  CD1 LEU   154      32.891  18.194  35.019  1.00  0.00           C  
ATOM   2181 HD11 LEU   154      33.933  17.996  34.768  1.00  0.00           H  
ATOM   2182 HD12 LEU   154      32.678  19.262  34.974  1.00  0.00           H  
ATOM   2183 HD13 LEU   154      32.255  17.694  34.289  1.00  0.00           H  
ATOM   2184  CD2 LEU   154      33.769  18.477  37.248  1.00  0.00           C  
ATOM   2185 HD21 LEU   154      33.714  18.010  38.232  1.00  0.00           H  
ATOM   2186 HD22 LEU   154      34.752  18.406  36.784  1.00  0.00           H  
ATOM   2187 HD23 LEU   154      33.533  19.539  37.317  1.00  0.00           H  
ATOM   2188  C   LEU   154      29.164  16.432  37.133  1.00  0.00           C  
ATOM   2189  O   LEU   154      29.568  15.450  37.735  1.00  0.00           O  
ATOM   2190  N   GLY   155      28.010  17.026  37.326  1.00  0.00           N  
ATOM   2191  H   GLY   155      27.753  17.844  36.793  1.00  0.00           H  
ATOM   2192  CA  GLY   155      27.140  16.794  38.479  1.00  0.00           C  
ATOM   2193  HA2 GLY   155      26.192  17.302  38.303  1.00  0.00           H  
ATOM   2194  HA3 GLY   155      27.041  15.721  38.647  1.00  0.00           H  
ATOM   2195  C   GLY   155      27.733  17.346  39.857  1.00  0.00           C  
ATOM   2196  O   GLY   155      27.416  16.801  40.917  1.00  0.00           O  
ATOM   2197  N   VAL   156      28.600  18.375  39.856  1.00  0.00           N  
ATOM   2198  H   VAL   156      28.669  18.886  38.988  1.00  0.00           H  
ATOM   2199  CA  VAL   156      29.212  18.822  41.132  1.00  0.00           C  
ATOM   2200  HA  VAL   156      29.646  17.938  41.599  1.00  0.00           H  
ATOM   2201  CB  VAL   156      30.358  19.867  41.063  1.00  0.00           C  
ATOM   2202  HB  VAL   156      30.012  20.805  40.628  1.00  0.00           H  
ATOM   2203  CG1 VAL   156      30.947  20.210  42.445  1.00  0.00           C  
ATOM   2204 HG11 VAL   156      31.320  19.305  42.926  1.00  0.00           H  
ATOM   2205 HG12 VAL   156      31.745  20.927  42.256  1.00  0.00           H  
ATOM   2206 HG13 VAL   156      30.222  20.690  43.102  1.00  0.00           H  
ATOM   2207  CG2 VAL   156      31.436  19.607  40.080  1.00  0.00           C  
ATOM   2208 HG21 VAL   156      31.007  19.732  39.086  1.00  0.00           H  
ATOM   2209 HG22 VAL   156      31.848  18.603  40.184  1.00  0.00           H  
ATOM   2210 HG23 VAL   156      32.191  20.380  40.218  1.00  0.00           H  
ATOM   2211  C   VAL   156      28.160  19.363  42.122  1.00  0.00           C  
ATOM   2212  O   VAL   156      27.381  20.208  41.708  1.00  0.00           O  
ATOM   2213  N   THR   157      28.277  18.934  43.388  1.00  0.00           N  
ATOM   2214  H   THR   157      28.933  18.182  43.544  1.00  0.00           H  
ATOM   2215  CA  THR   157      27.681  19.611  44.579  1.00  0.00           C  
ATOM   2216  HA  THR   157      27.643  20.674  44.343  1.00  0.00           H  
ATOM   2217  CB  THR   157      26.184  19.092  44.709  1.00  0.00           C  
ATOM   2218  HB  THR   157      25.763  19.188  43.709  1.00  0.00           H  
ATOM   2219  CG2 THR   157      25.960  17.650  45.182  1.00  0.00           C  
ATOM   2220 HG21 THR   157      26.247  17.518  46.225  1.00  0.00           H  
ATOM   2221 HG22 THR   157      24.921  17.426  44.937  1.00  0.00           H  
ATOM   2222 HG23 THR   157      26.593  16.918  44.680  1.00  0.00           H  
ATOM   2223  OG1 THR   157      25.429  19.926  45.682  1.00  0.00           O  
ATOM   2224  HG1 THR   157      24.542  19.560  45.676  1.00  0.00           H  
ATOM   2225  C   THR   157      28.444  19.444  45.857  1.00  0.00           C  
ATOM   2226  O   THR   157      29.048  18.465  46.109  1.00  0.00           O  
ATOM   2227  N   THR   158      28.325  20.484  46.746  1.00  0.00           N  
ATOM   2228  H   THR   158      27.768  21.306  46.558  1.00  0.00           H  
ATOM   2229  CA  THR   158      28.686  20.431  48.206  1.00  0.00           C  
ATOM   2230  HA  THR   158      29.757  20.272  48.339  1.00  0.00           H  
ATOM   2231  CB  THR   158      28.284  21.825  48.860  1.00  0.00           C  
ATOM   2232  HB  THR   158      28.423  21.920  49.937  1.00  0.00           H  
ATOM   2233  CG2 THR   158      29.342  22.884  48.298  1.00  0.00           C  
ATOM   2234 HG21 THR   158      29.188  22.943  47.220  1.00  0.00           H  
ATOM   2235 HG22 THR   158      29.137  23.831  48.796  1.00  0.00           H  
ATOM   2236 HG23 THR   158      30.363  22.508  48.377  1.00  0.00           H  
ATOM   2237  OG1 THR   158      26.986  22.164  48.450  1.00  0.00           O  
ATOM   2238  HG1 THR   158      26.613  22.686  49.165  1.00  0.00           H  
ATOM   2239  C   THR   158      27.829  19.433  48.919  1.00  0.00           C  
ATOM   2240  O   THR   158      28.259  18.901  49.942  1.00  0.00           O  
ATOM   2241  N   HID   159      26.609  19.189  48.448  1.00  0.00           N  
ATOM   2242  H   HID   159      26.292  19.481  47.535  1.00  0.00           H  
ATOM   2243  CA  HID   159      25.648  18.270  49.266  1.00  0.00           C  
ATOM   2244  HA  HID   159      25.716  18.622  50.295  1.00  0.00           H  
ATOM   2245  CB  HID   159      24.247  18.507  48.714  1.00  0.00           C  
ATOM   2246  HB2 HID   159      24.383  18.430  47.635  1.00  0.00           H  
ATOM   2247  HB3 HID   159      23.582  17.763  49.153  1.00  0.00           H  
ATOM   2248  CG  HID   159      23.652  19.751  49.164  1.00  0.00           C  
ATOM   2249  ND1 HID   159      22.979  19.984  50.307  1.00  0.00           N  
ATOM   2250  HD1 HID   159      22.704  19.266  50.962  1.00  0.00           H  
ATOM   2251  CE1 HID   159      22.594  21.218  50.371  1.00  0.00           C  
ATOM   2252  HE1 HID   159      21.994  21.561  51.201  1.00  0.00           H  
ATOM   2253  NE2 HID   159      22.998  21.857  49.283  1.00  0.00           N  
ATOM   2254  CD2 HID   159      23.686  20.949  48.502  1.00  0.00           C  
ATOM   2255  HD2 HID   159      24.145  21.277  47.581  1.00  0.00           H  
ATOM   2256  C   HID   159      26.062  16.795  49.268  1.00  0.00           C  
ATOM   2257  O   HID   159      25.424  15.993  49.997  1.00  0.00           O  
ATOM   2258  N   ALA   160      27.147  16.456  48.644  1.00  0.00           N  
ATOM   2259  H   ALA   160      27.630  17.141  48.080  1.00  0.00           H  
ATOM   2260  CA  ALA   160      27.905  15.247  48.794  1.00  0.00           C  
ATOM   2261  HA  ALA   160      27.331  14.372  48.489  1.00  0.00           H  
ATOM   2262  CB  ALA   160      29.040  15.387  47.771  1.00  0.00           C  
ATOM   2263  HB1 ALA   160      28.598  15.608  46.800  1.00  0.00           H  
ATOM   2264  HB2 ALA   160      29.782  16.175  47.900  1.00  0.00           H  
ATOM   2265  HB3 ALA   160      29.594  14.450  47.729  1.00  0.00           H  
ATOM   2266  C   ALA   160      28.446  14.994  50.201  1.00  0.00           C  
ATOM   2267  O   ALA   160      28.385  13.916  50.745  1.00  0.00           O  
ATOM   2268  N   PHE   161      28.807  16.077  50.880  1.00  0.00           N  
ATOM   2269  H   PHE   161      28.733  16.971  50.417  1.00  0.00           H  
ATOM   2270  CA  PHE   161      29.331  16.012  52.280  1.00  0.00           C  
ATOM   2271  HA  PHE   161      29.100  15.076  52.789  1.00  0.00           H  
ATOM   2272  CB  PHE   161      30.903  16.174  52.253  1.00  0.00           C  
ATOM   2273  HB2 PHE   161      31.265  16.087  53.277  1.00  0.00           H  
ATOM   2274  HB3 PHE   161      31.182  17.211  52.063  1.00  0.00           H  
ATOM   2275  CG  PHE   161      31.745  15.271  51.426  1.00  0.00           C  
ATOM   2276  CD1 PHE   161      31.908  13.878  51.680  1.00  0.00           C  
ATOM   2277  HD1 PHE   161      31.625  13.445  52.628  1.00  0.00           H  
ATOM   2278  CE1 PHE   161      32.608  13.084  50.764  1.00  0.00           C  
ATOM   2279  HE1 PHE   161      32.821  12.034  50.902  1.00  0.00           H  
ATOM   2280  CZ  PHE   161      33.038  13.700  49.531  1.00  0.00           C  
ATOM   2281  HZ  PHE   161      33.688  13.059  48.954  1.00  0.00           H  
ATOM   2282  CE2 PHE   161      32.770  15.015  49.248  1.00  0.00           C  
ATOM   2283  HE2 PHE   161      33.072  15.379  48.277  1.00  0.00           H  
ATOM   2284  CD2 PHE   161      32.107  15.803  50.170  1.00  0.00           C  
ATOM   2285  HD2 PHE   161      31.842  16.800  49.851  1.00  0.00           H  
ATOM   2286  C   PHE   161      28.732  17.075  53.226  1.00  0.00           C  
ATOM   2287  O   PHE   161      28.923  16.902  54.406  1.00  0.00           O  
ATOM   2288  N   ASP   162      28.022  18.111  52.680  1.00  0.00           N  
ATOM   2289  H   ASP   162      27.974  18.167  51.673  1.00  0.00           H  
ATOM   2290  CA  ASP   162      27.284  19.121  53.482  1.00  0.00           C  
ATOM   2291  HA  ASP   162      28.013  19.489  54.204  1.00  0.00           H  
ATOM   2292  CB  ASP   162      26.901  20.337  52.616  1.00  0.00           C  
ATOM   2293  HB2 ASP   162      26.102  20.080  51.921  1.00  0.00           H  
ATOM   2294  HB3 ASP   162      27.753  20.619  51.998  1.00  0.00           H  
ATOM   2295  CG  ASP   162      26.629  21.646  53.310  1.00  0.00           C  
ATOM   2296  OD1 ASP   162      26.867  21.767  54.534  1.00  0.00           O  
ATOM   2297  OD2 ASP   162      26.158  22.684  52.737  1.00  0.00           O  
ATOM   2298  C   ASP   162      26.090  18.511  54.235  1.00  0.00           C  
ATOM   2299  O   ASP   162      24.986  18.433  53.691  1.00  0.00           O  
ATOM   2300  N   GLY   163      26.265  18.147  55.531  1.00  0.00           N  
ATOM   2301  H   GLY   163      27.193  18.204  55.926  1.00  0.00           H  
ATOM   2302  CA  GLY   163      25.197  17.429  56.277  1.00  0.00           C  
ATOM   2303  HA2 GLY   163      24.234  17.543  55.780  1.00  0.00           H  
ATOM   2304  HA3 GLY   163      24.972  17.907  57.231  1.00  0.00           H  
ATOM   2305  C   GLY   163      25.510  15.948  56.505  1.00  0.00           C  
ATOM   2306  O   GLY   163      24.737  15.271  57.154  1.00  0.00           O  
ATOM   2307  N   ALA   164      26.632  15.368  56.008  1.00  0.00           N  
ATOM   2308  H   ALA   164      27.225  16.021  55.518  1.00  0.00           H  
ATOM   2309  CA  ALA   164      27.146  14.059  56.527  1.00  0.00           C  
ATOM   2310  HA  ALA   164      26.395  13.272  56.587  1.00  0.00           H  
ATOM   2311  CB  ALA   164      28.043  13.609  55.366  1.00  0.00           C  
ATOM   2312  HB1 ALA   164      27.487  13.758  54.441  1.00  0.00           H  
ATOM   2313  HB2 ALA   164      28.359  12.569  55.450  1.00  0.00           H  
ATOM   2314  HB3 ALA   164      28.907  14.268  55.277  1.00  0.00           H  
ATOM   2315  C   ALA   164      27.789  14.142  57.955  1.00  0.00           C  
ATOM   2316  O   ALA   164      28.677  14.958  58.116  1.00  0.00           O  
ATOM   2317  N   PRO   165      27.400  13.269  58.923  1.00  0.00           N  
ATOM   2318  CD  PRO   165      26.318  12.246  58.821  1.00  0.00           C  
ATOM   2319  HD2 PRO   165      25.417  12.664  58.372  1.00  0.00           H  
ATOM   2320  HD3 PRO   165      26.770  11.326  58.448  1.00  0.00           H  
ATOM   2321  CG  PRO   165      25.908  12.022  60.305  1.00  0.00           C  
ATOM   2322  HG2 PRO   165      25.555  11.011  60.510  1.00  0.00           H  
ATOM   2323  HG3 PRO   165      25.024  12.582  60.609  1.00  0.00           H  
ATOM   2324  CB  PRO   165      27.119  12.500  61.131  1.00  0.00           C  
ATOM   2325  HB2 PRO   165      27.754  11.615  61.166  1.00  0.00           H  
ATOM   2326  HB3 PRO   165      26.722  12.777  62.108  1.00  0.00           H  
ATOM   2327  CA  PRO   165      27.825  13.619  60.323  1.00  0.00           C  
ATOM   2328  HA  PRO   165      27.301  14.503  60.687  1.00  0.00           H  
ATOM   2329  C   PRO   165      29.302  13.678  60.713  1.00  0.00           C  
ATOM   2330  O   PRO   165      29.638  14.515  61.559  1.00  0.00           O  
ATOM   2331  N   PHE   166      30.118  12.884  60.034  1.00  0.00           N  
ATOM   2332  H   PHE   166      29.838  12.380  59.205  1.00  0.00           H  
ATOM   2333  CA  PHE   166      31.506  12.839  60.244  1.00  0.00           C  
ATOM   2334  HA  PHE   166      31.632  12.939  61.322  1.00  0.00           H  
ATOM   2335  CB  PHE   166      32.159  11.562  59.727  1.00  0.00           C  
ATOM   2336  HB2 PHE   166      31.594  10.701  60.083  1.00  0.00           H  
ATOM   2337  HB3 PHE   166      32.066  11.624  58.643  1.00  0.00           H  
ATOM   2338  CG  PHE   166      33.591  11.446  60.034  1.00  0.00           C  
ATOM   2339  CD1 PHE   166      33.982  10.770  61.163  1.00  0.00           C  
ATOM   2340  HD1 PHE   166      33.250  10.265  61.776  1.00  0.00           H  
ATOM   2341  CE1 PHE   166      35.354  10.607  61.546  1.00  0.00           C  
ATOM   2342  HE1 PHE   166      35.702  10.028  62.389  1.00  0.00           H  
ATOM   2343  CZ  PHE   166      36.308  11.331  60.789  1.00  0.00           C  
ATOM   2344  HZ  PHE   166      37.354  11.331  61.059  1.00  0.00           H  
ATOM   2345  CE2 PHE   166      35.957  11.998  59.594  1.00  0.00           C  
ATOM   2346  HE2 PHE   166      36.766  12.466  59.054  1.00  0.00           H  
ATOM   2347  CD2 PHE   166      34.586  12.127  59.256  1.00  0.00           C  
ATOM   2348  HD2 PHE   166      34.246  12.684  58.396  1.00  0.00           H  
ATOM   2349  C   PHE   166      32.160  14.084  59.686  1.00  0.00           C  
ATOM   2350  O   PHE   166      32.906  14.814  60.345  1.00  0.00           O  
ATOM   2351  N   SER   167      31.895  14.493  58.458  1.00  0.00           N  
ATOM   2352  H   SER   167      31.460  13.863  57.798  1.00  0.00           H  
ATOM   2353  CA  SER   167      32.391  15.702  57.868  1.00  0.00           C  
ATOM   2354  HA  SER   167      33.466  15.810  58.013  1.00  0.00           H  
ATOM   2355  CB  SER   167      31.972  15.755  56.441  1.00  0.00           C  
ATOM   2356  HB2 SER   167      32.415  16.652  56.009  1.00  0.00           H  
ATOM   2357  HB3 SER   167      30.886  15.814  56.371  1.00  0.00           H  
ATOM   2358  OG  SER   167      32.348  14.691  55.594  1.00  0.00           O  
ATOM   2359  HG  SER   167      31.908  13.886  55.879  1.00  0.00           H  
ATOM   2360  C   SER   167      31.876  16.949  58.629  1.00  0.00           C  
ATOM   2361  O   SER   167      32.664  17.826  58.897  1.00  0.00           O  
ATOM   2362  N   ASP   168      30.627  17.029  59.161  1.00  0.00           N  
ATOM   2363  H   ASP   168      30.039  16.225  58.999  1.00  0.00           H  
ATOM   2364  CA  ASP   168      30.111  18.038  60.052  1.00  0.00           C  
ATOM   2365  HA  ASP   168      30.232  19.043  59.647  1.00  0.00           H  
ATOM   2366  CB  ASP   168      28.628  17.912  60.367  1.00  0.00           C  
ATOM   2367  HB2 ASP   168      28.496  16.920  60.799  1.00  0.00           H  
ATOM   2368  HB3 ASP   168      28.346  18.625  61.141  1.00  0.00           H  
ATOM   2369  CG  ASP   168      27.653  18.035  59.193  1.00  0.00           C  
ATOM   2370  OD1 ASP   168      27.988  18.537  58.095  1.00  0.00           O  
ATOM   2371  OD2 ASP   168      26.468  17.733  59.413  1.00  0.00           O  
ATOM   2372  C   ASP   168      30.885  18.177  61.433  1.00  0.00           C  
ATOM   2373  O   ASP   168      30.943  19.247  61.960  1.00  0.00           O  
ATOM   2374  N   LEU   169      31.465  17.022  61.897  1.00  0.00           N  
ATOM   2375  H   LEU   169      31.219  16.185  61.388  1.00  0.00           H  
ATOM   2376  CA  LEU   169      32.313  16.938  63.102  1.00  0.00           C  
ATOM   2377  HA  LEU   169      31.870  17.529  63.903  1.00  0.00           H  
ATOM   2378  CB  LEU   169      32.211  15.516  63.654  1.00  0.00           C  
ATOM   2379  HB2 LEU   169      31.166  15.218  63.737  1.00  0.00           H  
ATOM   2380  HB3 LEU   169      32.753  14.868  62.966  1.00  0.00           H  
ATOM   2381  CG  LEU   169      33.024  15.363  65.000  1.00  0.00           C  
ATOM   2382  HG  LEU   169      34.041  15.733  64.875  1.00  0.00           H  
ATOM   2383  CD1 LEU   169      32.313  16.128  66.099  1.00  0.00           C  
ATOM   2384 HD11 LEU   169      31.334  15.691  66.296  1.00  0.00           H  
ATOM   2385 HD12 LEU   169      32.823  16.040  67.058  1.00  0.00           H  
ATOM   2386 HD13 LEU   169      32.249  17.190  65.862  1.00  0.00           H  
ATOM   2387  CD2 LEU   169      33.032  13.948  65.502  1.00  0.00           C  
ATOM   2388 HD21 LEU   169      32.049  13.477  65.519  1.00  0.00           H  
ATOM   2389 HD22 LEU   169      33.376  14.002  66.535  1.00  0.00           H  
ATOM   2390 HD23 LEU   169      33.761  13.349  64.954  1.00  0.00           H  
ATOM   2391  C   LEU   169      33.685  17.434  62.907  1.00  0.00           C  
ATOM   2392  O   LEU   169      34.286  18.155  63.721  1.00  0.00           O  
ATOM   2393  N   VAL   170      34.254  17.159  61.712  1.00  0.00           N  
ATOM   2394  H   VAL   170      33.724  16.586  61.070  1.00  0.00           H  
ATOM   2395  CA  VAL   170      35.577  17.660  61.253  1.00  0.00           C  
ATOM   2396  HA  VAL   170      36.293  17.482  62.055  1.00  0.00           H  
ATOM   2397  CB  VAL   170      36.285  17.059  59.950  1.00  0.00           C  
ATOM   2398  HB  VAL   170      35.576  17.183  59.132  1.00  0.00           H  
ATOM   2399  CG1 VAL   170      37.555  17.853  59.498  1.00  0.00           C  
ATOM   2400 HG11 VAL   170      38.317  17.675  60.257  1.00  0.00           H  
ATOM   2401 HG12 VAL   170      37.975  17.463  58.571  1.00  0.00           H  
ATOM   2402 HG13 VAL   170      37.365  18.914  59.335  1.00  0.00           H  
ATOM   2403  CG2 VAL   170      36.685  15.530  60.003  1.00  0.00           C  
ATOM   2404 HG21 VAL   170      37.536  15.441  60.679  1.00  0.00           H  
ATOM   2405 HG22 VAL   170      36.925  15.151  59.010  1.00  0.00           H  
ATOM   2406 HG23 VAL   170      35.858  14.978  60.450  1.00  0.00           H  
ATOM   2407  C   VAL   170      35.466  19.162  61.015  1.00  0.00           C  
ATOM   2408  O   VAL   170      36.368  19.988  61.307  1.00  0.00           O  
ATOM   2409  N   ARG   171      34.290  19.581  60.472  1.00  0.00           N  
ATOM   2410  H   ARG   171      33.646  18.844  60.221  1.00  0.00           H  
ATOM   2411  CA  ARG   171      34.008  21.046  60.301  1.00  0.00           C  
ATOM   2412  HA  ARG   171      34.881  21.547  59.882  1.00  0.00           H  
ATOM   2413  CB  ARG   171      32.913  21.316  59.329  1.00  0.00           C  
ATOM   2414  HB2 ARG   171      31.992  20.897  59.734  1.00  0.00           H  
ATOM   2415  HB3 ARG   171      32.804  22.398  59.253  1.00  0.00           H  
ATOM   2416  CG  ARG   171      33.292  20.989  57.897  1.00  0.00           C  
ATOM   2417  HG2 ARG   171      33.703  19.981  57.858  1.00  0.00           H  
ATOM   2418  HG3 ARG   171      33.871  21.788  57.434  1.00  0.00           H  
ATOM   2419  CD  ARG   171      32.011  20.958  57.080  1.00  0.00           C  
ATOM   2420  HD2 ARG   171      32.283  20.884  56.027  1.00  0.00           H  
ATOM   2421  HD3 ARG   171      31.621  20.026  57.490  1.00  0.00           H  
ATOM   2422  NE  ARG   171      31.169  22.141  57.141  1.00  0.00           N  
ATOM   2423  HE  ARG   171      31.528  22.942  57.641  1.00  0.00           H  
ATOM   2424  CZ  ARG   171      29.984  22.336  56.583  1.00  0.00           C  
ATOM   2425  NH1 ARG   171      29.458  23.512  56.659  1.00  0.00           N  
ATOM   2426 HH11 ARG   171      29.889  24.290  57.139  1.00  0.00           H  
ATOM   2427 HH12 ARG   171      28.509  23.788  56.451  1.00  0.00           H  
ATOM   2428  NH2 ARG   171      29.322  21.495  55.870  1.00  0.00           N  
ATOM   2429 HH21 ARG   171      29.649  20.542  55.789  1.00  0.00           H  
ATOM   2430 HH22 ARG   171      28.404  21.696  55.499  1.00  0.00           H  
ATOM   2431  C   ARG   171      33.698  21.823  61.609  1.00  0.00           C  
ATOM   2432  O   ARG   171      34.023  22.986  61.708  1.00  0.00           O  
ATOM   2433  N   GLU   172      33.181  21.209  62.672  1.00  0.00           N  
ATOM   2434  H   GLU   172      32.625  20.380  62.516  1.00  0.00           H  
ATOM   2435  CA  GLU   172      33.063  21.723  64.070  1.00  0.00           C  
ATOM   2436  HA  GLU   172      32.729  22.753  63.939  1.00  0.00           H  
ATOM   2437  CB  GLU   172      32.022  20.989  64.862  1.00  0.00           C  
ATOM   2438  HB2 GLU   172      32.153  19.916  64.722  1.00  0.00           H  
ATOM   2439  HB3 GLU   172      32.219  21.125  65.925  1.00  0.00           H  
ATOM   2440  CG  GLU   172      30.619  21.443  64.385  1.00  0.00           C  
ATOM   2441  HG2 GLU   172      29.894  20.694  64.704  1.00  0.00           H  
ATOM   2442  HG3 GLU   172      30.572  21.434  63.296  1.00  0.00           H  
ATOM   2443  CD  GLU   172      30.221  22.858  64.856  1.00  0.00           C  
ATOM   2444  OE1 GLU   172      29.493  23.548  64.075  1.00  0.00           O  
ATOM   2445  OE2 GLU   172      30.655  23.321  65.975  1.00  0.00           O  
ATOM   2446  C   GLU   172      34.468  21.835  64.753  1.00  0.00           C  
ATOM   2447  O   GLU   172      34.675  22.666  65.563  1.00  0.00           O  
ATOM   2448  N   ARG   173      35.358  20.846  64.507  1.00  0.00           N  
ATOM   2449  H   ARG   173      35.225  20.182  63.758  1.00  0.00           H  
ATOM   2450  CA  ARG   173      36.712  20.764  65.140  1.00  0.00           C  
ATOM   2451  HA  ARG   173      36.697  21.145  66.161  1.00  0.00           H  
ATOM   2452  CB  ARG   173      37.021  19.303  65.372  1.00  0.00           C  
ATOM   2453  HB2 ARG   173      36.968  18.843  64.386  1.00  0.00           H  
ATOM   2454  HB3 ARG   173      38.033  19.196  65.763  1.00  0.00           H  
ATOM   2455  CG  ARG   173      35.956  18.631  66.352  1.00  0.00           C  
ATOM   2456  HG2 ARG   173      34.973  18.582  65.883  1.00  0.00           H  
ATOM   2457  HG3 ARG   173      35.954  19.269  67.236  1.00  0.00           H  
ATOM   2458  CD  ARG   173      36.353  17.211  66.765  1.00  0.00           C  
ATOM   2459  HD2 ARG   173      36.444  16.667  65.825  1.00  0.00           H  
ATOM   2460  HD3 ARG   173      37.319  17.190  67.270  1.00  0.00           H  
ATOM   2461  NE  ARG   173      35.316  16.630  67.619  1.00  0.00           N  
ATOM   2462  HE  ARG   173      34.429  17.096  67.744  1.00  0.00           H  
ATOM   2463  CZ  ARG   173      35.457  15.517  68.309  1.00  0.00           C  
ATOM   2464  NH1 ARG   173      36.489  14.709  68.445  1.00  0.00           N  
ATOM   2465 HH11 ARG   173      37.344  14.894  67.941  1.00  0.00           H  
ATOM   2466 HH12 ARG   173      36.526  14.007  69.170  1.00  0.00           H  
ATOM   2467  NH2 ARG   173      34.448  15.098  68.990  1.00  0.00           N  
ATOM   2468 HH21 ARG   173      33.726  15.804  69.022  1.00  0.00           H  
ATOM   2469 HH22 ARG   173      34.601  14.373  69.676  1.00  0.00           H  
ATOM   2470  C   ARG   173      37.797  21.642  64.379  1.00  0.00           C  
ATOM   2471  O   ARG   173      38.890  21.995  64.820  1.00  0.00           O  
ATOM   2472  N   LEU   174      37.478  21.930  63.124  1.00  0.00           N  
ATOM   2473  H   LEU   174      36.743  21.441  62.633  1.00  0.00           H  
ATOM   2474  CA  LEU   174      38.188  22.898  62.288  1.00  0.00           C  
ATOM   2475  HA  LEU   174      39.214  22.850  62.655  1.00  0.00           H  
ATOM   2476  CB  LEU   174      38.365  22.336  60.820  1.00  0.00           C  
ATOM   2477  HB2 LEU   174      38.725  23.118  60.151  1.00  0.00           H  
ATOM   2478  HB3 LEU   174      37.399  22.047  60.406  1.00  0.00           H  
ATOM   2479  CG  LEU   174      39.274  21.189  60.533  1.00  0.00           C  
ATOM   2480  HG  LEU   174      38.895  20.267  60.973  1.00  0.00           H  
ATOM   2481  CD1 LEU   174      39.239  20.995  58.962  1.00  0.00           C  
ATOM   2482 HD11 LEU   174      39.637  21.851  58.418  1.00  0.00           H  
ATOM   2483 HD12 LEU   174      39.990  20.220  58.809  1.00  0.00           H  
ATOM   2484 HD13 LEU   174      38.305  20.641  58.527  1.00  0.00           H  
ATOM   2485  CD2 LEU   174      40.711  21.487  61.076  1.00  0.00           C  
ATOM   2486 HD21 LEU   174      41.423  20.777  60.655  1.00  0.00           H  
ATOM   2487 HD22 LEU   174      41.049  22.487  60.805  1.00  0.00           H  
ATOM   2488 HD23 LEU   174      40.641  21.420  62.162  1.00  0.00           H  
ATOM   2489  C   LEU   174      37.650  24.323  62.288  1.00  0.00           C  
ATOM   2490  O   LEU   174      38.396  25.131  61.723  1.00  0.00           O  
ATOM   2491  N   ALA   175      36.450  24.547  62.882  1.00  0.00           N  
ATOM   2492  H   ALA   175      36.035  23.684  63.204  1.00  0.00           H  
ATOM   2493  CA  ALA   175      35.741  25.757  62.852  1.00  0.00           C  
ATOM   2494  HA  ALA   175      35.343  25.968  61.859  1.00  0.00           H  
ATOM   2495  CB  ALA   175      34.429  25.671  63.736  1.00  0.00           C  
ATOM   2496  HB1 ALA   175      33.753  25.029  63.170  1.00  0.00           H  
ATOM   2497  HB2 ALA   175      34.658  25.204  64.694  1.00  0.00           H  
ATOM   2498  HB3 ALA   175      34.123  26.703  63.907  1.00  0.00           H  
ATOM   2499  C   ALA   175      36.596  26.898  63.310  1.00  0.00           C  
ATOM   2500  O   ALA   175      36.746  27.939  62.636  1.00  0.00           O  
ATOM   2501  N   ALA   176      37.216  26.790  64.491  1.00  0.00           N  
ATOM   2502  H   ALA   176      37.204  25.929  65.019  1.00  0.00           H  
ATOM   2503  CA  ALA   176      37.812  27.972  65.197  1.00  0.00           C  
ATOM   2504  HA  ALA   176      37.151  28.829  65.074  1.00  0.00           H  
ATOM   2505  CB  ALA   176      37.986  27.770  66.741  1.00  0.00           C  
ATOM   2506  HB1 ALA   176      38.354  26.748  66.831  1.00  0.00           H  
ATOM   2507  HB2 ALA   176      37.017  27.858  67.232  1.00  0.00           H  
ATOM   2508  HB3 ALA   176      38.657  28.560  67.079  1.00  0.00           H  
ATOM   2509  C   ALA   176      39.131  28.256  64.675  1.00  0.00           C  
ATOM   2510  O   ALA   176      39.524  29.406  64.576  1.00  0.00           O  
ATOM   2511  N   VAL   177      39.885  27.231  64.135  1.00  0.00           N  
ATOM   2512  H   VAL   177      39.374  26.366  64.239  1.00  0.00           H  
ATOM   2513  CA  VAL   177      41.286  27.393  63.668  1.00  0.00           C  
ATOM   2514  HA  VAL   177      41.853  27.949  64.415  1.00  0.00           H  
ATOM   2515  CB  VAL   177      41.901  25.947  63.817  1.00  0.00           C  
ATOM   2516  HB  VAL   177      41.702  25.539  64.808  1.00  0.00           H  
ATOM   2517  CG1 VAL   177      41.352  24.933  62.810  1.00  0.00           C  
ATOM   2518 HG11 VAL   177      41.983  24.050  62.709  1.00  0.00           H  
ATOM   2519 HG12 VAL   177      41.198  25.389  61.832  1.00  0.00           H  
ATOM   2520 HG13 VAL   177      40.372  24.704  63.227  1.00  0.00           H  
ATOM   2521  CG2 VAL   177      43.449  26.016  63.516  1.00  0.00           C  
ATOM   2522 HG21 VAL   177      43.769  24.978  63.603  1.00  0.00           H  
ATOM   2523 HG22 VAL   177      44.028  26.610  64.223  1.00  0.00           H  
ATOM   2524 HG23 VAL   177      43.630  26.469  62.541  1.00  0.00           H  
ATOM   2525  C   VAL   177      41.379  28.058  62.281  1.00  0.00           C  
ATOM   2526  O   VAL   177      42.227  28.860  61.991  1.00  0.00           O  
ATOM   2527  N   VAL   178      40.421  27.671  61.411  1.00  0.00           N  
ATOM   2528  H   VAL   178      39.636  27.119  61.725  1.00  0.00           H  
ATOM   2529  CA  VAL   178      40.288  28.360  60.083  1.00  0.00           C  
ATOM   2530  HA  VAL   178      41.342  28.567  59.898  1.00  0.00           H  
ATOM   2531  CB  VAL   178      39.642  27.383  59.055  1.00  0.00           C  
ATOM   2532  HB  VAL   178      38.659  27.105  59.437  1.00  0.00           H  
ATOM   2533  CG1 VAL   178      39.586  27.934  57.645  1.00  0.00           C  
ATOM   2534 HG11 VAL   178      40.590  28.114  57.261  1.00  0.00           H  
ATOM   2535 HG12 VAL   178      39.210  27.150  56.988  1.00  0.00           H  
ATOM   2536 HG13 VAL   178      39.018  28.864  57.603  1.00  0.00           H  
ATOM   2537  CG2 VAL   178      40.379  25.942  58.990  1.00  0.00           C  
ATOM   2538 HG21 VAL   178      41.374  26.234  58.654  1.00  0.00           H  
ATOM   2539 HG22 VAL   178      39.797  25.293  58.335  1.00  0.00           H  
ATOM   2540 HG23 VAL   178      40.357  25.497  59.985  1.00  0.00           H  
ATOM   2541  C   VAL   178      39.509  29.741  60.088  1.00  0.00           C  
ATOM   2542  O   VAL   178      39.673  30.624  59.226  1.00  0.00           O  
ATOM   2543  N   ASP   179      38.698  29.993  61.080  1.00  0.00           N  
ATOM   2544  H   ASP   179      38.415  29.294  61.752  1.00  0.00           H  
ATOM   2545  CA  ASP   179      38.164  31.304  61.440  1.00  0.00           C  
ATOM   2546  HA  ASP   179      37.707  31.715  60.539  1.00  0.00           H  
ATOM   2547  CB  ASP   179      37.207  31.078  62.645  1.00  0.00           C  
ATOM   2548  HB2 ASP   179      36.504  30.303  62.337  1.00  0.00           H  
ATOM   2549  HB3 ASP   179      37.816  30.726  63.477  1.00  0.00           H  
ATOM   2550  CG  ASP   179      36.290  32.224  63.064  1.00  0.00           C  
ATOM   2551  OD1 ASP   179      35.959  32.184  64.272  1.00  0.00           O  
ATOM   2552  OD2 ASP   179      35.865  33.048  62.297  1.00  0.00           O  
ATOM   2553  C   ASP   179      39.214  32.436  61.877  1.00  0.00           C  
ATOM   2554  O   ASP   179      39.053  33.595  61.535  1.00  0.00           O  
ATOM   2555  N   GLN   180      40.348  32.072  62.472  1.00  0.00           N  
ATOM   2556  H   GLN   180      40.491  31.084  62.626  1.00  0.00           H  
ATOM   2557  CA  GLN   180      41.465  32.908  63.019  1.00  0.00           C  
ATOM   2558  HA  GLN   180      40.961  33.587  63.706  1.00  0.00           H  
ATOM   2559  CB  GLN   180      42.538  32.109  63.770  1.00  0.00           C  
ATOM   2560  HB2 GLN   180      43.043  31.477  63.039  1.00  0.00           H  
ATOM   2561  HB3 GLN   180      41.962  31.498  64.465  1.00  0.00           H  
ATOM   2562  CG  GLN   180      43.649  32.899  64.507  1.00  0.00           C  
ATOM   2563  HG2 GLN   180      44.223  32.159  65.065  1.00  0.00           H  
ATOM   2564  HG3 GLN   180      44.274  33.304  63.710  1.00  0.00           H  
ATOM   2565  CD  GLN   180      43.339  33.923  65.586  1.00  0.00           C  
ATOM   2566  OE1 GLN   180      44.154  34.790  65.839  1.00  0.00           O  
ATOM   2567  NE2 GLN   180      42.245  33.858  66.273  1.00  0.00           N  
ATOM   2568 HE21 GLN   180      41.625  33.074  66.129  1.00  0.00           H  
ATOM   2569 HE22 GLN   180      42.091  34.516  67.024  1.00  0.00           H  
ATOM   2570  C   GLN   180      42.099  33.718  61.800  1.00  0.00           C  
ATOM   2571  O   GLN   180      42.718  33.122  60.893  1.00  0.00           O  
ATOM   2572  N   GLY   181      42.091  35.059  61.882  1.00  0.00           N  
ATOM   2573  H   GLY   181      41.532  35.397  62.653  1.00  0.00           H  
ATOM   2574  CA  GLY   181      42.689  35.976  60.899  1.00  0.00           C  
ATOM   2575  HA2 GLY   181      43.723  35.652  60.782  1.00  0.00           H  
ATOM   2576  HA3 GLY   181      42.527  36.932  61.397  1.00  0.00           H  
ATOM   2577  C   GLY   181      42.019  36.007  59.503  1.00  0.00           C  
ATOM   2578  O   GLY   181      42.583  36.631  58.577  1.00  0.00           O  
ATOM   2579  N   ARG   182      40.863  35.287  59.377  1.00  0.00           N  
ATOM   2580  H   ARG   182      40.485  34.724  60.126  1.00  0.00           H  
ATOM   2581  CA  ARG   182      39.987  35.358  58.227  1.00  0.00           C  
ATOM   2582  HA  ARG   182      40.531  35.872  57.435  1.00  0.00           H  
ATOM   2583  CB  ARG   182      39.679  33.971  57.591  1.00  0.00           C  
ATOM   2584  HB2 ARG   182      39.027  33.420  58.270  1.00  0.00           H  
ATOM   2585  HB3 ARG   182      39.094  34.079  56.678  1.00  0.00           H  
ATOM   2586  CG  ARG   182      40.965  33.189  57.307  1.00  0.00           C  
ATOM   2587  HG2 ARG   182      41.354  32.885  58.279  1.00  0.00           H  
ATOM   2588  HG3 ARG   182      41.663  33.846  56.788  1.00  0.00           H  
ATOM   2589  CD  ARG   182      40.748  31.861  56.498  1.00  0.00           C  
ATOM   2590  HD2 ARG   182      40.509  32.126  55.468  1.00  0.00           H  
ATOM   2591  HD3 ARG   182      39.943  31.312  56.987  1.00  0.00           H  
ATOM   2592  NE  ARG   182      41.904  30.991  56.476  1.00  0.00           N  
ATOM   2593  HE  ARG   182      42.514  30.934  57.278  1.00  0.00           H  
ATOM   2594  CZ  ARG   182      42.245  30.269  55.439  1.00  0.00           C  
ATOM   2595  NH1 ARG   182      43.437  29.824  55.191  1.00  0.00           N  
ATOM   2596 HH11 ARG   182      44.137  29.859  55.918  1.00  0.00           H  
ATOM   2597 HH12 ARG   182      43.585  29.437  54.270  1.00  0.00           H  
ATOM   2598  NH2 ARG   182      41.367  29.968  54.513  1.00  0.00           N  
ATOM   2599 HH21 ARG   182      40.403  30.154  54.751  1.00  0.00           H  
ATOM   2600 HH22 ARG   182      41.645  29.349  53.764  1.00  0.00           H  
ATOM   2601  C   ARG   182      38.681  36.172  58.416  1.00  0.00           C  
ATOM   2602  O   ARG   182      38.152  36.091  59.496  1.00  0.00           O  
ATOM   2603  N   THR   183      38.190  36.811  57.392  1.00  0.00           N  
ATOM   2604  H   THR   183      38.634  36.693  56.493  1.00  0.00           H  
ATOM   2605  CA  THR   183      36.753  37.177  57.286  1.00  0.00           C  
ATOM   2606  HA  THR   183      36.448  37.509  58.278  1.00  0.00           H  
ATOM   2607  CB  THR   183      36.514  38.422  56.380  1.00  0.00           C  
ATOM   2608  HB  THR   183      35.455  38.649  56.259  1.00  0.00           H  
ATOM   2609  CG2 THR   183      37.108  39.705  57.023  1.00  0.00           C  
ATOM   2610 HG21 THR   183      38.132  39.595  57.381  1.00  0.00           H  
ATOM   2611 HG22 THR   183      36.514  40.046  57.871  1.00  0.00           H  
ATOM   2612 HG23 THR   183      37.097  40.475  56.252  1.00  0.00           H  
ATOM   2613  OG1 THR   183      37.064  38.194  55.143  1.00  0.00           O  
ATOM   2614  HG1 THR   183      38.011  38.038  55.151  1.00  0.00           H  
ATOM   2615  C   THR   183      35.956  35.953  56.783  1.00  0.00           C  
ATOM   2616  O   THR   183      36.522  35.034  56.195  1.00  0.00           O  
ATOM   2617  N   PRO   184      34.642  35.860  57.099  1.00  0.00           N  
ATOM   2618  CD  PRO   184      33.881  36.844  57.832  1.00  0.00           C  
ATOM   2619  HD2 PRO   184      34.447  37.492  58.501  1.00  0.00           H  
ATOM   2620  HD3 PRO   184      33.360  37.569  57.207  1.00  0.00           H  
ATOM   2621  CG  PRO   184      32.925  36.109  58.697  1.00  0.00           C  
ATOM   2622  HG2 PRO   184      32.040  36.701  58.930  1.00  0.00           H  
ATOM   2623  HG3 PRO   184      33.538  35.767  59.531  1.00  0.00           H  
ATOM   2624  CB  PRO   184      32.641  34.824  57.918  1.00  0.00           C  
ATOM   2625  HB2 PRO   184      31.930  35.097  57.138  1.00  0.00           H  
ATOM   2626  HB3 PRO   184      32.225  33.952  58.421  1.00  0.00           H  
ATOM   2627  CA  PRO   184      33.970  34.576  57.168  1.00  0.00           C  
ATOM   2628  HA  PRO   184      34.572  33.894  57.769  1.00  0.00           H  
ATOM   2629  C   PRO   184      33.753  33.918  55.778  1.00  0.00           C  
ATOM   2630  O   PRO   184      33.619  32.705  55.818  1.00  0.00           O  
ATOM   2631  N   ALA   185      33.810  34.603  54.594  1.00  0.00           N  
ATOM   2632  H   ALA   185      33.892  35.606  54.506  1.00  0.00           H  
ATOM   2633  CA  ALA   185      33.918  33.993  53.312  1.00  0.00           C  
ATOM   2634  HA  ALA   185      32.943  33.708  52.917  1.00  0.00           H  
ATOM   2635  CB  ALA   185      34.563  35.088  52.338  1.00  0.00           C  
ATOM   2636  HB1 ALA   185      34.793  34.613  51.385  1.00  0.00           H  
ATOM   2637  HB2 ALA   185      33.930  35.935  52.076  1.00  0.00           H  
ATOM   2638  HB3 ALA   185      35.496  35.394  52.812  1.00  0.00           H  
ATOM   2639  C   ALA   185      34.858  32.866  53.258  1.00  0.00           C  
ATOM   2640  O   ALA   185      34.593  31.849  52.631  1.00  0.00           O  
ATOM   2641  N   PHE   186      35.945  32.968  54.066  1.00  0.00           N  
ATOM   2642  H   PHE   186      36.016  33.710  54.747  1.00  0.00           H  
ATOM   2643  CA  PHE   186      37.177  32.199  53.824  1.00  0.00           C  
ATOM   2644  HA  PHE   186      37.044  31.619  52.911  1.00  0.00           H  
ATOM   2645  CB  PHE   186      38.362  33.105  53.625  1.00  0.00           C  
ATOM   2646  HB2 PHE   186      38.542  33.698  54.522  1.00  0.00           H  
ATOM   2647  HB3 PHE   186      39.241  32.474  53.490  1.00  0.00           H  
ATOM   2648  CG  PHE   186      38.237  33.880  52.323  1.00  0.00           C  
ATOM   2649  CD1 PHE   186      38.029  35.249  52.259  1.00  0.00           C  
ATOM   2650  HD1 PHE   186      37.891  35.877  53.127  1.00  0.00           H  
ATOM   2651  CE1 PHE   186      38.022  35.890  51.006  1.00  0.00           C  
ATOM   2652  HE1 PHE   186      37.681  36.909  50.900  1.00  0.00           H  
ATOM   2653  CZ  PHE   186      38.336  35.117  49.805  1.00  0.00           C  
ATOM   2654  HZ  PHE   186      38.228  35.531  48.813  1.00  0.00           H  
ATOM   2655  CE2 PHE   186      38.716  33.759  49.968  1.00  0.00           C  
ATOM   2656  HE2 PHE   186      39.125  33.223  49.125  1.00  0.00           H  
ATOM   2657  CD2 PHE   186      38.559  33.110  51.143  1.00  0.00           C  
ATOM   2658  HD2 PHE   186      38.798  32.059  51.202  1.00  0.00           H  
ATOM   2659  C   PHE   186      37.406  31.067  54.885  1.00  0.00           C  
ATOM   2660  O   PHE   186      38.467  30.448  55.018  1.00  0.00           O  
ATOM   2661  N   ARG   187      36.379  30.771  55.716  1.00  0.00           N  
ATOM   2662  H   ARG   187      35.533  31.322  55.664  1.00  0.00           H  
ATOM   2663  CA  ARG   187      36.283  29.681  56.727  1.00  0.00           C  
ATOM   2664  HA  ARG   187      37.113  29.751  57.430  1.00  0.00           H  
ATOM   2665  CB  ARG   187      34.963  29.847  57.584  1.00  0.00           C  
ATOM   2666  HB2 ARG   187      34.099  30.004  56.938  1.00  0.00           H  
ATOM   2667  HB3 ARG   187      34.887  28.957  58.209  1.00  0.00           H  
ATOM   2668  CG  ARG   187      35.140  31.109  58.527  1.00  0.00           C  
ATOM   2669  HG2 ARG   187      35.900  30.780  59.235  1.00  0.00           H  
ATOM   2670  HG3 ARG   187      35.552  31.986  58.029  1.00  0.00           H  
ATOM   2671  CD  ARG   187      33.869  31.405  59.263  1.00  0.00           C  
ATOM   2672  HD2 ARG   187      33.683  30.476  59.802  1.00  0.00           H  
ATOM   2673  HD3 ARG   187      32.984  31.532  58.638  1.00  0.00           H  
ATOM   2674  NE  ARG   187      34.046  32.453  60.210  1.00  0.00           N  
ATOM   2675  HE  ARG   187      34.978  32.603  60.568  1.00  0.00           H  
ATOM   2676  CZ  ARG   187      33.041  32.992  60.922  1.00  0.00           C  
ATOM   2677  NH1 ARG   187      31.743  32.723  60.618  1.00  0.00           N  
ATOM   2678 HH11 ARG   187      31.383  32.274  59.787  1.00  0.00           H  
ATOM   2679 HH12 ARG   187      31.110  33.195  61.247  1.00  0.00           H  
ATOM   2680  NH2 ARG   187      33.283  33.770  61.906  1.00  0.00           N  
ATOM   2681 HH21 ARG   187      34.218  33.716  62.285  1.00  0.00           H  
ATOM   2682 HH22 ARG   187      32.548  34.209  62.441  1.00  0.00           H  
ATOM   2683  C   ARG   187      36.516  28.286  56.154  1.00  0.00           C  
ATOM   2684  O   ARG   187      36.594  28.135  54.960  1.00  0.00           O  
ATOM   2685  N   VAL   188      36.545  27.286  57.076  1.00  0.00           N  
ATOM   2686  H   VAL   188      36.549  27.447  58.073  1.00  0.00           H  
ATOM   2687  CA  VAL   188      36.335  25.916  56.543  1.00  0.00           C  
ATOM   2688  HA  VAL   188      37.134  25.759  55.818  1.00  0.00           H  
ATOM   2689  CB  VAL   188      36.563  24.855  57.630  1.00  0.00           C  
ATOM   2690  HB  VAL   188      37.465  25.009  58.223  1.00  0.00           H  
ATOM   2691  CG1 VAL   188      35.375  24.715  58.616  1.00  0.00           C  
ATOM   2692 HG11 VAL   188      35.290  25.656  59.159  1.00  0.00           H  
ATOM   2693 HG12 VAL   188      35.572  23.899  59.311  1.00  0.00           H  
ATOM   2694 HG13 VAL   188      34.488  24.442  58.044  1.00  0.00           H  
ATOM   2695  CG2 VAL   188      36.865  23.407  57.098  1.00  0.00           C  
ATOM   2696 HG21 VAL   188      37.480  22.905  57.845  1.00  0.00           H  
ATOM   2697 HG22 VAL   188      37.501  23.369  56.214  1.00  0.00           H  
ATOM   2698 HG23 VAL   188      35.950  22.829  56.970  1.00  0.00           H  
ATOM   2699  C   VAL   188      35.040  25.599  55.823  1.00  0.00           C  
ATOM   2700  O   VAL   188      34.160  26.463  56.078  1.00  0.00           O  
ATOM   2701  N   GLN   189      34.929  24.581  54.973  1.00  0.00           N  
ATOM   2702  H   GLN   189      35.742  23.985  54.901  1.00  0.00           H  
ATOM   2703  CA  GLN   189      33.772  24.306  54.063  1.00  0.00           C  
ATOM   2704  HA  GLN   189      32.841  24.685  54.484  1.00  0.00           H  
ATOM   2705  CB  GLN   189      34.058  24.973  52.642  1.00  0.00           C  
ATOM   2706  HB2 GLN   189      33.165  24.992  52.017  1.00  0.00           H  
ATOM   2707  HB3 GLN   189      34.729  24.318  52.085  1.00  0.00           H  
ATOM   2708  CG  GLN   189      34.592  26.414  52.693  1.00  0.00           C  
ATOM   2709  HG2 GLN   189      35.490  26.585  53.288  1.00  0.00           H  
ATOM   2710  HG3 GLN   189      34.818  26.705  51.667  1.00  0.00           H  
ATOM   2711  CD  GLN   189      33.491  27.354  53.119  1.00  0.00           C  
ATOM   2712  OE1 GLN   189      32.301  27.218  52.953  1.00  0.00           O  
ATOM   2713  NE2 GLN   189      33.872  28.467  53.667  1.00  0.00           N  
ATOM   2714 HE21 GLN   189      34.832  28.723  53.853  1.00  0.00           H  
ATOM   2715 HE22 GLN   189      33.234  29.212  53.908  1.00  0.00           H  
ATOM   2716  C   GLN   189      33.579  22.766  53.765  1.00  0.00           C  
ATOM   2717  O   GLN   189      34.454  21.913  53.997  1.00  0.00           O  
ATOM   2718  N   PRO   190      32.409  22.387  53.306  1.00  0.00           N  
ATOM   2719  CD  PRO   190      31.139  23.142  53.229  1.00  0.00           C  
ATOM   2720  HD2 PRO   190      30.625  23.293  54.178  1.00  0.00           H  
ATOM   2721  HD3 PRO   190      31.328  24.109  52.763  1.00  0.00           H  
ATOM   2722  CG  PRO   190      30.195  22.471  52.262  1.00  0.00           C  
ATOM   2723  HG2 PRO   190      30.297  22.834  51.239  1.00  0.00           H  
ATOM   2724  HG3 PRO   190      29.148  22.662  52.497  1.00  0.00           H  
ATOM   2725  CB  PRO   190      30.678  20.946  52.356  1.00  0.00           C  
ATOM   2726  HB2 PRO   190      30.209  20.484  53.224  1.00  0.00           H  
ATOM   2727  HB3 PRO   190      30.427  20.411  51.440  1.00  0.00           H  
ATOM   2728  CA  PRO   190      32.122  21.116  52.628  1.00  0.00           C  
ATOM   2729  HA  PRO   190      32.489  20.207  53.103  1.00  0.00           H  
ATOM   2730  C   PRO   190      32.889  21.136  51.266  1.00  0.00           C  
ATOM   2731  O   PRO   190      33.009  22.163  50.575  1.00  0.00           O  
ATOM   2732  N   MET   191      33.427  19.980  50.894  1.00  0.00           N  
ATOM   2733  H   MET   191      33.387  19.206  51.541  1.00  0.00           H  
ATOM   2734  CA  MET   191      34.133  19.638  49.627  1.00  0.00           C  
ATOM   2735  HA  MET   191      34.903  20.408  49.580  1.00  0.00           H  
ATOM   2736  CB  MET   191      34.805  18.262  49.779  1.00  0.00           C  
ATOM   2737  HB2 MET   191      35.546  18.253  50.578  1.00  0.00           H  
ATOM   2738  HB3 MET   191      34.012  17.567  50.057  1.00  0.00           H  
ATOM   2739  CG  MET   191      35.450  17.921  48.431  1.00  0.00           C  
ATOM   2740  HG2 MET   191      35.896  16.927  48.399  1.00  0.00           H  
ATOM   2741  HG3 MET   191      34.713  17.798  47.637  1.00  0.00           H  
ATOM   2742  SD  MET   191      36.739  19.011  47.783  1.00  0.00           S  
ATOM   2743  CE  MET   191      38.267  18.397  48.491  1.00  0.00           C  
ATOM   2744  HE1 MET   191      38.315  18.586  49.563  1.00  0.00           H  
ATOM   2745  HE2 MET   191      39.092  18.804  47.906  1.00  0.00           H  
ATOM   2746  HE3 MET   191      38.277  17.323  48.302  1.00  0.00           H  
ATOM   2747  C   MET   191      33.106  19.577  48.486  1.00  0.00           C  
ATOM   2748  O   MET   191      32.242  18.696  48.504  1.00  0.00           O  
ATOM   2749  N   PRO   192      33.207  20.446  47.452  1.00  0.00           N  
ATOM   2750  CD  PRO   192      34.031  21.659  47.413  1.00  0.00           C  
ATOM   2751  HD2 PRO   192      33.692  22.415  48.121  1.00  0.00           H  
ATOM   2752  HD3 PRO   192      35.068  21.415  47.647  1.00  0.00           H  
ATOM   2753  CG  PRO   192      33.822  22.189  45.993  1.00  0.00           C  
ATOM   2754  HG2 PRO   192      34.581  21.877  45.276  1.00  0.00           H  
ATOM   2755  HG3 PRO   192      33.822  23.279  46.005  1.00  0.00           H  
ATOM   2756  CB  PRO   192      32.438  21.607  45.636  1.00  0.00           C  
ATOM   2757  HB2 PRO   192      32.161  21.419  44.599  1.00  0.00           H  
ATOM   2758  HB3 PRO   192      31.670  22.281  46.015  1.00  0.00           H  
ATOM   2759  CA  PRO   192      32.455  20.213  46.268  1.00  0.00           C  
ATOM   2760  HA  PRO   192      31.419  19.941  46.468  1.00  0.00           H  
ATOM   2761  C   PRO   192      33.110  19.058  45.496  1.00  0.00           C  
ATOM   2762  O   PRO   192      34.277  19.195  45.116  1.00  0.00           O  
ATOM   2763  N   LEU   193      32.277  18.052  45.198  1.00  0.00           N  
ATOM   2764  H   LEU   193      31.352  18.065  45.603  1.00  0.00           H  
ATOM   2765  CA  LEU   193      32.516  16.824  44.472  1.00  0.00           C  
ATOM   2766  HA  LEU   193      33.424  16.914  43.876  1.00  0.00           H  
ATOM   2767  CB  LEU   193      32.757  15.661  45.455  1.00  0.00           C  
ATOM   2768  HB2 LEU   193      33.636  15.908  46.050  1.00  0.00           H  
ATOM   2769  HB3 LEU   193      31.914  15.602  46.143  1.00  0.00           H  
ATOM   2770  CG  LEU   193      32.990  14.284  44.781  1.00  0.00           C  
ATOM   2771  HG  LEU   193      33.361  14.519  43.783  1.00  0.00           H  
ATOM   2772  CD1 LEU   193      34.129  13.578  45.555  1.00  0.00           C  
ATOM   2773 HD11 LEU   193      33.774  13.317  46.552  1.00  0.00           H  
ATOM   2774 HD12 LEU   193      34.963  14.274  45.653  1.00  0.00           H  
ATOM   2775 HD13 LEU   193      34.373  12.680  44.988  1.00  0.00           H  
ATOM   2776  CD2 LEU   193      31.710  13.459  44.551  1.00  0.00           C  
ATOM   2777 HD21 LEU   193      32.024  12.598  43.960  1.00  0.00           H  
ATOM   2778 HD22 LEU   193      31.021  14.006  43.907  1.00  0.00           H  
ATOM   2779 HD23 LEU   193      31.232  13.104  45.464  1.00  0.00           H  
ATOM   2780  C   LEU   193      31.498  16.506  43.383  1.00  0.00           C  
ATOM   2781  O   LEU   193      30.312  16.647  43.626  1.00  0.00           O  
ATOM   2782  N   ALA   194      31.967  15.956  42.184  1.00  0.00           N  
ATOM   2783  H   ALA   194      32.957  15.758  42.169  1.00  0.00           H  
ATOM   2784  CA  ALA   194      31.119  15.508  41.069  1.00  0.00           C  
ATOM   2785  HA  ALA   194      30.388  16.294  40.880  1.00  0.00           H  
ATOM   2786  CB  ALA   194      32.055  15.397  39.827  1.00  0.00           C  
ATOM   2787  HB1 ALA   194      32.540  14.425  39.736  1.00  0.00           H  
ATOM   2788  HB2 ALA   194      31.545  15.563  38.878  1.00  0.00           H  
ATOM   2789  HB3 ALA   194      32.786  16.194  39.959  1.00  0.00           H  
ATOM   2790  C   ALA   194      30.344  14.196  41.383  1.00  0.00           C  
ATOM   2791  O   ALA   194      30.959  13.100  41.397  1.00  0.00           O  
ATOM   2792  N   VAL   195      29.044  14.269  41.711  1.00  0.00           N  
ATOM   2793  H   VAL   195      28.710  15.205  41.890  1.00  0.00           H  
ATOM   2794  CA  VAL   195      28.240  13.106  42.183  1.00  0.00           C  
ATOM   2795  HA  VAL   195      28.987  12.388  42.522  1.00  0.00           H  
ATOM   2796  CB  VAL   195      27.386  13.540  43.356  1.00  0.00           C  
ATOM   2797  HB  VAL   195      26.907  14.452  43.002  1.00  0.00           H  
ATOM   2798  CG1 VAL   195      26.339  12.499  43.768  1.00  0.00           C  
ATOM   2799 HG11 VAL   195      25.571  12.304  43.019  1.00  0.00           H  
ATOM   2800 HG12 VAL   195      25.817  12.879  44.646  1.00  0.00           H  
ATOM   2801 HG13 VAL   195      26.902  11.612  44.057  1.00  0.00           H  
ATOM   2802  CG2 VAL   195      28.065  14.045  44.643  1.00  0.00           C  
ATOM   2803 HG21 VAL   195      28.683  13.215  44.985  1.00  0.00           H  
ATOM   2804 HG22 VAL   195      28.795  14.831  44.444  1.00  0.00           H  
ATOM   2805 HG23 VAL   195      27.380  14.368  45.427  1.00  0.00           H  
ATOM   2806  C   VAL   195      27.484  12.453  41.059  1.00  0.00           C  
ATOM   2807  O   VAL   195      26.773  13.156  40.343  1.00  0.00           O  
ATOM   2808  N   HIE   196      27.568  11.148  40.934  1.00  0.00           N  
ATOM   2809  H   HIE   196      28.208  10.602  41.492  1.00  0.00           H  
ATOM   2810  CA  HIE   196      26.676  10.282  40.123  1.00  0.00           C  
ATOM   2811  HA  HIE   196      26.367  10.771  39.200  1.00  0.00           H  
ATOM   2812  CB  HIE   196      27.432   9.000  39.749  1.00  0.00           C  
ATOM   2813  HB2 HIE   196      28.491   9.258  39.760  1.00  0.00           H  
ATOM   2814  HB3 HIE   196      27.256   8.219  40.489  1.00  0.00           H  
ATOM   2815  CG  HIE   196      27.156   8.386  38.409  1.00  0.00           C  
ATOM   2816  ND1 HIE   196      25.906   8.099  37.894  1.00  0.00           N  
ATOM   2817  CE1 HIE   196      26.090   7.674  36.627  1.00  0.00           C  
ATOM   2818  HE1 HIE   196      25.339   7.378  35.909  1.00  0.00           H  
ATOM   2819  NE2 HIE   196      27.363   7.619  36.340  1.00  0.00           N  
ATOM   2820  HE2 HIE   196      27.733   7.332  35.444  1.00  0.00           H  
ATOM   2821  CD2 HIE   196      28.080   8.141  37.398  1.00  0.00           C  
ATOM   2822  HD2 HIE   196      29.143   8.332  37.404  1.00  0.00           H  
ATOM   2823  C   HIE   196      25.387   9.775  40.819  1.00  0.00           C  
ATOM   2824  O   HIE   196      25.258   9.672  42.015  1.00  0.00           O  
ATOM   2825  N   ARG   197      24.439   9.315  40.017  1.00  0.00           N  
ATOM   2826  H   ARG   197      24.633   9.386  39.028  1.00  0.00           H  
ATOM   2827  CA  ARG   197      23.156   8.652  40.387  1.00  0.00           C  
ATOM   2828  HA  ARG   197      22.780   9.161  41.274  1.00  0.00           H  
ATOM   2829  CB  ARG   197      22.016   8.935  39.317  1.00  0.00           C  
ATOM   2830  HB2 ARG   197      21.126   8.406  39.656  1.00  0.00           H  
ATOM   2831  HB3 ARG   197      21.748   9.992  39.334  1.00  0.00           H  
ATOM   2832  CG  ARG   197      22.374   8.305  37.945  1.00  0.00           C  
ATOM   2833  HG2 ARG   197      23.299   8.846  37.746  1.00  0.00           H  
ATOM   2834  HG3 ARG   197      22.444   7.218  37.967  1.00  0.00           H  
ATOM   2835  CD  ARG   197      21.245   8.719  36.958  1.00  0.00           C  
ATOM   2836  HD2 ARG   197      20.278   8.413  37.357  1.00  0.00           H  
ATOM   2837  HD3 ARG   197      21.208   9.794  36.786  1.00  0.00           H  
ATOM   2838  NE  ARG   197      21.253   8.097  35.612  1.00  0.00           N  
ATOM   2839  HE  ARG   197      20.560   7.412  35.345  1.00  0.00           H  
ATOM   2840  CZ  ARG   197      22.025   8.426  34.632  1.00  0.00           C  
ATOM   2841  NH1 ARG   197      21.900   7.793  33.448  1.00  0.00           N  
ATOM   2842 HH11 ARG   197      21.219   7.069  33.271  1.00  0.00           H  
ATOM   2843 HH12 ARG   197      22.493   8.027  32.665  1.00  0.00           H  
ATOM   2844  NH2 ARG   197      22.969   9.317  34.829  1.00  0.00           N  
ATOM   2845 HH21 ARG   197      23.103   9.843  35.680  1.00  0.00           H  
ATOM   2846 HH22 ARG   197      23.310   9.807  34.014  1.00  0.00           H  
ATOM   2847  C   ARG   197      23.314   7.115  40.646  1.00  0.00           C  
ATOM   2848  O   ARG   197      22.498   6.639  41.453  1.00  0.00           O  
ATOM   2849  N   ARG   198      24.344   6.412  40.043  1.00  0.00           N  
ATOM   2850  H   ARG   198      24.896   6.932  39.375  1.00  0.00           H  
ATOM   2851  CA  ARG   198      24.583   4.922  39.952  1.00  0.00           C  
ATOM   2852  HA  ARG   198      23.572   4.523  39.873  1.00  0.00           H  
ATOM   2853  CB  ARG   198      25.287   4.554  38.604  1.00  0.00           C  
ATOM   2854  HB2 ARG   198      24.711   5.052  37.824  1.00  0.00           H  
ATOM   2855  HB3 ARG   198      26.280   5.002  38.599  1.00  0.00           H  
ATOM   2856  CG  ARG   198      25.442   3.070  38.426  1.00  0.00           C  
ATOM   2857  HG2 ARG   198      26.122   2.690  39.188  1.00  0.00           H  
ATOM   2858  HG3 ARG   198      24.445   2.631  38.457  1.00  0.00           H  
ATOM   2859  CD  ARG   198      26.116   2.845  37.017  1.00  0.00           C  
ATOM   2860  HD2 ARG   198      25.364   2.689  36.244  1.00  0.00           H  
ATOM   2861  HD3 ARG   198      26.719   3.730  36.816  1.00  0.00           H  
ATOM   2862  NE  ARG   198      26.967   1.624  37.073  1.00  0.00           N  
ATOM   2863  HE  ARG   198      26.620   0.909  37.697  1.00  0.00           H  
ATOM   2864  CZ  ARG   198      28.088   1.410  36.398  1.00  0.00           C  
ATOM   2865  NH1 ARG   198      28.641   0.242  36.249  1.00  0.00           N  
ATOM   2866 HH11 ARG   198      28.123  -0.570  36.553  1.00  0.00           H  
ATOM   2867 HH12 ARG   198      29.509   0.163  35.738  1.00  0.00           H  
ATOM   2868  NH2 ARG   198      28.740   2.310  35.740  1.00  0.00           N  
ATOM   2869 HH21 ARG   198      28.403   3.255  35.622  1.00  0.00           H  
ATOM   2870 HH22 ARG   198      29.575   2.056  35.231  1.00  0.00           H  
ATOM   2871  C   ARG   198      25.279   4.348  41.153  1.00  0.00           C  
ATOM   2872  O   ARG   198      26.472   4.570  41.379  1.00  0.00           O  
ATOM   2873  N   GLN   199      24.529   3.615  41.900  1.00  0.00           N  
ATOM   2874  H   GLN   199      23.650   3.266  41.545  1.00  0.00           H  
ATOM   2875  CA  GLN   199      24.945   3.217  43.303  1.00  0.00           C  
ATOM   2876  HA  GLN   199      25.678   3.965  43.603  1.00  0.00           H  
ATOM   2877  CB  GLN   199      23.709   3.153  44.220  1.00  0.00           C  
ATOM   2878  HB2 GLN   199      22.932   2.542  43.758  1.00  0.00           H  
ATOM   2879  HB3 GLN   199      24.047   2.552  45.063  1.00  0.00           H  
ATOM   2880  CG  GLN   199      23.081   4.540  44.600  1.00  0.00           C  
ATOM   2881  HG2 GLN   199      23.876   5.263  44.782  1.00  0.00           H  
ATOM   2882  HG3 GLN   199      22.657   4.832  43.639  1.00  0.00           H  
ATOM   2883  CD  GLN   199      22.125   4.496  45.779  1.00  0.00           C  
ATOM   2884  OE1 GLN   199      21.599   3.456  46.166  1.00  0.00           O  
ATOM   2885  NE2 GLN   199      21.725   5.624  46.226  1.00  0.00           N  
ATOM   2886 HE21 GLN   199      22.136   6.415  45.750  1.00  0.00           H  
ATOM   2887 HE22 GLN   199      21.060   5.645  46.986  1.00  0.00           H  
ATOM   2888  C   GLN   199      25.743   1.900  43.374  1.00  0.00           C  
ATOM   2889  O   GLN   199      25.939   1.449  44.456  1.00  0.00           O  
ATOM   2890  N   ASP   200      26.287   1.424  42.228  1.00  0.00           N  
ATOM   2891  H   ASP   200      26.294   1.999  41.397  1.00  0.00           H  
ATOM   2892  CA  ASP   200      27.238   0.273  42.139  1.00  0.00           C  
ATOM   2893  HA  ASP   200      26.745  -0.583  42.601  1.00  0.00           H  
ATOM   2894  CB  ASP   200      27.514   0.093  40.579  1.00  0.00           C  
ATOM   2895  HB2 ASP   200      28.409  -0.519  40.469  1.00  0.00           H  
ATOM   2896  HB3 ASP   200      27.568   1.098  40.160  1.00  0.00           H  
ATOM   2897  CG  ASP   200      26.431  -0.628  39.779  1.00  0.00           C  
ATOM   2898  OD1 ASP   200      26.445  -0.603  38.547  1.00  0.00           O  
ATOM   2899  OD2 ASP   200      25.689  -1.345  40.468  1.00  0.00           O  
ATOM   2900  C   ASP   200      28.538   0.580  42.802  1.00  0.00           C  
ATOM   2901  O   ASP   200      29.180  -0.398  43.304  1.00  0.00           O  
ATOM   2902  N   GLY   201      28.913   1.882  42.963  1.00  0.00           N  
ATOM   2903  H   GLY   201      28.308   2.573  42.544  1.00  0.00           H  
ATOM   2904  CA  GLY   201      29.990   2.234  43.926  1.00  0.00           C  
ATOM   2905  HA2 GLY   201      30.597   1.413  44.309  1.00  0.00           H  
ATOM   2906  HA3 GLY   201      30.761   2.799  43.402  1.00  0.00           H  
ATOM   2907  C   GLY   201      29.456   3.094  45.119  1.00  0.00           C  
ATOM   2908  O   GLY   201      28.487   3.852  44.930  1.00  0.00           O  
ATOM   2909  N   ALA   202      29.984   2.897  46.377  1.00  0.00           N  
ATOM   2910  H   ALA   202      30.728   2.238  46.556  1.00  0.00           H  
ATOM   2911  CA  ALA   202      29.427   3.491  47.596  1.00  0.00           C  
ATOM   2912  HA  ALA   202      28.361   3.280  47.679  1.00  0.00           H  
ATOM   2913  CB  ALA   202      30.179   2.954  48.797  1.00  0.00           C  
ATOM   2914  HB1 ALA   202      30.011   1.879  48.859  1.00  0.00           H  
ATOM   2915  HB2 ALA   202      29.769   3.448  49.678  1.00  0.00           H  
ATOM   2916  HB3 ALA   202      31.211   3.290  48.688  1.00  0.00           H  
ATOM   2917  C   ALA   202      29.544   5.013  47.551  1.00  0.00           C  
ATOM   2918  O   ALA   202      28.648   5.711  48.007  1.00  0.00           O  
ATOM   2919  N   LEU   203      30.640   5.591  47.037  1.00  0.00           N  
ATOM   2920  H   LEU   203      31.322   5.084  46.491  1.00  0.00           H  
ATOM   2921  CA  LEU   203      30.968   7.036  47.064  1.00  0.00           C  
ATOM   2922  HA  LEU   203      30.553   7.541  47.936  1.00  0.00           H  
ATOM   2923  CB  LEU   203      32.399   7.296  47.388  1.00  0.00           C  
ATOM   2924  HB2 LEU   203      33.008   6.861  46.597  1.00  0.00           H  
ATOM   2925  HB3 LEU   203      32.650   8.354  47.471  1.00  0.00           H  
ATOM   2926  CG  LEU   203      32.955   6.568  48.601  1.00  0.00           C  
ATOM   2927  HG  LEU   203      33.095   5.503  48.412  1.00  0.00           H  
ATOM   2928  CD1 LEU   203      34.342   7.107  49.057  1.00  0.00           C  
ATOM   2929 HD11 LEU   203      34.443   8.144  49.376  1.00  0.00           H  
ATOM   2930 HD12 LEU   203      34.994   6.995  48.191  1.00  0.00           H  
ATOM   2931 HD13 LEU   203      34.717   6.404  49.801  1.00  0.00           H  
ATOM   2932  CD2 LEU   203      32.059   6.638  49.854  1.00  0.00           C  
ATOM   2933 HD21 LEU   203      31.085   6.239  49.571  1.00  0.00           H  
ATOM   2934 HD22 LEU   203      32.511   6.021  50.631  1.00  0.00           H  
ATOM   2935 HD23 LEU   203      31.889   7.641  50.245  1.00  0.00           H  
ATOM   2936  C   LEU   203      30.601   7.783  45.729  1.00  0.00           C  
ATOM   2937  O   LEU   203      30.863   8.917  45.617  1.00  0.00           O  
ATOM   2938  N   VAL   204      29.934   7.055  44.777  1.00  0.00           N  
ATOM   2939  H   VAL   204      29.797   6.055  44.797  1.00  0.00           H  
ATOM   2940  CA  VAL   204      29.236   7.694  43.605  1.00  0.00           C  
ATOM   2941  HA  VAL   204      28.989   6.922  42.875  1.00  0.00           H  
ATOM   2942  CB  VAL   204      27.794   8.174  43.960  1.00  0.00           C  
ATOM   2943  HB  VAL   204      27.363   8.671  43.091  1.00  0.00           H  
ATOM   2944  CG1 VAL   204      27.017   6.894  44.305  1.00  0.00           C  
ATOM   2945 HG11 VAL   204      27.410   6.308  45.135  1.00  0.00           H  
ATOM   2946 HG12 VAL   204      25.956   7.096  44.454  1.00  0.00           H  
ATOM   2947 HG13 VAL   204      26.985   6.204  43.462  1.00  0.00           H  
ATOM   2948  CG2 VAL   204      27.666   9.171  45.092  1.00  0.00           C  
ATOM   2949 HG21 VAL   204      26.603   9.213  45.326  1.00  0.00           H  
ATOM   2950 HG22 VAL   204      28.201  10.055  44.745  1.00  0.00           H  
ATOM   2951 HG23 VAL   204      28.088   8.790  46.022  1.00  0.00           H  
ATOM   2952  C   VAL   204      29.976   8.798  42.878  1.00  0.00           C  
ATOM   2953  O   VAL   204      29.383   9.710  42.401  1.00  0.00           O  
ATOM   2954  N   TRP   205      31.351   8.721  42.720  1.00  0.00           N  
ATOM   2955  H   TRP   205      31.821   7.988  43.233  1.00  0.00           H  
ATOM   2956  CA  TRP   205      32.110   9.703  41.898  1.00  0.00           C  
ATOM   2957  HA  TRP   205      31.940  10.730  42.220  1.00  0.00           H  
ATOM   2958  CB  TRP   205      33.651   9.365  41.991  1.00  0.00           C  
ATOM   2959  HB2 TRP   205      33.830   8.365  41.597  1.00  0.00           H  
ATOM   2960  HB3 TRP   205      34.183   9.983  41.267  1.00  0.00           H  
ATOM   2961  CG  TRP   205      34.184   9.348  43.415  1.00  0.00           C  
ATOM   2962  CD1 TRP   205      33.619   9.946  44.493  1.00  0.00           C  
ATOM   2963  HD1 TRP   205      32.646  10.410  44.431  1.00  0.00           H  
ATOM   2964  NE1 TRP   205      34.435   9.850  45.630  1.00  0.00           N  
ATOM   2965  HE1 TRP   205      34.248  10.176  46.568  1.00  0.00           H  
ATOM   2966  CE2 TRP   205      35.485   9.035  45.344  1.00  0.00           C  
ATOM   2967  CZ2 TRP   205      36.387   8.415  46.257  1.00  0.00           C  
ATOM   2968  HZ2 TRP   205      36.335   8.600  47.320  1.00  0.00           H  
ATOM   2969  CH2 TRP   205      37.319   7.485  45.740  1.00  0.00           C  
ATOM   2970  HH2 TRP   205      38.041   6.986  46.369  1.00  0.00           H  
ATOM   2971  CZ3 TRP   205      37.368   7.367  44.280  1.00  0.00           C  
ATOM   2972  HZ3 TRP   205      38.243   6.864  43.895  1.00  0.00           H  
ATOM   2973  CE3 TRP   205      36.459   7.956  43.359  1.00  0.00           C  
ATOM   2974  HE3 TRP   205      36.605   7.750  42.309  1.00  0.00           H  
ATOM   2975  CD2 TRP   205      35.454   8.762  43.917  1.00  0.00           C  
ATOM   2976  C   TRP   205      31.769   9.625  40.391  1.00  0.00           C  
ATOM   2977  O   TRP   205      31.857   8.549  39.823  1.00  0.00           O  
ATOM   2978  N   SER   206      31.276  10.745  39.874  1.00  0.00           N  
ATOM   2979  H   SER   206      31.197  11.561  40.463  1.00  0.00           H  
ATOM   2980  CA  SER   206      30.914  10.908  38.454  1.00  0.00           C  
ATOM   2981  HA  SER   206      30.061  10.282  38.194  1.00  0.00           H  
ATOM   2982  CB  SER   206      30.631  12.327  38.052  1.00  0.00           C  
ATOM   2983  HB2 SER   206      31.433  13.017  38.317  1.00  0.00           H  
ATOM   2984  HB3 SER   206      30.682  12.280  36.964  1.00  0.00           H  
ATOM   2985  OG  SER   206      29.286  12.755  38.462  1.00  0.00           O  
ATOM   2986  HG  SER   206      29.151  13.650  38.142  1.00  0.00           H  
ATOM   2987  C   SER   206      32.137  10.416  37.659  1.00  0.00           C  
ATOM   2988  O   SER   206      33.283  10.836  37.869  1.00  0.00           O  
ATOM   2989  N   GLY   207      31.987   9.591  36.603  1.00  0.00           N  
ATOM   2990  H   GLY   207      31.048   9.304  36.366  1.00  0.00           H  
ATOM   2991  CA  GLY   207      33.002   9.413  35.542  1.00  0.00           C  
ATOM   2992  HA2 GLY   207      33.996   9.553  35.969  1.00  0.00           H  
ATOM   2993  HA3 GLY   207      32.852   8.449  35.056  1.00  0.00           H  
ATOM   2994  C   GLY   207      32.763  10.555  34.487  1.00  0.00           C  
ATOM   2995  O   GLY   207      31.893  11.413  34.579  1.00  0.00           O  
ATOM   2996  N   SER   208      33.601  10.496  33.514  1.00  0.00           N  
ATOM   2997  H   SER   208      34.539  10.135  33.620  1.00  0.00           H  
ATOM   2998  CA  SER   208      33.497  11.177  32.249  1.00  0.00           C  
ATOM   2999  HA  SER   208      33.579  12.262  32.305  1.00  0.00           H  
ATOM   3000  CB  SER   208      34.690  10.791  31.367  1.00  0.00           C  
ATOM   3001  HB2 SER   208      34.607   9.718  31.196  1.00  0.00           H  
ATOM   3002  HB3 SER   208      34.683  11.311  30.409  1.00  0.00           H  
ATOM   3003  OG  SER   208      35.803  11.098  32.073  1.00  0.00           O  
ATOM   3004  HG  SER   208      36.529  10.517  31.835  1.00  0.00           H  
ATOM   3005  C   SER   208      32.250  10.740  31.498  1.00  0.00           C  
ATOM   3006  O   SER   208      31.910  11.437  30.543  1.00  0.00           O  
ATOM   3007  N   ASP   209      31.520   9.695  31.844  1.00  0.00           N  
ATOM   3008  H   ASP   209      31.921   9.102  32.556  1.00  0.00           H  
ATOM   3009  CA  ASP   209      30.201   9.323  31.332  1.00  0.00           C  
ATOM   3010  HA  ASP   209      30.266   9.344  30.244  1.00  0.00           H  
ATOM   3011  CB  ASP   209      29.734   7.935  31.799  1.00  0.00           C  
ATOM   3012  HB2 ASP   209      30.551   7.216  31.743  1.00  0.00           H  
ATOM   3013  HB3 ASP   209      28.925   7.601  31.149  1.00  0.00           H  
ATOM   3014  CG  ASP   209      29.433   7.810  33.267  1.00  0.00           C  
ATOM   3015  OD1 ASP   209      30.223   8.298  34.052  1.00  0.00           O  
ATOM   3016  OD2 ASP   209      28.274   7.418  33.659  1.00  0.00           O  
ATOM   3017  C   ASP   209      29.119  10.272  31.742  1.00  0.00           C  
ATOM   3018  O   ASP   209      28.184  10.428  30.903  1.00  0.00           O  
ATOM   3019  N   VAL   210      29.203  10.911  32.931  1.00  0.00           N  
ATOM   3020  H   VAL   210      29.845  10.566  33.630  1.00  0.00           H  
ATOM   3021  CA  VAL   210      28.303  11.998  33.407  1.00  0.00           C  
ATOM   3022  HA  VAL   210      27.270  11.675  33.277  1.00  0.00           H  
ATOM   3023  CB  VAL   210      28.485  12.278  34.900  1.00  0.00           C  
ATOM   3024  HB  VAL   210      29.445  12.580  35.317  1.00  0.00           H  
ATOM   3025  CG1 VAL   210      27.349  13.241  35.379  1.00  0.00           C  
ATOM   3026 HG11 VAL   210      26.382  13.005  34.936  1.00  0.00           H  
ATOM   3027 HG12 VAL   210      27.604  14.217  34.967  1.00  0.00           H  
ATOM   3028 HG13 VAL   210      27.285  13.267  36.467  1.00  0.00           H  
ATOM   3029  CG2 VAL   210      28.215  10.947  35.608  1.00  0.00           C  
ATOM   3030 HG21 VAL   210      27.321  10.457  35.221  1.00  0.00           H  
ATOM   3031 HG22 VAL   210      27.992  11.029  36.672  1.00  0.00           H  
ATOM   3032 HG23 VAL   210      29.111  10.331  35.544  1.00  0.00           H  
ATOM   3033  C   VAL   210      28.524  13.288  32.572  1.00  0.00           C  
ATOM   3034  O   VAL   210      27.527  13.892  32.145  1.00  0.00           O  
ATOM   3035  N   VAL   211      29.804  13.529  32.204  1.00  0.00           N  
ATOM   3036  H   VAL   211      30.529  12.952  32.605  1.00  0.00           H  
ATOM   3037  CA  VAL   211      30.119  14.518  31.198  1.00  0.00           C  
ATOM   3038  HA  VAL   211      29.502  15.356  31.521  1.00  0.00           H  
ATOM   3039  CB  VAL   211      31.590  14.908  31.208  1.00  0.00           C  
ATOM   3040  HB  VAL   211      32.307  14.217  30.764  1.00  0.00           H  
ATOM   3041  CG1 VAL   211      31.691  16.226  30.413  1.00  0.00           C  
ATOM   3042 HG11 VAL   211      31.106  16.982  30.938  1.00  0.00           H  
ATOM   3043 HG12 VAL   211      32.738  16.520  30.349  1.00  0.00           H  
ATOM   3044 HG13 VAL   211      31.394  16.299  29.366  1.00  0.00           H  
ATOM   3045  CG2 VAL   211      32.042  15.317  32.638  1.00  0.00           C  
ATOM   3046 HG21 VAL   211      33.016  15.800  32.716  1.00  0.00           H  
ATOM   3047 HG22 VAL   211      31.410  16.140  32.971  1.00  0.00           H  
ATOM   3048 HG23 VAL   211      31.964  14.438  33.278  1.00  0.00           H  
ATOM   3049  C   VAL   211      29.670  14.346  29.791  1.00  0.00           C  
ATOM   3050  O   VAL   211      29.070  15.250  29.213  1.00  0.00           O  
ATOM   3051  N   MET   212      29.760  13.170  29.282  1.00  0.00           N  
ATOM   3052  H   MET   212      30.301  12.519  29.832  1.00  0.00           H  
ATOM   3053  CA  MET   212      29.180  12.836  27.976  1.00  0.00           C  
ATOM   3054  HA  MET   212      29.563  13.511  27.212  1.00  0.00           H  
ATOM   3055  CB  MET   212      29.769  11.458  27.665  1.00  0.00           C  
ATOM   3056  HB2 MET   212      29.462  10.816  28.490  1.00  0.00           H  
ATOM   3057  HB3 MET   212      30.854  11.549  27.714  1.00  0.00           H  
ATOM   3058  CG  MET   212      29.402  10.929  26.243  1.00  0.00           C  
ATOM   3059  HG2 MET   212      29.773   9.908  26.160  1.00  0.00           H  
ATOM   3060  HG3 MET   212      28.323  10.912  26.087  1.00  0.00           H  
ATOM   3061  SD  MET   212      30.134  12.051  25.029  1.00  0.00           S  
ATOM   3062  CE  MET   212      31.699  11.109  24.876  1.00  0.00           C  
ATOM   3063  HE1 MET   212      32.161  11.126  25.863  1.00  0.00           H  
ATOM   3064  HE2 MET   212      32.329  11.586  24.125  1.00  0.00           H  
ATOM   3065  HE3 MET   212      31.484  10.060  24.669  1.00  0.00           H  
ATOM   3066  C   MET   212      27.664  12.794  28.009  1.00  0.00           C  
ATOM   3067  O   MET   212      26.938  13.443  27.237  1.00  0.00           O  
ATOM   3068  N   GLY   213      27.108  12.091  28.998  1.00  0.00           N  
ATOM   3069  H   GLY   213      27.693  11.496  29.567  1.00  0.00           H  
ATOM   3070  CA  GLY   213      25.747  12.164  29.340  1.00  0.00           C  
ATOM   3071  HA2 GLY   213      25.394  13.195  29.385  1.00  0.00           H  
ATOM   3072  HA3 GLY   213      25.621  11.753  30.342  1.00  0.00           H  
ATOM   3073  C   GLY   213      24.747  11.273  28.476  1.00  0.00           C  
ATOM   3074  O   GLY   213      25.136  10.789  27.439  1.00  0.00           O  
ATOM   3075  N   GLU   214      23.478  11.240  28.873  1.00  0.00           N  
ATOM   3076  H   GLU   214      23.232  11.754  29.706  1.00  0.00           H  
ATOM   3077  CA  GLU   214      22.509  10.628  28.005  1.00  0.00           C  
ATOM   3078  HA  GLU   214      22.907   9.674  27.659  1.00  0.00           H  
ATOM   3079  CB  GLU   214      21.152  10.339  28.730  1.00  0.00           C  
ATOM   3080  HB2 GLU   214      20.561   9.780  28.005  1.00  0.00           H  
ATOM   3081  HB3 GLU   214      20.604  11.275  28.836  1.00  0.00           H  
ATOM   3082  CG  GLU   214      21.294   9.486  30.050  1.00  0.00           C  
ATOM   3083  HG2 GLU   214      21.818  10.052  30.820  1.00  0.00           H  
ATOM   3084  HG3 GLU   214      20.319   9.221  30.459  1.00  0.00           H  
ATOM   3085  CD  GLU   214      22.166   8.245  29.847  1.00  0.00           C  
ATOM   3086  OE1 GLU   214      22.889   7.840  30.745  1.00  0.00           O  
ATOM   3087  OE2 GLU   214      22.220   7.720  28.686  1.00  0.00           O  
ATOM   3088  C   GLU   214      22.305  11.399  26.751  1.00  0.00           C  
ATOM   3089  O   GLU   214      22.221  10.785  25.703  1.00  0.00           O  
ATOM   3090  N   ALA   215      22.401  12.746  26.827  1.00  0.00           N  
ATOM   3091  H   ALA   215      22.713  13.154  27.696  1.00  0.00           H  
ATOM   3092  CA  ALA   215      22.278  13.666  25.634  1.00  0.00           C  
ATOM   3093  HA  ALA   215      21.261  13.590  25.248  1.00  0.00           H  
ATOM   3094  CB  ALA   215      22.428  15.081  26.162  1.00  0.00           C  
ATOM   3095  HB1 ALA   215      21.607  15.258  26.856  1.00  0.00           H  
ATOM   3096  HB2 ALA   215      22.389  15.822  25.363  1.00  0.00           H  
ATOM   3097  HB3 ALA   215      23.375  15.245  26.676  1.00  0.00           H  
ATOM   3098  C   ALA   215      23.217  13.293  24.449  1.00  0.00           C  
ATOM   3099  O   ALA   215      22.664  13.066  23.338  1.00  0.00           O  
ATOM   3100  N   THR   216      24.493  13.013  24.678  1.00  0.00           N  
ATOM   3101  H   THR   216      24.863  13.280  25.579  1.00  0.00           H  
ATOM   3102  CA  THR   216      25.427  12.601  23.617  1.00  0.00           C  
ATOM   3103  HA  THR   216      25.099  13.100  22.705  1.00  0.00           H  
ATOM   3104  CB  THR   216      26.860  12.826  23.971  1.00  0.00           C  
ATOM   3105  HB  THR   216      27.247  12.055  24.637  1.00  0.00           H  
ATOM   3106  CG2 THR   216      27.634  12.923  22.616  1.00  0.00           C  
ATOM   3107 HG21 THR   216      28.631  13.286  22.863  1.00  0.00           H  
ATOM   3108 HG22 THR   216      27.783  11.879  22.337  1.00  0.00           H  
ATOM   3109 HG23 THR   216      27.075  13.412  21.818  1.00  0.00           H  
ATOM   3110  OG1 THR   216      26.853  14.097  24.638  1.00  0.00           O  
ATOM   3111  HG1 THR   216      27.022  13.892  25.560  1.00  0.00           H  
ATOM   3112  C   THR   216      25.213  11.098  23.227  1.00  0.00           C  
ATOM   3113  O   THR   216      25.578  10.727  22.111  1.00  0.00           O  
ATOM   3114  N   ARG   217      24.710  10.329  24.180  1.00  0.00           N  
ATOM   3115  H   ARG   217      24.513  10.750  25.077  1.00  0.00           H  
ATOM   3116  CA  ARG   217      24.334   8.968  23.826  1.00  0.00           C  
ATOM   3117  HA  ARG   217      25.096   8.603  23.137  1.00  0.00           H  
ATOM   3118  CB  ARG   217      24.410   8.109  25.123  1.00  0.00           C  
ATOM   3119  HB2 ARG   217      23.642   8.466  25.808  1.00  0.00           H  
ATOM   3120  HB3 ARG   217      24.216   7.097  24.768  1.00  0.00           H  
ATOM   3121  CG  ARG   217      25.738   8.057  25.919  1.00  0.00           C  
ATOM   3122  HG2 ARG   217      26.579   7.819  25.268  1.00  0.00           H  
ATOM   3123  HG3 ARG   217      25.978   9.086  26.184  1.00  0.00           H  
ATOM   3124  CD  ARG   217      25.708   6.968  27.034  1.00  0.00           C  
ATOM   3125  HD2 ARG   217      25.130   6.105  26.702  1.00  0.00           H  
ATOM   3126  HD3 ARG   217      26.719   6.585  27.170  1.00  0.00           H  
ATOM   3127  NE  ARG   217      25.281   7.451  28.411  1.00  0.00           N  
ATOM   3128  HE  ARG   217      24.371   7.114  28.688  1.00  0.00           H  
ATOM   3129  CZ  ARG   217      25.978   8.225  29.213  1.00  0.00           C  
ATOM   3130  NH1 ARG   217      27.210   8.433  29.056  1.00  0.00           N  
ATOM   3131 HH11 ARG   217      27.735   8.047  28.284  1.00  0.00           H  
ATOM   3132 HH12 ARG   217      27.667   9.102  29.658  1.00  0.00           H  
ATOM   3133  NH2 ARG   217      25.444   8.695  30.283  1.00  0.00           N  
ATOM   3134 HH21 ARG   217      24.628   8.171  30.566  1.00  0.00           H  
ATOM   3135 HH22 ARG   217      26.076   9.123  30.945  1.00  0.00           H  
ATOM   3136  C   ARG   217      23.027   8.717  23.015  1.00  0.00           C  
ATOM   3137  O   ARG   217      22.936   7.704  22.261  1.00  0.00           O  
ATOM   3138  N   ASP   218      22.078   9.644  23.168  1.00  0.00           N  
ATOM   3139  H   ASP   218      22.284  10.389  23.819  1.00  0.00           H  
ATOM   3140  CA  ASP   218      20.843   9.759  22.415  1.00  0.00           C  
ATOM   3141  HA  ASP   218      20.441   8.746  22.405  1.00  0.00           H  
ATOM   3142  CB  ASP   218      19.813  10.544  23.275  1.00  0.00           C  
ATOM   3143  HB2 ASP   218      19.994  11.587  23.011  1.00  0.00           H  
ATOM   3144  HB3 ASP   218      20.094  10.570  24.328  1.00  0.00           H  
ATOM   3145  CG  ASP   218      18.387  10.227  23.088  1.00  0.00           C  
ATOM   3146  OD1 ASP   218      18.049   9.289  22.348  1.00  0.00           O  
ATOM   3147  OD2 ASP   218      17.564  10.886  23.762  1.00  0.00           O  
ATOM   3148  C   ASP   218      20.943  10.243  20.973  1.00  0.00           C  
ATOM   3149  O   ASP   218      20.117  10.062  20.114  1.00  0.00           O  
ATOM   3150  N   ASN   219      21.911  11.243  20.822  1.00  0.00           N  
ATOM   3151  H   ASN   219      22.397  11.526  21.661  1.00  0.00           H  
ATOM   3152  CA  ASN   219      22.206  11.894  19.514  1.00  0.00           C  
ATOM   3153  HA  ASN   219      21.405  12.560  19.193  1.00  0.00           H  
ATOM   3154  CB  ASN   219      23.361  12.858  19.851  1.00  0.00           C  
ATOM   3155  HB2 ASN   219      24.284  12.336  20.105  1.00  0.00           H  
ATOM   3156  HB3 ASN   219      23.103  13.447  20.731  1.00  0.00           H  
ATOM   3157  CG  ASN   219      23.770  13.786  18.726  1.00  0.00           C  
ATOM   3158  OD1 ASN   219      23.569  13.566  17.538  1.00  0.00           O  
ATOM   3159  ND2 ASN   219      24.460  14.843  18.989  1.00  0.00           N  
ATOM   3160 HD21 ASN   219      24.817  15.115  19.894  1.00  0.00           H  
ATOM   3161 HD22 ASN   219      24.586  15.525  18.255  1.00  0.00           H  
ATOM   3162  C   ASN   219      22.594  10.904  18.354  1.00  0.00           C  
ATOM   3163  O   ASN   219      23.585  10.176  18.426  1.00  0.00           O  
ATOM   3164  N   PRO   220      21.892  10.933  17.220  1.00  0.00           N  
ATOM   3165  CD  PRO   220      20.602  11.481  17.037  1.00  0.00           C  
ATOM   3166  HD2 PRO   220      19.831  11.079  17.693  1.00  0.00           H  
ATOM   3167  HD3 PRO   220      20.695  12.566  17.091  1.00  0.00           H  
ATOM   3168  CG  PRO   220      20.134  11.029  15.644  1.00  0.00           C  
ATOM   3169  HG2 PRO   220      19.059  10.858  15.586  1.00  0.00           H  
ATOM   3170  HG3 PRO   220      20.410  11.832  14.959  1.00  0.00           H  
ATOM   3171  CB  PRO   220      20.972   9.829  15.325  1.00  0.00           C  
ATOM   3172  HB2 PRO   220      21.109   9.714  14.249  1.00  0.00           H  
ATOM   3173  HB3 PRO   220      20.460   8.973  15.764  1.00  0.00           H  
ATOM   3174  CA  PRO   220      22.245   9.937  16.126  1.00  0.00           C  
ATOM   3175  HA  PRO   220      22.404   8.950  16.558  1.00  0.00           H  
ATOM   3176  C   PRO   220      23.390  10.349  15.196  1.00  0.00           C  
ATOM   3177  O   PRO   220      23.715   9.795  14.174  1.00  0.00           O  
ATOM   3178  N   GLN   221      23.959  11.505  15.515  1.00  0.00           N  
ATOM   3179  H   GLN   221      23.620  12.003  16.325  1.00  0.00           H  
ATOM   3180  CA  GLN   221      25.013  12.156  14.767  1.00  0.00           C  
ATOM   3181  HA  GLN   221      25.108  11.859  13.723  1.00  0.00           H  
ATOM   3182  CB  GLN   221      24.683  13.655  14.736  1.00  0.00           C  
ATOM   3183  HB2 GLN   221      24.990  14.159  15.652  1.00  0.00           H  
ATOM   3184  HB3 GLN   221      25.219  14.081  13.888  1.00  0.00           H  
ATOM   3185  CG  GLN   221      23.236  14.040  14.568  1.00  0.00           C  
ATOM   3186  HG2 GLN   221      22.563  13.610  15.309  1.00  0.00           H  
ATOM   3187  HG3 GLN   221      23.060  15.114  14.633  1.00  0.00           H  
ATOM   3188  CD  GLN   221      22.679  13.627  13.157  1.00  0.00           C  
ATOM   3189  OE1 GLN   221      23.351  13.638  12.169  1.00  0.00           O  
ATOM   3190  NE2 GLN   221      21.412  13.463  13.027  1.00  0.00           N  
ATOM   3191 HE21 GLN   221      20.890  13.591  13.882  1.00  0.00           H  
ATOM   3192 HE22 GLN   221      21.106  13.616  12.076  1.00  0.00           H  
ATOM   3193  C   GLN   221      26.434  12.086  15.391  1.00  0.00           C  
ATOM   3194  O   GLN   221      27.351  12.529  14.680  1.00  0.00           O  
ATOM   3195  N   PHE   222      26.568  11.560  16.592  1.00  0.00           N  
ATOM   3196  H   PHE   222      25.737  11.205  17.043  1.00  0.00           H  
ATOM   3197  CA  PHE   222      27.916  11.437  17.257  1.00  0.00           C  
ATOM   3198  HA  PHE   222      28.584  12.179  16.821  1.00  0.00           H  
ATOM   3199  CB  PHE   222      27.739  11.653  18.769  1.00  0.00           C  
ATOM   3200  HB2 PHE   222      27.534  12.712  18.926  1.00  0.00           H  
ATOM   3201  HB3 PHE   222      26.866  11.141  19.174  1.00  0.00           H  
ATOM   3202  CG  PHE   222      28.910  11.272  19.640  1.00  0.00           C  
ATOM   3203  CD1 PHE   222      29.842  12.219  20.000  1.00  0.00           C  
ATOM   3204  HD1 PHE   222      29.729  13.240  19.669  1.00  0.00           H  
ATOM   3205  CE1 PHE   222      30.886  11.946  20.949  1.00  0.00           C  
ATOM   3206  HE1 PHE   222      31.594  12.693  21.276  1.00  0.00           H  
ATOM   3207  CZ  PHE   222      31.143  10.617  21.303  1.00  0.00           C  
ATOM   3208  HZ  PHE   222      31.987  10.343  21.918  1.00  0.00           H  
ATOM   3209  CE2 PHE   222      30.158   9.680  20.878  1.00  0.00           C  
ATOM   3210  HE2 PHE   222      30.200   8.637  21.158  1.00  0.00           H  
ATOM   3211  CD2 PHE   222      29.113   9.972  20.058  1.00  0.00           C  
ATOM   3212  HD2 PHE   222      28.526   9.231  19.536  1.00  0.00           H  
ATOM   3213  C   PHE   222      28.521  10.053  16.911  1.00  0.00           C  
ATOM   3214  O   PHE   222      27.868   9.050  16.968  1.00  0.00           O  
ATOM   3215  N   GLU   223      29.846   9.960  16.807  1.00  0.00           N  
ATOM   3216  H   GLU   223      30.382  10.812  16.733  1.00  0.00           H  
ATOM   3217  CA  GLU   223      30.582   8.682  16.950  1.00  0.00           C  
ATOM   3218  HA  GLU   223      29.894   8.067  17.529  1.00  0.00           H  
ATOM   3219  CB  GLU   223      30.845   8.140  15.470  1.00  0.00           C  
ATOM   3220  HB2 GLU   223      30.118   8.575  14.785  1.00  0.00           H  
ATOM   3221  HB3 GLU   223      31.794   8.589  15.176  1.00  0.00           H  
ATOM   3222  CG  GLU   223      30.909   6.651  15.269  1.00  0.00           C  
ATOM   3223  HG2 GLU   223      31.237   6.388  14.263  1.00  0.00           H  
ATOM   3224  HG3 GLU   223      31.604   6.262  16.013  1.00  0.00           H  
ATOM   3225  CD  GLU   223      29.597   6.029  15.621  1.00  0.00           C  
ATOM   3226  OE1 GLU   223      29.507   5.353  16.686  1.00  0.00           O  
ATOM   3227  OE2 GLU   223      28.697   6.096  14.717  1.00  0.00           O  
ATOM   3228  C   GLU   223      31.840   8.721  17.723  1.00  0.00           C  
ATOM   3229  O   GLU   223      32.720   9.603  17.581  1.00  0.00           O  
ATOM   3230  N   LEU   224      31.983   7.628  18.512  1.00  0.00           N  
ATOM   3231  H   LEU   224      31.294   6.895  18.605  1.00  0.00           H  
ATOM   3232  CA  LEU   224      33.242   7.436  19.298  1.00  0.00           C  
ATOM   3233  HA  LEU   224      33.886   8.316  19.304  1.00  0.00           H  
ATOM   3234  CB  LEU   224      32.710   7.000  20.637  1.00  0.00           C  
ATOM   3235  HB2 LEU   224      32.192   7.813  21.146  1.00  0.00           H  
ATOM   3236  HB3 LEU   224      31.932   6.248  20.511  1.00  0.00           H  
ATOM   3237  CG  LEU   224      33.786   6.446  21.569  1.00  0.00           C  
ATOM   3238  HG  LEU   224      34.306   5.645  21.043  1.00  0.00           H  
ATOM   3239  CD1 LEU   224      34.925   7.396  21.982  1.00  0.00           C  
ATOM   3240 HD11 LEU   224      35.788   6.876  22.397  1.00  0.00           H  
ATOM   3241 HD12 LEU   224      34.503   8.121  22.678  1.00  0.00           H  
ATOM   3242 HD13 LEU   224      35.231   7.973  21.109  1.00  0.00           H  
ATOM   3243  CD2 LEU   224      33.245   5.718  22.803  1.00  0.00           C  
ATOM   3244 HD21 LEU   224      32.497   5.040  22.391  1.00  0.00           H  
ATOM   3245 HD22 LEU   224      32.652   6.437  23.367  1.00  0.00           H  
ATOM   3246 HD23 LEU   224      33.999   5.117  23.312  1.00  0.00           H  
ATOM   3247  C   LEU   224      34.089   6.306  18.730  1.00  0.00           C  
ATOM   3248  O   LEU   224      33.603   5.221  18.399  1.00  0.00           O  
ATOM   3249  N   PHE   225      35.421   6.512  18.554  1.00  0.00           N  
ATOM   3250  H   PHE   225      35.700   7.476  18.664  1.00  0.00           H  
ATOM   3251  CA  PHE   225      36.490   5.589  18.074  1.00  0.00           C  
ATOM   3252  HA  PHE   225      35.966   4.634  18.017  1.00  0.00           H  
ATOM   3253  CB  PHE   225      37.036   5.788  16.713  1.00  0.00           C  
ATOM   3254  HB2 PHE   225      37.715   6.638  16.789  1.00  0.00           H  
ATOM   3255  HB3 PHE   225      37.560   4.925  16.301  1.00  0.00           H  
ATOM   3256  CG  PHE   225      35.933   6.205  15.814  1.00  0.00           C  
ATOM   3257  CD1 PHE   225      35.101   5.172  15.391  1.00  0.00           C  
ATOM   3258  HD1 PHE   225      35.308   4.180  15.766  1.00  0.00           H  
ATOM   3259  CE1 PHE   225      34.158   5.380  14.405  1.00  0.00           C  
ATOM   3260  HE1 PHE   225      33.527   4.628  13.957  1.00  0.00           H  
ATOM   3261  CZ  PHE   225      33.968   6.633  13.916  1.00  0.00           C  
ATOM   3262  HZ  PHE   225      33.190   6.774  13.179  1.00  0.00           H  
ATOM   3263  CE2 PHE   225      34.680   7.747  14.394  1.00  0.00           C  
ATOM   3264  HE2 PHE   225      34.539   8.687  13.880  1.00  0.00           H  
ATOM   3265  CD2 PHE   225      35.724   7.546  15.382  1.00  0.00           C  
ATOM   3266  HD2 PHE   225      36.385   8.346  15.680  1.00  0.00           H  
ATOM   3267  C   PHE   225      37.648   5.387  19.082  1.00  0.00           C  
ATOM   3268  O   PHE   225      38.518   6.280  19.261  1.00  0.00           O  
ATOM   3269  N   ASP   226      37.705   4.194  19.730  1.00  0.00           N  
ATOM   3270  H   ASP   226      36.843   3.668  19.682  1.00  0.00           H  
ATOM   3271  CA  ASP   226      38.770   3.716  20.631  1.00  0.00           C  
ATOM   3272  HA  ASP   226      39.129   4.537  21.252  1.00  0.00           H  
ATOM   3273  CB  ASP   226      38.257   2.680  21.654  1.00  0.00           C  
ATOM   3274  HB2 ASP   226      39.051   2.711  22.400  1.00  0.00           H  
ATOM   3275  HB3 ASP   226      37.376   3.104  22.137  1.00  0.00           H  
ATOM   3276  CG  ASP   226      37.937   1.338  21.098  1.00  0.00           C  
ATOM   3277  OD1 ASP   226      37.943   1.151  19.850  1.00  0.00           O  
ATOM   3278  OD2 ASP   226      37.707   0.447  21.906  1.00  0.00           O  
ATOM   3279  C   ASP   226      39.969   3.244  19.854  1.00  0.00           C  
ATOM   3280  O   ASP   226      39.841   2.903  18.723  1.00  0.00           O  
ATOM   3281  N   GLU   227      41.119   3.057  20.529  1.00  0.00           N  
ATOM   3282  H   GLU   227      41.305   3.452  21.440  1.00  0.00           H  
ATOM   3283  CA  GLU   227      42.336   2.571  19.875  1.00  0.00           C  
ATOM   3284  HA  GLU   227      43.189   2.901  20.469  1.00  0.00           H  
ATOM   3285  CB  GLU   227      42.384   1.029  19.786  1.00  0.00           C  
ATOM   3286  HB2 GLU   227      43.400   0.767  19.493  1.00  0.00           H  
ATOM   3287  HB3 GLU   227      41.721   0.600  19.034  1.00  0.00           H  
ATOM   3288  CG  GLU   227      42.189   0.460  21.212  1.00  0.00           C  
ATOM   3289  HG2 GLU   227      42.964   0.952  21.799  1.00  0.00           H  
ATOM   3290  HG3 GLU   227      41.170   0.713  21.503  1.00  0.00           H  
ATOM   3291  CD  GLU   227      42.418  -1.070  21.350  1.00  0.00           C  
ATOM   3292  OE1 GLU   227      41.478  -1.843  21.787  1.00  0.00           O  
ATOM   3293  OE2 GLU   227      43.576  -1.458  21.084  1.00  0.00           O  
ATOM   3294  C   GLU   227      42.752   3.283  18.564  1.00  0.00           C  
ATOM   3295  O   GLU   227      43.058   2.688  17.501  1.00  0.00           O  
ATOM   3296  N   SER   228      42.602   4.621  18.568  1.00  0.00           N  
ATOM   3297  H   SER   228      42.388   5.139  19.408  1.00  0.00           H  
ATOM   3298  CA  SER   228      42.565   5.522  17.414  1.00  0.00           C  
ATOM   3299  HA  SER   228      42.866   5.005  16.503  1.00  0.00           H  
ATOM   3300  CB  SER   228      41.128   6.103  17.207  1.00  0.00           C  
ATOM   3301  HB2 SER   228      40.670   6.487  18.119  1.00  0.00           H  
ATOM   3302  HB3 SER   228      41.055   6.825  16.395  1.00  0.00           H  
ATOM   3303  OG  SER   228      40.284   5.055  16.827  1.00  0.00           O  
ATOM   3304  HG  SER   228      40.169   4.541  17.629  1.00  0.00           H  
ATOM   3305  C   SER   228      43.535   6.653  17.690  1.00  0.00           C  
ATOM   3306  O   SER   228      43.282   7.649  18.332  1.00  0.00           O  
ATOM   3307  N   LEU   229      44.749   6.289  17.103  1.00  0.00           N  
ATOM   3308  H   LEU   229      44.771   5.549  16.415  1.00  0.00           H  
ATOM   3309  CA  LEU   229      46.049   7.131  17.211  1.00  0.00           C  
ATOM   3310  HA  LEU   229      46.097   7.493  18.238  1.00  0.00           H  
ATOM   3311  CB  LEU   229      47.292   6.208  17.108  1.00  0.00           C  
ATOM   3312  HB2 LEU   229      47.315   5.693  18.068  1.00  0.00           H  
ATOM   3313  HB3 LEU   229      47.195   5.509  16.277  1.00  0.00           H  
ATOM   3314  CG  LEU   229      48.643   6.907  17.070  1.00  0.00           C  
ATOM   3315  HG  LEU   229      48.833   7.595  16.246  1.00  0.00           H  
ATOM   3316  CD1 LEU   229      48.910   7.652  18.390  1.00  0.00           C  
ATOM   3317 HD11 LEU   229      49.955   7.961  18.392  1.00  0.00           H  
ATOM   3318 HD12 LEU   229      48.240   8.510  18.440  1.00  0.00           H  
ATOM   3319 HD13 LEU   229      48.762   6.982  19.237  1.00  0.00           H  
ATOM   3320  CD2 LEU   229      49.801   5.905  17.060  1.00  0.00           C  
ATOM   3321 HD21 LEU   229      49.890   5.384  18.013  1.00  0.00           H  
ATOM   3322 HD22 LEU   229      50.726   6.341  16.682  1.00  0.00           H  
ATOM   3323 HD23 LEU   229      49.577   5.067  16.399  1.00  0.00           H  
ATOM   3324  C   LEU   229      46.077   8.370  16.325  1.00  0.00           C  
ATOM   3325  O   LEU   229      46.423   8.264  15.163  1.00  0.00           O  
ATOM   3326  N   VAL   230      45.731   9.548  16.807  1.00  0.00           N  
ATOM   3327  H   VAL   230      45.444   9.579  17.775  1.00  0.00           H  
ATOM   3328  CA  VAL   230      45.843  10.783  16.100  1.00  0.00           C  
ATOM   3329  HA  VAL   230      45.490  10.645  15.078  1.00  0.00           H  
ATOM   3330  CB  VAL   230      44.975  11.915  16.702  1.00  0.00           C  
ATOM   3331  HB  VAL   230      45.413  12.226  17.651  1.00  0.00           H  
ATOM   3332  CG1 VAL   230      44.965  13.133  15.812  1.00  0.00           C  
ATOM   3333 HG11 VAL   230      44.680  12.841  14.801  1.00  0.00           H  
ATOM   3334 HG12 VAL   230      44.209  13.891  16.016  1.00  0.00           H  
ATOM   3335 HG13 VAL   230      45.962  13.573  15.787  1.00  0.00           H  
ATOM   3336  CG2 VAL   230      43.487  11.434  16.785  1.00  0.00           C  
ATOM   3337 HG21 VAL   230      43.184  11.044  15.814  1.00  0.00           H  
ATOM   3338 HG22 VAL   230      43.401  10.594  17.474  1.00  0.00           H  
ATOM   3339 HG23 VAL   230      42.808  12.235  17.077  1.00  0.00           H  
ATOM   3340  C   VAL   230      47.305  11.218  16.024  1.00  0.00           C  
ATOM   3341  O   VAL   230      47.935  11.173  17.037  1.00  0.00           O  
ATOM   3342  N   THR   231      47.693  11.653  14.871  1.00  0.00           N  
ATOM   3343  H   THR   231      47.158  11.475  14.034  1.00  0.00           H  
ATOM   3344  CA  THR   231      49.028  12.181  14.602  1.00  0.00           C  
ATOM   3345  HA  THR   231      49.687  11.916  15.429  1.00  0.00           H  
ATOM   3346  CB  THR   231      49.639  11.556  13.316  1.00  0.00           C  
ATOM   3347  HB  THR   231      50.608  12.032  13.167  1.00  0.00           H  
ATOM   3348  CG2 THR   231      49.822   9.980  13.466  1.00  0.00           C  
ATOM   3349 HG21 THR   231      48.883   9.427  13.449  1.00  0.00           H  
ATOM   3350 HG22 THR   231      50.372   9.766  12.550  1.00  0.00           H  
ATOM   3351 HG23 THR   231      50.451   9.824  14.342  1.00  0.00           H  
ATOM   3352  OG1 THR   231      48.848  11.740  12.114  1.00  0.00           O  
ATOM   3353  HG1 THR   231      47.941  11.429  12.150  1.00  0.00           H  
ATOM   3354  C   THR   231      49.050  13.719  14.567  1.00  0.00           C  
ATOM   3355  O   THR   231      50.024  14.393  14.973  1.00  0.00           O  
ATOM   3356  N   ARG   232      47.978  14.280  13.982  1.00  0.00           N  
ATOM   3357  H   ARG   232      47.202  13.689  13.718  1.00  0.00           H  
ATOM   3358  CA  ARG   232      47.924  15.714  13.737  1.00  0.00           C  
ATOM   3359  HA  ARG   232      48.165  16.329  14.603  1.00  0.00           H  
ATOM   3360  CB  ARG   232      48.897  16.003  12.615  1.00  0.00           C  
ATOM   3361  HB2 ARG   232      49.069  17.071  12.482  1.00  0.00           H  
ATOM   3362  HB3 ARG   232      49.879  15.649  12.926  1.00  0.00           H  
ATOM   3363  CG  ARG   232      48.603  15.440  11.197  1.00  0.00           C  
ATOM   3364  HG2 ARG   232      48.695  14.354  11.204  1.00  0.00           H  
ATOM   3365  HG3 ARG   232      47.639  15.807  10.844  1.00  0.00           H  
ATOM   3366  CD  ARG   232      49.621  15.938  10.183  1.00  0.00           C  
ATOM   3367  HD2 ARG   232      49.337  16.960   9.934  1.00  0.00           H  
ATOM   3368  HD3 ARG   232      50.625  15.857  10.599  1.00  0.00           H  
ATOM   3369  NE  ARG   232      49.514  15.205   8.930  1.00  0.00           N  
ATOM   3370  HE  ARG   232      49.360  14.207   8.968  1.00  0.00           H  
ATOM   3371  CZ  ARG   232      49.661  15.614   7.684  1.00  0.00           C  
ATOM   3372  NH1 ARG   232      49.961  16.862   7.452  1.00  0.00           N  
ATOM   3373 HH11 ARG   232      50.206  17.516   8.182  1.00  0.00           H  
ATOM   3374 HH12 ARG   232      49.868  17.173   6.495  1.00  0.00           H  
ATOM   3375  NH2 ARG   232      49.414  14.855   6.693  1.00  0.00           N  
ATOM   3376 HH21 ARG   232      49.156  13.916   6.961  1.00  0.00           H  
ATOM   3377 HH22 ARG   232      49.526  15.122   5.725  1.00  0.00           H  
ATOM   3378  C   ARG   232      46.549  16.329  13.381  1.00  0.00           C  
ATOM   3379  O   ARG   232      45.740  15.705  12.700  1.00  0.00           O  
ATOM   3380  N   VAL   233      46.444  17.627  13.602  1.00  0.00           N  
ATOM   3381  H   VAL   233      47.237  17.959  14.132  1.00  0.00           H  
ATOM   3382  CA  VAL   233      45.546  18.582  12.903  1.00  0.00           C  
ATOM   3383  HA  VAL   233      44.547  18.148  12.930  1.00  0.00           H  
ATOM   3384  CB  VAL   233      45.450  19.860  13.814  1.00  0.00           C  
ATOM   3385  HB  VAL   233      46.486  20.195  13.857  1.00  0.00           H  
ATOM   3386  CG1 VAL   233      44.555  20.951  13.201  1.00  0.00           C  
ATOM   3387 HG11 VAL   233      44.632  21.817  13.858  1.00  0.00           H  
ATOM   3388 HG12 VAL   233      43.512  20.686  13.021  1.00  0.00           H  
ATOM   3389 HG13 VAL   233      45.013  21.331  12.287  1.00  0.00           H  
ATOM   3390  CG2 VAL   233      45.088  19.551  15.253  1.00  0.00           C  
ATOM   3391 HG21 VAL   233      45.755  18.763  15.606  1.00  0.00           H  
ATOM   3392 HG22 VAL   233      44.026  19.361  15.404  1.00  0.00           H  
ATOM   3393 HG23 VAL   233      45.213  20.490  15.793  1.00  0.00           H  
ATOM   3394  C   VAL   233      45.995  18.898  11.503  1.00  0.00           C  
ATOM   3395  O   VAL   233      47.116  19.425  11.356  1.00  0.00           O  
ATOM   3396  N   LEU   234      45.086  18.738  10.538  1.00  0.00           N  
ATOM   3397  H   LEU   234      44.209  18.419  10.925  1.00  0.00           H  
ATOM   3398  CA  LEU   234      45.185  19.114   9.143  1.00  0.00           C  
ATOM   3399  HA  LEU   234      46.206  19.168   8.763  1.00  0.00           H  
ATOM   3400  CB  LEU   234      44.441  18.165   8.210  1.00  0.00           C  
ATOM   3401  HB2 LEU   234      43.361  18.297   8.287  1.00  0.00           H  
ATOM   3402  HB3 LEU   234      44.608  18.540   7.200  1.00  0.00           H  
ATOM   3403  CG  LEU   234      44.715  16.703   8.235  1.00  0.00           C  
ATOM   3404  HG  LEU   234      44.800  16.379   9.272  1.00  0.00           H  
ATOM   3405  CD1 LEU   234      43.598  15.750   7.626  1.00  0.00           C  
ATOM   3406 HD11 LEU   234      42.672  15.894   8.183  1.00  0.00           H  
ATOM   3407 HD12 LEU   234      43.935  14.714   7.655  1.00  0.00           H  
ATOM   3408 HD13 LEU   234      43.480  16.042   6.582  1.00  0.00           H  
ATOM   3409  CD2 LEU   234      46.071  16.474   7.593  1.00  0.00           C  
ATOM   3410 HD21 LEU   234      46.507  15.475   7.554  1.00  0.00           H  
ATOM   3411 HD22 LEU   234      46.033  16.810   6.557  1.00  0.00           H  
ATOM   3412 HD23 LEU   234      46.747  17.141   8.127  1.00  0.00           H  
ATOM   3413  C   LEU   234      44.719  20.573   8.913  1.00  0.00           C  
ATOM   3414  O   LEU   234      43.748  21.052   9.535  1.00  0.00           O  
ATOM   3415  N   VAL   235      45.402  21.226   8.018  1.00  0.00           N  
ATOM   3416  H   VAL   235      46.170  20.762   7.555  1.00  0.00           H  
ATOM   3417  CA  VAL   235      45.265  22.672   7.729  1.00  0.00           C  
ATOM   3418  HA  VAL   235      44.348  22.967   8.238  1.00  0.00           H  
ATOM   3419  CB  VAL   235      46.315  23.519   8.496  1.00  0.00           C  
ATOM   3420  HB  VAL   235      45.896  24.525   8.525  1.00  0.00           H  
ATOM   3421  CG1 VAL   235      46.494  23.293  10.072  1.00  0.00           C  
ATOM   3422 HG11 VAL   235      46.912  22.299  10.235  1.00  0.00           H  
ATOM   3423 HG12 VAL   235      45.552  23.392  10.611  1.00  0.00           H  
ATOM   3424 HG13 VAL   235      47.235  24.007  10.429  1.00  0.00           H  
ATOM   3425  CG2 VAL   235      47.724  23.554   7.899  1.00  0.00           C  
ATOM   3426 HG21 VAL   235      48.357  24.253   8.445  1.00  0.00           H  
ATOM   3427 HG22 VAL   235      48.236  22.597   8.003  1.00  0.00           H  
ATOM   3428 HG23 VAL   235      47.735  23.846   6.849  1.00  0.00           H  
ATOM   3429  C   VAL   235      45.295  22.930   6.211  1.00  0.00           C  
ATOM   3430  O   VAL   235      45.723  22.137   5.408  1.00  0.00           O  
ATOM   3431  N   GLU   236      44.722  24.005   5.782  1.00  0.00           N  
ATOM   3432  H   GLU   236      44.451  24.704   6.458  1.00  0.00           H  
ATOM   3433  CA  GLU   236      44.700  24.543   4.388  1.00  0.00           C  
ATOM   3434  HA  GLU   236      45.707  24.330   4.031  1.00  0.00           H  
ATOM   3435  CB  GLU   236      43.591  23.787   3.591  1.00  0.00           C  
ATOM   3436  HB2 GLU   236      42.665  23.800   4.166  1.00  0.00           H  
ATOM   3437  HB3 GLU   236      43.851  22.729   3.594  1.00  0.00           H  
ATOM   3438  CG  GLU   236      43.278  24.323   2.167  1.00  0.00           C  
ATOM   3439  HG2 GLU   236      42.349  23.907   1.779  1.00  0.00           H  
ATOM   3440  HG3 GLU   236      43.110  25.397   2.252  1.00  0.00           H  
ATOM   3441  CD  GLU   236      44.404  24.253   1.206  1.00  0.00           C  
ATOM   3442  OE1 GLU   236      45.567  24.081   1.607  1.00  0.00           O  
ATOM   3443  OE2 GLU   236      44.160  24.358  -0.028  1.00  0.00           O  
ATOM   3444  C   GLU   236      44.520  26.097   4.427  1.00  0.00           C  
ATOM   3445  O   GLU   236      43.780  26.615   5.289  1.00  0.00           O  
ATOM   3446  N   ASP   237      45.230  26.879   3.617  1.00  0.00           N  
ATOM   3447  H   ASP   237      45.814  26.533   2.869  1.00  0.00           H  
ATOM   3448  CA  ASP   237      45.168  28.375   3.680  1.00  0.00           C  
ATOM   3449  HA  ASP   237      45.997  28.724   3.064  1.00  0.00           H  
ATOM   3450  CB  ASP   237      43.838  28.834   3.079  1.00  0.00           C  
ATOM   3451  HB2 ASP   237      43.039  28.608   3.785  1.00  0.00           H  
ATOM   3452  HB3 ASP   237      43.837  29.921   2.990  1.00  0.00           H  
ATOM   3453  CG  ASP   237      43.489  28.228   1.726  1.00  0.00           C  
ATOM   3454  OD1 ASP   237      44.338  28.310   0.816  1.00  0.00           O  
ATOM   3455  OD2 ASP   237      42.301  27.950   1.434  1.00  0.00           O  
ATOM   3456  C   ASP   237      45.540  29.056   5.020  1.00  0.00           C  
ATOM   3457  O   ASP   237      45.402  30.278   5.114  1.00  0.00           O  
ATOM   3458  N   GLY   238      46.150  28.288   5.918  1.00  0.00           N  
ATOM   3459  H   GLY   238      46.244  27.316   5.660  1.00  0.00           H  
ATOM   3460  CA  GLY   238      46.441  28.859   7.235  1.00  0.00           C  
ATOM   3461  HA2 GLY   238      47.283  28.340   7.693  1.00  0.00           H  
ATOM   3462  HA3 GLY   238      46.708  29.913   7.162  1.00  0.00           H  
ATOM   3463  C   GLY   238      45.286  28.700   8.275  1.00  0.00           C  
ATOM   3464  O   GLY   238      45.314  29.407   9.310  1.00  0.00           O  
ATOM   3465  N   THR   239      44.311  27.850   7.928  1.00  0.00           N  
ATOM   3466  H   THR   239      44.250  27.435   7.010  1.00  0.00           H  
ATOM   3467  CA  THR   239      43.174  27.489   8.761  1.00  0.00           C  
ATOM   3468  HA  THR   239      43.155  27.896   9.772  1.00  0.00           H  
ATOM   3469  CB  THR   239      41.923  28.158   8.103  1.00  0.00           C  
ATOM   3470  HB  THR   239      42.041  28.068   7.023  1.00  0.00           H  
ATOM   3471  CG2 THR   239      40.545  27.659   8.524  1.00  0.00           C  
ATOM   3472 HG21 THR   239      40.496  27.733   9.610  1.00  0.00           H  
ATOM   3473 HG22 THR   239      39.698  28.216   8.122  1.00  0.00           H  
ATOM   3474 HG23 THR   239      40.438  26.605   8.267  1.00  0.00           H  
ATOM   3475  OG1 THR   239      41.983  29.513   8.492  1.00  0.00           O  
ATOM   3476  HG1 THR   239      41.920  29.970   7.650  1.00  0.00           H  
ATOM   3477  C   THR   239      43.040  25.967   8.936  1.00  0.00           C  
ATOM   3478  O   THR   239      43.362  25.257   8.033  1.00  0.00           O  
ATOM   3479  N   ALA   240      42.433  25.431   9.969  1.00  0.00           N  
ATOM   3480  H   ALA   240      42.071  26.077  10.656  1.00  0.00           H  
ATOM   3481  CA  ALA   240      42.173  23.994  10.220  1.00  0.00           C  
ATOM   3482  HA  ALA   240      43.084  23.448   9.974  1.00  0.00           H  
ATOM   3483  CB  ALA   240      41.935  23.778  11.739  1.00  0.00           C  
ATOM   3484  HB1 ALA   240      42.778  24.087  12.357  1.00  0.00           H  
ATOM   3485  HB2 ALA   240      41.686  22.732  11.914  1.00  0.00           H  
ATOM   3486  HB3 ALA   240      41.110  24.421  12.048  1.00  0.00           H  
ATOM   3487  C   ALA   240      41.033  23.405   9.394  1.00  0.00           C  
ATOM   3488  O   ALA   240      40.061  24.103   9.114  1.00  0.00           O  
ATOM   3489  N   ALA   241      41.189  22.195   8.938  1.00  0.00           N  
ATOM   3490  H   ALA   241      42.033  21.677   9.135  1.00  0.00           H  
ATOM   3491  CA  ALA   241      40.194  21.486   8.118  1.00  0.00           C  
ATOM   3492  HA  ALA   241      39.273  21.997   8.399  1.00  0.00           H  
ATOM   3493  CB  ALA   241      40.587  21.782   6.654  1.00  0.00           C  
ATOM   3494  HB1 ALA   241      41.191  20.948   6.297  1.00  0.00           H  
ATOM   3495  HB2 ALA   241      39.770  21.866   5.937  1.00  0.00           H  
ATOM   3496  HB3 ALA   241      41.120  22.729   6.733  1.00  0.00           H  
ATOM   3497  C   ALA   241      40.176  19.968   8.343  1.00  0.00           C  
ATOM   3498  O   ALA   241      39.583  19.247   7.538  1.00  0.00           O  
ATOM   3499  N   GLY   242      40.819  19.429   9.383  1.00  0.00           N  
ATOM   3500  H   GLY   242      41.504  20.013   9.840  1.00  0.00           H  
ATOM   3501  CA  GLY   242      40.609  18.079   9.916  1.00  0.00           C  
ATOM   3502  HA2 GLY   242      39.654  18.090  10.443  1.00  0.00           H  
ATOM   3503  HA3 GLY   242      40.469  17.329   9.138  1.00  0.00           H  
ATOM   3504  C   GLY   242      41.718  17.535  10.855  1.00  0.00           C  
ATOM   3505  O   GLY   242      42.492  18.312  11.405  1.00  0.00           O  
ATOM   3506  N   VAL   243      41.886  16.216  10.918  1.00  0.00           N  
ATOM   3507  H   VAL   243      41.136  15.707  10.472  1.00  0.00           H  
ATOM   3508  CA  VAL   243      42.992  15.437  11.629  1.00  0.00           C  
ATOM   3509  HA  VAL   243      43.843  16.102  11.775  1.00  0.00           H  
ATOM   3510  CB  VAL   243      42.452  14.935  12.965  1.00  0.00           C  
ATOM   3511  HB  VAL   243      43.170  14.226  13.378  1.00  0.00           H  
ATOM   3512  CG1 VAL   243      42.325  16.023  14.005  1.00  0.00           C  
ATOM   3513 HG11 VAL   243      41.749  16.879  13.653  1.00  0.00           H  
ATOM   3514 HG12 VAL   243      43.325  16.378  14.249  1.00  0.00           H  
ATOM   3515 HG13 VAL   243      41.849  15.602  14.891  1.00  0.00           H  
ATOM   3516  CG2 VAL   243      41.067  14.221  12.876  1.00  0.00           C  
ATOM   3517 HG21 VAL   243      40.603  14.080  13.853  1.00  0.00           H  
ATOM   3518 HG22 VAL   243      41.072  13.240  12.402  1.00  0.00           H  
ATOM   3519 HG23 VAL   243      40.332  14.828  12.348  1.00  0.00           H  
ATOM   3520  C   VAL   243      43.372  14.257  10.779  1.00  0.00           C  
ATOM   3521  O   VAL   243      42.581  13.769   9.973  1.00  0.00           O  
ATOM   3522  N   GLU   244      44.585  13.685  10.968  1.00  0.00           N  
ATOM   3523  H   GLU   244      45.120  14.156  11.683  1.00  0.00           H  
ATOM   3524  CA  GLU   244      45.108  12.473  10.378  1.00  0.00           C  
ATOM   3525  HA  GLU   244      44.408  12.168   9.599  1.00  0.00           H  
ATOM   3526  CB  GLU   244      46.445  12.655   9.726  1.00  0.00           C  
ATOM   3527  HB2 GLU   244      47.137  13.120  10.427  1.00  0.00           H  
ATOM   3528  HB3 GLU   244      46.308  13.423   8.965  1.00  0.00           H  
ATOM   3529  CG  GLU   244      47.129  11.489   9.014  1.00  0.00           C  
ATOM   3530  HG2 GLU   244      47.586  10.870   9.786  1.00  0.00           H  
ATOM   3531  HG3 GLU   244      46.397  10.921   8.440  1.00  0.00           H  
ATOM   3532  CD  GLU   244      48.183  11.996   8.100  1.00  0.00           C  
ATOM   3533  OE1 GLU   244      49.187  12.467   8.628  1.00  0.00           O  
ATOM   3534  OE2 GLU   244      47.974  12.236   6.860  1.00  0.00           O  
ATOM   3535  C   GLU   244      45.225  11.406  11.498  1.00  0.00           C  
ATOM   3536  O   GLU   244      45.825  11.733  12.514  1.00  0.00           O  
ATOM   3537  N   VAL   245      44.807  10.187  11.281  1.00  0.00           N  
ATOM   3538  H   VAL   245      44.392  10.069  10.368  1.00  0.00           H  
ATOM   3539  CA  VAL   245      44.641   9.231  12.371  1.00  0.00           C  
ATOM   3540  HA  VAL   245      45.432   9.506  13.069  1.00  0.00           H  
ATOM   3541  CB  VAL   245      43.258   9.483  13.049  1.00  0.00           C  
ATOM   3542  HB  VAL   245      43.200  10.499  13.442  1.00  0.00           H  
ATOM   3543  CG1 VAL   245      42.057   9.504  12.078  1.00  0.00           C  
ATOM   3544 HG11 VAL   245      41.988  10.339  11.381  1.00  0.00           H  
ATOM   3545 HG12 VAL   245      42.026   8.569  11.519  1.00  0.00           H  
ATOM   3546 HG13 VAL   245      41.084   9.554  12.566  1.00  0.00           H  
ATOM   3547  CG2 VAL   245      42.979   8.469  14.162  1.00  0.00           C  
ATOM   3548 HG21 VAL   245      42.674   7.550  13.662  1.00  0.00           H  
ATOM   3549 HG22 VAL   245      42.247   8.911  14.838  1.00  0.00           H  
ATOM   3550 HG23 VAL   245      43.850   8.194  14.756  1.00  0.00           H  
ATOM   3551  C   VAL   245      44.828   7.797  11.992  1.00  0.00           C  
ATOM   3552  O   VAL   245      44.220   7.303  11.060  1.00  0.00           O  
ATOM   3553  N   GLN   246      45.559   7.004  12.741  1.00  0.00           N  
ATOM   3554  H   GLN   246      46.223   7.431  13.371  1.00  0.00           H  
ATOM   3555  CA  GLN   246      45.809   5.589  12.624  1.00  0.00           C  
ATOM   3556  HA  GLN   246      45.590   5.328  11.589  1.00  0.00           H  
ATOM   3557  CB  GLN   246      47.371   5.364  12.969  1.00  0.00           C  
ATOM   3558  HB2 GLN   246      48.017   5.925  12.293  1.00  0.00           H  
ATOM   3559  HB3 GLN   246      47.733   5.613  13.967  1.00  0.00           H  
ATOM   3560  CG  GLN   246      47.773   3.895  12.822  1.00  0.00           C  
ATOM   3561  HG2 GLN   246      47.447   3.485  11.866  1.00  0.00           H  
ATOM   3562  HG3 GLN   246      47.371   3.219  13.577  1.00  0.00           H  
ATOM   3563  CD  GLN   246      49.208   3.871  12.997  1.00  0.00           C  
ATOM   3564  OE1 GLN   246      49.745   4.049  14.094  1.00  0.00           O  
ATOM   3565  NE2 GLN   246      49.942   4.093  11.885  1.00  0.00           N  
ATOM   3566 HE21 GLN   246      49.436   4.288  11.033  1.00  0.00           H  
ATOM   3567 HE22 GLN   246      50.933   4.283  11.842  1.00  0.00           H  
ATOM   3568  C   GLN   246      44.865   4.744  13.486  1.00  0.00           C  
ATOM   3569  O   GLN   246      44.682   4.917  14.672  1.00  0.00           O  
ATOM   3570  N   ASP   247      44.349   3.676  12.850  1.00  0.00           N  
ATOM   3571  H   ASP   247      44.610   3.630  11.876  1.00  0.00           H  
ATOM   3572  CA  ASP   247      43.730   2.523  13.534  1.00  0.00           C  
ATOM   3573  HA  ASP   247      43.185   2.956  14.373  1.00  0.00           H  
ATOM   3574  CB  ASP   247      42.663   1.993  12.610  1.00  0.00           C  
ATOM   3575  HB2 ASP   247      43.026   1.400  11.770  1.00  0.00           H  
ATOM   3576  HB3 ASP   247      41.990   2.790  12.291  1.00  0.00           H  
ATOM   3577  CG  ASP   247      41.760   1.075  13.409  1.00  0.00           C  
ATOM   3578  OD1 ASP   247      41.688  -0.117  13.016  1.00  0.00           O  
ATOM   3579  OD2 ASP   247      41.104   1.552  14.427  1.00  0.00           O  
ATOM   3580  C   ASP   247      44.755   1.502  13.991  1.00  0.00           C  
ATOM   3581  O   ASP   247      45.154   0.590  13.283  1.00  0.00           O  
ATOM   3582  N   ARG   248      45.072   1.601  15.303  1.00  0.00           N  
ATOM   3583  H   ARG   248      44.566   2.284  15.850  1.00  0.00           H  
ATOM   3584  CA  ARG   248      46.122   0.913  16.008  1.00  0.00           C  
ATOM   3585  HA  ARG   248      47.120   1.009  15.581  1.00  0.00           H  
ATOM   3586  CB  ARG   248      46.165   1.203  17.493  1.00  0.00           C  
ATOM   3587  HB2 ARG   248      45.204   0.827  17.843  1.00  0.00           H  
ATOM   3588  HB3 ARG   248      47.068   0.677  17.803  1.00  0.00           H  
ATOM   3589  CG  ARG   248      46.211   2.727  17.888  1.00  0.00           C  
ATOM   3590  HG2 ARG   248      47.054   3.226  17.410  1.00  0.00           H  
ATOM   3591  HG3 ARG   248      45.303   3.278  17.643  1.00  0.00           H  
ATOM   3592  CD  ARG   248      46.258   2.895  19.438  1.00  0.00           C  
ATOM   3593  HD2 ARG   248      45.942   3.906  19.695  1.00  0.00           H  
ATOM   3594  HD3 ARG   248      45.724   2.173  20.055  1.00  0.00           H  
ATOM   3595  NE  ARG   248      47.586   2.694  19.982  1.00  0.00           N  
ATOM   3596  HE  ARG   248      48.246   2.466  19.252  1.00  0.00           H  
ATOM   3597  CZ  ARG   248      47.966   2.632  21.201  1.00  0.00           C  
ATOM   3598  NH1 ARG   248      47.172   2.762  22.244  1.00  0.00           N  
ATOM   3599 HH11 ARG   248      46.170   2.786  22.115  1.00  0.00           H  
ATOM   3600 HH12 ARG   248      47.610   2.747  23.154  1.00  0.00           H  
ATOM   3601  NH2 ARG   248      49.264   2.555  21.408  1.00  0.00           N  
ATOM   3602 HH21 ARG   248      49.823   2.274  20.615  1.00  0.00           H  
ATOM   3603 HH22 ARG   248      49.509   2.510  22.387  1.00  0.00           H  
ATOM   3604  C   ARG   248      45.951  -0.628  15.880  1.00  0.00           C  
ATOM   3605  O   ARG   248      46.975  -1.252  15.811  1.00  0.00           O  
ATOM   3606  N   ARG   249      44.776  -1.251  15.980  1.00  0.00           N  
ATOM   3607  H   ARG   249      43.983  -0.629  16.041  1.00  0.00           H  
ATOM   3608  CA  ARG   249      44.497  -2.719  15.875  1.00  0.00           C  
ATOM   3609  HA  ARG   249      45.188  -3.268  16.514  1.00  0.00           H  
ATOM   3610  CB  ARG   249      43.065  -3.038  16.352  1.00  0.00           C  
ATOM   3611  HB2 ARG   249      42.852  -4.097  16.213  1.00  0.00           H  
ATOM   3612  HB3 ARG   249      42.307  -2.504  15.780  1.00  0.00           H  
ATOM   3613  CG  ARG   249      42.809  -2.786  17.852  1.00  0.00           C  
ATOM   3614  HG2 ARG   249      43.503  -3.356  18.471  1.00  0.00           H  
ATOM   3615  HG3 ARG   249      42.961  -1.733  18.091  1.00  0.00           H  
ATOM   3616  CD  ARG   249      41.419  -3.248  18.375  1.00  0.00           C  
ATOM   3617  HD2 ARG   249      41.446  -3.110  19.455  1.00  0.00           H  
ATOM   3618  HD3 ARG   249      41.203  -4.296  18.169  1.00  0.00           H  
ATOM   3619  NE  ARG   249      40.353  -2.453  17.808  1.00  0.00           N  
ATOM   3620  HE  ARG   249      40.173  -2.506  16.816  1.00  0.00           H  
ATOM   3621  CZ  ARG   249      39.657  -1.528  18.433  1.00  0.00           C  
ATOM   3622  NH1 ARG   249      39.572  -1.448  19.749  1.00  0.00           N  
ATOM   3623 HH11 ARG   249      40.215  -1.949  20.346  1.00  0.00           H  
ATOM   3624 HH12 ARG   249      38.851  -0.910  20.209  1.00  0.00           H  
ATOM   3625  NH2 ARG   249      38.867  -0.735  17.836  1.00  0.00           N  
ATOM   3626 HH21 ARG   249      38.992  -0.770  16.834  1.00  0.00           H  
ATOM   3627 HH22 ARG   249      38.437  -0.005  18.385  1.00  0.00           H  
ATOM   3628  C   ARG   249      44.685  -3.190  14.449  1.00  0.00           C  
ATOM   3629  O   ARG   249      44.886  -4.403  14.253  1.00  0.00           O  
ATOM   3630  N   SER   250      44.753  -2.307  13.394  1.00  0.00           N  
ATOM   3631  H   SER   250      44.694  -1.328  13.635  1.00  0.00           H  
ATOM   3632  CA  SER   250      44.888  -2.609  11.932  1.00  0.00           C  
ATOM   3633  HA  SER   250      44.804  -3.693  11.861  1.00  0.00           H  
ATOM   3634  CB  SER   250      43.800  -1.914  11.142  1.00  0.00           C  
ATOM   3635  HB2 SER   250      43.925  -0.844  10.978  1.00  0.00           H  
ATOM   3636  HB3 SER   250      43.820  -2.392  10.163  1.00  0.00           H  
ATOM   3637  OG  SER   250      42.612  -2.160  11.779  1.00  0.00           O  
ATOM   3638  HG  SER   250      42.273  -1.335  12.135  1.00  0.00           H  
ATOM   3639  C   SER   250      46.230  -2.209  11.302  1.00  0.00           C  
ATOM   3640  O   SER   250      46.564  -2.683  10.189  1.00  0.00           O  
ATOM   3641  N   GLY   251      46.871  -1.188  11.916  1.00  0.00           N  
ATOM   3642  H   GLY   251      46.425  -0.743  12.705  1.00  0.00           H  
ATOM   3643  CA  GLY   251      48.051  -0.592  11.262  1.00  0.00           C  
ATOM   3644  HA2 GLY   251      48.481   0.070  12.013  1.00  0.00           H  
ATOM   3645  HA3 GLY   251      48.806  -1.342  11.026  1.00  0.00           H  
ATOM   3646  C   GLY   251      47.745   0.157  10.019  1.00  0.00           C  
ATOM   3647  O   GLY   251      48.610   0.228   9.137  1.00  0.00           O  
ATOM   3648  N   ASP   252      46.512   0.643   9.883  1.00  0.00           N  
ATOM   3649  H   ASP   252      45.899   0.461  10.664  1.00  0.00           H  
ATOM   3650  CA  ASP   252      45.977   1.408   8.690  1.00  0.00           C  
ATOM   3651  HA  ASP   252      46.704   1.405   7.878  1.00  0.00           H  
ATOM   3652  CB  ASP   252      44.643   0.917   8.165  1.00  0.00           C  
ATOM   3653  HB2 ASP   252      43.875   0.846   8.936  1.00  0.00           H  
ATOM   3654  HB3 ASP   252      44.309   1.698   7.482  1.00  0.00           H  
ATOM   3655  CG  ASP   252      44.636  -0.444   7.419  1.00  0.00           C  
ATOM   3656  OD1 ASP   252      45.674  -0.898   6.898  1.00  0.00           O  
ATOM   3657  OD2 ASP   252      43.536  -0.978   7.261  1.00  0.00           O  
ATOM   3658  C   ASP   252      45.827   2.902   9.067  1.00  0.00           C  
ATOM   3659  O   ASP   252      45.565   3.182  10.202  1.00  0.00           O  
ATOM   3660  N   THR   253      46.074   3.837   8.148  1.00  0.00           N  
ATOM   3661  H   THR   253      46.185   3.485   7.208  1.00  0.00           H  
ATOM   3662  CA  THR   253      46.228   5.336   8.398  1.00  0.00           C  
ATOM   3663  HA  THR   253      45.988   5.560   9.437  1.00  0.00           H  
ATOM   3664  CB  THR   253      47.694   5.655   8.250  1.00  0.00           C  
ATOM   3665  HB  THR   253      48.076   5.523   7.238  1.00  0.00           H  
ATOM   3666  CG2 THR   253      47.847   7.161   8.586  1.00  0.00           C  
ATOM   3667 HG21 THR   253      48.902   7.436   8.591  1.00  0.00           H  
ATOM   3668 HG22 THR   253      47.446   7.350   9.582  1.00  0.00           H  
ATOM   3669 HG23 THR   253      47.454   7.883   7.870  1.00  0.00           H  
ATOM   3670  OG1 THR   253      48.487   5.023   9.253  1.00  0.00           O  
ATOM   3671  HG1 THR   253      48.744   4.193   8.845  1.00  0.00           H  
ATOM   3672  C   THR   253      45.305   6.155   7.456  1.00  0.00           C  
ATOM   3673  O   THR   253      45.324   5.843   6.270  1.00  0.00           O  
ATOM   3674  N   TYR   254      44.556   7.113   7.909  1.00  0.00           N  
ATOM   3675  H   TYR   254      44.668   7.340   8.886  1.00  0.00           H  
ATOM   3676  CA  TYR   254      43.535   7.910   7.213  1.00  0.00           C  
ATOM   3677  HA  TYR   254      43.546   7.723   6.139  1.00  0.00           H  
ATOM   3678  CB  TYR   254      42.230   7.245   7.683  1.00  0.00           C  
ATOM   3679  HB2 TYR   254      41.388   7.535   7.054  1.00  0.00           H  
ATOM   3680  HB3 TYR   254      42.085   7.619   8.697  1.00  0.00           H  
ATOM   3681  CG  TYR   254      42.166   5.723   7.707  1.00  0.00           C  
ATOM   3682  CD1 TYR   254      41.607   5.081   6.536  1.00  0.00           C  
ATOM   3683  HD1 TYR   254      41.467   5.668   5.640  1.00  0.00           H  
ATOM   3684  CE1 TYR   254      41.468   3.698   6.452  1.00  0.00           C  
ATOM   3685  HE1 TYR   254      41.045   3.179   5.605  1.00  0.00           H  
ATOM   3686  CZ  TYR   254      41.853   2.931   7.597  1.00  0.00           C  
ATOM   3687  OH  TYR   254      41.680   1.598   7.640  1.00  0.00           O  
ATOM   3688  HH  TYR   254      41.610   1.120   6.811  1.00  0.00           H  
ATOM   3689  CE2 TYR   254      42.439   3.587   8.684  1.00  0.00           C  
ATOM   3690  HE2 TYR   254      42.711   2.997   9.547  1.00  0.00           H  
ATOM   3691  CD2 TYR   254      42.521   4.952   8.807  1.00  0.00           C  
ATOM   3692  HD2 TYR   254      42.955   5.300   9.733  1.00  0.00           H  
ATOM   3693  C   TYR   254      43.528   9.380   7.543  1.00  0.00           C  
ATOM   3694  O   TYR   254      44.155   9.720   8.571  1.00  0.00           O  
ATOM   3695  N   GLN   255      42.816  10.244   6.830  1.00  0.00           N  
ATOM   3696  H   GLN   255      42.236   9.849   6.104  1.00  0.00           H  
ATOM   3697  CA  GLN   255      42.563  11.634   7.220  1.00  0.00           C  
ATOM   3698  HA  GLN   255      42.903  11.835   8.236  1.00  0.00           H  
ATOM   3699  CB  GLN   255      43.146  12.549   6.160  1.00  0.00           C  
ATOM   3700  HB2 GLN   255      42.800  12.253   5.170  1.00  0.00           H  
ATOM   3701  HB3 GLN   255      42.820  13.586   6.246  1.00  0.00           H  
ATOM   3702  CG  GLN   255      44.737  12.575   6.178  1.00  0.00           C  
ATOM   3703  HG2 GLN   255      45.145  12.893   7.137  1.00  0.00           H  
ATOM   3704  HG3 GLN   255      45.144  11.593   5.937  1.00  0.00           H  
ATOM   3705  CD  GLN   255      45.292  13.496   5.113  1.00  0.00           C  
ATOM   3706  OE1 GLN   255      44.591  14.290   4.507  1.00  0.00           O  
ATOM   3707  NE2 GLN   255      46.575  13.496   4.883  1.00  0.00           N  
ATOM   3708 HE21 GLN   255      47.152  12.871   5.427  1.00  0.00           H  
ATOM   3709 HE22 GLN   255      47.011  14.243   4.361  1.00  0.00           H  
ATOM   3710  C   GLN   255      40.993  11.834   7.343  1.00  0.00           C  
ATOM   3711  O   GLN   255      40.195  11.011   6.923  1.00  0.00           O  
ATOM   3712  N   VAL   256      40.607  12.866   8.087  1.00  0.00           N  
ATOM   3713  H   VAL   256      41.262  13.356   8.679  1.00  0.00           H  
ATOM   3714  CA  VAL   256      39.163  13.059   8.419  1.00  0.00           C  
ATOM   3715  HA  VAL   256      38.484  12.556   7.730  1.00  0.00           H  
ATOM   3716  CB  VAL   256      38.897  12.609   9.885  1.00  0.00           C  
ATOM   3717  HB  VAL   256      39.723  13.043  10.448  1.00  0.00           H  
ATOM   3718  CG1 VAL   256      37.479  12.952  10.405  1.00  0.00           C  
ATOM   3719 HG11 VAL   256      37.311  14.029  10.436  1.00  0.00           H  
ATOM   3720 HG12 VAL   256      36.829  12.465   9.679  1.00  0.00           H  
ATOM   3721 HG13 VAL   256      37.338  12.623  11.435  1.00  0.00           H  
ATOM   3722  CG2 VAL   256      39.117  11.074   9.982  1.00  0.00           C  
ATOM   3723 HG21 VAL   256      38.374  10.476   9.453  1.00  0.00           H  
ATOM   3724 HG22 VAL   256      39.018  10.831  11.040  1.00  0.00           H  
ATOM   3725 HG23 VAL   256      40.105  10.827   9.593  1.00  0.00           H  
ATOM   3726  C   VAL   256      38.882  14.581   8.230  1.00  0.00           C  
ATOM   3727  O   VAL   256      39.493  15.344   8.905  1.00  0.00           O  
ATOM   3728  N   ALA   257      38.172  14.965   7.192  1.00  0.00           N  
ATOM   3729  H   ALA   257      37.707  14.210   6.708  1.00  0.00           H  
ATOM   3730  CA  ALA   257      37.743  16.315   6.829  1.00  0.00           C  
ATOM   3731  HA  ALA   257      38.592  16.995   6.910  1.00  0.00           H  
ATOM   3732  CB  ALA   257      37.278  16.350   5.327  1.00  0.00           C  
ATOM   3733  HB1 ALA   257      37.579  15.522   4.685  1.00  0.00           H  
ATOM   3734  HB2 ALA   257      37.674  17.285   4.931  1.00  0.00           H  
ATOM   3735  HB3 ALA   257      36.195  16.405   5.218  1.00  0.00           H  
ATOM   3736  C   ALA   257      36.774  16.826   7.880  1.00  0.00           C  
ATOM   3737  O   ALA   257      35.919  16.090   8.354  1.00  0.00           O  
ATOM   3738  N   ALA   258      36.934  18.078   8.344  1.00  0.00           N  
ATOM   3739  H   ALA   258      37.638  18.697   7.970  1.00  0.00           H  
ATOM   3740  CA  ALA   258      36.259  18.750   9.531  1.00  0.00           C  
ATOM   3741  HA  ALA   258      35.318  18.222   9.686  1.00  0.00           H  
ATOM   3742  CB  ALA   258      36.997  18.585  10.810  1.00  0.00           C  
ATOM   3743  HB1 ALA   258      37.747  19.375  10.858  1.00  0.00           H  
ATOM   3744  HB2 ALA   258      36.301  18.861  11.602  1.00  0.00           H  
ATOM   3745  HB3 ALA   258      37.421  17.581  10.830  1.00  0.00           H  
ATOM   3746  C   ALA   258      36.025  20.237   9.301  1.00  0.00           C  
ATOM   3747  O   ALA   258      36.747  20.939   8.654  1.00  0.00           O  
ATOM   3748  N   ARG   259      34.913  20.771   9.833  1.00  0.00           N  
ATOM   3749  H   ARG   259      34.182  20.131  10.109  1.00  0.00           H  
ATOM   3750  CA  ARG   259      34.629  22.221   9.906  1.00  0.00           C  
ATOM   3751  HA  ARG   259      35.093  22.701   9.044  1.00  0.00           H  
ATOM   3752  CB  ARG   259      33.119  22.479   9.918  1.00  0.00           C  
ATOM   3753  HB2 ARG   259      32.604  21.907  10.689  1.00  0.00           H  
ATOM   3754  HB3 ARG   259      33.091  23.551  10.115  1.00  0.00           H  
ATOM   3755  CG  ARG   259      32.526  22.305   8.501  1.00  0.00           C  
ATOM   3756  HG2 ARG   259      32.562  23.180   7.852  1.00  0.00           H  
ATOM   3757  HG3 ARG   259      32.922  21.468   7.926  1.00  0.00           H  
ATOM   3758  CD  ARG   259      30.997  22.233   8.609  1.00  0.00           C  
ATOM   3759  HD2 ARG   259      30.780  21.344   9.200  1.00  0.00           H  
ATOM   3760  HD3 ARG   259      30.607  22.130   7.596  1.00  0.00           H  
ATOM   3761  NE  ARG   259      30.374  23.398   9.341  1.00  0.00           N  
ATOM   3762  HE  ARG   259      30.898  24.260   9.379  1.00  0.00           H  
ATOM   3763  CZ  ARG   259      29.106  23.568   9.656  1.00  0.00           C  
ATOM   3764  NH1 ARG   259      28.203  22.651   9.530  1.00  0.00           N  
ATOM   3765 HH11 ARG   259      28.505  21.693   9.425  1.00  0.00           H  
ATOM   3766 HH12 ARG   259      27.210  22.826   9.584  1.00  0.00           H  
ATOM   3767  NH2 ARG   259      28.676  24.703  10.053  1.00  0.00           N  
ATOM   3768 HH21 ARG   259      29.302  25.418  10.395  1.00  0.00           H  
ATOM   3769 HH22 ARG   259      27.672  24.801  10.112  1.00  0.00           H  
ATOM   3770  C   ARG   259      35.275  22.828  11.126  1.00  0.00           C  
ATOM   3771  O   ARG   259      35.615  24.051  11.165  1.00  0.00           O  
ATOM   3772  N   TYR   260      35.195  22.056  12.206  1.00  0.00           N  
ATOM   3773  H   TYR   260      34.755  21.147  12.210  1.00  0.00           H  
ATOM   3774  CA  TYR   260      35.742  22.389  13.484  1.00  0.00           C  
ATOM   3775  HA  TYR   260      36.401  23.257  13.455  1.00  0.00           H  
ATOM   3776  CB  TYR   260      34.520  22.750  14.409  1.00  0.00           C  
ATOM   3777  HB2 TYR   260      33.996  21.875  14.796  1.00  0.00           H  
ATOM   3778  HB3 TYR   260      34.964  23.211  15.291  1.00  0.00           H  
ATOM   3779  CG  TYR   260      33.442  23.643  13.760  1.00  0.00           C  
ATOM   3780  CD1 TYR   260      32.257  23.125  13.206  1.00  0.00           C  
ATOM   3781  HD1 TYR   260      31.990  22.079  13.196  1.00  0.00           H  
ATOM   3782  CE1 TYR   260      31.353  24.041  12.670  1.00  0.00           C  
ATOM   3783  HE1 TYR   260      30.486  23.632  12.173  1.00  0.00           H  
ATOM   3784  CZ  TYR   260      31.583  25.404  12.685  1.00  0.00           C  
ATOM   3785  OH  TYR   260      30.623  26.233  12.164  1.00  0.00           O  
ATOM   3786  HH  TYR   260      30.992  26.991  11.705  1.00  0.00           H  
ATOM   3787  CE2 TYR   260      32.621  25.901  13.416  1.00  0.00           C  
ATOM   3788  HE2 TYR   260      32.749  26.929  13.721  1.00  0.00           H  
ATOM   3789  CD2 TYR   260      33.627  25.009  13.818  1.00  0.00           C  
ATOM   3790  HD2 TYR   260      34.478  25.401  14.354  1.00  0.00           H  
ATOM   3791  C   TYR   260      36.603  21.265  14.081  1.00  0.00           C  
ATOM   3792  O   TYR   260      36.158  20.164  14.028  1.00  0.00           O  
ATOM   3793  N   VAL   261      37.823  21.535  14.641  1.00  0.00           N  
ATOM   3794  H   VAL   261      38.045  22.521  14.621  1.00  0.00           H  
ATOM   3795  CA  VAL   261      38.723  20.530  15.232  1.00  0.00           C  
ATOM   3796  HA  VAL   261      38.174  19.589  15.192  1.00  0.00           H  
ATOM   3797  CB  VAL   261      39.976  20.430  14.274  1.00  0.00           C  
ATOM   3798  HB  VAL   261      40.580  21.307  14.507  1.00  0.00           H  
ATOM   3799  CG1 VAL   261      40.817  19.303  14.862  1.00  0.00           C  
ATOM   3800 HG11 VAL   261      41.307  19.542  15.805  1.00  0.00           H  
ATOM   3801 HG12 VAL   261      41.713  19.134  14.264  1.00  0.00           H  
ATOM   3802 HG13 VAL   261      40.234  18.389  14.979  1.00  0.00           H  
ATOM   3803  CG2 VAL   261      39.935  20.226  12.799  1.00  0.00           C  
ATOM   3804 HG21 VAL   261      40.920  20.224  12.332  1.00  0.00           H  
ATOM   3805 HG22 VAL   261      39.495  19.232  12.732  1.00  0.00           H  
ATOM   3806 HG23 VAL   261      39.321  20.922  12.228  1.00  0.00           H  
ATOM   3807  C   VAL   261      39.035  20.876  16.660  1.00  0.00           C  
ATOM   3808  O   VAL   261      39.241  22.019  17.022  1.00  0.00           O  
ATOM   3809  N   VAL   262      38.992  19.873  17.518  1.00  0.00           N  
ATOM   3810  H   VAL   262      38.717  19.023  17.047  1.00  0.00           H  
ATOM   3811  CA  VAL   262      39.190  19.977  18.945  1.00  0.00           C  
ATOM   3812  HA  VAL   262      39.410  20.998  19.257  1.00  0.00           H  
ATOM   3813  CB  VAL   262      37.811  19.600  19.605  1.00  0.00           C  
ATOM   3814  HB  VAL   262      37.589  18.545  19.439  1.00  0.00           H  
ATOM   3815  CG1 VAL   262      37.878  19.676  21.183  1.00  0.00           C  
ATOM   3816 HG11 VAL   262      36.954  19.265  21.590  1.00  0.00           H  
ATOM   3817 HG12 VAL   262      38.024  20.681  21.580  1.00  0.00           H  
ATOM   3818 HG13 VAL   262      38.718  19.103  21.574  1.00  0.00           H  
ATOM   3819  CG2 VAL   262      36.564  20.440  19.227  1.00  0.00           C  
ATOM   3820 HG21 VAL   262      35.704  20.212  19.857  1.00  0.00           H  
ATOM   3821 HG22 VAL   262      36.308  20.237  18.187  1.00  0.00           H  
ATOM   3822 HG23 VAL   262      36.892  21.475  19.318  1.00  0.00           H  
ATOM   3823  C   VAL   262      40.267  19.018  19.499  1.00  0.00           C  
ATOM   3824  O   VAL   262      40.260  17.845  19.227  1.00  0.00           O  
ATOM   3825  N   VAL   263      41.160  19.499  20.370  1.00  0.00           N  
ATOM   3826  H   VAL   263      41.139  20.454  20.699  1.00  0.00           H  
ATOM   3827  CA  VAL   263      42.082  18.605  21.211  1.00  0.00           C  
ATOM   3828  HA  VAL   263      41.618  17.621  21.280  1.00  0.00           H  
ATOM   3829  CB  VAL   263      43.450  18.534  20.519  1.00  0.00           C  
ATOM   3830  HB  VAL   263      43.281  18.258  19.478  1.00  0.00           H  
ATOM   3831  CG1 VAL   263      44.174  19.904  20.416  1.00  0.00           C  
ATOM   3832 HG11 VAL   263      43.610  20.700  19.929  1.00  0.00           H  
ATOM   3833 HG12 VAL   263      44.483  20.235  21.408  1.00  0.00           H  
ATOM   3834 HG13 VAL   263      45.048  19.707  19.796  1.00  0.00           H  
ATOM   3835  CG2 VAL   263      44.395  17.568  21.279  1.00  0.00           C  
ATOM   3836 HG21 VAL   263      44.587  17.933  22.288  1.00  0.00           H  
ATOM   3837 HG22 VAL   263      45.315  17.501  20.699  1.00  0.00           H  
ATOM   3838 HG23 VAL   263      43.899  16.603  21.384  1.00  0.00           H  
ATOM   3839  C   VAL   263      42.114  19.073  22.663  1.00  0.00           C  
ATOM   3840  O   VAL   263      42.299  20.244  23.015  1.00  0.00           O  
ATOM   3841  N   GLY   264      41.959  18.101  23.558  1.00  0.00           N  
ATOM   3842  H   GLY   264      41.931  17.190  23.123  1.00  0.00           H  
ATOM   3843  CA  GLY   264      41.925  18.249  25.036  1.00  0.00           C  
ATOM   3844  HA2 GLY   264      42.505  19.131  25.306  1.00  0.00           H  
ATOM   3845  HA3 GLY   264      40.900  18.377  25.387  1.00  0.00           H  
ATOM   3846  C   GLY   264      42.478  17.071  25.853  1.00  0.00           C  
ATOM   3847  O   GLY   264      41.859  15.995  25.764  1.00  0.00           O  
ATOM   3848  N   ALA   265      43.628  17.236  26.447  1.00  0.00           N  
ATOM   3849  H   ALA   265      44.103  18.117  26.310  1.00  0.00           H  
ATOM   3850  CA  ALA   265      44.207  16.092  27.243  1.00  0.00           C  
ATOM   3851  HA  ALA   265      43.366  15.525  27.641  1.00  0.00           H  
ATOM   3852  CB  ALA   265      44.859  15.194  26.279  1.00  0.00           C  
ATOM   3853  HB1 ALA   265      45.688  15.769  25.868  1.00  0.00           H  
ATOM   3854  HB2 ALA   265      44.121  14.753  25.608  1.00  0.00           H  
ATOM   3855  HB3 ALA   265      45.242  14.311  26.790  1.00  0.00           H  
ATOM   3856  C   ALA   265      45.080  16.738  28.280  1.00  0.00           C  
ATOM   3857  O   ALA   265      46.248  17.144  28.013  1.00  0.00           O  
ATOM   3858  N   ASP   266      44.589  16.925  29.511  1.00  0.00           N  
ATOM   3859  H   ASP   266      43.614  16.666  29.543  1.00  0.00           H  
ATOM   3860  CA  ASP   266      45.240  17.585  30.666  1.00  0.00           C  
ATOM   3861  HA  ASP   266      44.339  18.074  31.037  1.00  0.00           H  
ATOM   3862  CB  ASP   266      45.761  16.712  31.829  1.00  0.00           C  
ATOM   3863  HB2 ASP   266      46.145  17.349  32.625  1.00  0.00           H  
ATOM   3864  HB3 ASP   266      44.895  16.184  32.229  1.00  0.00           H  
ATOM   3865  CG  ASP   266      46.872  15.724  31.446  1.00  0.00           C  
ATOM   3866  OD1 ASP   266      47.402  15.068  32.383  1.00  0.00           O  
ATOM   3867  OD2 ASP   266      47.204  15.604  30.236  1.00  0.00           O  
ATOM   3868  C   ASP   266      46.271  18.749  30.342  1.00  0.00           C  
ATOM   3869  O   ASP   266      45.740  19.846  30.311  1.00  0.00           O  
ATOM   3870  N   ALA   267      47.566  18.503  30.360  1.00  0.00           N  
ATOM   3871  H   ALA   267      47.749  17.536  30.135  1.00  0.00           H  
ATOM   3872  CA  ALA   267      48.600  19.538  30.391  1.00  0.00           C  
ATOM   3873  HA  ALA   267      48.311  20.442  29.854  1.00  0.00           H  
ATOM   3874  CB  ALA   267      48.928  19.736  31.902  1.00  0.00           C  
ATOM   3875  HB1 ALA   267      49.775  20.419  31.951  1.00  0.00           H  
ATOM   3876  HB2 ALA   267      48.172  20.328  32.417  1.00  0.00           H  
ATOM   3877  HB3 ALA   267      49.204  18.803  32.394  1.00  0.00           H  
ATOM   3878  C   ALA   267      49.933  19.193  29.676  1.00  0.00           C  
ATOM   3879  O   ALA   267      50.496  20.030  29.013  1.00  0.00           O  
ATOM   3880  N   LEU   268      50.467  18.038  29.804  1.00  0.00           N  
ATOM   3881  H   LEU   268      50.138  17.347  30.463  1.00  0.00           H  
ATOM   3882  CA  LEU   268      51.693  17.767  29.014  1.00  0.00           C  
ATOM   3883  HA  LEU   268      52.416  18.565  28.843  1.00  0.00           H  
ATOM   3884  CB  LEU   268      52.498  16.667  29.736  1.00  0.00           C  
ATOM   3885  HB2 LEU   268      53.394  16.352  29.200  1.00  0.00           H  
ATOM   3886  HB3 LEU   268      51.848  15.798  29.640  1.00  0.00           H  
ATOM   3887  CG  LEU   268      52.705  17.009  31.247  1.00  0.00           C  
ATOM   3888  HG  LEU   268      51.742  17.227  31.708  1.00  0.00           H  
ATOM   3889  CD1 LEU   268      53.326  15.757  31.896  1.00  0.00           C  
ATOM   3890 HD11 LEU   268      53.884  15.168  31.168  1.00  0.00           H  
ATOM   3891 HD12 LEU   268      52.560  15.064  32.243  1.00  0.00           H  
ATOM   3892 HD13 LEU   268      54.050  15.955  32.686  1.00  0.00           H  
ATOM   3893  CD2 LEU   268      53.651  18.187  31.207  1.00  0.00           C  
ATOM   3894 HD21 LEU   268      53.133  18.996  30.691  1.00  0.00           H  
ATOM   3895 HD22 LEU   268      54.612  17.970  30.741  1.00  0.00           H  
ATOM   3896 HD23 LEU   268      53.781  18.539  32.231  1.00  0.00           H  
ATOM   3897  C   LEU   268      51.378  17.327  27.580  1.00  0.00           C  
ATOM   3898  O   LEU   268      52.033  17.574  26.579  1.00  0.00           O  
ATOM   3899  N   ARG   269      50.183  16.785  27.417  1.00  0.00           N  
ATOM   3900  H   ARG   269      49.732  16.592  28.300  1.00  0.00           H  
ATOM   3901  CA  ARG   269      49.757  16.107  26.175  1.00  0.00           C  
ATOM   3902  HA  ARG   269      50.616  15.719  25.628  1.00  0.00           H  
ATOM   3903  CB  ARG   269      48.771  15.032  26.554  1.00  0.00           C  
ATOM   3904  HB2 ARG   269      48.288  14.688  25.639  1.00  0.00           H  
ATOM   3905  HB3 ARG   269      47.942  15.304  27.208  1.00  0.00           H  
ATOM   3906  CG  ARG   269      49.577  13.750  26.997  1.00  0.00           C  
ATOM   3907  HG2 ARG   269      50.300  13.463  26.233  1.00  0.00           H  
ATOM   3908  HG3 ARG   269      50.127  14.048  27.890  1.00  0.00           H  
ATOM   3909  CD  ARG   269      48.639  12.550  27.364  1.00  0.00           C  
ATOM   3910  HD2 ARG   269      48.118  12.166  26.487  1.00  0.00           H  
ATOM   3911  HD3 ARG   269      49.223  11.661  27.605  1.00  0.00           H  
ATOM   3912  NE  ARG   269      47.705  12.913  28.454  1.00  0.00           N  
ATOM   3913  HE  ARG   269      47.690  13.796  28.945  1.00  0.00           H  
ATOM   3914  CZ  ARG   269      46.669  12.233  28.891  1.00  0.00           C  
ATOM   3915  NH1 ARG   269      46.387  10.976  28.545  1.00  0.00           N  
ATOM   3916 HH11 ARG   269      46.897  10.604  27.757  1.00  0.00           H  
ATOM   3917 HH12 ARG   269      45.757  10.421  29.107  1.00  0.00           H  
ATOM   3918  NH2 ARG   269      45.899  12.939  29.711  1.00  0.00           N  
ATOM   3919 HH21 ARG   269      46.121  13.919  29.813  1.00  0.00           H  
ATOM   3920 HH22 ARG   269      44.935  12.638  29.677  1.00  0.00           H  
ATOM   3921  C   ARG   269      49.183  17.109  25.281  1.00  0.00           C  
ATOM   3922  O   ARG   269      49.514  17.040  24.109  1.00  0.00           O  
ATOM   3923  N   THR   270      48.177  17.949  25.690  1.00  0.00           N  
ATOM   3924  H   THR   270      47.807  17.853  26.625  1.00  0.00           H  
ATOM   3925  CA  THR   270      47.546  18.964  24.715  1.00  0.00           C  
ATOM   3926  HA  THR   270      46.875  18.439  24.035  1.00  0.00           H  
ATOM   3927  CB  THR   270      46.657  19.961  25.404  1.00  0.00           C  
ATOM   3928  HB  THR   270      47.192  20.407  26.242  1.00  0.00           H  
ATOM   3929  CG2 THR   270      46.196  21.113  24.463  1.00  0.00           C  
ATOM   3930 HG21 THR   270      46.988  21.553  23.856  1.00  0.00           H  
ATOM   3931 HG22 THR   270      45.718  21.883  25.068  1.00  0.00           H  
ATOM   3932 HG23 THR   270      45.422  20.727  23.799  1.00  0.00           H  
ATOM   3933  OG1 THR   270      45.410  19.414  25.878  1.00  0.00           O  
ATOM   3934  HG1 THR   270      44.951  20.230  26.091  1.00  0.00           H  
ATOM   3935  C   THR   270      48.578  19.732  23.827  1.00  0.00           C  
ATOM   3936  O   THR   270      48.460  19.756  22.598  1.00  0.00           O  
ATOM   3937  N   PRO   271      49.713  20.284  24.366  1.00  0.00           N  
ATOM   3938  CD  PRO   271      50.011  20.479  25.786  1.00  0.00           C  
ATOM   3939  HD2 PRO   271      49.891  19.613  26.437  1.00  0.00           H  
ATOM   3940  HD3 PRO   271      49.505  21.372  26.152  1.00  0.00           H  
ATOM   3941  CG  PRO   271      51.538  20.805  25.698  1.00  0.00           C  
ATOM   3942  HG2 PRO   271      51.916  21.124  26.669  1.00  0.00           H  
ATOM   3943  HG3 PRO   271      51.927  19.815  25.463  1.00  0.00           H  
ATOM   3944  CB  PRO   271      51.603  21.815  24.583  1.00  0.00           C  
ATOM   3945  HB2 PRO   271      52.609  21.999  24.205  1.00  0.00           H  
ATOM   3946  HB3 PRO   271      51.087  22.759  24.754  1.00  0.00           H  
ATOM   3947  CA  PRO   271      50.749  20.938  23.614  1.00  0.00           C  
ATOM   3948  HA  PRO   271      50.297  21.706  22.987  1.00  0.00           H  
ATOM   3949  C   PRO   271      51.628  19.983  22.848  1.00  0.00           C  
ATOM   3950  O   PRO   271      52.176  20.478  21.846  1.00  0.00           O  
ATOM   3951  N   GLN   272      51.760  18.728  23.271  1.00  0.00           N  
ATOM   3952  H   GLN   272      51.276  18.504  24.128  1.00  0.00           H  
ATOM   3953  CA  GLN   272      52.502  17.691  22.552  1.00  0.00           C  
ATOM   3954  HA  GLN   272      53.530  18.051  22.534  1.00  0.00           H  
ATOM   3955  CB  GLN   272      52.426  16.340  23.316  1.00  0.00           C  
ATOM   3956  HB2 GLN   272      51.454  15.889  23.115  1.00  0.00           H  
ATOM   3957  HB3 GLN   272      52.411  16.487  24.396  1.00  0.00           H  
ATOM   3958  CG  GLN   272      53.601  15.428  22.851  1.00  0.00           C  
ATOM   3959  HG2 GLN   272      53.505  15.239  21.781  1.00  0.00           H  
ATOM   3960  HG3 GLN   272      54.609  15.821  22.986  1.00  0.00           H  
ATOM   3961  CD  GLN   272      53.592  14.148  23.686  1.00  0.00           C  
ATOM   3962  OE1 GLN   272      52.631  13.760  24.284  1.00  0.00           O  
ATOM   3963  NE2 GLN   272      54.703  13.462  23.639  1.00  0.00           N  
ATOM   3964 HE21 GLN   272      55.451  13.888  23.111  1.00  0.00           H  
ATOM   3965 HE22 GLN   272      54.874  12.618  24.167  1.00  0.00           H  
ATOM   3966  C   GLN   272      51.948  17.467  21.116  1.00  0.00           C  
ATOM   3967  O   GLN   272      52.751  17.444  20.191  1.00  0.00           O  
ATOM   3968  N   LEU   273      50.576  17.352  20.976  1.00  0.00           N  
ATOM   3969  H   LEU   273      50.002  17.357  21.806  1.00  0.00           H  
ATOM   3970  CA  LEU   273      49.786  17.172  19.793  1.00  0.00           C  
ATOM   3971  HA  LEU   273      50.362  16.458  19.205  1.00  0.00           H  
ATOM   3972  CB  LEU   273      48.368  16.699  20.223  1.00  0.00           C  
ATOM   3973  HB2 LEU   273      48.445  16.030  21.081  1.00  0.00           H  
ATOM   3974  HB3 LEU   273      47.806  17.542  20.624  1.00  0.00           H  
ATOM   3975  CG  LEU   273      47.580  15.934  19.120  1.00  0.00           C  
ATOM   3976  HG  LEU   273      46.728  15.522  19.661  1.00  0.00           H  
ATOM   3977  CD1 LEU   273      47.121  16.812  17.914  1.00  0.00           C  
ATOM   3978 HD11 LEU   273      47.076  17.831  18.298  1.00  0.00           H  
ATOM   3979 HD12 LEU   273      46.100  16.554  17.632  1.00  0.00           H  
ATOM   3980 HD13 LEU   273      47.801  16.642  17.079  1.00  0.00           H  
ATOM   3981  CD2 LEU   273      48.251  14.692  18.485  1.00  0.00           C  
ATOM   3982 HD21 LEU   273      48.456  13.951  19.258  1.00  0.00           H  
ATOM   3983 HD22 LEU   273      47.575  14.273  17.740  1.00  0.00           H  
ATOM   3984 HD23 LEU   273      49.161  15.006  17.974  1.00  0.00           H  
ATOM   3985  C   LEU   273      49.837  18.389  18.859  1.00  0.00           C  
ATOM   3986  O   LEU   273      49.937  18.218  17.637  1.00  0.00           O  
ATOM   3987  N   LEU   274      49.875  19.620  19.431  1.00  0.00           N  
ATOM   3988  H   LEU   274      49.909  19.627  20.440  1.00  0.00           H  
ATOM   3989  CA  LEU   274      50.045  20.859  18.591  1.00  0.00           C  
ATOM   3990  HA  LEU   274      49.422  20.770  17.701  1.00  0.00           H  
ATOM   3991  CB  LEU   274      49.689  22.099  19.363  1.00  0.00           C  
ATOM   3992  HB2 LEU   274      50.257  22.083  20.294  1.00  0.00           H  
ATOM   3993  HB3 LEU   274      50.017  22.964  18.786  1.00  0.00           H  
ATOM   3994  CG  LEU   274      48.166  22.146  19.825  1.00  0.00           C  
ATOM   3995  HG  LEU   274      47.944  21.147  20.202  1.00  0.00           H  
ATOM   3996  CD1 LEU   274      47.964  23.115  21.042  1.00  0.00           C  
ATOM   3997 HD11 LEU   274      48.528  22.816  21.925  1.00  0.00           H  
ATOM   3998 HD12 LEU   274      48.219  24.112  20.681  1.00  0.00           H  
ATOM   3999 HD13 LEU   274      46.907  23.060  21.305  1.00  0.00           H  
ATOM   4000  CD2 LEU   274      47.190  22.484  18.703  1.00  0.00           C  
ATOM   4001 HD21 LEU   274      47.318  23.557  18.561  1.00  0.00           H  
ATOM   4002 HD22 LEU   274      46.212  22.211  19.099  1.00  0.00           H  
ATOM   4003 HD23 LEU   274      47.504  21.906  17.834  1.00  0.00           H  
ATOM   4004  C   LEU   274      51.386  20.892  18.057  1.00  0.00           C  
ATOM   4005  O   LEU   274      51.522  21.268  16.903  1.00  0.00           O  
ATOM   4006  N   TRP   275      52.448  20.469  18.735  1.00  0.00           N  
ATOM   4007  H   TRP   275      52.250  20.346  19.718  1.00  0.00           H  
ATOM   4008  CA  TRP   275      53.844  20.423  18.201  1.00  0.00           C  
ATOM   4009  HA  TRP   275      54.006  21.420  17.793  1.00  0.00           H  
ATOM   4010  CB  TRP   275      54.752  19.999  19.355  1.00  0.00           C  
ATOM   4011  HB2 TRP   275      54.463  20.552  20.248  1.00  0.00           H  
ATOM   4012  HB3 TRP   275      54.503  18.992  19.690  1.00  0.00           H  
ATOM   4013  CG  TRP   275      56.234  19.953  19.012  1.00  0.00           C  
ATOM   4014  CD1 TRP   275      56.892  18.925  18.426  1.00  0.00           C  
ATOM   4015  HD1 TRP   275      56.321  18.088  18.052  1.00  0.00           H  
ATOM   4016  NE1 TRP   275      58.175  19.328  18.118  1.00  0.00           N  
ATOM   4017  HE1 TRP   275      58.835  18.741  17.629  1.00  0.00           H  
ATOM   4018  CE2 TRP   275      58.366  20.674  18.530  1.00  0.00           C  
ATOM   4019  CZ2 TRP   275      59.434  21.570  18.533  1.00  0.00           C  
ATOM   4020  HZ2 TRP   275      60.350  21.240  18.067  1.00  0.00           H  
ATOM   4021  CH2 TRP   275      59.267  22.898  19.070  1.00  0.00           C  
ATOM   4022  HH2 TRP   275      60.084  23.604  19.075  1.00  0.00           H  
ATOM   4023  CZ3 TRP   275      58.052  23.270  19.626  1.00  0.00           C  
ATOM   4024  HZ3 TRP   275      57.896  24.322  19.814  1.00  0.00           H  
ATOM   4025  CE3 TRP   275      56.967  22.368  19.705  1.00  0.00           C  
ATOM   4026  HE3 TRP   275      56.025  22.624  20.167  1.00  0.00           H  
ATOM   4027  CD2 TRP   275      57.124  21.044  19.166  1.00  0.00           C  
ATOM   4028  C   TRP   275      53.910  19.399  17.009  1.00  0.00           C  
ATOM   4029  O   TRP   275      54.481  19.720  15.966  1.00  0.00           O  
ATOM   4030  N   ALA   276      53.364  18.181  17.252  1.00  0.00           N  
ATOM   4031  H   ALA   276      52.863  18.068  18.122  1.00  0.00           H  
ATOM   4032  CA  ALA   276      53.219  17.142  16.153  1.00  0.00           C  
ATOM   4033  HA  ALA   276      54.143  16.780  15.703  1.00  0.00           H  
ATOM   4034  CB  ALA   276      52.640  15.969  17.003  1.00  0.00           C  
ATOM   4035  HB1 ALA   276      51.552  15.908  17.009  1.00  0.00           H  
ATOM   4036  HB2 ALA   276      53.042  15.067  16.540  1.00  0.00           H  
ATOM   4037  HB3 ALA   276      53.019  16.070  18.021  1.00  0.00           H  
ATOM   4038  C   ALA   276      52.378  17.637  14.988  1.00  0.00           C  
ATOM   4039  O   ALA   276      52.412  16.985  13.969  1.00  0.00           O  
ATOM   4040  N   SER   277      51.618  18.753  15.099  1.00  0.00           N  
ATOM   4041  H   SER   277      51.593  19.131  16.035  1.00  0.00           H  
ATOM   4042  CA  SER   277      50.892  19.295  14.011  1.00  0.00           C  
ATOM   4043  HA  SER   277      50.670  18.501  13.298  1.00  0.00           H  
ATOM   4044  CB  SER   277      49.450  19.830  14.425  1.00  0.00           C  
ATOM   4045  HB2 SER   277      48.972  20.031  13.466  1.00  0.00           H  
ATOM   4046  HB3 SER   277      49.477  20.659  15.132  1.00  0.00           H  
ATOM   4047  OG  SER   277      48.758  18.720  15.099  1.00  0.00           O  
ATOM   4048  HG  SER   277      49.172  18.641  15.961  1.00  0.00           H  
ATOM   4049  C   SER   277      51.588  20.470  13.245  1.00  0.00           C  
ATOM   4050  O   SER   277      50.936  21.089  12.417  1.00  0.00           O  
ATOM   4051  N   GLY   278      52.893  20.622  13.493  1.00  0.00           N  
ATOM   4052  H   GLY   278      53.343  19.965  14.114  1.00  0.00           H  
ATOM   4053  CA  GLY   278      53.615  21.811  13.059  1.00  0.00           C  
ATOM   4054  HA2 GLY   278      54.652  21.906  13.381  1.00  0.00           H  
ATOM   4055  HA3 GLY   278      53.683  21.915  11.976  1.00  0.00           H  
ATOM   4056  C   GLY   278      53.045  23.153  13.596  1.00  0.00           C  
ATOM   4057  O   GLY   278      53.389  24.208  13.143  1.00  0.00           O  
ATOM   4058  N   ILE   279      52.149  23.124  14.570  1.00  0.00           N  
ATOM   4059  H   ILE   279      51.913  22.242  15.003  1.00  0.00           H  
ATOM   4060  CA  ILE   279      51.743  24.364  15.377  1.00  0.00           C  
ATOM   4061  HA  ILE   279      51.675  25.263  14.765  1.00  0.00           H  
ATOM   4062  CB  ILE   279      50.264  24.228  15.901  1.00  0.00           C  
ATOM   4063  HB  ILE   279      50.081  23.214  16.257  1.00  0.00           H  
ATOM   4064  CG2 ILE   279      49.772  25.291  16.897  1.00  0.00           C  
ATOM   4065 HG21 ILE   279      49.740  26.259  16.396  1.00  0.00           H  
ATOM   4066 HG22 ILE   279      48.839  24.984  17.369  1.00  0.00           H  
ATOM   4067 HG23 ILE   279      50.537  25.423  17.662  1.00  0.00           H  
ATOM   4068  CG1 ILE   279      49.381  24.253  14.629  1.00  0.00           C  
ATOM   4069 HG12 ILE   279      49.721  23.477  13.944  1.00  0.00           H  
ATOM   4070 HG13 ILE   279      49.533  25.175  14.067  1.00  0.00           H  
ATOM   4071  CD1 ILE   279      47.897  24.014  14.998  1.00  0.00           C  
ATOM   4072 HD11 ILE   279      47.347  23.809  14.080  1.00  0.00           H  
ATOM   4073 HD12 ILE   279      47.750  23.130  15.619  1.00  0.00           H  
ATOM   4074 HD13 ILE   279      47.400  24.872  15.452  1.00  0.00           H  
ATOM   4075  C   ILE   279      52.763  24.669  16.584  1.00  0.00           C  
ATOM   4076  O   ILE   279      52.911  23.876  17.481  1.00  0.00           O  
ATOM   4077  N   ARG   280      53.630  25.751  16.479  1.00  0.00           N  
ATOM   4078  H   ARG   280      53.562  26.482  15.785  1.00  0.00           H  
ATOM   4079  CA  ARG   280      54.872  25.872  17.307  1.00  0.00           C  
ATOM   4080  HA  ARG   280      54.699  25.385  18.267  1.00  0.00           H  
ATOM   4081  CB  ARG   280      56.083  25.218  16.646  1.00  0.00           C  
ATOM   4082  HB2 ARG   280      56.470  25.820  15.824  1.00  0.00           H  
ATOM   4083  HB3 ARG   280      56.901  25.138  17.363  1.00  0.00           H  
ATOM   4084  CG  ARG   280      55.806  23.798  16.280  1.00  0.00           C  
ATOM   4085  HG2 ARG   280      55.370  23.257  17.120  1.00  0.00           H  
ATOM   4086  HG3 ARG   280      55.068  23.611  15.500  1.00  0.00           H  
ATOM   4087  CD  ARG   280      57.088  23.134  15.748  1.00  0.00           C  
ATOM   4088  HD2 ARG   280      57.988  23.261  16.350  1.00  0.00           H  
ATOM   4089  HD3 ARG   280      57.330  23.530  14.762  1.00  0.00           H  
ATOM   4090  NE  ARG   280      56.774  21.699  15.505  1.00  0.00           N  
ATOM   4091  HE  ARG   280      55.795  21.460  15.578  1.00  0.00           H  
ATOM   4092  CZ  ARG   280      57.598  20.666  15.345  1.00  0.00           C  
ATOM   4093  NH1 ARG   280      58.914  20.831  15.276  1.00  0.00           N  
ATOM   4094 HH11 ARG   280      59.459  20.011  15.047  1.00  0.00           H  
ATOM   4095 HH12 ARG   280      59.348  21.742  15.249  1.00  0.00           H  
ATOM   4096  NH2 ARG   280      57.143  19.469  15.203  1.00  0.00           N  
ATOM   4097 HH21 ARG   280      56.136  19.423  15.153  1.00  0.00           H  
ATOM   4098 HH22 ARG   280      57.763  18.684  15.060  1.00  0.00           H  
ATOM   4099  C   ARG   280      55.169  27.356  17.699  1.00  0.00           C  
ATOM   4100  O   ARG   280      56.331  27.805  17.605  1.00  0.00           O  
ATOM   4101  N   PRO   281      54.164  28.161  17.990  1.00  0.00           N  
ATOM   4102  CD  PRO   281      52.776  27.736  18.359  1.00  0.00           C  
ATOM   4103  HD2 PRO   281      52.258  27.638  17.406  1.00  0.00           H  
ATOM   4104  HD3 PRO   281      52.795  26.815  18.941  1.00  0.00           H  
ATOM   4105  CG  PRO   281      52.142  28.798  19.207  1.00  0.00           C  
ATOM   4106  HG2 PRO   281      51.208  29.079  18.720  1.00  0.00           H  
ATOM   4107  HG3 PRO   281      51.981  28.575  20.262  1.00  0.00           H  
ATOM   4108  CB  PRO   281      53.019  30.084  19.138  1.00  0.00           C  
ATOM   4109  HB2 PRO   281      53.085  30.696  20.038  1.00  0.00           H  
ATOM   4110  HB3 PRO   281      52.629  30.786  18.401  1.00  0.00           H  
ATOM   4111  CA  PRO   281      54.383  29.516  18.642  1.00  0.00           C  
ATOM   4112  HA  PRO   281      54.813  30.217  17.927  1.00  0.00           H  
ATOM   4113  C   PRO   281      55.268  29.417  19.889  1.00  0.00           C  
ATOM   4114  O   PRO   281      55.170  28.500  20.665  1.00  0.00           O  
ATOM   4115  N   ASP   282      56.111  30.385  20.157  1.00  0.00           N  
ATOM   4116  H   ASP   282      56.200  31.193  19.557  1.00  0.00           H  
ATOM   4117  CA  ASP   282      57.020  30.429  21.313  1.00  0.00           C  
ATOM   4118  HA  ASP   282      57.761  29.640  21.183  1.00  0.00           H  
ATOM   4119  CB  ASP   282      57.607  31.829  21.324  1.00  0.00           C  
ATOM   4120  HB2 ASP   282      56.770  32.439  21.664  1.00  0.00           H  
ATOM   4121  HB3 ASP   282      58.005  32.196  20.378  1.00  0.00           H  
ATOM   4122  CG  ASP   282      58.628  31.984  22.378  1.00  0.00           C  
ATOM   4123  OD1 ASP   282      59.344  30.972  22.687  1.00  0.00           O  
ATOM   4124  OD2 ASP   282      58.837  33.102  22.966  1.00  0.00           O  
ATOM   4125  C   ASP   282      56.308  30.201  22.592  1.00  0.00           C  
ATOM   4126  O   ASP   282      56.846  29.604  23.518  1.00  0.00           O  
ATOM   4127  N   ALA   283      55.096  30.671  22.847  1.00  0.00           N  
ATOM   4128  H   ALA   283      54.579  31.160  22.131  1.00  0.00           H  
ATOM   4129  CA  ALA   283      54.315  30.375  24.060  1.00  0.00           C  
ATOM   4130  HA  ALA   283      54.863  30.865  24.864  1.00  0.00           H  
ATOM   4131  CB  ALA   283      53.004  31.092  23.681  1.00  0.00           C  
ATOM   4132  HB1 ALA   283      52.495  30.552  22.882  1.00  0.00           H  
ATOM   4133  HB2 ALA   283      52.213  30.992  24.424  1.00  0.00           H  
ATOM   4134  HB3 ALA   283      53.094  32.149  23.428  1.00  0.00           H  
ATOM   4135  C   ALA   283      53.979  28.894  24.375  1.00  0.00           C  
ATOM   4136  O   ALA   283      53.362  28.624  25.411  1.00  0.00           O  
ATOM   4137  N   LEU   284      54.110  28.015  23.335  1.00  0.00           N  
ATOM   4138  H   LEU   284      54.697  28.341  22.580  1.00  0.00           H  
ATOM   4139  CA  LEU   284      53.611  26.665  23.317  1.00  0.00           C  
ATOM   4140  HA  LEU   284      52.570  26.808  23.605  1.00  0.00           H  
ATOM   4141  CB  LEU   284      53.659  25.979  21.944  1.00  0.00           C  
ATOM   4142  HB2 LEU   284      54.712  25.834  21.704  1.00  0.00           H  
ATOM   4143  HB3 LEU   284      53.134  26.643  21.257  1.00  0.00           H  
ATOM   4144  CG  LEU   284      52.947  24.534  21.937  1.00  0.00           C  
ATOM   4145  HG  LEU   284      53.469  23.794  22.543  1.00  0.00           H  
ATOM   4146  CD1 LEU   284      51.485  24.774  22.456  1.00  0.00           C  
ATOM   4147 HD11 LEU   284      50.887  23.910  22.166  1.00  0.00           H  
ATOM   4148 HD12 LEU   284      51.010  25.613  21.947  1.00  0.00           H  
ATOM   4149 HD13 LEU   284      51.490  24.877  23.541  1.00  0.00           H  
ATOM   4150  CD2 LEU   284      52.784  24.157  20.463  1.00  0.00           C  
ATOM   4151 HD21 LEU   284      53.753  24.319  19.992  1.00  0.00           H  
ATOM   4152 HD22 LEU   284      52.404  23.135  20.496  1.00  0.00           H  
ATOM   4153 HD23 LEU   284      52.052  24.793  19.966  1.00  0.00           H  
ATOM   4154  C   LEU   284      54.339  25.720  24.346  1.00  0.00           C  
ATOM   4155  O   LEU   284      55.537  25.532  24.140  1.00  0.00           O  
ATOM   4156  N   GLY   285      53.556  25.171  25.288  1.00  0.00           N  
ATOM   4157  H   GLY   285      52.651  25.612  25.370  1.00  0.00           H  
ATOM   4158  CA  GLY   285      54.093  24.453  26.413  1.00  0.00           C  
ATOM   4159  HA2 GLY   285      54.836  23.740  26.053  1.00  0.00           H  
ATOM   4160  HA3 GLY   285      53.261  23.942  26.898  1.00  0.00           H  
ATOM   4161  C   GLY   285      54.682  25.385  27.494  1.00  0.00           C  
ATOM   4162  O   GLY   285      54.866  24.917  28.615  1.00  0.00           O  
ATOM   4163  N   ARG   286      54.907  26.676  27.218  1.00  0.00           N  
ATOM   4164  H   ARG   286      54.589  26.975  26.307  1.00  0.00           H  
ATOM   4165  CA  ARG   286      55.257  27.645  28.171  1.00  0.00           C  
ATOM   4166  HA  ARG   286      55.999  27.191  28.827  1.00  0.00           H  
ATOM   4167  CB  ARG   286      55.736  28.986  27.574  1.00  0.00           C  
ATOM   4168  HB2 ARG   286      55.929  29.724  28.354  1.00  0.00           H  
ATOM   4169  HB3 ARG   286      54.943  29.438  26.979  1.00  0.00           H  
ATOM   4170  CG  ARG   286      57.038  29.027  26.761  1.00  0.00           C  
ATOM   4171  HG2 ARG   286      57.772  28.671  27.484  1.00  0.00           H  
ATOM   4172  HG3 ARG   286      56.926  28.468  25.832  1.00  0.00           H  
ATOM   4173  CD  ARG   286      57.403  30.463  26.409  1.00  0.00           C  
ATOM   4174  HD2 ARG   286      56.636  30.997  25.849  1.00  0.00           H  
ATOM   4175  HD3 ARG   286      57.431  31.078  27.309  1.00  0.00           H  
ATOM   4176  NE  ARG   286      58.692  30.686  25.710  1.00  0.00           N  
ATOM   4177  HE  ARG   286      58.686  30.743  24.701  1.00  0.00           H  
ATOM   4178  CZ  ARG   286      59.919  30.820  26.206  1.00  0.00           C  
ATOM   4179  NH1 ARG   286      60.158  30.800  27.505  1.00  0.00           N  
ATOM   4180 HH11 ARG   286      59.294  30.807  28.029  1.00  0.00           H  
ATOM   4181 HH12 ARG   286      61.094  30.971  27.842  1.00  0.00           H  
ATOM   4182  NH2 ARG   286      60.913  30.923  25.382  1.00  0.00           N  
ATOM   4183 HH21 ARG   286      60.594  31.169  24.456  1.00  0.00           H  
ATOM   4184 HH22 ARG   286      61.870  30.976  25.700  1.00  0.00           H  
ATOM   4185  C   ARG   286      54.103  27.935  29.140  1.00  0.00           C  
ATOM   4186  O   ARG   286      52.936  27.654  28.825  1.00  0.00           O  
ATOM   4187  N   TYR   287      54.464  28.580  30.256  1.00  0.00           N  
ATOM   4188  H   TYR   287      55.466  28.620  30.385  1.00  0.00           H  
ATOM   4189  CA  TYR   287      53.708  29.086  31.386  1.00  0.00           C  
ATOM   4190  HA  TYR   287      54.430  29.560  32.051  1.00  0.00           H  
ATOM   4191  CB  TYR   287      52.797  30.250  31.021  1.00  0.00           C  
ATOM   4192  HB2 TYR   287      51.828  29.786  30.835  1.00  0.00           H  
ATOM   4193  HB3 TYR   287      52.693  30.897  31.891  1.00  0.00           H  
ATOM   4194  CG  TYR   287      53.273  31.058  29.907  1.00  0.00           C  
ATOM   4195  CD1 TYR   287      53.846  32.288  30.257  1.00  0.00           C  
ATOM   4196  HD1 TYR   287      54.019  32.716  31.233  1.00  0.00           H  
ATOM   4197  CE1 TYR   287      54.277  33.126  29.183  1.00  0.00           C  
ATOM   4198  HE1 TYR   287      54.766  34.077  29.335  1.00  0.00           H  
ATOM   4199  CZ  TYR   287      54.126  32.727  27.848  1.00  0.00           C  
ATOM   4200  OH  TYR   287      54.445  33.483  26.769  1.00  0.00           O  
ATOM   4201  HH  TYR   287      54.614  34.393  27.023  1.00  0.00           H  
ATOM   4202  CE2 TYR   287      53.359  31.582  27.531  1.00  0.00           C  
ATOM   4203  HE2 TYR   287      53.069  31.402  26.506  1.00  0.00           H  
ATOM   4204  CD2 TYR   287      52.965  30.744  28.575  1.00  0.00           C  
ATOM   4205  HD2 TYR   287      52.238  29.967  28.387  1.00  0.00           H  
ATOM   4206  C   TYR   287      53.132  28.003  32.358  1.00  0.00           C  
ATOM   4207  O   TYR   287      52.158  28.274  33.070  1.00  0.00           O  
ATOM   4208  N   LEU   288      53.802  26.834  32.404  1.00  0.00           N  
ATOM   4209  H   LEU   288      54.609  26.794  31.797  1.00  0.00           H  
ATOM   4210  CA  LEU   288      53.451  25.647  33.167  1.00  0.00           C  
ATOM   4211  HA  LEU   288      52.461  25.247  32.944  1.00  0.00           H  
ATOM   4212  CB  LEU   288      54.531  24.653  32.895  1.00  0.00           C  
ATOM   4213  HB2 LEU   288      54.492  24.267  31.876  1.00  0.00           H  
ATOM   4214  HB3 LEU   288      55.506  25.130  32.984  1.00  0.00           H  
ATOM   4215  CG  LEU   288      54.460  23.400  33.773  1.00  0.00           C  
ATOM   4216  HG  LEU   288      54.498  23.657  34.832  1.00  0.00           H  
ATOM   4217  CD1 LEU   288      53.119  22.548  33.530  1.00  0.00           C  
ATOM   4218 HD11 LEU   288      52.221  23.162  33.594  1.00  0.00           H  
ATOM   4219 HD12 LEU   288      53.130  22.253  32.480  1.00  0.00           H  
ATOM   4220 HD13 LEU   288      53.071  21.647  34.141  1.00  0.00           H  
ATOM   4221  CD2 LEU   288      55.619  22.452  33.464  1.00  0.00           C  
ATOM   4222 HD21 LEU   288      55.639  21.553  34.081  1.00  0.00           H  
ATOM   4223 HD22 LEU   288      55.475  21.922  32.522  1.00  0.00           H  
ATOM   4224 HD23 LEU   288      56.585  22.956  33.469  1.00  0.00           H  
ATOM   4225  C   LEU   288      53.488  26.128  34.556  1.00  0.00           C  
ATOM   4226  O   LEU   288      54.525  26.514  35.062  1.00  0.00           O  
ATOM   4227  N   ASN   289      52.365  25.897  35.283  1.00  0.00           N  
ATOM   4228  H   ASN   289      51.569  25.472  34.829  1.00  0.00           H  
ATOM   4229  CA  ASN   289      52.335  26.032  36.735  1.00  0.00           C  
ATOM   4230  HA  ASN   289      53.364  26.149  37.076  1.00  0.00           H  
ATOM   4231  CB  ASN   289      51.589  27.323  37.119  1.00  0.00           C  
ATOM   4232  HB2 ASN   289      51.534  27.399  38.205  1.00  0.00           H  
ATOM   4233  HB3 ASN   289      52.125  28.142  36.639  1.00  0.00           H  
ATOM   4234  CG  ASN   289      50.173  27.368  36.496  1.00  0.00           C  
ATOM   4235  OD1 ASN   289      49.222  26.978  37.171  1.00  0.00           O  
ATOM   4236  ND2 ASN   289      49.999  27.877  35.276  1.00  0.00           N  
ATOM   4237 HD21 ASN   289      50.752  28.172  34.670  1.00  0.00           H  
ATOM   4238 HD22 ASN   289      49.021  27.991  35.048  1.00  0.00           H  
ATOM   4239  C   ASN   289      51.695  24.793  37.366  1.00  0.00           C  
ATOM   4240  O   ASN   289      50.831  24.168  36.796  1.00  0.00           O  
ATOM   4241  N   ASP   290      52.037  24.578  38.648  1.00  0.00           N  
ATOM   4242  H   ASP   290      52.625  25.247  39.124  1.00  0.00           H  
ATOM   4243  CA  ASP   290      51.712  23.386  39.387  1.00  0.00           C  
ATOM   4244  HA  ASP   290      50.984  22.721  38.923  1.00  0.00           H  
ATOM   4245  CB  ASP   290      52.951  22.530  39.363  1.00  0.00           C  
ATOM   4246  HB2 ASP   290      53.105  22.286  38.312  1.00  0.00           H  
ATOM   4247  HB3 ASP   290      53.855  23.039  39.696  1.00  0.00           H  
ATOM   4248  CG  ASP   290      52.697  21.226  40.064  1.00  0.00           C  
ATOM   4249  OD1 ASP   290      51.513  20.722  40.011  1.00  0.00           O  
ATOM   4250  OD2 ASP   290      53.568  20.586  40.664  1.00  0.00           O  
ATOM   4251  C   ASP   290      51.306  23.735  40.838  1.00  0.00           C  
ATOM   4252  O   ASP   290      51.698  24.809  41.272  1.00  0.00           O  
ATOM   4253  N   GLN   291      50.618  22.809  41.621  1.00  0.00           N  
ATOM   4254  H   GLN   291      50.343  21.918  41.234  1.00  0.00           H  
ATOM   4255  CA  GLN   291      50.436  23.049  43.045  1.00  0.00           C  
ATOM   4256  HA  GLN   291      50.743  24.060  43.312  1.00  0.00           H  
ATOM   4257  CB  GLN   291      48.905  22.936  43.363  1.00  0.00           C  
ATOM   4258  HB2 GLN   291      48.572  21.906  43.230  1.00  0.00           H  
ATOM   4259  HB3 GLN   291      48.684  23.339  44.352  1.00  0.00           H  
ATOM   4260  CG  GLN   291      48.097  23.761  42.383  1.00  0.00           C  
ATOM   4261  HG2 GLN   291      48.260  23.540  41.328  1.00  0.00           H  
ATOM   4262  HG3 GLN   291      48.372  24.780  42.656  1.00  0.00           H  
ATOM   4263  CD  GLN   291      46.601  23.658  42.585  1.00  0.00           C  
ATOM   4264  OE1 GLN   291      46.052  22.757  43.137  1.00  0.00           O  
ATOM   4265  NE2 GLN   291      45.773  24.333  41.817  1.00  0.00           N  
ATOM   4266 HE21 GLN   291      46.058  25.112  41.240  1.00  0.00           H  
ATOM   4267 HE22 GLN   291      44.819  24.010  41.743  1.00  0.00           H  
ATOM   4268  C   GLN   291      51.257  22.041  43.832  1.00  0.00           C  
ATOM   4269  O   GLN   291      50.988  20.860  43.739  1.00  0.00           O  
ATOM   4270  N   ALA   292      52.287  22.454  44.522  1.00  0.00           N  
ATOM   4271  H   ALA   292      52.412  23.454  44.591  1.00  0.00           H  
ATOM   4272  CA  ALA   292      53.134  21.592  45.345  1.00  0.00           C  
ATOM   4273  HA  ALA   292      53.356  20.724  44.723  1.00  0.00           H  
ATOM   4274  CB  ALA   292      54.425  22.429  45.556  1.00  0.00           C  
ATOM   4275  HB1 ALA   292      54.189  23.472  45.772  1.00  0.00           H  
ATOM   4276  HB2 ALA   292      54.932  22.479  44.593  1.00  0.00           H  
ATOM   4277  HB3 ALA   292      55.037  22.034  46.367  1.00  0.00           H  
ATOM   4278  C   ALA   292      52.396  21.068  46.566  1.00  0.00           C  
ATOM   4279  O   ALA   292      51.782  21.888  47.227  1.00  0.00           O  
ATOM   4280  N   GLN   293      52.420  19.755  46.799  1.00  0.00           N  
ATOM   4281  H   GLN   293      52.957  19.223  46.129  1.00  0.00           H  
ATOM   4282  CA  GLN   293      51.493  19.086  47.787  1.00  0.00           C  
ATOM   4283  HA  GLN   293      50.693  19.817  47.909  1.00  0.00           H  
ATOM   4284  CB  GLN   293      50.788  17.913  47.060  1.00  0.00           C  
ATOM   4285  HB2 GLN   293      50.313  18.282  46.151  1.00  0.00           H  
ATOM   4286  HB3 GLN   293      51.415  17.128  46.638  1.00  0.00           H  
ATOM   4287  CG  GLN   293      49.841  17.189  48.006  1.00  0.00           C  
ATOM   4288  HG2 GLN   293      49.019  17.887  48.166  1.00  0.00           H  
ATOM   4289  HG3 GLN   293      50.325  16.716  48.860  1.00  0.00           H  
ATOM   4290  CD  GLN   293      49.066  16.062  47.309  1.00  0.00           C  
ATOM   4291  OE1 GLN   293      49.021  15.869  46.099  1.00  0.00           O  
ATOM   4292  NE2 GLN   293      48.334  15.216  47.998  1.00  0.00           N  
ATOM   4293 HE21 GLN   293      48.603  14.997  48.947  1.00  0.00           H  
ATOM   4294 HE22 GLN   293      47.731  14.567  47.513  1.00  0.00           H  
ATOM   4295  C   GLN   293      52.185  18.749  49.144  1.00  0.00           C  
ATOM   4296  O   GLN   293      53.048  17.886  49.210  1.00  0.00           O  
ATOM   4297  N   VAL   294      51.715  19.316  50.237  1.00  0.00           N  
ATOM   4298  H   VAL   294      50.933  19.937  50.082  1.00  0.00           H  
ATOM   4299  CA  VAL   294      52.102  18.956  51.616  1.00  0.00           C  
ATOM   4300  HA  VAL   294      53.126  18.592  51.541  1.00  0.00           H  
ATOM   4301  CB  VAL   294      52.196  20.207  52.471  1.00  0.00           C  
ATOM   4302  HB  VAL   294      51.185  20.506  52.750  1.00  0.00           H  
ATOM   4303  CG1 VAL   294      52.841  19.978  53.776  1.00  0.00           C  
ATOM   4304 HG11 VAL   294      52.228  19.303  54.374  1.00  0.00           H  
ATOM   4305 HG12 VAL   294      53.794  19.451  53.726  1.00  0.00           H  
ATOM   4306 HG13 VAL   294      53.028  20.886  54.349  1.00  0.00           H  
ATOM   4307  CG2 VAL   294      52.977  21.329  51.731  1.00  0.00           C  
ATOM   4308 HG21 VAL   294      52.558  21.614  50.767  1.00  0.00           H  
ATOM   4309 HG22 VAL   294      53.995  20.953  51.624  1.00  0.00           H  
ATOM   4310 HG23 VAL   294      53.044  22.265  52.286  1.00  0.00           H  
ATOM   4311  C   VAL   294      51.153  17.851  52.121  1.00  0.00           C  
ATOM   4312  O   VAL   294      50.022  17.767  51.577  1.00  0.00           O  
ATOM   4313  N   VAL   295      51.613  16.984  53.046  1.00  0.00           N  
ATOM   4314  H   VAL   295      52.566  17.102  53.361  1.00  0.00           H  
ATOM   4315  CA  VAL   295      50.763  15.857  53.555  1.00  0.00           C  
ATOM   4316  HA  VAL   295      49.710  16.126  53.471  1.00  0.00           H  
ATOM   4317  CB  VAL   295      51.090  14.603  52.775  1.00  0.00           C  
ATOM   4318  HB  VAL   295      52.020  14.159  53.130  1.00  0.00           H  
ATOM   4319  CG1 VAL   295      49.949  13.628  53.132  1.00  0.00           C  
ATOM   4320 HG11 VAL   295      50.107  13.177  54.112  1.00  0.00           H  
ATOM   4321 HG12 VAL   295      49.962  12.769  52.461  1.00  0.00           H  
ATOM   4322 HG13 VAL   295      48.935  14.027  53.112  1.00  0.00           H  
ATOM   4323  CG2 VAL   295      51.249  14.662  51.246  1.00  0.00           C  
ATOM   4324 HG21 VAL   295      52.007  15.397  50.979  1.00  0.00           H  
ATOM   4325 HG22 VAL   295      51.521  13.672  50.878  1.00  0.00           H  
ATOM   4326 HG23 VAL   295      50.282  14.793  50.761  1.00  0.00           H  
ATOM   4327  C   VAL   295      50.921  15.577  55.056  1.00  0.00           C  
ATOM   4328  O   VAL   295      52.009  15.713  55.544  1.00  0.00           O  
ATOM   4329  N   PHE   296      49.898  15.395  55.812  1.00  0.00           N  
ATOM   4330  H   PHE   296      48.987  15.344  55.379  1.00  0.00           H  
ATOM   4331  CA  PHE   296      49.924  15.282  57.279  1.00  0.00           C  
ATOM   4332  HA  PHE   296      50.860  14.872  57.658  1.00  0.00           H  
ATOM   4333  CB  PHE   296      49.761  16.663  57.913  1.00  0.00           C  
ATOM   4334  HB2 PHE   296      50.207  17.492  57.364  1.00  0.00           H  
ATOM   4335  HB3 PHE   296      48.695  16.833  57.759  1.00  0.00           H  
ATOM   4336  CG  PHE   296      50.259  16.702  59.402  1.00  0.00           C  
ATOM   4337  CD1 PHE   296      51.641  16.591  59.650  1.00  0.00           C  
ATOM   4338  HD1 PHE   296      52.286  16.429  58.798  1.00  0.00           H  
ATOM   4339  CE1 PHE   296      52.087  16.698  60.979  1.00  0.00           C  
ATOM   4340  HE1 PHE   296      53.078  16.415  61.302  1.00  0.00           H  
ATOM   4341  CZ  PHE   296      51.180  16.714  62.063  1.00  0.00           C  
ATOM   4342  HZ  PHE   296      51.533  16.731  63.084  1.00  0.00           H  
ATOM   4343  CE2 PHE   296      49.784  16.886  61.819  1.00  0.00           C  
ATOM   4344  HE2 PHE   296      49.051  17.014  62.601  1.00  0.00           H  
ATOM   4345  CD2 PHE   296      49.352  16.853  60.485  1.00  0.00           C  
ATOM   4346  HD2 PHE   296      48.326  16.996  60.180  1.00  0.00           H  
ATOM   4347  C   PHE   296      48.792  14.262  57.637  1.00  0.00           C  
ATOM   4348  O   PHE   296      47.870  14.136  56.884  1.00  0.00           O  
ATOM   4349  N   ALA   297      48.923  13.664  58.817  1.00  0.00           N  
ATOM   4350  H   ALA   297      49.729  13.858  59.394  1.00  0.00           H  
ATOM   4351  CA  ALA   297      47.889  12.773  59.431  1.00  0.00           C  
ATOM   4352  HA  ALA   297      46.951  12.867  58.884  1.00  0.00           H  
ATOM   4353  CB  ALA   297      48.240  11.321  59.163  1.00  0.00           C  
ATOM   4354  HB1 ALA   297      49.077  10.975  59.770  1.00  0.00           H  
ATOM   4355  HB2 ALA   297      48.556  11.191  58.128  1.00  0.00           H  
ATOM   4356  HB3 ALA   297      47.333  10.738  59.321  1.00  0.00           H  
ATOM   4357  C   ALA   297      47.652  13.028  60.901  1.00  0.00           C  
ATOM   4358  O   ALA   297      48.588  13.328  61.653  1.00  0.00           O  
ATOM   4359  N   SER   298      46.469  12.697  61.404  1.00  0.00           N  
ATOM   4360  H   SER   298      45.694  12.367  60.846  1.00  0.00           H  
ATOM   4361  CA  SER   298      46.172  12.972  62.792  1.00  0.00           C  
ATOM   4362  HA  SER   298      47.019  12.643  63.394  1.00  0.00           H  
ATOM   4363  CB  SER   298      46.001  14.462  62.978  1.00  0.00           C  
ATOM   4364  HB2 SER   298      46.909  15.053  62.850  1.00  0.00           H  
ATOM   4365  HB3 SER   298      45.281  14.804  62.234  1.00  0.00           H  
ATOM   4366  OG  SER   298      45.429  14.822  64.254  1.00  0.00           O  
ATOM   4367  HG  SER   298      45.769  15.685  64.501  1.00  0.00           H  
ATOM   4368  C   SER   298      45.011  12.111  63.302  1.00  0.00           C  
ATOM   4369  O   SER   298      44.294  11.481  62.514  1.00  0.00           O  
ATOM   4370  N   ARG   299      44.803  12.050  64.623  1.00  0.00           N  
ATOM   4371  H   ARG   299      45.550  12.413  65.197  1.00  0.00           H  
ATOM   4372  CA  ARG   299      43.763  11.133  65.216  1.00  0.00           C  
ATOM   4373  HA  ARG   299      43.106  10.836  64.398  1.00  0.00           H  
ATOM   4374  CB  ARG   299      44.342   9.833  65.768  1.00  0.00           C  
ATOM   4375  HB2 ARG   299      43.583   9.232  66.268  1.00  0.00           H  
ATOM   4376  HB3 ARG   299      44.854   9.218  65.029  1.00  0.00           H  
ATOM   4377  CG  ARG   299      45.388  10.007  66.943  1.00  0.00           C  
ATOM   4378  HG2 ARG   299      46.375  10.140  66.501  1.00  0.00           H  
ATOM   4379  HG3 ARG   299      45.090  10.831  67.592  1.00  0.00           H  
ATOM   4380  CD  ARG   299      45.631   8.802  67.851  1.00  0.00           C  
ATOM   4381  HD2 ARG   299      45.953   7.911  67.312  1.00  0.00           H  
ATOM   4382  HD3 ARG   299      44.667   8.576  68.307  1.00  0.00           H  
ATOM   4383  NE  ARG   299      46.690   9.103  68.847  1.00  0.00           N  
ATOM   4384  HE  ARG   299      47.474   9.558  68.401  1.00  0.00           H  
ATOM   4385  CZ  ARG   299      46.431   9.117  70.152  1.00  0.00           C  
ATOM   4386  NH1 ARG   299      45.344   8.669  70.697  1.00  0.00           N  
ATOM   4387 HH11 ARG   299      44.607   8.265  70.137  1.00  0.00           H  
ATOM   4388 HH12 ARG   299      45.364   8.724  71.705  1.00  0.00           H  
ATOM   4389  NH2 ARG   299      47.363   9.574  70.989  1.00  0.00           N  
ATOM   4390 HH21 ARG   299      48.307   9.757  70.678  1.00  0.00           H  
ATOM   4391 HH22 ARG   299      47.310   9.641  71.995  1.00  0.00           H  
ATOM   4392  C   ARG   299      42.859  11.807  66.223  1.00  0.00           C  
ATOM   4393  O   ARG   299      43.358  12.486  67.065  1.00  0.00           O  
ATOM   4394  N   LEU   300      41.614  11.436  66.151  1.00  0.00           N  
ATOM   4395  H   LEU   300      41.387  10.658  65.548  1.00  0.00           H  
ATOM   4396  CA  LEU   300      40.673  12.233  66.969  1.00  0.00           C  
ATOM   4397  HA  LEU   300      40.824  13.289  66.746  1.00  0.00           H  
ATOM   4398  CB  LEU   300      39.315  11.733  66.486  1.00  0.00           C  
ATOM   4399  HB2 LEU   300      39.451  10.652  66.499  1.00  0.00           H  
ATOM   4400  HB3 LEU   300      38.523  11.886  67.220  1.00  0.00           H  
ATOM   4401  CG  LEU   300      38.858  12.163  65.051  1.00  0.00           C  
ATOM   4402  HG  LEU   300      39.722  12.219  64.389  1.00  0.00           H  
ATOM   4403  CD1 LEU   300      37.808  11.307  64.386  1.00  0.00           C  
ATOM   4404 HD11 LEU   300      36.854  11.459  64.891  1.00  0.00           H  
ATOM   4405 HD12 LEU   300      38.142  10.269  64.397  1.00  0.00           H  
ATOM   4406 HD13 LEU   300      37.660  11.600  63.347  1.00  0.00           H  
ATOM   4407  CD2 LEU   300      38.344  13.603  65.091  1.00  0.00           C  
ATOM   4408 HD21 LEU   300      38.131  13.890  64.062  1.00  0.00           H  
ATOM   4409 HD22 LEU   300      39.136  14.296  65.377  1.00  0.00           H  
ATOM   4410 HD23 LEU   300      37.419  13.707  65.658  1.00  0.00           H  
ATOM   4411  C   LEU   300      40.788  11.876  68.464  1.00  0.00           C  
ATOM   4412  O   LEU   300      41.127  10.798  68.893  1.00  0.00           O  
ATOM   4413  N   ARG   301      40.588  12.883  69.328  1.00  0.00           N  
ATOM   4414  H   ARG   301      40.274  13.781  68.988  1.00  0.00           H  
ATOM   4415  CA  ARG   301      40.850  12.760  70.785  1.00  0.00           C  
ATOM   4416  HA  ARG   301      41.867  12.375  70.852  1.00  0.00           H  
ATOM   4417  CB  ARG   301      40.815  14.208  71.418  1.00  0.00           C  
ATOM   4418  HB2 ARG   301      41.206  14.085  72.428  1.00  0.00           H  
ATOM   4419  HB3 ARG   301      39.790  14.575  71.467  1.00  0.00           H  
ATOM   4420  CG  ARG   301      41.652  15.198  70.659  1.00  0.00           C  
ATOM   4421  HG2 ARG   301      42.649  14.826  70.421  1.00  0.00           H  
ATOM   4422  HG3 ARG   301      41.355  15.439  69.638  1.00  0.00           H  
ATOM   4423  CD  ARG   301      41.819  16.465  71.503  1.00  0.00           C  
ATOM   4424  HD2 ARG   301      42.269  16.284  72.479  1.00  0.00           H  
ATOM   4425  HD3 ARG   301      40.829  16.895  71.656  1.00  0.00           H  
ATOM   4426  NE  ARG   301      42.638  17.368  70.729  1.00  0.00           N  
ATOM   4427  HE  ARG   301      42.160  17.917  70.029  1.00  0.00           H  
ATOM   4428  CZ  ARG   301      43.927  17.644  70.789  1.00  0.00           C  
ATOM   4429  NH1 ARG   301      44.683  17.211  71.726  1.00  0.00           N  
ATOM   4430 HH11 ARG   301      44.179  16.830  72.514  1.00  0.00           H  
ATOM   4431 HH12 ARG   301      45.677  17.121  71.569  1.00  0.00           H  
ATOM   4432  NH2 ARG   301      44.587  18.239  69.841  1.00  0.00           N  
ATOM   4433 HH21 ARG   301      44.046  18.736  69.149  1.00  0.00           H  
ATOM   4434 HH22 ARG   301      45.482  18.581  70.160  1.00  0.00           H  
ATOM   4435  C   ARG   301      39.878  11.868  71.536  1.00  0.00           C  
ATOM   4436  O   ARG   301      39.854  11.693  72.767  1.00  0.00           O  
ATOM   4437  N   ASP   302      38.896  11.229  70.852  1.00  0.00           N  
ATOM   4438  H   ASP   302      38.985  11.284  69.848  1.00  0.00           H  
ATOM   4439  CA  ASP   302      37.726  10.470  71.191  1.00  0.00           C  
ATOM   4440  HA  ASP   302      37.946   9.711  71.942  1.00  0.00           H  
ATOM   4441  CB  ASP   302      36.590  11.366  71.733  1.00  0.00           C  
ATOM   4442  HB2 ASP   302      35.694  10.756  71.850  1.00  0.00           H  
ATOM   4443  HB3 ASP   302      36.886  11.670  72.737  1.00  0.00           H  
ATOM   4444  CG  ASP   302      36.378  12.686  70.961  1.00  0.00           C  
ATOM   4445  OD1 ASP   302      35.626  12.616  69.926  1.00  0.00           O  
ATOM   4446  OD2 ASP   302      36.941  13.729  71.324  1.00  0.00           O  
ATOM   4447  C   ASP   302      37.219   9.733  69.982  1.00  0.00           C  
ATOM   4448  O   ASP   302      37.686  10.041  68.853  1.00  0.00           O  
ATOM   4449  N   VAL   303      36.532   8.652  70.254  1.00  0.00           N  
ATOM   4450  H   VAL   303      36.331   8.429  71.218  1.00  0.00           H  
ATOM   4451  CA  VAL   303      35.966   7.794  69.105  1.00  0.00           C  
ATOM   4452  HA  VAL   303      36.734   7.589  68.359  1.00  0.00           H  
ATOM   4453  CB  VAL   303      35.576   6.365  69.532  1.00  0.00           C  
ATOM   4454  HB  VAL   303      34.739   6.444  70.225  1.00  0.00           H  
ATOM   4455  CG1 VAL   303      35.065   5.483  68.409  1.00  0.00           C  
ATOM   4456 HG11 VAL   303      35.163   4.437  68.700  1.00  0.00           H  
ATOM   4457 HG12 VAL   303      34.064   5.767  68.084  1.00  0.00           H  
ATOM   4458 HG13 VAL   303      35.684   5.679  67.533  1.00  0.00           H  
ATOM   4459  CG2 VAL   303      36.751   5.738  70.263  1.00  0.00           C  
ATOM   4460 HG21 VAL   303      37.049   6.208  71.200  1.00  0.00           H  
ATOM   4461 HG22 VAL   303      37.566   5.685  69.542  1.00  0.00           H  
ATOM   4462 HG23 VAL   303      36.383   4.728  70.446  1.00  0.00           H  
ATOM   4463  C   VAL   303      34.730   8.498  68.497  1.00  0.00           C  
ATOM   4464  O   VAL   303      33.864   9.005  69.253  1.00  0.00           O  
ATOM   4465  N   GLN   304      34.709   8.528  67.154  1.00  0.00           N  
ATOM   4466  H   GLN   304      35.447   8.099  66.614  1.00  0.00           H  
ATOM   4467  CA  GLN   304      33.638   9.116  66.369  1.00  0.00           C  
ATOM   4468  HA  GLN   304      33.665  10.151  66.711  1.00  0.00           H  
ATOM   4469  CB  GLN   304      34.020   9.034  64.845  1.00  0.00           C  
ATOM   4470  HB2 GLN   304      33.310   9.641  64.283  1.00  0.00           H  
ATOM   4471  HB3 GLN   304      35.029   9.446  64.855  1.00  0.00           H  
ATOM   4472  CG  GLN   304      33.940   7.655  64.196  1.00  0.00           C  
ATOM   4473  HG2 GLN   304      33.036   7.170  64.564  1.00  0.00           H  
ATOM   4474  HG3 GLN   304      33.868   7.827  63.122  1.00  0.00           H  
ATOM   4475  CD  GLN   304      35.156   6.805  64.443  1.00  0.00           C  
ATOM   4476  OE1 GLN   304      36.025   7.056  65.220  1.00  0.00           O  
ATOM   4477  NE2 GLN   304      35.230   5.657  63.757  1.00  0.00           N  
ATOM   4478 HE21 GLN   304      34.457   5.589  63.111  1.00  0.00           H  
ATOM   4479 HE22 GLN   304      36.040   5.054  63.783  1.00  0.00           H  
ATOM   4480  C   GLN   304      32.211   8.526  66.549  1.00  0.00           C  
ATOM   4481  O   GLN   304      32.118   7.421  67.086  1.00  0.00           O  
ATOM   4482  N   PRO   305      31.081   9.225  66.166  1.00  0.00           N  
ATOM   4483  CD  PRO   305      31.137  10.657  65.752  1.00  0.00           C  
ATOM   4484  HD2 PRO   305      31.724  11.190  66.501  1.00  0.00           H  
ATOM   4485  HD3 PRO   305      31.582  10.755  64.761  1.00  0.00           H  
ATOM   4486  CG  PRO   305      29.725  11.137  65.805  1.00  0.00           C  
ATOM   4487  HG2 PRO   305      29.653  11.925  65.055  1.00  0.00           H  
ATOM   4488  HG3 PRO   305      29.529  11.544  66.797  1.00  0.00           H  
ATOM   4489  CB  PRO   305      28.893   9.912  65.465  1.00  0.00           C  
ATOM   4490  HB2 PRO   305      28.960   9.584  64.427  1.00  0.00           H  
ATOM   4491  HB3 PRO   305      27.858   9.972  65.802  1.00  0.00           H  
ATOM   4492  CA  PRO   305      29.644   8.824  66.201  1.00  0.00           C  
ATOM   4493  HA  PRO   305      29.197   8.816  67.195  1.00  0.00           H  
ATOM   4494  C   PRO   305      29.420   7.491  65.508  1.00  0.00           C  
ATOM   4495  O   PRO   305      30.077   7.108  64.521  1.00  0.00           O  
ATOM   4496  N   GLU   306      28.409   6.726  65.946  1.00  0.00           N  
ATOM   4497  H   GLU   306      27.955   7.139  66.748  1.00  0.00           H  
ATOM   4498  CA  GLU   306      27.855   5.445  65.501  1.00  0.00           C  
ATOM   4499  HA  GLU   306      28.699   4.834  65.181  1.00  0.00           H  
ATOM   4500  CB  GLU   306      27.078   4.783  66.613  1.00  0.00           C  
ATOM   4501  HB2 GLU   306      26.811   3.820  66.178  1.00  0.00           H  
ATOM   4502  HB3 GLU   306      26.208   5.404  66.830  1.00  0.00           H  
ATOM   4503  CG  GLU   306      27.943   4.691  67.898  1.00  0.00           C  
ATOM   4504  HG2 GLU   306      27.429   4.036  68.601  1.00  0.00           H  
ATOM   4505  HG3 GLU   306      27.952   5.664  68.389  1.00  0.00           H  
ATOM   4506  CD  GLU   306      29.442   4.201  67.845  1.00  0.00           C  
ATOM   4507  OE1 GLU   306      30.303   4.705  68.631  1.00  0.00           O  
ATOM   4508  OE2 GLU   306      29.633   3.240  67.070  1.00  0.00           O  
ATOM   4509  C   GLU   306      26.991   5.589  64.200  1.00  0.00           C  
ATOM   4510  O   GLU   306      26.097   4.776  63.892  1.00  0.00           O  
ATOM   4511  N   ASP   307      27.192   6.664  63.487  1.00  0.00           N  
ATOM   4512  H   ASP   307      27.816   7.411  63.759  1.00  0.00           H  
ATOM   4513  CA  ASP   307      26.320   7.061  62.418  1.00  0.00           C  
ATOM   4514  HA  ASP   307      25.382   6.521  62.550  1.00  0.00           H  
ATOM   4515  CB  ASP   307      25.954   8.570  62.484  1.00  0.00           C  
ATOM   4516  HB2 ASP   307      26.843   9.198  62.436  1.00  0.00           H  
ATOM   4517  HB3 ASP   307      25.218   8.763  61.704  1.00  0.00           H  
ATOM   4518  CG  ASP   307      25.128   8.867  63.683  1.00  0.00           C  
ATOM   4519  OD1 ASP   307      24.990  10.104  63.991  1.00  0.00           O  
ATOM   4520  OD2 ASP   307      24.805   7.967  64.513  1.00  0.00           O  
ATOM   4521  C   ASP   307      26.902   6.613  61.047  1.00  0.00           C  
ATOM   4522  O   ASP   307      26.453   7.220  60.108  1.00  0.00           O  
ATOM   4523  N   ALA   308      27.884   5.660  61.029  1.00  0.00           N  
ATOM   4524  H   ALA   308      28.250   5.353  61.919  1.00  0.00           H  
ATOM   4525  CA  ALA   308      28.454   5.103  59.788  1.00  0.00           C  
ATOM   4526  HA  ALA   308      29.158   5.819  59.364  1.00  0.00           H  
ATOM   4527  CB  ALA   308      29.258   3.815  59.964  1.00  0.00           C  
ATOM   4528  HB1 ALA   308      30.043   3.960  60.705  1.00  0.00           H  
ATOM   4529  HB2 ALA   308      28.676   2.955  60.297  1.00  0.00           H  
ATOM   4530  HB3 ALA   308      29.612   3.561  58.965  1.00  0.00           H  
ATOM   4531  C   ALA   308      27.455   4.915  58.551  1.00  0.00           C  
ATOM   4532  O   ALA   308      27.919   5.254  57.473  1.00  0.00           O  
ATOM   4533  N   PRO   309      26.214   4.519  58.738  1.00  0.00           N  
ATOM   4534  CD  PRO   309      25.753   3.858  59.959  1.00  0.00           C  
ATOM   4535  HD2 PRO   309      26.611   3.422  60.470  1.00  0.00           H  
ATOM   4536  HD3 PRO   309      25.185   4.601  60.518  1.00  0.00           H  
ATOM   4537  CG  PRO   309      24.872   2.684  59.394  1.00  0.00           C  
ATOM   4538  HG2 PRO   309      24.186   2.472  60.215  1.00  0.00           H  
ATOM   4539  HG3 PRO   309      25.464   1.841  59.037  1.00  0.00           H  
ATOM   4540  CB  PRO   309      24.188   3.338  58.178  1.00  0.00           C  
ATOM   4541  HB2 PRO   309      23.834   2.716  57.356  1.00  0.00           H  
ATOM   4542  HB3 PRO   309      23.315   3.860  58.571  1.00  0.00           H  
ATOM   4543  CA  PRO   309      25.260   4.354  57.658  1.00  0.00           C  
ATOM   4544  HA  PRO   309      25.786   3.933  56.801  1.00  0.00           H  
ATOM   4545  C   PRO   309      24.511   5.602  57.058  1.00  0.00           C  
ATOM   4546  O   PRO   309      23.819   5.496  56.099  1.00  0.00           O  
ATOM   4547  N   ALA   310      24.571   6.784  57.619  1.00  0.00           N  
ATOM   4548  H   ALA   310      25.170   6.826  58.431  1.00  0.00           H  
ATOM   4549  CA  ALA   310      24.020   8.100  57.193  1.00  0.00           C  
ATOM   4550  HA  ALA   310      22.931   8.137  57.219  1.00  0.00           H  
ATOM   4551  CB  ALA   310      24.417   9.145  58.235  1.00  0.00           C  
ATOM   4552  HB1 ALA   310      24.060   8.978  59.251  1.00  0.00           H  
ATOM   4553  HB2 ALA   310      25.501   9.258  58.220  1.00  0.00           H  
ATOM   4554  HB3 ALA   310      23.985  10.118  58.002  1.00  0.00           H  
ATOM   4555  C   ALA   310      24.543   8.653  55.839  1.00  0.00           C  
ATOM   4556  O   ALA   310      24.049   9.734  55.360  1.00  0.00           O  
ATOM   4557  N   ALA   311      25.524   8.008  55.265  1.00  0.00           N  
ATOM   4558  H   ALA   311      25.694   7.049  55.535  1.00  0.00           H  
ATOM   4559  CA  ALA   311      26.378   8.369  54.099  1.00  0.00           C  
ATOM   4560  HA  ALA   311      25.793   8.891  53.342  1.00  0.00           H  
ATOM   4561  CB  ALA   311      27.495   9.248  54.669  1.00  0.00           C  
ATOM   4562  HB1 ALA   311      28.124   9.473  53.807  1.00  0.00           H  
ATOM   4563  HB2 ALA   311      27.064  10.167  55.066  1.00  0.00           H  
ATOM   4564  HB3 ALA   311      28.086   8.769  55.449  1.00  0.00           H  
ATOM   4565  C   ALA   311      26.957   7.017  53.528  1.00  0.00           C  
ATOM   4566  O   ALA   311      26.819   5.888  54.079  1.00  0.00           O  
ATOM   4567  N   ALA   312      27.635   7.112  52.402  1.00  0.00           N  
ATOM   4568  H   ALA   312      27.767   7.983  51.908  1.00  0.00           H  
ATOM   4569  CA  ALA   312      28.216   6.011  51.610  1.00  0.00           C  
ATOM   4570  HA  ALA   312      28.494   6.484  50.668  1.00  0.00           H  
ATOM   4571  CB  ALA   312      29.566   5.642  52.275  1.00  0.00           C  
ATOM   4572  HB1 ALA   312      30.036   6.539  52.678  1.00  0.00           H  
ATOM   4573  HB2 ALA   312      29.464   4.804  52.964  1.00  0.00           H  
ATOM   4574  HB3 ALA   312      30.098   5.278  51.396  1.00  0.00           H  
ATOM   4575  C   ALA   312      27.294   4.842  51.221  1.00  0.00           C  
ATOM   4576  O   ALA   312      27.554   3.693  51.470  1.00  0.00           O  
ATOM   4577  N   ASN   313      26.105   5.102  50.717  1.00  0.00           N  
ATOM   4578  H   ASN   313      25.790   6.045  50.536  1.00  0.00           H  
ATOM   4579  CA  ASN   313      24.976   4.244  50.336  1.00  0.00           C  
ATOM   4580  HA  ASN   313      24.152   4.947  50.212  1.00  0.00           H  
ATOM   4581  CB  ASN   313      25.211   3.589  48.966  1.00  0.00           C  
ATOM   4582  HB2 ASN   313      24.485   2.831  48.673  1.00  0.00           H  
ATOM   4583  HB3 ASN   313      26.117   2.984  48.965  1.00  0.00           H  
ATOM   4584  CG  ASN   313      25.208   4.600  47.797  1.00  0.00           C  
ATOM   4585  OD1 ASN   313      24.794   5.784  47.839  1.00  0.00           O  
ATOM   4586  ND2 ASN   313      25.817   4.222  46.681  1.00  0.00           N  
ATOM   4587 HD21 ASN   313      26.189   3.283  46.689  1.00  0.00           H  
ATOM   4588 HD22 ASN   313      26.144   4.907  46.015  1.00  0.00           H  
ATOM   4589  C   ASN   313      24.581   3.260  51.474  1.00  0.00           C  
ATOM   4590  O   ASN   313      23.945   2.193  51.291  1.00  0.00           O  
ATOM   4591  N   GLY   314      24.911   3.676  52.687  1.00  0.00           N  
ATOM   4592  H   GLY   314      25.165   4.653  52.725  1.00  0.00           H  
ATOM   4593  CA  GLY   314      24.841   2.828  53.847  1.00  0.00           C  
ATOM   4594  HA2 GLY   314      25.011   3.405  54.756  1.00  0.00           H  
ATOM   4595  HA3 GLY   314      23.826   2.487  54.053  1.00  0.00           H  
ATOM   4596  C   GLY   314      25.808   1.604  53.876  1.00  0.00           C  
ATOM   4597  O   GLY   314      25.653   0.676  54.731  1.00  0.00           O  
ATOM   4598  N   ALA   315      26.630   1.420  52.889  1.00  0.00           N  
ATOM   4599  H   ALA   315      26.836   2.219  52.308  1.00  0.00           H  
ATOM   4600  CA  ALA   315      27.322   0.185  52.566  1.00  0.00           C  
ATOM   4601  HA  ALA   315      26.786  -0.692  52.929  1.00  0.00           H  
ATOM   4602  CB  ALA   315      27.270   0.018  51.043  1.00  0.00           C  
ATOM   4603  HB1 ALA   315      26.260   0.101  50.642  1.00  0.00           H  
ATOM   4604  HB2 ALA   315      27.827   0.779  50.496  1.00  0.00           H  
ATOM   4605  HB3 ALA   315      27.657  -0.961  50.761  1.00  0.00           H  
ATOM   4606  C   ALA   315      28.802   0.004  53.177  1.00  0.00           C  
ATOM   4607  O   ALA   315      29.383  -1.029  53.129  1.00  0.00           O  
ATOM   4608  N   LEU   316      29.338   0.969  53.907  1.00  0.00           N  
ATOM   4609  H   LEU   316      28.835   1.826  54.088  1.00  0.00           H  
ATOM   4610  CA  LEU   316      30.707   0.924  54.508  1.00  0.00           C  
ATOM   4611  HA  LEU   316      31.128  -0.081  54.482  1.00  0.00           H  
ATOM   4612  CB  LEU   316      31.671   1.869  53.666  1.00  0.00           C  
ATOM   4613  HB2 LEU   316      32.637   2.111  54.109  1.00  0.00           H  
ATOM   4614  HB3 LEU   316      31.152   2.827  53.628  1.00  0.00           H  
ATOM   4615  CG  LEU   316      31.894   1.362  52.248  1.00  0.00           C  
ATOM   4616  HG  LEU   316      30.980   0.984  51.790  1.00  0.00           H  
ATOM   4617  CD1 LEU   316      32.624   2.453  51.381  1.00  0.00           C  
ATOM   4618 HD11 LEU   316      31.966   3.298  51.179  1.00  0.00           H  
ATOM   4619 HD12 LEU   316      32.975   1.999  50.454  1.00  0.00           H  
ATOM   4620 HD13 LEU   316      33.470   2.897  51.905  1.00  0.00           H  
ATOM   4621  CD2 LEU   316      32.920   0.245  52.230  1.00  0.00           C  
ATOM   4622 HD21 LEU   316      32.465  -0.628  52.697  1.00  0.00           H  
ATOM   4623 HD22 LEU   316      33.343   0.002  51.256  1.00  0.00           H  
ATOM   4624 HD23 LEU   316      33.742   0.531  52.886  1.00  0.00           H  
ATOM   4625  C   LEU   316      30.725   1.484  55.936  1.00  0.00           C  
ATOM   4626  O   LEU   316      30.061   2.468  56.217  1.00  0.00           O  
ATOM   4627  N   SER   317      31.604   1.037  56.814  1.00  0.00           N  
ATOM   4628  H   SER   317      32.304   0.376  56.508  1.00  0.00           H  
ATOM   4629  CA  SER   317      31.774   1.363  58.227  1.00  0.00           C  
ATOM   4630  HA  SER   317      30.751   1.428  58.597  1.00  0.00           H  
ATOM   4631  CB  SER   317      32.365   0.172  59.069  1.00  0.00           C  
ATOM   4632  HB2 SER   317      32.621   0.555  60.057  1.00  0.00           H  
ATOM   4633  HB3 SER   317      31.668  -0.666  59.086  1.00  0.00           H  
ATOM   4634  OG  SER   317      33.530  -0.240  58.405  1.00  0.00           O  
ATOM   4635  HG  SER   317      34.183   0.459  58.487  1.00  0.00           H  
ATOM   4636  C   SER   317      32.435   2.754  58.413  1.00  0.00           C  
ATOM   4637  O   SER   317      32.691   3.121  59.585  1.00  0.00           O  
ATOM   4638  N   GLU   318      32.738   3.437  57.317  1.00  0.00           N  
ATOM   4639  H   GLU   318      32.807   2.944  56.438  1.00  0.00           H  
ATOM   4640  CA  GLU   318      33.308   4.778  57.288  1.00  0.00           C  
ATOM   4641  HA  GLU   318      33.055   5.252  58.237  1.00  0.00           H  
ATOM   4642  CB  GLU   318      34.754   4.766  56.909  1.00  0.00           C  
ATOM   4643  HB2 GLU   318      35.107   5.793  56.822  1.00  0.00           H  
ATOM   4644  HB3 GLU   318      35.055   4.397  55.928  1.00  0.00           H  
ATOM   4645  CG  GLU   318      35.626   3.949  57.933  1.00  0.00           C  
ATOM   4646  HG2 GLU   318      36.618   4.400  57.909  1.00  0.00           H  
ATOM   4647  HG3 GLU   318      35.316   4.073  58.970  1.00  0.00           H  
ATOM   4648  CD  GLU   318      35.712   2.410  57.628  1.00  0.00           C  
ATOM   4649  OE1 GLU   318      36.084   2.051  56.495  1.00  0.00           O  
ATOM   4650  OE2 GLU   318      35.355   1.567  58.471  1.00  0.00           O  
ATOM   4651  C   GLU   318      32.416   5.498  56.293  1.00  0.00           C  
ATOM   4652  O   GLU   318      32.469   5.260  55.077  1.00  0.00           O  
ATOM   4653  N   GLN   319      31.793   6.584  56.757  1.00  0.00           N  
ATOM   4654  H   GLN   319      32.015   6.808  57.717  1.00  0.00           H  
ATOM   4655  CA  GLN   319      31.101   7.600  55.911  1.00  0.00           C  
ATOM   4656  HA  GLN   319      30.251   7.080  55.470  1.00  0.00           H  
ATOM   4657  CB  GLN   319      30.552   8.772  56.719  1.00  0.00           C  
ATOM   4658  HB2 GLN   319      30.139   9.539  56.063  1.00  0.00           H  
ATOM   4659  HB3 GLN   319      31.447   9.168  57.198  1.00  0.00           H  
ATOM   4660  CG  GLN   319      29.555   8.265  57.792  1.00  0.00           C  
ATOM   4661  HG2 GLN   319      30.036   7.515  58.421  1.00  0.00           H  
ATOM   4662  HG3 GLN   319      28.624   7.881  57.375  1.00  0.00           H  
ATOM   4663  CD  GLN   319      29.093   9.477  58.623  1.00  0.00           C  
ATOM   4664  OE1 GLN   319      29.470  10.604  58.362  1.00  0.00           O  
ATOM   4665  NE2 GLN   319      28.447   9.291  59.731  1.00  0.00           N  
ATOM   4666 HE21 GLN   319      28.202   8.335  59.944  1.00  0.00           H  
ATOM   4667 HE22 GLN   319      27.945  10.052  60.167  1.00  0.00           H  
ATOM   4668  C   GLN   319      31.981   8.158  54.772  1.00  0.00           C  
ATOM   4669  O   GLN   319      31.503   8.606  53.771  1.00  0.00           O  
ATOM   4670  N   SER   320      33.298   8.163  54.908  1.00  0.00           N  
ATOM   4671  H   SER   320      33.598   7.852  55.821  1.00  0.00           H  
ATOM   4672  CA  SER   320      34.309   8.561  53.913  1.00  0.00           C  
ATOM   4673  HA  SER   320      35.206   8.514  54.531  1.00  0.00           H  
ATOM   4674  CB  SER   320      34.356   7.707  52.639  1.00  0.00           C  
ATOM   4675  HB2 SER   320      33.498   7.908  51.998  1.00  0.00           H  
ATOM   4676  HB3 SER   320      35.238   7.987  52.062  1.00  0.00           H  
ATOM   4677  OG  SER   320      34.458   6.250  52.810  1.00  0.00           O  
ATOM   4678  HG  SER   320      33.641   5.841  53.106  1.00  0.00           H  
ATOM   4679  C   SER   320      34.297  10.088  53.620  1.00  0.00           C  
ATOM   4680  O   SER   320      34.427  10.480  52.491  1.00  0.00           O  
ATOM   4681  N   GLY   321      34.044  10.924  54.673  1.00  0.00           N  
ATOM   4682  H   GLY   321      33.958  10.387  55.524  1.00  0.00           H  
ATOM   4683  CA  GLY   321      33.930  12.421  54.735  1.00  0.00           C  
ATOM   4684  HA2 GLY   321      33.022  12.628  54.169  1.00  0.00           H  
ATOM   4685  HA3 GLY   321      33.817  12.809  55.747  1.00  0.00           H  
ATOM   4686  C   GLY   321      35.134  13.125  54.164  1.00  0.00           C  
ATOM   4687  O   GLY   321      36.286  12.848  54.390  1.00  0.00           O  
ATOM   4688  N   VAL   322      34.923  14.277  53.488  1.00  0.00           N  
ATOM   4689  H   VAL   322      33.958  14.536  53.335  1.00  0.00           H  
ATOM   4690  CA  VAL   322      35.878  15.200  52.909  1.00  0.00           C  
ATOM   4691  HA  VAL   322      36.789  15.018  53.479  1.00  0.00           H  
ATOM   4692  CB  VAL   322      36.169  15.020  51.404  1.00  0.00           C  
ATOM   4693  HB  VAL   322      35.290  15.319  50.834  1.00  0.00           H  
ATOM   4694  CG1 VAL   322      37.333  15.869  50.869  1.00  0.00           C  
ATOM   4695 HG11 VAL   322      37.226  16.911  51.171  1.00  0.00           H  
ATOM   4696 HG12 VAL   322      37.440  15.904  49.785  1.00  0.00           H  
ATOM   4697 HG13 VAL   322      38.292  15.507  51.239  1.00  0.00           H  
ATOM   4698  CG2 VAL   322      36.516  13.579  50.987  1.00  0.00           C  
ATOM   4699 HG21 VAL   322      35.583  13.018  51.025  1.00  0.00           H  
ATOM   4700 HG22 VAL   322      37.247  13.044  51.593  1.00  0.00           H  
ATOM   4701 HG23 VAL   322      36.747  13.731  49.932  1.00  0.00           H  
ATOM   4702  C   VAL   322      35.429  16.585  53.214  1.00  0.00           C  
ATOM   4703  O   VAL   322      34.310  16.985  52.961  1.00  0.00           O  
ATOM   4704  N   ALA   323      36.313  17.441  53.647  1.00  0.00           N  
ATOM   4705  H   ALA   323      37.254  17.097  53.768  1.00  0.00           H  
ATOM   4706  CA  ALA   323      36.211  18.873  53.980  1.00  0.00           C  
ATOM   4707  HA  ALA   323      35.202  19.234  53.778  1.00  0.00           H  
ATOM   4708  CB  ALA   323      36.412  19.078  55.478  1.00  0.00           C  
ATOM   4709  HB1 ALA   323      37.406  18.861  55.870  1.00  0.00           H  
ATOM   4710  HB2 ALA   323      36.187  20.115  55.728  1.00  0.00           H  
ATOM   4711  HB3 ALA   323      35.710  18.448  56.024  1.00  0.00           H  
ATOM   4712  C   ALA   323      37.186  19.738  53.177  1.00  0.00           C  
ATOM   4713  O   ALA   323      38.042  19.219  52.423  1.00  0.00           O  
ATOM   4714  N   TRP   324      37.067  21.020  53.283  1.00  0.00           N  
ATOM   4715  H   TRP   324      36.460  21.361  54.015  1.00  0.00           H  
ATOM   4716  CA  TRP   324      37.634  21.966  52.382  1.00  0.00           C  
ATOM   4717  HA  TRP   324      38.584  21.485  52.147  1.00  0.00           H  
ATOM   4718  CB  TRP   324      36.853  22.073  51.063  1.00  0.00           C  
ATOM   4719  HB2 TRP   324      36.735  21.101  50.585  1.00  0.00           H  
ATOM   4720  HB3 TRP   324      35.886  22.537  51.255  1.00  0.00           H  
ATOM   4721  CG  TRP   324      37.434  22.896  49.983  1.00  0.00           C  
ATOM   4722  CD1 TRP   324      38.762  22.822  49.626  1.00  0.00           C  
ATOM   4723  HD1 TRP   324      39.491  22.158  50.066  1.00  0.00           H  
ATOM   4724  NE1 TRP   324      39.073  23.871  48.844  1.00  0.00           N  
ATOM   4725  HE1 TRP   324      40.036  24.076  48.622  1.00  0.00           H  
ATOM   4726  CE2 TRP   324      37.955  24.599  48.500  1.00  0.00           C  
ATOM   4727  CZ2 TRP   324      37.642  25.688  47.726  1.00  0.00           C  
ATOM   4728  HZ2 TRP   324      38.471  26.006  47.112  1.00  0.00           H  
ATOM   4729  CH2 TRP   324      36.415  26.408  47.849  1.00  0.00           C  
ATOM   4730  HH2 TRP   324      36.210  27.239  47.190  1.00  0.00           H  
ATOM   4731  CZ3 TRP   324      35.346  25.740  48.502  1.00  0.00           C  
ATOM   4732  HZ3 TRP   324      34.306  26.019  48.414  1.00  0.00           H  
ATOM   4733  CE3 TRP   324      35.573  24.568  49.203  1.00  0.00           C  
ATOM   4734  HE3 TRP   324      34.741  24.096  49.703  1.00  0.00           H  
ATOM   4735  CD2 TRP   324      36.904  24.066  49.314  1.00  0.00           C  
ATOM   4736  C   TRP   324      38.162  23.323  52.965  1.00  0.00           C  
ATOM   4737  O   TRP   324      37.435  23.940  53.722  1.00  0.00           O  
ATOM   4738  N   VAL   325      39.323  23.740  52.543  1.00  0.00           N  
ATOM   4739  H   VAL   325      39.753  23.310  51.737  1.00  0.00           H  
ATOM   4740  CA  VAL   325      39.828  25.092  52.942  1.00  0.00           C  
ATOM   4741  HA  VAL   325      39.053  25.645  53.473  1.00  0.00           H  
ATOM   4742  CB  VAL   325      41.026  24.864  53.882  1.00  0.00           C  
ATOM   4743  HB  VAL   325      41.773  24.267  53.358  1.00  0.00           H  
ATOM   4744  CG1 VAL   325      41.648  26.273  54.187  1.00  0.00           C  
ATOM   4745 HG11 VAL   325      42.443  26.151  54.923  1.00  0.00           H  
ATOM   4746 HG12 VAL   325      41.968  26.750  53.260  1.00  0.00           H  
ATOM   4747 HG13 VAL   325      40.898  26.912  54.652  1.00  0.00           H  
ATOM   4748  CG2 VAL   325      40.709  24.093  55.185  1.00  0.00           C  
ATOM   4749 HG21 VAL   325      40.226  23.158  54.903  1.00  0.00           H  
ATOM   4750 HG22 VAL   325      39.988  24.704  55.728  1.00  0.00           H  
ATOM   4751 HG23 VAL   325      41.596  23.969  55.808  1.00  0.00           H  
ATOM   4752  C   VAL   325      40.155  25.817  51.613  1.00  0.00           C  
ATOM   4753  O   VAL   325      41.033  25.388  50.809  1.00  0.00           O  
ATOM   4754  N   PRO   326      39.571  26.993  51.374  1.00  0.00           N  
ATOM   4755  CD  PRO   326      38.639  27.729  52.284  1.00  0.00           C  
ATOM   4756  HD2 PRO   326      37.697  27.187  52.364  1.00  0.00           H  
ATOM   4757  HD3 PRO   326      38.957  27.833  53.321  1.00  0.00           H  
ATOM   4758  CG  PRO   326      38.388  29.128  51.592  1.00  0.00           C  
ATOM   4759  HG2 PRO   326      39.096  29.859  51.984  1.00  0.00           H  
ATOM   4760  HG3 PRO   326      37.378  29.488  51.785  1.00  0.00           H  
ATOM   4761  CB  PRO   326      38.694  28.724  50.091  1.00  0.00           C  
ATOM   4762  HB2 PRO   326      39.094  29.607  49.593  1.00  0.00           H  
ATOM   4763  HB3 PRO   326      37.772  28.320  49.672  1.00  0.00           H  
ATOM   4764  CA  PRO   326      39.867  27.776  50.186  1.00  0.00           C  
ATOM   4765  HA  PRO   326      39.925  27.194  49.266  1.00  0.00           H  
ATOM   4766  C   PRO   326      41.187  28.502  50.161  1.00  0.00           C  
ATOM   4767  O   PRO   326      41.830  28.787  51.231  1.00  0.00           O  
ATOM   4768  N   TYR   327      41.691  28.804  48.946  1.00  0.00           N  
ATOM   4769  H   TYR   327      41.153  28.399  48.193  1.00  0.00           H  
ATOM   4770  CA  TYR   327      42.772  29.768  48.699  1.00  0.00           C  
ATOM   4771  HA  TYR   327      43.541  29.602  49.454  1.00  0.00           H  
ATOM   4772  CB  TYR   327      43.388  29.606  47.314  1.00  0.00           C  
ATOM   4773  HB2 TYR   327      43.774  28.601  47.144  1.00  0.00           H  
ATOM   4774  HB3 TYR   327      42.605  29.718  46.565  1.00  0.00           H  
ATOM   4775  CG  TYR   327      44.519  30.582  46.945  1.00  0.00           C  
ATOM   4776  CD1 TYR   327      44.195  31.773  46.239  1.00  0.00           C  
ATOM   4777  HD1 TYR   327      43.207  32.029  45.885  1.00  0.00           H  
ATOM   4778  CE1 TYR   327      45.198  32.744  46.011  1.00  0.00           C  
ATOM   4779  HE1 TYR   327      45.005  33.604  45.388  1.00  0.00           H  
ATOM   4780  CZ  TYR   327      46.511  32.557  46.548  1.00  0.00           C  
ATOM   4781  OH  TYR   327      47.414  33.554  46.387  1.00  0.00           O  
ATOM   4782  HH  TYR   327      47.079  34.308  45.896  1.00  0.00           H  
ATOM   4783  CE2 TYR   327      46.802  31.338  47.313  1.00  0.00           C  
ATOM   4784  HE2 TYR   327      47.789  31.114  47.692  1.00  0.00           H  
ATOM   4785  CD2 TYR   327      45.791  30.363  47.400  1.00  0.00           C  
ATOM   4786  HD2 TYR   327      46.008  29.423  47.885  1.00  0.00           H  
ATOM   4787  C   TYR   327      42.353  31.254  48.848  1.00  0.00           C  
ATOM   4788  O   TYR   327      41.269  31.729  48.483  1.00  0.00           O  
ATOM   4789  N   THR   328      43.277  32.126  49.376  1.00  0.00           N  
ATOM   4790  H   THR   328      44.220  31.769  49.425  1.00  0.00           H  
ATOM   4791  CA  THR   328      42.946  33.483  49.701  1.00  0.00           C  
ATOM   4792  HA  THR   328      42.278  33.920  48.959  1.00  0.00           H  
ATOM   4793  CB  THR   328      42.147  33.513  50.998  1.00  0.00           C  
ATOM   4794  HB  THR   328      41.182  33.061  50.768  1.00  0.00           H  
ATOM   4795  CG2 THR   328      42.889  32.895  52.210  1.00  0.00           C  
ATOM   4796 HG21 THR   328      42.358  33.144  53.129  1.00  0.00           H  
ATOM   4797 HG22 THR   328      42.842  31.812  52.101  1.00  0.00           H  
ATOM   4798 HG23 THR   328      43.887  33.316  52.330  1.00  0.00           H  
ATOM   4799  OG1 THR   328      41.792  34.790  51.296  1.00  0.00           O  
ATOM   4800  HG1 THR   328      41.201  35.175  50.644  1.00  0.00           H  
ATOM   4801  C   THR   328      44.184  34.344  49.739  1.00  0.00           C  
ATOM   4802  O   THR   328      45.292  33.820  49.893  1.00  0.00           O  
ATOM   4803  N   ASP   329      43.990  35.709  49.746  1.00  0.00           N  
ATOM   4804  H   ASP   329      43.057  36.092  49.798  1.00  0.00           H  
ATOM   4805  CA  ASP   329      45.053  36.668  49.997  1.00  0.00           C  
ATOM   4806  HA  ASP   329      45.807  36.475  49.234  1.00  0.00           H  
ATOM   4807  CB  ASP   329      44.478  38.111  49.903  1.00  0.00           C  
ATOM   4808  HB2 ASP   329      45.306  38.818  49.952  1.00  0.00           H  
ATOM   4809  HB3 ASP   329      43.794  38.237  50.742  1.00  0.00           H  
ATOM   4810  CG  ASP   329      43.843  38.316  48.549  1.00  0.00           C  
ATOM   4811  OD1 ASP   329      42.726  38.978  48.467  1.00  0.00           O  
ATOM   4812  OD2 ASP   329      44.462  37.847  47.562  1.00  0.00           O  
ATOM   4813  C   ASP   329      45.685  36.532  51.430  1.00  0.00           C  
ATOM   4814  O   ASP   329      46.772  37.071  51.702  1.00  0.00           O  
ATOM   4815  N   GLU   330      45.068  35.814  52.312  1.00  0.00           N  
ATOM   4816  H   GLU   330      44.163  35.492  52.002  1.00  0.00           H  
ATOM   4817  CA  GLU   330      45.451  35.568  53.703  1.00  0.00           C  
ATOM   4818  HA  GLU   330      46.068  36.384  54.079  1.00  0.00           H  
ATOM   4819  CB  GLU   330      44.256  35.578  54.685  1.00  0.00           C  
ATOM   4820  HB2 GLU   330      44.668  35.288  55.651  1.00  0.00           H  
ATOM   4821  HB3 GLU   330      43.532  34.823  54.378  1.00  0.00           H  
ATOM   4822  CG  GLU   330      43.674  36.958  54.940  1.00  0.00           C  
ATOM   4823  HG2 GLU   330      42.979  37.159  54.125  1.00  0.00           H  
ATOM   4824  HG3 GLU   330      43.060  36.937  55.840  1.00  0.00           H  
ATOM   4825  CD  GLU   330      44.590  38.170  55.115  1.00  0.00           C  
ATOM   4826  OE1 GLU   330      44.541  39.158  54.328  1.00  0.00           O  
ATOM   4827  OE2 GLU   330      45.530  38.105  55.861  1.00  0.00           O  
ATOM   4828  C   GLU   330      46.423  34.350  53.989  1.00  0.00           C  
ATOM   4829  O   GLU   330      47.085  34.396  55.028  1.00  0.00           O  
ATOM   4830  N   ALA   331      46.414  33.312  53.080  1.00  0.00           N  
ATOM   4831  H   ALA   331      45.989  33.483  52.180  1.00  0.00           H  
ATOM   4832  CA  ALA   331      47.297  32.160  53.181  1.00  0.00           C  
ATOM   4833  HA  ALA   331      48.229  32.622  53.506  1.00  0.00           H  
ATOM   4834  CB  ALA   331      46.957  31.105  54.243  1.00  0.00           C  
ATOM   4835  HB1 ALA   331      46.470  30.216  53.841  1.00  0.00           H  
ATOM   4836  HB2 ALA   331      46.264  31.463  55.005  1.00  0.00           H  
ATOM   4837  HB3 ALA   331      47.913  30.751  54.629  1.00  0.00           H  
ATOM   4838  C   ALA   331      47.604  31.393  51.821  1.00  0.00           C  
ATOM   4839  O   ALA   331      46.652  31.069  51.081  1.00  0.00           O  
ATOM   4840  N   PRO   332      48.870  31.087  51.459  1.00  0.00           N  
ATOM   4841  CD  PRO   332      50.044  31.254  52.322  1.00  0.00           C  
ATOM   4842  HD2 PRO   332      50.234  32.294  52.586  1.00  0.00           H  
ATOM   4843  HD3 PRO   332      49.884  30.684  53.238  1.00  0.00           H  
ATOM   4844  CG  PRO   332      51.236  30.843  51.582  1.00  0.00           C  
ATOM   4845  HG2 PRO   332      51.335  29.767  51.727  1.00  0.00           H  
ATOM   4846  HG3 PRO   332      52.129  31.376  51.909  1.00  0.00           H  
ATOM   4847  CB  PRO   332      50.818  31.284  50.177  1.00  0.00           C  
ATOM   4848  HB2 PRO   332      50.844  32.371  50.103  1.00  0.00           H  
ATOM   4849  HB3 PRO   332      51.440  30.792  49.429  1.00  0.00           H  
ATOM   4850  CA  PRO   332      49.330  30.839  50.096  1.00  0.00           C  
ATOM   4851  HA  PRO   332      48.816  31.548  49.446  1.00  0.00           H  
ATOM   4852  C   PRO   332      49.112  29.449  49.487  1.00  0.00           C  
ATOM   4853  O   PRO   332      49.949  28.933  48.752  1.00  0.00           O  
ATOM   4854  N   PHE   333      47.921  28.879  49.714  1.00  0.00           N  
ATOM   4855  H   PHE   333      47.154  29.404  50.111  1.00  0.00           H  
ATOM   4856  CA  PHE   333      47.518  27.470  49.410  1.00  0.00           C  
ATOM   4857  HA  PHE   333      47.874  27.231  48.407  1.00  0.00           H  
ATOM   4858  CB  PHE   333      48.084  26.428  50.419  1.00  0.00           C  
ATOM   4859  HB2 PHE   333      47.459  25.539  50.503  1.00  0.00           H  
ATOM   4860  HB3 PHE   333      49.078  26.109  50.104  1.00  0.00           H  
ATOM   4861  CG  PHE   333      48.204  27.007  51.849  1.00  0.00           C  
ATOM   4862  CD1 PHE   333      49.431  27.466  52.338  1.00  0.00           C  
ATOM   4863  HD1 PHE   333      50.305  27.497  51.705  1.00  0.00           H  
ATOM   4864  CE1 PHE   333      49.515  27.988  53.647  1.00  0.00           C  
ATOM   4865  HE1 PHE   333      50.510  28.089  54.053  1.00  0.00           H  
ATOM   4866  CZ  PHE   333      48.377  28.222  54.395  1.00  0.00           C  
ATOM   4867  HZ  PHE   333      48.406  28.645  55.388  1.00  0.00           H  
ATOM   4868  CE2 PHE   333      47.123  27.813  53.896  1.00  0.00           C  
ATOM   4869  HE2 PHE   333      46.291  27.908  54.579  1.00  0.00           H  
ATOM   4870  CD2 PHE   333      46.985  27.269  52.576  1.00  0.00           C  
ATOM   4871  HD2 PHE   333      45.974  26.994  52.314  1.00  0.00           H  
ATOM   4872  C   PHE   333      45.968  27.385  49.399  1.00  0.00           C  
ATOM   4873  O   PHE   333      45.233  28.182  50.028  1.00  0.00           O  
ATOM   4874  N   HIE   334      45.458  26.226  48.847  1.00  0.00           N  
ATOM   4875  H   HIE   334      46.184  25.596  48.538  1.00  0.00           H  
ATOM   4876  CA  HIE   334      44.158  25.674  49.316  1.00  0.00           C  
ATOM   4877  HA  HIE   334      43.587  26.296  50.006  1.00  0.00           H  
ATOM   4878  CB  HIE   334      43.113  25.494  48.192  1.00  0.00           C  
ATOM   4879  HB2 HIE   334      42.200  25.065  48.607  1.00  0.00           H  
ATOM   4880  HB3 HIE   334      42.924  26.436  47.678  1.00  0.00           H  
ATOM   4881  CG  HIE   334      43.599  24.545  47.105  1.00  0.00           C  
ATOM   4882  ND1 HIE   334      43.145  23.282  47.033  1.00  0.00           N  
ATOM   4883  CE1 HIE   334      43.637  22.750  45.945  1.00  0.00           C  
ATOM   4884  HE1 HIE   334      43.201  21.888  45.462  1.00  0.00           H  
ATOM   4885  NE2 HIE   334      44.368  23.644  45.271  1.00  0.00           N  
ATOM   4886  HE2 HIE   334      44.971  23.461  44.483  1.00  0.00           H  
ATOM   4887  CD2 HIE   334      44.440  24.769  46.097  1.00  0.00           C  
ATOM   4888  HD2 HIE   334      45.035  25.654  45.927  1.00  0.00           H  
ATOM   4889  C   HIE   334      44.390  24.316  50.066  1.00  0.00           C  
ATOM   4890  O   HIE   334      45.532  23.776  49.963  1.00  0.00           O  
ATOM   4891  N   GLY   335      43.491  23.870  50.913  1.00  0.00           N  
ATOM   4892  H   GLY   335      42.540  24.211  50.891  1.00  0.00           H  
ATOM   4893  CA  GLY   335      43.698  22.567  51.593  1.00  0.00           C  
ATOM   4894  HA2 GLY   335      44.629  22.122  51.241  1.00  0.00           H  
ATOM   4895  HA3 GLY   335      43.789  22.859  52.639  1.00  0.00           H  
ATOM   4896  C   GLY   335      42.593  21.587  51.475  1.00  0.00           C  
ATOM   4897  O   GLY   335      41.484  21.974  51.077  1.00  0.00           O  
ATOM   4898  N   GLN   336      42.880  20.308  51.718  1.00  0.00           N  
ATOM   4899  H   GLN   336      43.806  20.046  52.024  1.00  0.00           H  
ATOM   4900  CA  GLN   336      41.818  19.234  51.928  1.00  0.00           C  
ATOM   4901  HA  GLN   336      40.851  19.736  51.956  1.00  0.00           H  
ATOM   4902  CB  GLN   336      42.025  18.017  50.964  1.00  0.00           C  
ATOM   4903  HB2 GLN   336      42.091  18.551  50.016  1.00  0.00           H  
ATOM   4904  HB3 GLN   336      41.119  17.411  50.965  1.00  0.00           H  
ATOM   4905  CG  GLN   336      43.259  17.093  51.092  1.00  0.00           C  
ATOM   4906  HG2 GLN   336      44.251  17.533  51.199  1.00  0.00           H  
ATOM   4907  HG3 GLN   336      43.100  16.573  52.037  1.00  0.00           H  
ATOM   4908  CD  GLN   336      43.223  16.094  49.869  1.00  0.00           C  
ATOM   4909  OE1 GLN   336      42.479  16.224  48.851  1.00  0.00           O  
ATOM   4910  NE2 GLN   336      44.064  15.109  49.787  1.00  0.00           N  
ATOM   4911 HE21 GLN   336      44.829  14.948  50.426  1.00  0.00           H  
ATOM   4912 HE22 GLN   336      44.103  14.552  48.945  1.00  0.00           H  
ATOM   4913  C   GLN   336      41.958  18.622  53.372  1.00  0.00           C  
ATOM   4914  O   GLN   336      42.993  18.712  54.029  1.00  0.00           O  
ATOM   4915  N   ILE   337      40.952  17.841  53.861  1.00  0.00           N  
ATOM   4916  H   ILE   337      40.053  17.893  53.404  1.00  0.00           H  
ATOM   4917  CA  ILE   337      40.984  16.916  54.998  1.00  0.00           C  
ATOM   4918  HA  ILE   337      42.019  16.588  55.096  1.00  0.00           H  
ATOM   4919  CB  ILE   337      40.485  17.630  56.198  1.00  0.00           C  
ATOM   4920  HB  ILE   337      39.445  17.950  56.135  1.00  0.00           H  
ATOM   4921  CG2 ILE   337      40.471  16.804  57.495  1.00  0.00           C  
ATOM   4922 HG21 ILE   337      41.469  16.419  57.701  1.00  0.00           H  
ATOM   4923 HG22 ILE   337      39.747  15.995  57.399  1.00  0.00           H  
ATOM   4924 HG23 ILE   337      40.161  17.289  58.420  1.00  0.00           H  
ATOM   4925  CG1 ILE   337      41.476  18.815  56.600  1.00  0.00           C  
ATOM   4926 HG12 ILE   337      41.542  18.992  57.674  1.00  0.00           H  
ATOM   4927 HG13 ILE   337      42.516  18.666  56.308  1.00  0.00           H  
ATOM   4928  CD1 ILE   337      41.133  20.216  56.025  1.00  0.00           C  
ATOM   4929 HD11 ILE   337      41.525  21.034  56.629  1.00  0.00           H  
ATOM   4930 HD12 ILE   337      40.078  20.465  56.139  1.00  0.00           H  
ATOM   4931 HD13 ILE   337      41.267  20.479  54.976  1.00  0.00           H  
ATOM   4932  C   ILE   337      40.070  15.825  54.650  1.00  0.00           C  
ATOM   4933  O   ILE   337      39.073  15.990  53.952  1.00  0.00           O  
ATOM   4934  N   MET   338      40.362  14.566  55.087  1.00  0.00           N  
ATOM   4935  H   MET   338      41.277  14.522  55.513  1.00  0.00           H  
ATOM   4936  CA  MET   338      39.448  13.419  54.857  1.00  0.00           C  
ATOM   4937  HA  MET   338      38.405  13.731  54.814  1.00  0.00           H
[truncated: 4,062,521 more chars]
