# Supplementary material for: Mechanistic insights into glycoside 3-oxidases involved in C-glycoside metabolism in soil microorganisms
Source: Nat Commun. 2023 Nov 14;14:7289. doi: 10.1038/s41467-023-42000-3 (PMC10646112; doi:10.1038/s41467-023-42000-3)
Supplement: Supplementary file 5 — Supplementary Data 1 [file 41467_2023_42000_MOESM5_ESM.zip › SuppInfo-MD-files/cMDs-for-MMPBSA/mang_end_7.pdb]

CRYST1   81.899   80.786   75.145  90.00  90.00  90.00               1
ATOM      1  N   ARG     1      60.727  23.776  13.867  1.00  0.00           N  
ATOM      2  H1  ARG     1      61.644  23.562  14.233  1.00  0.00           H  
ATOM      3  H2  ARG     1      60.154  22.947  13.934  1.00  0.00           H  
ATOM      4  H3  ARG     1      60.819  23.932  12.873  1.00  0.00           H  
ATOM      5  CA  ARG     1      60.028  24.962  14.379  1.00  0.00           C  
ATOM      6  HA  ARG     1      59.217  25.028  13.653  1.00  0.00           H  
ATOM      7  CB  ARG     1      59.543  24.818  15.891  1.00  0.00           C  
ATOM      8  HB2 ARG     1      58.995  23.879  15.972  1.00  0.00           H  
ATOM      9  HB3 ARG     1      60.354  24.813  16.620  1.00  0.00           H  
ATOM     10  CG  ARG     1      58.623  25.950  16.193  1.00  0.00           C  
ATOM     11  HG2 ARG     1      57.998  26.163  15.325  1.00  0.00           H  
ATOM     12  HG3 ARG     1      59.310  26.783  16.342  1.00  0.00           H  
ATOM     13  CD  ARG     1      57.689  25.961  17.434  1.00  0.00           C  
ATOM     14  HD2 ARG     1      57.083  25.059  17.350  1.00  0.00           H  
ATOM     15  HD3 ARG     1      58.339  25.948  18.309  1.00  0.00           H  
ATOM     16  NE  ARG     1      56.862  27.170  17.473  1.00  0.00           N  
ATOM     17  HE  ARG     1      56.439  27.483  16.611  1.00  0.00           H  
ATOM     18  CZ  ARG     1      56.187  27.693  18.522  1.00  0.00           C  
ATOM     19  NH1 ARG     1      56.340  27.201  19.732  1.00  0.00           N  
ATOM     20 HH11 ARG     1      56.783  26.293  19.747  1.00  0.00           H  
ATOM     21 HH12 ARG     1      55.921  27.604  20.558  1.00  0.00           H  
ATOM     22  NH2 ARG     1      55.436  28.719  18.367  1.00  0.00           N  
ATOM     23 HH21 ARG     1      55.113  29.014  17.456  1.00  0.00           H  
ATOM     24 HH22 ARG     1      55.119  29.189  19.202  1.00  0.00           H  
ATOM     25  C   ARG     1      60.888  26.259  14.306  1.00  0.00           C  
ATOM     26  O   ARG     1      60.362  27.213  13.711  1.00  0.00           O  
ATOM     27  N   TYR     2      61.969  26.331  15.082  1.00  0.00           N  
ATOM     28  H   TYR     2      62.278  25.511  15.585  1.00  0.00           H  
ATOM     29  CA  TYR     2      62.695  27.528  15.358  1.00  0.00           C  
ATOM     30  HA  TYR     2      61.977  28.349  15.362  1.00  0.00           H  
ATOM     31  CB  TYR     2      63.339  27.376  16.758  1.00  0.00           C  
ATOM     32  HB2 TYR     2      63.926  28.279  16.927  1.00  0.00           H  
ATOM     33  HB3 TYR     2      64.058  26.557  16.748  1.00  0.00           H  
ATOM     34  CG  TYR     2      62.273  27.189  17.910  1.00  0.00           C  
ATOM     35  CD1 TYR     2      61.250  28.144  18.128  1.00  0.00           C  
ATOM     36  HD1 TYR     2      61.153  29.031  17.520  1.00  0.00           H  
ATOM     37  CE1 TYR     2      60.357  27.906  19.176  1.00  0.00           C  
ATOM     38  HE1 TYR     2      59.615  28.682  19.289  1.00  0.00           H  
ATOM     39  CZ  TYR     2      60.440  26.830  20.077  1.00  0.00           C  
ATOM     40  OH  TYR     2      59.536  26.741  21.133  1.00  0.00           O  
ATOM     41  HH  TYR     2      58.872  27.434  21.117  1.00  0.00           H  
ATOM     42  CE2 TYR     2      61.499  25.944  19.869  1.00  0.00           C  
ATOM     43  HE2 TYR     2      61.646  25.042  20.445  1.00  0.00           H  
ATOM     44  CD2 TYR     2      62.322  26.071  18.744  1.00  0.00           C  
ATOM     45  HD2 TYR     2      63.164  25.418  18.566  1.00  0.00           H  
ATOM     46  C   TYR     2      63.731  27.802  14.266  1.00  0.00           C  
ATOM     47  O   TYR     2      64.364  26.941  13.747  1.00  0.00           O  
ATOM     48  N   PRO     3      64.129  29.059  13.963  1.00  0.00           N  
ATOM     49  CD  PRO     3      63.575  30.230  14.591  1.00  0.00           C  
ATOM     50  HD2 PRO     3      62.782  30.630  13.957  1.00  0.00           H  
ATOM     51  HD3 PRO     3      63.277  30.041  15.622  1.00  0.00           H  
ATOM     52  CG  PRO     3      64.665  31.310  14.566  1.00  0.00           C  
ATOM     53  HG2 PRO     3      65.410  31.146  15.344  1.00  0.00           H  
ATOM     54  HG3 PRO     3      64.149  32.266  14.665  1.00  0.00           H  
ATOM     55  CB  PRO     3      65.440  30.954  13.350  1.00  0.00           C  
ATOM     56  HB2 PRO     3      64.992  31.552  12.556  1.00  0.00           H  
ATOM     57  HB3 PRO     3      66.490  31.224  13.470  1.00  0.00           H  
ATOM     58  CA  PRO     3      65.310  29.410  13.130  1.00  0.00           C  
ATOM     59  HA  PRO     3      65.138  29.178  12.079  1.00  0.00           H  
ATOM     60  C   PRO     3      66.607  28.699  13.561  1.00  0.00           C  
ATOM     61  O   PRO     3      66.734  28.387  14.780  1.00  0.00           O  
ATOM     62  N   ALA     4      67.462  28.425  12.545  1.00  0.00           N  
ATOM     63  H   ALA     4      67.333  29.006  11.729  1.00  0.00           H  
ATOM     64  CA  ALA     4      68.774  27.867  12.790  1.00  0.00           C  
ATOM     65  HA  ALA     4      68.590  26.886  13.229  1.00  0.00           H  
ATOM     66  CB  ALA     4      69.490  27.600  11.411  1.00  0.00           C  
ATOM     67  HB1 ALA     4      69.780  28.572  11.012  1.00  0.00           H  
ATOM     68  HB2 ALA     4      68.791  27.064  10.770  1.00  0.00           H  
ATOM     69  HB3 ALA     4      70.422  27.044  11.509  1.00  0.00           H  
ATOM     70  C   ALA     4      69.664  28.750  13.727  1.00  0.00           C  
ATOM     71  O   ALA     4      70.160  28.291  14.742  1.00  0.00           O  
ATOM     72  N   ALA     5      69.754  30.016  13.327  1.00  0.00           N  
ATOM     73  H   ALA     5      69.255  30.303  12.497  1.00  0.00           H  
ATOM     74  CA  ALA     5      70.364  31.087  14.073  1.00  0.00           C  
ATOM     75  HA  ALA     5      70.328  30.812  15.127  1.00  0.00           H  
ATOM     76  CB  ALA     5      71.838  31.178  13.712  1.00  0.00           C  
ATOM     77  HB1 ALA     5      71.893  31.230  12.625  1.00  0.00           H  
ATOM     78  HB2 ALA     5      72.395  30.280  13.981  1.00  0.00           H  
ATOM     79  HB3 ALA     5      72.238  32.114  14.099  1.00  0.00           H  
ATOM     80  C   ALA     5      69.591  32.395  13.823  1.00  0.00           C  
ATOM     81  O   ALA     5      68.969  32.520  12.779  1.00  0.00           O  
ATOM     82  N   VAL     6      69.631  33.410  14.729  1.00  0.00           N  
ATOM     83  H   VAL     6      70.131  33.206  15.583  1.00  0.00           H  
ATOM     84  CA  VAL     6      69.065  34.713  14.450  1.00  0.00           C  
ATOM     85  HA  VAL     6      68.869  34.850  13.386  1.00  0.00           H  
ATOM     86  CB  VAL     6      67.701  34.689  15.200  1.00  0.00           C  
ATOM     87  HB  VAL     6      67.112  33.811  14.935  1.00  0.00           H  
ATOM     88  CG1 VAL     6      67.732  34.618  16.716  1.00  0.00           C  
ATOM     89 HG11 VAL     6      68.102  33.642  17.028  1.00  0.00           H  
ATOM     90 HG12 VAL     6      68.401  35.367  17.141  1.00  0.00           H  
ATOM     91 HG13 VAL     6      66.736  34.734  17.144  1.00  0.00           H  
ATOM     92  CG2 VAL     6      66.695  35.899  14.887  1.00  0.00           C  
ATOM     93 HG21 VAL     6      67.147  36.834  15.216  1.00  0.00           H  
ATOM     94 HG22 VAL     6      66.468  35.997  13.826  1.00  0.00           H  
ATOM     95 HG23 VAL     6      65.706  35.706  15.305  1.00  0.00           H  
ATOM     96  C   VAL     6      70.032  35.956  14.770  1.00  0.00           C  
ATOM     97  O   VAL     6      70.933  35.844  15.580  1.00  0.00           O  
ATOM     98  N   ASP     7      69.787  37.093  14.144  1.00  0.00           N  
ATOM     99  H   ASP     7      69.004  37.290  13.536  1.00  0.00           H  
ATOM    100  CA  ASP     7      70.569  38.290  14.535  1.00  0.00           C  
ATOM    101  HA  ASP     7      71.620  38.023  14.644  1.00  0.00           H  
ATOM    102  CB  ASP     7      70.521  39.420  13.536  1.00  0.00           C  
ATOM    103  HB2 ASP     7      71.197  40.176  13.936  1.00  0.00           H  
ATOM    104  HB3 ASP     7      69.545  39.889  13.416  1.00  0.00           H  
ATOM    105  CG  ASP     7      71.009  39.077  12.127  1.00  0.00           C  
ATOM    106  OD1 ASP     7      72.059  38.450  12.038  1.00  0.00           O  
ATOM    107  OD2 ASP     7      70.293  39.231  11.116  1.00  0.00           O  
ATOM    108  C   ASP     7      70.163  38.576  15.982  1.00  0.00           C  
ATOM    109  O   ASP     7      71.011  38.922  16.752  1.00  0.00           O  
ATOM    110  N   VAL     8      68.851  38.463  16.324  1.00  0.00           N  
ATOM    111  H   VAL     8      68.284  38.133  15.556  1.00  0.00           H  
ATOM    112  CA  VAL     8      68.344  38.850  17.626  1.00  0.00           C  
ATOM    113  HA  VAL     8      69.162  38.780  18.343  1.00  0.00           H  
ATOM    114  CB  VAL     8      67.870  40.338  17.728  1.00  0.00           C  
ATOM    115  HB  VAL     8      66.883  40.382  17.269  1.00  0.00           H  
ATOM    116  CG1 VAL     8      67.721  40.708  19.241  1.00  0.00           C  
ATOM    117 HG11 VAL     8      67.536  41.781  19.284  1.00  0.00           H  
ATOM    118 HG12 VAL     8      68.644  40.546  19.798  1.00  0.00           H  
ATOM    119 HG13 VAL     8      66.913  40.200  19.767  1.00  0.00           H  
ATOM    120  CG2 VAL     8      68.726  41.310  16.990  1.00  0.00           C  
ATOM    121 HG21 VAL     8      68.414  42.346  17.121  1.00  0.00           H  
ATOM    122 HG22 VAL     8      69.752  41.321  17.356  1.00  0.00           H  
ATOM    123 HG23 VAL     8      68.620  41.122  15.921  1.00  0.00           H  
ATOM    124  C   VAL     8      67.293  37.882  18.098  1.00  0.00           C  
ATOM    125  O   VAL     8      66.220  37.724  17.506  1.00  0.00           O  
ATOM    126  N   ALA     9      67.684  37.128  19.170  1.00  0.00           N  
ATOM    127  H   ALA     9      68.616  37.285  19.528  1.00  0.00           H  
ATOM    128  CA  ALA     9      66.783  36.276  19.962  1.00  0.00           C  
ATOM    129  HA  ALA     9      65.998  35.918  19.296  1.00  0.00           H  
ATOM    130  CB  ALA     9      67.539  35.088  20.601  1.00  0.00           C  
ATOM    131  HB1 ALA     9      67.804  34.302  19.895  1.00  0.00           H  
ATOM    132  HB2 ALA     9      68.465  35.425  21.068  1.00  0.00           H  
ATOM    133  HB3 ALA     9      66.846  34.723  21.359  1.00  0.00           H  
ATOM    134  C   ALA     9      66.077  37.081  21.085  1.00  0.00           C  
ATOM    135  O   ALA     9      66.718  37.258  22.137  1.00  0.00           O  
ATOM    136  N   ILE    10      64.862  37.423  20.967  1.00  0.00           N  
ATOM    137  H   ILE    10      64.366  37.244  20.106  1.00  0.00           H  
ATOM    138  CA  ILE    10      64.065  38.252  22.029  1.00  0.00           C  
ATOM    139  HA  ILE    10      64.708  38.724  22.771  1.00  0.00           H  
ATOM    140  CB  ILE    10      63.303  39.440  21.411  1.00  0.00           C  
ATOM    141  HB  ILE    10      62.730  39.039  20.575  1.00  0.00           H  
ATOM    142  CG2 ILE    10      62.185  40.030  22.276  1.00  0.00           C  
ATOM    143 HG21 ILE    10      62.437  40.256  23.312  1.00  0.00           H  
ATOM    144 HG22 ILE    10      61.828  40.978  21.874  1.00  0.00           H  
ATOM    145 HG23 ILE    10      61.345  39.335  22.238  1.00  0.00           H  
ATOM    146  CG1 ILE    10      64.225  40.505  20.716  1.00  0.00           C  
ATOM    147 HG12 ILE    10      64.919  39.917  20.115  1.00  0.00           H  
ATOM    148 HG13 ILE    10      64.708  41.156  21.444  1.00  0.00           H  
ATOM    149  CD1 ILE    10      63.415  41.373  19.813  1.00  0.00           C  
ATOM    150 HD11 ILE    10      62.758  42.046  20.364  1.00  0.00           H  
ATOM    151 HD12 ILE    10      63.040  40.860  18.928  1.00  0.00           H  
ATOM    152 HD13 ILE    10      64.127  42.087  19.399  1.00  0.00           H  
ATOM    153  C   ILE    10      63.151  37.315  22.823  1.00  0.00           C  
ATOM    154  O   ILE    10      62.402  36.513  22.292  1.00  0.00           O  
ATOM    155  N   VAL    11      63.148  37.499  24.145  1.00  0.00           N  
ATOM    156  H   VAL    11      63.782  38.162  24.568  1.00  0.00           H  
ATOM    157  CA  VAL    11      62.361  36.616  25.152  1.00  0.00           C  
ATOM    158  HA  VAL    11      61.861  35.794  24.640  1.00  0.00           H  
ATOM    159  CB  VAL    11      63.378  35.994  26.126  1.00  0.00           C  
ATOM    160  HB  VAL    11      63.882  36.805  26.651  1.00  0.00           H  
ATOM    161  CG1 VAL    11      62.714  35.072  27.104  1.00  0.00           C  
ATOM    162 HG11 VAL    11      62.090  35.634  27.799  1.00  0.00           H  
ATOM    163 HG12 VAL    11      62.091  34.301  26.651  1.00  0.00           H  
ATOM    164 HG13 VAL    11      63.419  34.496  27.704  1.00  0.00           H  
ATOM    165  CG2 VAL    11      64.509  35.147  25.535  1.00  0.00           C  
ATOM    166 HG21 VAL    11      64.236  34.123  25.280  1.00  0.00           H  
ATOM    167 HG22 VAL    11      65.254  35.074  26.327  1.00  0.00           H  
ATOM    168 HG23 VAL    11      65.022  35.647  24.713  1.00  0.00           H  
ATOM    169  C   VAL    11      61.286  37.339  25.995  1.00  0.00           C  
ATOM    170  O   VAL    11      61.657  38.282  26.716  1.00  0.00           O  
ATOM    171  N   GLY    12      60.037  36.868  25.786  1.00  0.00           N  
ATOM    172  H   GLY    12      59.964  36.024  25.235  1.00  0.00           H  
ATOM    173  CA  GLY    12      58.848  37.541  26.225  1.00  0.00           C  
ATOM    174  HA2 GLY    12      58.000  36.861  26.308  1.00  0.00           H  
ATOM    175  HA3 GLY    12      59.072  38.034  27.171  1.00  0.00           H  
ATOM    176  C   GLY    12      58.363  38.558  25.114  1.00  0.00           C  
ATOM    177  O   GLY    12      58.984  38.841  24.066  1.00  0.00           O  
ATOM    178  N   SER    13      57.171  39.076  25.351  1.00  0.00           N  
ATOM    179  H   SER    13      56.614  38.666  26.087  1.00  0.00           H  
ATOM    180  CA  SER    13      56.343  39.879  24.427  1.00  0.00           C  
ATOM    181  HA  SER    13      57.046  40.165  23.644  1.00  0.00           H  
ATOM    182  CB  SER    13      55.234  38.997  23.742  1.00  0.00           C  
ATOM    183  HB2 SER    13      55.669  38.241  23.089  1.00  0.00           H  
ATOM    184  HB3 SER    13      54.599  39.599  23.092  1.00  0.00           H  
ATOM    185  OG  SER    13      54.427  38.366  24.739  1.00  0.00           O  
ATOM    186  HG  SER    13      55.063  37.795  25.176  1.00  0.00           H  
ATOM    187  C   SER    13      55.595  41.035  25.106  1.00  0.00           C  
ATOM    188  O   SER    13      54.812  41.712  24.475  1.00  0.00           O  
ATOM    189  N   GLY    14      55.775  41.268  26.366  1.00  0.00           N  
ATOM    190  H   GLY    14      56.440  40.668  26.832  1.00  0.00           H  
ATOM    191  CA  GLY    14      55.266  42.427  27.097  1.00  0.00           C  
ATOM    192  HA2 GLY    14      54.178  42.419  27.155  1.00  0.00           H  
ATOM    193  HA3 GLY    14      55.550  42.351  28.147  1.00  0.00           H  
ATOM    194  C   GLY    14      55.730  43.813  26.539  1.00  0.00           C  
ATOM    195  O   GLY    14      56.476  43.884  25.547  1.00  0.00           O  
ATOM    196  N   PRO    15      55.252  44.878  27.172  1.00  0.00           N  
ATOM    197  CD  PRO    15      54.540  44.956  28.446  1.00  0.00           C  
ATOM    198  HD2 PRO    15      53.529  44.636  28.190  1.00  0.00           H  
ATOM    199  HD3 PRO    15      54.940  44.323  29.238  1.00  0.00           H  
ATOM    200  CG  PRO    15      54.595  46.364  28.873  1.00  0.00           C  
ATOM    201  HG2 PRO    15      53.776  46.484  29.581  1.00  0.00           H  
ATOM    202  HG3 PRO    15      55.568  46.520  29.339  1.00  0.00           H  
ATOM    203  CB  PRO    15      54.656  47.164  27.609  1.00  0.00           C  
ATOM    204  HB2 PRO    15      55.050  48.154  27.840  1.00  0.00           H  
ATOM    205  HB3 PRO    15      53.661  47.244  27.170  1.00  0.00           H  
ATOM    206  CA  PRO    15      55.521  46.267  26.775  1.00  0.00           C  
ATOM    207  HA  PRO    15      55.225  46.413  25.737  1.00  0.00           H  
ATOM    208  C   PRO    15      57.001  46.616  26.812  1.00  0.00           C  
ATOM    209  O   PRO    15      57.466  47.462  26.061  1.00  0.00           O  
ATOM    210  N   THR    16      57.781  45.900  27.644  1.00  0.00           N  
ATOM    211  H   THR    16      57.386  45.166  28.214  1.00  0.00           H  
ATOM    212  CA  THR    16      59.242  46.075  27.725  1.00  0.00           C  
ATOM    213  HA  THR    16      59.475  47.128  27.567  1.00  0.00           H  
ATOM    214  CB  THR    16      59.898  45.811  29.068  1.00  0.00           C  
ATOM    215  HB  THR    16      60.959  46.007  28.919  1.00  0.00           H  
ATOM    216  CG2 THR    16      59.339  46.721  30.157  1.00  0.00           C  
ATOM    217 HG21 THR    16      59.533  46.434  31.191  1.00  0.00           H  
ATOM    218 HG22 THR    16      58.274  46.845  29.963  1.00  0.00           H  
ATOM    219 HG23 THR    16      59.777  47.717  30.082  1.00  0.00           H  
ATOM    220  OG1 THR    16      59.868  44.521  29.494  1.00  0.00           O  
ATOM    221  HG1 THR    16      58.981  44.252  29.741  1.00  0.00           H  
ATOM    222  C   THR    16      59.959  45.304  26.521  1.00  0.00           C  
ATOM    223  O   THR    16      60.690  45.925  25.714  1.00  0.00           O  
ATOM    224  N   ALA    17      59.613  44.022  26.393  1.00  0.00           N  
ATOM    225  H   ALA    17      58.892  43.656  26.998  1.00  0.00           H  
ATOM    226  CA  ALA    17      60.094  43.097  25.365  1.00  0.00           C  
ATOM    227  HA  ALA    17      61.174  43.210  25.462  1.00  0.00           H  
ATOM    228  CB  ALA    17      59.846  41.583  25.721  1.00  0.00           C  
ATOM    229  HB1 ALA    17      60.375  40.899  25.057  1.00  0.00           H  
ATOM    230  HB2 ALA    17      60.270  41.320  26.691  1.00  0.00           H  
ATOM    231  HB3 ALA    17      58.790  41.310  25.721  1.00  0.00           H  
ATOM    232  C   ALA    17      59.684  43.520  23.909  1.00  0.00           C  
ATOM    233  O   ALA    17      60.489  43.268  22.971  1.00  0.00           O  
ATOM    234  N   SER    18      58.558  44.224  23.723  1.00  0.00           N  
ATOM    235  H   SER    18      58.051  44.395  24.580  1.00  0.00           H  
ATOM    236  CA  SER    18      58.057  44.946  22.513  1.00  0.00           C  
ATOM    237  HA  SER    18      58.016  44.297  21.639  1.00  0.00           H  
ATOM    238  CB  SER    18      56.566  45.256  22.760  1.00  0.00           C  
ATOM    239  HB2 SER    18      56.118  45.770  21.909  1.00  0.00           H  
ATOM    240  HB3 SER    18      56.511  45.843  23.677  1.00  0.00           H  
ATOM    241  OG  SER    18      55.967  43.942  22.850  1.00  0.00           O  
ATOM    242  HG  SER    18      55.941  43.705  23.780  1.00  0.00           H  
ATOM    243  C   SER    18      58.895  46.167  22.068  1.00  0.00           C  
ATOM    244  O   SER    18      59.010  46.435  20.824  1.00  0.00           O  
ATOM    245  N   ALA    19      59.505  46.859  23.021  1.00  0.00           N  
ATOM    246  H   ALA    19      59.646  46.496  23.953  1.00  0.00           H  
ATOM    247  CA  ALA    19      60.285  48.102  22.689  1.00  0.00           C  
ATOM    248  HA  ALA    19      59.517  48.653  22.147  1.00  0.00           H  
ATOM    249  CB  ALA    19      60.732  48.720  24.011  1.00  0.00           C  
ATOM    250  HB1 ALA    19      59.838  48.865  24.617  1.00  0.00           H  
ATOM    251  HB2 ALA    19      61.436  48.018  24.458  1.00  0.00           H  
ATOM    252  HB3 ALA    19      61.217  49.683  23.846  1.00  0.00           H  
ATOM    253  C   ALA    19      61.445  47.692  21.793  1.00  0.00           C  
ATOM    254  O   ALA    19      61.774  48.436  20.847  1.00  0.00           O  
ATOM    255  N   TYR    20      62.086  46.552  22.026  1.00  0.00           N  
ATOM    256  H   TYR    20      61.665  45.891  22.664  1.00  0.00           H  
ATOM    257  CA  TYR    20      63.198  45.975  21.191  1.00  0.00           C  
ATOM    258  HA  TYR    20      64.045  46.650  21.066  1.00  0.00           H  
ATOM    259  CB  TYR    20      63.931  44.781  21.963  1.00  0.00           C  
ATOM    260  HB2 TYR    20      64.724  44.491  21.273  1.00  0.00           H  
ATOM    261  HB3 TYR    20      63.278  43.912  22.048  1.00  0.00           H  
ATOM    262  CG  TYR    20      64.547  45.201  23.285  1.00  0.00           C  
ATOM    263  CD1 TYR    20      63.734  45.100  24.471  1.00  0.00           C  
ATOM    264  HD1 TYR    20      62.730  44.704  24.505  1.00  0.00           H  
ATOM    265  CE1 TYR    20      64.264  45.499  25.734  1.00  0.00           C  
ATOM    266  HE1 TYR    20      63.632  45.437  26.608  1.00  0.00           H  
ATOM    267  CZ  TYR    20      65.608  45.960  25.796  1.00  0.00           C  
ATOM    268  OH  TYR    20      66.086  46.410  27.059  1.00  0.00           O  
ATOM    269  HH  TYR    20      65.813  45.861  27.798  1.00  0.00           H  
ATOM    270  CE2 TYR    20      66.406  46.124  24.670  1.00  0.00           C  
ATOM    271  HE2 TYR    20      67.364  46.615  24.757  1.00  0.00           H  
ATOM    272  CD2 TYR    20      65.857  45.663  23.426  1.00  0.00           C  
ATOM    273  HD2 TYR    20      66.427  45.603  22.511  1.00  0.00           H  
ATOM    274  C   TYR    20      62.686  45.634  19.784  1.00  0.00           C  
ATOM    275  O   TYR    20      63.457  45.793  18.771  1.00  0.00           O  
ATOM    276  N   ALA    21      61.414  45.228  19.693  1.00  0.00           N  
ATOM    277  H   ALA    21      60.896  45.167  20.557  1.00  0.00           H  
ATOM    278  CA  ALA    21      60.903  44.614  18.424  1.00  0.00           C  
ATOM    279  HA  ALA    21      61.714  43.985  18.057  1.00  0.00           H  
ATOM    280  CB  ALA    21      59.667  43.684  18.783  1.00  0.00           C  
ATOM    281  HB1 ALA    21      58.722  44.189  18.986  1.00  0.00           H  
ATOM    282  HB2 ALA    21      59.556  43.062  17.895  1.00  0.00           H  
ATOM    283  HB3 ALA    21      59.991  43.012  19.579  1.00  0.00           H  
ATOM    284  C   ALA    21      60.550  45.667  17.344  1.00  0.00           C  
ATOM    285  O   ALA    21      61.029  45.572  16.207  1.00  0.00           O  
ATOM    286  N   ARG    22      59.995  46.792  17.902  1.00  0.00           N  
ATOM    287  H   ARG    22      59.710  46.798  18.871  1.00  0.00           H  
ATOM    288  CA  ARG    22      59.751  48.070  17.187  1.00  0.00           C  
ATOM    289  HA  ARG    22      59.194  47.897  16.265  1.00  0.00           H  
ATOM    290  CB  ARG    22      59.030  49.047  18.149  1.00  0.00           C  
ATOM    291  HB2 ARG    22      59.611  49.069  19.071  1.00  0.00           H  
ATOM    292  HB3 ARG    22      58.066  48.594  18.378  1.00  0.00           H  
ATOM    293  CG  ARG    22      58.828  50.509  17.676  1.00  0.00           C  
ATOM    294  HG2 ARG    22      58.169  51.079  18.330  1.00  0.00           H  
ATOM    295  HG3 ARG    22      59.809  50.978  17.603  1.00  0.00           H  
ATOM    296  CD  ARG    22      58.033  50.575  16.300  1.00  0.00           C  
ATOM    297  HD2 ARG    22      58.401  49.838  15.586  1.00  0.00           H  
ATOM    298  HD3 ARG    22      56.968  50.397  16.447  1.00  0.00           H  
ATOM    299  NE  ARG    22      58.113  51.878  15.737  1.00  0.00           N  
ATOM    300  HE  ARG    22      59.049  52.144  15.466  1.00  0.00           H  
ATOM    301  CZ  ARG    22      57.160  52.675  15.440  1.00  0.00           C  
ATOM    302  NH1 ARG    22      55.998  52.673  16.036  1.00  0.00           N  
ATOM    303 HH11 ARG    22      55.758  52.044  16.789  1.00  0.00           H  
ATOM    304 HH12 ARG    22      55.296  53.363  15.808  1.00  0.00           H  
ATOM    305  NH2 ARG    22      57.395  53.703  14.624  1.00  0.00           N  
ATOM    306 HH21 ARG    22      58.204  53.657  14.022  1.00  0.00           H  
ATOM    307 HH22 ARG    22      56.683  54.417  14.568  1.00  0.00           H  
ATOM    308  C   ARG    22      61.000  48.676  16.696  1.00  0.00           C  
ATOM    309  O   ARG    22      61.153  48.951  15.495  1.00  0.00           O  
ATOM    310  N   ILE    23      61.926  48.829  17.597  1.00  0.00           N  
ATOM    311  H   ILE    23      61.668  48.662  18.559  1.00  0.00           H  
ATOM    312  CA  ILE    23      63.089  49.628  17.313  1.00  0.00           C  
ATOM    313  HA  ILE    23      62.825  50.529  16.759  1.00  0.00           H  
ATOM    314  CB  ILE    23      63.602  50.146  18.667  1.00  0.00           C  
ATOM    315  HB  ILE    23      63.709  49.248  19.275  1.00  0.00           H  
ATOM    316  CG2 ILE    23      64.968  50.796  18.607  1.00  0.00           C  
ATOM    317 HG21 ILE    23      65.210  51.214  19.584  1.00  0.00           H  
ATOM    318 HG22 ILE    23      65.696  50.001  18.448  1.00  0.00           H  
ATOM    319 HG23 ILE    23      65.117  51.500  17.789  1.00  0.00           H  
ATOM    320  CG1 ILE    23      62.656  51.090  19.454  1.00  0.00           C  
ATOM    321 HG12 ILE    23      62.934  51.134  20.507  1.00  0.00           H  
ATOM    322 HG13 ILE    23      61.627  50.733  19.399  1.00  0.00           H  
ATOM    323  CD1 ILE    23      62.648  52.519  18.939  1.00  0.00           C  
ATOM    324 HD11 ILE    23      63.582  53.063  19.082  1.00  0.00           H  
ATOM    325 HD12 ILE    23      62.144  52.550  17.973  1.00  0.00           H  
ATOM    326 HD13 ILE    23      61.848  52.949  19.541  1.00  0.00           H  
ATOM    327  C   ILE    23      64.085  48.913  16.457  1.00  0.00           C  
ATOM    328  O   ILE    23      64.585  49.579  15.585  1.00  0.00           O  
ATOM    329  N   LEU    24      64.160  47.614  16.576  1.00  0.00           N  
ATOM    330  H   LEU    24      63.861  47.147  17.420  1.00  0.00           H  
ATOM    331  CA  LEU    24      64.936  46.824  15.655  1.00  0.00           C  
ATOM    332  HA  LEU    24      65.790  47.449  15.392  1.00  0.00           H  
ATOM    333  CB  LEU    24      65.595  45.557  16.406  1.00  0.00           C  
ATOM    334  HB2 LEU    24      66.371  45.105  15.788  1.00  0.00           H  
ATOM    335  HB3 LEU    24      64.785  44.848  16.578  1.00  0.00           H  
ATOM    336  CG  LEU    24      66.342  45.988  17.714  1.00  0.00           C  
ATOM    337  HG  LEU    24      65.784  46.781  18.212  1.00  0.00           H  
ATOM    338  CD1 LEU    24      66.637  44.786  18.768  1.00  0.00           C  
ATOM    339 HD11 LEU    24      66.854  45.021  19.810  1.00  0.00           H  
ATOM    340 HD12 LEU    24      65.786  44.105  18.745  1.00  0.00           H  
ATOM    341 HD13 LEU    24      67.356  44.063  18.383  1.00  0.00           H  
ATOM    342  CD2 LEU    24      67.568  46.690  17.180  1.00  0.00           C  
ATOM    343 HD21 LEU    24      68.158  46.845  18.083  1.00  0.00           H  
ATOM    344 HD22 LEU    24      68.134  46.076  16.480  1.00  0.00           H  
ATOM    345 HD23 LEU    24      67.391  47.669  16.735  1.00  0.00           H  
ATOM    346  C   LEU    24      64.288  46.398  14.373  1.00  0.00           C  
ATOM    347  O   LEU    24      64.943  45.852  13.486  1.00  0.00           O  
ATOM    348  N   SER    25      63.022  46.678  14.227  1.00  0.00           N  
ATOM    349  H   SER    25      62.546  47.144  14.986  1.00  0.00           H  
ATOM    350  CA  SER    25      62.341  46.700  12.935  1.00  0.00           C  
ATOM    351  HA  SER    25      62.703  45.919  12.267  1.00  0.00           H  
ATOM    352  CB  SER    25      60.895  46.419  13.251  1.00  0.00           C  
ATOM    353  HB2 SER    25      60.292  46.452  12.343  1.00  0.00           H  
ATOM    354  HB3 SER    25      60.525  47.108  14.010  1.00  0.00           H  
ATOM    355  OG  SER    25      60.713  45.092  13.698  1.00  0.00           O  
ATOM    356  HG  SER    25      60.786  44.988  14.649  1.00  0.00           H  
ATOM    357  C   SER    25      62.474  48.032  12.194  1.00  0.00           C  
ATOM    358  O   SER    25      61.943  48.251  11.123  1.00  0.00           O  
ATOM    359  N   GLU    26      63.135  49.029  12.822  1.00  0.00           N  
ATOM    360  H   GLU    26      63.532  48.774  13.715  1.00  0.00           H  
ATOM    361  CA  GLU    26      62.983  50.418  12.303  1.00  0.00           C  
ATOM    362  HA  GLU    26      62.441  50.446  11.358  1.00  0.00           H  
ATOM    363  CB  GLU    26      62.067  51.248  13.265  1.00  0.00           C  
ATOM    364  HB2 GLU    26      62.640  51.365  14.185  1.00  0.00           H  
ATOM    365  HB3 GLU    26      61.244  50.573  13.498  1.00  0.00           H  
ATOM    366  CG  GLU    26      61.600  52.592  12.753  1.00  0.00           C  
ATOM    367  HG2 GLU    26      62.399  53.333  12.742  1.00  0.00           H  
ATOM    368  HG3 GLU    26      61.390  52.568  11.684  1.00  0.00           H  
ATOM    369  CD  GLU    26      60.409  53.203  13.519  1.00  0.00           C  
ATOM    370  OE1 GLU    26      59.413  53.439  12.797  1.00  0.00           O  
ATOM    371  OE2 GLU    26      60.433  53.370  14.729  1.00  0.00           O  
ATOM    372  C   GLU    26      64.335  51.162  12.149  1.00  0.00           C  
ATOM    373  O   GLU    26      64.606  51.797  11.080  1.00  0.00           O  
ATOM    374  N   GLU    27      65.151  50.977  13.135  1.00  0.00           N  
ATOM    375  H   GLU    27      64.794  50.451  13.919  1.00  0.00           H  
ATOM    376  CA  GLU    27      66.402  51.787  13.318  1.00  0.00           C  
ATOM    377  HA  GLU    27      66.362  52.721  12.757  1.00  0.00           H  
ATOM    378  CB  GLU    27      66.495  52.174  14.794  1.00  0.00           C  
ATOM    379  HB2 GLU    27      66.667  51.274  15.385  1.00  0.00           H  
ATOM    380  HB3 GLU    27      65.538  52.620  15.065  1.00  0.00           H  
ATOM    381  CG  GLU    27      67.551  53.109  15.233  1.00  0.00           C  
ATOM    382  HG2 GLU    27      68.432  52.725  14.718  1.00  0.00           H  
ATOM    383  HG3 GLU    27      67.790  52.907  16.277  1.00  0.00           H  
ATOM    384  CD  GLU    27      67.415  54.674  15.050  1.00  0.00           C  
ATOM    385  OE1 GLU    27      66.674  55.215  15.896  1.00  0.00           O  
ATOM    386  OE2 GLU    27      68.036  55.305  14.171  1.00  0.00           O  
ATOM    387  C   GLU    27      67.646  50.978  12.828  1.00  0.00           C  
ATOM    388  O   GLU    27      68.588  51.524  12.295  1.00  0.00           O  
ATOM    389  N   ALA    28      67.605  49.638  12.831  1.00  0.00           N  
ATOM    390  H   ALA    28      66.827  49.144  13.243  1.00  0.00           H  
ATOM    391  CA  ALA    28      68.596  48.835  12.091  1.00  0.00           C  
ATOM    392  HA  ALA    28      69.188  49.426  11.392  1.00  0.00           H  
ATOM    393  CB  ALA    28      69.649  48.240  13.017  1.00  0.00           C  
ATOM    394  HB1 ALA    28      70.246  47.504  12.480  1.00  0.00           H  
ATOM    395  HB2 ALA    28      69.157  47.770  13.869  1.00  0.00           H  
ATOM    396  HB3 ALA    28      70.307  49.085  13.221  1.00  0.00           H  
ATOM    397  C   ALA    28      67.880  47.727  11.306  1.00  0.00           C  
ATOM    398  O   ALA    28      67.831  46.603  11.786  1.00  0.00           O  
ATOM    399  N   PRO    29      67.338  48.023  10.120  1.00  0.00           N  
ATOM    400  CD  PRO    29      67.445  49.280   9.396  1.00  0.00           C  
ATOM    401  HD2 PRO    29      68.131  49.200   8.553  1.00  0.00           H  
ATOM    402  HD3 PRO    29      67.579  50.157  10.029  1.00  0.00           H  
ATOM    403  CG  PRO    29      66.046  49.404   8.787  1.00  0.00           C  
ATOM    404  HG2 PRO    29      66.033  50.223   8.068  1.00  0.00           H  
ATOM    405  HG3 PRO    29      65.208  49.624   9.447  1.00  0.00           H  
ATOM    406  CB  PRO    29      65.757  48.010   8.304  1.00  0.00           C  
ATOM    407  HB2 PRO    29      66.234  47.806   7.345  1.00  0.00           H  
ATOM    408  HB3 PRO    29      64.692  47.779   8.307  1.00  0.00           H  
ATOM    409  CA  PRO    29      66.438  47.108   9.369  1.00  0.00           C  
ATOM    410  HA  PRO    29      65.645  46.684   9.986  1.00  0.00           H  
ATOM    411  C   PRO    29      66.980  45.777   8.785  1.00  0.00           C  
ATOM    412  O   PRO    29      66.153  45.018   8.275  1.00  0.00           O  
ATOM    413  N   GLY    30      68.275  45.568   8.900  1.00  0.00           N  
ATOM    414  H   GLY    30      68.986  46.216   9.209  1.00  0.00           H  
ATOM    415  CA  GLY    30      68.931  44.291   8.456  1.00  0.00           C  
ATOM    416  HA2 GLY    30      69.957  44.583   8.232  1.00  0.00           H  
ATOM    417  HA3 GLY    30      68.457  43.976   7.527  1.00  0.00           H  
ATOM    418  C   GLY    30      68.918  43.201   9.522  1.00  0.00           C  
ATOM    419  O   GLY    30      69.083  42.087   9.136  1.00  0.00           O  
ATOM    420  N   ALA    31      68.654  43.485  10.800  1.00  0.00           N  
ATOM    421  H   ALA    31      68.704  44.472  11.006  1.00  0.00           H  
ATOM    422  CA  ALA    31      68.458  42.471  11.806  1.00  0.00           C  
ATOM    423  HA  ALA    31      69.462  42.045  11.811  1.00  0.00           H  
ATOM    424  CB  ALA    31      68.144  43.135  13.154  1.00  0.00           C  
ATOM    425  HB1 ALA    31      67.585  42.579  13.907  1.00  0.00           H  
ATOM    426  HB2 ALA    31      67.531  44.031  13.052  1.00  0.00           H  
ATOM    427  HB3 ALA    31      69.023  43.484  13.696  1.00  0.00           H  
ATOM    428  C   ALA    31      67.368  41.465  11.548  1.00  0.00           C  
ATOM    429  O   ALA    31      66.211  41.860  11.364  1.00  0.00           O  
ATOM    430  N   THR    32      67.666  40.184  11.640  1.00  0.00           N  
ATOM    431  H   THR    32      68.650  40.003  11.775  1.00  0.00           H  
ATOM    432  CA  THR    32      66.672  39.147  11.746  1.00  0.00           C  
ATOM    433  HA  THR    32      65.738  39.491  11.302  1.00  0.00           H  
ATOM    434  CB  THR    32      67.078  37.851  10.955  1.00  0.00           C  
ATOM    435  HB  THR    32      66.272  37.152  11.176  1.00  0.00           H  
ATOM    436  CG2 THR    32      67.214  38.001   9.445  1.00  0.00           C  
ATOM    437 HG21 THR    32      67.477  37.071   8.941  1.00  0.00           H  
ATOM    438 HG22 THR    32      67.821  38.870   9.189  1.00  0.00           H  
ATOM    439 HG23 THR    32      66.231  38.165   9.004  1.00  0.00           H  
ATOM    440  OG1 THR    32      68.305  37.293  11.430  1.00  0.00           O  
ATOM    441  HG1 THR    32      68.957  37.941  11.154  1.00  0.00           H  
ATOM    442  C   THR    32      66.319  38.859  13.167  1.00  0.00           C  
ATOM    443  O   THR    32      67.213  38.742  13.935  1.00  0.00           O  
ATOM    444  N   ILE    33      65.029  38.725  13.519  1.00  0.00           N  
ATOM    445  H   ILE    33      64.359  38.625  12.770  1.00  0.00           H  
ATOM    446  CA  ILE    33      64.556  38.910  14.891  1.00  0.00           C  
ATOM    447  HA  ILE    33      65.272  38.829  15.709  1.00  0.00           H  
ATOM    448  CB  ILE    33      63.891  40.301  15.006  1.00  0.00           C  
ATOM    449  HB  ILE    33      62.962  40.317  14.435  1.00  0.00           H  
ATOM    450  CG2 ILE    33      63.512  40.601  16.452  1.00  0.00           C  
ATOM    451 HG21 ILE    33      62.953  41.535  16.505  1.00  0.00           H  
ATOM    452 HG22 ILE    33      64.454  40.739  16.983  1.00  0.00           H  
ATOM    453 HG23 ILE    33      62.957  39.812  16.960  1.00  0.00           H  
ATOM    454  CG1 ILE    33      64.773  41.426  14.447  1.00  0.00           C  
ATOM    455 HG12 ILE    33      65.783  41.376  14.854  1.00  0.00           H  
ATOM    456 HG13 ILE    33      64.735  41.269  13.369  1.00  0.00           H  
ATOM    457  CD1 ILE    33      64.172  42.745  14.645  1.00  0.00           C  
ATOM    458 HD11 ILE    33      63.086  42.731  14.558  1.00  0.00           H  
ATOM    459 HD12 ILE    33      64.454  43.195  15.597  1.00  0.00           H  
ATOM    460 HD13 ILE    33      64.685  43.466  14.008  1.00  0.00           H  
ATOM    461  C   ILE    33      63.502  37.759  15.102  1.00  0.00           C  
ATOM    462  O   ILE    33      62.473  37.786  14.436  1.00  0.00           O  
ATOM    463  N   ALA    34      63.557  36.977  16.201  1.00  0.00           N  
ATOM    464  H   ALA    34      64.254  37.232  16.886  1.00  0.00           H  
ATOM    465  CA  ALA    34      62.464  36.025  16.570  1.00  0.00           C  
ATOM    466  HA  ALA    34      61.686  36.045  15.807  1.00  0.00           H  
ATOM    467  CB  ALA    34      63.108  34.661  16.612  1.00  0.00           C  
ATOM    468  HB1 ALA    34      63.254  34.234  15.619  1.00  0.00           H  
ATOM    469  HB2 ALA    34      64.020  34.546  17.198  1.00  0.00           H  
ATOM    470  HB3 ALA    34      62.366  33.988  17.041  1.00  0.00           H  
ATOM    471  C   ALA    34      61.983  36.524  17.997  1.00  0.00           C  
ATOM    472  O   ALA    34      62.786  36.909  18.781  1.00  0.00           O  
ATOM    473  N   MET    35      60.732  36.166  18.353  1.00  0.00           N  
ATOM    474  H   MET    35      60.105  35.962  17.588  1.00  0.00           H  
ATOM    475  CA  MET    35      60.130  36.509  19.680  1.00  0.00           C  
ATOM    476  HA  MET    35      60.925  36.936  20.291  1.00  0.00           H  
ATOM    477  CB  MET    35      59.147  37.711  19.608  1.00  0.00           C  
ATOM    478  HB2 MET    35      59.676  38.585  19.228  1.00  0.00           H  
ATOM    479  HB3 MET    35      58.413  37.448  18.845  1.00  0.00           H  
ATOM    480  CG  MET    35      58.499  38.084  20.968  1.00  0.00           C  
ATOM    481  HG2 MET    35      57.917  37.256  21.373  1.00  0.00           H  
ATOM    482  HG3 MET    35      59.299  38.208  21.698  1.00  0.00           H  
ATOM    483  SD  MET    35      57.468  39.566  20.970  1.00  0.00           S  
ATOM    484  CE  MET    35      58.702  40.867  21.085  1.00  0.00           C  
ATOM    485  HE1 MET    35      59.365  40.738  20.230  1.00  0.00           H  
ATOM    486  HE2 MET    35      58.206  41.824  20.923  1.00  0.00           H  
ATOM    487  HE3 MET    35      59.200  40.865  22.054  1.00  0.00           H  
ATOM    488  C   MET    35      59.584  35.256  20.425  1.00  0.00           C  
ATOM    489  O   MET    35      58.490  34.832  20.139  1.00  0.00           O  
ATOM    490  N   PHE    36      60.504  34.584  21.179  1.00  0.00           N  
ATOM    491  H   PHE    36      61.392  35.014  21.394  1.00  0.00           H  
ATOM    492  CA  PHE    36      60.113  33.371  21.865  1.00  0.00           C  
ATOM    493  HA  PHE    36      59.461  32.752  21.249  1.00  0.00           H  
ATOM    494  CB  PHE    36      61.348  32.603  22.188  1.00  0.00           C  
ATOM    495  HB2 PHE    36      61.890  33.124  22.977  1.00  0.00           H  
ATOM    496  HB3 PHE    36      61.109  31.628  22.612  1.00  0.00           H  
ATOM    497  CG  PHE    36      62.327  32.359  21.068  1.00  0.00           C  
ATOM    498  CD1 PHE    36      62.003  31.484  20.025  1.00  0.00           C  
ATOM    499  HD1 PHE    36      61.090  30.912  20.098  1.00  0.00           H  
ATOM    500  CE1 PHE    36      62.921  31.301  18.996  1.00  0.00           C  
ATOM    501  HE1 PHE    36      62.642  30.730  18.124  1.00  0.00           H  
ATOM    502  CZ  PHE    36      64.101  32.056  18.920  1.00  0.00           C  
ATOM    503  HZ  PHE    36      64.785  32.003  18.086  1.00  0.00           H  
ATOM    504  CE2 PHE    36      64.371  32.915  19.999  1.00  0.00           C  
ATOM    505  HE2 PHE    36      65.260  33.526  19.962  1.00  0.00           H  
ATOM    506  CD2 PHE    36      63.487  33.178  21.039  1.00  0.00           C  
ATOM    507  HD2 PHE    36      63.786  33.828  21.847  1.00  0.00           H  
ATOM    508  C   PHE    36      59.301  33.680  23.104  1.00  0.00           C  
ATOM    509  O   PHE    36      59.737  34.442  23.947  1.00  0.00           O  
ATOM    510  N   GLU    37      58.067  33.120  23.247  1.00  0.00           N  
ATOM    511  H   GLU    37      57.676  32.582  22.487  1.00  0.00           H  
ATOM    512  CA  GLU    37      57.165  33.494  24.326  1.00  0.00           C  
ATOM    513  HA  GLU    37      57.645  34.209  24.994  1.00  0.00           H  
ATOM    514  CB  GLU    37      55.986  34.466  23.824  1.00  0.00           C  
ATOM    515  HB2 GLU    37      55.540  33.942  22.979  1.00  0.00           H  
ATOM    516  HB3 GLU    37      56.450  35.402  23.512  1.00  0.00           H  
ATOM    517  CG  GLU    37      54.808  34.884  24.758  1.00  0.00           C  
ATOM    518  HG2 GLU    37      54.240  35.588  24.150  1.00  0.00           H  
ATOM    519  HG3 GLU    37      54.040  34.112  24.798  1.00  0.00           H  
ATOM    520  CD  GLU    37      55.019  35.476  26.177  1.00  0.00           C  
ATOM    521  OE1 GLU    37      55.569  36.610  26.237  1.00  0.00           O  
ATOM    522  OE2 GLU    37      54.803  34.743  27.173  1.00  0.00           O  
ATOM    523  C   GLU    37      56.522  32.289  24.946  1.00  0.00           C  
ATOM    524  O   GLU    37      55.965  31.438  24.278  1.00  0.00           O  
ATOM    525  N   VAL    38      56.594  32.196  26.273  1.00  0.00           N  
ATOM    526  H   VAL    38      57.254  32.773  26.774  1.00  0.00           H  
ATOM    527  CA  VAL    38      56.169  31.002  26.968  1.00  0.00           C  
ATOM    528  HA  VAL    38      56.547  30.105  26.478  1.00  0.00           H  
ATOM    529  CB  VAL    38      56.789  30.924  28.381  1.00  0.00           C  
ATOM    530  HB  VAL    38      57.877  30.921  28.328  1.00  0.00           H  
ATOM    531  CG1 VAL    38      56.313  32.123  29.295  1.00  0.00           C  
ATOM    532 HG11 VAL    38      55.273  31.960  29.577  1.00  0.00           H  
ATOM    533 HG12 VAL    38      56.466  33.056  28.752  1.00  0.00           H  
ATOM    534 HG13 VAL    38      56.812  32.161  30.263  1.00  0.00           H  
ATOM    535  CG2 VAL    38      56.329  29.651  29.166  1.00  0.00           C  
ATOM    536 HG21 VAL    38      56.645  28.739  28.658  1.00  0.00           H  
ATOM    537 HG22 VAL    38      55.257  29.638  29.365  1.00  0.00           H  
ATOM    538 HG23 VAL    38      56.787  29.544  30.149  1.00  0.00           H  
ATOM    539  C   VAL    38      54.644  30.854  27.023  1.00  0.00           C  
ATOM    540  O   VAL    38      54.191  29.671  26.980  1.00  0.00           O  
ATOM    541  N   GLY    39      53.873  31.947  27.214  1.00  0.00           N  
ATOM    542  H   GLY    39      54.327  32.842  27.333  1.00  0.00           H  
ATOM    543  CA  GLY    39      52.464  31.920  27.156  1.00  0.00           C  
ATOM    544  HA2 GLY    39      52.141  31.178  27.886  1.00  0.00           H  
ATOM    545  HA3 GLY    39      52.011  32.871  27.437  1.00  0.00           H  
ATOM    546  C   GLY    39      51.900  31.608  25.829  1.00  0.00           C  
ATOM    547  O   GLY    39      52.504  31.771  24.794  1.00  0.00           O  
ATOM    548  N   PRO    40      50.559  31.451  25.751  1.00  0.00           N  
ATOM    549  CD  PRO    40      49.639  31.209  26.831  1.00  0.00           C  
ATOM    550  HD2 PRO    40      49.732  30.197  27.227  1.00  0.00           H  
ATOM    551  HD3 PRO    40      49.430  31.991  27.561  1.00  0.00           H  
ATOM    552  CG  PRO    40      48.288  31.139  26.111  1.00  0.00           C  
ATOM    553  HG2 PRO    40      47.908  32.142  25.919  1.00  0.00           H  
ATOM    554  HG3 PRO    40      47.605  30.538  26.713  1.00  0.00           H  
ATOM    555  CB  PRO    40      48.667  30.525  24.760  1.00  0.00           C  
ATOM    556  HB2 PRO    40      48.967  29.477  24.779  1.00  0.00           H  
ATOM    557  HB3 PRO    40      47.841  30.718  24.076  1.00  0.00           H  
ATOM    558  CA  PRO    40      49.926  31.305  24.448  1.00  0.00           C  
ATOM    559  HA  PRO    40      50.500  30.668  23.775  1.00  0.00           H  
ATOM    560  C   PRO    40      49.539  32.632  23.696  1.00  0.00           C  
ATOM    561  O   PRO    40      49.518  33.728  24.325  1.00  0.00           O  
ATOM    562  N   THR    41      49.215  32.536  22.423  1.00  0.00           N  
ATOM    563  H   THR    41      49.450  31.682  21.938  1.00  0.00           H  
ATOM    564  CA  THR    41      48.447  33.510  21.687  1.00  0.00           C  
ATOM    565  HA  THR    41      48.840  34.502  21.908  1.00  0.00           H  
ATOM    566  CB  THR    41      48.606  33.409  20.119  1.00  0.00           C  
ATOM    567  HB  THR    41      48.200  32.460  19.767  1.00  0.00           H  
ATOM    568  CG2 THR    41      47.976  34.619  19.350  1.00  0.00           C  
ATOM    569 HG21 THR    41      48.388  35.593  19.613  1.00  0.00           H  
ATOM    570 HG22 THR    41      48.197  34.434  18.299  1.00  0.00           H  
ATOM    571 HG23 THR    41      46.889  34.631  19.433  1.00  0.00           H  
ATOM    572  OG1 THR    41      49.965  33.455  19.716  1.00  0.00           O  
ATOM    573  HG1 THR    41      50.333  32.571  19.774  1.00  0.00           H  
ATOM    574  C   THR    41      46.994  33.591  22.091  1.00  0.00           C  
ATOM    575  O   THR    41      46.242  32.576  22.038  1.00  0.00           O  
ATOM    576  N   VAL    42      46.472  34.790  22.520  1.00  0.00           N  
ATOM    577  H   VAL    42      47.014  35.642  22.496  1.00  0.00           H  
ATOM    578  CA  VAL    42      45.069  34.885  23.050  1.00  0.00           C  
ATOM    579  HA  VAL    42      44.554  33.930  22.947  1.00  0.00           H  
ATOM    580  CB  VAL    42      45.069  35.066  24.593  1.00  0.00           C  
ATOM    581  HB  VAL    42      44.020  35.037  24.889  1.00  0.00           H  
ATOM    582  CG1 VAL    42      45.848  33.981  25.294  1.00  0.00           C  
ATOM    583 HG11 VAL    42      46.903  33.849  25.052  1.00  0.00           H  
ATOM    584 HG12 VAL    42      45.387  33.031  25.021  1.00  0.00           H  
ATOM    585 HG13 VAL    42      45.720  34.038  26.375  1.00  0.00           H  
ATOM    586  CG2 VAL    42      45.635  36.406  25.176  1.00  0.00           C  
ATOM    587 HG21 VAL    42      44.902  37.203  25.052  1.00  0.00           H  
ATOM    588 HG22 VAL    42      45.703  36.401  26.264  1.00  0.00           H  
ATOM    589 HG23 VAL    42      46.573  36.528  24.634  1.00  0.00           H  
ATOM    590  C   VAL    42      44.242  36.031  22.376  1.00  0.00           C  
ATOM    591  O   VAL    42      43.020  36.230  22.599  1.00  0.00           O  
ATOM    592  N   SER    43      44.893  36.924  21.599  1.00  0.00           N  
ATOM    593  H   SER    43      45.888  36.857  21.444  1.00  0.00           H  
ATOM    594  CA  SER    43      44.308  37.973  20.830  1.00  0.00           C  
ATOM    595  HA  SER    43      43.361  37.569  20.472  1.00  0.00           H  
ATOM    596  CB  SER    43      44.200  39.266  21.666  1.00  0.00           C  
ATOM    597  HB2 SER    43      45.202  39.638  21.879  1.00  0.00           H  
ATOM    598  HB3 SER    43      43.694  38.995  22.592  1.00  0.00           H  
ATOM    599  OG  SER    43      43.396  40.245  21.142  1.00  0.00           O  
ATOM    600  HG  SER    43      43.048  40.728  21.896  1.00  0.00           H  
ATOM    601  C   SER    43      45.119  38.276  19.525  1.00  0.00           C  
ATOM    602  O   SER    43      46.304  37.927  19.304  1.00  0.00           O  
ATOM    603  N   ASN    44      44.497  39.099  18.667  1.00  0.00           N  
ATOM    604  H   ASN    44      43.565  39.359  18.956  1.00  0.00           H  
ATOM    605  CA  ASN    44      45.033  39.622  17.411  1.00  0.00           C  
ATOM    606  HA  ASN    44      46.082  39.327  17.422  1.00  0.00           H  
ATOM    607  CB  ASN    44      44.396  38.756  16.304  1.00  0.00           C  
ATOM    608  HB2 ASN    44      43.373  39.112  16.182  1.00  0.00           H  
ATOM    609  HB3 ASN    44      44.346  37.728  16.661  1.00  0.00           H  
ATOM    610  CG  ASN    44      45.090  38.807  14.978  1.00  0.00           C  
ATOM    611  OD1 ASN    44      45.363  39.839  14.394  1.00  0.00           O  
ATOM    612  ND2 ASN    44      45.666  37.728  14.488  1.00  0.00           N  
ATOM    613 HD21 ASN    44      45.562  36.820  14.918  1.00  0.00           H  
ATOM    614 HD22 ASN    44      46.139  37.830  13.601  1.00  0.00           H  
ATOM    615  C   ASN    44      44.697  41.125  17.138  1.00  0.00           C  
ATOM    616  O   ASN    44      43.561  41.537  17.242  1.00  0.00           O  
ATOM    617  N   PRO    45      45.725  41.917  16.772  1.00  0.00           N  
ATOM    618  CD  PRO    45      45.550  43.281  16.360  1.00  0.00           C  
ATOM    619  HD2 PRO    45      44.912  43.801  17.075  1.00  0.00           H  
ATOM    620  HD3 PRO    45      45.089  43.249  15.372  1.00  0.00           H  
ATOM    621  CG  PRO    45      46.915  43.922  16.208  1.00  0.00           C  
ATOM    622  HG2 PRO    45      46.887  44.572  15.334  1.00  0.00           H  
ATOM    623  HG3 PRO    45      47.195  44.405  17.145  1.00  0.00           H  
ATOM    624  CB  PRO    45      47.863  42.752  15.983  1.00  0.00           C  
ATOM    625  HB2 PRO    45      48.093  42.624  14.926  1.00  0.00           H  
ATOM    626  HB3 PRO    45      48.762  42.947  16.568  1.00  0.00           H  
ATOM    627  CA  PRO    45      47.136  41.510  16.514  1.00  0.00           C  
ATOM    628  HA  PRO    45      47.078  40.814  15.677  1.00  0.00           H  
ATOM    629  C   PRO    45      47.967  40.879  17.728  1.00  0.00           C  
ATOM    630  O   PRO    45      47.423  40.924  18.828  1.00  0.00           O  
ATOM    631  N   PRO    46      49.179  40.379  17.599  1.00  0.00           N  
ATOM    632  CD  PRO    46      49.936  40.168  16.365  1.00  0.00           C  
ATOM    633  HD2 PRO    46      50.608  41.013  16.211  1.00  0.00           H  
ATOM    634  HD3 PRO    46      49.299  40.104  15.483  1.00  0.00           H  
ATOM    635  CG  PRO    46      50.752  38.917  16.624  1.00  0.00           C  
ATOM    636  HG2 PRO    46      50.261  37.949  16.527  1.00  0.00           H  
ATOM    637  HG3 PRO    46      51.587  38.965  15.925  1.00  0.00           H  
ATOM    638  CB  PRO    46      51.152  39.189  18.078  1.00  0.00           C  
ATOM    639  HB2 PRO    46      52.138  39.629  18.223  1.00  0.00           H  
ATOM    640  HB3 PRO    46      51.234  38.199  18.525  1.00  0.00           H  
ATOM    641  CA  PRO    46      50.015  40.007  18.695  1.00  0.00           C  
ATOM    642  HA  PRO    46      49.429  39.285  19.264  1.00  0.00           H  
ATOM    643  C   PRO    46      50.420  41.155  19.573  1.00  0.00           C  
ATOM    644  O   PRO    46      50.863  42.187  19.029  1.00  0.00           O  
ATOM    645  N   GLY    47      50.322  40.993  20.854  1.00  0.00           N  
ATOM    646  H   GLY    47      49.923  40.136  21.210  1.00  0.00           H  
ATOM    647  CA  GLY    47      50.541  42.070  21.861  1.00  0.00           C  
ATOM    648  HA2 GLY    47      50.985  41.689  22.781  1.00  0.00           H  
ATOM    649  HA3 GLY    47      51.180  42.856  21.458  1.00  0.00           H  
ATOM    650  C   GLY    47      49.176  42.724  22.225  1.00  0.00           C  
ATOM    651  O   GLY    47      49.121  43.441  23.210  1.00  0.00           O  
ATOM    652  N   ALA    48      48.076  42.505  21.438  1.00  0.00           N  
ATOM    653  H   ALA    48      48.296  41.964  20.615  1.00  0.00           H  
ATOM    654  CA  ALA    48      46.825  43.148  21.568  1.00  0.00           C  
ATOM    655  HA  ALA    48      46.990  44.216  21.716  1.00  0.00           H  
ATOM    656  CB  ALA    48      45.903  42.998  20.352  1.00  0.00           C  
ATOM    657  HB1 ALA    48      45.524  41.993  20.164  1.00  0.00           H  
ATOM    658  HB2 ALA    48      46.332  43.500  19.485  1.00  0.00           H  
ATOM    659  HB3 ALA    48      44.990  43.513  20.650  1.00  0.00           H  
ATOM    660  C   ALA    48      46.090  42.699  22.889  1.00  0.00           C  
ATOM    661  O   ALA    48      46.336  41.654  23.477  1.00  0.00           O  
ATOM    662  N   HIE    49      45.160  43.558  23.261  1.00  0.00           N  
ATOM    663  H   HIE    49      44.945  44.368  22.697  1.00  0.00           H  
ATOM    664  CA  HIE    49      44.418  43.556  24.463  1.00  0.00           C  
ATOM    665  HA  HIE    49      45.104  43.283  25.265  1.00  0.00           H  
ATOM    666  CB  HIE    49      44.006  44.992  24.987  1.00  0.00           C  
ATOM    667  HB2 HIE    49      44.840  45.631  24.695  1.00  0.00           H  
ATOM    668  HB3 HIE    49      43.100  45.365  24.510  1.00  0.00           H  
ATOM    669  CG  HIE    49      43.741  45.200  26.468  1.00  0.00           C  
ATOM    670  ND1 HIE    49      42.612  44.776  27.143  1.00  0.00           N  
ATOM    671  CE1 HIE    49      42.745  45.031  28.422  1.00  0.00           C  
ATOM    672  HE1 HIE    49      42.099  44.740  29.238  1.00  0.00           H  
ATOM    673  NE2 HIE    49      43.911  45.629  28.660  1.00  0.00           N  
ATOM    674  HE2 HIE    49      44.167  46.036  29.548  1.00  0.00           H  
ATOM    675  CD2 HIE    49      44.552  45.721  27.448  1.00  0.00           C  
ATOM    676  HD2 HIE    49      45.595  45.995  27.388  1.00  0.00           H  
ATOM    677  C   HIE    49      43.254  42.601  24.487  1.00  0.00           C  
ATOM    678  O   HIE    49      42.716  42.176  23.433  1.00  0.00           O  
ATOM    679  N   VAL    50      42.690  42.295  25.642  1.00  0.00           N  
ATOM    680  H   VAL    50      43.078  42.705  26.479  1.00  0.00           H  
ATOM    681  CA  VAL    50      41.360  41.645  25.770  1.00  0.00           C  
ATOM    682  HA  VAL    50      41.387  40.773  25.116  1.00  0.00           H  
ATOM    683  CB  VAL    50      41.038  41.191  27.166  1.00  0.00           C  
ATOM    684  HB  VAL    50      41.025  41.970  27.928  1.00  0.00           H  
ATOM    685  CG1 VAL    50      39.630  40.561  27.327  1.00  0.00           C  
ATOM    686 HG11 VAL    50      39.433  39.767  26.606  1.00  0.00           H  
ATOM    687 HG12 VAL    50      38.905  41.351  27.131  1.00  0.00           H  
ATOM    688 HG13 VAL    50      39.493  40.038  28.274  1.00  0.00           H  
ATOM    689  CG2 VAL    50      41.999  40.132  27.746  1.00  0.00           C  
ATOM    690 HG21 VAL    50      43.037  40.404  27.549  1.00  0.00           H  
ATOM    691 HG22 VAL    50      41.986  40.175  28.835  1.00  0.00           H  
ATOM    692 HG23 VAL    50      41.715  39.085  27.649  1.00  0.00           H  
ATOM    693  C   VAL    50      40.240  42.548  25.174  1.00  0.00           C  
ATOM    694  O   VAL    50      39.316  42.057  24.479  1.00  0.00           O  
ATOM    695  N   LYS    51      40.408  43.908  25.228  1.00  0.00           N  
ATOM    696  H   LYS    51      41.170  44.272  25.784  1.00  0.00           H  
ATOM    697  CA  LYS    51      39.588  44.911  24.546  1.00  0.00           C  
ATOM    698  HA  LYS    51      38.523  44.838  24.767  1.00  0.00           H  
ATOM    699  CB  LYS    51      40.026  46.352  24.862  1.00  0.00           C  
ATOM    700  HB2 LYS    51      41.005  46.478  24.400  1.00  0.00           H  
ATOM    701  HB3 LYS    51      39.457  47.128  24.350  1.00  0.00           H  
ATOM    702  CG  LYS    51      40.108  46.638  26.321  1.00  0.00           C  
ATOM    703  HG2 LYS    51      40.533  45.798  26.870  1.00  0.00           H  
ATOM    704  HG3 LYS    51      40.843  47.435  26.430  1.00  0.00           H  
ATOM    705  CD  LYS    51      38.750  47.051  27.022  1.00  0.00           C  
ATOM    706  HD2 LYS    51      38.419  47.978  26.554  1.00  0.00           H  
ATOM    707  HD3 LYS    51      38.001  46.278  26.844  1.00  0.00           H  
ATOM    708  CE  LYS    51      38.876  47.285  28.529  1.00  0.00           C  
ATOM    709  HE2 LYS    51      39.079  46.329  29.012  1.00  0.00           H  
ATOM    710  HE3 LYS    51      39.749  47.936  28.573  1.00  0.00           H  
ATOM    711  NZ  LYS    51      37.755  48.097  29.085  1.00  0.00           N  
ATOM    712  HZ1 LYS    51      36.847  47.732  28.834  1.00  0.00           H  
ATOM    713  HZ2 LYS    51      37.873  48.042  30.086  1.00  0.00           H  
ATOM    714  HZ3 LYS    51      37.786  49.066  28.800  1.00  0.00           H  
ATOM    715  C   LYS    51      39.506  44.719  23.037  1.00  0.00           C  
ATOM    716  O   LYS    51      38.531  45.179  22.433  1.00  0.00           O  
ATOM    717  N   ASN    52      40.520  44.104  22.379  1.00  0.00           N  
ATOM    718  H   ASN    52      41.200  43.634  22.960  1.00  0.00           H  
ATOM    719  CA  ASN    52      40.501  43.859  20.867  1.00  0.00           C  
ATOM    720  HA  ASN    52      40.117  44.732  20.339  1.00  0.00           H  
ATOM    721  CB  ASN    52      41.929  43.604  20.391  1.00  0.00           C  
ATOM    722  HB2 ASN    52      41.910  43.232  19.367  1.00  0.00           H  
ATOM    723  HB3 ASN    52      42.359  42.912  21.116  1.00  0.00           H  
ATOM    724  CG  ASN    52      42.882  44.804  20.343  1.00  0.00           C  
ATOM    725  OD1 ASN    52      43.349  45.257  21.354  1.00  0.00           O  
ATOM    726  ND2 ASN    52      43.127  45.419  19.253  1.00  0.00           N  
ATOM    727 HD21 ASN    52      42.708  45.239  18.352  1.00  0.00           H  
ATOM    728 HD22 ASN    52      43.682  46.256  19.363  1.00  0.00           H  
ATOM    729  C   ASN    52      39.449  42.706  20.534  1.00  0.00           C  
ATOM    730  O   ASN    52      39.170  42.472  19.391  1.00  0.00           O  
ATOM    731  N   ILE    53      38.904  41.942  21.521  1.00  0.00           N  
ATOM    732  H   ILE    53      39.174  42.110  22.479  1.00  0.00           H  
ATOM    733  CA  ILE    53      37.944  40.871  21.388  1.00  0.00           C  
ATOM    734  HA  ILE    53      38.085  40.400  20.416  1.00  0.00           H  
ATOM    735  CB  ILE    53      38.294  39.613  22.279  1.00  0.00           C  
ATOM    736  HB  ILE    53      38.270  40.005  23.295  1.00  0.00           H  
ATOM    737  CG2 ILE    53      37.335  38.398  22.069  1.00  0.00           C  
ATOM    738 HG21 ILE    53      36.340  38.500  22.503  1.00  0.00           H  
ATOM    739 HG22 ILE    53      37.750  37.494  22.514  1.00  0.00           H  
ATOM    740 HG23 ILE    53      37.215  38.278  20.992  1.00  0.00           H  
ATOM    741  CG1 ILE    53      39.748  39.231  22.070  1.00  0.00           C  
ATOM    742 HG12 ILE    53      39.919  38.823  21.074  1.00  0.00           H  
ATOM    743 HG13 ILE    53      40.408  40.076  22.264  1.00  0.00           H  
ATOM    744  CD1 ILE    53      40.188  38.159  23.063  1.00  0.00           C  
ATOM    745 HD11 ILE    53      41.257  38.250  23.252  1.00  0.00           H  
ATOM    746 HD12 ILE    53      40.013  37.218  22.542  1.00  0.00           H  
ATOM    747 HD13 ILE    53      39.672  38.236  24.020  1.00  0.00           H  
ATOM    748  C   ILE    53      36.470  41.313  21.601  1.00  0.00           C  
ATOM    749  O   ILE    53      36.112  41.871  22.638  1.00  0.00           O  
ATOM    750  N   GLU    54      35.581  40.931  20.642  1.00  0.00           N  
ATOM    751  H   GLU    54      35.812  40.165  20.026  1.00  0.00           H  
ATOM    752  CA  GLU    54      34.157  41.198  20.597  1.00  0.00           C  
ATOM    753  HA  GLU    54      33.913  42.092  21.171  1.00  0.00           H  
ATOM    754  CB  GLU    54      33.797  41.573  19.164  1.00  0.00           C  
ATOM    755  HB2 GLU    54      33.845  40.686  18.532  1.00  0.00           H  
ATOM    756  HB3 GLU    54      32.721  41.737  19.096  1.00  0.00           H  
ATOM    757  CG  GLU    54      34.539  42.849  18.622  1.00  0.00           C  
ATOM    758  HG2 GLU    54      35.573  42.924  18.959  1.00  0.00           H  
ATOM    759  HG3 GLU    54      34.516  42.806  17.533  1.00  0.00           H  
ATOM    760  CD  GLU    54      33.679  44.100  18.999  1.00  0.00           C  
ATOM    761  OE1 GLU    54      32.969  44.662  18.112  1.00  0.00           O  
ATOM    762  OE2 GLU    54      33.660  44.613  20.124  1.00  0.00           O  
ATOM    763  C   GLU    54      33.226  40.092  21.049  1.00  0.00           C  
ATOM    764  O   GLU    54      32.212  40.361  21.653  1.00  0.00           O  
ATOM    765  N   ASP    55      33.665  38.857  20.894  1.00  0.00           N  
ATOM    766  H   ASP    55      34.580  38.793  20.472  1.00  0.00           H  
ATOM    767  CA  ASP    55      32.994  37.653  21.352  1.00  0.00           C  
ATOM    768  HA  ASP    55      31.964  37.684  20.998  1.00  0.00           H  
ATOM    769  CB  ASP    55      33.619  36.444  20.656  1.00  0.00           C  
ATOM    770  HB2 ASP    55      33.316  36.360  19.612  1.00  0.00           H  
ATOM    771  HB3 ASP    55      34.708  36.476  20.689  1.00  0.00           H  
ATOM    772  CG  ASP    55      33.140  35.097  21.262  1.00  0.00           C  
ATOM    773  OD1 ASP    55      33.944  34.138  21.294  1.00  0.00           O  
ATOM    774  OD2 ASP    55      32.067  34.930  21.922  1.00  0.00           O  
ATOM    775  C   ASP    55      33.083  37.513  22.918  1.00  0.00           C  
ATOM    776  O   ASP    55      34.230  37.347  23.393  1.00  0.00           O  
ATOM    777  N   PRO    56      31.954  37.502  23.682  1.00  0.00           N  
ATOM    778  CD  PRO    56      30.621  37.514  23.244  1.00  0.00           C  
ATOM    779  HD2 PRO    56      30.364  36.730  22.532  1.00  0.00           H  
ATOM    780  HD3 PRO    56      30.438  38.481  22.775  1.00  0.00           H  
ATOM    781  CG  PRO    56      29.691  37.534  24.473  1.00  0.00           C  
ATOM    782  HG2 PRO    56      28.946  38.306  24.283  1.00  0.00           H  
ATOM    783  HG3 PRO    56      29.188  36.570  24.554  1.00  0.00           H  
ATOM    784  CB  PRO    56      30.600  37.857  25.635  1.00  0.00           C  
ATOM    785  HB2 PRO    56      30.285  37.344  26.544  1.00  0.00           H  
ATOM    786  HB3 PRO    56      30.505  38.923  25.846  1.00  0.00           H  
ATOM    787  CA  PRO    56      32.044  37.540  25.182  1.00  0.00           C  
ATOM    788  HA  PRO    56      32.792  38.260  25.513  1.00  0.00           H  
ATOM    789  C   PRO    56      32.546  36.216  25.741  1.00  0.00           C  
ATOM    790  O   PRO    56      33.143  36.185  26.790  1.00  0.00           O  
ATOM    791  N   ASP    57      32.404  35.108  25.009  1.00  0.00           N  
ATOM    792  H   ASP    57      31.965  35.217  24.105  1.00  0.00           H  
ATOM    793  CA  ASP    57      33.014  33.862  25.433  1.00  0.00           C  
ATOM    794  HA  ASP    57      32.857  33.809  26.510  1.00  0.00           H  
ATOM    795  CB  ASP    57      32.395  32.595  24.786  1.00  0.00           C  
ATOM    796  HB2 ASP    57      32.881  31.835  25.398  1.00  0.00           H  
ATOM    797  HB3 ASP    57      32.631  32.410  23.738  1.00  0.00           H  
ATOM    798  CG  ASP    57      30.941  32.506  24.934  1.00  0.00           C  
ATOM    799  OD1 ASP    57      30.288  32.032  23.929  1.00  0.00           O  
ATOM    800  OD2 ASP    57      30.409  32.914  25.991  1.00  0.00           O  
ATOM    801  C   ASP    57      34.574  33.877  25.307  1.00  0.00           C  
ATOM    802  O   ASP    57      35.198  33.563  26.327  1.00  0.00           O  
ATOM    803  N   SER    58      35.065  34.285  24.175  1.00  0.00           N  
ATOM    804  H   SER    58      34.447  34.553  23.422  1.00  0.00           H  
ATOM    805  CA  SER    58      36.451  34.462  23.893  1.00  0.00           C  
ATOM    806  HA  SER    58      36.891  33.473  23.769  1.00  0.00           H  
ATOM    807  CB  SER    58      36.724  35.014  22.491  1.00  0.00           C  
ATOM    808  HB2 SER    58      37.766  35.313  22.386  1.00  0.00           H  
ATOM    809  HB3 SER    58      36.054  35.840  22.252  1.00  0.00           H  
ATOM    810  OG  SER    58      36.451  34.001  21.570  1.00  0.00           O  
ATOM    811  HG  SER    58      35.514  34.003  21.363  1.00  0.00           H  
ATOM    812  C   SER    58      37.333  35.270  24.784  1.00  0.00           C  
ATOM    813  O   SER    58      38.349  34.767  25.187  1.00  0.00           O  
ATOM    814  N   ARG    59      36.675  36.344  25.262  1.00  0.00           N  
ATOM    815  H   ARG    59      35.756  36.545  24.895  1.00  0.00           H  
ATOM    816  CA  ARG    59      37.293  37.107  26.392  1.00  0.00           C  
ATOM    817  HA  ARG    59      38.261  37.522  26.113  1.00  0.00           H  
ATOM    818  CB  ARG    59      36.487  38.342  26.784  1.00  0.00           C  
ATOM    819  HB2 ARG    59      35.489  38.135  27.169  1.00  0.00           H  
ATOM    820  HB3 ARG    59      36.902  38.935  27.600  1.00  0.00           H  
ATOM    821  CG  ARG    59      36.329  39.239  25.541  1.00  0.00           C  
ATOM    822  HG2 ARG    59      37.343  39.404  25.177  1.00  0.00           H  
ATOM    823  HG3 ARG    59      35.744  38.763  24.754  1.00  0.00           H  
ATOM    824  CD  ARG    59      35.896  40.664  26.048  1.00  0.00           C  
ATOM    825  HD2 ARG    59      36.443  40.848  26.973  1.00  0.00           H  
ATOM    826  HD3 ARG    59      36.126  41.406  25.283  1.00  0.00           H  
ATOM    827  NE  ARG    59      34.500  40.770  26.440  1.00  0.00           N  
ATOM    828  HE  ARG    59      34.354  40.746  27.439  1.00  0.00           H  
ATOM    829  CZ  ARG    59      33.398  40.963  25.744  1.00  0.00           C  
ATOM    830  NH1 ARG    59      33.342  40.904  24.434  1.00  0.00           N  
ATOM    831 HH11 ARG    59      34.150  40.770  23.843  1.00  0.00           H  
ATOM    832 HH12 ARG    59      32.557  41.238  23.894  1.00  0.00           H  
ATOM    833  NH2 ARG    59      32.334  41.307  26.395  1.00  0.00           N  
ATOM    834 HH21 ARG    59      32.420  41.571  27.367  1.00  0.00           H  
ATOM    835 HH22 ARG    59      31.424  41.427  25.975  1.00  0.00           H  
ATOM    836  C   ARG    59      37.598  36.254  27.601  1.00  0.00           C  
ATOM    837  O   ARG    59      38.752  36.179  28.055  1.00  0.00           O  
ATOM    838  N   SER    60      36.554  35.699  28.177  1.00  0.00           N  
ATOM    839  H   SER    60      35.616  35.984  27.936  1.00  0.00           H  
ATOM    840  CA  SER    60      36.671  34.843  29.308  1.00  0.00           C  
ATOM    841  HA  SER    60      36.965  35.469  30.151  1.00  0.00           H  
ATOM    842  CB  SER    60      35.385  34.204  29.677  1.00  0.00           C  
ATOM    843  HB2 SER    60      34.645  35.001  29.750  1.00  0.00           H  
ATOM    844  HB3 SER    60      35.014  33.518  28.915  1.00  0.00           H  
ATOM    845  OG  SER    60      35.376  33.645  30.928  1.00  0.00           O  
ATOM    846  HG  SER    60      35.744  34.178  31.637  1.00  0.00           H  
ATOM    847  C   SER    60      37.740  33.833  29.109  1.00  0.00           C  
ATOM    848  O   SER    60      38.707  33.717  29.853  1.00  0.00           O  
ATOM    849  N   LEU    61      37.746  33.179  27.923  1.00  0.00           N  
ATOM    850  H   LEU    61      36.957  33.288  27.302  1.00  0.00           H  
ATOM    851  CA  LEU    61      38.694  32.180  27.520  1.00  0.00           C  
ATOM    852  HA  LEU    61      38.716  31.392  28.273  1.00  0.00           H  
ATOM    853  CB  LEU    61      38.084  31.447  26.296  1.00  0.00           C  
ATOM    854  HB2 LEU    61      37.909  32.120  25.457  1.00  0.00           H  
ATOM    855  HB3 LEU    61      38.668  30.639  25.856  1.00  0.00           H  
ATOM    856  CG  LEU    61      36.720  30.783  26.621  1.00  0.00           C  
ATOM    857  HG  LEU    61      36.134  31.400  27.303  1.00  0.00           H  
ATOM    858  CD1 LEU    61      35.973  30.402  25.378  1.00  0.00           C  
ATOM    859 HD11 LEU    61      34.990  29.978  25.586  1.00  0.00           H  
ATOM    860 HD12 LEU    61      36.562  29.706  24.781  1.00  0.00           H  
ATOM    861 HD13 LEU    61      35.791  31.341  24.855  1.00  0.00           H  
ATOM    862  CD2 LEU    61      37.037  29.478  27.390  1.00  0.00           C  
ATOM    863 HD21 LEU    61      36.145  28.854  27.339  1.00  0.00           H  
ATOM    864 HD22 LEU    61      37.305  29.757  28.409  1.00  0.00           H  
ATOM    865 HD23 LEU    61      37.891  28.988  26.923  1.00  0.00           H  
ATOM    866  C   LEU    61      40.108  32.608  27.356  1.00  0.00           C  
ATOM    867  O   LEU    61      40.920  31.840  27.794  1.00  0.00           O  
ATOM    868  N   ALA    62      40.408  33.796  26.802  1.00  0.00           N  
ATOM    869  H   ALA    62      39.663  34.404  26.495  1.00  0.00           H  
ATOM    870  CA  ALA    62      41.751  34.317  26.754  1.00  0.00           C  
ATOM    871  HA  ALA    62      42.420  33.527  26.414  1.00  0.00           H  
ATOM    872  CB  ALA    62      41.541  35.505  25.833  1.00  0.00           C  
ATOM    873  HB1 ALA    62      41.483  35.117  24.815  1.00  0.00           H  
ATOM    874  HB2 ALA    62      42.360  36.220  25.912  1.00  0.00           H  
ATOM    875  HB3 ALA    62      40.702  36.141  26.114  1.00  0.00           H  
ATOM    876  C   ALA    62      42.281  34.713  28.173  1.00  0.00           C  
ATOM    877  O   ALA    62      43.462  34.486  28.511  1.00  0.00           O  
ATOM    878  N   GLN    63      41.396  35.300  29.085  1.00  0.00           N  
ATOM    879  H   GLN    63      40.416  35.264  28.842  1.00  0.00           H  
ATOM    880  CA  GLN    63      41.760  35.695  30.427  1.00  0.00           C  
ATOM    881  HA  GLN    63      42.700  36.247  30.439  1.00  0.00           H  
ATOM    882  CB  GLN    63      40.664  36.408  31.165  1.00  0.00           C  
ATOM    883  HB2 GLN    63      39.823  35.721  31.072  1.00  0.00           H  
ATOM    884  HB3 GLN    63      41.000  36.545  32.193  1.00  0.00           H  
ATOM    885  CG  GLN    63      40.428  37.805  30.529  1.00  0.00           C  
ATOM    886  HG2 GLN    63      40.269  37.683  29.457  1.00  0.00           H  
ATOM    887  HG3 GLN    63      41.369  38.336  30.676  1.00  0.00           H  
ATOM    888  CD  GLN    63      39.317  38.535  31.222  1.00  0.00           C  
ATOM    889  OE1 GLN    63      38.259  38.842  30.650  1.00  0.00           O  
ATOM    890  NE2 GLN    63      39.293  38.645  32.548  1.00  0.00           N  
ATOM    891 HE21 GLN    63      39.951  38.140  33.125  1.00  0.00           H  
ATOM    892 HE22 GLN    63      38.499  39.043  33.030  1.00  0.00           H  
ATOM    893  C   GLN    63      42.243  34.419  31.090  1.00  0.00           C  
ATOM    894  O   GLN    63      43.402  34.294  31.447  1.00  0.00           O  
ATOM    895  N   ARG    64      41.438  33.358  31.082  1.00  0.00           N  
ATOM    896  H   ARG    64      40.525  33.587  30.717  1.00  0.00           H  
ATOM    897  CA  ARG    64      41.647  32.050  31.659  1.00  0.00           C  
ATOM    898  HA  ARG    64      41.927  32.153  32.707  1.00  0.00           H  
ATOM    899  CB  ARG    64      40.391  31.153  31.618  1.00  0.00           C  
ATOM    900  HB2 ARG    64      40.098  31.163  30.568  1.00  0.00           H  
ATOM    901  HB3 ARG    64      40.696  30.158  31.940  1.00  0.00           H  
ATOM    902  CG  ARG    64      39.297  31.746  32.528  1.00  0.00           C  
ATOM    903  HG2 ARG    64      39.146  32.781  32.220  1.00  0.00           H  
ATOM    904  HG3 ARG    64      39.498  31.616  33.591  1.00  0.00           H  
ATOM    905  CD  ARG    64      37.889  31.076  32.362  1.00  0.00           C  
ATOM    906  HD2 ARG    64      37.311  31.461  31.523  1.00  0.00           H  
ATOM    907  HD3 ARG    64      37.919  30.031  32.053  1.00  0.00           H  
ATOM    908  NE  ARG    64      37.116  31.235  33.638  1.00  0.00           N  
ATOM    909  HE  ARG    64      37.559  31.743  34.390  1.00  0.00           H  
ATOM    910  CZ  ARG    64      35.933  30.712  33.898  1.00  0.00           C  
ATOM    911  NH1 ARG    64      35.370  31.066  34.974  1.00  0.00           N  
ATOM    912 HH11 ARG    64      35.750  31.748  35.614  1.00  0.00           H  
ATOM    913 HH12 ARG    64      34.440  30.742  35.202  1.00  0.00           H  
ATOM    914  NH2 ARG    64      35.428  29.716  33.173  1.00  0.00           N  
ATOM    915 HH21 ARG    64      35.865  29.583  32.272  1.00  0.00           H  
ATOM    916 HH22 ARG    64      34.683  29.096  33.458  1.00  0.00           H  
ATOM    917  C   ARG    64      42.835  31.281  30.981  1.00  0.00           C  
ATOM    918  O   ARG    64      43.615  30.672  31.673  1.00  0.00           O  
ATOM    919  N   ALA    65      42.968  31.267  29.648  1.00  0.00           N  
ATOM    920  H   ALA    65      42.291  31.795  29.116  1.00  0.00           H  
ATOM    921  CA  ALA    65      44.287  30.914  29.019  1.00  0.00           C  
ATOM    922  HA  ALA    65      44.329  29.834  29.164  1.00  0.00           H  
ATOM    923  CB  ALA    65      44.249  31.240  27.588  1.00  0.00           C  
ATOM    924  HB1 ALA    65      43.953  32.283  27.471  1.00  0.00           H  
ATOM    925  HB2 ALA    65      43.473  30.641  27.111  1.00  0.00           H  
ATOM    926  HB3 ALA    65      45.178  30.974  27.083  1.00  0.00           H  
ATOM    927  C   ALA    65      45.539  31.577  29.687  1.00  0.00           C  
ATOM    928  O   ALA    65      46.585  30.905  29.830  1.00  0.00           O  
ATOM    929  N   SER    66      45.489  32.853  30.025  1.00  0.00           N  
ATOM    930  H   SER    66      44.664  33.404  29.837  1.00  0.00           H  
ATOM    931  CA  SER    66      46.601  33.663  30.548  1.00  0.00           C  
ATOM    932  HA  SER    66      47.450  33.652  29.865  1.00  0.00           H  
ATOM    933  CB  SER    66      46.211  35.115  30.562  1.00  0.00           C  
ATOM    934  HB2 SER    66      45.473  35.265  31.350  1.00  0.00           H  
ATOM    935  HB3 SER    66      47.052  35.717  30.907  1.00  0.00           H  
ATOM    936  OG  SER    66      45.907  35.662  29.263  1.00  0.00           O  
ATOM    937  HG  SER    66      45.167  35.114  28.994  1.00  0.00           H  
ATOM    938  C   SER    66      47.237  33.323  31.900  1.00  0.00           C  
ATOM    939  O   SER    66      48.344  33.780  32.149  1.00  0.00           O  
ATOM    940  N   GLU    67      46.510  32.535  32.718  1.00  0.00           N  
ATOM    941  H   GLU    67      45.621  32.218  32.358  1.00  0.00           H  
ATOM    942  CA  GLU    67      47.000  32.038  34.033  1.00  0.00           C  
ATOM    943  HA  GLU    67      47.218  33.013  34.470  1.00  0.00           H  
ATOM    944  CB  GLU    67      45.830  31.398  34.829  1.00  0.00           C  
ATOM    945  HB2 GLU    67      45.921  30.357  34.520  1.00  0.00           H  
ATOM    946  HB3 GLU    67      46.201  31.478  35.851  1.00  0.00           H  
ATOM    947  CG  GLU    67      44.431  32.048  34.869  1.00  0.00           C  
ATOM    948  HG2 GLU    67      43.880  31.848  33.951  1.00  0.00           H  
ATOM    949  HG3 GLU    67      44.469  33.131  34.984  1.00  0.00           H  
ATOM    950  CD  GLU    67      43.544  31.524  35.973  1.00  0.00           C  
ATOM    951  OE1 GLU    67      42.412  32.050  36.157  1.00  0.00           O  
ATOM    952  OE2 GLU    67      43.926  30.587  36.698  1.00  0.00           O  
ATOM    953  C   GLU    67      48.297  31.121  34.090  1.00  0.00           C  
ATOM    954  O   GLU    67      48.302  30.187  34.893  1.00  0.00           O  
ATOM    955  N   GLY    68      49.291  31.274  33.199  1.00  0.00           N  
ATOM    956  H   GLY    68      49.327  32.090  32.605  1.00  0.00           H  
ATOM    957  CA  GLY    68      50.396  30.335  33.109  1.00  0.00           C  
ATOM    958  HA2 GLY    68      51.207  30.808  32.556  1.00  0.00           H  
ATOM    959  HA3 GLY    68      50.797  30.177  34.110  1.00  0.00           H  
ATOM    960  C   GLY    68      50.085  28.953  32.502  1.00  0.00           C  
ATOM    961  O   GLY    68      48.952  28.786  31.996  1.00  0.00           O  
ATOM    962  N   PRO    69      50.979  27.974  32.434  1.00  0.00           N  
ATOM    963  CD  PRO    69      52.316  28.010  33.027  1.00  0.00           C  
ATOM    964  HD2 PRO    69      52.368  28.458  34.019  1.00  0.00           H  
ATOM    965  HD3 PRO    69      53.057  28.529  32.419  1.00  0.00           H  
ATOM    966  CG  PRO    69      52.714  26.566  33.122  1.00  0.00           C  
ATOM    967  HG2 PRO    69      53.799  26.508  33.036  1.00  0.00           H  
ATOM    968  HG3 PRO    69      52.509  26.097  34.084  1.00  0.00           H  
ATOM    969  CB  PRO    69      52.033  25.804  31.949  1.00  0.00           C  
ATOM    970  HB2 PRO    69      51.818  24.742  32.063  1.00  0.00           H  
ATOM    971  HB3 PRO    69      52.495  25.898  30.966  1.00  0.00           H  
ATOM    972  CA  PRO    69      50.744  26.613  31.869  1.00  0.00           C  
ATOM    973  HA  PRO    69      50.496  26.736  30.814  1.00  0.00           H  
ATOM    974  C   PRO    69      49.622  25.892  32.615  1.00  0.00           C  
ATOM    975  O   PRO    69      49.617  25.977  33.768  1.00  0.00           O  
ATOM    976  N   GLY    70      48.629  25.322  31.884  1.00  0.00           N  
ATOM    977  H   GLY    70      48.751  25.260  30.884  1.00  0.00           H  
ATOM    978  CA  GLY    70      47.495  24.656  32.288  1.00  0.00           C  
ATOM    979  HA2 GLY    70      46.870  25.336  32.868  1.00  0.00           H  
ATOM    980  HA3 GLY    70      47.581  23.774  32.923  1.00  0.00           H  
ATOM    981  C   GLY    70      46.792  23.997  31.030  1.00  0.00           C  
ATOM    982  O   GLY    70      47.342  23.930  29.909  1.00  0.00           O  
ATOM    983  N   ALA    71      45.583  23.461  31.228  1.00  0.00           N  
ATOM    984  H   ALA    71      45.215  23.437  32.168  1.00  0.00           H  
ATOM    985  CA  ALA    71      44.799  22.738  30.246  1.00  0.00           C  
ATOM    986  HA  ALA    71      45.427  22.264  29.492  1.00  0.00           H  
ATOM    987  CB  ALA    71      43.962  21.627  30.943  1.00  0.00           C  
ATOM    988  HB1 ALA    71      44.588  21.029  31.605  1.00  0.00           H  
ATOM    989  HB2 ALA    71      43.532  21.056  30.120  1.00  0.00           H  
ATOM    990  HB3 ALA    71      43.187  22.085  31.556  1.00  0.00           H  
ATOM    991  C   ALA    71      43.792  23.724  29.572  1.00  0.00           C  
ATOM    992  O   ALA    71      43.446  23.514  28.398  1.00  0.00           O  
ATOM    993  N   GLY    72      43.301  24.775  30.266  1.00  0.00           N  
ATOM    994  H   GLY    72      43.696  25.008  31.166  1.00  0.00           H  
ATOM    995  CA  GLY    72      42.419  25.832  29.663  1.00  0.00           C  
ATOM    996  HA2 GLY    72      41.512  25.466  29.181  1.00  0.00           H  
ATOM    997  HA3 GLY    72      42.038  26.521  30.417  1.00  0.00           H  
ATOM    998  C   GLY    72      43.116  26.740  28.633  1.00  0.00           C  
ATOM    999  O   GLY    72      44.133  27.361  28.885  1.00  0.00           O  
ATOM   1000  N   ALA    73      42.478  26.954  27.449  1.00  0.00           N  
ATOM   1001  H   ALA    73      41.475  26.846  27.400  1.00  0.00           H  
ATOM   1002  CA  ALA    73      42.999  27.677  26.318  1.00  0.00           C  
ATOM   1003  HA  ALA    73      43.976  28.080  26.585  1.00  0.00           H  
ATOM   1004  CB  ALA    73      43.355  26.627  25.261  1.00  0.00           C  
ATOM   1005  HB1 ALA    73      42.477  26.092  24.898  1.00  0.00           H  
ATOM   1006  HB2 ALA    73      43.922  27.180  24.512  1.00  0.00           H  
ATOM   1007  HB3 ALA    73      44.073  25.932  25.697  1.00  0.00           H  
ATOM   1008  C   ALA    73      42.161  28.815  25.849  1.00  0.00           C  
ATOM   1009  O   ALA    73      40.995  29.005  26.270  1.00  0.00           O  
ATOM   1010  N   ALA    74      42.678  29.623  24.910  1.00  0.00           N  
ATOM   1011  H   ALA    74      43.547  29.352  24.471  1.00  0.00           H  
ATOM   1012  CA  ALA    74      41.927  30.753  24.365  1.00  0.00           C  
ATOM   1013  HA  ALA    74      41.643  31.434  25.167  1.00  0.00           H  
ATOM   1014  CB  ALA    74      42.956  31.475  23.436  1.00  0.00           C  
ATOM   1015  HB1 ALA    74      43.020  30.932  22.494  1.00  0.00           H  
ATOM   1016  HB2 ALA    74      42.770  32.530  23.234  1.00  0.00           H  
ATOM   1017  HB3 ALA    74      43.989  31.511  23.784  1.00  0.00           H  
ATOM   1018  C   ALA    74      40.656  30.283  23.627  1.00  0.00           C  
ATOM   1019  O   ALA    74      39.724  31.097  23.485  1.00  0.00           O  
ATOM   1020  N   THR    75      40.475  29.023  23.343  1.00  0.00           N  
ATOM   1021  H   THR    75      41.126  28.304  23.626  1.00  0.00           H  
ATOM   1022  CA  THR    75      39.268  28.486  22.659  1.00  0.00           C  
ATOM   1023  HA  THR    75      38.759  29.328  22.190  1.00  0.00           H  
ATOM   1024  CB  THR    75      39.755  27.633  21.527  1.00  0.00           C  
ATOM   1025  HB  THR    75      38.919  27.131  21.040  1.00  0.00           H  
ATOM   1026  CG2 THR    75      40.693  28.298  20.580  1.00  0.00           C  
ATOM   1027 HG21 THR    75      41.697  28.338  21.002  1.00  0.00           H  
ATOM   1028 HG22 THR    75      40.152  29.154  20.178  1.00  0.00           H  
ATOM   1029 HG23 THR    75      40.922  27.597  19.778  1.00  0.00           H  
ATOM   1030  OG1 THR    75      40.644  26.705  22.144  1.00  0.00           O  
ATOM   1031  HG1 THR    75      40.522  25.901  21.635  1.00  0.00           H  
ATOM   1032  C   THR    75      38.264  27.773  23.588  1.00  0.00           C  
ATOM   1033  O   THR    75      37.095  27.666  23.204  1.00  0.00           O  
ATOM   1034  N   VAL    76      38.659  27.237  24.751  1.00  0.00           N  
ATOM   1035  H   VAL    76      39.639  27.365  24.959  1.00  0.00           H  
ATOM   1036  CA  VAL    76      37.830  26.250  25.638  1.00  0.00           C  
ATOM   1037  HA  VAL    76      36.827  26.658  25.763  1.00  0.00           H  
ATOM   1038  CB  VAL    76      37.727  24.849  25.058  1.00  0.00           C  
ATOM   1039  HB  VAL    76      37.147  24.975  24.144  1.00  0.00           H  
ATOM   1040  CG1 VAL    76      39.148  24.339  24.797  1.00  0.00           C  
ATOM   1041 HG11 VAL    76      39.711  25.036  24.176  1.00  0.00           H  
ATOM   1042 HG12 VAL    76      39.688  24.264  25.740  1.00  0.00           H  
ATOM   1043 HG13 VAL    76      39.141  23.396  24.251  1.00  0.00           H  
ATOM   1044  CG2 VAL    76      37.013  23.799  25.920  1.00  0.00           C  
ATOM   1045 HG21 VAL    76      37.091  22.877  25.344  1.00  0.00           H  
ATOM   1046 HG22 VAL    76      37.461  23.686  26.907  1.00  0.00           H  
ATOM   1047 HG23 VAL    76      36.008  24.131  26.181  1.00  0.00           H  
ATOM   1048  C   VAL    76      38.430  26.092  27.070  1.00  0.00           C  
ATOM   1049  O   VAL    76      39.659  26.154  27.259  1.00  0.00           O  
ATOM   1050  N   ASN    77      37.543  25.991  28.082  1.00  0.00           N  
ATOM   1051  H   ASN    77      36.571  26.218  27.927  1.00  0.00           H  
ATOM   1052  CA  ASN    77      37.884  25.938  29.473  1.00  0.00           C  
ATOM   1053  HA  ASN    77      38.608  26.732  29.658  1.00  0.00           H  
ATOM   1054  CB  ASN    77      36.566  26.039  30.279  1.00  0.00           C  
ATOM   1055  HB2 ASN    77      35.826  25.357  29.860  1.00  0.00           H  
ATOM   1056  HB3 ASN    77      36.635  25.765  31.332  1.00  0.00           H  
ATOM   1057  CG  ASN    77      36.020  27.407  30.181  1.00  0.00           C  
ATOM   1058  OD1 ASN    77      36.491  28.370  30.814  1.00  0.00           O  
ATOM   1059  ND2 ASN    77      34.938  27.535  29.494  1.00  0.00           N  
ATOM   1060 HD21 ASN    77      34.569  26.762  28.960  1.00  0.00           H  
ATOM   1061 HD22 ASN    77      34.359  28.349  29.646  1.00  0.00           H  
ATOM   1062  C   ASN    77      38.672  24.679  29.976  1.00  0.00           C  
ATOM   1063  O   ASN    77      38.468  23.531  29.571  1.00  0.00           O  
ATOM   1064  N   SER    78      39.445  24.956  31.045  1.00  0.00           N  
ATOM   1065  H   SER    78      39.483  25.887  31.436  1.00  0.00           H  
ATOM   1066  CA  SER    78      39.989  23.876  31.853  1.00  0.00           C  
ATOM   1067  HA  SER    78      40.683  23.308  31.234  1.00  0.00           H  
ATOM   1068  CB  SER    78      40.819  24.517  33.028  1.00  0.00           C  
ATOM   1069  HB2 SER    78      41.808  24.720  32.616  1.00  0.00           H  
ATOM   1070  HB3 SER    78      40.268  25.362  33.440  1.00  0.00           H  
ATOM   1071  OG  SER    78      40.958  23.609  34.138  1.00  0.00           O  
ATOM   1072  HG  SER    78      41.468  24.115  34.775  1.00  0.00           H  
ATOM   1073  C   SER    78      38.889  23.012  32.469  1.00  0.00           C  
ATOM   1074  O   SER    78      37.782  23.537  32.758  1.00  0.00           O  
ATOM   1075  N   PRO    79      39.080  21.695  32.607  1.00  0.00           N  
ATOM   1076  CD  PRO    79      40.225  20.937  32.066  1.00  0.00           C  
ATOM   1077  HD2 PRO    79      39.928  20.660  31.054  1.00  0.00           H  
ATOM   1078  HD3 PRO    79      41.215  21.388  31.997  1.00  0.00           H  
ATOM   1079  CG  PRO    79      40.366  19.650  32.867  1.00  0.00           C  
ATOM   1080  HG2 PRO    79      40.988  19.761  33.755  1.00  0.00           H  
ATOM   1081  HG3 PRO    79      40.908  18.931  32.253  1.00  0.00           H  
ATOM   1082  CB  PRO    79      38.872  19.339  33.134  1.00  0.00           C  
ATOM   1083  HB2 PRO    79      38.500  18.863  32.227  1.00  0.00           H  
ATOM   1084  HB3 PRO    79      38.897  18.685  34.006  1.00  0.00           H  
ATOM   1085  CA  PRO    79      38.248  20.787  33.367  1.00  0.00           C  
ATOM   1086  HA  PRO    79      37.257  20.835  32.917  1.00  0.00           H  
ATOM   1087  C   PRO    79      38.159  20.950  34.869  1.00  0.00           C  
ATOM   1088  O   PRO    79      37.239  20.378  35.503  1.00  0.00           O  
ATOM   1089  N   GLY    80      38.965  21.778  35.399  1.00  0.00           N  
ATOM   1090  H   GLY    80      39.601  22.242  34.767  1.00  0.00           H  
ATOM   1091  CA  GLY    80      39.061  21.977  36.854  1.00  0.00           C  
ATOM   1092  HA2 GLY    80      38.872  20.996  37.290  1.00  0.00           H  
ATOM   1093  HA3 GLY    80      40.098  22.251  37.047  1.00  0.00           H  
ATOM   1094  C   GLY    80      38.092  23.022  37.415  1.00  0.00           C  
ATOM   1095  O   GLY    80      37.492  23.846  36.646  1.00  0.00           O  
ATOM   1096  N   ALA    81      37.901  23.096  38.702  1.00  0.00           N  
ATOM   1097  H   ALA    81      38.237  22.418  39.371  1.00  0.00           H  
ATOM   1098  CA  ALA    81      37.170  24.194  39.399  1.00  0.00           C  
ATOM   1099  HA  ALA    81      36.243  24.236  38.826  1.00  0.00           H  
ATOM   1100  CB  ALA    81      36.660  23.820  40.839  1.00  0.00           C  
ATOM   1101  HB1 ALA    81      37.373  23.259  41.443  1.00  0.00           H  
ATOM   1102  HB2 ALA    81      35.879  23.066  40.743  1.00  0.00           H  
ATOM   1103  HB3 ALA    81      36.297  24.754  41.269  1.00  0.00           H  
ATOM   1104  C   ALA    81      37.837  25.547  39.323  1.00  0.00           C  
ATOM   1105  O   ALA    81      39.020  25.724  39.531  1.00  0.00           O  
ATOM   1106  N   VAL    82      37.040  26.581  39.019  1.00  0.00           N  
ATOM   1107  H   VAL    82      36.037  26.498  38.933  1.00  0.00           H  
ATOM   1108  CA  VAL    82      37.492  27.981  39.184  1.00  0.00           C  
ATOM   1109  HA  VAL    82      38.274  28.165  38.447  1.00  0.00           H  
ATOM   1110  CB  VAL    82      36.438  28.992  38.748  1.00  0.00           C  
ATOM   1111  HB  VAL    82      35.556  28.843  39.371  1.00  0.00           H  
ATOM   1112  CG1 VAL    82      36.647  30.498  38.762  1.00  0.00           C  
ATOM   1113 HG11 VAL    82      37.609  30.709  38.295  1.00  0.00           H  
ATOM   1114 HG12 VAL    82      36.597  30.821  39.802  1.00  0.00           H  
ATOM   1115 HG13 VAL    82      35.910  30.982  38.121  1.00  0.00           H  
ATOM   1116  CG2 VAL    82      36.048  28.652  37.295  1.00  0.00           C  
ATOM   1117 HG21 VAL    82      36.927  28.912  36.706  1.00  0.00           H  
ATOM   1118 HG22 VAL    82      35.766  27.609  37.153  1.00  0.00           H  
ATOM   1119 HG23 VAL    82      35.236  29.272  36.915  1.00  0.00           H  
ATOM   1120  C   VAL    82      37.968  28.330  40.650  1.00  0.00           C  
ATOM   1121  O   VAL    82      37.156  28.229  41.539  1.00  0.00           O  
ATOM   1122  N   LYS    83      39.216  28.848  40.770  1.00  0.00           N  
ATOM   1123  H   LYS    83      39.799  28.946  39.951  1.00  0.00           H  
ATOM   1124  CA  LYS    83      39.939  29.026  42.034  1.00  0.00           C  
ATOM   1125  HA  LYS    83      39.738  28.168  42.676  1.00  0.00           H  
ATOM   1126  CB  LYS    83      41.398  29.339  41.813  1.00  0.00           C  
ATOM   1127  HB2 LYS    83      41.482  30.082  41.019  1.00  0.00           H  
ATOM   1128  HB3 LYS    83      41.948  29.521  42.736  1.00  0.00           H  
ATOM   1129  CG  LYS    83      42.053  28.057  41.368  1.00  0.00           C  
ATOM   1130  HG2 LYS    83      41.805  27.222  42.023  1.00  0.00           H  
ATOM   1131  HG3 LYS    83      41.561  27.818  40.425  1.00  0.00           H  
ATOM   1132  CD  LYS    83      43.614  28.088  41.233  1.00  0.00           C  
ATOM   1133  HD2 LYS    83      44.040  27.975  42.230  1.00  0.00           H  
ATOM   1134  HD3 LYS    83      43.899  27.214  40.647  1.00  0.00           H  
ATOM   1135  CE  LYS    83      44.080  29.269  40.342  1.00  0.00           C  
ATOM   1136  HE2 LYS    83      45.170  29.260  40.371  1.00  0.00           H  
ATOM   1137  HE3 LYS    83      43.709  30.181  40.809  1.00  0.00           H  
ATOM   1138  NZ  LYS    83      43.715  29.056  38.889  1.00  0.00           N  
ATOM   1139  HZ1 LYS    83      43.957  29.788  38.237  1.00  0.00           H  
ATOM   1140  HZ2 LYS    83      42.712  28.996  38.785  1.00  0.00           H  
ATOM   1141  HZ3 LYS    83      43.934  28.164  38.469  1.00  0.00           H  
ATOM   1142  C   LYS    83      39.310  30.225  42.777  1.00  0.00           C  
ATOM   1143  O   LYS    83      39.313  31.391  42.438  1.00  0.00           O  
ATOM   1144  N   SER    84      38.903  29.979  44.002  1.00  0.00           N  
ATOM   1145  H   SER    84      39.005  29.027  44.323  1.00  0.00           H  
ATOM   1146  CA  SER    84      38.307  30.885  45.023  1.00  0.00           C  
ATOM   1147  HA  SER    84      38.001  31.796  44.508  1.00  0.00           H  
ATOM   1148  CB  SER    84      37.003  30.188  45.483  1.00  0.00           C  
ATOM   1149  HB2 SER    84      36.605  30.772  46.313  1.00  0.00           H  
ATOM   1150  HB3 SER    84      37.163  29.171  45.842  1.00  0.00           H  
ATOM   1151  OG  SER    84      36.101  30.059  44.372  1.00  0.00           O  
ATOM   1152  HG  SER    84      35.442  29.374  44.510  1.00  0.00           H  
ATOM   1153  C   SER    84      39.216  31.350  46.161  1.00  0.00           C  
ATOM   1154  O   SER    84      38.770  32.046  47.091  1.00  0.00           O  
ATOM   1155  N   GLY    85      40.494  31.027  46.078  1.00  0.00           N  
ATOM   1156  H   GLY    85      40.786  30.520  45.255  1.00  0.00           H  
ATOM   1157  CA  GLY    85      41.506  31.589  46.955  1.00  0.00           C  
ATOM   1158  HA2 GLY    85      42.484  31.282  46.584  1.00  0.00           H  
ATOM   1159  HA3 GLY    85      41.547  31.201  47.973  1.00  0.00           H  
ATOM   1160  C   GLY    85      41.464  33.121  47.130  1.00  0.00           C  
ATOM   1161  O   GLY    85      41.676  33.874  46.193  1.00  0.00           O  
ATOM   1162  N   GLU    86      41.223  33.532  48.357  1.00  0.00           N  
ATOM   1163  H   GLU    86      41.116  32.889  49.128  1.00  0.00           H  
ATOM   1164  CA  GLU    86      41.262  34.935  48.776  1.00  0.00           C  
ATOM   1165  HA  GLU    86      40.665  35.492  48.053  1.00  0.00           H  
ATOM   1166  CB  GLU    86      40.700  35.207  50.177  1.00  0.00           C  
ATOM   1167  HB2 GLU    86      41.346  34.681  50.880  1.00  0.00           H  
ATOM   1168  HB3 GLU    86      40.805  36.268  50.407  1.00  0.00           H  
ATOM   1169  CG  GLU    86      39.296  34.755  50.317  1.00  0.00           C  
ATOM   1170  HG2 GLU    86      39.061  34.653  51.376  1.00  0.00           H  
ATOM   1171  HG3 GLU    86      39.211  33.802  49.796  1.00  0.00           H  
ATOM   1172  CD  GLU    86      38.439  35.723  49.552  1.00  0.00           C  
ATOM   1173  OE1 GLU    86      37.805  35.289  48.538  1.00  0.00           O  
ATOM   1174  OE2 GLU    86      38.343  36.927  49.845  1.00  0.00           O  
ATOM   1175  C   GLU    86      42.631  35.598  48.506  1.00  0.00           C  
ATOM   1176  O   GLU    86      42.692  36.846  48.494  1.00  0.00           O  
ATOM   1177  N   ARG    87      43.752  34.876  48.198  1.00  0.00           N  
ATOM   1178  H   ARG    87      43.629  33.894  48.397  1.00  0.00           H  
ATOM   1179  CA  ARG    87      45.100  35.406  47.933  1.00  0.00           C  
ATOM   1180  HA  ARG    87      45.214  36.322  48.513  1.00  0.00           H  
ATOM   1181  CB  ARG    87      46.065  34.317  48.486  1.00  0.00           C  
ATOM   1182  HB2 ARG    87      45.630  33.907  49.398  1.00  0.00           H  
ATOM   1183  HB3 ARG    87      46.165  33.578  47.691  1.00  0.00           H  
ATOM   1184  CG  ARG    87      47.427  35.016  48.786  1.00  0.00           C  
ATOM   1185  HG2 ARG    87      47.231  35.961  49.294  1.00  0.00           H  
ATOM   1186  HG3 ARG    87      47.941  35.301  47.868  1.00  0.00           H  
ATOM   1187  CD  ARG    87      48.441  34.166  49.478  1.00  0.00           C  
ATOM   1188  HD2 ARG    87      49.322  34.795  49.346  1.00  0.00           H  
ATOM   1189  HD3 ARG    87      48.251  34.150  50.551  1.00  0.00           H  
ATOM   1190  NE  ARG    87      48.602  32.918  48.746  1.00  0.00           N  
ATOM   1191  HE  ARG    87      48.206  32.046  49.069  1.00  0.00           H  
ATOM   1192  CZ  ARG    87      49.282  32.653  47.656  1.00  0.00           C  
ATOM   1193  NH1 ARG    87      50.033  33.589  47.083  1.00  0.00           N  
ATOM   1194 HH11 ARG    87      50.059  34.533  47.440  1.00  0.00           H  
ATOM   1195 HH12 ARG    87      50.644  33.389  46.303  1.00  0.00           H  
ATOM   1196  NH2 ARG    87      49.345  31.479  47.077  1.00  0.00           N  
ATOM   1197 HH21 ARG    87      48.734  30.768  47.453  1.00  0.00           H  
ATOM   1198 HH22 ARG    87      49.893  31.519  46.230  1.00  0.00           H  
ATOM   1199  C   ARG    87      45.400  35.832  46.514  1.00  0.00           C  
ATOM   1200  O   ARG    87      46.482  36.216  46.029  1.00  0.00           O  
ATOM   1201  N   ARG    88      44.306  35.817  45.716  1.00  0.00           N  
ATOM   1202  H   ARG    88      43.364  35.554  45.968  1.00  0.00           H  
ATOM   1203  CA  ARG    88      44.391  36.331  44.343  1.00  0.00           C  
ATOM   1204  HA  ARG    88      45.153  35.754  43.820  1.00  0.00           H  
ATOM   1205  CB  ARG    88      43.110  35.943  43.641  1.00  0.00           C  
ATOM   1206  HB2 ARG    88      43.265  36.286  42.618  1.00  0.00           H  
ATOM   1207  HB3 ARG    88      42.895  34.875  43.626  1.00  0.00           H  
ATOM   1208  CG  ARG    88      41.908  36.725  44.228  1.00  0.00           C  
ATOM   1209  HG2 ARG    88      41.930  37.794  44.016  1.00  0.00           H  
ATOM   1210  HG3 ARG    88      41.922  36.640  45.314  1.00  0.00           H  
ATOM   1211  CD  ARG    88      40.631  36.149  43.602  1.00  0.00           C  
ATOM   1212  HD2 ARG    88      40.641  36.324  42.527  1.00  0.00           H  
ATOM   1213  HD3 ARG    88      40.668  35.095  43.877  1.00  0.00           H  
ATOM   1214  NE  ARG    88      39.412  36.767  44.169  1.00  0.00           N  
ATOM   1215  HE  ARG    88      39.158  37.670  43.796  1.00  0.00           H  
ATOM   1216  CZ  ARG    88      38.700  36.412  45.174  1.00  0.00           C  
ATOM   1217  NH1 ARG    88      37.746  37.110  45.531  1.00  0.00           N  
ATOM   1218 HH11 ARG    88      37.277  37.701  44.860  1.00  0.00           H  
ATOM   1219 HH12 ARG    88      37.130  36.708  46.224  1.00  0.00           H  
ATOM   1220  NH2 ARG    88      39.023  35.359  45.909  1.00  0.00           N  
ATOM   1221 HH21 ARG    88      39.918  34.900  45.815  1.00  0.00           H  
ATOM   1222 HH22 ARG    88      38.514  35.086  46.737  1.00  0.00           H  
ATOM   1223  C   ARG    88      44.633  37.825  44.205  1.00  0.00           C  
ATOM   1224  O   ARG    88      44.344  38.601  45.098  1.00  0.00           O  
ATOM   1225  N   ALA    89      45.138  38.292  43.117  1.00  0.00           N  
ATOM   1226  H   ALA    89      45.292  37.591  42.406  1.00  0.00           H  
ATOM   1227  CA  ALA    89      45.294  39.583  42.528  1.00  0.00           C  
ATOM   1228  HA  ALA    89      45.202  40.283  43.359  1.00  0.00           H  
ATOM   1229  CB  ALA    89      46.696  39.654  41.837  1.00  0.00           C  
ATOM   1230  HB1 ALA    89      46.801  40.661  41.433  1.00  0.00           H  
ATOM   1231  HB2 ALA    89      47.432  39.476  42.620  1.00  0.00           H  
ATOM   1232  HB3 ALA    89      46.832  39.005  40.972  1.00  0.00           H  
ATOM   1233  C   ALA    89      44.137  39.821  41.463  1.00  0.00           C  
ATOM   1234  O   ALA    89      43.025  39.265  41.461  1.00  0.00           O  
ATOM   1235  N   ARG    90      44.300  40.864  40.593  1.00  0.00           N  
ATOM   1236  H   ARG    90      45.119  41.406  40.830  1.00  0.00           H  
ATOM   1237  CA  ARG    90      43.396  41.311  39.537  1.00  0.00           C  
ATOM   1238  HA  ARG    90      42.440  41.529  40.014  1.00  0.00           H  
ATOM   1239  CB  ARG    90      43.885  42.598  38.924  1.00  0.00           C  
ATOM   1240  HB2 ARG    90      44.912  42.422  38.604  1.00  0.00           H  
ATOM   1241  HB3 ARG    90      43.331  42.853  38.021  1.00  0.00           H  
ATOM   1242  CG  ARG    90      43.676  43.756  39.873  1.00  0.00           C  
ATOM   1243  HG2 ARG    90      43.968  43.387  40.856  1.00  0.00           H  
ATOM   1244  HG3 ARG    90      42.594  43.880  39.858  1.00  0.00           H  
ATOM   1245  CD  ARG    90      44.339  45.090  39.444  1.00  0.00           C  
ATOM   1246  HD2 ARG    90      44.366  45.208  38.361  1.00  0.00           H  
ATOM   1247  HD3 ARG    90      43.631  45.859  39.754  1.00  0.00           H  
ATOM   1248  NE  ARG    90      45.698  45.192  40.089  1.00  0.00           N  
ATOM   1249  HE  ARG    90      46.031  44.485  40.730  1.00  0.00           H  
ATOM   1250  CZ  ARG    90      46.572  46.246  39.979  1.00  0.00           C  
ATOM   1251  NH1 ARG    90      46.332  47.228  39.143  1.00  0.00           N  
ATOM   1252 HH11 ARG    90      45.463  47.312  38.635  1.00  0.00           H  
ATOM   1253 HH12 ARG    90      46.880  48.076  39.115  1.00  0.00           H  
ATOM   1254  NH2 ARG    90      47.686  46.292  40.568  1.00  0.00           N  
ATOM   1255 HH21 ARG    90      47.831  45.603  41.292  1.00  0.00           H  
ATOM   1256 HH22 ARG    90      48.282  47.101  40.467  1.00  0.00           H  
ATOM   1257  C   ARG    90      43.305  40.201  38.435  1.00  0.00           C  
ATOM   1258  O   ARG    90      44.163  39.338  38.493  1.00  0.00           O  
ATOM   1259  N   PRO    91      42.283  40.127  37.613  1.00  0.00           N  
ATOM   1260  CD  PRO    91      41.123  40.969  37.669  1.00  0.00           C  
ATOM   1261  HD2 PRO    91      41.418  41.847  37.093  1.00  0.00           H  
ATOM   1262  HD3 PRO    91      40.862  41.253  38.688  1.00  0.00           H  
ATOM   1263  CG  PRO    91      39.965  40.122  37.005  1.00  0.00           C  
ATOM   1264  HG2 PRO    91      39.425  39.510  37.728  1.00  0.00           H  
ATOM   1265  HG3 PRO    91      39.195  40.677  36.468  1.00  0.00           H  
ATOM   1266  CB  PRO    91      40.691  39.217  36.017  1.00  0.00           C  
ATOM   1267  HB2 PRO    91      40.819  39.793  35.100  1.00  0.00           H  
ATOM   1268  HB3 PRO    91      40.195  38.263  35.838  1.00  0.00           H  
ATOM   1269  CA  PRO    91      42.072  39.044  36.648  1.00  0.00           C  
ATOM   1270  HA  PRO    91      42.127  38.095  37.181  1.00  0.00           H  
ATOM   1271  C   PRO    91      43.136  39.005  35.504  1.00  0.00           C  
ATOM   1272  O   PRO    91      43.862  39.901  35.180  1.00  0.00           O  
ATOM   1273  N   GLY    92      43.162  37.769  35.052  1.00  0.00           N  
ATOM   1274  H   GLY    92      42.458  37.122  35.378  1.00  0.00           H  
ATOM   1275  CA  GLY    92      44.010  37.228  33.975  1.00  0.00           C  
ATOM   1276  HA2 GLY    92      43.653  36.212  33.809  1.00  0.00           H  
ATOM   1277  HA3 GLY    92      43.966  37.821  33.062  1.00  0.00           H  
ATOM   1278  C   GLY    92      45.428  36.950  34.421  1.00  0.00           C  
ATOM   1279  O   GLY    92      46.331  37.038  33.545  1.00  0.00           O  
ATOM   1280  N   THR    93      45.672  36.633  35.693  1.00  0.00           N  
ATOM   1281  H   THR    93      44.868  36.494  36.288  1.00  0.00           H  
ATOM   1282  CA  THR    93      46.902  36.353  36.336  1.00  0.00           C  
ATOM   1283  HA  THR    93      47.789  36.392  35.704  1.00  0.00           H  
ATOM   1284  CB  THR    93      47.229  37.406  37.397  1.00  0.00           C  
ATOM   1285  HB  THR    93      48.221  37.269  37.828  1.00  0.00           H  
ATOM   1286  CG2 THR    93      47.281  38.834  36.886  1.00  0.00           C  
ATOM   1287 HG21 THR    93      46.370  39.095  36.347  1.00  0.00           H  
ATOM   1288 HG22 THR    93      48.198  38.981  36.315  1.00  0.00           H  
ATOM   1289 HG23 THR    93      47.310  39.435  37.795  1.00  0.00           H  
ATOM   1290  OG1 THR    93      46.209  37.445  38.393  1.00  0.00           O  
ATOM   1291  HG1 THR    93      45.580  38.121  38.128  1.00  0.00           H  
ATOM   1292  C   THR    93      47.085  35.016  36.990  1.00  0.00           C  
ATOM   1293  O   THR    93      46.200  34.415  37.572  1.00  0.00           O  
ATOM   1294  N   TYR    94      48.298  34.403  36.919  1.00  0.00           N  
ATOM   1295  H   TYR    94      48.907  35.041  36.428  1.00  0.00           H  
ATOM   1296  CA  TYR    94      48.943  33.407  37.812  1.00  0.00           C  
ATOM   1297  HA  TYR    94      48.248  32.619  38.102  1.00  0.00           H  
ATOM   1298  CB  TYR    94      50.051  32.715  37.032  1.00  0.00           C  
ATOM   1299  HB2 TYR    94      49.581  32.132  36.240  1.00  0.00           H  
ATOM   1300  HB3 TYR    94      50.655  33.528  36.629  1.00  0.00           H  
ATOM   1301  CG  TYR    94      50.851  31.712  37.828  1.00  0.00           C  
ATOM   1302  CD1 TYR    94      50.544  30.331  37.623  1.00  0.00           C  
ATOM   1303  HD1 TYR    94      49.629  30.047  37.124  1.00  0.00           H  
ATOM   1304  CE1 TYR    94      51.427  29.405  38.137  1.00  0.00           C  
ATOM   1305  HE1 TYR    94      51.257  28.375  37.857  1.00  0.00           H  
ATOM   1306  CZ  TYR    94      52.592  29.733  38.899  1.00  0.00           C  
ATOM   1307  OH  TYR    94      53.301  28.817  39.537  1.00  0.00           O  
ATOM   1308  HH  TYR    94      53.760  29.189  40.293  1.00  0.00           H  
ATOM   1309  CE2 TYR    94      52.784  31.109  39.135  1.00  0.00           C  
ATOM   1310  HE2 TYR    94      53.639  31.450  39.701  1.00  0.00           H  
ATOM   1311  CD2 TYR    94      51.925  32.075  38.612  1.00  0.00           C  
ATOM   1312  HD2 TYR    94      52.245  33.091  38.791  1.00  0.00           H  
ATOM   1313  C   TYR    94      49.424  34.097  39.094  1.00  0.00           C  
ATOM   1314  O   TYR    94      49.953  35.255  38.945  1.00  0.00           O  
ATOM   1315  N   LEU    95      49.282  33.373  40.228  1.00  0.00           N  
ATOM   1316  H   LEU    95      48.927  32.437  40.092  1.00  0.00           H  
ATOM   1317  CA  LEU    95      49.673  33.720  41.617  1.00  0.00           C  
ATOM   1318  HA  LEU    95      50.099  34.721  41.674  1.00  0.00           H  
ATOM   1319  CB  LEU    95      48.425  33.641  42.499  1.00  0.00           C  
ATOM   1320  HB2 LEU    95      47.977  32.664  42.317  1.00  0.00           H  
ATOM   1321  HB3 LEU    95      47.646  34.321  42.155  1.00  0.00           H  
ATOM   1322  CG  LEU    95      48.635  33.751  44.021  1.00  0.00           C  
ATOM   1323  HG  LEU    95      49.447  33.094  44.333  1.00  0.00           H  
ATOM   1324  CD1 LEU    95      48.973  35.223  44.389  1.00  0.00           C  
ATOM   1325 HD11 LEU    95      50.010  35.503  44.204  1.00  0.00           H  
ATOM   1326 HD12 LEU    95      48.865  35.219  45.473  1.00  0.00           H  
ATOM   1327 HD13 LEU    95      48.268  35.876  43.876  1.00  0.00           H  
ATOM   1328  CD2 LEU    95      47.389  33.296  44.718  1.00  0.00           C  
ATOM   1329 HD21 LEU    95      46.537  33.928  44.466  1.00  0.00           H  
ATOM   1330 HD22 LEU    95      47.124  32.322  44.306  1.00  0.00           H  
ATOM   1331 HD23 LEU    95      47.540  33.353  45.796  1.00  0.00           H  
ATOM   1332  C   LEU    95      50.800  32.789  42.149  1.00  0.00           C  
ATOM   1333  O   LEU    95      50.769  31.625  41.736  1.00  0.00           O  
ATOM   1334  N   LEU    96      51.802  33.290  42.862  1.00  0.00           N  
ATOM   1335  H   LEU    96      51.856  34.272  43.091  1.00  0.00           H  
ATOM   1336  CA  LEU    96      52.735  32.447  43.521  1.00  0.00           C  
ATOM   1337  HA  LEU    96      53.276  31.986  42.695  1.00  0.00           H  
ATOM   1338  CB  LEU    96      53.722  33.279  44.331  1.00  0.00           C  
ATOM   1339  HB2 LEU    96      53.198  33.713  45.182  1.00  0.00           H  
ATOM   1340  HB3 LEU    96      54.442  32.580  44.756  1.00  0.00           H  
ATOM   1341  CG  LEU    96      54.467  34.293  43.436  1.00  0.00           C  
ATOM   1342  HG  LEU    96      53.776  34.949  42.906  1.00  0.00           H  
ATOM   1343  CD1 LEU    96      55.409  35.108  44.402  1.00  0.00           C  
ATOM   1344 HD11 LEU    96      55.059  35.321  45.412  1.00  0.00           H  
ATOM   1345 HD12 LEU    96      56.330  34.540  44.536  1.00  0.00           H  
ATOM   1346 HD13 LEU    96      55.820  35.981  43.895  1.00  0.00           H  
ATOM   1347  CD2 LEU    96      55.268  33.640  42.293  1.00  0.00           C  
ATOM   1348 HD21 LEU    96      55.902  32.912  42.799  1.00  0.00           H  
ATOM   1349 HD22 LEU    96      54.617  33.114  41.595  1.00  0.00           H  
ATOM   1350 HD23 LEU    96      55.873  34.356  41.738  1.00  0.00           H  
ATOM   1351  C   LEU    96      52.185  31.390  44.478  1.00  0.00           C  
ATOM   1352  O   LEU    96      51.345  31.678  45.287  1.00  0.00           O  
ATOM   1353  N   GLN    97      52.607  30.182  44.262  1.00  0.00           N  
ATOM   1354  H   GLN    97      53.276  29.932  43.548  1.00  0.00           H  
ATOM   1355  CA  GLN    97      52.109  29.026  44.934  1.00  0.00           C  
ATOM   1356  HA  GLN    97      51.043  29.243  45.013  1.00  0.00           H  
ATOM   1357  CB  GLN    97      52.438  27.838  44.010  1.00  0.00           C  
ATOM   1358  HB2 GLN    97      53.525  27.771  43.952  1.00  0.00           H  
ATOM   1359  HB3 GLN    97      52.144  26.926  44.530  1.00  0.00           H  
ATOM   1360  CG  GLN    97      51.771  27.872  42.631  1.00  0.00           C  
ATOM   1361  HG2 GLN    97      52.198  28.731  42.113  1.00  0.00           H  
ATOM   1362  HG3 GLN    97      51.926  26.949  42.074  1.00  0.00           H  
ATOM   1363  CD  GLN    97      50.183  28.006  42.827  1.00  0.00           C  
ATOM   1364  OE1 GLN    97      49.586  27.204  43.528  1.00  0.00           O  
ATOM   1365  NE2 GLN    97      49.522  29.081  42.437  1.00  0.00           N  
ATOM   1366 HE21 GLN    97      50.044  29.870  42.082  1.00  0.00           H  
ATOM   1367 HE22 GLN    97      48.514  29.135  42.452  1.00  0.00           H  
ATOM   1368  C   GLN    97      52.592  28.730  46.393  1.00  0.00           C  
ATOM   1369  O   GLN    97      52.017  28.022  47.136  1.00  0.00           O  
ATOM   1370  N   ASP    98      53.848  29.211  46.625  1.00  0.00           N  
ATOM   1371  H   ASP    98      54.296  29.659  45.838  1.00  0.00           H  
ATOM   1372  CA  ASP    98      54.609  29.106  47.883  1.00  0.00           C  
ATOM   1373  HA  ASP    98      54.106  29.445  48.789  1.00  0.00           H  
ATOM   1374  CB  ASP    98      55.231  27.724  48.101  1.00  0.00           C  
ATOM   1375  HB2 ASP    98      54.518  26.931  48.325  1.00  0.00           H  
ATOM   1376  HB3 ASP    98      55.859  27.783  48.990  1.00  0.00           H  
ATOM   1377  CG  ASP    98      56.126  27.204  46.943  1.00  0.00           C  
ATOM   1378  OD1 ASP    98      56.574  25.977  46.961  1.00  0.00           O  
ATOM   1379  OD2 ASP    98      56.421  27.933  45.978  1.00  0.00           O  
ATOM   1380  C   ASP    98      55.753  30.140  47.796  1.00  0.00           C  
ATOM   1381  O   ASP    98      55.887  30.831  46.848  1.00  0.00           O  
ATOM   1382  N   GLY    99      56.521  30.124  48.871  1.00  0.00           N  
ATOM   1383  H   GLY    99      56.359  29.561  49.694  1.00  0.00           H  
ATOM   1384  CA  GLY    99      57.677  31.062  49.106  1.00  0.00           C  
ATOM   1385  HA2 GLY    99      58.140  30.833  50.066  1.00  0.00           H  
ATOM   1386  HA3 GLY    99      58.413  30.924  48.314  1.00  0.00           H  
ATOM   1387  C   GLY    99      57.335  32.558  49.115  1.00  0.00           C  
ATOM   1388  O   GLY    99      58.314  33.293  49.107  1.00  0.00           O  
ATOM   1389  N   TYR   100      56.082  32.938  49.044  1.00  0.00           N  
ATOM   1390  H   TYR   100      55.343  32.251  49.073  1.00  0.00           H  
ATOM   1391  CA  TYR   100      55.723  34.364  49.093  1.00  0.00           C  
ATOM   1392  HA  TYR   100      56.426  34.848  48.416  1.00  0.00           H  
ATOM   1393  CB  TYR   100      54.268  34.498  48.528  1.00  0.00           C  
ATOM   1394  HB2 TYR   100      54.331  34.269  47.464  1.00  0.00           H  
ATOM   1395  HB3 TYR   100      53.962  35.542  48.606  1.00  0.00           H  
ATOM   1396  CG  TYR   100      53.280  33.575  49.248  1.00  0.00           C  
ATOM   1397  CD1 TYR   100      52.568  33.977  50.384  1.00  0.00           C  
ATOM   1398  HD1 TYR   100      52.689  34.979  50.767  1.00  0.00           H  
ATOM   1399  CE1 TYR   100      51.550  33.083  50.931  1.00  0.00           C  
ATOM   1400  HE1 TYR   100      51.025  33.433  51.808  1.00  0.00           H  
ATOM   1401  CZ  TYR   100      51.334  31.779  50.432  1.00  0.00           C  
ATOM   1402  OH  TYR   100      50.286  30.982  50.879  1.00  0.00           O  
ATOM   1403  HH  TYR   100      50.578  30.109  50.609  1.00  0.00           H  
ATOM   1404  CE2 TYR   100      52.056  31.413  49.290  1.00  0.00           C  
ATOM   1405  HE2 TYR   100      51.888  30.468  48.796  1.00  0.00           H  
ATOM   1406  CD2 TYR   100      53.049  32.263  48.795  1.00  0.00           C  
ATOM   1407  HD2 TYR   100      53.680  31.853  48.020  1.00  0.00           H  
ATOM   1408  C   TYR   100      55.727  35.013  50.504  1.00  0.00           C  
ATOM   1409  O   TYR   100      55.802  36.277  50.511  1.00  0.00           O  
ATOM   1410  N   ALA   101      55.923  34.249  51.614  1.00  0.00           N  
ATOM   1411  H   ALA   101      55.794  33.250  51.535  1.00  0.00           H  
ATOM   1412  CA  ALA   101      56.053  34.843  52.956  1.00  0.00           C  
ATOM   1413  HA  ALA   101      56.621  35.773  52.967  1.00  0.00           H  
ATOM   1414  CB  ALA   101      54.701  35.320  53.457  1.00  0.00           C  
ATOM   1415  HB1 ALA   101      53.942  34.565  53.251  1.00  0.00           H  
ATOM   1416  HB2 ALA   101      54.471  36.281  52.998  1.00  0.00           H  
ATOM   1417  HB3 ALA   101      54.843  35.504  54.522  1.00  0.00           H  
ATOM   1418  C   ALA   101      56.739  33.807  53.827  1.00  0.00           C  
ATOM   1419  O   ALA   101      56.513  32.614  53.723  1.00  0.00           O  
ATOM   1420  N   PHE   102      57.455  34.225  54.897  1.00  0.00           N  
ATOM   1421  H   PHE   102      57.522  35.221  55.050  1.00  0.00           H  
ATOM   1422  CA  PHE   102      57.992  33.325  55.976  1.00  0.00           C  
ATOM   1423  HA  PHE   102      57.521  32.343  55.924  1.00  0.00           H  
ATOM   1424  CB  PHE   102      59.480  33.041  55.699  1.00  0.00           C  
ATOM   1425  HB2 PHE   102      59.975  32.585  56.556  1.00  0.00           H  
ATOM   1426  HB3 PHE   102      59.886  34.047  55.595  1.00  0.00           H  
ATOM   1427  CG  PHE   102      59.787  32.272  54.476  1.00  0.00           C  
ATOM   1428  CD1 PHE   102      59.834  32.907  53.236  1.00  0.00           C  
ATOM   1429  HD1 PHE   102      59.902  33.985  53.239  1.00  0.00           H  
ATOM   1430  CE1 PHE   102      59.792  32.139  52.061  1.00  0.00           C  
ATOM   1431  HE1 PHE   102      59.719  32.565  51.071  1.00  0.00           H  
ATOM   1432  CZ  PHE   102      59.875  30.681  52.176  1.00  0.00           C  
ATOM   1433  HZ  PHE   102      59.970  30.072  51.290  1.00  0.00           H  
ATOM   1434  CE2 PHE   102      59.729  30.093  53.469  1.00  0.00           C  
ATOM   1435  HE2 PHE   102      59.784  29.019  53.568  1.00  0.00           H  
ATOM   1436  CD2 PHE   102      59.578  30.890  54.595  1.00  0.00           C  
ATOM   1437  HD2 PHE   102      59.392  30.520  55.593  1.00  0.00           H  
ATOM   1438  C   PHE   102      57.679  33.967  57.324  1.00  0.00           C  
ATOM   1439  O   PHE   102      57.501  35.165  57.291  1.00  0.00           O  
ATOM   1440  N   PRO   103      57.721  33.261  58.449  1.00  0.00           N  
ATOM   1441  CD  PRO   103      57.968  31.819  58.593  1.00  0.00           C  
ATOM   1442  HD2 PRO   103      59.042  31.641  58.533  1.00  0.00           H  
ATOM   1443  HD3 PRO   103      57.394  31.211  57.894  1.00  0.00           H  
ATOM   1444  CG  PRO   103      57.565  31.416  60.018  1.00  0.00           C  
ATOM   1445  HG2 PRO   103      56.561  31.003  60.112  1.00  0.00           H  
ATOM   1446  HG3 PRO   103      58.208  30.699  60.530  1.00  0.00           H  
ATOM   1447  CB  PRO   103      57.570  32.738  60.791  1.00  0.00           C  
ATOM   1448  HB2 PRO   103      58.564  32.824  61.231  1.00  0.00           H  
ATOM   1449  HB3 PRO   103      56.759  32.781  61.518  1.00  0.00           H  
ATOM   1450  CA  PRO   103      57.360  33.859  59.758  1.00  0.00           C  
ATOM   1451  HA  PRO   103      56.309  34.108  59.608  1.00  0.00           H  
ATOM   1452  C   PRO   103      58.105  35.120  60.069  1.00  0.00           C  
ATOM   1453  O   PRO   103      59.262  35.225  59.703  1.00  0.00           O  
ATOM   1454  N   GLY   104      57.423  36.145  60.665  1.00  0.00           N  
ATOM   1455  H   GLY   104      56.431  36.010  60.798  1.00  0.00           H  
ATOM   1456  CA  GLY   104      57.966  37.429  61.044  1.00  0.00           C  
ATOM   1457  HA2 GLY   104      58.978  37.303  61.429  1.00  0.00           H  
ATOM   1458  HA3 GLY   104      57.335  37.898  61.798  1.00  0.00           H  
ATOM   1459  C   GLY   104      58.095  38.299  59.861  1.00  0.00           C  
ATOM   1460  O   GLY   104      57.818  39.480  59.997  1.00  0.00           O  
ATOM   1461  N   GLU   105      58.553  37.920  58.639  1.00  0.00           N  
ATOM   1462  H   GLU   105      58.921  36.985  58.544  1.00  0.00           H  
ATOM   1463  CA  GLU   105      58.496  38.740  57.479  1.00  0.00           C  
ATOM   1464  HA  GLU   105      59.148  39.583  57.709  1.00  0.00           H  
ATOM   1465  CB  GLU   105      59.079  37.912  56.311  1.00  0.00           C  
ATOM   1466  HB2 GLU   105      59.164  38.560  55.438  1.00  0.00           H  
ATOM   1467  HB3 GLU   105      58.430  37.095  55.996  1.00  0.00           H  
ATOM   1468  CG  GLU   105      60.410  37.291  56.721  1.00  0.00           C  
ATOM   1469  HG2 GLU   105      60.909  37.956  57.426  1.00  0.00           H  
ATOM   1470  HG3 GLU   105      60.257  36.282  57.104  1.00  0.00           H  
ATOM   1471  CD  GLU   105      61.332  37.203  55.517  1.00  0.00           C  
ATOM   1472  OE1 GLU   105      61.339  36.164  54.822  1.00  0.00           O  
ATOM   1473  OE2 GLU   105      61.899  38.254  55.062  1.00  0.00           O  
ATOM   1474  C   GLU   105      57.052  39.302  57.194  1.00  0.00           C  
ATOM   1475  O   GLU   105      55.983  38.711  57.566  1.00  0.00           O  
ATOM   1476  N   ASP   106      56.936  40.364  56.354  1.00  0.00           N  
ATOM   1477  H   ASP   106      57.740  40.863  56.002  1.00  0.00           H  
ATOM   1478  CA  ASP   106      55.732  40.735  55.779  1.00  0.00           C  
ATOM   1479  HA  ASP   106      54.958  40.471  56.499  1.00  0.00           H  
ATOM   1480  CB  ASP   106      55.653  42.236  55.588  1.00  0.00           C  
ATOM   1481  HB2 ASP   106      56.251  42.583  54.745  1.00  0.00           H  
ATOM   1482  HB3 ASP   106      54.662  42.559  55.270  1.00  0.00           H  
ATOM   1483  CG  ASP   106      55.972  43.105  56.754  1.00  0.00           C  
ATOM   1484  OD1 ASP   106      56.400  44.263  56.521  1.00  0.00           O  
ATOM   1485  OD2 ASP   106      55.945  42.686  57.909  1.00  0.00           O  
ATOM   1486  C   ASP   106      55.581  39.937  54.498  1.00  0.00           C  
ATOM   1487  O   ASP   106      54.513  39.365  54.210  1.00  0.00           O  
ATOM   1488  N   GLY   107      56.667  39.806  53.734  1.00  0.00           N  
ATOM   1489  H   GLY   107      57.539  40.243  53.999  1.00  0.00           H  
ATOM   1490  CA  GLY   107      56.708  39.110  52.384  1.00  0.00           C  
ATOM   1491  HA2 GLY   107      57.751  39.002  52.086  1.00  0.00           H  
ATOM   1492  HA3 GLY   107      56.310  38.097  52.440  1.00  0.00           H  
ATOM   1493  C   GLY   107      55.904  39.858  51.294  1.00  0.00           C  
ATOM   1494  O   GLY   107      55.497  41.006  51.532  1.00  0.00           O  
ATOM   1495  N   MET   108      55.445  39.198  50.212  1.00  0.00           N  
ATOM   1496  H   MET   108      55.538  38.192  50.205  1.00  0.00           H  
ATOM   1497  CA  MET   108      54.537  39.749  49.225  1.00  0.00           C  
ATOM   1498  HA  MET   108      53.920  40.435  49.805  1.00  0.00           H  
ATOM   1499  CB  MET   108      55.207  40.464  48.092  1.00  0.00           C  
ATOM   1500  HB2 MET   108      55.852  39.827  47.486  1.00  0.00           H  
ATOM   1501  HB3 MET   108      54.421  40.827  47.431  1.00  0.00           H  
ATOM   1502  CG  MET   108      56.071  41.646  48.423  1.00  0.00           C  
ATOM   1503  HG2 MET   108      57.006  41.347  48.898  1.00  0.00           H  
ATOM   1504  HG3 MET   108      55.514  42.209  49.172  1.00  0.00           H  
ATOM   1505  SD  MET   108      56.289  42.848  47.003  1.00  0.00           S  
ATOM   1506  CE  MET   108      57.089  41.831  45.831  1.00  0.00           C  
ATOM   1507  HE1 MET   108      57.365  42.451  44.977  1.00  0.00           H  
ATOM   1508  HE2 MET   108      57.982  41.466  46.337  1.00  0.00           H  
ATOM   1509  HE3 MET   108      56.436  41.032  45.479  1.00  0.00           H  
ATOM   1510  C   MET   108      53.460  38.703  48.817  1.00  0.00           C  
ATOM   1511  O   MET   108      53.647  37.932  47.833  1.00  0.00           O  
ATOM   1512  N   PRO   109      52.381  38.467  49.686  1.00  0.00           N  
ATOM   1513  CD  PRO   109      52.192  38.944  51.072  1.00  0.00           C  
ATOM   1514  HD2 PRO   109      53.118  39.346  51.482  1.00  0.00           H  
ATOM   1515  HD3 PRO   109      51.440  39.732  51.059  1.00  0.00           H  
ATOM   1516  CG  PRO   109      51.645  37.732  51.913  1.00  0.00           C  
ATOM   1517  HG2 PRO   109      52.426  37.035  52.216  1.00  0.00           H  
ATOM   1518  HG3 PRO   109      51.242  37.981  52.895  1.00  0.00           H  
ATOM   1519  CB  PRO   109      50.718  37.170  50.864  1.00  0.00           C  
ATOM   1520  HB2 PRO   109      49.811  37.765  50.758  1.00  0.00           H  
ATOM   1521  HB3 PRO   109      50.493  36.118  51.038  1.00  0.00           H  
ATOM   1522  CA  PRO   109      51.452  37.334  49.564  1.00  0.00           C  
ATOM   1523  HA  PRO   109      52.029  36.420  49.421  1.00  0.00           H  
ATOM   1524  C   PRO   109      50.545  37.339  48.289  1.00  0.00           C  
ATOM   1525  O   PRO   109      50.110  36.323  47.783  1.00  0.00           O  
ATOM   1526  N   VAL   110      50.442  38.519  47.661  1.00  0.00           N  
ATOM   1527  H   VAL   110      50.704  39.333  48.199  1.00  0.00           H  
ATOM   1528  CA  VAL   110      49.659  38.885  46.389  1.00  0.00           C  
ATOM   1529  HA  VAL   110      49.200  37.924  46.160  1.00  0.00           H  
ATOM   1530  CB  VAL   110      48.431  39.809  46.619  1.00  0.00           C  
ATOM   1531  HB  VAL   110      47.849  39.703  45.704  1.00  0.00           H  
ATOM   1532  CG1 VAL   110      47.568  39.366  47.801  1.00  0.00           C  
ATOM   1533 HG11 VAL   110      48.230  39.180  48.647  1.00  0.00           H  
ATOM   1534 HG12 VAL   110      47.016  38.466  47.532  1.00  0.00           H  
ATOM   1535 HG13 VAL   110      46.946  40.224  48.056  1.00  0.00           H  
ATOM   1536  CG2 VAL   110      48.768  41.218  46.879  1.00  0.00           C  
ATOM   1537 HG21 VAL   110      49.561  41.596  46.232  1.00  0.00           H  
ATOM   1538 HG22 VAL   110      47.856  41.808  46.788  1.00  0.00           H  
ATOM   1539 HG23 VAL   110      49.186  41.177  47.884  1.00  0.00           H  
ATOM   1540  C   VAL   110      50.481  39.010  45.160  1.00  0.00           C  
ATOM   1541  O   VAL   110      50.087  39.748  44.258  1.00  0.00           O  
ATOM   1542  N   ALA   111      51.686  38.537  45.169  1.00  0.00           N  
ATOM   1543  H   ALA   111      51.961  37.924  45.922  1.00  0.00           H  
ATOM   1544  CA  ALA   111      52.698  38.714  44.022  1.00  0.00           C  
ATOM   1545  HA  ALA   111      52.734  39.794  43.879  1.00  0.00           H  
ATOM   1546  CB  ALA   111      54.076  38.230  44.429  1.00  0.00           C  
ATOM   1547  HB1 ALA   111      54.734  38.067  43.575  1.00  0.00           H  
ATOM   1548  HB2 ALA   111      54.395  39.014  45.116  1.00  0.00           H  
ATOM   1549  HB3 ALA   111      53.940  37.213  44.796  1.00  0.00           H  
ATOM   1550  C   ALA   111      52.214  37.847  42.861  1.00  0.00           C  
ATOM   1551  O   ALA   111      52.098  36.642  43.040  1.00  0.00           O  
ATOM   1552  N   ALA   112      51.895  38.499  41.752  1.00  0.00           N  
ATOM   1553  H   ALA   112      52.269  39.434  41.672  1.00  0.00           H  
ATOM   1554  CA  ALA   112      51.142  37.935  40.618  1.00  0.00           C  
ATOM   1555  HA  ALA   112      51.241  36.857  40.747  1.00  0.00           H  
ATOM   1556  CB  ALA   112      49.676  38.345  40.758  1.00  0.00           C  
ATOM   1557  HB1 ALA   112      49.087  37.863  39.977  1.00  0.00           H  
ATOM   1558  HB2 ALA   112      49.298  37.983  41.714  1.00  0.00           H  
ATOM   1559  HB3 ALA   112      49.470  39.414  40.716  1.00  0.00           H  
ATOM   1560  C   ALA   112      51.769  38.367  39.257  1.00  0.00           C  
ATOM   1561  O   ALA   112      52.428  39.356  39.144  1.00  0.00           O  
ATOM   1562  N   MET   113      51.408  37.589  38.193  1.00  0.00           N  
ATOM   1563  H   MET   113      50.877  36.755  38.401  1.00  0.00           H  
ATOM   1564  CA  MET   113      51.922  37.659  36.810  1.00  0.00           C  
ATOM   1565  HA  MET   113      52.135  38.700  36.568  1.00  0.00           H  
ATOM   1566  CB  MET   113      53.213  36.843  36.613  1.00  0.00           C  
ATOM   1567  HB2 MET   113      54.041  37.359  37.099  1.00  0.00           H  
ATOM   1568  HB3 MET   113      53.502  36.833  35.562  1.00  0.00           H  
ATOM   1569  CG  MET   113      53.068  35.391  37.103  1.00  0.00           C  
ATOM   1570  HG2 MET   113      52.725  35.321  38.136  1.00  0.00           H  
ATOM   1571  HG3 MET   113      52.353  34.829  36.503  1.00  0.00           H  
ATOM   1572  SD  MET   113      54.676  34.471  37.097  1.00  0.00           S  
ATOM   1573  CE  MET   113      55.681  35.243  38.473  1.00  0.00           C  
ATOM   1574  HE1 MET   113      55.989  36.251  38.194  1.00  0.00           H  
ATOM   1575  HE2 MET   113      56.592  34.645  38.506  1.00  0.00           H  
ATOM   1576  HE3 MET   113      55.113  35.159  39.399  1.00  0.00           H  
ATOM   1577  C   MET   113      50.906  37.242  35.778  1.00  0.00           C  
ATOM   1578  O   MET   113      50.020  36.427  36.021  1.00  0.00           O  
ATOM   1579  N   SER   114      50.858  37.787  34.507  1.00  0.00           N  
ATOM   1580  H   SER   114      51.621  38.350  34.160  1.00  0.00           H  
ATOM   1581  CA  SER   114      50.149  37.100  33.445  1.00  0.00           C  
ATOM   1582  HA  SER   114      49.470  36.336  33.824  1.00  0.00           H  
ATOM   1583  CB  SER   114      49.335  38.038  32.540  1.00  0.00           C  
ATOM   1584  HB2 SER   114      49.925  38.823  32.067  1.00  0.00           H  
ATOM   1585  HB3 SER   114      48.922  37.519  31.675  1.00  0.00           H  
ATOM   1586  OG  SER   114      48.339  38.739  33.304  1.00  0.00           O  
ATOM   1587  HG  SER   114      47.541  38.219  33.424  1.00  0.00           H  
ATOM   1588  C   SER   114      51.239  36.551  32.521  1.00  0.00           C  
ATOM   1589  O   SER   114      52.380  37.017  32.492  1.00  0.00           O  
ATOM   1590  N   SER   115      50.778  35.577  31.684  1.00  0.00           N  
ATOM   1591  H   SER   115      49.873  35.147  31.807  1.00  0.00           H  
ATOM   1592  CA  SER   115      51.752  34.932  30.824  1.00  0.00           C  
ATOM   1593  HA  SER   115      52.574  35.584  30.527  1.00  0.00           H  
ATOM   1594  CB  SER   115      52.418  33.784  31.632  1.00  0.00           C  
ATOM   1595  HB2 SER   115      52.885  34.302  32.469  1.00  0.00           H  
ATOM   1596  HB3 SER   115      51.579  33.189  31.993  1.00  0.00           H  
ATOM   1597  OG  SER   115      53.280  32.975  30.847  1.00  0.00           O  
ATOM   1598  HG  SER   115      53.898  33.555  30.394  1.00  0.00           H  
ATOM   1599  C   SER   115      51.004  34.429  29.562  1.00  0.00           C  
ATOM   1600  O   SER   115      50.142  33.495  29.596  1.00  0.00           O  
ATOM   1601  N   ASN   116      51.229  35.202  28.525  1.00  0.00           N  
ATOM   1602  H   ASN   116      51.979  35.880  28.535  1.00  0.00           H  
ATOM   1603  CA  ASN   116      50.618  35.173  27.224  1.00  0.00           C  
ATOM   1604  HA  ASN   116      50.650  34.164  26.813  1.00  0.00           H  
ATOM   1605  CB  ASN   116      49.184  35.752  27.276  1.00  0.00           C  
ATOM   1606  HB2 ASN   116      48.832  35.870  26.251  1.00  0.00           H  
ATOM   1607  HB3 ASN   116      48.581  34.993  27.774  1.00  0.00           H  
ATOM   1608  CG  ASN   116      49.051  37.044  27.998  1.00  0.00           C  
ATOM   1609  OD1 ASN   116      48.961  37.062  29.213  1.00  0.00           O  
ATOM   1610  ND2 ASN   116      48.987  38.152  27.355  1.00  0.00           N  
ATOM   1611 HD21 ASN   116      49.161  38.235  26.363  1.00  0.00           H  
ATOM   1612 HD22 ASN   116      48.806  38.989  27.890  1.00  0.00           H  
ATOM   1613  C   ASN   116      51.503  36.133  26.312  1.00  0.00           C  
ATOM   1614  O   ASN   116      52.303  36.933  26.755  1.00  0.00           O  
ATOM   1615  N   VAL   117      51.173  36.064  25.011  1.00  0.00           N  
ATOM   1616  H   VAL   117      50.536  35.347  24.694  1.00  0.00           H  
ATOM   1617  CA  VAL   117      51.644  36.964  23.979  1.00  0.00           C  
ATOM   1618  HA  VAL   117      52.733  36.978  24.018  1.00  0.00           H  
ATOM   1619  CB  VAL   117      51.128  36.566  22.542  1.00  0.00           C  
ATOM   1620  HB  VAL   117      50.088  36.320  22.754  1.00  0.00           H  
ATOM   1621  CG1 VAL   117      51.121  37.647  21.513  1.00  0.00           C  
ATOM   1622 HG11 VAL   117      50.645  37.287  20.601  1.00  0.00           H  
ATOM   1623 HG12 VAL   117      52.139  38.018  21.390  1.00  0.00           H  
ATOM   1624 HG13 VAL   117      50.556  38.540  21.780  1.00  0.00           H  
ATOM   1625  CG2 VAL   117      51.949  35.338  22.127  1.00  0.00           C  
ATOM   1626 HG21 VAL   117      52.010  34.506  22.828  1.00  0.00           H  
ATOM   1627 HG22 VAL   117      51.410  34.959  21.258  1.00  0.00           H  
ATOM   1628 HG23 VAL   117      52.909  35.676  21.737  1.00  0.00           H  
ATOM   1629  C   VAL   117      51.095  38.345  24.408  1.00  0.00           C  
ATOM   1630  O   VAL   117      49.914  38.486  24.695  1.00  0.00           O  
ATOM   1631  N   GLY   118      51.912  39.424  24.446  1.00  0.00           N  
ATOM   1632  H   GLY   118      52.909  39.319  24.319  1.00  0.00           H  
ATOM   1633  CA  GLY   118      51.529  40.772  24.987  1.00  0.00           C  
ATOM   1634  HA2 GLY   118      50.472  40.983  24.821  1.00  0.00           H  
ATOM   1635  HA3 GLY   118      52.133  41.543  24.508  1.00  0.00           H  
ATOM   1636  C   GLY   118      51.733  40.936  26.532  1.00  0.00           C  
ATOM   1637  O   GLY   118      51.530  42.109  26.935  1.00  0.00           O  
ATOM   1638  N   GLY   119      52.111  39.825  27.298  1.00  0.00           N  
ATOM   1639  H   GLY   119      52.164  38.924  26.843  1.00  0.00           H  
ATOM   1640  CA  GLY   119      52.408  39.963  28.746  1.00  0.00           C  
ATOM   1641  HA2 GLY   119      53.244  40.642  28.914  1.00  0.00           H  
ATOM   1642  HA3 GLY   119      52.549  38.979  29.192  1.00  0.00           H  
ATOM   1643  C   GLY   119      51.215  40.648  29.546  1.00  0.00           C  
ATOM   1644  O   GLY   119      50.050  40.651  29.136  1.00  0.00           O  
ATOM   1645  N   MET   120      51.482  41.286  30.695  1.00  0.00           N  
ATOM   1646  H   MET   120      52.422  41.325  31.062  1.00  0.00           H  
ATOM   1647  CA  MET   120      50.411  41.914  31.479  1.00  0.00           C  
ATOM   1648  HA  MET   120      49.612  41.206  31.701  1.00  0.00           H  
ATOM   1649  CB  MET   120      51.011  42.344  32.831  1.00  0.00           C  
ATOM   1650  HB2 MET   120      51.913  42.923  32.633  1.00  0.00           H  
ATOM   1651  HB3 MET   120      50.261  42.967  33.319  1.00  0.00           H  
ATOM   1652  CG  MET   120      51.313  41.097  33.665  1.00  0.00           C  
ATOM   1653  HG2 MET   120      50.496  40.391  33.516  1.00  0.00           H  
ATOM   1654  HG3 MET   120      52.236  40.614  33.344  1.00  0.00           H  
ATOM   1655  SD  MET   120      51.357  41.341  35.459  1.00  0.00           S  
ATOM   1656  CE  MET   120      52.991  42.142  35.613  1.00  0.00           C  
ATOM   1657  HE1 MET   120      53.723  41.358  35.417  1.00  0.00           H  
ATOM   1658  HE2 MET   120      53.115  42.531  36.623  1.00  0.00           H  
ATOM   1659  HE3 MET   120      53.264  42.875  34.854  1.00  0.00           H  
ATOM   1660  C   MET   120      49.699  43.071  30.764  1.00  0.00           C  
ATOM   1661  O   MET   120      48.566  43.300  31.046  1.00  0.00           O  
ATOM   1662  N   ALA   121      50.343  43.724  29.823  1.00  0.00           N  
ATOM   1663  H   ALA   121      51.338  43.600  29.705  1.00  0.00           H  
ATOM   1664  CA  ALA   121      49.749  44.791  29.019  1.00  0.00           C  
ATOM   1665  HA  ALA   121      49.435  45.492  29.792  1.00  0.00           H  
ATOM   1666  CB  ALA   121      50.833  45.474  28.238  1.00  0.00           C  
ATOM   1667  HB1 ALA   121      50.414  46.043  27.408  1.00  0.00           H  
ATOM   1668  HB2 ALA   121      51.418  44.694  27.751  1.00  0.00           H  
ATOM   1669  HB3 ALA   121      51.368  46.211  28.837  1.00  0.00           H  
ATOM   1670  C   ALA   121      48.553  44.316  28.151  1.00  0.00           C  
ATOM   1671  O   ALA   121      47.868  45.161  27.548  1.00  0.00           O  
ATOM   1672  N   ALA   122      48.302  42.972  27.925  1.00  0.00           N  
ATOM   1673  H   ALA   122      48.908  42.253  28.293  1.00  0.00           H  
ATOM   1674  CA  ALA   122      47.102  42.609  27.339  1.00  0.00           C  
ATOM   1675  HA  ALA   122      46.874  43.283  26.513  1.00  0.00           H  
ATOM   1676  CB  ALA   122      47.349  41.182  26.810  1.00  0.00           C  
ATOM   1677  HB1 ALA   122      47.491  40.563  27.696  1.00  0.00           H  
ATOM   1678  HB2 ALA   122      46.549  40.830  26.159  1.00  0.00           H  
ATOM   1679  HB3 ALA   122      48.250  41.298  26.207  1.00  0.00           H  
ATOM   1680  C   ALA   122      45.882  42.600  28.202  1.00  0.00           C  
ATOM   1681  O   ALA   122      44.732  42.541  27.810  1.00  0.00           O  
ATOM   1682  N   HIE   123      46.169  42.751  29.521  1.00  0.00           N  
ATOM   1683  H   HIE   123      47.137  42.762  29.808  1.00  0.00           H  
ATOM   1684  CA  HIE   123      45.095  42.730  30.559  1.00  0.00           C  
ATOM   1685  HA  HIE   123      44.143  42.564  30.054  1.00  0.00           H  
ATOM   1686  CB  HIE   123      45.323  41.587  31.592  1.00  0.00           C  
ATOM   1687  HB2 HIE   123      46.301  41.682  32.065  1.00  0.00           H  
ATOM   1688  HB3 HIE   123      44.574  41.672  32.380  1.00  0.00           H  
ATOM   1689  CG  HIE   123      45.334  40.262  30.924  1.00  0.00           C  
ATOM   1690  ND1 HIE   123      44.300  39.700  30.212  1.00  0.00           N  
ATOM   1691  CE1 HIE   123      44.883  38.696  29.494  1.00  0.00           C  
ATOM   1692  HE1 HIE   123      44.288  38.056  28.859  1.00  0.00           H  
ATOM   1693  NE2 HIE   123      46.192  38.643  29.720  1.00  0.00           N  
ATOM   1694  HE2 HIE   123      46.755  37.946  29.253  1.00  0.00           H  
ATOM   1695  CD2 HIE   123      46.508  39.648  30.618  1.00  0.00           C  
ATOM   1696  HD2 HIE   123      47.460  39.892  31.066  1.00  0.00           H  
ATOM   1697  C   HIE   123      45.030  44.114  31.271  1.00  0.00           C  
ATOM   1698  O   HIE   123      44.020  44.398  31.893  1.00  0.00           O  
ATOM   1699  N   TRP   124      45.983  44.985  31.123  1.00  0.00           N  
ATOM   1700  H   TRP   124      46.791  44.755  30.563  1.00  0.00           H  
ATOM   1701  CA  TRP   124      46.321  46.080  32.071  1.00  0.00           C  
ATOM   1702  HA  TRP   124      46.195  45.600  33.042  1.00  0.00           H  
ATOM   1703  CB  TRP   124      47.756  46.569  31.911  1.00  0.00           C  
ATOM   1704  HB2 TRP   124      48.145  47.107  32.775  1.00  0.00           H  
ATOM   1705  HB3 TRP   124      48.419  45.704  31.914  1.00  0.00           H  
ATOM   1706  CG  TRP   124      47.965  47.478  30.671  1.00  0.00           C  
ATOM   1707  CD1 TRP   124      47.309  47.416  29.487  1.00  0.00           C  
ATOM   1708  HD1 TRP   124      46.571  46.651  29.298  1.00  0.00           H  
ATOM   1709  NE1 TRP   124      47.830  48.367  28.634  1.00  0.00           N  
ATOM   1710  HE1 TRP   124      47.522  48.269  27.677  1.00  0.00           H  
ATOM   1711  CE2 TRP   124      48.905  49.018  29.162  1.00  0.00           C  
ATOM   1712  CZ2 TRP   124      49.754  50.026  28.686  1.00  0.00           C  
ATOM   1713  HZ2 TRP   124      49.676  50.449  27.695  1.00  0.00           H  
ATOM   1714  CH2 TRP   124      50.788  50.469  29.556  1.00  0.00           C  
ATOM   1715  HH2 TRP   124      51.478  51.262  29.309  1.00  0.00           H  
ATOM   1716  CZ3 TRP   124      50.903  49.992  30.862  1.00  0.00           C  
ATOM   1717  HZ3 TRP   124      51.696  50.356  31.498  1.00  0.00           H  
ATOM   1718  CE3 TRP   124      49.959  49.061  31.335  1.00  0.00           C  
ATOM   1719  HE3 TRP   124      49.975  48.796  32.382  1.00  0.00           H  
ATOM   1720  CD2 TRP   124      49.026  48.438  30.511  1.00  0.00           C  
ATOM   1721  C   TRP   124      45.245  47.205  31.893  1.00  0.00           C  
ATOM   1722  O   TRP   124      44.543  47.168  30.868  1.00  0.00           O  
ATOM   1723  N   THR   125      45.120  48.110  32.900  1.00  0.00           N  
ATOM   1724  H   THR   125      45.770  48.024  33.668  1.00  0.00           H  
ATOM   1725  CA  THR   125      44.240  49.313  32.892  1.00  0.00           C  
ATOM   1726  HA  THR   125      43.470  49.175  32.134  1.00  0.00           H  
ATOM   1727  CB  THR   125      43.576  49.363  34.281  1.00  0.00           C  
ATOM   1728  HB  THR   125      42.909  50.217  34.393  1.00  0.00           H  
ATOM   1729  CG2 THR   125      42.631  48.225  34.469  1.00  0.00           C  
ATOM   1730 HG21 THR   125      42.126  48.184  35.434  1.00  0.00           H  
ATOM   1731 HG22 THR   125      41.836  48.276  33.724  1.00  0.00           H  
ATOM   1732 HG23 THR   125      43.197  47.307  34.313  1.00  0.00           H  
ATOM   1733  OG1 THR   125      44.558  49.364  35.229  1.00  0.00           O  
ATOM   1734  HG1 THR   125      44.971  50.227  35.147  1.00  0.00           H  
ATOM   1735  C   THR   125      45.017  50.603  32.522  1.00  0.00           C  
ATOM   1736  O   THR   125      44.543  51.660  32.873  1.00  0.00           O  
ATOM   1737  N   ALA   126      46.198  50.535  31.903  1.00  0.00           N  
ATOM   1738  H   ALA   126      46.679  49.663  32.071  1.00  0.00           H  
ATOM   1739  CA  ALA   126      46.696  51.549  30.973  1.00  0.00           C  
ATOM   1740  HA  ALA   126      47.671  51.196  30.639  1.00  0.00           H  
ATOM   1741  CB  ALA   126      45.830  51.667  29.712  1.00  0.00           C  
ATOM   1742  HB1 ALA   126      45.942  50.667  29.292  1.00  0.00           H  
ATOM   1743  HB2 ALA   126      46.131  52.439  29.004  1.00  0.00           H  
ATOM   1744  HB3 ALA   126      44.774  51.890  29.864  1.00  0.00           H  
ATOM   1745  C   ALA   126      47.137  52.889  31.573  1.00  0.00           C  
ATOM   1746  O   ALA   126      47.796  53.740  30.874  1.00  0.00           O  
ATOM   1747  N   ALA   127      46.940  53.238  32.859  1.00  0.00           N  
ATOM   1748  H   ALA   127      46.201  52.736  33.332  1.00  0.00           H  
ATOM   1749  CA  ALA   127      47.215  54.626  33.443  1.00  0.00           C  
ATOM   1750  HA  ALA   127      46.829  55.415  32.797  1.00  0.00           H  
ATOM   1751  CB  ALA   127      46.502  54.764  34.756  1.00  0.00           C  
ATOM   1752  HB1 ALA   127      45.466  54.531  34.509  1.00  0.00           H  
ATOM   1753  HB2 ALA   127      46.442  55.845  34.883  1.00  0.00           H  
ATOM   1754  HB3 ALA   127      46.890  54.111  35.538  1.00  0.00           H  
ATOM   1755  C   ALA   127      48.787  54.711  33.636  1.00  0.00           C  
ATOM   1756  O   ALA   127      49.419  53.911  34.345  1.00  0.00           O  
ATOM   1757  N   CYS   128      49.388  55.798  33.101  1.00  0.00           N  
ATOM   1758  H   CYS   128      48.799  56.399  32.543  1.00  0.00           H  
ATOM   1759  CA  CYS   128      50.813  55.981  32.981  1.00  0.00           C  
ATOM   1760  HA  CYS   128      51.309  55.453  33.795  1.00  0.00           H  
ATOM   1761  CB  CYS   128      51.116  55.420  31.592  1.00  0.00           C  
ATOM   1762  HB2 CYS   128      50.299  55.562  30.884  1.00  0.00           H  
ATOM   1763  HB3 CYS   128      52.101  55.821  31.355  1.00  0.00           H  
ATOM   1764  SG  CYS   128      51.117  53.586  31.455  1.00  0.00           S  
ATOM   1765  HG  CYS   128      49.796  53.391  31.416  1.00  0.00           H  
ATOM   1766  C   CYS   128      51.286  57.400  33.159  1.00  0.00           C  
ATOM   1767  O   CYS   128      51.826  57.971  32.200  1.00  0.00           O  
ATOM   1768  N   PRO   129      51.095  57.995  34.324  1.00  0.00           N  
ATOM   1769  CD  PRO   129      50.465  57.517  35.558  1.00  0.00           C  
ATOM   1770  HD2 PRO   129      49.391  57.552  35.377  1.00  0.00           H  
ATOM   1771  HD3 PRO   129      50.902  56.560  35.842  1.00  0.00           H  
ATOM   1772  CG  PRO   129      50.735  58.481  36.699  1.00  0.00           C  
ATOM   1773  HG2 PRO   129      51.508  58.075  37.353  1.00  0.00           H  
ATOM   1774  HG3 PRO   129      49.815  58.665  37.255  1.00  0.00           H  
ATOM   1775  CB  PRO   129      51.333  59.717  35.986  1.00  0.00           C  
ATOM   1776  HB2 PRO   129      50.531  60.445  35.862  1.00  0.00           H  
ATOM   1777  HB3 PRO   129      52.113  60.228  36.551  1.00  0.00           H  
ATOM   1778  CA  PRO   129      51.866  59.112  34.681  1.00  0.00           C  
ATOM   1779  HA  PRO   129      51.810  59.861  33.891  1.00  0.00           H  
ATOM   1780  C   PRO   129      53.364  58.813  34.660  1.00  0.00           C  
ATOM   1781  O   PRO   129      53.925  57.707  34.725  1.00  0.00           O  
ATOM   1782  N   ARG   130      54.169  59.887  34.464  1.00  0.00           N  
ATOM   1783  H   ARG   130      53.785  60.806  34.297  1.00  0.00           H  
ATOM   1784  CA  ARG   130      55.660  59.826  34.500  1.00  0.00           C  
ATOM   1785  HA  ARG   130      56.105  58.831  34.469  1.00  0.00           H  
ATOM   1786  CB  ARG   130      56.341  60.457  33.301  1.00  0.00           C  
ATOM   1787  HB2 ARG   130      57.408  60.240  33.245  1.00  0.00           H  
ATOM   1788  HB3 ARG   130      55.868  59.890  32.500  1.00  0.00           H  
ATOM   1789  CG  ARG   130      55.976  61.906  32.863  1.00  0.00           C  
ATOM   1790  HG2 ARG   130      54.941  62.234  32.959  1.00  0.00           H  
ATOM   1791  HG3 ARG   130      56.622  62.639  33.346  1.00  0.00           H  
ATOM   1792  CD  ARG   130      56.315  61.971  31.374  1.00  0.00           C  
ATOM   1793  HD2 ARG   130      56.551  62.995  31.082  1.00  0.00           H  
ATOM   1794  HD3 ARG   130      57.093  61.240  31.155  1.00  0.00           H  
ATOM   1795  NE  ARG   130      55.137  61.539  30.607  1.00  0.00           N  
ATOM   1796  HE  ARG   130      54.308  61.332  31.145  1.00  0.00           H  
ATOM   1797  CZ  ARG   130      55.068  61.548  29.274  1.00  0.00           C  
ATOM   1798  NH1 ARG   130      56.065  61.868  28.513  1.00  0.00           N  
ATOM   1799 HH11 ARG   130      57.024  61.968  28.812  1.00  0.00           H  
ATOM   1800 HH12 ARG   130      55.888  62.028  27.532  1.00  0.00           H  
ATOM   1801  NH2 ARG   130      53.983  61.064  28.852  1.00  0.00           N  
ATOM   1802 HH21 ARG   130      53.303  60.602  29.439  1.00  0.00           H  
ATOM   1803 HH22 ARG   130      53.930  60.889  27.858  1.00  0.00           H  
ATOM   1804  C   ARG   130      56.046  60.662  35.727  1.00  0.00           C  
ATOM   1805  O   ARG   130      55.470  61.657  36.089  1.00  0.00           O  
ATOM   1806  N   PRO   131      57.094  60.224  36.474  1.00  0.00           N  
ATOM   1807  CD  PRO   131      57.954  59.036  36.183  1.00  0.00           C  
ATOM   1808  HD2 PRO   131      58.403  59.152  35.197  1.00  0.00           H  
ATOM   1809  HD3 PRO   131      57.437  58.081  36.276  1.00  0.00           H  
ATOM   1810  CG  PRO   131      59.075  59.044  37.193  1.00  0.00           C  
ATOM   1811  HG2 PRO   131      59.402  58.062  37.532  1.00  0.00           H  
ATOM   1812  HG3 PRO   131      59.886  59.596  36.719  1.00  0.00           H  
ATOM   1813  CB  PRO   131      58.482  59.894  38.393  1.00  0.00           C  
ATOM   1814  HB2 PRO   131      59.230  60.325  39.058  1.00  0.00           H  
ATOM   1815  HB3 PRO   131      57.972  59.149  39.004  1.00  0.00           H  
ATOM   1816  CA  PRO   131      57.581  60.940  37.714  1.00  0.00           C  
ATOM   1817  HA  PRO   131      56.751  61.092  38.404  1.00  0.00           H  
ATOM   1818  C   PRO   131      58.176  62.352  37.394  1.00  0.00           C  
ATOM   1819  O   PRO   131      58.464  62.605  36.253  1.00  0.00           O  
ATOM   1820  N   GLY   132      58.296  63.239  38.356  1.00  0.00           N  
ATOM   1821  H   GLY   132      57.828  63.143  39.247  1.00  0.00           H  
ATOM   1822  CA  GLY   132      59.132  64.398  38.249  1.00  0.00           C  
ATOM   1823  HA2 GLY   132      58.589  65.326  38.071  1.00  0.00           H  
ATOM   1824  HA3 GLY   132      59.859  64.302  37.442  1.00  0.00           H  
ATOM   1825  C   GLY   132      59.864  64.518  39.541  1.00  0.00           C  
ATOM   1826  O   GLY   132      59.960  63.537  40.285  1.00  0.00           O  
ATOM   1827  N   GLY   133      60.463  65.637  39.763  1.00  0.00           N  
ATOM   1828  H   GLY   133      60.279  66.412  39.142  1.00  0.00           H  
ATOM   1829  CA  GLY   133      61.286  65.867  40.983  1.00  0.00           C  
ATOM   1830  HA2 GLY   133      60.586  65.773  41.813  1.00  0.00           H  
ATOM   1831  HA3 GLY   133      61.551  66.923  41.027  1.00  0.00           H  
ATOM   1832  C   GLY   133      62.487  64.893  41.163  1.00  0.00           C  
ATOM   1833  O   GLY   133      63.010  64.371  40.179  1.00  0.00           O  
ATOM   1834  N   LYS   134      62.780  64.581  42.432  1.00  0.00           N  
ATOM   1835  H   LYS   134      62.279  64.948  43.228  1.00  0.00           H  
ATOM   1836  CA  LYS   134      63.984  63.797  42.779  1.00  0.00           C  
ATOM   1837  HA  LYS   134      64.778  64.314  42.240  1.00  0.00           H  
ATOM   1838  CB  LYS   134      64.399  63.779  44.295  1.00  0.00           C  
ATOM   1839  HB2 LYS   134      65.403  63.356  44.324  1.00  0.00           H  
ATOM   1840  HB3 LYS   134      64.509  64.785  44.699  1.00  0.00           H  
ATOM   1841  CG  LYS   134      63.363  63.015  45.185  1.00  0.00           C  
ATOM   1842  HG2 LYS   134      62.467  63.615  45.343  1.00  0.00           H  
ATOM   1843  HG3 LYS   134      63.062  62.059  44.756  1.00  0.00           H  
ATOM   1844  CD  LYS   134      63.852  62.745  46.628  1.00  0.00           C  
ATOM   1845  HD2 LYS   134      64.097  63.678  47.135  1.00  0.00           H  
ATOM   1846  HD3 LYS   134      64.810  62.223  46.633  1.00  0.00           H  
ATOM   1847  CE  LYS   134      62.884  61.856  47.434  1.00  0.00           C  
ATOM   1848  HE2 LYS   134      63.282  61.855  48.449  1.00  0.00           H  
ATOM   1849  HE3 LYS   134      61.865  62.236  47.356  1.00  0.00           H  
ATOM   1850  NZ  LYS   134      62.893  60.496  46.883  1.00  0.00           N  
ATOM   1851  HZ1 LYS   134      63.821  60.097  46.869  1.00  0.00           H  
ATOM   1852  HZ2 LYS   134      62.647  60.435  45.905  1.00  0.00           H  
ATOM   1853  HZ3 LYS   134      62.175  59.902  47.271  1.00  0.00           H  
ATOM   1854  C   LYS   134      64.011  62.390  42.286  1.00  0.00           C  
ATOM   1855  O   LYS   134      65.095  61.815  42.172  1.00  0.00           O  
ATOM   1856  N   GLU   135      62.846  61.930  41.875  1.00  0.00           N  
ATOM   1857  H   GLU   135      62.065  62.562  41.974  1.00  0.00           H  
ATOM   1858  CA  GLU   135      62.652  60.502  41.586  1.00  0.00           C  
ATOM   1859  HA  GLU   135      63.150  59.922  42.363  1.00  0.00           H  
ATOM   1860  CB  GLU   135      61.103  60.236  41.556  1.00  0.00           C  
ATOM   1861  HB2 GLU   135      60.687  61.044  40.954  1.00  0.00           H  
ATOM   1862  HB3 GLU   135      60.858  59.262  41.133  1.00  0.00           H  
ATOM   1863  CG  GLU   135      60.398  60.341  42.925  1.00  0.00           C  
ATOM   1864  HG2 GLU   135      59.321  60.215  42.813  1.00  0.00           H  
ATOM   1865  HG3 GLU   135      60.703  61.251  43.441  1.00  0.00           H  
ATOM   1866  CD  GLU   135      60.818  59.343  43.910  1.00  0.00           C  
ATOM   1867  OE1 GLU   135      60.297  58.228  43.780  1.00  0.00           O  
ATOM   1868  OE2 GLU   135      61.831  59.564  44.576  1.00  0.00           O  
ATOM   1869  C   GLU   135      63.196  60.086  40.202  1.00  0.00           C  
ATOM   1870  O   GLU   135      63.477  58.911  39.892  1.00  0.00           O  
ATOM   1871  N   ARG   136      63.489  61.148  39.368  1.00  0.00           N  
ATOM   1872  H   ARG   136      63.137  62.034  39.700  1.00  0.00           H  
ATOM   1873  CA  ARG   136      64.246  61.049  38.045  1.00  0.00           C  
ATOM   1874  HA  ARG   136      63.836  60.295  37.374  1.00  0.00           H  
ATOM   1875  CB  ARG   136      64.291  62.453  37.360  1.00  0.00           C  
ATOM   1876  HB2 ARG   136      64.478  63.224  38.107  1.00  0.00           H  
ATOM   1877  HB3 ARG   136      64.958  62.487  36.498  1.00  0.00           H  
ATOM   1878  CG  ARG   136      62.872  62.872  36.718  1.00  0.00           C  
ATOM   1879  HG2 ARG   136      63.017  63.710  36.036  1.00  0.00           H  
ATOM   1880  HG3 ARG   136      62.226  63.276  37.498  1.00  0.00           H  
ATOM   1881  CD  ARG   136      62.132  61.759  35.956  1.00  0.00           C  
ATOM   1882  HD2 ARG   136      62.756  61.226  35.238  1.00  0.00           H  
ATOM   1883  HD3 ARG   136      61.872  61.116  36.796  1.00  0.00           H  
ATOM   1884  NE  ARG   136      60.913  62.339  35.267  1.00  0.00           N  
ATOM   1885  HE  ARG   136      60.039  62.503  35.747  1.00  0.00           H  
ATOM   1886  CZ  ARG   136      60.771  62.790  34.046  1.00  0.00           C  
ATOM   1887  NH1 ARG   136      61.677  62.822  33.102  1.00  0.00           N  
ATOM   1888 HH11 ARG   136      62.629  62.923  33.425  1.00  0.00           H  
ATOM   1889 HH12 ARG   136      61.374  63.247  32.238  1.00  0.00           H  
ATOM   1890  NH2 ARG   136      59.589  63.143  33.740  1.00  0.00           N  
ATOM   1891 HH21 ARG   136      58.865  63.115  34.444  1.00  0.00           H  
ATOM   1892 HH22 ARG   136      59.550  63.619  32.850  1.00  0.00           H  
ATOM   1893  C   ARG   136      65.658  60.495  38.151  1.00  0.00           C  
ATOM   1894  O   ARG   136      66.343  60.775  39.110  1.00  0.00           O  
ATOM   1895  N   ILE   137      66.159  59.690  37.167  1.00  0.00           N  
ATOM   1896  H   ILE   137      65.634  59.608  36.308  1.00  0.00           H  
ATOM   1897  CA  ILE   137      67.450  59.050  37.199  1.00  0.00           C  
ATOM   1898  HA  ILE   137      67.614  58.615  38.185  1.00  0.00           H  
ATOM   1899  CB  ILE   137      67.540  57.844  36.211  1.00  0.00           C  
ATOM   1900  HB  ILE   137      67.416  58.284  35.222  1.00  0.00           H  
ATOM   1901  CG2 ILE   137      68.913  57.198  36.158  1.00  0.00           C  
ATOM   1902 HG21 ILE   137      69.782  57.844  36.035  1.00  0.00           H  
ATOM   1903 HG22 ILE   137      68.932  56.474  35.344  1.00  0.00           H  
ATOM   1904 HG23 ILE   137      69.080  56.640  37.079  1.00  0.00           H  
ATOM   1905  CG1 ILE   137      66.354  56.849  36.433  1.00  0.00           C  
ATOM   1906 HG12 ILE   137      65.405  57.330  36.195  1.00  0.00           H  
ATOM   1907 HG13 ILE   137      66.420  56.457  37.448  1.00  0.00           H  
ATOM   1908  CD1 ILE   137      66.260  55.631  35.441  1.00  0.00           C  
ATOM   1909 HD11 ILE   137      65.310  55.113  35.578  1.00  0.00           H  
ATOM   1910 HD12 ILE   137      67.118  54.959  35.471  1.00  0.00           H  
ATOM   1911 HD13 ILE   137      66.329  55.948  34.401  1.00  0.00           H  
ATOM   1912  C   ILE   137      68.583  60.104  36.877  1.00  0.00           C  
ATOM   1913  O   ILE   137      68.470  60.918  35.963  1.00  0.00           O  
ATOM   1914  N   PRO   138      69.727  60.093  37.634  1.00  0.00           N  
ATOM   1915  CD  PRO   138      69.909  59.239  38.788  1.00  0.00           C  
ATOM   1916  HD2 PRO   138      69.187  59.313  39.602  1.00  0.00           H  
ATOM   1917  HD3 PRO   138      70.003  58.189  38.512  1.00  0.00           H  
ATOM   1918  CG  PRO   138      71.206  59.658  39.382  1.00  0.00           C  
ATOM   1919  HG2 PRO   138      71.176  59.607  40.470  1.00  0.00           H  
ATOM   1920  HG3 PRO   138      72.042  59.058  39.022  1.00  0.00           H  
ATOM   1921  CB  PRO   138      71.269  61.162  39.059  1.00  0.00           C  
ATOM   1922  HB2 PRO   138      70.729  61.735  39.813  1.00  0.00           H  
ATOM   1923  HB3 PRO   138      72.250  61.628  39.152  1.00  0.00           H  
ATOM   1924  CA  PRO   138      70.625  61.271  37.669  1.00  0.00           C  
ATOM   1925  HA  PRO   138      70.056  62.200  37.713  1.00  0.00           H  
ATOM   1926  C   PRO   138      71.579  61.293  36.513  1.00  0.00           C  
ATOM   1927  O   PRO   138      71.860  62.350  35.991  1.00  0.00           O  
ATOM   1928  N   PHE   139      72.097  60.122  36.148  1.00  0.00           N  
ATOM   1929  H   PHE   139      71.743  59.282  36.582  1.00  0.00           H  
ATOM   1930  CA  PHE   139      73.032  59.943  35.025  1.00  0.00           C  
ATOM   1931  HA  PHE   139      73.758  60.753  35.084  1.00  0.00           H  
ATOM   1932  CB  PHE   139      73.853  58.664  35.283  1.00  0.00           C  
ATOM   1933  HB2 PHE   139      74.598  58.522  34.500  1.00  0.00           H  
ATOM   1934  HB3 PHE   139      74.392  58.946  36.188  1.00  0.00           H  
ATOM   1935  CG  PHE   139      73.018  57.467  35.559  1.00  0.00           C  
ATOM   1936  CD1 PHE   139      72.896  56.993  36.819  1.00  0.00           C  
ATOM   1937  HD1 PHE   139      73.318  57.464  37.695  1.00  0.00           H  
ATOM   1938  CE1 PHE   139      72.156  55.811  37.076  1.00  0.00           C  
ATOM   1939  HE1 PHE   139      72.032  55.473  38.094  1.00  0.00           H  
ATOM   1940  CZ  PHE   139      71.444  55.169  36.069  1.00  0.00           C  
ATOM   1941  HZ  PHE   139      70.720  54.396  36.280  1.00  0.00           H  
ATOM   1942  CE2 PHE   139      71.630  55.595  34.767  1.00  0.00           C  
ATOM   1943  HE2 PHE   139      71.192  55.086  33.921  1.00  0.00           H  
ATOM   1944  CD2 PHE   139      72.377  56.797  34.463  1.00  0.00           C  
ATOM   1945  HD2 PHE   139      72.434  57.199  33.463  1.00  0.00           H  
ATOM   1946  C   PHE   139      72.350  59.962  33.680  1.00  0.00           C  
ATOM   1947  O   PHE   139      72.944  59.435  32.769  1.00  0.00           O  
ATOM   1948  N   LEU   140      71.207  60.591  33.504  1.00  0.00           N  
ATOM   1949  H   LEU   140      70.675  61.011  34.253  1.00  0.00           H  
ATOM   1950  CA  LEU   140      70.517  60.664  32.246  1.00  0.00           C  
ATOM   1951  HA  LEU   140      71.287  60.497  31.492  1.00  0.00           H  
ATOM   1952  CB  LEU   140      69.363  59.527  32.112  1.00  0.00           C  
ATOM   1953  HB2 LEU   140      68.656  59.562  32.941  1.00  0.00           H  
ATOM   1954  HB3 LEU   140      68.813  59.733  31.193  1.00  0.00           H  
ATOM   1955  CG  LEU   140      69.894  58.102  31.919  1.00  0.00           C  
ATOM   1956  HG  LEU   140      70.500  57.854  32.790  1.00  0.00           H  
ATOM   1957  CD1 LEU   140      68.671  57.122  31.938  1.00  0.00           C  
ATOM   1958 HD11 LEU   140      69.052  56.126  31.712  1.00  0.00           H  
ATOM   1959 HD12 LEU   140      68.130  57.382  31.029  1.00  0.00           H  
ATOM   1960 HD13 LEU   140      68.060  57.268  32.829  1.00  0.00           H  
ATOM   1961  CD2 LEU   140      70.628  57.934  30.604  1.00  0.00           C  
ATOM   1962 HD21 LEU   140      71.440  58.632  30.401  1.00  0.00           H  
ATOM   1963 HD22 LEU   140      71.061  56.934  30.597  1.00  0.00           H  
ATOM   1964 HD23 LEU   140      70.069  58.275  29.733  1.00  0.00           H  
ATOM   1965  C   LEU   140      69.851  61.977  31.892  1.00  0.00           C  
ATOM   1966  O   LEU   140      68.662  62.162  32.227  1.00  0.00           O  
ATOM   1967  N   PRO   141      70.571  62.967  31.367  1.00  0.00           N  
ATOM   1968  CD  PRO   141      71.992  62.841  30.970  1.00  0.00           C  
ATOM   1969  HD2 PRO   141      72.058  62.058  30.215  1.00  0.00           H  
ATOM   1970  HD3 PRO   141      72.490  62.693  31.929  1.00  0.00           H  
ATOM   1971  CG  PRO   141      72.398  64.193  30.349  1.00  0.00           C  
ATOM   1972  HG2 PRO   141      73.387  64.546  30.639  1.00  0.00           H  
ATOM   1973  HG3 PRO   141      72.301  64.177  29.263  1.00  0.00           H  
ATOM   1974  CB  PRO   141      71.373  65.079  30.983  1.00  0.00           C  
ATOM   1975  HB2 PRO   141      71.127  65.913  30.325  1.00  0.00           H  
ATOM   1976  HB3 PRO   141      71.617  65.433  31.984  1.00  0.00           H  
ATOM   1977  CA  PRO   141      70.107  64.274  31.216  1.00  0.00           C  
ATOM   1978  HA  PRO   141      69.590  64.500  32.148  1.00  0.00           H  
ATOM   1979  C   PRO   141      68.975  64.462  30.164  1.00  0.00           C  
ATOM   1980  O   PRO   141      68.393  65.530  30.167  1.00  0.00           O  
ATOM   1981  N   ASP   142      68.678  63.465  29.323  1.00  0.00           N  
ATOM   1982  H   ASP   142      69.271  62.648  29.306  1.00  0.00           H  
ATOM   1983  CA  ASP   142      67.654  63.541  28.268  1.00  0.00           C  
ATOM   1984  HA  ASP   142      67.159  64.512  28.262  1.00  0.00           H  
ATOM   1985  CB  ASP   142      68.320  63.406  26.895  1.00  0.00           C  
ATOM   1986  HB2 ASP   142      68.745  62.434  26.642  1.00  0.00           H  
ATOM   1987  HB3 ASP   142      67.500  63.561  26.195  1.00  0.00           H  
ATOM   1988  CG  ASP   142      69.331  64.421  26.620  1.00  0.00           C  
ATOM   1989  OD1 ASP   142      70.344  64.050  25.926  1.00  0.00           O  
ATOM   1990  OD2 ASP   142      69.223  65.560  27.100  1.00  0.00           O  
ATOM   1991  C   ASP   142      66.557  62.444  28.468  1.00  0.00           C  
ATOM   1992  O   ASP   142      65.835  62.108  27.545  1.00  0.00           O  
ATOM   1993  N   LEU   143      66.429  61.995  29.729  1.00  0.00           N  
ATOM   1994  H   LEU   143      67.145  62.311  30.368  1.00  0.00           H  
ATOM   1995  CA  LEU   143      65.353  61.096  30.204  1.00  0.00           C  
ATOM   1996  HA  LEU   143      65.431  60.249  29.524  1.00  0.00           H  
ATOM   1997  CB  LEU   143      65.678  60.601  31.594  1.00  0.00           C  
ATOM   1998  HB2 LEU   143      65.792  61.420  32.303  1.00  0.00           H  
ATOM   1999  HB3 LEU   143      66.644  60.103  31.508  1.00  0.00           H  
ATOM   2000  CG  LEU   143      64.585  59.671  32.221  1.00  0.00           C  
ATOM   2001  HG  LEU   143      63.709  60.266  32.477  1.00  0.00           H  
ATOM   2002  CD1 LEU   143      64.266  58.461  31.433  1.00  0.00           C  
ATOM   2003 HD11 LEU   143      63.926  58.743  30.437  1.00  0.00           H  
ATOM   2004 HD12 LEU   143      65.126  57.800  31.330  1.00  0.00           H  
ATOM   2005 HD13 LEU   143      63.523  57.777  31.843  1.00  0.00           H  
ATOM   2006  CD2 LEU   143      65.125  59.111  33.560  1.00  0.00           C  
ATOM   2007 HD21 LEU   143      64.392  58.403  33.947  1.00  0.00           H  
ATOM   2008 HD22 LEU   143      65.964  58.439  33.382  1.00  0.00           H  
ATOM   2009 HD23 LEU   143      65.354  59.984  34.172  1.00  0.00           H  
ATOM   2010  C   LEU   143      63.949  61.678  29.960  1.00  0.00           C  
ATOM   2011  O   LEU   143      63.077  60.871  29.671  1.00  0.00           O  
ATOM   2012  N   GLU   144      63.779  62.998  29.931  1.00  0.00           N  
ATOM   2013  H   GLU   144      64.567  63.541  30.252  1.00  0.00           H  
ATOM   2014  CA  GLU   144      62.453  63.630  29.626  1.00  0.00           C  
ATOM   2015  HA  GLU   144      61.707  63.198  30.292  1.00  0.00           H  
ATOM   2016  CB  GLU   144      62.510  65.166  29.846  1.00  0.00           C  
ATOM   2017  HB2 GLU   144      62.996  65.395  30.795  1.00  0.00           H  
ATOM   2018  HB3 GLU   144      63.261  65.544  29.152  1.00  0.00           H  
ATOM   2019  CG  GLU   144      61.191  65.972  29.706  1.00  0.00           C  
ATOM   2020  HG2 GLU   144      61.467  66.965  30.060  1.00  0.00           H  
ATOM   2021  HG3 GLU   144      60.946  65.785  28.660  1.00  0.00           H  
ATOM   2022  CD  GLU   144      60.006  65.371  30.518  1.00  0.00           C  
ATOM   2023  OE1 GLU   144      60.202  64.781  31.594  1.00  0.00           O  
ATOM   2024  OE2 GLU   144      58.855  65.505  30.039  1.00  0.00           O  
ATOM   2025  C   GLU   144      62.075  63.285  28.180  1.00  0.00           C  
ATOM   2026  O   GLU   144      60.958  62.928  27.788  1.00  0.00           O  
ATOM   2027  N   GLU   145      63.079  63.330  27.334  1.00  0.00           N  
ATOM   2028  H   GLU   145      63.912  63.739  27.733  1.00  0.00           H  
ATOM   2029  CA  GLU   145      63.059  62.956  25.920  1.00  0.00           C  
ATOM   2030  HA  GLU   145      62.274  63.387  25.298  1.00  0.00           H  
ATOM   2031  CB  GLU   145      64.249  63.436  25.095  1.00  0.00           C  
ATOM   2032  HB2 GLU   145      65.130  62.898  25.445  1.00  0.00           H  
ATOM   2033  HB3 GLU   145      64.088  63.188  24.045  1.00  0.00           H  
ATOM   2034  CG  GLU   145      64.641  64.878  25.360  1.00  0.00           C  
ATOM   2035  HG2 GLU   145      63.700  65.376  25.591  1.00  0.00           H  
ATOM   2036  HG3 GLU   145      65.063  64.965  26.361  1.00  0.00           H  
ATOM   2037  CD  GLU   145      65.285  65.462  24.134  1.00  0.00           C  
ATOM   2038  OE1 GLU   145      64.557  65.709  23.149  1.00  0.00           O  
ATOM   2039  OE2 GLU   145      66.436  65.901  24.124  1.00  0.00           O  
ATOM   2040  C   GLU   145      62.822  61.500  25.643  1.00  0.00           C  
ATOM   2041  O   GLU   145      61.994  61.058  24.851  1.00  0.00           O  
ATOM   2042  N   LEU   146      63.519  60.645  26.350  1.00  0.00           N  
ATOM   2043  H   LEU   146      64.065  61.045  27.100  1.00  0.00           H  
ATOM   2044  CA  LEU   146      63.509  59.200  26.253  1.00  0.00           C  
ATOM   2045  HA  LEU   146      63.718  59.024  25.198  1.00  0.00           H  
ATOM   2046  CB  LEU   146      64.770  58.714  26.967  1.00  0.00           C  
ATOM   2047  HB2 LEU   146      64.574  59.129  27.955  1.00  0.00           H  
ATOM   2048  HB3 LEU   146      65.662  59.153  26.518  1.00  0.00           H  
ATOM   2049  CG  LEU   146      64.894  57.144  27.040  1.00  0.00           C  
ATOM   2050  HG  LEU   146      63.907  56.682  27.064  1.00  0.00           H  
ATOM   2051  CD1 LEU   146      65.568  56.692  25.762  1.00  0.00           C  
ATOM   2052 HD11 LEU   146      66.651  56.805  25.806  1.00  0.00           H  
ATOM   2053 HD12 LEU   146      65.096  57.104  24.871  1.00  0.00           H  
ATOM   2054 HD13 LEU   146      65.382  55.640  25.546  1.00  0.00           H  
ATOM   2055  CD2 LEU   146      65.587  56.780  28.316  1.00  0.00           C  
ATOM   2056 HD21 LEU   146      65.853  55.723  28.338  1.00  0.00           H  
ATOM   2057 HD22 LEU   146      66.528  57.288  28.524  1.00  0.00           H  
ATOM   2058 HD23 LEU   146      64.851  56.762  29.120  1.00  0.00           H  
ATOM   2059  C   LEU   146      62.153  58.613  26.763  1.00  0.00           C  
ATOM   2060  O   LEU   146      61.581  57.742  26.151  1.00  0.00           O  
ATOM   2061  N   LEU   147      61.512  59.311  27.730  1.00  0.00           N  
ATOM   2062  H   LEU   147      61.971  60.141  28.079  1.00  0.00           H  
ATOM   2063  CA  LEU   147      60.097  59.082  28.130  1.00  0.00           C  
ATOM   2064  HA  LEU   147      59.964  58.002  28.190  1.00  0.00           H  
ATOM   2065  CB  LEU   147      59.824  59.828  29.479  1.00  0.00           C  
ATOM   2066  HB2 LEU   147      60.380  60.765  29.433  1.00  0.00           H  
ATOM   2067  HB3 LEU   147      58.742  59.959  29.480  1.00  0.00           H  
ATOM   2068  CG  LEU   147      60.315  58.944  30.607  1.00  0.00           C  
ATOM   2069  HG  LEU   147      61.231  58.510  30.205  1.00  0.00           H  
ATOM   2070  CD1 LEU   147      60.690  59.601  31.967  1.00  0.00           C  
ATOM   2071 HD11 LEU   147      60.955  58.789  32.644  1.00  0.00           H  
ATOM   2072 HD12 LEU   147      59.742  59.976  32.354  1.00  0.00           H  
ATOM   2073 HD13 LEU   147      61.445  60.387  31.976  1.00  0.00           H  
ATOM   2074  CD2 LEU   147      59.333  57.824  30.998  1.00  0.00           C  
ATOM   2075 HD21 LEU   147      58.550  58.212  31.651  1.00  0.00           H  
ATOM   2076 HD22 LEU   147      58.862  57.224  30.220  1.00  0.00           H  
ATOM   2077 HD23 LEU   147      59.843  57.110  31.644  1.00  0.00           H  
ATOM   2078  C   LEU   147      59.148  59.605  27.012  1.00  0.00           C  
ATOM   2079  O   LEU   147      58.089  59.062  26.796  1.00  0.00           O  
ATOM   2080  N   ASN   148      59.486  60.683  26.289  1.00  0.00           N  
ATOM   2081  H   ASN   148      60.271  61.232  26.607  1.00  0.00           H  
ATOM   2082  CA  ASN   148      58.689  61.199  25.163  1.00  0.00           C  
ATOM   2083  HA  ASN   148      57.694  61.350  25.581  1.00  0.00           H  
ATOM   2084  CB  ASN   148      59.247  62.570  24.794  1.00  0.00           C  
ATOM   2085  HB2 ASN   148      59.489  63.078  25.728  1.00  0.00           H  
ATOM   2086  HB3 ASN   148      60.137  62.475  24.172  1.00  0.00           H  
ATOM   2087  CG  ASN   148      58.200  63.469  24.185  1.00  0.00           C  
ATOM   2088  OD1 ASN   148      57.231  63.916  24.842  1.00  0.00           O  
ATOM   2089  ND2 ASN   148      58.222  63.579  22.873  1.00  0.00           N  
ATOM   2090 HD21 ASN   148      58.990  63.167  22.362  1.00  0.00           H  
ATOM   2091 HD22 ASN   148      57.570  64.245  22.484  1.00  0.00           H  
ATOM   2092  C   ASN   148      58.706  60.322  23.945  1.00  0.00           C  
ATOM   2093  O   ASN   148      57.682  60.267  23.270  1.00  0.00           O  
ATOM   2094  N   ASP   149      59.789  59.555  23.714  1.00  0.00           N  
ATOM   2095  H   ASP   149      60.640  59.607  24.256  1.00  0.00           H  
ATOM   2096  CA  ASP   149      59.670  58.427  22.771  1.00  0.00           C  
ATOM   2097  HA  ASP   149      59.238  58.857  21.867  1.00  0.00           H  
ATOM   2098  CB  ASP   149      61.015  57.919  22.219  1.00  0.00           C  
ATOM   2099  HB2 ASP   149      60.877  57.213  21.400  1.00  0.00           H  
ATOM   2100  HB3 ASP   149      61.569  57.299  22.924  1.00  0.00           H  
ATOM   2101  CG  ASP   149      61.946  59.092  21.752  1.00  0.00           C  
ATOM   2102  OD1 ASP   149      61.446  59.995  21.072  1.00  0.00           O  
ATOM   2103  OD2 ASP   149      63.153  58.966  21.866  1.00  0.00           O  
ATOM   2104  C   ASP   149      58.892  57.230  23.245  1.00  0.00           C  
ATOM   2105  O   ASP   149      58.070  56.745  22.547  1.00  0.00           O  
ATOM   2106  N   ALA   150      59.138  56.764  24.511  1.00  0.00           N  
ATOM   2107  H   ALA   150      59.895  57.120  25.077  1.00  0.00           H  
ATOM   2108  CA  ALA   150      58.355  55.654  25.115  1.00  0.00           C  
ATOM   2109  HA  ALA   150      58.418  54.853  24.379  1.00  0.00           H  
ATOM   2110  CB  ALA   150      58.879  55.317  26.548  1.00  0.00           C  
ATOM   2111  HB1 ALA   150      59.934  55.574  26.633  1.00  0.00           H  
ATOM   2112  HB2 ALA   150      58.661  54.356  27.015  1.00  0.00           H  
ATOM   2113  HB3 ALA   150      58.404  56.137  27.086  1.00  0.00           H  
ATOM   2114  C   ALA   150      56.863  56.007  25.187  1.00  0.00           C  
ATOM   2115  O   ALA   150      56.074  55.027  25.178  1.00  0.00           O  
ATOM   2116  N   ASP   151      56.459  57.271  25.317  1.00  0.00           N  
ATOM   2117  H   ASP   151      57.122  58.016  25.473  1.00  0.00           H  
ATOM   2118  CA  ASP   151      55.072  57.666  25.214  1.00  0.00           C  
ATOM   2119  HA  ASP   151      54.449  57.023  25.835  1.00  0.00           H  
ATOM   2120  CB  ASP   151      55.081  59.088  25.708  1.00  0.00           C  
ATOM   2121  HB2 ASP   151      55.037  59.096  26.797  1.00  0.00           H  
ATOM   2122  HB3 ASP   151      55.996  59.595  25.403  1.00  0.00           H  
ATOM   2123  CG  ASP   151      53.901  59.951  25.230  1.00  0.00           C  
ATOM   2124  OD1 ASP   151      53.474  60.032  24.023  1.00  0.00           O  
ATOM   2125  OD2 ASP   151      53.609  60.872  26.054  1.00  0.00           O  
ATOM   2126  C   ASP   151      54.556  57.452  23.774  1.00  0.00           C  
ATOM   2127  O   ASP   151      53.503  56.853  23.676  1.00  0.00           O  
ATOM   2128  N   ARG   152      55.245  58.075  22.776  1.00  0.00           N  
ATOM   2129  H   ARG   152      56.062  58.610  23.035  1.00  0.00           H  
ATOM   2130  CA  ARG   152      54.921  57.889  21.341  1.00  0.00           C  
ATOM   2131  HA  ARG   152      54.035  58.482  21.112  1.00  0.00           H  
ATOM   2132  CB  ARG   152      55.976  58.615  20.419  1.00  0.00           C  
ATOM   2133  HB2 ARG   152      56.365  59.503  20.917  1.00  0.00           H  
ATOM   2134  HB3 ARG   152      56.858  57.975  20.383  1.00  0.00           H  
ATOM   2135  CG  ARG   152      55.401  58.991  19.041  1.00  0.00           C  
ATOM   2136  HG2 ARG   152      54.531  59.648  19.045  1.00  0.00           H  
ATOM   2137  HG3 ARG   152      55.015  58.113  18.524  1.00  0.00           H  
ATOM   2138  CD  ARG   152      56.474  59.691  18.141  1.00  0.00           C  
ATOM   2139  HD2 ARG   152      56.096  59.622  17.122  1.00  0.00           H  
ATOM   2140  HD3 ARG   152      56.467  60.761  18.350  1.00  0.00           H  
ATOM   2141  NE  ARG   152      57.763  59.032  18.256  1.00  0.00           N  
ATOM   2142  HE  ARG   152      58.425  59.465  18.883  1.00  0.00           H  
ATOM   2143  CZ  ARG   152      58.331  58.105  17.483  1.00  0.00           C  
ATOM   2144  NH1 ARG   152      57.665  57.515  16.580  1.00  0.00           N  
ATOM   2145 HH11 ARG   152      56.659  57.600  16.561  1.00  0.00           H  
ATOM   2146 HH12 ARG   152      58.172  56.896  15.963  1.00  0.00           H  
ATOM   2147  NH2 ARG   152      59.578  57.862  17.548  1.00  0.00           N  
ATOM   2148 HH21 ARG   152      60.236  58.419  18.075  1.00  0.00           H  
ATOM   2149 HH22 ARG   152      59.872  57.075  16.987  1.00  0.00           H  
ATOM   2150  C   ARG   152      54.657  56.388  20.930  1.00  0.00           C  
ATOM   2151  O   ARG   152      53.706  56.092  20.160  1.00  0.00           O  
ATOM   2152  N   LEU   153      55.496  55.472  21.509  1.00  0.00           N  
ATOM   2153  H   LEU   153      56.291  55.840  22.012  1.00  0.00           H  
ATOM   2154  CA  LEU   153      55.372  54.037  21.484  1.00  0.00           C  
ATOM   2155  HA  LEU   153      55.427  53.750  20.434  1.00  0.00           H  
ATOM   2156  CB  LEU   153      56.683  53.422  22.098  1.00  0.00           C  
ATOM   2157  HB2 LEU   153      57.253  54.242  22.533  1.00  0.00           H  
ATOM   2158  HB3 LEU   153      56.547  52.780  22.968  1.00  0.00           H  
ATOM   2159  CG  LEU   153      57.669  52.790  21.138  1.00  0.00           C  
ATOM   2160  HG  LEU   153      57.178  52.009  20.557  1.00  0.00           H  
ATOM   2161  CD1 LEU   153      58.093  53.827  20.088  1.00  0.00           C  
ATOM   2162 HD11 LEU   153      58.375  54.795  20.504  1.00  0.00           H  
ATOM   2163 HD12 LEU   153      57.294  54.017  19.372  1.00  0.00           H  
ATOM   2164 HD13 LEU   153      58.938  53.413  19.537  1.00  0.00           H  
ATOM   2165  CD2 LEU   153      58.860  52.316  21.967  1.00  0.00           C  
ATOM   2166 HD21 LEU   153      59.613  51.835  21.343  1.00  0.00           H  
ATOM   2167 HD22 LEU   153      58.514  51.744  22.828  1.00  0.00           H  
ATOM   2168 HD23 LEU   153      59.414  53.192  22.304  1.00  0.00           H  
ATOM   2169  C   LEU   153      54.160  53.513  22.210  1.00  0.00           C  
ATOM   2170  O   LEU   153      53.386  52.827  21.578  1.00  0.00           O  
ATOM   2171  N   LEU   154      54.078  53.693  23.567  1.00  0.00           N  
ATOM   2172  H   LEU   154      54.930  53.976  24.030  1.00  0.00           H  
ATOM   2173  CA  LEU   154      52.938  53.134  24.346  1.00  0.00           C  
ATOM   2174  HA  LEU   154      52.896  52.051  24.237  1.00  0.00           H  
ATOM   2175  CB  LEU   154      53.140  53.393  25.891  1.00  0.00           C  
ATOM   2176  HB2 LEU   154      52.198  53.347  26.439  1.00  0.00           H  
ATOM   2177  HB3 LEU   154      53.567  54.379  26.071  1.00  0.00           H  
ATOM   2178  CG  LEU   154      54.141  52.392  26.566  1.00  0.00           C  
ATOM   2179  HG  LEU   154      54.988  52.169  25.918  1.00  0.00           H  
ATOM   2180  CD1 LEU   154      54.736  53.064  27.870  1.00  0.00           C  
ATOM   2181 HD11 LEU   154      55.290  53.930  27.507  1.00  0.00           H  
ATOM   2182 HD12 LEU   154      55.504  52.375  28.221  1.00  0.00           H  
ATOM   2183 HD13 LEU   154      53.975  53.455  28.545  1.00  0.00           H  
ATOM   2184  CD2 LEU   154      53.424  51.188  27.006  1.00  0.00           C  
ATOM   2185 HD21 LEU   154      53.052  50.666  26.124  1.00  0.00           H  
ATOM   2186 HD22 LEU   154      54.145  50.494  27.438  1.00  0.00           H  
ATOM   2187 HD23 LEU   154      52.656  51.603  27.659  1.00  0.00           H  
ATOM   2188  C   LEU   154      51.601  53.778  23.928  1.00  0.00           C  
ATOM   2189  O   LEU   154      50.567  53.171  24.054  1.00  0.00           O  
ATOM   2190  N   GLY   155      51.720  54.976  23.309  1.00  0.00           N  
ATOM   2191  H   GLY   155      52.623  55.421  23.225  1.00  0.00           H  
ATOM   2192  CA  GLY   155      50.537  55.717  22.904  1.00  0.00           C  
ATOM   2193  HA2 GLY   155      50.791  56.342  22.048  1.00  0.00           H  
ATOM   2194  HA3 GLY   155      49.829  55.070  22.385  1.00  0.00           H  
ATOM   2195  C   GLY   155      49.952  56.581  24.064  1.00  0.00           C  
ATOM   2196  O   GLY   155      48.714  56.603  24.230  1.00  0.00           O  
ATOM   2197  N   VAL   156      50.801  57.235  24.932  1.00  0.00           N  
ATOM   2198  H   VAL   156      51.732  57.240  24.539  1.00  0.00           H  
ATOM   2199  CA  VAL   156      50.392  57.957  26.148  1.00  0.00           C  
ATOM   2200  HA  VAL   156      49.603  57.337  26.575  1.00  0.00           H  
ATOM   2201  CB  VAL   156      51.460  58.104  27.212  1.00  0.00           C  
ATOM   2202  HB  VAL   156      52.229  58.791  26.858  1.00  0.00           H  
ATOM   2203  CG1 VAL   156      50.886  58.544  28.538  1.00  0.00           C  
ATOM   2204 HG11 VAL   156      51.620  58.553  29.344  1.00  0.00           H  
ATOM   2205 HG12 VAL   156      50.633  59.604  28.523  1.00  0.00           H  
ATOM   2206 HG13 VAL   156      50.014  57.973  28.858  1.00  0.00           H  
ATOM   2207  CG2 VAL   156      52.216  56.722  27.385  1.00  0.00           C  
ATOM   2208 HG21 VAL   156      52.958  56.808  28.179  1.00  0.00           H  
ATOM   2209 HG22 VAL   156      52.645  56.318  26.467  1.00  0.00           H  
ATOM   2210 HG23 VAL   156      51.511  55.969  27.737  1.00  0.00           H  
ATOM   2211  C   VAL   156      49.762  59.323  25.988  1.00  0.00           C  
ATOM   2212  O   VAL   156      50.340  60.144  25.282  1.00  0.00           O  
ATOM   2213  N   THR   157      48.566  59.528  26.568  1.00  0.00           N  
ATOM   2214  H   THR   157      48.188  58.777  27.128  1.00  0.00           H  
ATOM   2215  CA  THR   157      47.818  60.822  26.529  1.00  0.00           C  
ATOM   2216  HA  THR   157      48.459  61.624  26.163  1.00  0.00           H  
ATOM   2217  CB  THR   157      46.662  60.829  25.475  1.00  0.00           C  
ATOM   2218  HB  THR   157      47.065  60.423  24.547  1.00  0.00           H  
ATOM   2219  CG2 THR   157      45.480  60.014  25.899  1.00  0.00           C  
ATOM   2220 HG21 THR   157      45.798  58.998  26.132  1.00  0.00           H  
ATOM   2221 HG22 THR   157      45.075  60.476  26.800  1.00  0.00           H  
ATOM   2222 HG23 THR   157      44.713  60.075  25.127  1.00  0.00           H  
ATOM   2223  OG1 THR   157      46.141  62.098  25.238  1.00  0.00           O  
ATOM   2224  HG1 THR   157      45.290  62.018  24.802  1.00  0.00           H  
ATOM   2225  C   THR   157      47.383  61.244  27.907  1.00  0.00           C  
ATOM   2226  O   THR   157      46.848  60.387  28.613  1.00  0.00           O  
ATOM   2227  N   THR   158      47.664  62.508  28.157  1.00  0.00           N  
ATOM   2228  H   THR   158      48.386  62.825  27.526  1.00  0.00           H  
ATOM   2229  CA  THR   158      47.156  63.321  29.307  1.00  0.00           C  
ATOM   2230  HA  THR   158      47.124  62.670  30.181  1.00  0.00           H  
ATOM   2231  CB  THR   158      48.225  64.350  29.803  1.00  0.00           C  
ATOM   2232  HB  THR   158      48.464  65.017  28.975  1.00  0.00           H  
ATOM   2233  CG2 THR   158      47.784  65.293  30.888  1.00  0.00           C  
ATOM   2234 HG21 THR   158      48.576  65.832  31.407  1.00  0.00           H  
ATOM   2235 HG22 THR   158      47.043  65.984  30.485  1.00  0.00           H  
ATOM   2236 HG23 THR   158      47.328  64.709  31.687  1.00  0.00           H  
ATOM   2237  OG1 THR   158      49.390  63.707  30.260  1.00  0.00           O  
ATOM   2238  HG1 THR   158      49.714  63.334  29.437  1.00  0.00           H  
ATOM   2239  C   THR   158      45.815  64.021  28.912  1.00  0.00           C  
ATOM   2240  O   THR   158      45.054  64.485  29.756  1.00  0.00           O  
ATOM   2241  N   HID   159      45.395  63.889  27.664  1.00  0.00           N  
ATOM   2242  H   HID   159      46.048  63.420  27.054  1.00  0.00           H  
ATOM   2243  CA  HID   159      44.171  64.508  27.105  1.00  0.00           C  
ATOM   2244  HA  HID   159      43.874  65.405  27.648  1.00  0.00           H  
ATOM   2245  CB  HID   159      44.423  64.912  25.663  1.00  0.00           C  
ATOM   2246  HB2 HID   159      44.780  64.048  25.103  1.00  0.00           H  
ATOM   2247  HB3 HID   159      43.523  65.367  25.250  1.00  0.00           H  
ATOM   2248  CG  HID   159      45.522  65.890  25.631  1.00  0.00           C  
ATOM   2249  ND1 HID   159      45.465  67.070  26.259  1.00  0.00           N  
ATOM   2250  HD1 HID   159      44.747  67.432  26.869  1.00  0.00           H  
ATOM   2251  CE1 HID   159      46.672  67.607  26.162  1.00  0.00           C  
ATOM   2252  HE1 HID   159      47.005  68.547  26.577  1.00  0.00           H  
ATOM   2253  NE2 HID   159      47.461  66.906  25.308  1.00  0.00           N  
ATOM   2254  CD2 HID   159      46.745  65.719  25.090  1.00  0.00           C  
ATOM   2255  HD2 HID   159      47.006  64.933  24.398  1.00  0.00           H  
ATOM   2256  C   HID   159      42.831  63.679  27.252  1.00  0.00           C  
ATOM   2257  O   HID   159      41.838  64.180  26.760  1.00  0.00           O  
ATOM   2258  N   ALA   160      42.759  62.435  27.780  1.00  0.00           N  
ATOM   2259  H   ALA   160      43.507  62.180  28.410  1.00  0.00           H  
ATOM   2260  CA  ALA   160      41.719  61.469  27.567  1.00  0.00           C  
ATOM   2261  HA  ALA   160      41.606  61.380  26.486  1.00  0.00           H  
ATOM   2262  CB  ALA   160      42.270  60.113  28.021  1.00  0.00           C  
ATOM   2263  HB1 ALA   160      42.339  60.114  29.109  1.00  0.00           H  
ATOM   2264  HB2 ALA   160      41.814  59.238  27.558  1.00  0.00           H  
ATOM   2265  HB3 ALA   160      43.294  59.943  27.689  1.00  0.00           H  
ATOM   2266  C   ALA   160      40.345  61.819  28.259  1.00  0.00           C  
ATOM   2267  O   ALA   160      39.351  61.169  27.907  1.00  0.00           O  
ATOM   2268  N   PHE   161      40.329  62.867  29.067  1.00  0.00           N  
ATOM   2269  H   PHE   161      41.235  63.147  29.414  1.00  0.00           H  
ATOM   2270  CA  PHE   161      39.178  63.436  29.711  1.00  0.00           C  
ATOM   2271  HA  PHE   161      38.255  62.965  29.370  1.00  0.00           H  
ATOM   2272  CB  PHE   161      39.272  63.102  31.238  1.00  0.00           C  
ATOM   2273  HB2 PHE   161      38.346  63.205  31.804  1.00  0.00           H  
ATOM   2274  HB3 PHE   161      40.031  63.714  31.725  1.00  0.00           H  
ATOM   2275  CG  PHE   161      39.616  61.578  31.546  1.00  0.00           C  
ATOM   2276  CD1 PHE   161      38.567  60.657  31.379  1.00  0.00           C  
ATOM   2277  HD1 PHE   161      37.552  60.961  31.172  1.00  0.00           H  
ATOM   2278  CE1 PHE   161      38.870  59.310  31.550  1.00  0.00           C  
ATOM   2279  HE1 PHE   161      37.990  58.689  31.636  1.00  0.00           H  
ATOM   2280  CZ  PHE   161      40.195  58.904  31.988  1.00  0.00           C  
ATOM   2281  HZ  PHE   161      40.291  57.866  32.269  1.00  0.00           H  
ATOM   2282  CE2 PHE   161      41.144  59.892  32.229  1.00  0.00           C  
ATOM   2283  HE2 PHE   161      42.141  59.599  32.524  1.00  0.00           H  
ATOM   2284  CD2 PHE   161      40.902  61.231  32.020  1.00  0.00           C  
ATOM   2285  HD2 PHE   161      41.756  61.891  32.080  1.00  0.00           H  
ATOM   2286  C   PHE   161      39.014  64.930  29.478  1.00  0.00           C  
ATOM   2287  O   PHE   161      38.236  65.538  30.218  1.00  0.00           O  
ATOM   2288  N   ASP   162      39.762  65.558  28.511  1.00  0.00           N  
ATOM   2289  H   ASP   162      40.331  65.025  27.869  1.00  0.00           H  
ATOM   2290  CA  ASP   162      39.662  66.983  28.294  1.00  0.00           C  
ATOM   2291  HA  ASP   162      39.710  67.445  29.280  1.00  0.00           H  
ATOM   2292  CB  ASP   162      40.695  67.515  27.312  1.00  0.00           C  
ATOM   2293  HB2 ASP   162      40.416  68.536  27.051  1.00  0.00           H  
ATOM   2294  HB3 ASP   162      40.561  66.972  26.377  1.00  0.00           H  
ATOM   2295  CG  ASP   162      42.030  67.417  27.857  1.00  0.00           C  
ATOM   2296  OD1 ASP   162      42.915  67.844  27.018  1.00  0.00           O  
ATOM   2297  OD2 ASP   162      42.254  66.956  29.014  1.00  0.00           O  
ATOM   2298  C   ASP   162      38.280  67.403  27.720  1.00  0.00           C  
ATOM   2299  O   ASP   162      37.696  66.759  26.834  1.00  0.00           O  
ATOM   2300  N   GLY   163      37.717  68.581  28.159  1.00  0.00           N  
ATOM   2301  H   GLY   163      38.203  68.996  28.941  1.00  0.00           H  
ATOM   2302  CA  GLY   163      36.426  69.186  27.791  1.00  0.00           C  
ATOM   2303  HA2 GLY   163      36.107  69.024  26.761  1.00  0.00           H  
ATOM   2304  HA3 GLY   163      36.436  70.266  27.933  1.00  0.00           H  
ATOM   2305  C   GLY   163      35.266  68.820  28.763  1.00  0.00           C  
ATOM   2306  O   GLY   163      34.318  69.526  28.751  1.00  0.00           O  
ATOM   2307  N   ALA   164      35.437  67.735  29.573  1.00  0.00           N  
ATOM   2308  H   ALA   164      36.376  67.361  29.573  1.00  0.00           H  
ATOM   2309  CA  ALA   164      34.346  66.957  30.168  1.00  0.00           C  
ATOM   2310  HA  ALA   164      33.484  66.950  29.501  1.00  0.00           H  
ATOM   2311  CB  ALA   164      34.740  65.469  30.242  1.00  0.00           C  
ATOM   2312  HB1 ALA   164      33.912  64.787  30.433  1.00  0.00           H  
ATOM   2313  HB2 ALA   164      35.545  65.314  30.960  1.00  0.00           H  
ATOM   2314  HB3 ALA   164      35.131  65.091  29.297  1.00  0.00           H  
ATOM   2315  C   ALA   164      33.965  67.521  31.590  1.00  0.00           C  
ATOM   2316  O   ALA   164      34.796  67.328  32.480  1.00  0.00           O  
ATOM   2317  N   PRO   165      32.886  68.254  31.760  1.00  0.00           N  
ATOM   2318  CD  PRO   165      31.924  68.761  30.792  1.00  0.00           C  
ATOM   2319  HD2 PRO   165      32.394  68.770  29.808  1.00  0.00           H  
ATOM   2320  HD3 PRO   165      31.033  68.134  30.833  1.00  0.00           H  
ATOM   2321  CG  PRO   165      31.512  70.110  31.281  1.00  0.00           C  
ATOM   2322  HG2 PRO   165      30.456  70.153  31.016  1.00  0.00           H  
ATOM   2323  HG3 PRO   165      32.033  70.901  30.741  1.00  0.00           H  
ATOM   2324  CB  PRO   165      31.710  70.182  32.775  1.00  0.00           C  
ATOM   2325  HB2 PRO   165      30.821  69.899  33.340  1.00  0.00           H  
ATOM   2326  HB3 PRO   165      32.037  71.172  33.092  1.00  0.00           H  
ATOM   2327  CA  PRO   165      32.801  69.099  33.018  1.00  0.00           C  
ATOM   2328  HA  PRO   165      33.795  69.539  33.085  1.00  0.00           H  
ATOM   2329  C   PRO   165      32.571  68.470  34.337  1.00  0.00           C  
ATOM   2330  O   PRO   165      32.653  69.219  35.343  1.00  0.00           O  
ATOM   2331  N   PHE   166      32.231  67.183  34.356  1.00  0.00           N  
ATOM   2332  H   PHE   166      32.026  66.705  33.490  1.00  0.00           H  
ATOM   2333  CA  PHE   166      31.998  66.511  35.617  1.00  0.00           C  
ATOM   2334  HA  PHE   166      31.598  67.109  36.437  1.00  0.00           H  
ATOM   2335  CB  PHE   166      30.881  65.412  35.448  1.00  0.00           C  
ATOM   2336  HB2 PHE   166      30.042  65.881  34.935  1.00  0.00           H  
ATOM   2337  HB3 PHE   166      31.196  64.662  34.722  1.00  0.00           H  
ATOM   2338  CG  PHE   166      30.398  64.685  36.697  1.00  0.00           C  
ATOM   2339  CD1 PHE   166      29.362  65.196  37.553  1.00  0.00           C  
ATOM   2340  HD1 PHE   166      28.955  66.165  37.306  1.00  0.00           H  
ATOM   2341  CE1 PHE   166      29.071  64.546  38.761  1.00  0.00           C  
ATOM   2342  HE1 PHE   166      28.400  65.084  39.414  1.00  0.00           H  
ATOM   2343  CZ  PHE   166      29.603  63.272  39.087  1.00  0.00           C  
ATOM   2344  HZ  PHE   166      29.302  62.738  39.976  1.00  0.00           H  
ATOM   2345  CE2 PHE   166      30.655  62.740  38.254  1.00  0.00           C  
ATOM   2346  HE2 PHE   166      31.060  61.801  38.601  1.00  0.00           H  
ATOM   2347  CD2 PHE   166      30.980  63.453  37.016  1.00  0.00           C  
ATOM   2348  HD2 PHE   166      31.685  62.980  36.349  1.00  0.00           H  
ATOM   2349  C   PHE   166      33.302  65.910  36.170  1.00  0.00           C  
ATOM   2350  O   PHE   166      33.645  65.993  37.344  1.00  0.00           O  
ATOM   2351  N   SER   167      34.222  65.357  35.302  1.00  0.00           N  
ATOM   2352  H   SER   167      34.001  65.224  34.326  1.00  0.00           H  
ATOM   2353  CA  SER   167      35.637  65.038  35.717  1.00  0.00           C  
ATOM   2354  HA  SER   167      35.538  64.407  36.600  1.00  0.00           H  
ATOM   2355  CB  SER   167      36.422  64.348  34.564  1.00  0.00           C  
ATOM   2356  HB2 SER   167      36.943  65.017  33.878  1.00  0.00           H  
ATOM   2357  HB3 SER   167      35.758  63.621  34.095  1.00  0.00           H  
ATOM   2358  OG  SER   167      37.403  63.577  35.309  1.00  0.00           O  
ATOM   2359  HG  SER   167      36.925  62.973  35.881  1.00  0.00           H  
ATOM   2360  C   SER   167      36.377  66.311  36.105  1.00  0.00           C  
ATOM   2361  O   SER   167      37.103  66.311  37.153  1.00  0.00           O  
ATOM   2362  N   ASP   168      36.205  67.440  35.372  1.00  0.00           N  
ATOM   2363  H   ASP   168      35.626  67.410  34.545  1.00  0.00           H  
ATOM   2364  CA  ASP   168      36.613  68.814  35.728  1.00  0.00           C  
ATOM   2365  HA  ASP   168      37.703  68.824  35.732  1.00  0.00           H  
ATOM   2366  CB  ASP   168      36.079  69.767  34.592  1.00  0.00           C  
ATOM   2367  HB2 ASP   168      36.241  69.257  33.642  1.00  0.00           H  
ATOM   2368  HB3 ASP   168      35.029  69.951  34.819  1.00  0.00           H  
ATOM   2369  CG  ASP   168      36.752  71.165  34.440  1.00  0.00           C  
ATOM   2370  OD1 ASP   168      37.547  71.543  35.357  1.00  0.00           O  
ATOM   2371  OD2 ASP   168      36.454  71.879  33.458  1.00  0.00           O  
ATOM   2372  C   ASP   168      36.219  69.322  37.151  1.00  0.00           C  
ATOM   2373  O   ASP   168      37.072  69.923  37.807  1.00  0.00           O  
ATOM   2374  N   LEU   169      35.023  68.985  37.647  1.00  0.00           N  
ATOM   2375  H   LEU   169      34.435  68.430  37.041  1.00  0.00           H  
ATOM   2376  CA  LEU   169      34.533  69.426  38.927  1.00  0.00           C  
ATOM   2377  HA  LEU   169      34.669  70.506  38.883  1.00  0.00           H  
ATOM   2378  CB  LEU   169      33.017  69.156  38.887  1.00  0.00           C  
ATOM   2379  HB2 LEU   169      32.476  69.675  38.096  1.00  0.00           H  
ATOM   2380  HB3 LEU   169      32.966  68.127  38.533  1.00  0.00           H  
ATOM   2381  CG  LEU   169      32.177  69.221  40.129  1.00  0.00           C  
ATOM   2382  HG  LEU   169      32.620  68.523  40.838  1.00  0.00           H  
ATOM   2383  CD1 LEU   169      31.944  70.624  40.673  1.00  0.00           C  
ATOM   2384 HD11 LEU   169      32.897  71.100  40.903  1.00  0.00           H  
ATOM   2385 HD12 LEU   169      31.369  71.258  39.999  1.00  0.00           H  
ATOM   2386 HD13 LEU   169      31.353  70.561  41.587  1.00  0.00           H  
ATOM   2387  CD2 LEU   169      30.874  68.543  39.810  1.00  0.00           C  
ATOM   2388 HD21 LEU   169      30.459  69.116  38.981  1.00  0.00           H  
ATOM   2389 HD22 LEU   169      30.318  68.519  40.747  1.00  0.00           H  
ATOM   2390 HD23 LEU   169      31.117  67.542  39.454  1.00  0.00           H  
ATOM   2391  C   LEU   169      35.260  68.771  40.194  1.00  0.00           C  
ATOM   2392  O   LEU   169      35.514  69.387  41.145  1.00  0.00           O  
ATOM   2393  N   VAL   170      35.692  67.517  39.966  1.00  0.00           N  
ATOM   2394  H   VAL   170      35.546  67.109  39.054  1.00  0.00           H  
ATOM   2395  CA  VAL   170      36.557  66.726  40.852  1.00  0.00           C  
ATOM   2396  HA  VAL   170      36.247  66.851  41.890  1.00  0.00           H  
ATOM   2397  CB  VAL   170      36.471  65.210  40.577  1.00  0.00           C  
ATOM   2398  HB  VAL   170      36.660  64.968  39.532  1.00  0.00           H  
ATOM   2399  CG1 VAL   170      37.431  64.334  41.431  1.00  0.00           C  
ATOM   2400 HG11 VAL   170      37.251  64.470  42.498  1.00  0.00           H  
ATOM   2401 HG12 VAL   170      37.469  63.293  41.111  1.00  0.00           H  
ATOM   2402 HG13 VAL   170      38.439  64.749  41.404  1.00  0.00           H  
ATOM   2403  CG2 VAL   170      35.062  64.776  40.993  1.00  0.00           C  
ATOM   2404 HG21 VAL   170      34.889  64.928  42.058  1.00  0.00           H  
ATOM   2405 HG22 VAL   170      34.946  63.707  40.812  1.00  0.00           H  
ATOM   2406 HG23 VAL   170      34.348  65.352  40.404  1.00  0.00           H  
ATOM   2407  C   VAL   170      38.032  67.261  40.806  1.00  0.00           C  
ATOM   2408  O   VAL   170      38.678  67.361  41.852  1.00  0.00           O  
ATOM   2409  N   ARG   171      38.551  67.634  39.627  1.00  0.00           N  
ATOM   2410  H   ARG   171      37.874  67.632  38.878  1.00  0.00           H  
ATOM   2411  CA  ARG   171      39.855  68.280  39.527  1.00  0.00           C  
ATOM   2412  HA  ARG   171      40.542  67.683  40.127  1.00  0.00           H  
ATOM   2413  CB  ARG   171      40.352  68.497  38.085  1.00  0.00           C  
ATOM   2414  HB2 ARG   171      39.572  68.923  37.455  1.00  0.00           H  
ATOM   2415  HB3 ARG   171      41.191  69.184  38.197  1.00  0.00           H  
ATOM   2416  CG  ARG   171      40.797  67.218  37.459  1.00  0.00           C  
ATOM   2417  HG2 ARG   171      39.896  66.673  37.178  1.00  0.00           H  
ATOM   2418  HG3 ARG   171      41.300  66.670  38.255  1.00  0.00           H  
ATOM   2419  CD  ARG   171      41.702  67.455  36.182  1.00  0.00           C  
ATOM   2420  HD2 ARG   171      42.520  68.140  36.409  1.00  0.00           H  
ATOM   2421  HD3 ARG   171      41.929  66.447  35.836  1.00  0.00           H  
ATOM   2422  NE  ARG   171      40.936  68.338  35.269  1.00  0.00           N  
ATOM   2423  HE  ARG   171      41.173  69.319  35.315  1.00  0.00           H  
ATOM   2424  CZ  ARG   171      40.055  68.056  34.329  1.00  0.00           C  
ATOM   2425  NH1 ARG   171      39.473  68.891  33.507  1.00  0.00           N  
ATOM   2426 HH11 ARG   171      39.736  69.863  33.575  1.00  0.00           H  
ATOM   2427 HH12 ARG   171      38.771  68.619  32.833  1.00  0.00           H  
ATOM   2428  NH2 ARG   171      39.576  66.851  34.239  1.00  0.00           N  
ATOM   2429 HH21 ARG   171      39.906  66.101  34.830  1.00  0.00           H  
ATOM   2430 HH22 ARG   171      39.017  66.582  33.442  1.00  0.00           H  
ATOM   2431  C   ARG   171      39.906  69.633  40.285  1.00  0.00           C  
ATOM   2432  O   ARG   171      40.960  69.943  40.892  1.00  0.00           O  
ATOM   2433  N   GLU   172      38.825  70.392  40.223  1.00  0.00           N  
ATOM   2434  H   GLU   172      38.031  70.168  39.640  1.00  0.00           H  
ATOM   2435  CA  GLU   172      38.832  71.686  40.882  1.00  0.00           C  
ATOM   2436  HA  GLU   172      39.784  72.208  40.786  1.00  0.00           H  
ATOM   2437  CB  GLU   172      37.781  72.663  40.277  1.00  0.00           C  
ATOM   2438  HB2 GLU   172      37.786  72.590  39.190  1.00  0.00           H  
ATOM   2439  HB3 GLU   172      36.765  72.462  40.618  1.00  0.00           H  
ATOM   2440  CG  GLU   172      38.167  74.086  40.654  1.00  0.00           C  
ATOM   2441  HG2 GLU   172      38.359  74.027  41.726  1.00  0.00           H  
ATOM   2442  HG3 GLU   172      37.282  74.718  40.587  1.00  0.00           H  
ATOM   2443  CD  GLU   172      39.410  74.730  39.911  1.00  0.00           C  
ATOM   2444  OE1 GLU   172      40.034  74.065  38.994  1.00  0.00           O  
ATOM   2445  OE2 GLU   172      39.903  75.831  40.207  1.00  0.00           O  
ATOM   2446  C   GLU   172      38.674  71.595  42.419  1.00  0.00           C  
ATOM   2447  O   GLU   172      39.362  72.262  43.195  1.00  0.00           O  
ATOM   2448  N   ARG   173      37.810  70.638  42.859  1.00  0.00           N  
ATOM   2449  H   ARG   173      37.319  70.058  42.193  1.00  0.00           H  
ATOM   2450  CA  ARG   173      37.690  70.243  44.332  1.00  0.00           C  
ATOM   2451  HA  ARG   173      37.518  71.129  44.943  1.00  0.00           H  
ATOM   2452  CB  ARG   173      36.610  69.247  44.537  1.00  0.00           C  
ATOM   2453  HB2 ARG   173      36.831  68.389  43.902  1.00  0.00           H  
ATOM   2454  HB3 ARG   173      36.660  68.995  45.597  1.00  0.00           H  
ATOM   2455  CG  ARG   173      35.181  69.774  44.351  1.00  0.00           C  
ATOM   2456  HG2 ARG   173      35.165  70.319  43.407  1.00  0.00           H  
ATOM   2457  HG3 ARG   173      34.907  70.494  45.121  1.00  0.00           H  
ATOM   2458  CD  ARG   173      34.107  68.593  44.497  1.00  0.00           C  
ATOM   2459  HD2 ARG   173      34.185  67.789  43.765  1.00  0.00           H  
ATOM   2460  HD3 ARG   173      34.258  68.221  45.511  1.00  0.00           H  
ATOM   2461  NE  ARG   173      32.824  69.125  44.433  1.00  0.00           N  
ATOM   2462  HE  ARG   173      32.691  70.078  44.743  1.00  0.00           H  
ATOM   2463  CZ  ARG   173      31.628  68.566  44.235  1.00  0.00           C  
ATOM   2464  NH1 ARG   173      31.478  67.272  44.103  1.00  0.00           N  
ATOM   2465 HH11 ARG   173      32.175  66.577  44.328  1.00  0.00           H  
ATOM   2466 HH12 ARG   173      30.634  66.928  43.667  1.00  0.00           H  
ATOM   2467  NH2 ARG   173      30.547  69.258  44.278  1.00  0.00           N  
ATOM   2468 HH21 ARG   173      30.693  70.208  44.589  1.00  0.00           H  
ATOM   2469 HH22 ARG   173      29.685  68.745  44.155  1.00  0.00           H  
ATOM   2470  C   ARG   173      39.065  69.754  44.934  1.00  0.00           C  
ATOM   2471  O   ARG   173      39.523  70.228  46.026  1.00  0.00           O  
ATOM   2472  N   LEU   174      39.795  68.987  44.143  1.00  0.00           N  
ATOM   2473  H   LEU   174      39.389  68.703  43.263  1.00  0.00           H  
ATOM   2474  CA  LEU   174      41.068  68.455  44.579  1.00  0.00           C  
ATOM   2475  HA  LEU   174      40.896  68.136  45.607  1.00  0.00           H  
ATOM   2476  CB  LEU   174      41.541  67.212  43.773  1.00  0.00           C  
ATOM   2477  HB2 LEU   174      42.579  66.996  44.025  1.00  0.00           H  
ATOM   2478  HB3 LEU   174      41.584  67.447  42.710  1.00  0.00           H  
ATOM   2479  CG  LEU   174      40.727  65.936  43.985  1.00  0.00           C  
ATOM   2480  HG  LEU   174      39.675  66.218  44.037  1.00  0.00           H  
ATOM   2481  CD1 LEU   174      41.031  65.036  42.747  1.00  0.00           C  
ATOM   2482 HD11 LEU   174      42.072  64.724  42.841  1.00  0.00           H  
ATOM   2483 HD12 LEU   174      40.387  64.161  42.663  1.00  0.00           H  
ATOM   2484 HD13 LEU   174      40.917  65.670  41.868  1.00  0.00           H  
ATOM   2485  CD2 LEU   174      41.032  65.266  45.350  1.00  0.00           C  
ATOM   2486 HD21 LEU   174      40.853  65.958  46.173  1.00  0.00           H  
ATOM   2487 HD22 LEU   174      40.424  64.368  45.461  1.00  0.00           H  
ATOM   2488 HD23 LEU   174      42.084  64.997  45.253  1.00  0.00           H  
ATOM   2489  C   LEU   174      42.146  69.608  44.589  1.00  0.00           C  
ATOM   2490  O   LEU   174      42.996  69.496  45.446  1.00  0.00           O  
ATOM   2491  N   ALA   175      42.138  70.567  43.655  1.00  0.00           N  
ATOM   2492  H   ALA   175      41.224  70.672  43.238  1.00  0.00           H  
ATOM   2493  CA  ALA   175      43.187  71.586  43.508  1.00  0.00           C  
ATOM   2494  HA  ALA   175      44.165  71.162  43.280  1.00  0.00           H  
ATOM   2495  CB  ALA   175      42.800  72.459  42.225  1.00  0.00           C  
ATOM   2496  HB1 ALA   175      41.724  72.621  42.156  1.00  0.00           H  
ATOM   2497  HB2 ALA   175      43.321  73.415  42.294  1.00  0.00           H  
ATOM   2498  HB3 ALA   175      43.160  72.005  41.302  1.00  0.00           H  
ATOM   2499  C   ALA   175      43.356  72.369  44.809  1.00  0.00           C  
ATOM   2500  O   ALA   175      44.415  72.928  45.030  1.00  0.00           O  
ATOM   2501  N   ALA   176      42.248  72.561  45.595  1.00  0.00           N  
ATOM   2502  H   ALA   176      41.390  72.229  45.178  1.00  0.00           H  
ATOM   2503  CA  ALA   176      42.237  73.364  46.822  1.00  0.00           C  
ATOM   2504  HA  ALA   176      42.705  74.334  46.652  1.00  0.00           H  
ATOM   2505  CB  ALA   176      40.759  73.709  47.130  1.00  0.00           C  
ATOM   2506  HB1 ALA   176      40.258  72.789  47.432  1.00  0.00           H  
ATOM   2507  HB2 ALA   176      40.297  74.164  46.254  1.00  0.00           H  
ATOM   2508  HB3 ALA   176      40.707  74.507  47.870  1.00  0.00           H  
ATOM   2509  C   ALA   176      43.010  72.634  47.971  1.00  0.00           C  
ATOM   2510  O   ALA   176      43.539  73.289  48.855  1.00  0.00           O  
ATOM   2511  N   VAL   177      43.038  71.301  47.938  1.00  0.00           N  
ATOM   2512  H   VAL   177      42.673  70.884  47.093  1.00  0.00           H  
ATOM   2513  CA  VAL   177      43.860  70.534  48.926  1.00  0.00           C  
ATOM   2514  HA  VAL   177      44.124  71.133  49.797  1.00  0.00           H  
ATOM   2515  CB  VAL   177      43.015  69.362  49.516  1.00  0.00           C  
ATOM   2516  HB  VAL   177      43.653  68.993  50.318  1.00  0.00           H  
ATOM   2517  CG1 VAL   177      41.753  69.956  50.075  1.00  0.00           C  
ATOM   2518 HG11 VAL   177      41.225  69.180  50.630  1.00  0.00           H  
ATOM   2519 HG12 VAL   177      41.029  70.287  49.331  1.00  0.00           H  
ATOM   2520 HG13 VAL   177      41.934  70.713  50.838  1.00  0.00           H  
ATOM   2521  CG2 VAL   177      42.678  68.300  48.468  1.00  0.00           C  
ATOM   2522 HG21 VAL   177      43.580  67.905  48.001  1.00  0.00           H  
ATOM   2523 HG22 VAL   177      42.178  68.756  47.614  1.00  0.00           H  
ATOM   2524 HG23 VAL   177      42.097  67.490  48.908  1.00  0.00           H  
ATOM   2525  C   VAL   177      45.153  69.888  48.412  1.00  0.00           C  
ATOM   2526  O   VAL   177      46.078  69.784  49.195  1.00  0.00           O  
ATOM   2527  N   VAL   178      45.316  69.660  47.121  1.00  0.00           N  
ATOM   2528  H   VAL   178      44.497  69.704  46.532  1.00  0.00           H  
ATOM   2529  CA  VAL   178      46.638  69.289  46.537  1.00  0.00           C  
ATOM   2530  HA  VAL   178      47.169  68.604  47.198  1.00  0.00           H  
ATOM   2531  CB  VAL   178      46.475  68.650  45.154  1.00  0.00           C  
ATOM   2532  HB  VAL   178      46.147  69.458  44.499  1.00  0.00           H  
ATOM   2533  CG1 VAL   178      47.843  68.085  44.716  1.00  0.00           C  
ATOM   2534 HG11 VAL   178      48.214  67.410  45.487  1.00  0.00           H  
ATOM   2535 HG12 VAL   178      47.879  67.492  43.802  1.00  0.00           H  
ATOM   2536 HG13 VAL   178      48.478  68.963  44.601  1.00  0.00           H  
ATOM   2537  CG2 VAL   178      45.374  67.508  45.185  1.00  0.00           C  
ATOM   2538 HG21 VAL   178      45.120  67.158  44.184  1.00  0.00           H  
ATOM   2539 HG22 VAL   178      44.455  67.769  45.711  1.00  0.00           H  
ATOM   2540 HG23 VAL   178      45.796  66.644  45.698  1.00  0.00           H  
ATOM   2541  C   VAL   178      47.521  70.535  46.441  1.00  0.00           C  
ATOM   2542  O   VAL   178      48.531  70.723  47.133  1.00  0.00           O  
ATOM   2543  N   ASP   179      47.111  71.480  45.583  1.00  0.00           N  
ATOM   2544  H   ASP   179      46.182  71.407  45.193  1.00  0.00           H  
ATOM   2545  CA  ASP   179      47.901  72.568  44.995  1.00  0.00           C  
ATOM   2546  HA  ASP   179      48.802  72.165  44.532  1.00  0.00           H  
ATOM   2547  CB  ASP   179      47.270  73.216  43.803  1.00  0.00           C  
ATOM   2548  HB2 ASP   179      46.348  73.673  44.163  1.00  0.00           H  
ATOM   2549  HB3 ASP   179      47.905  73.948  43.304  1.00  0.00           H  
ATOM   2550  CG  ASP   179      46.877  72.285  42.641  1.00  0.00           C  
ATOM   2551  OD1 ASP   179      47.226  71.088  42.660  1.00  0.00           O  
ATOM   2552  OD2 ASP   179      46.189  72.785  41.739  1.00  0.00           O  
ATOM   2553  C   ASP   179      48.247  73.622  45.939  1.00  0.00           C  
ATOM   2554  O   ASP   179      49.102  74.469  45.637  1.00  0.00           O  
ATOM   2555  N   GLN   180      47.537  73.704  47.089  1.00  0.00           N  
ATOM   2556  H   GLN   180      46.770  73.073  47.273  1.00  0.00           H  
ATOM   2557  CA  GLN   180      47.714  74.799  48.112  1.00  0.00           C  
ATOM   2558  HA  GLN   180      47.388  75.799  47.828  1.00  0.00           H  
ATOM   2559  CB  GLN   180      46.877  74.516  49.374  1.00  0.00           C  
ATOM   2560  HB2 GLN   180      46.819  73.439  49.527  1.00  0.00           H  
ATOM   2561  HB3 GLN   180      45.866  74.837  49.125  1.00  0.00           H  
ATOM   2562  CG  GLN   180      47.355  75.137  50.652  1.00  0.00           C  
ATOM   2563  HG2 GLN   180      46.608  75.140  51.445  1.00  0.00           H  
ATOM   2564  HG3 GLN   180      48.263  74.605  50.934  1.00  0.00           H  
ATOM   2565  CD  GLN   180      47.576  76.636  50.567  1.00  0.00           C  
ATOM   2566  OE1 GLN   180      46.732  77.349  50.074  1.00  0.00           O  
ATOM   2567  NE2 GLN   180      48.666  77.128  51.086  1.00  0.00           N  
ATOM   2568 HE21 GLN   180      49.316  76.529  51.576  1.00  0.00           H  
ATOM   2569 HE22 GLN   180      48.914  78.106  51.141  1.00  0.00           H  
ATOM   2570  C   GLN   180      49.227  74.791  48.402  1.00  0.00           C  
ATOM   2571  O   GLN   180      49.771  73.756  48.752  1.00  0.00           O  
ATOM   2572  N   GLY   181      49.938  75.940  48.171  1.00  0.00           N  
ATOM   2573  H   GLY   181      49.459  76.746  47.795  1.00  0.00           H  
ATOM   2574  CA  GLY   181      51.362  76.110  48.434  1.00  0.00           C  
ATOM   2575  HA2 GLY   181      51.492  76.153  49.515  1.00  0.00           H  
ATOM   2576  HA3 GLY   181      51.635  77.093  48.052  1.00  0.00           H  
ATOM   2577  C   GLY   181      52.345  75.138  47.748  1.00  0.00           C  
ATOM   2578  O   GLY   181      53.507  75.062  48.164  1.00  0.00           O  
ATOM   2579  N   ARG   182      51.919  74.374  46.721  1.00  0.00           N  
ATOM   2580  H   ARG   182      50.976  74.576  46.420  1.00  0.00           H  
ATOM   2581  CA  ARG   182      52.744  73.445  45.878  1.00  0.00           C  
ATOM   2582  HA  ARG   182      53.654  73.115  46.378  1.00  0.00           H  
ATOM   2583  CB  ARG   182      52.075  72.128  45.384  1.00  0.00           C  
ATOM   2584  HB2 ARG   182      51.221  72.374  44.753  1.00  0.00           H  
ATOM   2585  HB3 ARG   182      52.696  71.646  44.629  1.00  0.00           H  
ATOM   2586  CG  ARG   182      51.665  71.182  46.522  1.00  0.00           C  
ATOM   2587  HG2 ARG   182      50.879  71.617  47.139  1.00  0.00           H  
ATOM   2588  HG3 ARG   182      52.519  70.978  47.168  1.00  0.00           H  
ATOM   2589  CD  ARG   182      51.253  69.838  45.885  1.00  0.00           C  
ATOM   2590  HD2 ARG   182      52.093  69.541  45.258  1.00  0.00           H  
ATOM   2591  HD3 ARG   182      50.322  69.891  45.319  1.00  0.00           H  
ATOM   2592  NE  ARG   182      51.039  68.803  46.903  1.00  0.00           N  
ATOM   2593  HE  ARG   182      51.167  69.142  47.845  1.00  0.00           H  
ATOM   2594  CZ  ARG   182      51.085  67.544  46.797  1.00  0.00           C  
ATOM   2595  NH1 ARG   182      50.910  66.831  47.889  1.00  0.00           N  
ATOM   2596 HH11 ARG   182      50.627  67.184  48.792  1.00  0.00           H  
ATOM   2597 HH12 ARG   182      51.140  65.850  47.812  1.00  0.00           H  
ATOM   2598  NH2 ARG   182      51.326  66.943  45.637  1.00  0.00           N  
ATOM   2599 HH21 ARG   182      51.146  67.437  44.774  1.00  0.00           H  
ATOM   2600 HH22 ARG   182      51.402  65.939  45.557  1.00  0.00           H  
ATOM   2601  C   ARG   182      53.223  74.109  44.618  1.00  0.00           C  
ATOM   2602  O   ARG   182      52.403  74.688  43.848  1.00  0.00           O  
ATOM   2603  N   THR   183      54.528  74.000  44.337  1.00  0.00           N  
ATOM   2604  H   THR   183      55.031  73.575  45.103  1.00  0.00           H  
ATOM   2605  CA  THR   183      55.129  74.466  43.032  1.00  0.00           C  
ATOM   2606  HA  THR   183      54.756  75.485  42.937  1.00  0.00           H  
ATOM   2607  CB  THR   183      56.681  74.363  42.908  1.00  0.00           C  
ATOM   2608  HB  THR   183      56.907  74.673  41.888  1.00  0.00           H  
ATOM   2609  CG2 THR   183      57.514  75.282  43.745  1.00  0.00           C  
ATOM   2610 HG21 THR   183      57.292  75.102  44.797  1.00  0.00           H  
ATOM   2611 HG22 THR   183      57.327  76.297  43.395  1.00  0.00           H  
ATOM   2612 HG23 THR   183      58.576  75.068  43.624  1.00  0.00           H  
ATOM   2613  OG1 THR   183      57.112  73.067  43.198  1.00  0.00           O  
ATOM   2614  HG1 THR   183      56.902  72.862  44.112  1.00  0.00           H  
ATOM   2615  C   THR   183      54.553  73.683  41.797  1.00  0.00           C  
ATOM   2616  O   THR   183      54.044  72.581  42.027  1.00  0.00           O  
ATOM   2617  N   PRO   184      54.478  74.245  40.546  1.00  0.00           N  
ATOM   2618  CD  PRO   184      55.061  75.540  40.175  1.00  0.00           C  
ATOM   2619  HD2 PRO   184      54.851  76.219  41.002  1.00  0.00           H  
ATOM   2620  HD3 PRO   184      56.134  75.357  40.125  1.00  0.00           H  
ATOM   2621  CG  PRO   184      54.296  75.907  38.903  1.00  0.00           C  
ATOM   2622  HG2 PRO   184      54.852  76.629  38.305  1.00  0.00           H  
ATOM   2623  HG3 PRO   184      53.323  76.311  39.183  1.00  0.00           H  
ATOM   2624  CB  PRO   184      54.122  74.544  38.215  1.00  0.00           C  
ATOM   2625  HB2 PRO   184      55.048  74.123  37.824  1.00  0.00           H  
ATOM   2626  HB3 PRO   184      53.339  74.508  37.457  1.00  0.00           H  
ATOM   2627  CA  PRO   184      53.692  73.699  39.473  1.00  0.00           C  
ATOM   2628  HA  PRO   184      52.657  73.936  39.718  1.00  0.00           H  
ATOM   2629  C   PRO   184      53.823  72.209  39.135  1.00  0.00           C  
ATOM   2630  O   PRO   184      52.785  71.689  38.713  1.00  0.00           O  
ATOM   2631  N   ALA   185      54.964  71.521  39.246  1.00  0.00           N  
ATOM   2632  H   ALA   185      55.819  71.982  39.521  1.00  0.00           H  
ATOM   2633  CA  ALA   185      55.146  70.110  38.838  1.00  0.00           C  
ATOM   2634  HA  ALA   185      54.794  70.015  37.811  1.00  0.00           H  
ATOM   2635  CB  ALA   185      56.606  69.782  38.922  1.00  0.00           C  
ATOM   2636  HB1 ALA   185      57.148  70.456  38.259  1.00  0.00           H  
ATOM   2637  HB2 ALA   185      56.994  69.794  39.941  1.00  0.00           H  
ATOM   2638  HB3 ALA   185      56.777  68.775  38.541  1.00  0.00           H  
ATOM   2639  C   ALA   185      54.351  69.136  39.643  1.00  0.00           C  
ATOM   2640  O   ALA   185      54.253  67.987  39.131  1.00  0.00           O  
ATOM   2641  N   PHE   186      53.999  69.492  40.914  1.00  0.00           N  
ATOM   2642  H   PHE   186      53.988  70.481  41.117  1.00  0.00           H  
ATOM   2643  CA  PHE   186      53.551  68.589  41.938  1.00  0.00           C  
ATOM   2644  HA  PHE   186      53.727  67.575  41.581  1.00  0.00           H  
ATOM   2645  CB  PHE   186      54.451  68.815  43.152  1.00  0.00           C  
ATOM   2646  HB2 PHE   186      54.109  69.768  43.556  1.00  0.00           H  
ATOM   2647  HB3 PHE   186      54.287  68.113  43.970  1.00  0.00           H  
ATOM   2648  CG  PHE   186      55.954  68.784  42.849  1.00  0.00           C  
ATOM   2649  CD1 PHE   186      56.536  67.593  42.447  1.00  0.00           C  
ATOM   2650  HD1 PHE   186      55.951  66.687  42.392  1.00  0.00           H  
ATOM   2651  CE1 PHE   186      57.892  67.546  42.088  1.00  0.00           C  
ATOM   2652  HE1 PHE   186      58.206  66.628  41.612  1.00  0.00           H  
ATOM   2653  CZ  PHE   186      58.706  68.723  42.024  1.00  0.00           C  
ATOM   2654  HZ  PHE   186      59.729  68.767  41.681  1.00  0.00           H  
ATOM   2655  CE2 PHE   186      58.111  69.900  42.485  1.00  0.00           C  
ATOM   2656  HE2 PHE   186      58.727  70.787  42.473  1.00  0.00           H  
ATOM   2657  CD2 PHE   186      56.715  69.950  42.900  1.00  0.00           C  
ATOM   2658  HD2 PHE   186      56.252  70.896  43.140  1.00  0.00           H  
ATOM   2659  C   PHE   186      52.044  68.808  42.218  1.00  0.00           C  
ATOM   2660  O   PHE   186      51.482  68.290  43.190  1.00  0.00           O  
ATOM   2661  N   ARG   187      51.365  69.676  41.476  1.00  0.00           N  
ATOM   2662  H   ARG   187      51.834  70.053  40.665  1.00  0.00           H  
ATOM   2663  CA  ARG   187      49.901  69.935  41.480  1.00  0.00           C  
ATOM   2664  HA  ARG   187      49.598  69.967  42.527  1.00  0.00           H  
ATOM   2665  CB  ARG   187      49.732  71.300  40.745  1.00  0.00           C  
ATOM   2666  HB2 ARG   187      50.118  71.134  39.740  1.00  0.00           H  
ATOM   2667  HB3 ARG   187      48.677  71.572  40.722  1.00  0.00           H  
ATOM   2668  CG  ARG   187      50.501  72.391  41.441  1.00  0.00           C  
ATOM   2669  HG2 ARG   187      50.040  72.547  42.416  1.00  0.00           H  
ATOM   2670  HG3 ARG   187      51.571  72.223  41.566  1.00  0.00           H  
ATOM   2671  CD  ARG   187      50.202  73.681  40.741  1.00  0.00           C  
ATOM   2672  HD2 ARG   187      49.116  73.770  40.706  1.00  0.00           H  
ATOM   2673  HD3 ARG   187      50.507  73.454  39.720  1.00  0.00           H  
ATOM   2674  NE  ARG   187      50.824  74.854  41.364  1.00  0.00           N  
ATOM   2675  HE  ARG   187      51.286  74.644  42.238  1.00  0.00           H  
ATOM   2676  CZ  ARG   187      51.069  75.968  40.731  1.00  0.00           C  
ATOM   2677  NH1 ARG   187      50.607  76.311  39.555  1.00  0.00           N  
ATOM   2678 HH11 ARG   187      50.288  75.524  39.008  1.00  0.00           H  
ATOM   2679 HH12 ARG   187      50.842  77.211  39.162  1.00  0.00           H  
ATOM   2680  NH2 ARG   187      51.909  76.737  41.370  1.00  0.00           N  
ATOM   2681 HH21 ARG   187      52.215  76.643  42.328  1.00  0.00           H  
ATOM   2682 HH22 ARG   187      52.242  77.567  40.901  1.00  0.00           H  
ATOM   2683  C   ARG   187      49.056  68.877  40.804  1.00  0.00           C  
ATOM   2684  O   ARG   187      49.660  68.111  40.077  1.00  0.00           O  
ATOM   2685  N   VAL   188      47.772  68.833  41.089  1.00  0.00           N  
ATOM   2686  H   VAL   188      47.382  69.684  41.466  1.00  0.00           H  
ATOM   2687  CA  VAL   188      46.841  67.770  40.565  1.00  0.00           C  
ATOM   2688  HA  VAL   188      47.483  66.914  40.771  1.00  0.00           H  
ATOM   2689  CB  VAL   188      45.420  67.739  41.201  1.00  0.00           C  
ATOM   2690  HB  VAL   188      45.544  67.424  42.237  1.00  0.00           H  
ATOM   2691  CG1 VAL   188      44.722  69.129  41.193  1.00  0.00           C  
ATOM   2692 HG11 VAL   188      43.870  69.134  41.874  1.00  0.00           H  
ATOM   2693 HG12 VAL   188      44.415  69.508  40.218  1.00  0.00           H  
ATOM   2694 HG13 VAL   188      45.399  69.905  41.552  1.00  0.00           H  
ATOM   2695  CG2 VAL   188      44.418  66.695  40.687  1.00  0.00           C  
ATOM   2696 HG21 VAL   188      43.510  66.572  41.278  1.00  0.00           H  
ATOM   2697 HG22 VAL   188      44.925  65.743  40.841  1.00  0.00           H  
ATOM   2698 HG23 VAL   188      44.083  66.835  39.660  1.00  0.00           H  
ATOM   2699  C   VAL   188      46.753  67.865  39.024  1.00  0.00           C  
ATOM   2700  O   VAL   188      46.799  68.926  38.453  1.00  0.00           O  
ATOM   2701  N   GLN   189      46.588  66.776  38.320  1.00  0.00           N  
ATOM   2702  H   GLN   189      46.436  65.873  38.745  1.00  0.00           H  
ATOM   2703  CA  GLN   189      46.406  66.823  36.810  1.00  0.00           C  
ATOM   2704  HA  GLN   189      45.935  67.763  36.521  1.00  0.00           H  
ATOM   2705  CB  GLN   189      47.718  66.641  36.083  1.00  0.00           C  
ATOM   2706  HB2 GLN   189      48.314  67.484  36.431  1.00  0.00           H  
ATOM   2707  HB3 GLN   189      47.555  66.729  35.009  1.00  0.00           H  
ATOM   2708  CG  GLN   189      48.532  65.411  36.453  1.00  0.00           C  
ATOM   2709  HG2 GLN   189      48.976  65.599  37.431  1.00  0.00           H  
ATOM   2710  HG3 GLN   189      47.860  64.559  36.553  1.00  0.00           H  
ATOM   2711  CD  GLN   189      49.536  64.893  35.331  1.00  0.00           C  
ATOM   2712  OE1 GLN   189      50.778  64.890  35.525  1.00  0.00           O  
ATOM   2713  NE2 GLN   189      49.104  64.365  34.164  1.00  0.00           N  
ATOM   2714 HE21 GLN   189      48.101  64.294  34.061  1.00  0.00           H  
ATOM   2715 HE22 GLN   189      49.733  64.094  33.422  1.00  0.00           H  
ATOM   2716  C   GLN   189      45.340  65.719  36.496  1.00  0.00           C  
ATOM   2717  O   GLN   189      45.251  64.734  37.187  1.00  0.00           O  
ATOM   2718  N   PRO   190      44.669  65.731  35.316  1.00  0.00           N  
ATOM   2719  CD  PRO   190      44.669  66.812  34.374  1.00  0.00           C  
ATOM   2720  HD2 PRO   190      44.566  67.778  34.869  1.00  0.00           H  
ATOM   2721  HD3 PRO   190      45.596  66.712  33.810  1.00  0.00           H  
ATOM   2722  CG  PRO   190      43.512  66.492  33.391  1.00  0.00           C  
ATOM   2723  HG2 PRO   190      43.632  66.627  32.316  1.00  0.00           H  
ATOM   2724  HG3 PRO   190      42.546  66.948  33.606  1.00  0.00           H  
ATOM   2725  CB  PRO   190      43.426  64.987  33.460  1.00  0.00           C  
ATOM   2726  HB2 PRO   190      42.396  64.631  33.470  1.00  0.00           H  
ATOM   2727  HB3 PRO   190      44.080  64.615  32.671  1.00  0.00           H  
ATOM   2728  CA  PRO   190      44.050  64.537  34.778  1.00  0.00           C  
ATOM   2729  HA  PRO   190      43.241  64.164  35.406  1.00  0.00           H  
ATOM   2730  C   PRO   190      45.072  63.458  34.451  1.00  0.00           C  
ATOM   2731  O   PRO   190      46.273  63.704  34.161  1.00  0.00           O  
ATOM   2732  N   MET   191      44.576  62.229  34.647  1.00  0.00           N  
ATOM   2733  H   MET   191      43.577  62.180  34.785  1.00  0.00           H  
ATOM   2734  CA  MET   191      45.447  61.050  34.677  1.00  0.00           C  
ATOM   2735  HA  MET   191      46.375  61.379  35.147  1.00  0.00           H  
ATOM   2736  CB  MET   191      44.748  59.896  35.382  1.00  0.00           C  
ATOM   2737  HB2 MET   191      44.650  60.191  36.427  1.00  0.00           H  
ATOM   2738  HB3 MET   191      43.758  59.930  34.926  1.00  0.00           H  
ATOM   2739  CG  MET   191      45.313  58.454  35.201  1.00  0.00           C  
ATOM   2740  HG2 MET   191      44.524  57.722  35.376  1.00  0.00           H  
ATOM   2741  HG3 MET   191      45.637  58.321  34.169  1.00  0.00           H  
ATOM   2742  SD  MET   191      46.816  58.167  36.236  1.00  0.00           S  
ATOM   2743  CE  MET   191      45.958  57.620  37.633  1.00  0.00           C  
ATOM   2744  HE1 MET   191      45.595  56.598  37.529  1.00  0.00           H  
ATOM   2745  HE2 MET   191      45.163  58.313  37.909  1.00  0.00           H  
ATOM   2746  HE3 MET   191      46.729  57.483  38.391  1.00  0.00           H  
ATOM   2747  C   MET   191      45.817  60.595  33.280  1.00  0.00           C  
ATOM   2748  O   MET   191      44.871  60.257  32.528  1.00  0.00           O  
ATOM   2749  N   PRO   192      47.153  60.432  32.917  1.00  0.00           N  
ATOM   2750  CD  PRO   192      48.315  60.808  33.672  1.00  0.00           C  
ATOM   2751  HD2 PRO   192      48.198  61.766  34.177  1.00  0.00           H  
ATOM   2752  HD3 PRO   192      48.620  59.998  34.335  1.00  0.00           H  
ATOM   2753  CG  PRO   192      49.337  61.005  32.600  1.00  0.00           C  
ATOM   2754  HG2 PRO   192      50.289  60.754  33.067  1.00  0.00           H  
ATOM   2755  HG3 PRO   192      49.403  62.073  32.392  1.00  0.00           H  
ATOM   2756  CB  PRO   192      48.887  60.332  31.325  1.00  0.00           C  
ATOM   2757  HB2 PRO   192      49.548  59.467  31.376  1.00  0.00           H  
ATOM   2758  HB3 PRO   192      49.052  60.783  30.347  1.00  0.00           H  
ATOM   2759  CA  PRO   192      47.487  59.958  31.538  1.00  0.00           C  
ATOM   2760  HA  PRO   192      46.848  60.532  30.867  1.00  0.00           H  
ATOM   2761  C   PRO   192      47.276  58.471  31.433  1.00  0.00           C  
ATOM   2762  O   PRO   192      47.475  57.700  32.306  1.00  0.00           O  
ATOM   2763  N   LEU   193      46.746  58.026  30.310  1.00  0.00           N  
ATOM   2764  H   LEU   193      46.593  58.724  29.596  1.00  0.00           H  
ATOM   2765  CA  LEU   193      46.229  56.759  29.865  1.00  0.00           C  
ATOM   2766  HA  LEU   193      46.421  55.955  30.576  1.00  0.00           H  
ATOM   2767  CB  LEU   193      44.676  56.870  29.741  1.00  0.00           C  
ATOM   2768  HB2 LEU   193      44.484  57.495  30.613  1.00  0.00           H  
ATOM   2769  HB3 LEU   193      44.412  57.430  28.845  1.00  0.00           H  
ATOM   2770  CG  LEU   193      43.746  55.629  29.709  1.00  0.00           C  
ATOM   2771  HG  LEU   193      44.088  55.060  28.844  1.00  0.00           H  
ATOM   2772  CD1 LEU   193      43.837  54.803  30.975  1.00  0.00           C  
ATOM   2773 HD11 LEU   193      44.834  54.392  31.135  1.00  0.00           H  
ATOM   2774 HD12 LEU   193      43.138  53.968  31.021  1.00  0.00           H  
ATOM   2775 HD13 LEU   193      43.548  55.406  31.836  1.00  0.00           H  
ATOM   2776  CD2 LEU   193      42.344  56.055  29.503  1.00  0.00           C  
ATOM   2777 HD21 LEU   193      42.080  56.589  30.415  1.00  0.00           H  
ATOM   2778 HD22 LEU   193      41.707  55.171  29.484  1.00  0.00           H  
ATOM   2779 HD23 LEU   193      42.264  56.544  28.532  1.00  0.00           H  
ATOM   2780  C   LEU   193      46.887  56.431  28.463  1.00  0.00           C  
ATOM   2781  O   LEU   193      46.926  57.326  27.546  1.00  0.00           O  
ATOM   2782  N   ALA   194      47.380  55.233  28.319  1.00  0.00           N  
ATOM   2783  H   ALA   194      47.636  54.689  29.131  1.00  0.00           H  
ATOM   2784  CA  ALA   194      47.905  54.697  27.071  1.00  0.00           C  
ATOM   2785  HA  ALA   194      48.420  55.556  26.641  1.00  0.00           H  
ATOM   2786  CB  ALA   194      48.902  53.577  27.342  1.00  0.00           C  
ATOM   2787  HB1 ALA   194      49.835  53.949  27.766  1.00  0.00           H  
ATOM   2788  HB2 ALA   194      48.543  52.797  28.013  1.00  0.00           H  
ATOM   2789  HB3 ALA   194      49.186  53.007  26.457  1.00  0.00           H  
ATOM   2790  C   ALA   194      46.707  54.083  26.359  1.00  0.00           C  
ATOM   2791  O   ALA   194      45.883  53.346  26.911  1.00  0.00           O  
ATOM   2792  N   VAL   195      46.532  54.572  25.121  1.00  0.00           N  
ATOM   2793  H   VAL   195      47.295  55.102  24.726  1.00  0.00           H  
ATOM   2794  CA  VAL   195      45.350  54.476  24.180  1.00  0.00           C  
ATOM   2795  HA  VAL   195      44.815  53.573  24.475  1.00  0.00           H  
ATOM   2796  CB  VAL   195      44.444  55.703  24.438  1.00  0.00           C  
ATOM   2797  HB  VAL   195      43.409  55.517  24.150  1.00  0.00           H  
ATOM   2798  CG1 VAL   195      44.195  55.950  25.968  1.00  0.00           C  
ATOM   2799 HG11 VAL   195      45.147  56.174  26.448  1.00  0.00           H  
ATOM   2800 HG12 VAL   195      43.649  55.116  26.411  1.00  0.00           H  
ATOM   2801 HG13 VAL   195      43.576  56.841  26.069  1.00  0.00           H  
ATOM   2802  CG2 VAL   195      45.040  57.031  23.834  1.00  0.00           C  
ATOM   2803 HG21 VAL   195      45.121  56.957  22.750  1.00  0.00           H  
ATOM   2804 HG22 VAL   195      44.482  57.927  24.107  1.00  0.00           H  
ATOM   2805 HG23 VAL   195      46.028  57.141  24.280  1.00  0.00           H  
ATOM   2806  C   VAL   195      45.691  54.414  22.679  1.00  0.00           C  
ATOM   2807  O   VAL   195      46.706  54.825  22.098  1.00  0.00           O  
ATOM   2808  N   HIE   196      44.638  53.972  21.968  1.00  0.00           N  
ATOM   2809  H   HIE   196      43.713  53.885  22.365  1.00  0.00           H  
ATOM   2810  CA  HIE   196      44.719  53.507  20.554  1.00  0.00           C  
ATOM   2811  HA  HIE   196      45.116  54.317  19.942  1.00  0.00           H  
ATOM   2812  CB  HIE   196      45.683  52.302  20.487  1.00  0.00           C  
ATOM   2813  HB2 HIE   196      46.671  52.528  20.886  1.00  0.00           H  
ATOM   2814  HB3 HIE   196      45.239  51.468  21.029  1.00  0.00           H  
ATOM   2815  CG  HIE   196      45.828  51.809  19.064  1.00  0.00           C  
ATOM   2816  ND1 HIE   196      45.223  50.678  18.483  1.00  0.00           N  
ATOM   2817  CE1 HIE   196      45.454  50.773  17.131  1.00  0.00           C  
ATOM   2818  HE1 HIE   196      45.308  49.955  16.441  1.00  0.00           H  
ATOM   2819  NE2 HIE   196      46.180  51.845  16.878  1.00  0.00           N  
ATOM   2820  HE2 HIE   196      46.471  52.180  15.970  1.00  0.00           H  
ATOM   2821  CD2 HIE   196      46.433  52.543  18.054  1.00  0.00           C  
ATOM   2822  HD2 HIE   196      47.042  53.430  18.148  1.00  0.00           H  
ATOM   2823  C   HIE   196      43.312  53.185  19.995  1.00  0.00           C  
ATOM   2824  O   HIE   196      42.490  52.725  20.762  1.00  0.00           O  
ATOM   2825  N   ARG   197      43.073  53.286  18.672  1.00  0.00           N  
ATOM   2826  H   ARG   197      43.589  53.996  18.173  1.00  0.00           H  
ATOM   2827  CA  ARG   197      41.857  52.765  18.064  1.00  0.00           C  
ATOM   2828  HA  ARG   197      40.976  53.187  18.549  1.00  0.00           H  
ATOM   2829  CB  ARG   197      41.862  53.417  16.672  1.00  0.00           C  
ATOM   2830  HB2 ARG   197      42.109  54.472  16.787  1.00  0.00           H  
ATOM   2831  HB3 ARG   197      42.580  52.904  16.032  1.00  0.00           H  
ATOM   2832  CG  ARG   197      40.501  53.145  15.981  1.00  0.00           C  
ATOM   2833  HG2 ARG   197      40.554  53.587  14.986  1.00  0.00           H  
ATOM   2834  HG3 ARG   197      40.324  52.090  15.773  1.00  0.00           H  
ATOM   2835  CD  ARG   197      39.265  53.818  16.568  1.00  0.00           C  
ATOM   2836  HD2 ARG   197      39.017  53.286  17.487  1.00  0.00           H  
ATOM   2837  HD3 ARG   197      39.426  54.825  16.951  1.00  0.00           H  
ATOM   2838  NE  ARG   197      38.171  53.913  15.637  1.00  0.00           N  
ATOM   2839  HE  ARG   197      38.259  54.538  14.849  1.00  0.00           H  
ATOM   2840  CZ  ARG   197      37.031  53.166  15.617  1.00  0.00           C  
ATOM   2841  NH1 ARG   197      36.257  53.366  14.654  1.00  0.00           N  
ATOM   2842 HH11 ARG   197      36.511  54.009  13.918  1.00  0.00           H  
ATOM   2843 HH12 ARG   197      35.311  53.015  14.673  1.00  0.00           H  
ATOM   2844  NH2 ARG   197      36.718  52.265  16.514  1.00  0.00           N  
ATOM   2845 HH21 ARG   197      37.343  52.141  17.297  1.00  0.00           H  
ATOM   2846 HH22 ARG   197      35.941  51.627  16.410  1.00  0.00           H  
ATOM   2847  C   ARG   197      41.791  51.253  18.081  1.00  0.00           C  
ATOM   2848  O   ARG   197      42.141  50.622  17.104  1.00  0.00           O  
ATOM   2849  N   ARG   198      41.179  50.751  19.200  1.00  0.00           N  
ATOM   2850  H   ARG   198      40.930  51.443  19.893  1.00  0.00           H  
ATOM   2851  CA  ARG   198      40.484  49.447  19.225  1.00  0.00           C  
ATOM   2852  HA  ARG   198      41.024  48.596  18.811  1.00  0.00           H  
ATOM   2853  CB  ARG   198      40.348  48.969  20.730  1.00  0.00           C  
ATOM   2854  HB2 ARG   198      39.803  49.695  21.335  1.00  0.00           H  
ATOM   2855  HB3 ARG   198      39.790  48.038  20.632  1.00  0.00           H  
ATOM   2856  CG  ARG   198      41.584  48.465  21.506  1.00  0.00           C  
ATOM   2857  HG2 ARG   198      41.327  48.249  22.544  1.00  0.00           H  
ATOM   2858  HG3 ARG   198      41.904  47.523  21.061  1.00  0.00           H  
ATOM   2859  CD  ARG   198      42.790  49.357  21.293  1.00  0.00           C  
ATOM   2860  HD2 ARG   198      42.987  49.446  20.225  1.00  0.00           H  
ATOM   2861  HD3 ARG   198      42.619  50.335  21.743  1.00  0.00           H  
ATOM   2862  NE  ARG   198      43.937  48.824  21.964  1.00  0.00           N  
ATOM   2863  HE  ARG   198      43.984  49.170  22.911  1.00  0.00           H  
ATOM   2864  CZ  ARG   198      44.975  48.237  21.468  1.00  0.00           C  
ATOM   2865  NH1 ARG   198      45.745  47.482  22.226  1.00  0.00           N  
ATOM   2866 HH11 ARG   198      45.602  47.500  23.225  1.00  0.00           H  
ATOM   2867 HH12 ARG   198      46.437  46.892  21.786  1.00  0.00           H  
ATOM   2868  NH2 ARG   198      45.291  48.323  20.182  1.00  0.00           N  
ATOM   2869 HH21 ARG   198      44.841  49.003  19.587  1.00  0.00           H  
ATOM   2870 HH22 ARG   198      46.247  48.114  19.929  1.00  0.00           H  
ATOM   2871  C   ARG   198      39.102  49.701  18.593  1.00  0.00           C  
ATOM   2872  O   ARG   198      38.785  50.747  18.089  1.00  0.00           O  
ATOM   2873  N   GLN   199      38.306  48.648  18.485  1.00  0.00           N  
ATOM   2874  H   GLN   199      38.562  47.744  18.855  1.00  0.00           H  
ATOM   2875  CA  GLN   199      37.069  48.748  17.652  1.00  0.00           C  
ATOM   2876  HA  GLN   199      37.295  49.215  16.693  1.00  0.00           H  
ATOM   2877  CB  GLN   199      36.475  47.419  17.224  1.00  0.00           C  
ATOM   2878  HB2 GLN   199      35.737  47.589  16.441  1.00  0.00           H  
ATOM   2879  HB3 GLN   199      37.259  46.810  16.774  1.00  0.00           H  
ATOM   2880  CG  GLN   199      35.971  46.513  18.267  1.00  0.00           C  
ATOM   2881  HG2 GLN   199      35.182  46.944  18.884  1.00  0.00           H  
ATOM   2882  HG3 GLN   199      35.493  45.663  17.780  1.00  0.00           H  
ATOM   2883  CD  GLN   199      37.064  46.011  19.311  1.00  0.00           C  
ATOM   2884  OE1 GLN   199      38.225  46.190  19.241  1.00  0.00           O  
ATOM   2885  NE2 GLN   199      36.584  45.505  20.428  1.00  0.00           N  
ATOM   2886 HE21 GLN   199      35.590  45.468  20.608  1.00  0.00           H  
ATOM   2887 HE22 GLN   199      37.260  45.254  21.135  1.00  0.00           H  
ATOM   2888  C   GLN   199      36.034  49.686  18.242  1.00  0.00           C  
ATOM   2889  O   GLN   199      35.236  50.198  17.517  1.00  0.00           O  
ATOM   2890  N   ASP   200      35.981  49.920  19.552  1.00  0.00           N  
ATOM   2891  H   ASP   200      36.601  49.343  20.103  1.00  0.00           H  
ATOM   2892  CA  ASP   200      34.999  50.710  20.367  1.00  0.00           C  
ATOM   2893  HA  ASP   200      34.060  50.767  19.818  1.00  0.00           H  
ATOM   2894  CB  ASP   200      34.690  49.945  21.758  1.00  0.00           C  
ATOM   2895  HB2 ASP   200      34.049  50.466  22.469  1.00  0.00           H  
ATOM   2896  HB3 ASP   200      35.591  49.825  22.359  1.00  0.00           H  
ATOM   2897  CG  ASP   200      34.164  48.504  21.456  1.00  0.00           C  
ATOM   2898  OD1 ASP   200      33.106  48.455  20.734  1.00  0.00           O  
ATOM   2899  OD2 ASP   200      34.766  47.580  21.999  1.00  0.00           O  
ATOM   2900  C   ASP   200      35.517  52.140  20.567  1.00  0.00           C  
ATOM   2901  O   ASP   200      34.606  52.996  20.866  1.00  0.00           O  
ATOM   2902  N   GLY   201      36.713  52.542  20.153  1.00  0.00           N  
ATOM   2903  H   GLY   201      37.354  51.804  19.902  1.00  0.00           H  
ATOM   2904  CA  GLY   201      37.149  53.883  19.879  1.00  0.00           C  
ATOM   2905  HA2 GLY   201      36.939  54.137  18.841  1.00  0.00           H  
ATOM   2906  HA3 GLY   201      36.666  54.595  20.548  1.00  0.00           H  
ATOM   2907  C   GLY   201      38.690  54.094  20.161  1.00  0.00           C  
ATOM   2908  O   GLY   201      39.414  53.162  20.336  1.00  0.00           O  
ATOM   2909  N   ALA   202      39.204  55.284  19.912  1.00  0.00           N  
ATOM   2910  H   ALA   202      38.579  56.017  19.611  1.00  0.00           H  
ATOM   2911  CA  ALA   202      40.613  55.624  20.163  1.00  0.00           C  
ATOM   2912  HA  ALA   202      41.181  54.710  19.990  1.00  0.00           H  
ATOM   2913  CB  ALA   202      41.091  56.633  19.072  1.00  0.00           C  
ATOM   2914  HB1 ALA   202      40.661  57.615  19.264  1.00  0.00           H  
ATOM   2915  HB2 ALA   202      40.935  56.188  18.090  1.00  0.00           H  
ATOM   2916  HB3 ALA   202      42.171  56.675  19.215  1.00  0.00           H  
ATOM   2917  C   ALA   202      41.002  55.930  21.597  1.00  0.00           C  
ATOM   2918  O   ALA   202      42.180  56.211  21.790  1.00  0.00           O  
ATOM   2919  N   LEU   203      40.094  55.915  22.638  1.00  0.00           N  
ATOM   2920  H   LEU   203      39.134  55.707  22.403  1.00  0.00           H  
ATOM   2921  CA  LEU   203      40.353  56.001  24.076  1.00  0.00           C  
ATOM   2922  HA  LEU   203      41.414  56.223  24.186  1.00  0.00           H  
ATOM   2923  CB  LEU   203      39.499  57.215  24.621  1.00  0.00           C  
ATOM   2924  HB2 LEU   203      38.444  56.955  24.538  1.00  0.00           H  
ATOM   2925  HB3 LEU   203      39.768  57.281  25.675  1.00  0.00           H  
ATOM   2926  CG  LEU   203      39.779  58.537  24.023  1.00  0.00           C  
ATOM   2927  HG  LEU   203      39.675  58.501  22.939  1.00  0.00           H  
ATOM   2928  CD1 LEU   203      38.986  59.631  24.689  1.00  0.00           C  
ATOM   2929 HD11 LEU   203      39.090  59.659  25.774  1.00  0.00           H  
ATOM   2930 HD12 LEU   203      37.918  59.611  24.472  1.00  0.00           H  
ATOM   2931 HD13 LEU   203      39.265  60.561  24.194  1.00  0.00           H  
ATOM   2932  CD2 LEU   203      41.245  59.023  24.293  1.00  0.00           C  
ATOM   2933 HD21 LEU   203      41.979  58.461  23.716  1.00  0.00           H  
ATOM   2934 HD22 LEU   203      41.331  60.065  23.985  1.00  0.00           H  
ATOM   2935 HD23 LEU   203      41.504  58.999  25.352  1.00  0.00           H  
ATOM   2936  C   LEU   203      40.212  54.760  24.857  1.00  0.00           C  
ATOM   2937  O   LEU   203      39.953  54.768  26.026  1.00  0.00           O  
ATOM   2938  N   VAL   204      40.305  53.643  24.072  1.00  0.00           N  
ATOM   2939  H   VAL   204      40.608  53.704  23.110  1.00  0.00           H  
ATOM   2940  CA  VAL   204      40.379  52.319  24.702  1.00  0.00           C  
ATOM   2941  HA  VAL   204      39.943  52.271  25.700  1.00  0.00           H  
ATOM   2942  CB  VAL   204      39.686  51.342  23.758  1.00  0.00           C  
ATOM   2943  HB  VAL   204      40.331  51.445  22.885  1.00  0.00           H  
ATOM   2944  CG1 VAL   204      39.637  49.918  24.347  1.00  0.00           C  
ATOM   2945 HG11 VAL   204      38.936  49.921  25.181  1.00  0.00           H  
ATOM   2946 HG12 VAL   204      39.196  49.202  23.653  1.00  0.00           H  
ATOM   2947 HG13 VAL   204      40.566  49.572  24.800  1.00  0.00           H  
ATOM   2948  CG2 VAL   204      38.270  51.784  23.445  1.00  0.00           C  
ATOM   2949 HG21 VAL   204      38.272  52.765  22.970  1.00  0.00           H  
ATOM   2950 HG22 VAL   204      37.699  51.751  24.373  1.00  0.00           H  
ATOM   2951 HG23 VAL   204      37.860  51.053  22.747  1.00  0.00           H  
ATOM   2952  C   VAL   204      41.857  52.026  24.927  1.00  0.00           C  
ATOM   2953  O   VAL   204      42.679  52.413  24.141  1.00  0.00           O  
ATOM   2954  N   TRP   205      42.116  51.358  25.965  1.00  0.00           N  
ATOM   2955  H   TRP   205      41.313  51.065  26.502  1.00  0.00           H  
ATOM   2956  CA  TRP   205      43.389  50.893  26.508  1.00  0.00           C  
ATOM   2957  HA  TRP   205      43.859  51.743  27.004  1.00  0.00           H  
ATOM   2958  CB  TRP   205      43.154  49.831  27.682  1.00  0.00           C  
ATOM   2959  HB2 TRP   205      42.700  48.901  27.341  1.00  0.00           H  
ATOM   2960  HB3 TRP   205      44.162  49.492  27.920  1.00  0.00           H  
ATOM   2961  CG  TRP   205      42.467  50.397  28.939  1.00  0.00           C  
ATOM   2962  CD1 TRP   205      42.257  51.711  29.221  1.00  0.00           C  
ATOM   2963  HD1 TRP   205      42.658  52.566  28.697  1.00  0.00           H  
ATOM   2964  NE1 TRP   205      41.353  51.875  30.212  1.00  0.00           N  
ATOM   2965  HE1 TRP   205      41.029  52.776  30.534  1.00  0.00           H  
ATOM   2966  CE2 TRP   205      40.999  50.645  30.724  1.00  0.00           C  
ATOM   2967  CZ2 TRP   205      40.135  50.322  31.723  1.00  0.00           C  
ATOM   2968  HZ2 TRP   205      39.614  51.131  32.214  1.00  0.00           H  
ATOM   2969  CH2 TRP   205      39.890  48.974  32.038  1.00  0.00           C  
ATOM   2970  HH2 TRP   205      39.042  48.812  32.687  1.00  0.00           H  
ATOM   2971  CZ3 TRP   205      40.499  47.984  31.251  1.00  0.00           C  
ATOM   2972  HZ3 TRP   205      40.300  46.925  31.312  1.00  0.00           H  
ATOM   2973  CE3 TRP   205      41.417  48.390  30.227  1.00  0.00           C  
ATOM   2974  HE3 TRP   205      41.820  47.561  29.665  1.00  0.00           H  
ATOM   2975  CD2 TRP   205      41.674  49.722  29.976  1.00  0.00           C  
ATOM   2976  C   TRP   205      44.325  50.378  25.419  1.00  0.00           C  
ATOM   2977  O   TRP   205      43.951  49.524  24.585  1.00  0.00           O  
ATOM   2978  N   SER   206      45.557  50.848  25.396  1.00  0.00           N  
ATOM   2979  H   SER   206      45.866  51.496  26.106  1.00  0.00           H  
ATOM   2980  CA  SER   206      46.623  50.364  24.521  1.00  0.00           C  
ATOM   2981  HA  SER   206      46.348  50.303  23.468  1.00  0.00           H  
ATOM   2982  CB  SER   206      47.826  51.349  24.665  1.00  0.00           C  
ATOM   2983  HB2 SER   206      47.569  52.218  24.059  1.00  0.00           H  
ATOM   2984  HB3 SER   206      48.075  51.484  25.717  1.00  0.00           H  
ATOM   2985  OG  SER   206      48.954  50.881  24.187  1.00  0.00           O  
ATOM   2986  HG  SER   206      49.641  51.534  24.341  1.00  0.00           H  
ATOM   2987  C   SER   206      47.001  48.924  25.002  1.00  0.00           C  
ATOM   2988  O   SER   206      46.362  48.268  25.811  1.00  0.00           O  
ATOM   2989  N   GLY   207      47.900  48.319  24.221  1.00  0.00           N  
ATOM   2990  H   GLY   207      48.372  48.972  23.611  1.00  0.00           H  
ATOM   2991  CA  GLY   207      48.635  47.060  24.532  1.00  0.00           C  
ATOM   2992  HA2 GLY   207      48.802  47.001  25.608  1.00  0.00           H  
ATOM   2993  HA3 GLY   207      48.015  46.215  24.234  1.00  0.00           H  
ATOM   2994  C   GLY   207      50.034  47.003  23.927  1.00  0.00           C  
ATOM   2995  O   GLY   207      50.484  47.968  23.313  1.00  0.00           O  
ATOM   2996  N   SER   208      50.736  45.935  24.218  1.00  0.00           N  
ATOM   2997  H   SER   208      50.403  45.201  24.826  1.00  0.00           H  
ATOM   2998  CA  SER   208      52.033  45.677  23.503  1.00  0.00           C  
ATOM   2999  HA  SER   208      52.666  46.527  23.759  1.00  0.00           H  
ATOM   3000  CB  SER   208      52.624  44.347  24.203  1.00  0.00           C  
ATOM   3001  HB2 SER   208      51.895  43.591  23.910  1.00  0.00           H  
ATOM   3002  HB3 SER   208      53.602  44.145  23.767  1.00  0.00           H  
ATOM   3003  OG  SER   208      52.569  44.452  25.616  1.00  0.00           O  
ATOM   3004  HG  SER   208      52.302  43.588  25.940  1.00  0.00           H  
ATOM   3005  C   SER   208      52.079  45.685  21.982  1.00  0.00           C  
ATOM   3006  O   SER   208      53.099  45.915  21.341  1.00  0.00           O  
ATOM   3007  N   ASP   209      50.897  45.522  21.410  1.00  0.00           N  
ATOM   3008  H   ASP   209      50.077  45.323  21.966  1.00  0.00           H  
ATOM   3009  CA  ASP   209      50.632  45.637  19.936  1.00  0.00           C  
ATOM   3010  HA  ASP   209      51.427  45.099  19.419  1.00  0.00           H  
ATOM   3011  CB  ASP   209      49.253  45.224  19.463  1.00  0.00           C  
ATOM   3012  HB2 ASP   209      49.214  44.144  19.597  1.00  0.00           H  
ATOM   3013  HB3 ASP   209      49.241  45.438  18.394  1.00  0.00           H  
ATOM   3014  CG  ASP   209      48.117  46.118  20.079  1.00  0.00           C  
ATOM   3015  OD1 ASP   209      48.171  46.399  21.273  1.00  0.00           O  
ATOM   3016  OD2 ASP   209      47.314  46.629  19.285  1.00  0.00           O  
ATOM   3017  C   ASP   209      50.932  47.066  19.462  1.00  0.00           C  
ATOM   3018  O   ASP   209      51.389  47.259  18.383  1.00  0.00           O  
ATOM   3019  N   VAL   210      50.748  48.049  20.317  1.00  0.00           N  
ATOM   3020  H   VAL   210      50.314  47.697  21.158  1.00  0.00           H  
ATOM   3021  CA  VAL   210      50.832  49.502  20.073  1.00  0.00           C  
ATOM   3022  HA  VAL   210      50.558  49.725  19.042  1.00  0.00           H  
ATOM   3023  CB  VAL   210      49.864  50.331  20.939  1.00  0.00           C  
ATOM   3024  HB  VAL   210      49.963  50.064  21.991  1.00  0.00           H  
ATOM   3025  CG1 VAL   210      50.081  51.912  20.934  1.00  0.00           C  
ATOM   3026 HG11 VAL   210      50.160  52.331  19.931  1.00  0.00           H  
ATOM   3027 HG12 VAL   210      50.965  52.157  21.522  1.00  0.00           H  
ATOM   3028 HG13 VAL   210      49.257  52.344  21.502  1.00  0.00           H  
ATOM   3029  CG2 VAL   210      48.410  49.990  20.561  1.00  0.00           C  
ATOM   3030 HG21 VAL   210      48.186  48.994  20.944  1.00  0.00           H  
ATOM   3031 HG22 VAL   210      48.166  50.295  19.544  1.00  0.00           H  
ATOM   3032 HG23 VAL   210      47.809  50.641  21.196  1.00  0.00           H  
ATOM   3033  C   VAL   210      52.337  49.860  20.264  1.00  0.00           C  
ATOM   3034  O   VAL   210      52.858  50.680  19.529  1.00  0.00           O  
ATOM   3035  N   VAL   211      53.046  49.151  21.153  1.00  0.00           N  
ATOM   3036  H   VAL   211      52.497  48.441  21.616  1.00  0.00           H  
ATOM   3037  CA  VAL   211      54.462  49.387  21.463  1.00  0.00           C  
ATOM   3038  HA  VAL   211      54.691  50.451  21.522  1.00  0.00           H  
ATOM   3039  CB  VAL   211      54.815  48.715  22.838  1.00  0.00           C  
ATOM   3040  HB  VAL   211      54.515  47.670  22.773  1.00  0.00           H  
ATOM   3041  CG1 VAL   211      56.283  48.686  23.023  1.00  0.00           C  
ATOM   3042 HG11 VAL   211      56.641  49.714  22.963  1.00  0.00           H  
ATOM   3043 HG12 VAL   211      56.483  48.225  23.990  1.00  0.00           H  
ATOM   3044 HG13 VAL   211      56.731  48.064  22.247  1.00  0.00           H  
ATOM   3045  CG2 VAL   211      54.165  49.190  24.168  1.00  0.00           C  
ATOM   3046 HG21 VAL   211      54.286  50.272  24.201  1.00  0.00           H  
ATOM   3047 HG22 VAL   211      53.116  48.899  24.211  1.00  0.00           H  
ATOM   3048 HG23 VAL   211      54.636  48.843  25.088  1.00  0.00           H  
ATOM   3049  C   VAL   211      55.297  48.745  20.329  1.00  0.00           C  
ATOM   3050  O   VAL   211      56.273  49.373  19.813  1.00  0.00           O  
ATOM   3051  N   MET   212      54.906  47.567  19.813  1.00  0.00           N  
ATOM   3052  H   MET   212      54.215  46.940  20.200  1.00  0.00           H  
ATOM   3053  CA  MET   212      55.541  47.087  18.585  1.00  0.00           C  
ATOM   3054  HA  MET   212      56.601  47.246  18.783  1.00  0.00           H  
ATOM   3055  CB  MET   212      55.261  45.572  18.366  1.00  0.00           C  
ATOM   3056  HB2 MET   212      55.737  45.275  17.431  1.00  0.00           H  
ATOM   3057  HB3 MET   212      54.223  45.327  18.145  1.00  0.00           H  
ATOM   3058  CG  MET   212      55.880  44.598  19.453  1.00  0.00           C  
ATOM   3059  HG2 MET   212      56.814  44.912  19.919  1.00  0.00           H  
ATOM   3060  HG3 MET   212      55.126  44.761  20.223  1.00  0.00           H  
ATOM   3061  SD  MET   212      56.006  42.907  18.867  1.00  0.00           S  
ATOM   3062  CE  MET   212      54.443  42.274  19.517  1.00  0.00           C  
ATOM   3063  HE1 MET   212      53.606  42.960  19.391  1.00  0.00           H  
ATOM   3064  HE2 MET   212      54.522  42.102  20.590  1.00  0.00           H  
ATOM   3065  HE3 MET   212      54.168  41.418  18.901  1.00  0.00           H  
ATOM   3066  C   MET   212      55.105  47.848  17.321  1.00  0.00           C  
ATOM   3067  O   MET   212      55.892  48.094  16.454  1.00  0.00           O  
ATOM   3068  N   GLY   213      53.877  48.331  17.189  1.00  0.00           N  
ATOM   3069  H   GLY   213      53.260  48.020  17.927  1.00  0.00           H  
ATOM   3070  CA  GLY   213      53.372  49.057  16.032  1.00  0.00           C  
ATOM   3071  HA2 GLY   213      53.852  50.025  15.892  1.00  0.00           H  
ATOM   3072  HA3 GLY   213      52.332  49.209  16.320  1.00  0.00           H  
ATOM   3073  C   GLY   213      53.388  48.316  14.709  1.00  0.00           C  
ATOM   3074  O   GLY   213      53.840  47.157  14.583  1.00  0.00           O  
ATOM   3075  N   GLU   214      52.952  49.007  13.624  1.00  0.00           N  
ATOM   3076  H   GLU   214      52.584  49.939  13.752  1.00  0.00           H  
ATOM   3077  CA  GLU   214      52.823  48.442  12.293  1.00  0.00           C  
ATOM   3078  HA  GLU   214      52.390  47.472  12.541  1.00  0.00           H  
ATOM   3079  CB  GLU   214      51.867  49.286  11.421  1.00  0.00           C  
ATOM   3080  HB2 GLU   214      52.401  49.910  10.705  1.00  0.00           H  
ATOM   3081  HB3 GLU   214      51.253  49.906  12.074  1.00  0.00           H  
ATOM   3082  CG  GLU   214      50.987  48.384  10.536  1.00  0.00           C  
ATOM   3083  HG2 GLU   214      50.497  48.980   9.766  1.00  0.00           H  
ATOM   3084  HG3 GLU   214      51.674  47.685  10.057  1.00  0.00           H  
ATOM   3085  CD  GLU   214      49.907  47.748  11.321  1.00  0.00           C  
ATOM   3086  OE1 GLU   214      49.195  48.448  12.108  1.00  0.00           O  
ATOM   3087  OE2 GLU   214      49.794  46.505  11.275  1.00  0.00           O  
ATOM   3088  C   GLU   214      54.172  48.176  11.624  1.00  0.00           C  
ATOM   3089  O   GLU   214      54.245  47.308  10.859  1.00  0.00           O  
ATOM   3090  N   ALA   215      55.178  48.959  12.049  1.00  0.00           N  
ATOM   3091  H   ALA   215      54.905  49.577  12.800  1.00  0.00           H  
ATOM   3092  CA  ALA   215      56.594  48.804  11.636  1.00  0.00           C  
ATOM   3093  HA  ALA   215      56.688  49.045  10.577  1.00  0.00           H  
ATOM   3094  CB  ALA   215      57.516  49.741  12.408  1.00  0.00           C  
ATOM   3095  HB1 ALA   215      57.233  50.767  12.171  1.00  0.00           H  
ATOM   3096  HB2 ALA   215      58.421  49.578  11.822  1.00  0.00           H  
ATOM   3097  HB3 ALA   215      57.687  49.433  13.439  1.00  0.00           H  
ATOM   3098  C   ALA   215      57.080  47.352  11.846  1.00  0.00           C  
ATOM   3099  O   ALA   215      57.732  46.938  10.929  1.00  0.00           O  
ATOM   3100  N   THR   216      56.778  46.667  12.943  1.00  0.00           N  
ATOM   3101  H   THR   216      56.261  47.076  13.708  1.00  0.00           H  
ATOM   3102  CA  THR   216      57.036  45.227  13.194  1.00  0.00           C  
ATOM   3103  HA  THR   216      58.034  44.991  12.825  1.00  0.00           H  
ATOM   3104  CB  THR   216      57.171  44.970  14.679  1.00  0.00           C  
ATOM   3105  HB  THR   216      56.127  45.047  14.984  1.00  0.00           H  
ATOM   3106  CG2 THR   216      57.814  43.675  15.228  1.00  0.00           C  
ATOM   3107 HG21 THR   216      57.349  42.775  14.825  1.00  0.00           H  
ATOM   3108 HG22 THR   216      58.835  43.613  14.851  1.00  0.00           H  
ATOM   3109 HG23 THR   216      57.872  43.708  16.316  1.00  0.00           H  
ATOM   3110  OG1 THR   216      57.761  46.050  15.344  1.00  0.00           O  
ATOM   3111  HG1 THR   216      57.061  46.686  15.509  1.00  0.00           H  
ATOM   3112  C   THR   216      56.032  44.213  12.547  1.00  0.00           C  
ATOM   3113  O   THR   216      56.495  43.200  12.109  1.00  0.00           O  
ATOM   3114  N   ARG   217      54.724  44.476  12.401  1.00  0.00           N  
ATOM   3115  H   ARG   217      54.327  45.337  12.747  1.00  0.00           H  
ATOM   3116  CA  ARG   217      53.789  43.566  11.853  1.00  0.00           C  
ATOM   3117  HA  ARG   217      53.993  42.600  12.315  1.00  0.00           H  
ATOM   3118  CB  ARG   217      52.298  44.068  12.151  1.00  0.00           C  
ATOM   3119  HB2 ARG   217      52.231  45.140  11.969  1.00  0.00           H  
ATOM   3120  HB3 ARG   217      51.656  43.521  11.461  1.00  0.00           H  
ATOM   3121  CG  ARG   217      51.900  43.751  13.627  1.00  0.00           C  
ATOM   3122  HG2 ARG   217      52.046  42.698  13.865  1.00  0.00           H  
ATOM   3123  HG3 ARG   217      52.528  44.282  14.342  1.00  0.00           H  
ATOM   3124  CD  ARG   217      50.445  44.078  13.991  1.00  0.00           C  
ATOM   3125  HD2 ARG   217      49.761  43.444  13.425  1.00  0.00           H  
ATOM   3126  HD3 ARG   217      50.388  43.821  15.048  1.00  0.00           H  
ATOM   3127  NE  ARG   217      50.230  45.539  13.902  1.00  0.00           N  
ATOM   3128  HE  ARG   217      49.969  45.850  12.977  1.00  0.00           H  
ATOM   3129  CZ  ARG   217      50.170  46.456  14.854  1.00  0.00           C  
ATOM   3130  NH1 ARG   217      50.686  46.068  15.993  1.00  0.00           N  
ATOM   3131 HH11 ARG   217      51.062  45.133  16.058  1.00  0.00           H  
ATOM   3132 HH12 ARG   217      51.056  46.771  16.616  1.00  0.00           H  
ATOM   3133  NH2 ARG   217      49.863  47.716  14.721  1.00  0.00           N  
ATOM   3134 HH21 ARG   217      49.594  47.997  13.789  1.00  0.00           H  
ATOM   3135 HH22 ARG   217      49.439  48.187  15.507  1.00  0.00           H  
ATOM   3136  C   ARG   217      53.977  43.521  10.275  1.00  0.00           C  
ATOM   3137  O   ARG   217      53.755  42.524   9.643  1.00  0.00           O  
ATOM   3138  N   ASP   218      54.442  44.626   9.600  1.00  0.00           N  
ATOM   3139  H   ASP   218      54.413  45.513  10.082  1.00  0.00           H  
ATOM   3140  CA  ASP   218      54.937  44.663   8.248  1.00  0.00           C  
ATOM   3141  HA  ASP   218      54.525  43.816   7.698  1.00  0.00           H  
ATOM   3142  CB  ASP   218      54.440  45.857   7.480  1.00  0.00           C  
ATOM   3143  HB2 ASP   218      54.896  45.899   6.490  1.00  0.00           H  
ATOM   3144  HB3 ASP   218      54.844  46.751   7.955  1.00  0.00           H  
ATOM   3145  CG  ASP   218      52.895  46.015   7.469  1.00  0.00           C  
ATOM   3146  OD1 ASP   218      52.444  47.155   7.201  1.00  0.00           O  
ATOM   3147  OD2 ASP   218      52.173  45.014   7.629  1.00  0.00           O  
ATOM   3148  C   ASP   218      56.428  44.502   8.081  1.00  0.00           C  
ATOM   3149  O   ASP   218      56.901  44.530   6.963  1.00  0.00           O  
ATOM   3150  N   ASN   219      57.206  44.203   9.120  1.00  0.00           N  
ATOM   3151  H   ASN   219      56.752  44.043  10.008  1.00  0.00           H  
ATOM   3152  CA  ASN   219      58.660  43.934   9.093  1.00  0.00           C  
ATOM   3153  HA  ASN   219      59.147  44.643   8.424  1.00  0.00           H  
ATOM   3154  CB  ASN   219      59.381  44.012  10.450  1.00  0.00           C  
ATOM   3155  HB2 ASN   219      58.917  43.330  11.162  1.00  0.00           H  
ATOM   3156  HB3 ASN   219      59.258  44.985  10.926  1.00  0.00           H  
ATOM   3157  CG  ASN   219      60.858  43.738  10.334  1.00  0.00           C  
ATOM   3158  OD1 ASN   219      61.373  43.454   9.253  1.00  0.00           O  
ATOM   3159  ND2 ASN   219      61.621  43.893  11.379  1.00  0.00           N  
ATOM   3160 HD21 ASN   219      61.277  44.154  12.292  1.00  0.00           H  
ATOM   3161 HD22 ASN   219      62.623  43.771  11.347  1.00  0.00           H  
ATOM   3162  C   ASN   219      58.831  42.451   8.562  1.00  0.00           C  
ATOM   3163  O   ASN   219      58.520  41.520   9.325  1.00  0.00           O  
ATOM   3164  N   PRO   220      59.436  42.287   7.346  1.00  0.00           N  
ATOM   3165  CD  PRO   220      60.032  43.362   6.412  1.00  0.00           C  
ATOM   3166  HD2 PRO   220      59.216  43.779   5.822  1.00  0.00           H  
ATOM   3167  HD3 PRO   220      60.447  44.230   6.926  1.00  0.00           H  
ATOM   3168  CG  PRO   220      60.828  42.552   5.418  1.00  0.00           C  
ATOM   3169  HG2 PRO   220      60.772  42.959   4.408  1.00  0.00           H  
ATOM   3170  HG3 PRO   220      61.857  42.584   5.775  1.00  0.00           H  
ATOM   3171  CB  PRO   220      60.202  41.212   5.445  1.00  0.00           C  
ATOM   3172  HB2 PRO   220      60.865  40.423   5.091  1.00  0.00           H  
ATOM   3173  HB3 PRO   220      59.352  41.143   4.766  1.00  0.00           H  
ATOM   3174  CA  PRO   220      59.702  40.953   6.862  1.00  0.00           C  
ATOM   3175  HA  PRO   220      58.756  40.412   6.855  1.00  0.00           H  
ATOM   3176  C   PRO   220      60.690  40.031   7.596  1.00  0.00           C  
ATOM   3177  O   PRO   220      60.551  38.843   7.532  1.00  0.00           O  
ATOM   3178  N   GLN   221      61.636  40.637   8.319  1.00  0.00           N  
ATOM   3179  H   GLN   221      61.440  41.601   8.549  1.00  0.00           H  
ATOM   3180  CA  GLN   221      62.784  40.047   9.083  1.00  0.00           C  
ATOM   3181  HA  GLN   221      63.039  39.112   8.585  1.00  0.00           H  
ATOM   3182  CB  GLN   221      64.013  41.021   9.096  1.00  0.00           C  
ATOM   3183  HB2 GLN   221      63.670  41.979   9.487  1.00  0.00           H  
ATOM   3184  HB3 GLN   221      64.780  40.404   9.563  1.00  0.00           H  
ATOM   3185  CG  GLN   221      64.587  41.396   7.736  1.00  0.00           C  
ATOM   3186  HG2 GLN   221      64.047  42.268   7.367  1.00  0.00           H  
ATOM   3187  HG3 GLN   221      65.614  41.684   7.959  1.00  0.00           H  
ATOM   3188  CD  GLN   221      64.625  40.274   6.739  1.00  0.00           C  
ATOM   3189  OE1 GLN   221      65.241  39.220   6.878  1.00  0.00           O  
ATOM   3190  NE2 GLN   221      64.110  40.419   5.560  1.00  0.00           N  
ATOM   3191 HE21 GLN   221      63.661  41.263   5.234  1.00  0.00           H  
ATOM   3192 HE22 GLN   221      64.136  39.590   4.984  1.00  0.00           H  
ATOM   3193  C   GLN   221      62.308  39.615  10.552  1.00  0.00           C  
ATOM   3194  O   GLN   221      63.076  38.970  11.230  1.00  0.00           O  
ATOM   3195  N   PHE   222      61.044  39.911  10.920  1.00  0.00           N  
ATOM   3196  H   PHE   222      60.395  40.298  10.250  1.00  0.00           H  
ATOM   3197  CA  PHE   222      60.457  39.511  12.170  1.00  0.00           C  
ATOM   3198  HA  PHE   222      61.226  39.220  12.886  1.00  0.00           H  
ATOM   3199  CB  PHE   222      59.693  40.687  12.727  1.00  0.00           C  
ATOM   3200  HB2 PHE   222      60.416  41.483  12.902  1.00  0.00           H  
ATOM   3201  HB3 PHE   222      58.988  41.067  11.986  1.00  0.00           H  
ATOM   3202  CG  PHE   222      59.139  40.338  14.114  1.00  0.00           C  
ATOM   3203  CD1 PHE   222      59.870  40.524  15.285  1.00  0.00           C  
ATOM   3204  HD1 PHE   222      60.847  40.983  15.320  1.00  0.00           H  
ATOM   3205  CE1 PHE   222      59.221  40.319  16.549  1.00  0.00           C  
ATOM   3206  HE1 PHE   222      59.778  40.375  17.472  1.00  0.00           H  
ATOM   3207  CZ  PHE   222      57.847  39.837  16.587  1.00  0.00           C  
ATOM   3208  HZ  PHE   222      57.339  39.618  17.514  1.00  0.00           H  
ATOM   3209  CE2 PHE   222      57.148  39.628  15.373  1.00  0.00           C  
ATOM   3210  HE2 PHE   222      56.114  39.316  15.353  1.00  0.00           H  
ATOM   3211  CD2 PHE   222      57.786  39.953  14.144  1.00  0.00           C  
ATOM   3212  HD2 PHE   222      57.229  39.874  13.222  1.00  0.00           H  
ATOM   3213  C   PHE   222      59.560  38.264  11.969  1.00  0.00           C  
ATOM   3214  O   PHE   222      58.953  38.149  10.920  1.00  0.00           O  
ATOM   3215  N   GLU   223      59.418  37.423  13.000  1.00  0.00           N  
ATOM   3216  H   GLU   223      59.917  37.731  13.822  1.00  0.00           H  
ATOM   3217  CA  GLU   223      58.535  36.266  13.167  1.00  0.00           C  
ATOM   3218  HA  GLU   223      57.548  36.545  12.798  1.00  0.00           H  
ATOM   3219  CB  GLU   223      59.057  35.077  12.328  1.00  0.00           C  
ATOM   3220  HB2 GLU   223      59.159  35.344  11.276  1.00  0.00           H  
ATOM   3221  HB3 GLU   223      60.052  34.820  12.692  1.00  0.00           H  
ATOM   3222  CG  GLU   223      58.271  33.710  12.292  1.00  0.00           C  
ATOM   3223  HG2 GLU   223      58.924  33.037  11.735  1.00  0.00           H  
ATOM   3224  HG3 GLU   223      58.191  33.315  13.305  1.00  0.00           H  
ATOM   3225  CD  GLU   223      56.909  33.931  11.626  1.00  0.00           C  
ATOM   3226  OE1 GLU   223      56.848  33.924  10.425  1.00  0.00           O  
ATOM   3227  OE2 GLU   223      56.007  34.291  12.448  1.00  0.00           O  
ATOM   3228  C   GLU   223      58.426  35.892  14.671  1.00  0.00           C  
ATOM   3229  O   GLU   223      59.404  36.052  15.402  1.00  0.00           O  
ATOM   3230  N   LEU   224      57.260  35.306  15.085  1.00  0.00           N  
ATOM   3231  H   LEU   224      56.595  35.036  14.374  1.00  0.00           H  
ATOM   3232  CA  LEU   224      57.056  35.099  16.517  1.00  0.00           C  
ATOM   3233  HA  LEU   224      57.922  35.301  17.147  1.00  0.00           H  
ATOM   3234  CB  LEU   224      56.082  36.150  16.965  1.00  0.00           C  
ATOM   3235  HB2 LEU   224      56.616  37.082  16.781  1.00  0.00           H  
ATOM   3236  HB3 LEU   224      55.204  36.084  16.323  1.00  0.00           H  
ATOM   3237  CG  LEU   224      55.575  36.089  18.416  1.00  0.00           C  
ATOM   3238  HG  LEU   224      56.489  35.730  18.891  1.00  0.00           H  
ATOM   3239  CD1 LEU   224      55.192  37.353  19.103  1.00  0.00           C  
ATOM   3240 HD11 LEU   224      54.346  37.793  18.574  1.00  0.00           H  
ATOM   3241 HD12 LEU   224      56.006  38.077  19.082  1.00  0.00           H  
ATOM   3242 HD13 LEU   224      54.839  37.144  20.113  1.00  0.00           H  
ATOM   3243  CD2 LEU   224      54.526  35.049  18.646  1.00  0.00           C  
ATOM   3244 HD21 LEU   224      54.571  34.019  18.292  1.00  0.00           H  
ATOM   3245 HD22 LEU   224      53.528  35.449  18.463  1.00  0.00           H  
ATOM   3246 HD23 LEU   224      54.482  34.933  19.729  1.00  0.00           H  
ATOM   3247  C   LEU   224      56.672  33.671  16.912  1.00  0.00           C  
ATOM   3248  O   LEU   224      56.142  32.911  16.133  1.00  0.00           O  
ATOM   3249  N   PHE   225      57.123  33.319  18.113  1.00  0.00           N  
ATOM   3250  H   PHE   225      57.617  33.961  18.717  1.00  0.00           H  
ATOM   3251  CA  PHE   225      57.061  31.843  18.477  1.00  0.00           C  
ATOM   3252  HA  PHE   225      56.371  31.314  17.819  1.00  0.00           H  
ATOM   3253  CB  PHE   225      58.477  31.244  18.279  1.00  0.00           C  
ATOM   3254  HB2 PHE   225      59.126  31.565  19.093  1.00  0.00           H  
ATOM   3255  HB3 PHE   225      58.431  30.163  18.409  1.00  0.00           H  
ATOM   3256  CG  PHE   225      59.015  31.479  16.887  1.00  0.00           C  
ATOM   3257  CD1 PHE   225      58.914  30.417  16.040  1.00  0.00           C  
ATOM   3258  HD1 PHE   225      58.268  29.575  16.236  1.00  0.00           H  
ATOM   3259  CE1 PHE   225      59.477  30.465  14.721  1.00  0.00           C  
ATOM   3260  HE1 PHE   225      59.238  29.741  13.956  1.00  0.00           H  
ATOM   3261  CZ  PHE   225      60.308  31.558  14.420  1.00  0.00           C  
ATOM   3262  HZ  PHE   225      60.929  31.648  13.541  1.00  0.00           H  
ATOM   3263  CE2 PHE   225      60.481  32.604  15.391  1.00  0.00           C  
ATOM   3264  HE2 PHE   225      60.958  33.535  15.121  1.00  0.00           H  
ATOM   3265  CD2 PHE   225      59.814  32.592  16.606  1.00  0.00           C  
ATOM   3266  HD2 PHE   225      59.957  33.404  17.303  1.00  0.00           H  
ATOM   3267  C   PHE   225      56.462  31.586  19.920  1.00  0.00           C  
ATOM   3268  O   PHE   225      57.245  31.528  20.897  1.00  0.00           O  
ATOM   3269  N   ASP   226      55.130  31.483  20.001  1.00  0.00           N  
ATOM   3270  H   ASP   226      54.556  31.443  19.170  1.00  0.00           H  
ATOM   3271  CA  ASP   226      54.445  31.387  21.326  1.00  0.00           C  
ATOM   3272  HA  ASP   226      54.869  32.133  21.998  1.00  0.00           H  
ATOM   3273  CB  ASP   226      52.986  31.886  21.160  1.00  0.00           C  
ATOM   3274  HB2 ASP   226      52.431  31.917  22.098  1.00  0.00           H  
ATOM   3275  HB3 ASP   226      52.977  32.914  20.798  1.00  0.00           H  
ATOM   3276  CG  ASP   226      52.184  31.106  20.133  1.00  0.00           C  
ATOM   3277  OD1 ASP   226      50.929  31.101  20.117  1.00  0.00           O  
ATOM   3278  OD2 ASP   226      52.795  30.433  19.288  1.00  0.00           O  
ATOM   3279  C   ASP   226      54.389  29.999  21.886  1.00  0.00           C  
ATOM   3280  O   ASP   226      54.743  29.085  21.104  1.00  0.00           O  
ATOM   3281  N   GLU   227      54.043  29.781  23.173  1.00  0.00           N  
ATOM   3282  H   GLU   227      53.688  30.585  23.671  1.00  0.00           H  
ATOM   3283  CA  GLU   227      54.175  28.412  23.850  1.00  0.00           C  
ATOM   3284  HA  GLU   227      54.180  28.598  24.924  1.00  0.00           H  
ATOM   3285  CB  GLU   227      53.075  27.493  23.488  1.00  0.00           C  
ATOM   3286  HB2 GLU   227      53.245  26.463  23.801  1.00  0.00           H  
ATOM   3287  HB3 GLU   227      53.115  27.322  22.412  1.00  0.00           H  
ATOM   3288  CG  GLU   227      51.702  27.736  24.046  1.00  0.00           C  
ATOM   3289  HG2 GLU   227      51.817  27.452  25.093  1.00  0.00           H  
ATOM   3290  HG3 GLU   227      51.578  28.818  24.055  1.00  0.00           H  
ATOM   3291  CD  GLU   227      50.476  27.129  23.434  1.00  0.00           C  
ATOM   3292  OE1 GLU   227      49.926  26.063  23.906  1.00  0.00           O  
ATOM   3293  OE2 GLU   227      50.051  27.651  22.390  1.00  0.00           O  
ATOM   3294  C   GLU   227      55.629  27.900  23.646  1.00  0.00           C  
ATOM   3295  O   GLU   227      55.833  26.707  23.499  1.00  0.00           O  
ATOM   3296  N   SER   228      56.623  28.783  23.635  1.00  0.00           N  
ATOM   3297  H   SER   228      56.249  29.716  23.728  1.00  0.00           H  
ATOM   3298  CA  SER   228      58.111  28.534  23.776  1.00  0.00           C  
ATOM   3299  HA  SER   228      58.349  27.509  23.493  1.00  0.00           H  
ATOM   3300  CB  SER   228      58.759  29.481  22.752  1.00  0.00           C  
ATOM   3301  HB2 SER   228      58.512  30.528  22.931  1.00  0.00           H  
ATOM   3302  HB3 SER   228      59.823  29.261  22.838  1.00  0.00           H  
ATOM   3303  OG  SER   228      58.247  29.241  21.463  1.00  0.00           O  
ATOM   3304  HG  SER   228      57.900  30.110  21.248  1.00  0.00           H  
ATOM   3305  C   SER   228      58.706  28.930  25.128  1.00  0.00           C  
ATOM   3306  O   SER   228      58.991  30.072  25.379  1.00  0.00           O  
ATOM   3307  N   LEU   229      58.923  27.967  26.037  1.00  0.00           N  
ATOM   3308  H   LEU   229      58.709  27.031  25.722  1.00  0.00           H  
ATOM   3309  CA  LEU   229      59.662  28.212  27.309  1.00  0.00           C  
ATOM   3310  HA  LEU   229      59.371  29.198  27.671  1.00  0.00           H  
ATOM   3311  CB  LEU   229      59.552  27.073  28.339  1.00  0.00           C  
ATOM   3312  HB2 LEU   229      58.541  26.823  28.659  1.00  0.00           H  
ATOM   3313  HB3 LEU   229      59.987  26.226  27.808  1.00  0.00           H  
ATOM   3314  CG  LEU   229      60.178  27.296  29.721  1.00  0.00           C  
ATOM   3315  HG  LEU   229      61.190  27.687  29.616  1.00  0.00           H  
ATOM   3316  CD1 LEU   229      59.398  28.280  30.529  1.00  0.00           C  
ATOM   3317 HD11 LEU   229      59.902  28.408  31.487  1.00  0.00           H  
ATOM   3318 HD12 LEU   229      59.456  29.291  30.127  1.00  0.00           H  
ATOM   3319 HD13 LEU   229      58.360  28.045  30.764  1.00  0.00           H  
ATOM   3320  CD2 LEU   229      60.190  25.928  30.434  1.00  0.00           C  
ATOM   3321 HD21 LEU   229      59.221  25.473  30.230  1.00  0.00           H  
ATOM   3322 HD22 LEU   229      60.519  26.073  31.463  1.00  0.00           H  
ATOM   3323 HD23 LEU   229      60.968  25.337  29.952  1.00  0.00           H  
ATOM   3324  C   LEU   229      61.102  28.396  26.885  1.00  0.00           C  
ATOM   3325  O   LEU   229      61.784  27.432  26.609  1.00  0.00           O  
ATOM   3326  N   VAL   230      61.643  29.642  27.036  1.00  0.00           N  
ATOM   3327  H   VAL   230      61.106  30.429  27.371  1.00  0.00           H  
ATOM   3328  CA  VAL   230      63.140  29.768  26.931  1.00  0.00           C  
ATOM   3329  HA  VAL   230      63.481  29.111  26.132  1.00  0.00           H  
ATOM   3330  CB  VAL   230      63.530  31.164  26.496  1.00  0.00           C  
ATOM   3331  HB  VAL   230      62.950  31.943  26.991  1.00  0.00           H  
ATOM   3332  CG1 VAL   230      65.014  31.518  26.686  1.00  0.00           C  
ATOM   3333 HG11 VAL   230      65.591  30.894  26.003  1.00  0.00           H  
ATOM   3334 HG12 VAL   230      65.087  32.589  26.496  1.00  0.00           H  
ATOM   3335 HG13 VAL   230      65.325  31.388  27.722  1.00  0.00           H  
ATOM   3336  CG2 VAL   230      63.256  31.333  25.038  1.00  0.00           C  
ATOM   3337 HG21 VAL   230      62.202  31.518  24.830  1.00  0.00           H  
ATOM   3338 HG22 VAL   230      63.830  32.149  24.599  1.00  0.00           H  
ATOM   3339 HG23 VAL   230      63.565  30.462  24.461  1.00  0.00           H  
ATOM   3340  C   VAL   230      63.798  29.298  28.217  1.00  0.00           C  
ATOM   3341  O   VAL   230      63.666  29.945  29.224  1.00  0.00           O  
ATOM   3342  N   THR   231      64.548  28.200  28.199  1.00  0.00           N  
ATOM   3343  H   THR   231      64.792  27.866  27.278  1.00  0.00           H  
ATOM   3344  CA  THR   231      65.071  27.517  29.372  1.00  0.00           C  
ATOM   3345  HA  THR   231      64.373  27.567  30.207  1.00  0.00           H  
ATOM   3346  CB  THR   231      65.256  26.016  29.052  1.00  0.00           C  
ATOM   3347  HB  THR   231      65.750  25.521  29.888  1.00  0.00           H  
ATOM   3348  CG2 THR   231      63.987  25.225  28.818  1.00  0.00           C  
ATOM   3349 HG21 THR   231      64.157  24.163  28.639  1.00  0.00           H  
ATOM   3350 HG22 THR   231      63.187  25.417  29.533  1.00  0.00           H  
ATOM   3351 HG23 THR   231      63.640  25.445  27.809  1.00  0.00           H  
ATOM   3352  OG1 THR   231      66.187  25.835  28.016  1.00  0.00           O  
ATOM   3353  HG1 THR   231      66.788  25.107  28.187  1.00  0.00           H  
ATOM   3354  C   THR   231      66.367  28.139  29.888  1.00  0.00           C  
ATOM   3355  O   THR   231      66.540  28.165  31.118  1.00  0.00           O  
ATOM   3356  N   ARG   232      67.107  28.794  29.020  1.00  0.00           N  
ATOM   3357  H   ARG   232      66.674  28.977  28.126  1.00  0.00           H  
ATOM   3358  CA  ARG   232      68.355  29.549  29.265  1.00  0.00           C  
ATOM   3359  HA  ARG   232      68.175  30.392  29.932  1.00  0.00           H  
ATOM   3360  CB  ARG   232      69.385  28.633  29.904  1.00  0.00           C  
ATOM   3361  HB2 ARG   232      70.365  29.095  30.030  1.00  0.00           H  
ATOM   3362  HB3 ARG   232      69.049  28.245  30.866  1.00  0.00           H  
ATOM   3363  CG  ARG   232      69.556  27.336  29.061  1.00  0.00           C  
ATOM   3364  HG2 ARG   232      68.591  26.844  29.179  1.00  0.00           H  
ATOM   3365  HG3 ARG   232      69.790  27.545  28.017  1.00  0.00           H  
ATOM   3366  CD  ARG   232      70.715  26.599  29.706  1.00  0.00           C  
ATOM   3367  HD2 ARG   232      71.639  27.178  29.682  1.00  0.00           H  
ATOM   3368  HD3 ARG   232      70.490  26.396  30.753  1.00  0.00           H  
ATOM   3369  NE  ARG   232      70.837  25.292  28.970  1.00  0.00           N  
ATOM   3370  HE  ARG   232      70.033  24.681  28.974  1.00  0.00           H  
ATOM   3371  CZ  ARG   232      71.908  24.760  28.451  1.00  0.00           C  
ATOM   3372  NH1 ARG   232      72.915  25.428  28.241  1.00  0.00           N  
ATOM   3373 HH11 ARG   232      72.917  26.420  28.433  1.00  0.00           H  
ATOM   3374 HH12 ARG   232      73.733  25.065  27.772  1.00  0.00           H  
ATOM   3375  NH2 ARG   232      71.825  23.562  27.955  1.00  0.00           N  
ATOM   3376 HH21 ARG   232      70.947  23.153  27.670  1.00  0.00           H  
ATOM   3377 HH22 ARG   232      72.643  23.019  27.716  1.00  0.00           H  
ATOM   3378  C   ARG   232      69.012  30.299  28.098  1.00  0.00           C  
ATOM   3379  O   ARG   232      68.938  29.935  26.934  1.00  0.00           O  
ATOM   3380  N   VAL   233      69.854  31.327  28.445  1.00  0.00           N  
ATOM   3381  H   VAL   233      69.720  31.803  29.325  1.00  0.00           H  
ATOM   3382  CA  VAL   233      70.795  31.966  27.464  1.00  0.00           C  
ATOM   3383  HA  VAL   233      70.245  31.996  26.523  1.00  0.00           H  
ATOM   3384  CB  VAL   233      71.094  33.360  28.000  1.00  0.00           C  
ATOM   3385  HB  VAL   233      71.537  33.465  28.991  1.00  0.00           H  
ATOM   3386  CG1 VAL   233      72.106  34.147  27.104  1.00  0.00           C  
ATOM   3387 HG11 VAL   233      73.090  33.704  27.261  1.00  0.00           H  
ATOM   3388 HG12 VAL   233      72.201  35.187  27.418  1.00  0.00           H  
ATOM   3389 HG13 VAL   233      71.810  34.154  26.055  1.00  0.00           H  
ATOM   3390  CG2 VAL   233      69.760  34.188  28.077  1.00  0.00           C  
ATOM   3391 HG21 VAL   233      69.369  34.218  27.060  1.00  0.00           H  
ATOM   3392 HG22 VAL   233      69.828  35.074  28.708  1.00  0.00           H  
ATOM   3393 HG23 VAL   233      69.045  33.637  28.688  1.00  0.00           H  
ATOM   3394  C   VAL   233      72.085  31.233  27.306  1.00  0.00           C  
ATOM   3395  O   VAL   233      72.686  30.702  28.286  1.00  0.00           O  
ATOM   3396  N   LEU   234      72.461  31.041  26.007  1.00  0.00           N  
ATOM   3397  H   LEU   234      71.913  31.536  25.318  1.00  0.00           H  
ATOM   3398  CA  LEU   234      73.738  30.378  25.646  1.00  0.00           C  
ATOM   3399  HA  LEU   234      73.920  29.667  26.452  1.00  0.00           H  
ATOM   3400  CB  LEU   234      73.656  29.603  24.347  1.00  0.00           C  
ATOM   3401  HB2 LEU   234      73.451  30.315  23.547  1.00  0.00           H  
ATOM   3402  HB3 LEU   234      74.577  29.059  24.136  1.00  0.00           H  
ATOM   3403  CG  LEU   234      72.580  28.514  24.372  1.00  0.00           C  
ATOM   3404  HG  LEU   234      71.649  28.984  24.688  1.00  0.00           H  
ATOM   3405  CD1 LEU   234      72.287  28.075  22.975  1.00  0.00           C  
ATOM   3406 HD11 LEU   234      72.036  28.973  22.410  1.00  0.00           H  
ATOM   3407 HD12 LEU   234      71.396  27.461  22.844  1.00  0.00           H  
ATOM   3408 HD13 LEU   234      73.231  27.722  22.560  1.00  0.00           H  
ATOM   3409  CD2 LEU   234      72.867  27.200  25.164  1.00  0.00           C  
ATOM   3410 HD21 LEU   234      73.870  26.805  25.002  1.00  0.00           H  
ATOM   3411 HD22 LEU   234      72.578  27.384  26.199  1.00  0.00           H  
ATOM   3412 HD23 LEU   234      72.133  26.504  24.756  1.00  0.00           H  
ATOM   3413  C   LEU   234      74.842  31.407  25.600  1.00  0.00           C  
ATOM   3414  O   LEU   234      74.618  32.589  25.257  1.00  0.00           O  
ATOM   3415  N   VAL   235      76.045  31.018  26.012  1.00  0.00           N  
ATOM   3416  H   VAL   235      76.216  30.039  26.196  1.00  0.00           H  
ATOM   3417  CA  VAL   235      77.069  31.921  26.413  1.00  0.00           C  
ATOM   3418  HA  VAL   235      77.124  32.844  25.836  1.00  0.00           H  
ATOM   3419  CB  VAL   235      77.164  32.179  27.981  1.00  0.00           C  
ATOM   3420  HB  VAL   235      77.194  31.229  28.515  1.00  0.00           H  
ATOM   3421  CG1 VAL   235      78.471  32.864  28.427  1.00  0.00           C  
ATOM   3422 HG11 VAL   235      78.578  33.891  28.078  1.00  0.00           H  
ATOM   3423 HG12 VAL   235      79.333  32.363  27.986  1.00  0.00           H  
ATOM   3424 HG13 VAL   235      78.520  32.842  29.516  1.00  0.00           H  
ATOM   3425  CG2 VAL   235      75.891  32.930  28.464  1.00  0.00           C  
ATOM   3426 HG21 VAL   235      76.003  33.889  27.958  1.00  0.00           H  
ATOM   3427 HG22 VAL   235      74.972  32.378  28.267  1.00  0.00           H  
ATOM   3428 HG23 VAL   235      75.881  33.245  29.507  1.00  0.00           H  
ATOM   3429  C   VAL   235      78.415  31.325  25.945  1.00  0.00           C  
ATOM   3430  O   VAL   235      78.635  30.108  26.006  1.00  0.00           O  
ATOM   3431  N   GLU   236      79.353  32.134  25.453  1.00  0.00           N  
ATOM   3432  H   GLU   236      79.082  33.103  25.369  1.00  0.00           H  
ATOM   3433  CA  GLU   236      80.626  31.751  24.805  1.00  0.00           C  
ATOM   3434  HA  GLU   236      81.076  30.951  25.391  1.00  0.00           H  
ATOM   3435  CB  GLU   236      80.382  31.272  23.370  1.00  0.00           C  
ATOM   3436  HB2 GLU   236      80.255  32.203  22.818  1.00  0.00           H  
ATOM   3437  HB3 GLU   236      79.490  30.647  23.331  1.00  0.00           H  
ATOM   3438  CG  GLU   236      81.578  30.488  22.740  1.00  0.00           C  
ATOM   3439  HG2 GLU   236      81.341  30.364  21.683  1.00  0.00           H  
ATOM   3440  HG3 GLU   236      82.392  31.210  22.809  1.00  0.00           H  
ATOM   3441  CD  GLU   236      81.978  29.208  23.442  1.00  0.00           C  
ATOM   3442  OE1 GLU   236      82.785  29.258  24.429  1.00  0.00           O  
ATOM   3443  OE2 GLU   236      81.310  28.173  23.200  1.00  0.00           O  
ATOM   3444  C   GLU   236      81.666  32.887  24.794  1.00  0.00           C  
ATOM   3445  O   GLU   236      81.370  34.017  24.497  1.00  0.00           O  
ATOM   3446  N   ASP   237      83.001  32.620  24.929  1.00  0.00           N  
ATOM   3447  H   ASP   237      83.237  31.642  25.029  1.00  0.00           H  
ATOM   3448  CA  ASP   237      84.114  33.541  25.219  1.00  0.00           C  
ATOM   3449  HA  ASP   237      84.946  33.015  25.688  1.00  0.00           H  
ATOM   3450  CB  ASP   237      84.571  34.129  23.876  1.00  0.00           C  
ATOM   3451  HB2 ASP   237      83.685  34.538  23.390  1.00  0.00           H  
ATOM   3452  HB3 ASP   237      85.272  34.945  24.050  1.00  0.00           H  
ATOM   3453  CG  ASP   237      85.225  33.095  22.975  1.00  0.00           C  
ATOM   3454  OD1 ASP   237      85.386  33.389  21.775  1.00  0.00           O  
ATOM   3455  OD2 ASP   237      85.631  32.007  23.415  1.00  0.00           O  
ATOM   3456  C   ASP   237      83.680  34.600  26.243  1.00  0.00           C  
ATOM   3457  O   ASP   237      83.866  35.798  26.093  1.00  0.00           O  
ATOM   3458  N   GLY   238      82.908  34.247  27.273  1.00  0.00           N  
ATOM   3459  H   GLY   238      82.752  33.259  27.416  1.00  0.00           H  
ATOM   3460  CA  GLY   238      82.364  35.143  28.311  1.00  0.00           C  
ATOM   3461  HA2 GLY   238      82.125  34.510  29.166  1.00  0.00           H  
ATOM   3462  HA3 GLY   238      83.166  35.777  28.689  1.00  0.00           H  
ATOM   3463  C   GLY   238      81.172  35.983  27.918  1.00  0.00           C  
ATOM   3464  O   GLY   238      80.752  36.830  28.759  1.00  0.00           O  
ATOM   3465  N   THR   239      80.744  35.859  26.660  1.00  0.00           N  
ATOM   3466  H   THR   239      81.235  35.139  26.149  1.00  0.00           H  
ATOM   3467  CA  THR   239      79.726  36.794  25.969  1.00  0.00           C  
ATOM   3468  HA  THR   239      79.410  37.605  26.626  1.00  0.00           H  
ATOM   3469  CB  THR   239      80.512  37.525  24.880  1.00  0.00           C  
ATOM   3470  HB  THR   239      79.821  38.283  24.512  1.00  0.00           H  
ATOM   3471  CG2 THR   239      81.774  38.289  25.329  1.00  0.00           C  
ATOM   3472 HG21 THR   239      81.730  38.578  26.379  1.00  0.00           H  
ATOM   3473 HG22 THR   239      82.647  37.639  25.261  1.00  0.00           H  
ATOM   3474 HG23 THR   239      81.924  39.223  24.787  1.00  0.00           H  
ATOM   3475  OG1 THR   239      80.832  36.583  23.828  1.00  0.00           O  
ATOM   3476  HG1 THR   239      81.207  35.828  24.287  1.00  0.00           H  
ATOM   3477  C   THR   239      78.497  36.015  25.478  1.00  0.00           C  
ATOM   3478  O   THR   239      78.641  34.782  25.328  1.00  0.00           O  
ATOM   3479  N   ALA   240      77.267  36.586  25.356  1.00  0.00           N  
ATOM   3480  H   ALA   240      77.152  37.589  25.366  1.00  0.00           H  
ATOM   3481  CA  ALA   240      76.062  35.750  24.919  1.00  0.00           C  
ATOM   3482  HA  ALA   240      75.930  34.909  25.601  1.00  0.00           H  
ATOM   3483  CB  ALA   240      74.691  36.447  25.140  1.00  0.00           C  
ATOM   3484  HB1 ALA   240      74.681  36.719  26.195  1.00  0.00           H  
ATOM   3485  HB2 ALA   240      73.824  35.871  24.816  1.00  0.00           H  
ATOM   3486  HB3 ALA   240      74.620  37.357  24.545  1.00  0.00           H  
ATOM   3487  C   ALA   240      76.230  35.296  23.482  1.00  0.00           C  
ATOM   3488  O   ALA   240      76.877  35.963  22.652  1.00  0.00           O  
ATOM   3489  N   ALA   241      75.652  34.129  23.219  1.00  0.00           N  
ATOM   3490  H   ALA   241      75.189  33.677  23.995  1.00  0.00           H  
ATOM   3491  CA  ALA   241      75.884  33.338  22.013  1.00  0.00           C  
ATOM   3492  HA  ALA   241      76.233  34.031  21.247  1.00  0.00           H  
ATOM   3493  CB  ALA   241      76.966  32.333  22.260  1.00  0.00           C  
ATOM   3494  HB1 ALA   241      77.000  31.582  21.471  1.00  0.00           H  
ATOM   3495  HB2 ALA   241      77.842  32.970  22.384  1.00  0.00           H  
ATOM   3496  HB3 ALA   241      76.867  31.683  23.129  1.00  0.00           H  
ATOM   3497  C   ALA   241      74.617  32.704  21.451  1.00  0.00           C  
ATOM   3498  O   ALA   241      74.704  32.134  20.359  1.00  0.00           O  
ATOM   3499  N   GLY   242      73.519  32.640  22.156  1.00  0.00           N  
ATOM   3500  H   GLY   242      73.472  33.026  23.089  1.00  0.00           H  
ATOM   3501  CA  GLY   242      72.251  31.982  21.702  1.00  0.00           C  
ATOM   3502  HA2 GLY   242      71.692  32.371  20.850  1.00  0.00           H  
ATOM   3503  HA3 GLY   242      72.467  30.954  21.413  1.00  0.00           H  
ATOM   3504  C   GLY   242      71.206  31.837  22.821  1.00  0.00           C  
ATOM   3505  O   GLY   242      71.439  32.453  23.868  1.00  0.00           O  
ATOM   3506  N   VAL   243      70.086  31.149  22.603  1.00  0.00           N  
ATOM   3507  H   VAL   243      69.940  30.997  21.616  1.00  0.00           H  
ATOM   3508  CA  VAL   243      69.123  30.620  23.647  1.00  0.00           C  
ATOM   3509  HA  VAL   243      69.559  30.784  24.633  1.00  0.00           H  
ATOM   3510  CB  VAL   243      67.825  31.363  23.589  1.00  0.00           C  
ATOM   3511  HB  VAL   243      67.162  30.954  24.351  1.00  0.00           H  
ATOM   3512  CG1 VAL   243      68.051  32.804  23.969  1.00  0.00           C  
ATOM   3513 HG11 VAL   243      68.670  32.961  24.853  1.00  0.00           H  
ATOM   3514 HG12 VAL   243      67.104  33.328  24.094  1.00  0.00           H  
ATOM   3515 HG13 VAL   243      68.531  33.315  23.134  1.00  0.00           H  
ATOM   3516  CG2 VAL   243      67.054  31.109  22.293  1.00  0.00           C  
ATOM   3517 HG21 VAL   243      66.040  31.474  22.454  1.00  0.00           H  
ATOM   3518 HG22 VAL   243      66.960  30.046  22.075  1.00  0.00           H  
ATOM   3519 HG23 VAL   243      67.492  31.647  21.452  1.00  0.00           H  
ATOM   3520  C   VAL   243      68.909  29.111  23.506  1.00  0.00           C  
ATOM   3521  O   VAL   243      68.949  28.625  22.348  1.00  0.00           O  
ATOM   3522  N   GLU   244      68.610  28.312  24.562  1.00  0.00           N  
ATOM   3523  H   GLU   244      68.695  28.750  25.469  1.00  0.00           H  
ATOM   3524  CA  GLU   244      67.889  27.045  24.608  1.00  0.00           C  
ATOM   3525  HA  GLU   244      68.002  26.643  23.602  1.00  0.00           H  
ATOM   3526  CB  GLU   244      68.454  26.073  25.645  1.00  0.00           C  
ATOM   3527  HB2 GLU   244      68.363  26.447  26.664  1.00  0.00           H  
ATOM   3528  HB3 GLU   244      69.524  26.048  25.440  1.00  0.00           H  
ATOM   3529  CG  GLU   244      68.026  24.569  25.531  1.00  0.00           C  
ATOM   3530  HG2 GLU   244      66.960  24.388  25.667  1.00  0.00           H  
ATOM   3531  HG3 GLU   244      68.315  24.207  24.544  1.00  0.00           H  
ATOM   3532  CD  GLU   244      68.756  23.861  26.688  1.00  0.00           C  
ATOM   3533  OE1 GLU   244      68.548  24.022  27.887  1.00  0.00           O  
ATOM   3534  OE2 GLU   244      69.557  22.960  26.360  1.00  0.00           O  
ATOM   3535  C   GLU   244      66.374  27.372  24.811  1.00  0.00           C  
ATOM   3536  O   GLU   244      66.043  28.314  25.530  1.00  0.00           O  
ATOM   3537  N   VAL   245      65.516  26.621  24.138  1.00  0.00           N  
ATOM   3538  H   VAL   245      65.835  25.797  23.649  1.00  0.00           H  
ATOM   3539  CA  VAL   245      64.072  26.715  24.037  1.00  0.00           C  
ATOM   3540  HA  VAL   245      63.728  27.237  24.930  1.00  0.00           H  
ATOM   3541  CB  VAL   245      63.688  27.715  22.881  1.00  0.00           C  
ATOM   3542  HB  VAL   245      64.140  28.689  23.071  1.00  0.00           H  
ATOM   3543  CG1 VAL   245      64.076  27.182  21.556  1.00  0.00           C  
ATOM   3544 HG11 VAL   245      65.161  27.169  21.451  1.00  0.00           H  
ATOM   3545 HG12 VAL   245      63.634  26.210  21.337  1.00  0.00           H  
ATOM   3546 HG13 VAL   245      63.625  27.882  20.852  1.00  0.00           H  
ATOM   3547  CG2 VAL   245      62.187  28.024  22.864  1.00  0.00           C  
ATOM   3548 HG21 VAL   245      61.998  28.649  21.991  1.00  0.00           H  
ATOM   3549 HG22 VAL   245      61.884  28.509  23.792  1.00  0.00           H  
ATOM   3550 HG23 VAL   245      61.590  27.131  22.682  1.00  0.00           H  
ATOM   3551  C   VAL   245      63.338  25.371  24.065  1.00  0.00           C  
ATOM   3552  O   VAL   245      63.607  24.510  23.212  1.00  0.00           O  
ATOM   3553  N   GLN   246      62.404  25.187  24.973  1.00  0.00           N  
ATOM   3554  H   GLN   246      62.186  25.880  25.675  1.00  0.00           H  
ATOM   3555  CA  GLN   246      61.378  24.215  24.896  1.00  0.00           C  
ATOM   3556  HA  GLN   246      61.622  23.322  24.320  1.00  0.00           H  
ATOM   3557  CB  GLN   246      61.217  23.636  26.304  1.00  0.00           C  
ATOM   3558  HB2 GLN   246      62.139  23.299  26.779  1.00  0.00           H  
ATOM   3559  HB3 GLN   246      60.875  24.461  26.928  1.00  0.00           H  
ATOM   3560  CG  GLN   246      60.171  22.507  26.508  1.00  0.00           C  
ATOM   3561  HG2 GLN   246      60.489  21.669  25.888  1.00  0.00           H  
ATOM   3562  HG3 GLN   246      59.181  22.788  26.148  1.00  0.00           H  
ATOM   3563  CD  GLN   246      60.185  22.091  28.003  1.00  0.00           C  
ATOM   3564  OE1 GLN   246      59.754  22.757  28.895  1.00  0.00           O  
ATOM   3565  NE2 GLN   246      60.401  20.792  28.204  1.00  0.00           N  
ATOM   3566 HE21 GLN   246      60.701  20.260  27.400  1.00  0.00           H  
ATOM   3567 HE22 GLN   246      60.136  20.291  29.040  1.00  0.00           H  
ATOM   3568  C   GLN   246      60.088  24.671  24.169  1.00  0.00           C  
ATOM   3569  O   GLN   246      59.400  25.578  24.586  1.00  0.00           O  
ATOM   3570  N   ASP   247      59.776  24.028  23.038  1.00  0.00           N  
ATOM   3571  H   ASP   247      60.415  23.312  22.721  1.00  0.00           H  
ATOM   3572  CA  ASP   247      58.437  24.124  22.354  1.00  0.00           C  
ATOM   3573  HA  ASP   247      58.100  25.160  22.391  1.00  0.00           H  
ATOM   3574  CB  ASP   247      58.597  23.701  20.892  1.00  0.00           C  
ATOM   3575  HB2 ASP   247      59.191  22.787  20.857  1.00  0.00           H  
ATOM   3576  HB3 ASP   247      59.208  24.505  20.483  1.00  0.00           H  
ATOM   3577  CG  ASP   247      57.316  23.491  20.153  1.00  0.00           C  
ATOM   3578  OD1 ASP   247      56.637  24.586  20.021  1.00  0.00           O  
ATOM   3579  OD2 ASP   247      56.974  22.405  19.614  1.00  0.00           O  
ATOM   3580  C   ASP   247      57.352  23.306  23.079  1.00  0.00           C  
ATOM   3581  O   ASP   247      57.191  22.119  22.848  1.00  0.00           O  
ATOM   3582  N   ARG   248      56.503  23.892  23.920  1.00  0.00           N  
ATOM   3583  H   ARG   248      56.646  24.891  23.958  1.00  0.00           H  
ATOM   3584  CA  ARG   248      55.592  23.231  24.882  1.00  0.00           C  
ATOM   3585  HA  ARG   248      56.203  22.525  25.446  1.00  0.00           H  
ATOM   3586  CB  ARG   248      55.057  24.382  25.739  1.00  0.00           C  
ATOM   3587  HB2 ARG   248      54.433  25.007  25.100  1.00  0.00           H  
ATOM   3588  HB3 ARG   248      54.478  23.755  26.417  1.00  0.00           H  
ATOM   3589  CG  ARG   248      55.992  25.250  26.560  1.00  0.00           C  
ATOM   3590  HG2 ARG   248      56.805  24.622  26.926  1.00  0.00           H  
ATOM   3591  HG3 ARG   248      56.463  26.058  26.000  1.00  0.00           H  
ATOM   3592  CD  ARG   248      55.131  25.790  27.759  1.00  0.00           C  
ATOM   3593  HD2 ARG   248      54.738  24.963  28.352  1.00  0.00           H  
ATOM   3594  HD3 ARG   248      55.862  26.349  28.342  1.00  0.00           H  
ATOM   3595  NE  ARG   248      54.050  26.802  27.424  1.00  0.00           N  
ATOM   3596  HE  ARG   248      54.344  27.761  27.306  1.00  0.00           H  
ATOM   3597  CZ  ARG   248      52.748  26.722  27.790  1.00  0.00           C  
ATOM   3598  NH1 ARG   248      52.163  25.614  28.209  1.00  0.00           N  
ATOM   3599 HH11 ARG   248      52.668  24.743  28.275  1.00  0.00           H  
ATOM   3600 HH12 ARG   248      51.157  25.599  28.301  1.00  0.00           H  
ATOM   3601  NH2 ARG   248      52.042  27.810  27.650  1.00  0.00           N  
ATOM   3602 HH21 ARG   248      52.397  28.747  27.778  1.00  0.00           H  
ATOM   3603 HH22 ARG   248      51.074  27.893  27.927  1.00  0.00           H  
ATOM   3604  C   ARG   248      54.481  22.254  24.351  1.00  0.00           C  
ATOM   3605  O   ARG   248      54.084  21.364  25.099  1.00  0.00           O  
ATOM   3606  N   ARG   249      53.976  22.532  23.170  1.00  0.00           N  
ATOM   3607  H   ARG   249      54.304  23.413  22.801  1.00  0.00           H  
ATOM   3608  CA  ARG   249      53.019  21.635  22.408  1.00  0.00           C  
ATOM   3609  HA  ARG   249      52.151  21.454  23.041  1.00  0.00           H  
ATOM   3610  CB  ARG   249      52.407  22.233  21.196  1.00  0.00           C  
ATOM   3611  HB2 ARG   249      51.699  21.520  20.774  1.00  0.00           H  
ATOM   3612  HB3 ARG   249      53.257  22.483  20.560  1.00  0.00           H  
ATOM   3613  CG  ARG   249      51.583  23.553  21.538  1.00  0.00           C  
ATOM   3614  HG2 ARG   249      50.659  23.355  22.081  1.00  0.00           H  
ATOM   3615  HG3 ARG   249      52.132  24.315  22.093  1.00  0.00           H  
ATOM   3616  CD  ARG   249      51.049  24.153  20.233  1.00  0.00           C  
ATOM   3617  HD2 ARG   249      50.532  23.352  19.705  1.00  0.00           H  
ATOM   3618  HD3 ARG   249      51.917  24.447  19.643  1.00  0.00           H  
ATOM   3619  NE  ARG   249      50.128  25.323  20.472  1.00  0.00           N  
ATOM   3620  HE  ARG   249      50.334  25.952  21.235  1.00  0.00           H  
ATOM   3621  CZ  ARG   249      49.252  25.875  19.647  1.00  0.00           C  
ATOM   3622  NH1 ARG   249      49.011  25.358  18.478  1.00  0.00           N  
ATOM   3623 HH11 ARG   249      49.704  24.677  18.200  1.00  0.00           H  
ATOM   3624 HH12 ARG   249      48.505  25.970  17.854  1.00  0.00           H  
ATOM   3625  NH2 ARG   249      48.643  26.895  20.101  1.00  0.00           N  
ATOM   3626 HH21 ARG   249      48.934  27.174  21.027  1.00  0.00           H  
ATOM   3627 HH22 ARG   249      47.894  27.423  19.676  1.00  0.00           H  
ATOM   3628  C   ARG   249      53.567  20.282  22.146  1.00  0.00           C  
ATOM   3629  O   ARG   249      52.944  19.267  22.458  1.00  0.00           O  
ATOM   3630  N   SER   250      54.779  20.179  21.647  1.00  0.00           N  
ATOM   3631  H   SER   250      55.151  20.991  21.176  1.00  0.00           H  
ATOM   3632  CA  SER   250      55.478  18.900  21.423  1.00  0.00           C  
ATOM   3633  HA  SER   250      54.824  18.133  21.008  1.00  0.00           H  
ATOM   3634  CB  SER   250      56.602  19.028  20.343  1.00  0.00           C  
ATOM   3635  HB2 SER   250      57.106  18.066  20.257  1.00  0.00           H  
ATOM   3636  HB3 SER   250      56.136  19.146  19.365  1.00  0.00           H  
ATOM   3637  OG  SER   250      57.601  19.992  20.743  1.00  0.00           O  
ATOM   3638  HG  SER   250      57.344  20.891  20.529  1.00  0.00           H  
ATOM   3639  C   SER   250      56.059  18.468  22.792  1.00  0.00           C  
ATOM   3640  O   SER   250      56.262  17.262  23.053  1.00  0.00           O  
ATOM   3641  N   GLY   251      56.553  19.355  23.635  1.00  0.00           N  
ATOM   3642  H   GLY   251      56.552  20.312  23.310  1.00  0.00           H  
ATOM   3643  CA  GLY   251      57.415  19.105  24.763  1.00  0.00           C  
ATOM   3644  HA2 GLY   251      57.366  20.004  25.378  1.00  0.00           H  
ATOM   3645  HA3 GLY   251      57.044  18.309  25.408  1.00  0.00           H  
ATOM   3646  C   GLY   251      58.931  18.892  24.332  1.00  0.00           C  
ATOM   3647  O   GLY   251      59.611  18.129  25.035  1.00  0.00           O  
ATOM   3648  N   ASP   252      59.417  19.391  23.140  1.00  0.00           N  
ATOM   3649  H   ASP   252      58.874  19.888  22.448  1.00  0.00           H  
ATOM   3650  CA  ASP   252      60.736  19.092  22.591  1.00  0.00           C  
ATOM   3651  HA  ASP   252      61.230  18.358  23.228  1.00  0.00           H  
ATOM   3652  CB  ASP   252      60.809  18.645  21.055  1.00  0.00           C  
ATOM   3653  HB2 ASP   252      60.253  19.244  20.334  1.00  0.00           H  
ATOM   3654  HB3 ASP   252      61.875  18.620  20.831  1.00  0.00           H  
ATOM   3655  CG  ASP   252      60.291  17.228  20.828  1.00  0.00           C  
ATOM   3656  OD1 ASP   252      59.988  16.474  21.772  1.00  0.00           O  
ATOM   3657  OD2 ASP   252      60.155  16.858  19.646  1.00  0.00           O  
ATOM   3658  C   ASP   252      61.506  20.357  22.830  1.00  0.00           C  
ATOM   3659  O   ASP   252      61.075  21.479  22.645  1.00  0.00           O  
ATOM   3660  N   THR   253      62.807  20.208  23.213  1.00  0.00           N  
ATOM   3661  H   THR   253      63.171  19.268  23.276  1.00  0.00           H  
ATOM   3662  CA  THR   253      63.808  21.230  23.526  1.00  0.00           C  
ATOM   3663  HA  THR   253      63.340  22.212  23.605  1.00  0.00           H  
ATOM   3664  CB  THR   253      64.369  21.040  24.953  1.00  0.00           C  
ATOM   3665  HB  THR   253      64.854  20.067  25.043  1.00  0.00           H  
ATOM   3666  CG2 THR   253      65.378  22.136  25.444  1.00  0.00           C  
ATOM   3667 HG21 THR   253      64.848  23.022  25.097  1.00  0.00           H  
ATOM   3668 HG22 THR   253      66.375  22.073  25.007  1.00  0.00           H  
ATOM   3669 HG23 THR   253      65.435  21.992  26.523  1.00  0.00           H  
ATOM   3670  OG1 THR   253      63.361  21.156  25.887  1.00  0.00           O  
ATOM   3671  HG1 THR   253      62.806  20.373  25.923  1.00  0.00           H  
ATOM   3672  C   THR   253      64.875  21.411  22.440  1.00  0.00           C  
ATOM   3673  O   THR   253      65.214  20.351  21.876  1.00  0.00           O  
ATOM   3674  N   TYR   254      65.341  22.644  22.146  1.00  0.00           N  
ATOM   3675  H   TYR   254      65.012  23.415  22.710  1.00  0.00           H  
ATOM   3676  CA  TYR   254      66.047  23.053  20.960  1.00  0.00           C  
ATOM   3677  HA  TYR   254      66.539  22.228  20.444  1.00  0.00           H  
ATOM   3678  CB  TYR   254      65.054  23.598  19.909  1.00  0.00           C  
ATOM   3679  HB2 TYR   254      65.648  24.075  19.130  1.00  0.00           H  
ATOM   3680  HB3 TYR   254      64.444  24.369  20.380  1.00  0.00           H  
ATOM   3681  CG  TYR   254      63.960  22.629  19.375  1.00  0.00           C  
ATOM   3682  CD1 TYR   254      64.303  21.851  18.323  1.00  0.00           C  
ATOM   3683  HD1 TYR   254      65.267  21.924  17.840  1.00  0.00           H  
ATOM   3684  CE1 TYR   254      63.251  21.090  17.741  1.00  0.00           C  
ATOM   3685  HE1 TYR   254      63.410  20.540  16.825  1.00  0.00           H  
ATOM   3686  CZ  TYR   254      61.894  21.118  18.134  1.00  0.00           C  
ATOM   3687  OH  TYR   254      60.908  20.459  17.501  1.00  0.00           O  
ATOM   3688  HH  TYR   254      60.066  20.462  17.961  1.00  0.00           H  
ATOM   3689  CE2 TYR   254      61.672  21.803  19.323  1.00  0.00           C  
ATOM   3690  HE2 TYR   254      60.685  21.766  19.760  1.00  0.00           H  
ATOM   3691  CD2 TYR   254      62.675  22.638  19.924  1.00  0.00           C  
ATOM   3692  HD2 TYR   254      62.419  23.141  20.846  1.00  0.00           H  
ATOM   3693  C   TYR   254      67.092  24.116  21.326  1.00  0.00           C  
ATOM   3694  O   TYR   254      67.015  24.701  22.369  1.00  0.00           O  
ATOM   3695  N   GLN   255      68.122  24.231  20.421  1.00  0.00           N  
ATOM   3696  H   GLN   255      68.152  23.470  19.758  1.00  0.00           H  
ATOM   3697  CA  GLN   255      69.126  25.259  20.633  1.00  0.00           C  
ATOM   3698  HA  GLN   255      68.900  25.908  21.479  1.00  0.00           H  
ATOM   3699  CB  GLN   255      70.450  24.627  21.061  1.00  0.00           C  
ATOM   3700  HB2 GLN   255      70.752  23.911  20.297  1.00  0.00           H  
ATOM   3701  HB3 GLN   255      71.199  25.418  21.027  1.00  0.00           H  
ATOM   3702  CG  GLN   255      70.384  24.226  22.522  1.00  0.00           C  
ATOM   3703  HG2 GLN   255      70.264  25.119  23.134  1.00  0.00           H  
ATOM   3704  HG3 GLN   255      69.609  23.468  22.632  1.00  0.00           H  
ATOM   3705  CD  GLN   255      71.651  23.655  23.112  1.00  0.00           C  
ATOM   3706  OE1 GLN   255      72.668  23.567  22.399  1.00  0.00           O  
ATOM   3707  NE2 GLN   255      71.808  23.404  24.416  1.00  0.00           N  
ATOM   3708 HE21 GLN   255      70.972  23.437  24.982  1.00  0.00           H  
ATOM   3709 HE22 GLN   255      72.610  22.860  24.697  1.00  0.00           H  
ATOM   3710  C   GLN   255      69.295  26.168  19.412  1.00  0.00           C  
ATOM   3711  O   GLN   255      69.406  25.653  18.266  1.00  0.00           O  
ATOM   3712  N   VAL   256      69.401  27.482  19.618  1.00  0.00           N  
ATOM   3713  H   VAL   256      69.335  27.983  20.492  1.00  0.00           H  
ATOM   3714  CA  VAL   256      69.517  28.467  18.518  1.00  0.00           C  
ATOM   3715  HA  VAL   256      69.845  27.953  17.615  1.00  0.00           H  
ATOM   3716  CB  VAL   256      68.139  29.195  18.297  1.00  0.00           C  
ATOM   3717  HB  VAL   256      67.992  29.790  19.199  1.00  0.00           H  
ATOM   3718  CG1 VAL   256      68.255  30.226  17.235  1.00  0.00           C  
ATOM   3719 HG11 VAL   256      67.281  30.679  17.053  1.00  0.00           H  
ATOM   3720 HG12 VAL   256      68.867  31.018  17.667  1.00  0.00           H  
ATOM   3721 HG13 VAL   256      68.701  29.815  16.330  1.00  0.00           H  
ATOM   3722  CG2 VAL   256      66.925  28.340  18.018  1.00  0.00           C  
ATOM   3723 HG21 VAL   256      67.205  27.389  17.564  1.00  0.00           H  
ATOM   3724 HG22 VAL   256      66.145  28.895  17.497  1.00  0.00           H  
ATOM   3725 HG23 VAL   256      66.580  27.898  18.953  1.00  0.00           H  
ATOM   3726  C   VAL   256      70.628  29.482  18.890  1.00  0.00           C  
ATOM   3727  O   VAL   256      70.535  30.240  19.887  1.00  0.00           O  
ATOM   3728  N   ALA   257      71.720  29.507  18.141  1.00  0.00           N  
ATOM   3729  H   ALA   257      71.830  28.866  17.369  1.00  0.00           H  
ATOM   3730  CA  ALA   257      72.652  30.619  18.201  1.00  0.00           C  
ATOM   3731  HA  ALA   257      72.971  30.714  19.238  1.00  0.00           H  
ATOM   3732  CB  ALA   257      73.978  30.329  17.324  1.00  0.00           C  
ATOM   3733  HB1 ALA   257      74.617  31.212  17.305  1.00  0.00           H  
ATOM   3734  HB2 ALA   257      73.759  30.302  16.257  1.00  0.00           H  
ATOM   3735  HB3 ALA   257      74.469  29.416  17.661  1.00  0.00           H  
ATOM   3736  C   ALA   257      72.084  31.996  17.862  1.00  0.00           C  
ATOM   3737  O   ALA   257      71.150  32.054  17.081  1.00  0.00           O  
ATOM   3738  N   ALA   258      72.514  33.080  18.488  1.00  0.00           N  
ATOM   3739  H   ALA   258      73.333  33.020  19.075  1.00  0.00           H  
ATOM   3740  CA  ALA   258      72.187  34.415  18.178  1.00  0.00           C  
ATOM   3741  HA  ALA   258      72.007  34.359  17.105  1.00  0.00           H  
ATOM   3742  CB  ALA   258      70.862  34.776  18.884  1.00  0.00           C  
ATOM   3743  HB1 ALA   258      70.319  35.616  18.451  1.00  0.00           H  
ATOM   3744  HB2 ALA   258      70.239  33.886  18.797  1.00  0.00           H  
ATOM   3745  HB3 ALA   258      71.029  35.049  19.926  1.00  0.00           H  
ATOM   3746  C   ALA   258      73.253  35.444  18.401  1.00  0.00           C  
ATOM   3747  O   ALA   258      74.107  35.291  19.239  1.00  0.00           O  
ATOM   3748  N   ARG   259      73.215  36.571  17.616  1.00  0.00           N  
ATOM   3749  H   ARG   259      72.440  36.749  16.993  1.00  0.00           H  
ATOM   3750  CA  ARG   259      74.416  37.494  17.649  1.00  0.00           C  
ATOM   3751  HA  ARG   259      75.313  36.906  17.840  1.00  0.00           H  
ATOM   3752  CB  ARG   259      74.459  38.324  16.355  1.00  0.00           C  
ATOM   3753  HB2 ARG   259      73.966  37.798  15.537  1.00  0.00           H  
ATOM   3754  HB3 ARG   259      73.833  39.214  16.423  1.00  0.00           H  
ATOM   3755  CG  ARG   259      75.811  38.780  15.897  1.00  0.00           C  
ATOM   3756  HG2 ARG   259      76.302  39.022  16.839  1.00  0.00           H  
ATOM   3757  HG3 ARG   259      76.369  37.989  15.397  1.00  0.00           H  
ATOM   3758  CD  ARG   259      75.847  39.987  14.971  1.00  0.00           C  
ATOM   3759  HD2 ARG   259      76.897  40.257  14.857  1.00  0.00           H  
ATOM   3760  HD3 ARG   259      75.402  40.736  15.627  1.00  0.00           H  
ATOM   3761  NE  ARG   259      75.155  39.742  13.714  1.00  0.00           N  
ATOM   3762  HE  ARG   259      74.970  38.789  13.437  1.00  0.00           H  
ATOM   3763  CZ  ARG   259      74.739  40.658  12.883  1.00  0.00           C  
ATOM   3764  NH1 ARG   259      74.921  41.966  12.963  1.00  0.00           N  
ATOM   3765 HH11 ARG   259      75.666  42.410  13.481  1.00  0.00           H  
ATOM   3766 HH12 ARG   259      74.660  42.512  12.154  1.00  0.00           H  
ATOM   3767  NH2 ARG   259      74.102  40.180  11.871  1.00  0.00           N  
ATOM   3768 HH21 ARG   259      73.749  39.236  11.935  1.00  0.00           H  
ATOM   3769 HH22 ARG   259      73.483  40.819  11.392  1.00  0.00           H  
ATOM   3770  C   ARG   259      74.242  38.414  18.888  1.00  0.00           C  
ATOM   3771  O   ARG   259      75.236  38.793  19.551  1.00  0.00           O  
ATOM   3772  N   TYR   260      72.993  38.721  19.166  1.00  0.00           N  
ATOM   3773  H   TYR   260      72.291  38.468  18.486  1.00  0.00           H  
ATOM   3774  CA  TYR   260      72.562  39.489  20.355  1.00  0.00           C  
ATOM   3775  HA  TYR   260      73.355  39.619  21.091  1.00  0.00           H  
ATOM   3776  CB  TYR   260      72.034  40.855  19.904  1.00  0.00           C  
ATOM   3777  HB2 TYR   260      71.270  40.749  19.134  1.00  0.00           H  
ATOM   3778  HB3 TYR   260      71.644  41.418  20.752  1.00  0.00           H  
ATOM   3779  CG  TYR   260      73.218  41.603  19.351  1.00  0.00           C  
ATOM   3780  CD1 TYR   260      73.227  41.921  17.961  1.00  0.00           C  
ATOM   3781  HD1 TYR   260      72.429  41.625  17.295  1.00  0.00           H  
ATOM   3782  CE1 TYR   260      74.295  42.681  17.492  1.00  0.00           C  
ATOM   3783  HE1 TYR   260      74.302  42.950  16.446  1.00  0.00           H  
ATOM   3784  CZ  TYR   260      75.464  43.027  18.283  1.00  0.00           C  
ATOM   3785  OH  TYR   260      76.516  43.705  17.781  1.00  0.00           O  
ATOM   3786  HH  TYR   260      77.010  44.018  18.542  1.00  0.00           H  
ATOM   3787  CE2 TYR   260      75.360  42.707  19.625  1.00  0.00           C  
ATOM   3788  HE2 TYR   260      76.131  42.968  20.335  1.00  0.00           H  
ATOM   3789  CD2 TYR   260      74.204  42.133  20.190  1.00  0.00           C  
ATOM   3790  HD2 TYR   260      74.076  41.886  21.233  1.00  0.00           H  
ATOM   3791  C   TYR   260      71.310  38.854  21.007  1.00  0.00           C  
ATOM   3792  O   TYR   260      70.459  38.268  20.323  1.00  0.00           O  
ATOM   3793  N   VAL   261      71.160  38.900  22.416  1.00  0.00           N  
ATOM   3794  H   VAL   261      71.806  39.407  23.005  1.00  0.00           H  
ATOM   3795  CA  VAL   261      70.078  38.201  23.066  1.00  0.00           C  
ATOM   3796  HA  VAL   261      69.326  37.908  22.333  1.00  0.00           H  
ATOM   3797  CB  VAL   261      70.558  36.887  23.688  1.00  0.00           C  
ATOM   3798  HB  VAL   261      71.251  37.102  24.502  1.00  0.00           H  
ATOM   3799  CG1 VAL   261      69.312  36.106  24.265  1.00  0.00           C  
ATOM   3800 HG11 VAL   261      69.565  35.064  24.461  1.00  0.00           H  
ATOM   3801 HG12 VAL   261      68.613  35.925  23.448  1.00  0.00           H  
ATOM   3802 HG13 VAL   261      68.878  36.547  25.163  1.00  0.00           H  
ATOM   3803  CG2 VAL   261      71.252  35.799  22.754  1.00  0.00           C  
ATOM   3804 HG21 VAL   261      71.846  36.338  22.016  1.00  0.00           H  
ATOM   3805 HG22 VAL   261      71.957  35.218  23.348  1.00  0.00           H  
ATOM   3806 HG23 VAL   261      70.440  35.221  22.313  1.00  0.00           H  
ATOM   3807  C   VAL   261      69.368  39.076  24.069  1.00  0.00           C  
ATOM   3808  O   VAL   261      70.023  39.755  24.882  1.00  0.00           O  
ATOM   3809  N   VAL   262      68.015  39.161  23.948  1.00  0.00           N  
ATOM   3810  H   VAL   262      67.417  38.553  23.407  1.00  0.00           H  
ATOM   3811  CA  VAL   262      67.191  40.197  24.603  1.00  0.00           C  
ATOM   3812  HA  VAL   262      67.864  40.793  25.220  1.00  0.00           H  
ATOM   3813  CB  VAL   262      66.655  41.095  23.509  1.00  0.00           C  
ATOM   3814  HB  VAL   262      66.062  40.496  22.819  1.00  0.00           H  
ATOM   3815  CG1 VAL   262      65.797  42.241  24.078  1.00  0.00           C  
ATOM   3816 HG11 VAL   262      64.866  41.790  24.424  1.00  0.00           H  
ATOM   3817 HG12 VAL   262      65.516  42.927  23.279  1.00  0.00           H  
ATOM   3818 HG13 VAL   262      66.414  42.696  24.852  1.00  0.00           H  
ATOM   3819  CG2 VAL   262      67.852  41.758  22.871  1.00  0.00           C  
ATOM   3820 HG21 VAL   262      68.527  42.123  23.645  1.00  0.00           H  
ATOM   3821 HG22 VAL   262      67.460  42.658  22.398  1.00  0.00           H  
ATOM   3822 HG23 VAL   262      68.217  41.071  22.108  1.00  0.00           H  
ATOM   3823  C   VAL   262      66.092  39.603  25.393  1.00  0.00           C  
ATOM   3824  O   VAL   262      65.627  38.488  25.112  1.00  0.00           O  
ATOM   3825  N   VAL   263      65.686  40.303  26.428  1.00  0.00           N  
ATOM   3826  H   VAL   263      66.191  41.148  26.654  1.00  0.00           H  
ATOM   3827  CA  VAL   263      64.671  39.845  27.392  1.00  0.00           C  
ATOM   3828  HA  VAL   263      63.955  39.109  27.027  1.00  0.00           H  
ATOM   3829  CB  VAL   263      65.374  39.238  28.650  1.00  0.00           C  
ATOM   3830  HB  VAL   263      65.716  40.082  29.248  1.00  0.00           H  
ATOM   3831  CG1 VAL   263      64.368  38.395  29.463  1.00  0.00           C  
ATOM   3832 HG11 VAL   263      64.132  37.491  28.902  1.00  0.00           H  
ATOM   3833 HG12 VAL   263      64.689  38.193  30.485  1.00  0.00           H  
ATOM   3834 HG13 VAL   263      63.414  38.916  29.548  1.00  0.00           H  
ATOM   3835  CG2 VAL   263      66.607  38.355  28.317  1.00  0.00           C  
ATOM   3836 HG21 VAL   263      67.510  38.929  28.108  1.00  0.00           H  
ATOM   3837 HG22 VAL   263      66.366  37.723  27.463  1.00  0.00           H  
ATOM   3838 HG23 VAL   263      66.781  37.682  29.157  1.00  0.00           H  
ATOM   3839  C   VAL   263      63.813  41.074  27.821  1.00  0.00           C  
ATOM   3840  O   VAL   263      64.359  42.154  28.009  1.00  0.00           O  
ATOM   3841  N   GLY   264      62.548  40.832  28.182  1.00  0.00           N  
ATOM   3842  H   GLY   264      61.993  40.061  27.840  1.00  0.00           H  
ATOM   3843  CA  GLY   264      61.918  41.615  29.234  1.00  0.00           C  
ATOM   3844  HA2 GLY   264      62.671  41.838  29.990  1.00  0.00           H  
ATOM   3845  HA3 GLY   264      61.495  42.555  28.881  1.00  0.00           H  
ATOM   3846  C   GLY   264      60.851  40.854  29.930  1.00  0.00           C  
ATOM   3847  O   GLY   264      60.102  40.191  29.225  1.00  0.00           O  
ATOM   3848  N   ALA   265      60.706  41.123  31.228  1.00  0.00           N  
ATOM   3849  H   ALA   265      61.308  41.767  31.721  1.00  0.00           H  
ATOM   3850  CA  ALA   265      59.622  40.593  32.097  1.00  0.00           C  
ATOM   3851  HA  ALA   265      58.638  40.869  31.719  1.00  0.00           H  
ATOM   3852  CB  ALA   265      59.805  39.059  32.056  1.00  0.00           C  
ATOM   3853  HB1 ALA   265      60.800  38.736  32.364  1.00  0.00           H  
ATOM   3854  HB2 ALA   265      59.552  38.590  31.105  1.00  0.00           H  
ATOM   3855  HB3 ALA   265      59.016  38.536  32.596  1.00  0.00           H  
ATOM   3856  C   ALA   265      59.559  41.124  33.563  1.00  0.00           C  
ATOM   3857  O   ALA   265      60.393  40.727  34.390  1.00  0.00           O  
ATOM   3858  N   ASP   266      58.526  41.917  33.857  1.00  0.00           N  
ATOM   3859  H   ASP   266      57.956  42.257  33.096  1.00  0.00           H  
ATOM   3860  CA  ASP   266      58.194  42.480  35.072  1.00  0.00           C  
ATOM   3861  HA  ASP   266      57.925  43.515  34.863  1.00  0.00           H  
ATOM   3862  CB  ASP   266      57.080  41.705  35.751  1.00  0.00           C  
ATOM   3863  HB2 ASP   266      56.820  42.225  36.672  1.00  0.00           H  
ATOM   3864  HB3 ASP   266      56.158  41.876  35.194  1.00  0.00           H  
ATOM   3865  CG  ASP   266      57.158  40.182  36.047  1.00  0.00           C  
ATOM   3866  OD1 ASP   266      58.216  39.618  36.277  1.00  0.00           O  
ATOM   3867  OD2 ASP   266      56.058  39.583  36.167  1.00  0.00           O  
ATOM   3868  C   ASP   266      59.351  42.786  36.095  1.00  0.00           C  
ATOM   3869  O   ASP   266      59.825  43.899  36.129  1.00  0.00           O  
ATOM   3870  N   ALA   267      59.721  41.929  37.068  1.00  0.00           N  
ATOM   3871  H   ALA   267      59.224  41.052  37.009  1.00  0.00           H  
ATOM   3872  CA  ALA   267      60.619  42.105  38.208  1.00  0.00           C  
ATOM   3873  HA  ALA   267      61.605  42.459  37.907  1.00  0.00           H  
ATOM   3874  CB  ALA   267      60.019  43.207  39.114  1.00  0.00           C  
ATOM   3875  HB1 ALA   267      60.549  43.241  40.066  1.00  0.00           H  
ATOM   3876  HB2 ALA   267      60.086  44.203  38.677  1.00  0.00           H  
ATOM   3877  HB3 ALA   267      58.962  43.013  39.292  1.00  0.00           H  
ATOM   3878  C   ALA   267      60.787  40.810  39.066  1.00  0.00           C  
ATOM   3879  O   ALA   267      61.754  40.650  39.802  1.00  0.00           O  
ATOM   3880  N   LEU   268      59.869  39.934  38.985  1.00  0.00           N  
ATOM   3881  H   LEU   268      59.166  40.058  38.270  1.00  0.00           H  
ATOM   3882  CA  LEU   268      59.956  38.562  39.449  1.00  0.00           C  
ATOM   3883  HA  LEU   268      60.649  38.495  40.288  1.00  0.00           H  
ATOM   3884  CB  LEU   268      58.625  38.021  39.908  1.00  0.00           C  
ATOM   3885  HB2 LEU   268      58.739  36.948  40.061  1.00  0.00           H  
ATOM   3886  HB3 LEU   268      58.013  38.103  39.009  1.00  0.00           H  
ATOM   3887  CG  LEU   268      58.022  38.740  41.112  1.00  0.00           C  
ATOM   3888  HG  LEU   268      57.957  39.785  40.807  1.00  0.00           H  
ATOM   3889  CD1 LEU   268      56.533  38.319  41.305  1.00  0.00           C  
ATOM   3890 HD11 LEU   268      55.964  38.317  40.376  1.00  0.00           H  
ATOM   3891 HD12 LEU   268      56.046  39.074  41.923  1.00  0.00           H  
ATOM   3892 HD13 LEU   268      56.438  37.301  41.683  1.00  0.00           H  
ATOM   3893  CD2 LEU   268      58.892  38.660  42.310  1.00  0.00           C  
ATOM   3894 HD21 LEU   268      59.757  39.322  42.284  1.00  0.00           H  
ATOM   3895 HD22 LEU   268      59.195  37.624  42.462  1.00  0.00           H  
ATOM   3896 HD23 LEU   268      58.337  39.132  43.121  1.00  0.00           H  
ATOM   3897  C   LEU   268      60.495  37.546  38.365  1.00  0.00           C  
ATOM   3898  O   LEU   268      61.262  36.593  38.667  1.00  0.00           O  
ATOM   3899  N   ARG   269      60.331  37.868  37.049  1.00  0.00           N  
ATOM   3900  H   ARG   269      59.782  38.693  36.852  1.00  0.00           H  
ATOM   3901  CA  ARG   269      60.772  36.912  35.967  1.00  0.00           C  
ATOM   3902  HA  ARG   269      60.862  35.895  36.350  1.00  0.00           H  
ATOM   3903  CB  ARG   269      59.665  36.880  34.896  1.00  0.00           C  
ATOM   3904  HB2 ARG   269      59.899  36.240  34.046  1.00  0.00           H  
ATOM   3905  HB3 ARG   269      59.381  37.821  34.424  1.00  0.00           H  
ATOM   3906  CG  ARG   269      58.397  36.354  35.675  1.00  0.00           C  
ATOM   3907  HG2 ARG   269      58.648  35.350  36.018  1.00  0.00           H  
ATOM   3908  HG3 ARG   269      58.059  37.025  36.464  1.00  0.00           H  
ATOM   3909  CD  ARG   269      57.213  36.173  34.721  1.00  0.00           C  
ATOM   3910  HD2 ARG   269      57.530  36.001  33.692  1.00  0.00           H  
ATOM   3911  HD3 ARG   269      56.540  35.356  34.983  1.00  0.00           H  
ATOM   3912  NE  ARG   269      56.409  37.367  34.621  1.00  0.00           N  
ATOM   3913  HE  ARG   269      56.633  38.105  35.273  1.00  0.00           H  
ATOM   3914  CZ  ARG   269      55.297  37.499  33.845  1.00  0.00           C  
ATOM   3915  NH1 ARG   269      54.934  36.625  33.014  1.00  0.00           N  
ATOM   3916 HH11 ARG   269      55.484  35.783  32.925  1.00  0.00           H  
ATOM   3917 HH12 ARG   269      54.089  36.658  32.461  1.00  0.00           H  
ATOM   3918  NH2 ARG   269      54.610  38.596  33.963  1.00  0.00           N  
ATOM   3919 HH21 ARG   269      55.047  39.238  34.609  1.00  0.00           H  
ATOM   3920 HH22 ARG   269      54.443  39.040  33.071  1.00  0.00           H  
ATOM   3921  C   ARG   269      62.139  37.151  35.500  1.00  0.00           C  
ATOM   3922  O   ARG   269      62.849  36.152  35.330  1.00  0.00           O  
ATOM   3923  N   THR   270      62.489  38.420  35.265  1.00  0.00           N  
ATOM   3924  H   THR   270      61.818  39.169  35.362  1.00  0.00           H  
ATOM   3925  CA  THR   270      63.848  38.742  34.809  1.00  0.00           C  
ATOM   3926  HA  THR   270      64.060  38.251  33.859  1.00  0.00           H  
ATOM   3927  CB  THR   270      63.967  40.288  34.676  1.00  0.00           C  
ATOM   3928  HB  THR   270      65.010  40.596  34.751  1.00  0.00           H  
ATOM   3929  CG2 THR   270      63.498  40.724  33.261  1.00  0.00           C  
ATOM   3930 HG21 THR   270      63.536  41.813  33.234  1.00  0.00           H  
ATOM   3931 HG22 THR   270      62.464  40.422  33.094  1.00  0.00           H  
ATOM   3932 HG23 THR   270      64.163  40.235  32.549  1.00  0.00           H  
ATOM   3933  OG1 THR   270      63.133  41.108  35.562  1.00  0.00           O  
ATOM   3934  HG1 THR   270      62.212  41.147  35.294  1.00  0.00           H  
ATOM   3935  C   THR   270      65.006  38.258  35.674  1.00  0.00           C  
ATOM   3936  O   THR   270      65.854  37.697  35.051  1.00  0.00           O  
ATOM   3937  N   PRO   271      65.012  38.276  37.016  1.00  0.00           N  
ATOM   3938  CD  PRO   271      64.019  38.934  37.867  1.00  0.00           C  
ATOM   3939  HD2 PRO   271      62.983  38.744  37.586  1.00  0.00           H  
ATOM   3940  HD3 PRO   271      64.131  40.018  37.882  1.00  0.00           H  
ATOM   3941  CG  PRO   271      64.337  38.494  39.288  1.00  0.00           C  
ATOM   3942  HG2 PRO   271      64.089  39.343  39.925  1.00  0.00           H  
ATOM   3943  HG3 PRO   271      63.776  37.633  39.652  1.00  0.00           H  
ATOM   3944  CB  PRO   271      65.851  38.316  39.262  1.00  0.00           C  
ATOM   3945  HB2 PRO   271      66.288  37.842  40.141  1.00  0.00           H  
ATOM   3946  HB3 PRO   271      66.179  39.355  39.239  1.00  0.00           H  
ATOM   3947  CA  PRO   271      66.049  37.636  37.872  1.00  0.00           C  
ATOM   3948  HA  PRO   271      67.037  37.865  37.472  1.00  0.00           H  
ATOM   3949  C   PRO   271      66.024  36.091  37.842  1.00  0.00           C  
ATOM   3950  O   PRO   271      67.076  35.476  37.928  1.00  0.00           O  
ATOM   3951  N   GLN   272      64.820  35.474  37.740  1.00  0.00           N  
ATOM   3952  H   GLN   272      64.051  36.089  37.514  1.00  0.00           H  
ATOM   3953  CA  GLN   272      64.634  34.027  37.573  1.00  0.00           C  
ATOM   3954  HA  GLN   272      65.017  33.501  38.448  1.00  0.00           H  
ATOM   3955  CB  GLN   272      63.177  33.668  37.518  1.00  0.00           C  
ATOM   3956  HB2 GLN   272      62.850  33.874  36.499  1.00  0.00           H  
ATOM   3957  HB3 GLN   272      62.619  34.329  38.182  1.00  0.00           H  
ATOM   3958  CG  GLN   272      62.868  32.234  37.906  1.00  0.00           C  
ATOM   3959  HG2 GLN   272      63.381  31.480  37.308  1.00  0.00           H  
ATOM   3960  HG3 GLN   272      63.125  32.099  38.957  1.00  0.00           H  
ATOM   3961  CD  GLN   272      61.397  31.925  37.723  1.00  0.00           C  
ATOM   3962  OE1 GLN   272      60.871  32.338  36.702  1.00  0.00           O  
ATOM   3963  NE2 GLN   272      60.714  31.201  38.614  1.00  0.00           N  
ATOM   3964 HE21 GLN   272      61.110  30.769  39.437  1.00  0.00           H  
ATOM   3965 HE22 GLN   272      59.749  31.016  38.381  1.00  0.00           H  
ATOM   3966  C   GLN   272      65.365  33.420  36.354  1.00  0.00           C  
ATOM   3967  O   GLN   272      66.255  32.525  36.521  1.00  0.00           O  
ATOM   3968  N   LEU   273      65.155  33.995  35.134  1.00  0.00           N  
ATOM   3969  H   LEU   273      64.350  34.580  34.958  1.00  0.00           H  
ATOM   3970  CA  LEU   273      65.911  33.676  33.873  1.00  0.00           C  
ATOM   3971  HA  LEU   273      65.828  32.602  33.701  1.00  0.00           H  
ATOM   3972  CB  LEU   273      65.069  34.275  32.694  1.00  0.00           C  
ATOM   3973  HB2 LEU   273      64.117  33.767  32.538  1.00  0.00           H  
ATOM   3974  HB3 LEU   273      64.810  35.305  32.939  1.00  0.00           H  
ATOM   3975  CG  LEU   273      65.689  34.202  31.313  1.00  0.00           C  
ATOM   3976  HG  LEU   273      66.540  34.858  31.133  1.00  0.00           H  
ATOM   3977  CD1 LEU   273      66.024  32.725  31.134  1.00  0.00           C  
ATOM   3978 HD11 LEU   273      65.156  32.075  31.242  1.00  0.00           H  
ATOM   3979 HD12 LEU   273      66.838  32.287  31.711  1.00  0.00           H  
ATOM   3980 HD13 LEU   273      66.286  32.589  30.085  1.00  0.00           H  
ATOM   3981  CD2 LEU   273      64.649  34.659  30.285  1.00  0.00           C  
ATOM   3982 HD21 LEU   273      63.974  35.406  30.700  1.00  0.00           H  
ATOM   3983 HD22 LEU   273      65.085  35.120  29.399  1.00  0.00           H  
ATOM   3984 HD23 LEU   273      64.014  33.827  29.980  1.00  0.00           H  
ATOM   3985  C   LEU   273      67.394  34.029  33.955  1.00  0.00           C  
ATOM   3986  O   LEU   273      68.137  33.168  33.456  1.00  0.00           O  
ATOM   3987  N   LEU   274      67.855  35.175  34.514  1.00  0.00           N  
ATOM   3988  H   LEU   274      67.310  35.938  34.890  1.00  0.00           H  
ATOM   3989  CA  LEU   274      69.304  35.417  34.632  1.00  0.00           C  
ATOM   3990  HA  LEU   274      69.771  35.156  33.683  1.00  0.00           H  
ATOM   3991  CB  LEU   274      69.558  36.893  35.035  1.00  0.00           C  
ATOM   3992  HB2 LEU   274      68.768  37.243  35.699  1.00  0.00           H  
ATOM   3993  HB3 LEU   274      70.527  36.893  35.535  1.00  0.00           H  
ATOM   3994  CG  LEU   274      69.630  37.828  33.808  1.00  0.00           C  
ATOM   3995  HG  LEU   274      70.561  37.538  33.321  1.00  0.00           H  
ATOM   3996  CD1 LEU   274      68.439  37.726  32.772  1.00  0.00           C  
ATOM   3997 HD11 LEU   274      68.351  36.729  32.341  1.00  0.00           H  
ATOM   3998 HD12 LEU   274      67.513  37.960  33.297  1.00  0.00           H  
ATOM   3999 HD13 LEU   274      68.671  38.329  31.894  1.00  0.00           H  
ATOM   4000  CD2 LEU   274      69.827  39.266  34.301  1.00  0.00           C  
ATOM   4001 HD21 LEU   274      68.949  39.716  34.765  1.00  0.00           H  
ATOM   4002 HD22 LEU   274      69.864  39.749  33.324  1.00  0.00           H  
ATOM   4003 HD23 LEU   274      70.699  39.349  34.950  1.00  0.00           H  
ATOM   4004  C   LEU   274      69.998  34.506  35.689  1.00  0.00           C  
ATOM   4005  O   LEU   274      71.031  33.861  35.375  1.00  0.00           O  
ATOM   4006  N   TRP   275      69.354  34.166  36.787  1.00  0.00           N  
ATOM   4007  H   TRP   275      68.499  34.660  36.997  1.00  0.00           H  
ATOM   4008  CA  TRP   275      69.691  33.021  37.702  1.00  0.00           C  
ATOM   4009  HA  TRP   275      70.715  33.115  38.063  1.00  0.00           H  
ATOM   4010  CB  TRP   275      68.917  33.085  39.001  1.00  0.00           C  
ATOM   4011  HB2 TRP   275      68.978  34.116  39.349  1.00  0.00           H  
ATOM   4012  HB3 TRP   275      67.891  32.870  38.704  1.00  0.00           H  
ATOM   4013  CG  TRP   275      69.270  32.110  40.057  1.00  0.00           C  
ATOM   4014  CD1 TRP   275      68.979  30.799  40.041  1.00  0.00           C  
ATOM   4015  HD1 TRP   275      68.355  30.314  39.305  1.00  0.00           H  
ATOM   4016  NE1 TRP   275      69.678  30.137  41.101  1.00  0.00           N  
ATOM   4017  HE1 TRP   275      69.734  29.141  41.257  1.00  0.00           H  
ATOM   4018  CE2 TRP   275      70.431  31.061  41.761  1.00  0.00           C  
ATOM   4019  CZ2 TRP   275      71.325  30.878  42.805  1.00  0.00           C  
ATOM   4020  HZ2 TRP   275      71.425  29.926  43.305  1.00  0.00           H  
ATOM   4021  CH2 TRP   275      71.812  32.087  43.363  1.00  0.00           C  
ATOM   4022  HH2 TRP   275      72.339  32.028  44.303  1.00  0.00           H  
ATOM   4023  CZ3 TRP   275      71.741  33.288  42.664  1.00  0.00           C  
ATOM   4024  HZ3 TRP   275      72.204  34.159  43.104  1.00  0.00           H  
ATOM   4025  CE3 TRP   275      70.924  33.455  41.539  1.00  0.00           C  
ATOM   4026  HE3 TRP   275      70.860  34.390  41.001  1.00  0.00           H  
ATOM   4027  CD2 TRP   275      70.273  32.327  41.062  1.00  0.00           C  
ATOM   4028  C   TRP   275      69.812  31.708  36.982  1.00  0.00           C  
ATOM   4029  O   TRP   275      70.831  31.028  36.974  1.00  0.00           O  
ATOM   4030  N   ALA   276      68.887  31.365  36.164  1.00  0.00           N  
ATOM   4031  H   ALA   276      68.159  32.055  36.049  1.00  0.00           H  
ATOM   4032  CA  ALA   276      68.779  30.163  35.340  1.00  0.00           C  
ATOM   4033  HA  ALA   276      69.144  29.337  35.950  1.00  0.00           H  
ATOM   4034  CB  ALA   276      67.322  29.808  35.025  1.00  0.00           C  
ATOM   4035  HB1 ALA   276      66.657  29.898  35.884  1.00  0.00           H  
ATOM   4036  HB2 ALA   276      66.766  30.484  34.376  1.00  0.00           H  
ATOM   4037  HB3 ALA   276      67.230  28.823  34.567  1.00  0.00           H  
ATOM   4038  C   ALA   276      69.725  30.059  34.075  1.00  0.00           C  
ATOM   4039  O   ALA   276      69.710  29.127  33.305  1.00  0.00           O  
ATOM   4040  N   SER   277      70.530  31.119  33.922  1.00  0.00           N  
ATOM   4041  H   SER   277      70.419  31.905  34.546  1.00  0.00           H  
ATOM   4042  CA  SER   277      71.525  31.317  32.770  1.00  0.00           C  
ATOM   4043  HA  SER   277      71.427  30.397  32.194  1.00  0.00           H  
ATOM   4044  CB  SER   277      71.082  32.536  31.874  1.00  0.00           C  
ATOM   4045  HB2 SER   277      71.789  32.753  31.073  1.00  0.00           H  
ATOM   4046  HB3 SER   277      71.264  33.439  32.457  1.00  0.00           H  
ATOM   4047  OG  SER   277      69.815  32.212  31.469  1.00  0.00           O  
ATOM   4048  HG  SER   277      69.197  32.331  32.193  1.00  0.00           H  
ATOM   4049  C   SER   277      72.924  31.543  33.271  1.00  0.00           C  
ATOM   4050  O   SER   277      73.678  32.206  32.603  1.00  0.00           O  
ATOM   4051  N   GLY   278      73.147  31.098  34.506  1.00  0.00           N  
ATOM   4052  H   GLY   278      72.472  30.492  34.951  1.00  0.00           H  
ATOM   4053  CA  GLY   278      74.497  31.226  35.155  1.00  0.00           C  
ATOM   4054  HA2 GLY   278      74.661  30.433  35.885  1.00  0.00           H  
ATOM   4055  HA3 GLY   278      75.217  31.149  34.340  1.00  0.00           H  
ATOM   4056  C   GLY   278      74.761  32.548  35.809  1.00  0.00           C  
ATOM   4057  O   GLY   278      75.758  32.642  36.477  1.00  0.00           O  
ATOM   4058  N   ILE   279      73.909  33.540  35.625  1.00  0.00           N  
ATOM   4059  H   ILE   279      72.959  33.379  35.323  1.00  0.00           H  
ATOM   4060  CA  ILE   279      74.301  34.952  35.998  1.00  0.00           C  
ATOM   4061  HA  ILE   279      75.390  34.975  35.954  1.00  0.00           H  
ATOM   4062  CB  ILE   279      73.865  36.016  34.860  1.00  0.00           C  
ATOM   4063  HB  ILE   279      72.796  36.211  34.954  1.00  0.00           H  
ATOM   4064  CG2 ILE   279      74.769  37.194  35.181  1.00  0.00           C  
ATOM   4065 HG21 ILE   279      74.395  38.121  34.745  1.00  0.00           H  
ATOM   4066 HG22 ILE   279      74.834  37.304  36.263  1.00  0.00           H  
ATOM   4067 HG23 ILE   279      75.775  36.991  34.813  1.00  0.00           H  
ATOM   4068  CG1 ILE   279      74.208  35.403  33.462  1.00  0.00           C  
ATOM   4069 HG12 ILE   279      73.550  34.574  33.201  1.00  0.00           H  
ATOM   4070 HG13 ILE   279      75.178  34.908  33.407  1.00  0.00           H  
ATOM   4071  CD1 ILE   279      74.077  36.399  32.399  1.00  0.00           C  
ATOM   4072 HD11 ILE   279      74.836  37.179  32.469  1.00  0.00           H  
ATOM   4073 HD12 ILE   279      74.021  35.865  31.450  1.00  0.00           H  
ATOM   4074 HD13 ILE   279      73.150  36.962  32.506  1.00  0.00           H  
ATOM   4075  C   ILE   279      73.812  35.074  37.451  1.00  0.00           C  
ATOM   4076  O   ILE   279      72.641  35.345  37.676  1.00  0.00           O  
ATOM   4077  N   ARG   280      74.684  34.867  38.471  1.00  0.00           N  
ATOM   4078  H   ARG   280      75.646  34.660  38.242  1.00  0.00           H  
ATOM   4079  CA  ARG   280      74.291  34.653  39.838  1.00  0.00           C  
ATOM   4080  HA  ARG   280      73.210  34.759  39.922  1.00  0.00           H  
ATOM   4081  CB  ARG   280      74.602  33.129  40.090  1.00  0.00           C  
ATOM   4082  HB2 ARG   280      75.647  32.921  39.859  1.00  0.00           H  
ATOM   4083  HB3 ARG   280      74.470  33.042  41.169  1.00  0.00           H  
ATOM   4084  CG  ARG   280      73.693  32.217  39.294  1.00  0.00           C  
ATOM   4085  HG2 ARG   280      72.639  32.494  39.314  1.00  0.00           H  
ATOM   4086  HG3 ARG   280      74.065  32.221  38.269  1.00  0.00           H  
ATOM   4087  CD  ARG   280      73.708  30.735  39.762  1.00  0.00           C  
ATOM   4088  HD2 ARG   280      73.635  30.586  40.839  1.00  0.00           H  
ATOM   4089  HD3 ARG   280      74.595  30.276  39.325  1.00  0.00           H  
ATOM   4090  NE  ARG   280      72.545  29.979  39.019  1.00  0.00           N  
ATOM   4091  HE  ARG   280      71.987  30.574  38.423  1.00  0.00           H  
ATOM   4092  CZ  ARG   280      72.026  28.739  39.165  1.00  0.00           C  
ATOM   4093  NH1 ARG   280      72.445  27.877  40.018  1.00  0.00           N  
ATOM   4094 HH11 ARG   280      72.160  26.917  39.890  1.00  0.00           H  
ATOM   4095 HH12 ARG   280      73.320  28.042  40.497  1.00  0.00           H  
ATOM   4096  NH2 ARG   280      71.065  28.269  38.436  1.00  0.00           N  
ATOM   4097 HH21 ARG   280      70.926  28.765  37.568  1.00  0.00           H  
ATOM   4098 HH22 ARG   280      70.714  27.331  38.570  1.00  0.00           H  
ATOM   4099  C   ARG   280      74.874  35.645  40.938  1.00  0.00           C  
ATOM   4100  O   ARG   280      74.907  35.118  42.058  1.00  0.00           O  
ATOM   4101  N   PRO   281      75.323  36.886  40.684  1.00  0.00           N  
ATOM   4102  CD  PRO   281      74.880  37.763  39.616  1.00  0.00           C  
ATOM   4103  HD2 PRO   281      75.411  37.681  38.668  1.00  0.00           H  
ATOM   4104  HD3 PRO   281      73.826  37.510  39.497  1.00  0.00           H  
ATOM   4105  CG  PRO   281      74.945  39.219  40.122  1.00  0.00           C  
ATOM   4106  HG2 PRO   281      74.962  39.968  39.330  1.00  0.00           H  
ATOM   4107  HG3 PRO   281      74.052  39.569  40.641  1.00  0.00           H  
ATOM   4108  CB  PRO   281      76.143  39.072  40.971  1.00  0.00           C  
ATOM   4109  HB2 PRO   281      76.321  39.897  41.661  1.00  0.00           H  
ATOM   4110  HB3 PRO   281      77.061  38.929  40.401  1.00  0.00           H  
ATOM   4111  CA  PRO   281      75.820  37.779  41.745  1.00  0.00           C  
ATOM   4112  HA  PRO   281      76.704  37.292  42.156  1.00  0.00           H  
ATOM   4113  C   PRO   281      74.722  38.075  42.824  1.00  0.00           C  
ATOM   4114  O   PRO   281      73.509  37.842  42.613  1.00  0.00           O  
ATOM   4115  N   ASP   282      75.134  38.640  43.979  1.00  0.00           N  
ATOM   4116  H   ASP   282      76.138  38.706  44.061  1.00  0.00           H  
ATOM   4117  CA  ASP   282      74.235  38.865  45.105  1.00  0.00           C  
ATOM   4118  HA  ASP   282      73.685  37.961  45.366  1.00  0.00           H  
ATOM   4119  CB  ASP   282      75.162  39.345  46.247  1.00  0.00           C  
ATOM   4120  HB2 ASP   282      75.560  40.303  45.914  1.00  0.00           H  
ATOM   4121  HB3 ASP   282      75.948  38.658  46.563  1.00  0.00           H  
ATOM   4122  CG  ASP   282      74.430  39.696  47.543  1.00  0.00           C  
ATOM   4123  OD1 ASP   282      73.629  38.807  47.958  1.00  0.00           O  
ATOM   4124  OD2 ASP   282      74.747  40.690  48.234  1.00  0.00           O  
ATOM   4125  C   ASP   282      73.121  39.899  44.883  1.00  0.00           C  
ATOM   4126  O   ASP   282      72.035  39.768  45.347  1.00  0.00           O  
ATOM   4127  N   ALA   283      73.405  40.898  44.021  1.00  0.00           N  
ATOM   4128  H   ALA   283      74.366  40.889  43.712  1.00  0.00           H  
ATOM   4129  CA  ALA   283      72.450  42.003  43.867  1.00  0.00           C  
ATOM   4130  HA  ALA   283      72.189  42.288  44.887  1.00  0.00           H  
ATOM   4131  CB  ALA   283      73.203  43.223  43.261  1.00  0.00           C  
ATOM   4132  HB1 ALA   283      72.521  44.071  43.197  1.00  0.00           H  
ATOM   4133  HB2 ALA   283      73.999  43.562  43.925  1.00  0.00           H  
ATOM   4134  HB3 ALA   283      73.661  42.953  42.310  1.00  0.00           H  
ATOM   4135  C   ALA   283      71.246  41.562  43.033  1.00  0.00           C  
ATOM   4136  O   ALA   283      70.145  42.139  43.142  1.00  0.00           O  
ATOM   4137  N   LEU   284      71.476  40.517  42.246  1.00  0.00           N  
ATOM   4138  H   LEU   284      72.419  40.169  42.143  1.00  0.00           H  
ATOM   4139  CA  LEU   284      70.314  39.945  41.431  1.00  0.00           C  
ATOM   4140  HA  LEU   284      69.905  40.690  40.748  1.00  0.00           H  
ATOM   4141  CB  LEU   284      70.770  38.853  40.453  1.00  0.00           C  
ATOM   4142  HB2 LEU   284      71.164  37.975  40.966  1.00  0.00           H  
ATOM   4143  HB3 LEU   284      71.668  39.300  40.026  1.00  0.00           H  
ATOM   4144  CG  LEU   284      69.645  38.452  39.466  1.00  0.00           C  
ATOM   4145  HG  LEU   284      68.743  38.244  40.040  1.00  0.00           H  
ATOM   4146  CD1 LEU   284      69.420  39.407  38.336  1.00  0.00           C  
ATOM   4147 HD11 LEU   284      69.225  40.411  38.713  1.00  0.00           H  
ATOM   4148 HD12 LEU   284      68.672  38.975  37.671  1.00  0.00           H  
ATOM   4149 HD13 LEU   284      70.314  39.387  37.714  1.00  0.00           H  
ATOM   4150  CD2 LEU   284      70.136  37.181  38.813  1.00  0.00           C  
ATOM   4151 HD21 LEU   284      69.386  36.809  38.115  1.00  0.00           H  
ATOM   4152 HD22 LEU   284      71.061  37.388  38.276  1.00  0.00           H  
ATOM   4153 HD23 LEU   284      70.249  36.375  39.538  1.00  0.00           H  
ATOM   4154  C   LEU   284      69.152  39.381  42.273  1.00  0.00           C  
ATOM   4155  O   LEU   284      69.261  38.453  43.064  1.00  0.00           O  
ATOM   4156  N   GLY   285      67.926  39.873  42.114  1.00  0.00           N  
ATOM   4157  H   GLY   285      67.738  40.572  41.409  1.00  0.00           H  
ATOM   4158  CA  GLY   285      66.782  39.500  42.907  1.00  0.00           C  
ATOM   4159  HA2 GLY   285      66.775  38.428  43.099  1.00  0.00           H  
ATOM   4160  HA3 GLY   285      65.825  39.797  42.477  1.00  0.00           H  
ATOM   4161  C   GLY   285      66.727  40.381  44.203  1.00  0.00           C  
ATOM   4162  O   GLY   285      65.639  40.826  44.609  1.00  0.00           O  
ATOM   4163  N   ARG   286      67.871  40.796  44.744  1.00  0.00           N  
ATOM   4164  H   ARG   286      68.793  40.440  44.537  1.00  0.00           H  
ATOM   4165  CA  ARG   286      68.046  41.863  45.766  1.00  0.00           C  
ATOM   4166  HA  ARG   286      67.487  41.650  46.677  1.00  0.00           H  
ATOM   4167  CB  ARG   286      69.504  41.835  46.183  1.00  0.00           C  
ATOM   4168  HB2 ARG   286      70.062  42.468  45.493  1.00  0.00           H  
ATOM   4169  HB3 ARG   286      69.968  40.849  46.148  1.00  0.00           H  
ATOM   4170  CG  ARG   286      69.761  42.428  47.490  1.00  0.00           C  
ATOM   4171  HG2 ARG   286      69.680  43.515  47.501  1.00  0.00           H  
ATOM   4172  HG3 ARG   286      69.259  41.840  48.258  1.00  0.00           H  
ATOM   4173  CD  ARG   286      71.217  42.280  47.877  1.00  0.00           C  
ATOM   4174  HD2 ARG   286      71.862  42.502  47.027  1.00  0.00           H  
ATOM   4175  HD3 ARG   286      71.316  43.001  48.688  1.00  0.00           H  
ATOM   4176  NE  ARG   286      71.593  40.962  48.463  1.00  0.00           N  
ATOM   4177  HE  ARG   286      72.190  40.321  47.962  1.00  0.00           H  
ATOM   4178  CZ  ARG   286      71.321  40.562  49.758  1.00  0.00           C  
ATOM   4179  NH1 ARG   286      70.665  41.243  50.666  1.00  0.00           N  
ATOM   4180 HH11 ARG   286      70.207  42.078  50.330  1.00  0.00           H  
ATOM   4181 HH12 ARG   286      70.435  40.814  51.551  1.00  0.00           H  
ATOM   4182  NH2 ARG   286      71.758  39.408  50.102  1.00  0.00           N  
ATOM   4183 HH21 ARG   286      72.367  38.903  49.474  1.00  0.00           H  
ATOM   4184 HH22 ARG   286      71.501  39.065  51.017  1.00  0.00           H  
ATOM   4185  C   ARG   286      67.595  43.294  45.266  1.00  0.00           C  
ATOM   4186  O   ARG   286      67.306  43.538  44.099  1.00  0.00           O  
ATOM   4187  N   TYR   287      67.529  44.260  46.199  1.00  0.00           N  
ATOM   4188  H   TYR   287      67.690  43.917  47.135  1.00  0.00           H  
ATOM   4189  CA  TYR   287      66.990  45.601  46.127  1.00  0.00           C  
ATOM   4190  HA  TYR   287      67.203  46.012  47.114  1.00  0.00           H  
ATOM   4191  CB  TYR   287      67.946  46.536  45.329  1.00  0.00           C  
ATOM   4192  HB2 TYR   287      67.996  46.277  44.271  1.00  0.00           H  
ATOM   4193  HB3 TYR   287      67.503  47.532  45.360  1.00  0.00           H  
ATOM   4194  CG  TYR   287      69.363  46.543  45.801  1.00  0.00           C  
ATOM   4195  CD1 TYR   287      69.608  47.293  46.998  1.00  0.00           C  
ATOM   4196  HD1 TYR   287      68.845  47.722  47.629  1.00  0.00           H  
ATOM   4197  CE1 TYR   287      70.919  47.337  47.459  1.00  0.00           C  
ATOM   4198  HE1 TYR   287      71.119  47.780  48.424  1.00  0.00           H  
ATOM   4199  CZ  TYR   287      71.924  46.810  46.721  1.00  0.00           C  
ATOM   4200  OH  TYR   287      73.159  47.093  47.206  1.00  0.00           O  
ATOM   4201  HH  TYR   287      73.843  46.591  46.756  1.00  0.00           H  
ATOM   4202  CE2 TYR   287      71.712  46.007  45.610  1.00  0.00           C  
ATOM   4203  HE2 TYR   287      72.567  45.644  45.059  1.00  0.00           H  
ATOM   4204  CD2 TYR   287      70.401  45.771  45.128  1.00  0.00           C  
ATOM   4205  HD2 TYR   287      70.203  45.123  44.287  1.00  0.00           H  
ATOM   4206  C   TYR   287      65.494  45.817  45.869  1.00  0.00           C  
ATOM   4207  O   TYR   287      65.014  46.781  45.229  1.00  0.00           O  
ATOM   4208  N   LEU   288      64.621  44.836  46.231  1.00  0.00           N  
ATOM   4209  H   LEU   288      65.009  44.007  46.658  1.00  0.00           H  
ATOM   4210  CA  LEU   288      63.226  44.845  45.940  1.00  0.00           C  
ATOM   4211  HA  LEU   288      62.978  44.995  44.889  1.00  0.00           H  
ATOM   4212  CB  LEU   288      62.820  43.435  46.433  1.00  0.00           C  
ATOM   4213  HB2 LEU   288      63.370  42.651  45.912  1.00  0.00           H  
ATOM   4214  HB3 LEU   288      63.041  43.372  47.499  1.00  0.00           H  
ATOM   4215  CG  LEU   288      61.318  43.051  46.418  1.00  0.00           C  
ATOM   4216  HG  LEU   288      60.957  43.861  47.052  1.00  0.00           H  
ATOM   4217  CD1 LEU   288      60.673  43.083  45.068  1.00  0.00           C  
ATOM   4218 HD11 LEU   288      59.585  43.029  45.111  1.00  0.00           H  
ATOM   4219 HD12 LEU   288      60.840  43.949  44.427  1.00  0.00           H  
ATOM   4220 HD13 LEU   288      61.017  42.149  44.623  1.00  0.00           H  
ATOM   4221  CD2 LEU   288      61.065  41.667  47.055  1.00  0.00           C  
ATOM   4222 HD21 LEU   288      61.628  40.895  46.530  1.00  0.00           H  
ATOM   4223 HD22 LEU   288      61.371  41.718  48.099  1.00  0.00           H  
ATOM   4224 HD23 LEU   288      59.998  41.455  46.992  1.00  0.00           H  
ATOM   4225  C   LEU   288      62.516  45.955  46.793  1.00  0.00           C  
ATOM   4226  O   LEU   288      62.693  46.082  47.978  1.00  0.00           O  
ATOM   4227  N   ASN   289      61.606  46.644  46.121  1.00  0.00           N  
ATOM   4228  H   ASN   289      61.536  46.454  45.131  1.00  0.00           H  
ATOM   4229  CA  ASN   289      60.712  47.729  46.685  1.00  0.00           C  
ATOM   4230  HA  ASN   289      60.507  47.433  47.714  1.00  0.00           H  
ATOM   4231  CB  ASN   289      61.679  48.953  46.668  1.00  0.00           C  
ATOM   4232  HB2 ASN   289      61.288  49.716  47.340  1.00  0.00           H  
ATOM   4233  HB3 ASN   289      62.644  48.690  47.102  1.00  0.00           H  
ATOM   4234  CG  ASN   289      61.909  49.493  45.271  1.00  0.00           C  
ATOM   4235  OD1 ASN   289      61.027  50.123  44.748  1.00  0.00           O  
ATOM   4236  ND2 ASN   289      63.069  49.244  44.717  1.00  0.00           N  
ATOM   4237 HD21 ASN   289      63.719  48.560  45.077  1.00  0.00           H  
ATOM   4238 HD22 ASN   289      63.152  49.370  43.718  1.00  0.00           H  
ATOM   4239  C   ASN   289      59.339  47.826  45.991  1.00  0.00           C  
ATOM   4240  O   ASN   289      59.190  47.559  44.740  1.00  0.00           O  
ATOM   4241  N   ASP   290      58.261  47.934  46.788  1.00  0.00           N  
ATOM   4242  H   ASP   290      58.439  48.204  47.745  1.00  0.00           H  
ATOM   4243  CA  ASP   290      56.892  47.954  46.383  1.00  0.00           C  
ATOM   4244  HA  ASP   290      56.886  47.818  45.301  1.00  0.00           H  
ATOM   4245  CB  ASP   290      56.158  46.725  46.949  1.00  0.00           C  
ATOM   4246  HB2 ASP   290      56.746  45.846  46.685  1.00  0.00           H  
ATOM   4247  HB3 ASP   290      56.228  46.832  48.032  1.00  0.00           H  
ATOM   4248  CG  ASP   290      54.696  46.547  46.515  1.00  0.00           C  
ATOM   4249  OD1 ASP   290      54.329  46.920  45.403  1.00  0.00           O  
ATOM   4250  OD2 ASP   290      53.878  45.934  47.254  1.00  0.00           O  
ATOM   4251  C   ASP   290      56.219  49.139  46.942  1.00  0.00           C  
ATOM   4252  O   ASP   290      56.591  49.750  47.901  1.00  0.00           O  
ATOM   4253  N   GLN   291      55.151  49.607  46.269  1.00  0.00           N  
ATOM   4254  H   GLN   291      54.667  48.922  45.706  1.00  0.00           H  
ATOM   4255  CA  GLN   291      54.285  50.717  46.717  1.00  0.00           C  
ATOM   4256  HA  GLN   291      54.814  51.462  47.313  1.00  0.00           H  
ATOM   4257  CB  GLN   291      53.721  51.344  45.394  1.00  0.00           C  
ATOM   4258  HB2 GLN   291      53.254  50.551  44.810  1.00  0.00           H  
ATOM   4259  HB3 GLN   291      52.996  52.053  45.792  1.00  0.00           H  
ATOM   4260  CG  GLN   291      54.716  52.091  44.555  1.00  0.00           C  
ATOM   4261  HG2 GLN   291      55.490  51.370  44.288  1.00  0.00           H  
ATOM   4262  HG3 GLN   291      55.101  52.911  45.161  1.00  0.00           H  
ATOM   4263  CD  GLN   291      54.082  52.662  43.282  1.00  0.00           C  
ATOM   4264  OE1 GLN   291      52.933  52.444  42.929  1.00  0.00           O  
ATOM   4265  NE2 GLN   291      54.889  53.395  42.469  1.00  0.00           N  
ATOM   4266 HE21 GLN   291      55.879  53.365  42.667  1.00  0.00           H  
ATOM   4267 HE22 GLN   291      54.525  53.683  41.572  1.00  0.00           H  
ATOM   4268  C   GLN   291      53.163  50.148  47.607  1.00  0.00           C  
ATOM   4269  O   GLN   291      52.398  49.330  47.121  1.00  0.00           O  
ATOM   4270  N   ALA   292      53.074  50.586  48.862  1.00  0.00           N  
ATOM   4271  H   ALA   292      53.776  51.193  49.261  1.00  0.00           H  
ATOM   4272  CA  ALA   292      52.043  50.118  49.774  1.00  0.00           C  
ATOM   4273  HA  ALA   292      51.883  49.041  49.738  1.00  0.00           H  
ATOM   4274  CB  ALA   292      52.424  50.415  51.163  1.00  0.00           C  
ATOM   4275  HB1 ALA   292      53.442  50.057  51.315  1.00  0.00           H  
ATOM   4276  HB2 ALA   292      51.745  49.846  51.798  1.00  0.00           H  
ATOM   4277  HB3 ALA   292      52.250  51.457  51.434  1.00  0.00           H  
ATOM   4278  C   ALA   292      50.689  50.874  49.414  1.00  0.00           C  
ATOM   4279  O   ALA   292      50.699  52.110  49.255  1.00  0.00           O  
ATOM   4280  N   GLN   293      49.558  50.166  49.417  1.00  0.00           N  
ATOM   4281  H   GLN   293      49.475  49.167  49.538  1.00  0.00           H  
ATOM   4282  CA  GLN   293      48.311  50.804  49.019  1.00  0.00           C  
ATOM   4283  HA  GLN   293      48.518  51.840  48.753  1.00  0.00           H  
ATOM   4284  CB  GLN   293      47.470  50.124  47.870  1.00  0.00           C  
ATOM   4285  HB2 GLN   293      47.286  49.075  48.099  1.00  0.00           H  
ATOM   4286  HB3 GLN   293      46.495  50.577  47.692  1.00  0.00           H  
ATOM   4287  CG  GLN   293      48.167  50.290  46.471  1.00  0.00           C  
ATOM   4288  HG2 GLN   293      49.148  49.816  46.427  1.00  0.00           H  
ATOM   4289  HG3 GLN   293      48.371  51.353  46.346  1.00  0.00           H  
ATOM   4290  CD  GLN   293      47.181  49.818  45.353  1.00  0.00           C  
ATOM   4291  OE1 GLN   293      47.349  48.856  44.653  1.00  0.00           O  
ATOM   4292  NE2 GLN   293      45.989  50.443  45.121  1.00  0.00           N  
ATOM   4293 HE21 GLN   293      45.695  51.199  45.723  1.00  0.00           H  
ATOM   4294 HE22 GLN   293      45.436  50.014  44.392  1.00  0.00           H  
ATOM   4295  C   GLN   293      47.376  50.985  50.232  1.00  0.00           C  
ATOM   4296  O   GLN   293      47.053  50.097  51.046  1.00  0.00           O  
ATOM   4297  N   VAL   294      46.610  52.084  50.046  1.00  0.00           N  
ATOM   4298  H   VAL   294      46.720  52.759  49.303  1.00  0.00           H  
ATOM   4299  CA  VAL   294      45.349  52.356  50.839  1.00  0.00           C  
ATOM   4300  HA  VAL   294      45.026  51.422  51.300  1.00  0.00           H  
ATOM   4301  CB  VAL   294      45.775  53.209  52.015  1.00  0.00           C  
ATOM   4302  HB  VAL   294      46.843  53.079  52.190  1.00  0.00           H  
ATOM   4303  CG1 VAL   294      45.755  54.753  51.780  1.00  0.00           C  
ATOM   4304 HG11 VAL   294      46.261  55.279  52.589  1.00  0.00           H  
ATOM   4305 HG12 VAL   294      46.333  54.843  50.860  1.00  0.00           H  
ATOM   4306 HG13 VAL   294      44.727  55.100  51.683  1.00  0.00           H  
ATOM   4307  CG2 VAL   294      45.009  52.874  53.275  1.00  0.00           C  
ATOM   4308 HG21 VAL   294      45.324  53.508  54.104  1.00  0.00           H  
ATOM   4309 HG22 VAL   294      45.139  51.849  53.624  1.00  0.00           H  
ATOM   4310 HG23 VAL   294      43.965  53.182  53.209  1.00  0.00           H  
ATOM   4311  C   VAL   294      44.219  52.974  49.973  1.00  0.00           C  
ATOM   4312  O   VAL   294      44.501  53.771  49.062  1.00  0.00           O  
ATOM   4313  N   VAL   295      42.987  52.612  50.286  1.00  0.00           N  
ATOM   4314  H   VAL   295      42.860  51.850  50.937  1.00  0.00           H  
ATOM   4315  CA  VAL   295      41.853  52.727  49.363  1.00  0.00           C  
ATOM   4316  HA  VAL   295      42.055  53.471  48.593  1.00  0.00           H  
ATOM   4317  CB  VAL   295      41.451  51.348  48.761  1.00  0.00           C  
ATOM   4318  HB  VAL   295      40.543  51.433  48.165  1.00  0.00           H  
ATOM   4319  CG1 VAL   295      42.545  50.963  47.674  1.00  0.00           C  
ATOM   4320 HG11 VAL   295      42.585  51.726  46.898  1.00  0.00           H  
ATOM   4321 HG12 VAL   295      42.229  50.017  47.235  1.00  0.00           H  
ATOM   4322 HG13 VAL   295      43.536  50.738  48.070  1.00  0.00           H  
ATOM   4323  CG2 VAL   295      41.134  50.150  49.651  1.00  0.00           C  
ATOM   4324 HG21 VAL   295      42.062  49.676  49.973  1.00  0.00           H  
ATOM   4325 HG22 VAL   295      40.522  50.386  50.520  1.00  0.00           H  
ATOM   4326 HG23 VAL   295      40.655  49.501  48.917  1.00  0.00           H  
ATOM   4327  C   VAL   295      40.678  53.346  50.122  1.00  0.00           C  
ATOM   4328  O   VAL   295      40.491  52.941  51.264  1.00  0.00           O  
ATOM   4329  N   PHE   296      39.904  54.228  49.461  1.00  0.00           N  
ATOM   4330  H   PHE   296      40.165  54.427  48.506  1.00  0.00           H  
ATOM   4331  CA  PHE   296      38.771  55.002  50.133  1.00  0.00           C  
ATOM   4332  HA  PHE   296      38.376  54.467  50.997  1.00  0.00           H  
ATOM   4333  CB  PHE   296      39.400  56.286  50.775  1.00  0.00           C  
ATOM   4334  HB2 PHE   296      40.344  56.082  51.281  1.00  0.00           H  
ATOM   4335  HB3 PHE   296      39.593  56.986  49.962  1.00  0.00           H  
ATOM   4336  CG  PHE   296      38.490  56.919  51.725  1.00  0.00           C  
ATOM   4337  CD1 PHE   296      38.157  56.275  52.947  1.00  0.00           C  
ATOM   4338  HD1 PHE   296      38.627  55.329  53.169  1.00  0.00           H  
ATOM   4339  CE1 PHE   296      37.229  56.801  53.915  1.00  0.00           C  
ATOM   4340  HE1 PHE   296      36.950  56.258  54.806  1.00  0.00           H  
ATOM   4341  CZ  PHE   296      36.787  58.098  53.794  1.00  0.00           C  
ATOM   4342  HZ  PHE   296      36.144  58.457  54.584  1.00  0.00           H  
ATOM   4343  CE2 PHE   296      37.166  58.840  52.662  1.00  0.00           C  
ATOM   4344  HE2 PHE   296      36.835  59.857  52.509  1.00  0.00           H  
ATOM   4345  CD2 PHE   296      38.053  58.280  51.710  1.00  0.00           C  
ATOM   4346  HD2 PHE   296      38.309  58.846  50.827  1.00  0.00           H  
ATOM   4347  C   PHE   296      37.796  55.412  49.049  1.00  0.00           C  
ATOM   4348  O   PHE   296      37.958  55.484  47.799  1.00  0.00           O  
ATOM   4349  N   ALA   297      36.547  55.680  49.492  1.00  0.00           N  
ATOM   4350  H   ALA   297      36.425  55.696  50.495  1.00  0.00           H  
ATOM   4351  CA  ALA   297      35.398  56.029  48.639  1.00  0.00           C  
ATOM   4352  HA  ALA   297      35.778  56.210  47.634  1.00  0.00           H  
ATOM   4353  CB  ALA   297      34.446  54.809  48.434  1.00  0.00           C  
ATOM   4354  HB1 ALA   297      35.032  53.947  48.116  1.00  0.00           H  
ATOM   4355  HB2 ALA   297      33.627  54.984  47.737  1.00  0.00           H  
ATOM   4356  HB3 ALA   297      33.965  54.515  49.367  1.00  0.00           H  
ATOM   4357  C   ALA   297      34.642  57.354  49.105  1.00  0.00           C  
ATOM   4358  O   ALA   297      34.788  57.748  50.237  1.00  0.00           O  
ATOM   4359  N   SER   298      34.037  58.013  48.155  1.00  0.00           N  
ATOM   4360  H   SER   298      34.075  57.737  47.184  1.00  0.00           H  
ATOM   4361  CA  SER   298      33.265  59.283  48.406  1.00  0.00           C  
ATOM   4362  HA  SER   298      32.935  59.311  49.445  1.00  0.00           H  
ATOM   4363  CB  SER   298      34.219  60.493  48.158  1.00  0.00           C  
ATOM   4364  HB2 SER   298      35.012  60.474  48.905  1.00  0.00           H  
ATOM   4365  HB3 SER   298      34.708  60.373  47.191  1.00  0.00           H  
ATOM   4366  OG  SER   298      33.507  61.713  48.291  1.00  0.00           O  
ATOM   4367  HG  SER   298      34.222  62.353  48.306  1.00  0.00           H  
ATOM   4368  C   SER   298      31.985  59.535  47.559  1.00  0.00           C  
ATOM   4369  O   SER   298      32.097  59.183  46.394  1.00  0.00           O  
ATOM   4370  N   ARG   299      30.888  60.039  48.099  1.00  0.00           N  
ATOM   4371  H   ARG   299      31.015  60.437  49.018  1.00  0.00           H  
ATOM   4372  CA  ARG   299      29.553  60.211  47.421  1.00  0.00           C  
ATOM   4373  HA  ARG   299      29.744  59.661  46.499  1.00  0.00           H  
ATOM   4374  CB  ARG   299      28.514  59.573  48.276  1.00  0.00           C  
ATOM   4375  HB2 ARG   299      28.742  58.510  48.343  1.00  0.00           H  
ATOM   4376  HB3 ARG   299      28.592  59.911  49.310  1.00  0.00           H  
ATOM   4377  CG  ARG   299      27.130  59.694  47.817  1.00  0.00           C  
ATOM   4378  HG2 ARG   299      26.890  60.757  47.772  1.00  0.00           H  
ATOM   4379  HG3 ARG   299      27.025  59.270  46.818  1.00  0.00           H  
ATOM   4380  CD  ARG   299      25.974  58.999  48.605  1.00  0.00           C  
ATOM   4381  HD2 ARG   299      26.069  59.280  49.653  1.00  0.00           H  
ATOM   4382  HD3 ARG   299      25.994  57.915  48.491  1.00  0.00           H  
ATOM   4383  NE  ARG   299      24.671  59.415  48.070  1.00  0.00           N  
ATOM   4384  HE  ARG   299      24.668  59.930  47.201  1.00  0.00           H  
ATOM   4385  CZ  ARG   299      23.425  59.027  48.477  1.00  0.00           C  
ATOM   4386  NH1 ARG   299      23.375  58.233  49.495  1.00  0.00           N  
ATOM   4387 HH11 ARG   299      24.237  57.898  49.901  1.00  0.00           H  
ATOM   4388 HH12 ARG   299      22.462  57.862  49.719  1.00  0.00           H  
ATOM   4389  NH2 ARG   299      22.321  59.410  47.815  1.00  0.00           N  
ATOM   4390 HH21 ARG   299      22.406  59.905  46.939  1.00  0.00           H  
ATOM   4391 HH22 ARG   299      21.431  58.970  48.001  1.00  0.00           H  
ATOM   4392  C   ARG   299      29.268  61.674  46.993  1.00  0.00           C  
ATOM   4393  O   ARG   299      29.422  62.555  47.831  1.00  0.00           O  
ATOM   4394  N   LEU   300      28.871  61.897  45.744  1.00  0.00           N  
ATOM   4395  H   LEU   300      28.902  61.136  45.081  1.00  0.00           H  
ATOM   4396  CA  LEU   300      28.615  63.154  45.132  1.00  0.00           C  
ATOM   4397  HA  LEU   300      29.067  63.927  45.753  1.00  0.00           H  
ATOM   4398  CB  LEU   300      29.194  63.322  43.686  1.00  0.00           C  
ATOM   4399  HB2 LEU   300      29.117  62.439  43.051  1.00  0.00           H  
ATOM   4400  HB3 LEU   300      28.711  64.115  43.114  1.00  0.00           H  
ATOM   4401  CG  LEU   300      30.612  63.866  43.682  1.00  0.00           C  
ATOM   4402  HG  LEU   300      30.600  64.685  44.401  1.00  0.00           H  
ATOM   4403  CD1 LEU   300      31.626  62.806  44.070  1.00  0.00           C  
ATOM   4404 HD11 LEU   300      31.743  62.170  43.193  1.00  0.00           H  
ATOM   4405 HD12 LEU   300      31.286  62.160  44.879  1.00  0.00           H  
ATOM   4406 HD13 LEU   300      32.497  63.375  44.394  1.00  0.00           H  
ATOM   4407  CD2 LEU   300      31.101  64.419  42.318  1.00  0.00           C  
ATOM   4408 HD21 LEU   300      30.364  65.162  42.015  1.00  0.00           H  
ATOM   4409 HD22 LEU   300      31.049  63.676  41.522  1.00  0.00           H  
ATOM   4410 HD23 LEU   300      32.135  64.750  42.415  1.00  0.00           H  
ATOM   4411  C   LEU   300      27.168  63.422  45.025  1.00  0.00           C  
ATOM   4412  O   LEU   300      26.445  62.461  44.586  1.00  0.00           O  
ATOM   4413  N   ARG   301      26.720  64.680  45.310  1.00  0.00           N  
ATOM   4414  H   ARG   301      27.337  65.263  45.858  1.00  0.00           H  
ATOM   4415  CA  ARG   301      25.307  65.056  45.176  1.00  0.00           C  
ATOM   4416  HA  ARG   301      24.747  64.124  45.101  1.00  0.00           H  
ATOM   4417  CB  ARG   301      24.913  65.901  46.509  1.00  0.00           C  
ATOM   4418  HB2 ARG   301      23.849  66.104  46.382  1.00  0.00           H  
ATOM   4419  HB3 ARG   301      25.509  66.812  46.571  1.00  0.00           H  
ATOM   4420  CG  ARG   301      24.973  65.196  47.893  1.00  0.00           C  
ATOM   4421  HG2 ARG   301      25.988  64.910  48.169  1.00  0.00           H  
ATOM   4422  HG3 ARG   301      24.547  65.845  48.658  1.00  0.00           H  
ATOM   4423  CD  ARG   301      24.159  63.930  47.944  1.00  0.00           C  
ATOM   4424  HD2 ARG   301      24.573  63.170  47.280  1.00  0.00           H  
ATOM   4425  HD3 ARG   301      23.128  64.243  47.782  1.00  0.00           H  
ATOM   4426  NE  ARG   301      24.198  63.297  49.271  1.00  0.00           N  
ATOM   4427  HE  ARG   301      25.023  63.445  49.834  1.00  0.00           H  
ATOM   4428  CZ  ARG   301      23.360  62.392  49.787  1.00  0.00           C  
ATOM   4429  NH1 ARG   301      22.202  62.081  49.240  1.00  0.00           N  
ATOM   4430 HH11 ARG   301      21.929  62.336  48.301  1.00  0.00           H  
ATOM   4431 HH12 ARG   301      21.515  61.578  49.783  1.00  0.00           H  
ATOM   4432  NH2 ARG   301      23.647  61.900  50.968  1.00  0.00           N  
ATOM   4433 HH21 ARG   301      24.559  62.054  51.372  1.00  0.00           H  
ATOM   4434 HH22 ARG   301      23.187  61.048  51.256  1.00  0.00           H  
ATOM   4435  C   ARG   301      24.932  65.834  43.908  1.00  0.00           C  
ATOM   4436  O   ARG   301      23.861  66.354  43.687  1.00  0.00           O  
ATOM   4437  N   ASP   302      25.922  66.060  43.115  1.00  0.00           N  
ATOM   4438  H   ASP   302      26.791  65.659  43.436  1.00  0.00           H  
ATOM   4439  CA  ASP   302      25.947  66.676  41.828  1.00  0.00           C  
ATOM   4440  HA  ASP   302      25.482  67.657  41.929  1.00  0.00           H  
ATOM   4441  CB  ASP   302      27.417  66.991  41.545  1.00  0.00           C  
ATOM   4442  HB2 ASP   302      27.803  65.987  41.368  1.00  0.00           H  
ATOM   4443  HB3 ASP   302      27.490  67.572  40.626  1.00  0.00           H  
ATOM   4444  CG  ASP   302      28.142  67.548  42.825  1.00  0.00           C  
ATOM   4445  OD1 ASP   302      28.912  66.886  43.487  1.00  0.00           O  
ATOM   4446  OD2 ASP   302      27.804  68.662  43.287  1.00  0.00           O  
ATOM   4447  C   ASP   302      25.214  66.060  40.578  1.00  0.00           C  
ATOM   4448  O   ASP   302      25.879  65.516  39.699  1.00  0.00           O  
ATOM   4449  N   VAL   303      23.909  66.005  40.549  1.00  0.00           N  
ATOM   4450  H   VAL   303      23.560  66.507  41.353  1.00  0.00           H  
ATOM   4451  CA  VAL   303      23.158  65.176  39.554  1.00  0.00           C  
ATOM   4452  HA  VAL   303      23.547  64.163  39.648  1.00  0.00           H  
ATOM   4453  CB  VAL   303      21.624  65.129  39.841  1.00  0.00           C  
ATOM   4454  HB  VAL   303      21.127  66.061  39.571  1.00  0.00           H  
ATOM   4455  CG1 VAL   303      20.980  64.110  38.860  1.00  0.00           C  
ATOM   4456 HG11 VAL   303      19.893  64.137  38.942  1.00  0.00           H  
ATOM   4457 HG12 VAL   303      21.077  64.496  37.845  1.00  0.00           H  
ATOM   4458 HG13 VAL   303      21.396  63.117  39.031  1.00  0.00           H  
ATOM   4459  CG2 VAL   303      21.370  64.719  41.229  1.00  0.00           C  
ATOM   4460 HG21 VAL   303      21.739  63.699  41.334  1.00  0.00           H  
ATOM   4461 HG22 VAL   303      20.323  64.759  41.531  1.00  0.00           H  
ATOM   4462 HG23 VAL   303      21.926  65.389  41.885  1.00  0.00           H  
ATOM   4463  C   VAL   303      23.479  65.656  38.141  1.00  0.00           C  
ATOM   4464  O   VAL   303      23.665  66.860  37.981  1.00  0.00           O  
ATOM   4465  N   GLN   304      23.625  64.689  37.209  1.00  0.00           N  
ATOM   4466  H   GLN   304      23.475  63.724  37.466  1.00  0.00           H  
ATOM   4467  CA  GLN   304      23.806  65.007  35.761  1.00  0.00           C  
ATOM   4468  HA  GLN   304      24.492  65.840  35.605  1.00  0.00           H  
ATOM   4469  CB  GLN   304      24.310  63.750  35.051  1.00  0.00           C  
ATOM   4470  HB2 GLN   304      25.105  63.274  35.626  1.00  0.00           H  
ATOM   4471  HB3 GLN   304      23.520  63.003  34.967  1.00  0.00           H  
ATOM   4472  CG  GLN   304      24.696  64.007  33.557  1.00  0.00           C  
ATOM   4473  HG2 GLN   304      23.929  64.549  33.003  1.00  0.00           H  
ATOM   4474  HG3 GLN   304      25.651  64.522  33.451  1.00  0.00           H  
ATOM   4475  CD  GLN   304      24.873  62.659  32.766  1.00  0.00           C  
ATOM   4476  OE1 GLN   304      23.888  62.133  32.261  1.00  0.00           O  
ATOM   4477  NE2 GLN   304      26.041  62.091  32.748  1.00  0.00           N  
ATOM   4478 HE21 GLN   304      26.804  62.479  33.284  1.00  0.00           H  
ATOM   4479 HE22 GLN   304      26.128  61.203  32.275  1.00  0.00           H  
ATOM   4480  C   GLN   304      22.530  65.476  35.112  1.00  0.00           C  
ATOM   4481  O   GLN   304      21.696  64.686  34.746  1.00  0.00           O  
ATOM   4482  N   PRO   305      22.434  66.812  34.794  1.00  0.00           N  
ATOM   4483  CD  PRO   305      23.401  67.867  34.991  1.00  0.00           C  
ATOM   4484  HD2 PRO   305      23.896  67.911  35.962  1.00  0.00           H  
ATOM   4485  HD3 PRO   305      24.164  67.799  34.216  1.00  0.00           H  
ATOM   4486  CG  PRO   305      22.643  69.230  34.830  1.00  0.00           C  
ATOM   4487  HG2 PRO   305      23.299  70.025  34.475  1.00  0.00           H  
ATOM   4488  HG3 PRO   305      22.113  69.415  35.765  1.00  0.00           H  
ATOM   4489  CB  PRO   305      21.527  68.815  33.802  1.00  0.00           C  
ATOM   4490  HB2 PRO   305      21.972  68.753  32.809  1.00  0.00           H  
ATOM   4491  HB3 PRO   305      20.655  69.469  33.839  1.00  0.00           H  
ATOM   4492  CA  PRO   305      21.169  67.358  34.186  1.00  0.00           C  
ATOM   4493  HA  PRO   305      20.411  67.403  34.968  1.00  0.00           H  
ATOM   4494  C   PRO   305      20.616  66.773  32.948  1.00  0.00           C  
ATOM   4495  O   PRO   305      21.318  66.228  32.100  1.00  0.00           O  
ATOM   4496  N   GLU   306      19.254  66.894  32.708  1.00  0.00           N  
ATOM   4497  H   GLU   306      18.745  67.463  33.369  1.00  0.00           H  
ATOM   4498  CA  GLU   306      18.582  66.238  31.551  1.00  0.00           C  
ATOM   4499  HA  GLU   306      18.790  65.172  31.648  1.00  0.00           H  
ATOM   4500  CB  GLU   306      17.041  66.403  31.713  1.00  0.00           C  
ATOM   4501  HB2 GLU   306      16.971  67.447  32.020  1.00  0.00           H  
ATOM   4502  HB3 GLU   306      16.598  65.694  32.412  1.00  0.00           H  
ATOM   4503  CG  GLU   306      16.196  66.133  30.511  1.00  0.00           C  
ATOM   4504  HG2 GLU   306      16.203  65.105  30.149  1.00  0.00           H  
ATOM   4505  HG3 GLU   306      16.569  66.736  29.684  1.00  0.00           H  
ATOM   4506  CD  GLU   306      14.765  66.459  30.773  1.00  0.00           C  
ATOM   4507  OE1 GLU   306      13.964  65.540  31.083  1.00  0.00           O  
ATOM   4508  OE2 GLU   306      14.374  67.621  30.668  1.00  0.00           O  
ATOM   4509  C   GLU   306      19.075  66.830  30.228  1.00  0.00           C  
ATOM   4510  O   GLU   306      19.112  66.110  29.210  1.00  0.00           O  
ATOM   4511  N   ASP   307      19.469  68.083  30.116  1.00  0.00           N  
ATOM   4512  H   ASP   307      19.455  68.681  30.929  1.00  0.00           H  
ATOM   4513  CA  ASP   307      20.118  68.696  28.895  1.00  0.00           C  
ATOM   4514  HA  ASP   307      19.698  68.259  27.989  1.00  0.00           H  
ATOM   4515  CB  ASP   307      19.819  70.228  28.776  1.00  0.00           C  
ATOM   4516  HB2 ASP   307      20.329  70.670  29.633  1.00  0.00           H  
ATOM   4517  HB3 ASP   307      20.363  70.565  27.894  1.00  0.00           H  
ATOM   4518  CG  ASP   307      18.335  70.488  28.654  1.00  0.00           C  
ATOM   4519  OD1 ASP   307      17.811  71.032  29.624  1.00  0.00           O  
ATOM   4520  OD2 ASP   307      17.702  70.106  27.634  1.00  0.00           O  
ATOM   4521  C   ASP   307      21.626  68.387  28.857  1.00  0.00           C  
ATOM   4522  O   ASP   307      22.342  68.951  27.982  1.00  0.00           O  
ATOM   4523  N   ALA   308      22.125  67.581  29.770  1.00  0.00           N  
ATOM   4524  H   ALA   308      21.548  67.115  30.455  1.00  0.00           H  
ATOM   4525  CA  ALA   308      23.550  67.113  29.607  1.00  0.00           C  
ATOM   4526  HA  ALA   308      24.042  68.085  29.650  1.00  0.00           H  
ATOM   4527  CB  ALA   308      23.998  66.277  30.839  1.00  0.00           C  
ATOM   4528  HB1 ALA   308      25.070  66.248  30.649  1.00  0.00           H  
ATOM   4529  HB2 ALA   308      23.763  66.793  31.770  1.00  0.00           H  
ATOM   4530  HB3 ALA   308      23.622  65.262  30.705  1.00  0.00           H  
ATOM   4531  C   ALA   308      23.886  66.377  28.276  1.00  0.00           C  
ATOM   4532  O   ALA   308      25.015  66.545  27.904  1.00  0.00           O  
ATOM   4533  N   PRO   309      22.948  65.795  27.488  1.00  0.00           N  
ATOM   4534  CD  PRO   309      21.731  65.168  28.007  1.00  0.00           C  
ATOM   4535  HD2 PRO   309      21.887  64.641  28.948  1.00  0.00           H  
ATOM   4536  HD3 PRO   309      21.002  65.954  28.201  1.00  0.00           H  
ATOM   4537  CG  PRO   309      21.366  64.182  26.902  1.00  0.00           C  
ATOM   4538  HG2 PRO   309      20.294  64.028  27.020  1.00  0.00           H  
ATOM   4539  HG3 PRO   309      21.915  63.246  27.001  1.00  0.00           H  
ATOM   4540  CB  PRO   309      21.793  64.799  25.579  1.00  0.00           C  
ATOM   4541  HB2 PRO   309      21.866  64.044  24.796  1.00  0.00           H  
ATOM   4542  HB3 PRO   309      21.047  65.538  25.287  1.00  0.00           H  
ATOM   4543  CA  PRO   309      23.133  65.471  26.013  1.00  0.00           C  
ATOM   4544  HA  PRO   309      23.900  64.697  26.048  1.00  0.00           H  
ATOM   4545  C   PRO   309      23.481  66.593  25.068  1.00  0.00           C  
ATOM   4546  O   PRO   309      23.925  66.205  24.015  1.00  0.00           O  
ATOM   4547  N   ALA   310      23.245  67.869  25.449  1.00  0.00           N  
ATOM   4548  H   ALA   310      22.763  68.016  26.324  1.00  0.00           H  
ATOM   4549  CA  ALA   310      23.549  69.054  24.576  1.00  0.00           C  
ATOM   4550  HA  ALA   310      23.890  68.728  23.594  1.00  0.00           H  
ATOM   4551  CB  ALA   310      22.187  69.733  24.315  1.00  0.00           C  
ATOM   4552  HB1 ALA   310      22.361  70.404  23.474  1.00  0.00           H  
ATOM   4553  HB2 ALA   310      21.538  68.908  24.019  1.00  0.00           H  
ATOM   4554  HB3 ALA   310      21.790  70.194  25.220  1.00  0.00           H  
ATOM   4555  C   ALA   310      24.495  70.077  25.282  1.00  0.00           C  
ATOM   4556  O   ALA   310      25.249  70.816  24.542  1.00  0.00           O  
ATOM   4557  N   ALA   311      24.600  70.157  26.588  1.00  0.00           N  
ATOM   4558  H   ALA   311      23.955  69.599  27.129  1.00  0.00           H  
ATOM   4559  CA  ALA   311      25.500  71.021  27.381  1.00  0.00           C  
ATOM   4560  HA  ALA   311      25.315  72.048  27.064  1.00  0.00           H  
ATOM   4561  CB  ALA   311      25.164  70.957  28.873  1.00  0.00           C  
ATOM   4562  HB1 ALA   311      25.211  69.932  29.242  1.00  0.00           H  
ATOM   4563  HB2 ALA   311      25.736  71.688  29.444  1.00  0.00           H  
ATOM   4564  HB3 ALA   311      24.118  71.229  29.012  1.00  0.00           H  
ATOM   4565  C   ALA   311      26.970  70.717  27.198  1.00  0.00           C  
ATOM   4566  O   ALA   311      27.346  69.549  27.186  1.00  0.00           O  
ATOM   4567  N   ALA   312      27.832  71.726  27.113  1.00  0.00           N  
ATOM   4568  H   ALA   312      27.485  72.667  27.232  1.00  0.00           H  
ATOM   4569  CA  ALA   312      29.251  71.650  26.667  1.00  0.00           C  
ATOM   4570  HA  ALA   312      29.565  72.685  26.532  1.00  0.00           H  
ATOM   4571  CB  ALA   312      30.072  71.125  27.878  1.00  0.00           C  
ATOM   4572  HB1 ALA   312      29.690  70.113  28.015  1.00  0.00           H  
ATOM   4573  HB2 ALA   312      31.139  71.057  27.670  1.00  0.00           H  
ATOM   4574  HB3 ALA   312      29.871  71.668  28.801  1.00  0.00           H  
ATOM   4575  C   ALA   312      29.331  70.926  25.287  1.00  0.00           C  
ATOM   4576  O   ALA   312      30.304  70.214  25.093  1.00  0.00           O  
ATOM   4577  N   ASN   313      28.259  70.993  24.430  1.00  0.00           N  
ATOM   4578  H   ASN   313      27.638  71.747  24.684  1.00  0.00           H  
ATOM   4579  CA  ASN   313      28.081  70.262  23.228  1.00  0.00           C  
ATOM   4580  HA  ASN   313      27.142  70.619  22.805  1.00  0.00           H  
ATOM   4581  CB  ASN   313      29.152  70.588  22.200  1.00  0.00           C  
ATOM   4582  HB2 ASN   313      28.942  69.909  21.374  1.00  0.00           H  
ATOM   4583  HB3 ASN   313      30.159  70.411  22.578  1.00  0.00           H  
ATOM   4584  CG  ASN   313      29.119  72.034  21.758  1.00  0.00           C  
ATOM   4585  OD1 ASN   313      28.290  72.813  22.213  1.00  0.00           O  
ATOM   4586  ND2 ASN   313      30.129  72.510  21.104  1.00  0.00           N  
ATOM   4587 HD21 ASN   313      30.843  71.934  20.682  1.00  0.00           H  
ATOM   4588 HD22 ASN   313      30.157  73.458  20.755  1.00  0.00           H  
ATOM   4589  C   ASN   313      27.922  68.733  23.388  1.00  0.00           C  
ATOM   4590  O   ASN   313      28.538  67.895  22.682  1.00  0.00           O  
ATOM   4591  N   GLY   314      27.170  68.351  24.444  1.00  0.00           N  
ATOM   4592  H   GLY   314      26.596  68.988  24.977  1.00  0.00           H  
ATOM   4593  CA  GLY   314      27.064  66.954  24.814  1.00  0.00           C  
ATOM   4594  HA2 GLY   314      26.101  66.730  25.273  1.00  0.00           H  
ATOM   4595  HA3 GLY   314      27.060  66.307  23.937  1.00  0.00           H  
ATOM   4596  C   GLY   314      28.162  66.394  25.758  1.00  0.00           C  
ATOM   4597  O   GLY   314      28.061  65.266  26.289  1.00  0.00           O  
ATOM   4598  N   ALA   315      29.173  67.256  26.108  1.00  0.00           N  
ATOM   4599  H   ALA   315      29.259  68.142  25.630  1.00  0.00           H  
ATOM   4600  CA  ALA   315      30.304  66.650  26.923  1.00  0.00           C  
ATOM   4601  HA  ALA   315      30.591  65.616  26.733  1.00  0.00           H  
ATOM   4602  CB  ALA   315      31.604  67.408  26.831  1.00  0.00           C  
ATOM   4603  HB1 ALA   315      31.544  68.425  27.219  1.00  0.00           H  
ATOM   4604  HB2 ALA   315      32.412  66.809  27.250  1.00  0.00           H  
ATOM   4605  HB3 ALA   315      31.952  67.550  25.808  1.00  0.00           H  
ATOM   4606  C   ALA   315      29.942  66.469  28.428  1.00  0.00           C  
ATOM   4607  O   ALA   315      30.631  65.779  29.139  1.00  0.00           O  
ATOM   4608  N   LEU   316      28.879  67.123  28.928  1.00  0.00           N  
ATOM   4609  H   LEU   316      28.334  67.678  28.283  1.00  0.00           H  
ATOM   4610  CA  LEU   316      28.338  67.018  30.293  1.00  0.00           C  
ATOM   4611  HA  LEU   316      29.132  67.107  31.034  1.00  0.00           H  
ATOM   4612  CB  LEU   316      27.346  68.140  30.589  1.00  0.00           C  
ATOM   4613  HB2 LEU   316      26.414  67.964  30.052  1.00  0.00           H  
ATOM   4614  HB3 LEU   316      27.843  69.018  30.175  1.00  0.00           H  
ATOM   4615  CG  LEU   316      26.884  68.366  31.993  1.00  0.00           C  
ATOM   4616  HG  LEU   316      26.404  67.433  32.290  1.00  0.00           H  
ATOM   4617  CD1 LEU   316      27.926  68.717  33.084  1.00  0.00           C  
ATOM   4618 HD11 LEU   316      28.715  67.964  33.105  1.00  0.00           H  
ATOM   4619 HD12 LEU   316      27.464  68.943  34.045  1.00  0.00           H  
ATOM   4620 HD13 LEU   316      28.401  69.611  32.681  1.00  0.00           H  
ATOM   4621  CD2 LEU   316      25.769  69.444  32.111  1.00  0.00           C  
ATOM   4622 HD21 LEU   316      26.096  70.461  31.894  1.00  0.00           H  
ATOM   4623 HD22 LEU   316      24.909  69.206  31.485  1.00  0.00           H  
ATOM   4624 HD23 LEU   316      25.469  69.456  33.159  1.00  0.00           H  
ATOM   4625  C   LEU   316      27.699  65.506  30.447  1.00  0.00           C  
ATOM   4626  O   LEU   316      27.706  65.039  31.599  1.00  0.00           O  
ATOM   4627  N   SER   317      27.408  64.823  29.388  1.00  0.00           N  
ATOM   4628  H   SER   317      27.362  65.341  28.522  1.00  0.00           H  
ATOM   4629  CA  SER   317      26.784  63.475  29.430  1.00  0.00           C  
ATOM   4630  HA  SER   317      26.054  63.358  30.231  1.00  0.00           H  
ATOM   4631  CB  SER   317      26.001  63.289  28.167  1.00  0.00           C  
ATOM   4632  HB2 SER   317      25.370  62.404  28.254  1.00  0.00           H  
ATOM   4633  HB3 SER   317      25.332  64.097  27.870  1.00  0.00           H  
ATOM   4634  OG  SER   317      27.039  63.035  27.225  1.00  0.00           O  
ATOM   4635  HG  SER   317      27.362  63.833  26.801  1.00  0.00           H  
ATOM   4636  C   SER   317      27.852  62.468  29.749  1.00  0.00           C  
ATOM   4637  O   SER   317      27.553  61.276  29.906  1.00  0.00           O  
ATOM   4638  N   GLU   318      29.144  62.809  29.760  1.00  0.00           N  
ATOM   4639  H   GLU   318      29.371  63.780  29.600  1.00  0.00           H  
ATOM   4640  CA  GLU   318      30.227  61.967  30.128  1.00  0.00           C  
ATOM   4641  HA  GLU   318      29.895  60.984  29.794  1.00  0.00           H  
ATOM   4642  CB  GLU   318      31.498  62.254  29.394  1.00  0.00           C  
ATOM   4643  HB2 GLU   318      31.800  63.243  29.741  1.00  0.00           H  
ATOM   4644  HB3 GLU   318      31.203  62.301  28.346  1.00  0.00           H  
ATOM   4645  CG  GLU   318      32.568  61.208  29.617  1.00  0.00           C  
ATOM   4646  HG2 GLU   318      33.438  61.417  28.994  1.00  0.00           H  
ATOM   4647  HG3 GLU   318      32.950  61.207  30.637  1.00  0.00           H  
ATOM   4648  CD  GLU   318      32.062  59.784  29.290  1.00  0.00           C  
ATOM   4649  OE1 GLU   318      32.288  59.324  28.123  1.00  0.00           O  
ATOM   4650  OE2 GLU   318      31.552  59.119  30.205  1.00  0.00           O  
ATOM   4651  C   GLU   318      30.378  61.909  31.655  1.00  0.00           C  
ATOM   4652  O   GLU   318      30.666  62.854  32.357  1.00  0.00           O  
ATOM   4653  N   GLN   319      30.103  60.725  32.196  1.00  0.00           N  
ATOM   4654  H   GLN   319      29.778  59.967  31.613  1.00  0.00           H  
ATOM   4655  CA  GLN   319      30.424  60.418  33.673  1.00  0.00           C  
ATOM   4656  HA  GLN   319      30.407  61.341  34.253  1.00  0.00           H  
ATOM   4657  CB  GLN   319      29.364  59.398  34.171  1.00  0.00           C  
ATOM   4658  HB2 GLN   319      29.533  59.384  35.248  1.00  0.00           H  
ATOM   4659  HB3 GLN   319      29.639  58.392  33.856  1.00  0.00           H  
ATOM   4660  CG  GLN   319      27.882  59.579  33.913  1.00  0.00           C  
ATOM   4661  HG2 GLN   319      27.541  60.596  34.105  1.00  0.00           H  
ATOM   4662  HG3 GLN   319      27.512  58.958  34.728  1.00  0.00           H  
ATOM   4663  CD  GLN   319      27.315  59.079  32.585  1.00  0.00           C  
ATOM   4664  OE1 GLN   319      28.010  58.837  31.603  1.00  0.00           O  
ATOM   4665  NE2 GLN   319      25.963  58.865  32.585  1.00  0.00           N  
ATOM   4666 HE21 GLN   319      25.397  59.053  33.401  1.00  0.00           H  
ATOM   4667 HE22 GLN   319      25.649  58.373  31.760  1.00  0.00           H  
ATOM   4668  C   GLN   319      31.860  59.838  33.886  1.00  0.00           C  
ATOM   4669  O   GLN   319      32.310  59.826  35.031  1.00  0.00           O  
ATOM   4670  N   SER   320      32.538  59.367  32.851  1.00  0.00           N  
ATOM   4671  H   SER   320      31.979  59.316  32.011  1.00  0.00           H  
ATOM   4672  CA  SER   320      33.957  58.827  32.935  1.00  0.00           C  
ATOM   4673  HA  SER   320      34.028  58.058  33.703  1.00  0.00           H  
ATOM   4674  CB  SER   320      34.310  58.141  31.607  1.00  0.00           C  
ATOM   4675  HB2 SER   320      33.567  57.383  31.355  1.00  0.00           H  
ATOM   4676  HB3 SER   320      34.508  58.781  30.747  1.00  0.00           H  
ATOM   4677  OG  SER   320      35.580  57.573  31.823  1.00  0.00           O  
ATOM   4678  HG  SER   320      35.994  57.351  30.986  1.00  0.00           H  
ATOM   4679  C   SER   320      34.917  59.990  33.270  1.00  0.00           C  
ATOM   4680  O   SER   320      34.791  61.204  32.910  1.00  0.00           O  
ATOM   4681  N   GLY   321      36.009  59.640  33.950  1.00  0.00           N  
ATOM   4682  H   GLY   321      36.136  58.655  34.132  1.00  0.00           H  
ATOM   4683  CA  GLY   321      37.064  60.511  34.506  1.00  0.00           C  
ATOM   4684  HA2 GLY   321      37.582  61.046  33.709  1.00  0.00           H  
ATOM   4685  HA3 GLY   321      36.592  61.246  35.159  1.00  0.00           H  
ATOM   4686  C   GLY   321      38.087  59.902  35.454  1.00  0.00           C  
ATOM   4687  O   GLY   321      37.693  59.144  36.369  1.00  0.00           O  
ATOM   4688  N   VAL   322      39.374  60.160  35.224  1.00  0.00           N  
ATOM   4689  H   VAL   322      39.575  60.698  34.393  1.00  0.00           H  
ATOM   4690  CA  VAL   322      40.405  59.818  36.219  1.00  0.00           C  
ATOM   4691  HA  VAL   322      40.009  59.450  37.166  1.00  0.00           H  
ATOM   4692  CB  VAL   322      41.258  58.650  35.815  1.00  0.00           C  
ATOM   4693  HB  VAL   322      41.913  59.004  35.019  1.00  0.00           H  
ATOM   4694  CG1 VAL   322      42.142  58.050  36.866  1.00  0.00           C  
ATOM   4695 HG11 VAL   322      41.738  57.781  37.842  1.00  0.00           H  
ATOM   4696 HG12 VAL   322      43.045  58.650  36.981  1.00  0.00           H  
ATOM   4697 HG13 VAL   322      42.580  57.119  36.507  1.00  0.00           H  
ATOM   4698  CG2 VAL   322      40.396  57.379  35.265  1.00  0.00           C  
ATOM   4699 HG21 VAL   322      40.999  56.572  34.848  1.00  0.00           H  
ATOM   4700 HG22 VAL   322      39.645  57.761  34.574  1.00  0.00           H  
ATOM   4701 HG23 VAL   322      39.698  57.038  36.029  1.00  0.00           H  
ATOM   4702  C   VAL   322      41.384  61.040  36.425  1.00  0.00           C  
ATOM   4703  O   VAL   322      41.693  61.760  35.490  1.00  0.00           O  
ATOM   4704  N   ALA   323      41.823  61.306  37.710  1.00  0.00           N  
ATOM   4705  H   ALA   323      41.423  60.764  38.463  1.00  0.00           H  
ATOM   4706  CA  ALA   323      42.777  62.366  38.047  1.00  0.00           C  
ATOM   4707  HA  ALA   323      43.280  62.718  37.147  1.00  0.00           H  
ATOM   4708  CB  ALA   323      41.988  63.546  38.549  1.00  0.00           C  
ATOM   4709  HB1 ALA   323      41.172  63.604  37.828  1.00  0.00           H  
ATOM   4710  HB2 ALA   323      41.805  63.357  39.606  1.00  0.00           H  
ATOM   4711  HB3 ALA   323      42.583  64.459  38.577  1.00  0.00           H  
ATOM   4712  C   ALA   323      43.881  61.842  38.969  1.00  0.00           C  
ATOM   4713  O   ALA   323      43.840  60.760  39.590  1.00  0.00           O  
ATOM   4714  N   TRP   324      45.048  62.468  38.919  1.00  0.00           N  
ATOM   4715  H   TRP   324      45.061  63.346  38.420  1.00  0.00           H  
ATOM   4716  CA  TRP   324      46.300  61.970  39.514  1.00  0.00           C  
ATOM   4717  HA  TRP   324      46.171  61.148  40.219  1.00  0.00           H  
ATOM   4718  CB  TRP   324      47.191  61.500  38.336  1.00  0.00           C  
ATOM   4719  HB2 TRP   324      46.689  60.830  37.638  1.00  0.00           H  
ATOM   4720  HB3 TRP   324      47.380  62.382  37.724  1.00  0.00           H  
ATOM   4721  CG  TRP   324      48.485  60.895  38.864  1.00  0.00           C  
ATOM   4722  CD1 TRP   324      48.631  59.893  39.722  1.00  0.00           C  
ATOM   4723  HD1 TRP   324      47.812  59.317  40.126  1.00  0.00           H  
ATOM   4724  NE1 TRP   324      49.948  59.625  40.060  1.00  0.00           N  
ATOM   4725  HE1 TRP   324      50.239  58.877  40.673  1.00  0.00           H  
ATOM   4726  CE2 TRP   324      50.740  60.563  39.471  1.00  0.00           C  
ATOM   4727  CZ2 TRP   324      52.145  60.799  39.513  1.00  0.00           C  
ATOM   4728  HZ2 TRP   324      52.774  60.103  40.049  1.00  0.00           H  
ATOM   4729  CH2 TRP   324      52.759  61.810  38.776  1.00  0.00           C  
ATOM   4730  HH2 TRP   324      53.803  62.046  38.919  1.00  0.00           H  
ATOM   4731  CZ3 TRP   324      51.936  62.552  37.952  1.00  0.00           C  
ATOM   4732  HZ3 TRP   324      52.381  63.401  37.454  1.00  0.00           H  
ATOM   4733  CE3 TRP   324      50.524  62.313  37.921  1.00  0.00           C  
ATOM   4734  HE3 TRP   324      49.863  63.002  37.419  1.00  0.00           H  
ATOM   4735  CD2 TRP   324      49.864  61.339  38.738  1.00  0.00           C  
ATOM   4736  C   TRP   324      47.054  63.095  40.284  1.00  0.00           C  
ATOM   4737  O   TRP   324      47.225  64.221  39.844  1.00  0.00           O  
ATOM   4738  N   VAL   325      47.687  62.764  41.423  1.00  0.00           N  
ATOM   4739  H   VAL   325      47.461  61.796  41.597  1.00  0.00           H  
ATOM   4740  CA  VAL   325      48.492  63.571  42.347  1.00  0.00           C  
ATOM   4741  HA  VAL   325      48.490  64.581  41.938  1.00  0.00           H  
ATOM   4742  CB  VAL   325      47.860  63.575  43.757  1.00  0.00           C  
ATOM   4743  HB  VAL   325      47.792  62.589  44.218  1.00  0.00           H  
ATOM   4744  CG1 VAL   325      48.679  64.430  44.630  1.00  0.00           C  
ATOM   4745 HG11 VAL   325      49.575  63.843  44.833  1.00  0.00           H  
ATOM   4746 HG12 VAL   325      48.891  65.372  44.125  1.00  0.00           H  
ATOM   4747 HG13 VAL   325      48.248  64.530  45.626  1.00  0.00           H  
ATOM   4748  CG2 VAL   325      46.475  64.236  43.881  1.00  0.00           C  
ATOM   4749 HG21 VAL   325      45.824  63.684  43.204  1.00  0.00           H  
ATOM   4750 HG22 VAL   325      46.472  65.232  43.439  1.00  0.00           H  
ATOM   4751 HG23 VAL   325      45.975  64.215  44.849  1.00  0.00           H  
ATOM   4752  C   VAL   325      49.949  63.081  42.302  1.00  0.00           C  
ATOM   4753  O   VAL   325      50.178  61.908  42.549  1.00  0.00           O  
ATOM   4754  N   PRO   326      50.902  63.994  42.005  1.00  0.00           N  
ATOM   4755  CD  PRO   326      50.689  65.212  41.221  1.00  0.00           C  
ATOM   4756  HD2 PRO   326      49.823  65.057  40.577  1.00  0.00           H  
ATOM   4757  HD3 PRO   326      50.646  66.114  41.832  1.00  0.00           H  
ATOM   4758  CG  PRO   326      51.931  65.326  40.229  1.00  0.00           C  
ATOM   4759  HG2 PRO   326      52.191  66.379  40.121  1.00  0.00           H  
ATOM   4760  HG3 PRO   326      51.727  64.878  39.256  1.00  0.00           H  
ATOM   4761  CB  PRO   326      53.041  64.649  41.052  1.00  0.00           C  
ATOM   4762  HB2 PRO   326      53.615  65.353  41.654  1.00  0.00           H  
ATOM   4763  HB3 PRO   326      53.705  64.063  40.417  1.00  0.00           H  
ATOM   4764  CA  PRO   326      52.321  63.653  41.959  1.00  0.00           C  
ATOM   4765  HA  PRO   326      52.379  62.651  41.536  1.00  0.00           H  
ATOM   4766  C   PRO   326      52.894  63.672  43.385  1.00  0.00           C  
ATOM   4767  O   PRO   326      52.421  64.284  44.351  1.00  0.00           O  
ATOM   4768  N   TYR   327      54.025  62.978  43.452  1.00  0.00           N  
ATOM   4769  H   TYR   327      54.267  62.344  42.704  1.00  0.00           H  
ATOM   4770  CA  TYR   327      54.845  63.018  44.725  1.00  0.00           C  
ATOM   4771  HA  TYR   327      54.237  62.651  45.552  1.00  0.00           H  
ATOM   4772  CB  TYR   327      55.948  62.000  44.582  1.00  0.00           C  
ATOM   4773  HB2 TYR   327      55.537  60.996  44.682  1.00  0.00           H  
ATOM   4774  HB3 TYR   327      56.384  62.138  43.593  1.00  0.00           H  
ATOM   4775  CG  TYR   327      57.127  61.988  45.647  1.00  0.00           C  
ATOM   4776  CD1 TYR   327      58.092  62.993  45.593  1.00  0.00           C  
ATOM   4777  HD1 TYR   327      58.071  63.756  44.828  1.00  0.00           H  
ATOM   4778  CE1 TYR   327      59.040  63.147  46.578  1.00  0.00           C  
ATOM   4779  HE1 TYR   327      59.713  63.981  46.710  1.00  0.00           H  
ATOM   4780  CZ  TYR   327      59.060  62.168  47.584  1.00  0.00           C  
ATOM   4781  OH  TYR   327      59.883  62.365  48.623  1.00  0.00           O  
ATOM   4782  HH  TYR   327      59.677  61.782  49.357  1.00  0.00           H  
ATOM   4783  CE2 TYR   327      58.146  61.083  47.643  1.00  0.00           C  
ATOM   4784  HE2 TYR   327      58.273  60.330  48.407  1.00  0.00           H  
ATOM   4785  CD2 TYR   327      57.154  61.028  46.708  1.00  0.00           C  
ATOM   4786  HD2 TYR   327      56.484  60.191  46.837  1.00  0.00           H  
ATOM   4787  C   TYR   327      55.369  64.379  45.062  1.00  0.00           C  
ATOM   4788  O   TYR   327      55.769  65.107  44.153  1.00  0.00           O  
ATOM   4789  N   THR   328      55.501  64.743  46.341  1.00  0.00           N  
ATOM   4790  H   THR   328      55.057  64.183  47.055  1.00  0.00           H  
ATOM   4791  CA  THR   328      56.495  65.746  46.805  1.00  0.00           C  
ATOM   4792  HA  THR   328      57.363  65.808  46.149  1.00  0.00           H  
ATOM   4793  CB  THR   328      55.979  67.200  46.677  1.00  0.00           C  
ATOM   4794  HB  THR   328      55.989  67.490  45.627  1.00  0.00           H  
ATOM   4795  CG2 THR   328      54.608  67.456  47.294  1.00  0.00           C  
ATOM   4796 HG21 THR   328      54.608  67.272  48.368  1.00  0.00           H  
ATOM   4797 HG22 THR   328      54.424  68.527  47.214  1.00  0.00           H  
ATOM   4798 HG23 THR   328      53.861  66.854  46.776  1.00  0.00           H  
ATOM   4799  OG1 THR   328      56.891  68.075  47.327  1.00  0.00           O  
ATOM   4800  HG1 THR   328      57.359  68.620  46.690  1.00  0.00           H  
ATOM   4801  C   THR   328      57.000  65.387  48.180  1.00  0.00           C  
ATOM   4802  O   THR   328      56.427  64.581  48.900  1.00  0.00           O  
ATOM   4803  N   ASP   329      58.113  65.991  48.597  1.00  0.00           N  
ATOM   4804  H   ASP   329      58.511  66.656  47.949  1.00  0.00           H  
ATOM   4805  CA  ASP   329      58.785  65.869  49.941  1.00  0.00           C  
ATOM   4806  HA  ASP   329      59.161  64.877  50.191  1.00  0.00           H  
ATOM   4807  CB  ASP   329      59.945  66.819  49.920  1.00  0.00           C  
ATOM   4808  HB2 ASP   329      59.685  67.864  49.752  1.00  0.00           H  
ATOM   4809  HB3 ASP   329      60.539  66.520  49.057  1.00  0.00           H  
ATOM   4810  CG  ASP   329      60.803  66.676  51.157  1.00  0.00           C  
ATOM   4811  OD1 ASP   329      61.113  67.691  51.824  1.00  0.00           O  
ATOM   4812  OD2 ASP   329      61.307  65.495  51.402  1.00  0.00           O  
ATOM   4813  C   ASP   329      57.914  66.271  51.164  1.00  0.00           C  
ATOM   4814  O   ASP   329      58.096  65.822  52.310  1.00  0.00           O  
ATOM   4815  N   GLU   330      56.947  67.159  50.904  1.00  0.00           N  
ATOM   4816  H   GLU   330      56.839  67.480  49.952  1.00  0.00           H  
ATOM   4817  CA  GLU   330      55.992  67.560  51.981  1.00  0.00           C  
ATOM   4818  HA  GLU   330      56.476  67.749  52.939  1.00  0.00           H  
ATOM   4819  CB  GLU   330      55.366  68.947  51.701  1.00  0.00           C  
ATOM   4820  HB2 GLU   330      54.542  69.228  52.356  1.00  0.00           H  
ATOM   4821  HB3 GLU   330      54.904  68.929  50.713  1.00  0.00           H  
ATOM   4822  CG  GLU   330      56.182  70.263  51.869  1.00  0.00           C  
ATOM   4823  HG2 GLU   330      55.765  71.002  51.185  1.00  0.00           H  
ATOM   4824  HG3 GLU   330      55.947  70.710  52.835  1.00  0.00           H  
ATOM   4825  CD  GLU   330      57.681  70.166  51.704  1.00  0.00           C  
ATOM   4826  OE1 GLU   330      58.434  70.079  52.685  1.00  0.00           O  
ATOM   4827  OE2 GLU   330      58.202  70.457  50.613  1.00  0.00           O  
ATOM   4828  C   GLU   330      54.864  66.514  52.198  1.00  0.00           C  
ATOM   4829  O   GLU   330      54.167  66.475  53.234  1.00  0.00           O  
ATOM   4830  N   ALA   331      54.701  65.613  51.313  1.00  0.00           N  
ATOM   4831  H   ALA   331      55.255  65.632  50.469  1.00  0.00           H  
ATOM   4832  CA  ALA   331      53.638  64.607  51.337  1.00  0.00           C  
ATOM   4833  HA  ALA   331      53.504  64.274  52.366  1.00  0.00           H  
ATOM   4834  CB  ALA   331      52.257  65.173  50.928  1.00  0.00           C  
ATOM   4835  HB1 ALA   331      51.893  66.081  51.408  1.00  0.00           H  
ATOM   4836  HB2 ALA   331      51.444  64.464  51.080  1.00  0.00           H  
ATOM   4837  HB3 ALA   331      52.405  65.366  49.866  1.00  0.00           H  
ATOM   4838  C   ALA   331      53.994  63.282  50.421  1.00  0.00           C  
ATOM   4839  O   ALA   331      53.713  63.288  49.217  1.00  0.00           O  
ATOM   4840  N   PRO   332      54.801  62.405  50.945  1.00  0.00           N  
ATOM   4841  CD  PRO   332      55.310  62.373  52.311  1.00  0.00           C  
ATOM   4842  HD2 PRO   332      55.622  63.368  52.626  1.00  0.00           H  
ATOM   4843  HD3 PRO   332      54.501  61.976  52.925  1.00  0.00           H  
ATOM   4844  CG  PRO   332      56.436  61.393  52.419  1.00  0.00           C  
ATOM   4845  HG2 PRO   332      56.117  60.367  52.600  1.00  0.00           H  
ATOM   4846  HG3 PRO   332      57.207  61.681  53.133  1.00  0.00           H  
ATOM   4847  CB  PRO   332      56.956  61.312  50.973  1.00  0.00           C  
ATOM   4848  HB2 PRO   332      57.508  62.202  50.671  1.00  0.00           H  
ATOM   4849  HB3 PRO   332      57.360  60.333  50.712  1.00  0.00           H  
ATOM   4850  CA  PRO   332      55.665  61.543  50.168  1.00  0.00           C  
ATOM   4851  HA  PRO   332      55.889  62.149  49.290  1.00  0.00           H  
ATOM   4852  C   PRO   332      54.927  60.231  49.660  1.00  0.00           C  
ATOM   4853  O   PRO   332      55.269  59.110  50.049  1.00  0.00           O  
ATOM   4854  N   PHE   333      53.932  60.467  48.758  1.00  0.00           N  
ATOM   4855  H   PHE   333      53.618  61.425  48.710  1.00  0.00           H  
ATOM   4856  CA  PHE   333      53.083  59.424  48.147  1.00  0.00           C  
ATOM   4857  HA  PHE   333      53.769  58.623  47.871  1.00  0.00           H  
ATOM   4858  CB  PHE   333      52.064  58.944  49.125  1.00  0.00           C  
ATOM   4859  HB2 PHE   333      51.215  58.516  48.594  1.00  0.00           H  
ATOM   4860  HB3 PHE   333      52.436  58.072  49.662  1.00  0.00           H  
ATOM   4861  CG  PHE   333      51.463  60.015  50.053  1.00  0.00           C  
ATOM   4862  CD1 PHE   333      51.658  60.048  51.470  1.00  0.00           C  
ATOM   4863  HD1 PHE   333      52.376  59.327  51.831  1.00  0.00           H  
ATOM   4864  CE1 PHE   333      50.997  61.023  52.236  1.00  0.00           C  
ATOM   4865  HE1 PHE   333      51.062  61.016  53.314  1.00  0.00           H  
ATOM   4866  CZ  PHE   333      50.278  62.059  51.576  1.00  0.00           C  
ATOM   4867  HZ  PHE   333      49.772  62.809  52.164  1.00  0.00           H  
ATOM   4868  CE2 PHE   333      50.130  61.989  50.140  1.00  0.00           C  
ATOM   4869  HE2 PHE   333      49.592  62.784  49.646  1.00  0.00           H  
ATOM   4870  CD2 PHE   333      50.628  60.947  49.392  1.00  0.00           C  
ATOM   4871  HD2 PHE   333      50.495  60.996  48.322  1.00  0.00           H  
ATOM   4872  C   PHE   333      52.517  59.988  46.866  1.00  0.00           C  
ATOM   4873  O   PHE   333      52.468  61.194  46.738  1.00  0.00           O  
ATOM   4874  N   HIE   334      51.982  59.200  45.874  1.00  0.00           N  
ATOM   4875  H   HIE   334      52.027  58.206  46.043  1.00  0.00           H  
ATOM   4876  CA  HIE   334      51.140  59.539  44.792  1.00  0.00           C  
ATOM   4877  HA  HIE   334      51.152  60.629  44.801  1.00  0.00           H  
ATOM   4878  CB  HIE   334      51.751  59.054  43.456  1.00  0.00           C  
ATOM   4879  HB2 HIE   334      51.215  59.487  42.611  1.00  0.00           H  
ATOM   4880  HB3 HIE   334      52.765  59.445  43.379  1.00  0.00           H  
ATOM   4881  CG  HIE   334      51.692  57.645  43.248  1.00  0.00           C  
ATOM   4882  ND1 HIE   334      50.806  56.982  42.318  1.00  0.00           N  
ATOM   4883  CE1 HIE   334      51.295  55.753  42.234  1.00  0.00           C  
ATOM   4884  HE1 HIE   334      50.942  54.943  41.613  1.00  0.00           H  
ATOM   4885  NE2 HIE   334      52.404  55.565  43.020  1.00  0.00           N  
ATOM   4886  HE2 HIE   334      52.911  54.705  43.174  1.00  0.00           H  
ATOM   4887  CD2 HIE   334      52.729  56.808  43.525  1.00  0.00           C  
ATOM   4888  HD2 HIE   334      53.579  57.088  44.129  1.00  0.00           H  
ATOM   4889  C   HIE   334      49.646  59.035  44.961  1.00  0.00           C  
ATOM   4890  O   HIE   334      49.529  58.183  45.873  1.00  0.00           O  
ATOM   4891  N   GLY   335      48.724  59.547  44.113  1.00  0.00           N  
ATOM   4892  H   GLY   335      49.139  60.227  43.493  1.00  0.00           H  
ATOM   4893  CA  GLY   335      47.322  59.343  44.210  1.00  0.00           C  
ATOM   4894  HA2 GLY   335      47.220  58.397  44.741  1.00  0.00           H  
ATOM   4895  HA3 GLY   335      46.986  60.293  44.627  1.00  0.00           H  
ATOM   4896  C   GLY   335      46.575  59.112  42.947  1.00  0.00           C  
ATOM   4897  O   GLY   335      46.579  59.996  42.117  1.00  0.00           O  
ATOM   4898  N   GLN   336      45.646  58.126  42.848  1.00  0.00           N  
ATOM   4899  H   GLN   336      45.506  57.457  43.592  1.00  0.00           H  
ATOM   4900  CA  GLN   336      44.663  58.037  41.724  1.00  0.00           C  
ATOM   4901  HA  GLN   336      44.890  58.751  40.933  1.00  0.00           H  
ATOM   4902  CB  GLN   336      44.569  56.667  41.005  1.00  0.00           C  
ATOM   4903  HB2 GLN   336      45.559  56.399  40.634  1.00  0.00           H  
ATOM   4904  HB3 GLN   336      43.804  56.611  40.231  1.00  0.00           H  
ATOM   4905  CG  GLN   336      44.184  55.610  42.000  1.00  0.00           C  
ATOM   4906  HG2 GLN   336      44.834  55.807  42.853  1.00  0.00           H  
ATOM   4907  HG3 GLN   336      43.122  55.714  42.223  1.00  0.00           H  
ATOM   4908  CD  GLN   336      44.514  54.249  41.514  1.00  0.00           C  
ATOM   4909  OE1 GLN   336      45.206  54.061  40.492  1.00  0.00           O  
ATOM   4910  NE2 GLN   336      43.926  53.242  42.169  1.00  0.00           N  
ATOM   4911 HE21 GLN   336      43.404  53.429  43.012  1.00  0.00           H  
ATOM   4912 HE22 GLN   336      44.041  52.317  41.778  1.00  0.00           H  
ATOM   4913  C   GLN   336      43.314  58.509  42.305  1.00  0.00           C  
ATOM   4914  O   GLN   336      42.881  58.084  43.350  1.00  0.00           O  
ATOM   4915  N   ILE   337      42.532  59.333  41.538  1.00  0.00           N  
ATOM   4916  H   ILE   337      42.777  59.589  40.592  1.00  0.00           H  
ATOM   4917  CA  ILE   337      41.083  59.526  41.899  1.00  0.00           C  
ATOM   4918  HA  ILE   337      40.731  58.795  42.627  1.00  0.00           H  
ATOM   4919  CB  ILE   337      40.836  61.028  42.285  1.00  0.00           C  
ATOM   4920  HB  ILE   337      40.944  61.668  41.409  1.00  0.00           H  
ATOM   4921  CG2 ILE   337      39.507  61.175  42.898  1.00  0.00           C  
ATOM   4922 HG21 ILE   337      39.518  60.670  43.864  1.00  0.00           H  
ATOM   4923 HG22 ILE   337      38.722  60.823  42.228  1.00  0.00           H  
ATOM   4924 HG23 ILE   337      39.276  62.232  43.025  1.00  0.00           H  
ATOM   4925  CG1 ILE   337      41.918  61.277  43.401  1.00  0.00           C  
ATOM   4926 HG12 ILE   337      41.579  62.108  44.020  1.00  0.00           H  
ATOM   4927 HG13 ILE   337      41.927  60.436  44.094  1.00  0.00           H  
ATOM   4928  CD1 ILE   337      43.263  61.794  42.965  1.00  0.00           C  
ATOM   4929 HD11 ILE   337      43.166  62.282  41.995  1.00  0.00           H  
ATOM   4930 HD12 ILE   337      44.031  61.047  42.763  1.00  0.00           H  
ATOM   4931 HD13 ILE   337      43.693  62.376  43.781  1.00  0.00           H  
ATOM   4932  C   ILE   337      40.203  59.239  40.705  1.00  0.00           C  
ATOM   4933  O   ILE   337      40.575  59.701  39.629  1.00  0.00           O  
ATOM   4934  N   MET   338      39.125  58.412  40.794  1.00  0.00           N  
ATOM   4935  H   MET   338      38.895  58.031  41.701  1.00  0.00           H  
ATOM   4936  CA  MET   338      38.281  58.042  39.650  1.00  0.00           C  
ATOM   4937  HA  MET   338      38.469  58.829  38.919  1.00  0.00           H
[truncated: 4,062,521 more chars]
