# Supplementary material for: Mechanistic insights into glycoside 3-oxidases involved in C-glycoside metabolism in soil microorganisms
Source: Nat Commun. 2023 Nov 14;14:7289. doi: 10.1038/s41467-023-42000-3 (PMC10646112; doi:10.1038/s41467-023-42000-3)
Supplement: Supplementary file 5 — Supplementary Data 1 [file 41467_2023_42000_MOESM5_ESM.zip › SuppInfo-MD-files/cMDs-for-MMPBSA/mang_end_8.pdb]

CRYST1   81.976   80.862   75.216  90.00  90.00  90.00               1
ATOM      1  N   ARG     1      86.975  40.804   5.597  1.00  0.00           N  
ATOM      2  H1  ARG     1      86.276  40.695   4.877  1.00  0.00           H  
ATOM      3  H2  ARG     1      87.888  40.955   5.194  1.00  0.00           H  
ATOM      4  H3  ARG     1      87.012  39.959   6.151  1.00  0.00           H  
ATOM      5  CA  ARG     1      86.391  41.837   6.514  1.00  0.00           C  
ATOM      6  HA  ARG     1      86.297  42.849   6.117  1.00  0.00           H  
ATOM      7  CB  ARG     1      84.899  41.503   6.719  1.00  0.00           C  
ATOM      8  HB2 ARG     1      84.489  40.998   5.844  1.00  0.00           H  
ATOM      9  HB3 ARG     1      84.857  40.863   7.600  1.00  0.00           H  
ATOM     10  CG  ARG     1      84.066  42.782   7.009  1.00  0.00           C  
ATOM     11  HG2 ARG     1      83.842  43.260   6.056  1.00  0.00           H  
ATOM     12  HG3 ARG     1      84.624  43.269   7.809  1.00  0.00           H  
ATOM     13  CD  ARG     1      82.711  42.549   7.715  1.00  0.00           C  
ATOM     14  HD2 ARG     1      82.051  42.039   7.013  1.00  0.00           H  
ATOM     15  HD3 ARG     1      82.856  41.892   8.573  1.00  0.00           H  
ATOM     16  NE  ARG     1      82.083  43.760   8.146  1.00  0.00           N  
ATOM     17  HE  ARG     1      82.636  44.569   7.900  1.00  0.00           H  
ATOM     18  CZ  ARG     1      80.980  43.897   8.901  1.00  0.00           C  
ATOM     19  NH1 ARG     1      80.218  42.871   9.197  1.00  0.00           N  
ATOM     20 HH11 ARG     1      80.325  42.011   8.679  1.00  0.00           H  
ATOM     21 HH12 ARG     1      79.417  42.932   9.810  1.00  0.00           H  
ATOM     22  NH2 ARG     1      80.629  45.039   9.366  1.00  0.00           N  
ATOM     23 HH21 ARG     1      81.234  45.837   9.232  1.00  0.00           H  
ATOM     24 HH22 ARG     1      79.855  45.179   9.999  1.00  0.00           H  
ATOM     25  C   ARG     1      87.097  42.027   7.831  1.00  0.00           C  
ATOM     26  O   ARG     1      87.345  43.168   8.125  1.00  0.00           O  
ATOM     27  N   TYR     2      87.437  40.974   8.586  1.00  0.00           N  
ATOM     28  H   TYR     2      87.012  40.096   8.325  1.00  0.00           H  
ATOM     29  CA  TYR     2      88.047  40.986   9.898  1.00  0.00           C  
ATOM     30  HA  TYR     2      87.756  41.905  10.407  1.00  0.00           H  
ATOM     31  CB  TYR     2      87.377  39.933  10.722  1.00  0.00           C  
ATOM     32  HB2 TYR     2      87.727  40.072  11.745  1.00  0.00           H  
ATOM     33  HB3 TYR     2      87.765  38.929  10.548  1.00  0.00           H  
ATOM     34  CG  TYR     2      85.770  39.809  10.698  1.00  0.00           C  
ATOM     35  CD1 TYR     2      84.996  40.903  10.985  1.00  0.00           C  
ATOM     36  HD1 TYR     2      85.488  41.799  11.336  1.00  0.00           H  
ATOM     37  CE1 TYR     2      83.647  40.791  11.136  1.00  0.00           C  
ATOM     38  HE1 TYR     2      83.035  41.613  11.478  1.00  0.00           H  
ATOM     39  CZ  TYR     2      83.015  39.524  10.793  1.00  0.00           C  
ATOM     40  OH  TYR     2      81.613  39.470  10.884  1.00  0.00           O  
ATOM     41  HH  TYR     2      81.348  40.342  11.185  1.00  0.00           H  
ATOM     42  CE2 TYR     2      83.788  38.525  10.167  1.00  0.00           C  
ATOM     43  HE2 TYR     2      83.246  37.622   9.928  1.00  0.00           H  
ATOM     44  CD2 TYR     2      85.196  38.592  10.196  1.00  0.00           C  
ATOM     45  HD2 TYR     2      85.835  37.790   9.857  1.00  0.00           H  
ATOM     46  C   TYR     2      89.602  40.822   9.845  1.00  0.00           C  
ATOM     47  O   TYR     2      90.158  40.337   8.821  1.00  0.00           O  
ATOM     48  N   PRO     3      90.381  41.252  10.873  1.00  0.00           N  
ATOM     49  CD  PRO     3      89.968  42.075  11.935  1.00  0.00           C  
ATOM     50  HD2 PRO     3      90.052  43.084  11.529  1.00  0.00           H  
ATOM     51  HD3 PRO     3      88.997  41.800  12.347  1.00  0.00           H  
ATOM     52  CG  PRO     3      90.985  41.953  13.081  1.00  0.00           C  
ATOM     53  HG2 PRO     3      90.636  41.079  13.630  1.00  0.00           H  
ATOM     54  HG3 PRO     3      91.070  42.829  13.725  1.00  0.00           H  
ATOM     55  CB  PRO     3      92.253  41.635  12.350  1.00  0.00           C  
ATOM     56  HB2 PRO     3      92.780  42.556  12.101  1.00  0.00           H  
ATOM     57  HB3 PRO     3      92.940  41.066  12.976  1.00  0.00           H  
ATOM     58  CA  PRO     3      91.807  40.858  11.087  1.00  0.00           C  
ATOM     59  HA  PRO     3      92.381  41.119  10.198  1.00  0.00           H  
ATOM     60  C   PRO     3      91.936  39.306  11.345  1.00  0.00           C  
ATOM     61  O   PRO     3      90.885  38.787  11.827  1.00  0.00           O  
ATOM     62  N   ALA     4      93.126  38.711  11.252  1.00  0.00           N  
ATOM     63  H   ALA     4      93.927  39.229  10.919  1.00  0.00           H  
ATOM     64  CA  ALA     4      93.304  37.379  11.821  1.00  0.00           C  
ATOM     65  HA  ALA     4      92.361  36.834  11.772  1.00  0.00           H  
ATOM     66  CB  ALA     4      94.457  36.817  11.046  1.00  0.00           C  
ATOM     67  HB1 ALA     4      94.185  36.735   9.994  1.00  0.00           H  
ATOM     68  HB2 ALA     4      94.671  35.787  11.331  1.00  0.00           H  
ATOM     69  HB3 ALA     4      95.363  37.415  11.147  1.00  0.00           H  
ATOM     70  C   ALA     4      93.674  37.296  13.339  1.00  0.00           C  
ATOM     71  O   ALA     4      93.252  36.314  13.932  1.00  0.00           O  
ATOM     72  N   ALA     5      94.391  38.313  13.895  1.00  0.00           N  
ATOM     73  H   ALA     5      94.848  38.983  13.294  1.00  0.00           H  
ATOM     74  CA  ALA     5      94.701  38.304  15.357  1.00  0.00           C  
ATOM     75  HA  ALA     5      93.990  37.704  15.925  1.00  0.00           H  
ATOM     76  CB  ALA     5      96.144  37.664  15.633  1.00  0.00           C  
ATOM     77  HB1 ALA     5      96.964  38.292  15.285  1.00  0.00           H  
ATOM     78  HB2 ALA     5      96.106  36.719  15.092  1.00  0.00           H  
ATOM     79  HB3 ALA     5      96.215  37.376  16.682  1.00  0.00           H  
ATOM     80  C   ALA     5      94.771  39.699  16.010  1.00  0.00           C  
ATOM     81  O   ALA     5      94.914  40.704  15.288  1.00  0.00           O  
ATOM     82  N   VAL     6      94.664  39.810  17.312  1.00  0.00           N  
ATOM     83  H   VAL     6      94.577  38.918  17.777  1.00  0.00           H  
ATOM     84  CA  VAL     6      94.647  41.044  18.103  1.00  0.00           C  
ATOM     85  HA  VAL     6      95.361  41.745  17.671  1.00  0.00           H  
ATOM     86  CB  VAL     6      93.208  41.602  18.047  1.00  0.00           C  
ATOM     87  HB  VAL     6      93.144  42.343  18.843  1.00  0.00           H  
ATOM     88  CG1 VAL     6      92.828  42.336  16.743  1.00  0.00           C  
ATOM     89 HG11 VAL     6      91.981  42.995  16.937  1.00  0.00           H  
ATOM     90 HG12 VAL     6      93.610  42.972  16.330  1.00  0.00           H  
ATOM     91 HG13 VAL     6      92.583  41.541  16.038  1.00  0.00           H  
ATOM     92  CG2 VAL     6      92.142  40.621  18.481  1.00  0.00           C  
ATOM     93 HG21 VAL     6      91.677  40.074  17.662  1.00  0.00           H  
ATOM     94 HG22 VAL     6      92.526  39.986  19.280  1.00  0.00           H  
ATOM     95 HG23 VAL     6      91.354  41.188  18.976  1.00  0.00           H  
ATOM     96  C   VAL     6      95.006  40.725  19.545  1.00  0.00           C  
ATOM     97  O   VAL     6      95.031  39.597  20.017  1.00  0.00           O  
ATOM     98  N   ASP     7      95.236  41.734  20.365  1.00  0.00           N  
ATOM     99  H   ASP     7      95.413  42.575  19.834  1.00  0.00           H  
ATOM    100  CA  ASP     7      95.568  41.535  21.792  1.00  0.00           C  
ATOM    101  HA  ASP     7      96.250  40.703  21.968  1.00  0.00           H  
ATOM    102  CB  ASP     7      96.265  42.812  22.349  1.00  0.00           C  
ATOM    103  HB2 ASP     7      96.386  42.551  23.400  1.00  0.00           H  
ATOM    104  HB3 ASP     7      95.712  43.751  22.335  1.00  0.00           H  
ATOM    105  CG  ASP     7      97.602  42.922  21.607  1.00  0.00           C  
ATOM    106  OD1 ASP     7      98.639  42.273  21.952  1.00  0.00           O  
ATOM    107  OD2 ASP     7      97.744  43.766  20.640  1.00  0.00           O  
ATOM    108  C   ASP     7      94.292  41.147  22.565  1.00  0.00           C  
ATOM    109  O   ASP     7      94.334  40.303  23.467  1.00  0.00           O  
ATOM    110  N   VAL     8      93.118  41.711  22.250  1.00  0.00           N  
ATOM    111  H   VAL     8      93.088  42.228  21.383  1.00  0.00           H  
ATOM    112  CA  VAL     8      91.898  41.679  23.017  1.00  0.00           C  
ATOM    113  HA  VAL     8      91.760  40.699  23.475  1.00  0.00           H  
ATOM    114  CB  VAL     8      91.778  42.702  24.163  1.00  0.00           C  
ATOM    115  HB  VAL     8      91.702  43.653  23.635  1.00  0.00           H  
ATOM    116  CG1 VAL     8      90.588  42.398  25.093  1.00  0.00           C  
ATOM    117 HG11 VAL     8      91.003  42.124  26.062  1.00  0.00           H  
ATOM    118 HG12 VAL     8      89.863  41.720  24.643  1.00  0.00           H  
ATOM    119 HG13 VAL     8      90.233  43.414  25.265  1.00  0.00           H  
ATOM    120  CG2 VAL     8      93.040  42.838  25.016  1.00  0.00           C  
ATOM    121 HG21 VAL     8      92.966  43.546  25.842  1.00  0.00           H  
ATOM    122 HG22 VAL     8      93.317  41.865  25.424  1.00  0.00           H  
ATOM    123 HG23 VAL     8      93.818  43.200  24.344  1.00  0.00           H  
ATOM    124  C   VAL     8      90.686  41.736  22.012  1.00  0.00           C  
ATOM    125  O   VAL     8      90.560  42.773  21.321  1.00  0.00           O  
ATOM    126  N   ALA     9      89.829  40.701  22.070  1.00  0.00           N  
ATOM    127  H   ALA     9      89.965  40.023  22.805  1.00  0.00           H  
ATOM    128  CA  ALA     9      88.541  40.719  21.387  1.00  0.00           C  
ATOM    129  HA  ALA     9      88.485  41.643  20.811  1.00  0.00           H  
ATOM    130  CB  ALA     9      88.400  39.513  20.470  1.00  0.00           C  
ATOM    131  HB1 ALA     9      88.475  38.587  21.039  1.00  0.00           H  
ATOM    132  HB2 ALA     9      87.470  39.714  19.937  1.00  0.00           H  
ATOM    133  HB3 ALA     9      89.285  39.488  19.835  1.00  0.00           H  
ATOM    134  C   ALA     9      87.378  40.929  22.382  1.00  0.00           C  
ATOM    135  O   ALA     9      87.434  40.503  23.532  1.00  0.00           O  
ATOM    136  N   ILE    10      86.362  41.606  21.928  1.00  0.00           N  
ATOM    137  H   ILE    10      86.470  42.037  21.021  1.00  0.00           H  
ATOM    138  CA  ILE    10      85.261  42.149  22.803  1.00  0.00           C  
ATOM    139  HA  ILE    10      85.265  41.730  23.809  1.00  0.00           H  
ATOM    140  CB  ILE    10      85.402  43.656  22.978  1.00  0.00           C  
ATOM    141  HB  ILE    10      85.264  44.095  21.990  1.00  0.00           H  
ATOM    142  CG2 ILE    10      84.270  44.221  23.883  1.00  0.00           C  
ATOM    143 HG21 ILE    10      84.299  45.310  23.852  1.00  0.00           H  
ATOM    144 HG22 ILE    10      83.315  43.880  23.483  1.00  0.00           H  
ATOM    145 HG23 ILE    10      84.387  43.799  24.881  1.00  0.00           H  
ATOM    146  CG1 ILE    10      86.753  44.116  23.659  1.00  0.00           C  
ATOM    147 HG12 ILE    10      87.531  43.622  23.076  1.00  0.00           H  
ATOM    148 HG13 ILE    10      86.888  43.723  24.667  1.00  0.00           H  
ATOM    149  CD1 ILE    10      86.978  45.578  23.717  1.00  0.00           C  
ATOM    150 HD11 ILE    10      86.263  45.979  24.434  1.00  0.00           H  
ATOM    151 HD12 ILE    10      86.619  46.000  22.778  1.00  0.00           H  
ATOM    152 HD13 ILE    10      87.982  45.860  24.036  1.00  0.00           H  
ATOM    153  C   ILE    10      83.971  41.762  22.009  1.00  0.00           C  
ATOM    154  O   ILE    10      83.751  42.092  20.852  1.00  0.00           O  
ATOM    155  N   VAL    11      83.059  41.064  22.688  1.00  0.00           N  
ATOM    156  H   VAL    11      83.343  40.781  23.615  1.00  0.00           H  
ATOM    157  CA  VAL    11      81.754  40.561  22.190  1.00  0.00           C  
ATOM    158  HA  VAL    11      81.686  40.600  21.103  1.00  0.00           H  
ATOM    159  CB  VAL    11      81.589  39.013  22.533  1.00  0.00           C  
ATOM    160  HB  VAL    11      81.390  38.915  23.600  1.00  0.00           H  
ATOM    161  CG1 VAL    11      80.410  38.466  21.771  1.00  0.00           C  
ATOM    162 HG11 VAL    11      80.461  38.835  20.746  1.00  0.00           H  
ATOM    163 HG12 VAL    11      80.470  37.379  21.704  1.00  0.00           H  
ATOM    164 HG13 VAL    11      79.463  38.755  22.226  1.00  0.00           H  
ATOM    165  CG2 VAL    11      82.787  38.112  22.153  1.00  0.00           C  
ATOM    166 HG21 VAL    11      82.953  37.971  21.085  1.00  0.00           H  
ATOM    167 HG22 VAL    11      82.604  37.088  22.478  1.00  0.00           H  
ATOM    168 HG23 VAL    11      83.715  38.415  22.637  1.00  0.00           H  
ATOM    169  C   VAL    11      80.511  41.345  22.744  1.00  0.00           C  
ATOM    170  O   VAL    11      80.360  41.450  23.944  1.00  0.00           O  
ATOM    171  N   GLY    12      79.778  41.909  21.797  1.00  0.00           N  
ATOM    172  H   GLY    12      80.009  41.806  20.819  1.00  0.00           H  
ATOM    173  CA  GLY    12      78.628  42.856  22.028  1.00  0.00           C  
ATOM    174  HA2 GLY    12      77.851  42.765  21.269  1.00  0.00           H  
ATOM    175  HA3 GLY    12      78.054  42.660  22.934  1.00  0.00           H  
ATOM    176  C   GLY    12      79.060  44.310  22.012  1.00  0.00           C  
ATOM    177  O   GLY    12      80.232  44.565  21.759  1.00  0.00           O  
ATOM    178  N   SER    13      78.148  45.317  22.277  1.00  0.00           N  
ATOM    179  H   SER    13      77.165  45.083  22.283  1.00  0.00           H  
ATOM    180  CA  SER    13      78.455  46.744  22.032  1.00  0.00           C  
ATOM    181  HA  SER    13      79.506  46.952  22.233  1.00  0.00           H  
ATOM    182  CB  SER    13      78.282  47.054  20.543  1.00  0.00           C  
ATOM    183  HB2 SER    13      78.773  46.276  19.959  1.00  0.00           H  
ATOM    184  HB3 SER    13      78.681  48.034  20.281  1.00  0.00           H  
ATOM    185  OG  SER    13      76.866  47.091  20.393  1.00  0.00           O  
ATOM    186  HG  SER    13      76.582  46.185  20.255  1.00  0.00           H  
ATOM    187  C   SER    13      77.745  47.821  22.849  1.00  0.00           C  
ATOM    188  O   SER    13      78.018  49.039  22.647  1.00  0.00           O  
ATOM    189  N   GLY    14      76.980  47.378  23.829  1.00  0.00           N  
ATOM    190  H   GLY    14      76.984  46.392  24.048  1.00  0.00           H  
ATOM    191  CA  GLY    14      76.344  48.179  24.813  1.00  0.00           C  
ATOM    192  HA2 GLY    14      75.939  49.122  24.447  1.00  0.00           H  
ATOM    193  HA3 GLY    14      75.463  47.664  25.195  1.00  0.00           H  
ATOM    194  C   GLY    14      77.314  48.521  25.961  1.00  0.00           C  
ATOM    195  O   GLY    14      78.494  48.149  25.876  1.00  0.00           O  
ATOM    196  N   PRO    15      76.887  49.282  26.989  1.00  0.00           N  
ATOM    197  CD  PRO    15      75.503  49.710  27.076  1.00  0.00           C  
ATOM    198  HD2 PRO    15      75.102  50.079  26.132  1.00  0.00           H  
ATOM    199  HD3 PRO    15      74.904  48.843  27.355  1.00  0.00           H  
ATOM    200  CG  PRO    15      75.430  50.779  28.190  1.00  0.00           C  
ATOM    201  HG2 PRO    15      75.551  51.709  27.635  1.00  0.00           H  
ATOM    202  HG3 PRO    15      74.493  50.887  28.736  1.00  0.00           H  
ATOM    203  CB  PRO    15      76.687  50.544  28.995  1.00  0.00           C  
ATOM    204  HB2 PRO    15      76.433  49.797  29.747  1.00  0.00           H  
ATOM    205  HB3 PRO    15      77.102  51.463  29.409  1.00  0.00           H  
ATOM    206  CA  PRO    15      77.727  49.891  28.007  1.00  0.00           C  
ATOM    207  HA  PRO    15      78.303  50.657  27.487  1.00  0.00           H  
ATOM    208  C   PRO    15      78.654  48.980  28.763  1.00  0.00           C  
ATOM    209  O   PRO    15      79.547  49.482  29.398  1.00  0.00           O  
ATOM    210  N   THR    16      78.448  47.648  28.767  1.00  0.00           N  
ATOM    211  H   THR    16      77.712  47.199  28.240  1.00  0.00           H  
ATOM    212  CA  THR    16      79.480  46.778  29.299  1.00  0.00           C  
ATOM    213  HA  THR    16      79.895  47.234  30.198  1.00  0.00           H  
ATOM    214  CB  THR    16      78.831  45.386  29.535  1.00  0.00           C  
ATOM    215  HB  THR    16      79.687  44.733  29.704  1.00  0.00           H  
ATOM    216  CG2 THR    16      78.090  45.353  30.879  1.00  0.00           C  
ATOM    217 HG21 THR    16      78.691  45.481  31.780  1.00  0.00           H  
ATOM    218 HG22 THR    16      77.747  44.321  30.952  1.00  0.00           H  
ATOM    219 HG23 THR    16      77.270  46.065  30.964  1.00  0.00           H  
ATOM    220  OG1 THR    16      78.175  44.829  28.404  1.00  0.00           O  
ATOM    221  HG1 THR    16      77.361  45.333  28.330  1.00  0.00           H  
ATOM    222  C   THR    16      80.614  46.698  28.305  1.00  0.00           C  
ATOM    223  O   THR    16      81.722  46.871  28.788  1.00  0.00           O  
ATOM    224  N   ALA    17      80.405  46.331  27.050  1.00  0.00           N  
ATOM    225  H   ALA    17      79.478  46.219  26.665  1.00  0.00           H  
ATOM    226  CA  ALA    17      81.482  46.139  26.093  1.00  0.00           C  
ATOM    227  HA  ALA    17      82.302  45.475  26.364  1.00  0.00           H  
ATOM    228  CB  ALA    17      80.929  45.629  24.813  1.00  0.00           C  
ATOM    229  HB1 ALA    17      81.613  45.220  24.069  1.00  0.00           H  
ATOM    230  HB2 ALA    17      80.272  44.761  24.867  1.00  0.00           H  
ATOM    231  HB3 ALA    17      80.422  46.452  24.307  1.00  0.00           H  
ATOM    232  C   ALA    17      82.190  47.522  25.896  1.00  0.00           C  
ATOM    233  O   ALA    17      83.388  47.532  25.780  1.00  0.00           O  
ATOM    234  N   SER    18      81.417  48.581  25.712  1.00  0.00           N  
ATOM    235  H   SER    18      80.410  48.554  25.635  1.00  0.00           H  
ATOM    236  CA  SER    18      81.923  49.925  25.648  1.00  0.00           C  
ATOM    237  HA  SER    18      82.618  50.074  24.821  1.00  0.00           H  
ATOM    238  CB  SER    18      80.705  50.834  25.474  1.00  0.00           C  
ATOM    239  HB2 SER    18      81.001  51.883  25.440  1.00  0.00           H  
ATOM    240  HB3 SER    18      79.974  50.574  26.239  1.00  0.00           H  
ATOM    241  OG  SER    18      80.081  50.562  24.263  1.00  0.00           O  
ATOM    242  HG  SER    18      79.619  49.726  24.363  1.00  0.00           H  
ATOM    243  C   SER    18      82.805  50.305  26.880  1.00  0.00           C  
ATOM    244  O   SER    18      83.814  50.988  26.692  1.00  0.00           O  
ATOM    245  N   ALA    19      82.397  49.924  28.089  1.00  0.00           N  
ATOM    246  H   ALA    19      81.562  49.370  28.216  1.00  0.00           H  
ATOM    247  CA  ALA    19      83.211  50.207  29.268  1.00  0.00           C  
ATOM    248  HA  ALA    19      83.458  51.267  29.326  1.00  0.00           H  
ATOM    249  CB  ALA    19      82.426  49.886  30.469  1.00  0.00           C  
ATOM    250  HB1 ALA    19      83.036  50.008  31.363  1.00  0.00           H  
ATOM    251  HB2 ALA    19      81.484  50.429  30.545  1.00  0.00           H  
ATOM    252  HB3 ALA    19      82.172  48.832  30.349  1.00  0.00           H  
ATOM    253  C   ALA    19      84.596  49.520  29.195  1.00  0.00           C  
ATOM    254  O   ALA    19      85.569  50.178  29.428  1.00  0.00           O  
ATOM    255  N   TYR    20      84.769  48.212  28.706  1.00  0.00           N  
ATOM    256  H   TYR    20      84.025  47.530  28.725  1.00  0.00           H  
ATOM    257  CA  TYR    20      86.068  47.693  28.336  1.00  0.00           C  
ATOM    258  HA  TYR    20      86.631  47.830  29.260  1.00  0.00           H  
ATOM    259  CB  TYR    20      86.109  46.241  27.937  1.00  0.00           C  
ATOM    260  HB2 TYR    20      87.053  45.986  27.456  1.00  0.00           H  
ATOM    261  HB3 TYR    20      85.372  46.062  27.154  1.00  0.00           H  
ATOM    262  CG  TYR    20      85.870  45.202  28.992  1.00  0.00           C  
ATOM    263  CD1 TYR    20      84.600  44.921  29.480  1.00  0.00           C  
ATOM    264  HD1 TYR    20      83.815  45.453  28.963  1.00  0.00           H  
ATOM    265  CE1 TYR    20      84.388  43.963  30.533  1.00  0.00           C  
ATOM    266  HE1 TYR    20      83.400  43.739  30.908  1.00  0.00           H  
ATOM    267  CZ  TYR    20      85.527  43.276  31.040  1.00  0.00           C  
ATOM    268  OH  TYR    20      85.354  42.470  32.041  1.00  0.00           O  
ATOM    269  HH  TYR    20      84.480  42.077  31.992  1.00  0.00           H  
ATOM    270  CE2 TYR    20      86.792  43.607  30.492  1.00  0.00           C  
ATOM    271  HE2 TYR    20      87.664  43.038  30.776  1.00  0.00           H  
ATOM    272  CD2 TYR    20      86.960  44.534  29.458  1.00  0.00           C  
ATOM    273  HD2 TYR    20      87.943  44.633  29.022  1.00  0.00           H  
ATOM    274  C   TYR    20      86.732  48.533  27.265  1.00  0.00           C  
ATOM    275  O   TYR    20      87.861  48.940  27.558  1.00  0.00           O  
ATOM    276  N   ALA    21      86.111  48.809  26.081  1.00  0.00           N  
ATOM    277  H   ALA    21      85.237  48.329  25.923  1.00  0.00           H  
ATOM    278  CA  ALA    21      86.721  49.507  25.015  1.00  0.00           C  
ATOM    279  HA  ALA    21      87.575  48.898  24.718  1.00  0.00           H  
ATOM    280  CB  ALA    21      85.699  49.596  23.892  1.00  0.00           C  
ATOM    281  HB1 ALA    21      84.867  50.242  24.173  1.00  0.00           H  
ATOM    282  HB2 ALA    21      86.081  50.037  22.971  1.00  0.00           H  
ATOM    283  HB3 ALA    21      85.309  48.608  23.650  1.00  0.00           H  
ATOM    284  C   ALA    21      87.260  50.888  25.375  1.00  0.00           C  
ATOM    285  O   ALA    21      88.379  51.246  24.945  1.00  0.00           O  
ATOM    286  N   ARG    22      86.607  51.521  26.330  1.00  0.00           N  
ATOM    287  H   ARG    22      85.670  51.238  26.580  1.00  0.00           H  
ATOM    288  CA  ARG    22      87.002  52.784  26.972  1.00  0.00           C  
ATOM    289  HA  ARG    22      87.302  53.456  26.168  1.00  0.00           H  
ATOM    290  CB  ARG    22      85.879  53.393  27.719  1.00  0.00           C  
ATOM    291  HB2 ARG    22      85.484  52.711  28.472  1.00  0.00           H  
ATOM    292  HB3 ARG    22      85.058  53.437  27.003  1.00  0.00           H  
ATOM    293  CG  ARG    22      86.093  54.671  28.535  1.00  0.00           C  
ATOM    294  HG2 ARG    22      85.154  54.931  29.025  1.00  0.00           H  
ATOM    295  HG3 ARG    22      86.802  54.451  29.333  1.00  0.00           H  
ATOM    296  CD  ARG    22      86.779  55.772  27.643  1.00  0.00           C  
ATOM    297  HD2 ARG    22      87.840  55.524  27.598  1.00  0.00           H  
ATOM    298  HD3 ARG    22      86.363  56.003  26.662  1.00  0.00           H  
ATOM    299  NE  ARG    22      86.729  57.051  28.390  1.00  0.00           N  
ATOM    300  HE  ARG    22      87.556  57.303  28.912  1.00  0.00           H  
ATOM    301  CZ  ARG    22      85.641  57.803  28.479  1.00  0.00           C  
ATOM    302  NH1 ARG    22      84.517  57.347  28.049  1.00  0.00           N  
ATOM    303 HH11 ARG    22      84.581  56.365  27.821  1.00  0.00           H  
ATOM    304 HH12 ARG    22      83.609  57.789  28.027  1.00  0.00           H  
ATOM    305  NH2 ARG    22      85.668  59.045  28.932  1.00  0.00           N  
ATOM    306 HH21 ARG    22      86.571  59.432  29.166  1.00  0.00           H  
ATOM    307 HH22 ARG    22      84.906  59.701  28.841  1.00  0.00           H  
ATOM    308  C   ARG    22      88.185  52.606  27.895  1.00  0.00           C  
ATOM    309  O   ARG    22      89.113  53.386  27.806  1.00  0.00           O  
ATOM    310  N   ILE    23      88.062  51.746  28.896  1.00  0.00           N  
ATOM    311  H   ILE    23      87.235  51.175  28.993  1.00  0.00           H  
ATOM    312  CA  ILE    23      89.181  51.531  29.824  1.00  0.00           C  
ATOM    313  HA  ILE    23      89.406  52.530  30.195  1.00  0.00           H  
ATOM    314  CB  ILE    23      88.710  50.726  31.085  1.00  0.00           C  
ATOM    315  HB  ILE    23      88.113  49.881  30.740  1.00  0.00           H  
ATOM    316  CG2 ILE    23      89.846  50.136  31.949  1.00  0.00           C  
ATOM    317 HG21 ILE    23      89.363  49.664  32.805  1.00  0.00           H  
ATOM    318 HG22 ILE    23      90.266  49.387  31.277  1.00  0.00           H  
ATOM    319 HG23 ILE    23      90.581  50.896  32.214  1.00  0.00           H  
ATOM    320  CG1 ILE    23      87.735  51.572  31.901  1.00  0.00           C  
ATOM    321 HG12 ILE    23      87.155  50.919  32.554  1.00  0.00           H  
ATOM    322 HG13 ILE    23      86.958  51.894  31.209  1.00  0.00           H  
ATOM    323  CD1 ILE    23      88.315  52.878  32.628  1.00  0.00           C  
ATOM    324 HD11 ILE    23      87.597  53.233  33.368  1.00  0.00           H  
ATOM    325 HD12 ILE    23      89.267  52.752  33.144  1.00  0.00           H  
ATOM    326 HD13 ILE    23      88.545  53.609  31.853  1.00  0.00           H  
ATOM    327  C   ILE    23      90.407  51.026  29.086  1.00  0.00           C  
ATOM    328  O   ILE    23      91.467  51.503  29.498  1.00  0.00           O  
ATOM    329  N   LEU    24      90.390  50.214  28.030  1.00  0.00           N  
ATOM    330  H   LEU    24      89.482  49.881  27.737  1.00  0.00           H  
ATOM    331  CA  LEU    24      91.671  49.830  27.320  1.00  0.00           C  
ATOM    332  HA  LEU    24      92.384  49.581  28.106  1.00  0.00           H  
ATOM    333  CB  LEU    24      91.377  48.657  26.478  1.00  0.00           C  
ATOM    334  HB2 LEU    24      92.253  48.404  25.881  1.00  0.00           H  
ATOM    335  HB3 LEU    24      90.600  48.924  25.761  1.00  0.00           H  
ATOM    336  CG  LEU    24      90.859  47.458  27.261  1.00  0.00           C  
ATOM    337  HG  LEU    24      89.888  47.694  27.695  1.00  0.00           H  
ATOM    338  CD1 LEU    24      90.781  46.243  26.307  1.00  0.00           C  
ATOM    339 HD11 LEU    24      90.571  45.401  26.967  1.00  0.00           H  
ATOM    340 HD12 LEU    24      89.979  46.343  25.576  1.00  0.00           H  
ATOM    341 HD13 LEU    24      91.778  46.206  25.868  1.00  0.00           H  
ATOM    342  CD2 LEU    24      91.746  47.114  28.441  1.00  0.00           C  
ATOM    343 HD21 LEU    24      91.413  46.125  28.757  1.00  0.00           H  
ATOM    344 HD22 LEU    24      92.801  47.227  28.191  1.00  0.00           H  
ATOM    345 HD23 LEU    24      91.609  47.751  29.315  1.00  0.00           H  
ATOM    346  C   LEU    24      92.252  50.969  26.466  1.00  0.00           C  
ATOM    347  O   LEU    24      93.456  51.129  26.323  1.00  0.00           O  
ATOM    348  N   SER    25      91.431  51.918  26.024  1.00  0.00           N  
ATOM    349  H   SER    25      90.472  51.849  26.331  1.00  0.00           H  
ATOM    350  CA  SER    25      91.819  53.149  25.269  1.00  0.00           C  
ATOM    351  HA  SER    25      92.552  52.883  24.508  1.00  0.00           H  
ATOM    352  CB  SER    25      90.578  53.712  24.486  1.00  0.00           C  
ATOM    353  HB2 SER    25      90.912  54.539  23.858  1.00  0.00           H  
ATOM    354  HB3 SER    25      89.898  53.992  25.290  1.00  0.00           H  
ATOM    355  OG  SER    25      90.022  52.718  23.678  1.00  0.00           O  
ATOM    356  HG  SER    25      89.367  52.233  24.186  1.00  0.00           H  
ATOM    357  C   SER    25      92.314  54.234  26.232  1.00  0.00           C  
ATOM    358  O   SER    25      92.955  55.198  25.781  1.00  0.00           O  
ATOM    359  N   GLU    26      92.128  54.063  27.568  1.00  0.00           N  
ATOM    360  H   GLU    26      91.462  53.368  27.873  1.00  0.00           H  
ATOM    361  CA  GLU    26      92.718  54.999  28.579  1.00  0.00           C  
ATOM    362  HA  GLU    26      92.888  55.948  28.071  1.00  0.00           H  
ATOM    363  CB  GLU    26      91.709  55.312  29.675  1.00  0.00           C  
ATOM    364  HB2 GLU    26      92.279  55.595  30.560  1.00  0.00           H  
ATOM    365  HB3 GLU    26      91.132  54.417  29.908  1.00  0.00           H  
ATOM    366  CG  GLU    26      90.635  56.374  29.249  1.00  0.00           C  
ATOM    367  HG2 GLU    26      91.177  57.162  28.726  1.00  0.00           H  
ATOM    368  HG3 GLU    26      89.869  55.941  28.606  1.00  0.00           H  
ATOM    369  CD  GLU    26      89.788  56.968  30.353  1.00  0.00           C  
ATOM    370  OE1 GLU    26      89.995  56.715  31.559  1.00  0.00           O  
ATOM    371  OE2 GLU    26      88.829  57.734  30.043  1.00  0.00           O  
ATOM    372  C   GLU    26      94.007  54.345  29.135  1.00  0.00           C  
ATOM    373  O   GLU    26      95.141  54.882  29.126  1.00  0.00           O  
ATOM    374  N   GLU    27      93.811  53.081  29.666  1.00  0.00           N  
ATOM    375  H   GLU    27      92.914  52.619  29.623  1.00  0.00           H  
ATOM    376  CA  GLU    27      94.733  52.229  30.422  1.00  0.00           C  
ATOM    377  HA  GLU    27      95.470  52.901  30.861  1.00  0.00           H  
ATOM    378  CB  GLU    27      94.128  51.552  31.672  1.00  0.00           C  
ATOM    379  HB2 GLU    27      94.919  51.184  32.327  1.00  0.00           H  
ATOM    380  HB3 GLU    27      93.620  50.648  31.334  1.00  0.00           H  
ATOM    381  CG  GLU    27      93.133  52.414  32.600  1.00  0.00           C  
ATOM    382  HG2 GLU    27      92.756  51.845  33.450  1.00  0.00           H  
ATOM    383  HG3 GLU    27      92.208  52.571  32.045  1.00  0.00           H  
ATOM    384  CD  GLU    27      93.767  53.731  33.139  1.00  0.00           C  
ATOM    385  OE1 GLU    27      95.040  53.868  33.221  1.00  0.00           O  
ATOM    386  OE2 GLU    27      92.978  54.515  33.693  1.00  0.00           O  
ATOM    387  C   GLU    27      95.671  51.314  29.577  1.00  0.00           C  
ATOM    388  O   GLU    27      96.637  50.862  30.217  1.00  0.00           O  
ATOM    389  N   ALA    28      95.416  51.010  28.298  1.00  0.00           N  
ATOM    390  H   ALA    28      94.672  51.531  27.857  1.00  0.00           H  
ATOM    391  CA  ALA    28      96.253  50.005  27.566  1.00  0.00           C  
ATOM    392  HA  ALA    28      97.231  50.092  28.039  1.00  0.00           H  
ATOM    393  CB  ALA    28      95.606  48.589  27.787  1.00  0.00           C  
ATOM    394  HB1 ALA    28      95.641  48.520  28.874  1.00  0.00           H  
ATOM    395  HB2 ALA    28      96.258  47.773  27.477  1.00  0.00           H  
ATOM    396  HB3 ALA    28      94.594  48.451  27.406  1.00  0.00           H  
ATOM    397  C   ALA    28      96.393  50.593  26.163  1.00  0.00           C  
ATOM    398  O   ALA    28      95.992  49.923  25.211  1.00  0.00           O  
ATOM    399  N   PRO    29      97.092  51.708  25.875  1.00  0.00           N  
ATOM    400  CD  PRO    29      97.576  52.762  26.813  1.00  0.00           C  
ATOM    401  HD2 PRO    29      98.281  52.286  27.495  1.00  0.00           H  
ATOM    402  HD3 PRO    29      96.709  53.268  27.238  1.00  0.00           H  
ATOM    403  CG  PRO    29      98.277  53.784  25.899  1.00  0.00           C  
ATOM    404  HG2 PRO    29      99.335  53.534  25.830  1.00  0.00           H  
ATOM    405  HG3 PRO    29      98.193  54.829  26.199  1.00  0.00           H  
ATOM    406  CB  PRO    29      97.611  53.655  24.553  1.00  0.00           C  
ATOM    407  HB2 PRO    29      98.275  53.995  23.758  1.00  0.00           H  
ATOM    408  HB3 PRO    29      96.640  54.126  24.705  1.00  0.00           H  
ATOM    409  CA  PRO    29      97.320  52.142  24.509  1.00  0.00           C  
ATOM    410  HA  PRO    29      96.406  52.099  23.917  1.00  0.00           H  
ATOM    411  C   PRO    29      98.374  51.251  23.763  1.00  0.00           C  
ATOM    412  O   PRO    29      99.257  50.567  24.414  1.00  0.00           O  
ATOM    413  N   GLY    30      98.190  51.119  22.472  1.00  0.00           N  
ATOM    414  H   GLY    30      97.403  51.617  22.082  1.00  0.00           H  
ATOM    415  CA  GLY    30      99.048  50.254  21.677  1.00  0.00           C  
ATOM    416  HA2 GLY    30     100.085  50.216  22.009  1.00  0.00           H  
ATOM    417  HA3 GLY    30      99.010  50.577  20.636  1.00  0.00           H  
ATOM    418  C   GLY    30      98.636  48.802  21.716  1.00  0.00           C  
ATOM    419  O   GLY    30      99.085  48.075  20.837  1.00  0.00           O  
ATOM    420  N   ALA    31      97.775  48.288  22.619  1.00  0.00           N  
ATOM    421  H   ALA    31      97.418  48.872  23.361  1.00  0.00           H  
ATOM    422  CA  ALA    31      97.057  47.034  22.460  1.00  0.00           C  
ATOM    423  HA  ALA    31      97.802  46.252  22.314  1.00  0.00           H  
ATOM    424  CB  ALA    31      96.291  46.827  23.746  1.00  0.00           C  
ATOM    425  HB1 ALA    31      96.918  46.749  24.634  1.00  0.00           H  
ATOM    426  HB2 ALA    31      95.545  46.044  23.607  1.00  0.00           H  
ATOM    427  HB3 ALA    31      95.631  47.678  23.918  1.00  0.00           H  
ATOM    428  C   ALA    31      96.086  47.080  21.273  1.00  0.00           C  
ATOM    429  O   ALA    31      95.346  48.082  21.209  1.00  0.00           O  
ATOM    430  N   THR    32      96.010  46.008  20.486  1.00  0.00           N  
ATOM    431  H   THR    32      96.710  45.283  20.544  1.00  0.00           H  
ATOM    432  CA  THR    32      95.008  45.985  19.391  1.00  0.00           C  
ATOM    433  HA  THR    32      94.738  47.001  19.103  1.00  0.00           H  
ATOM    434  CB  THR    32      95.657  45.380  18.132  1.00  0.00           C  
ATOM    435  HB  THR    32      94.932  45.431  17.320  1.00  0.00           H  
ATOM    436  CG2 THR    32      96.784  46.268  17.636  1.00  0.00           C  
ATOM    437 HG21 THR    32      97.632  46.348  18.316  1.00  0.00           H  
ATOM    438 HG22 THR    32      96.373  47.272  17.534  1.00  0.00           H  
ATOM    439 HG23 THR    32      97.294  46.005  16.709  1.00  0.00           H  
ATOM    440  OG1 THR    32      96.096  44.036  18.298  1.00  0.00           O  
ATOM    441  HG1 THR    32      96.856  44.104  18.882  1.00  0.00           H  
ATOM    442  C   THR    32      93.758  45.346  19.846  1.00  0.00           C  
ATOM    443  O   THR    32      93.758  44.391  20.615  1.00  0.00           O  
ATOM    444  N   ILE    33      92.668  45.835  19.307  1.00  0.00           N  
ATOM    445  H   ILE    33      92.761  46.644  18.709  1.00  0.00           H  
ATOM    446  CA  ILE    33      91.334  45.695  19.939  1.00  0.00           C  
ATOM    447  HA  ILE    33      91.230  44.783  20.526  1.00  0.00           H  
ATOM    448  CB  ILE    33      90.987  46.911  20.932  1.00  0.00           C  
ATOM    449  HB  ILE    33      91.148  47.869  20.437  1.00  0.00           H  
ATOM    450  CG2 ILE    33      89.561  46.906  21.465  1.00  0.00           C  
ATOM    451 HG21 ILE    33      89.561  46.214  22.307  1.00  0.00           H  
ATOM    452 HG22 ILE    33      88.676  46.839  20.833  1.00  0.00           H  
ATOM    453 HG23 ILE    33      89.405  47.892  21.902  1.00  0.00           H  
ATOM    454  CG1 ILE    33      91.988  46.808  22.132  1.00  0.00           C  
ATOM    455 HG12 ILE    33      91.651  46.181  22.957  1.00  0.00           H  
ATOM    456 HG13 ILE    33      92.990  46.494  21.840  1.00  0.00           H  
ATOM    457  CD1 ILE    33      92.227  48.133  22.777  1.00  0.00           C  
ATOM    458 HD11 ILE    33      91.278  48.536  23.128  1.00  0.00           H  
ATOM    459 HD12 ILE    33      92.810  47.964  23.683  1.00  0.00           H  
ATOM    460 HD13 ILE    33      92.717  48.820  22.087  1.00  0.00           H  
ATOM    461  C   ILE    33      90.226  45.519  18.839  1.00  0.00           C  
ATOM    462  O   ILE    33      89.885  46.414  18.081  1.00  0.00           O  
ATOM    463  N   ALA    34      89.558  44.416  18.850  1.00  0.00           N  
ATOM    464  H   ALA    34      89.837  43.698  19.503  1.00  0.00           H  
ATOM    465  CA  ALA    34      88.398  44.102  18.005  1.00  0.00           C  
ATOM    466  HA  ALA    34      88.314  44.850  17.216  1.00  0.00           H  
ATOM    467  CB  ALA    34      88.653  42.692  17.320  1.00  0.00           C  
ATOM    468  HB1 ALA    34      89.036  41.866  17.919  1.00  0.00           H  
ATOM    469  HB2 ALA    34      87.795  42.411  16.708  1.00  0.00           H  
ATOM    470  HB3 ALA    34      89.456  42.882  16.608  1.00  0.00           H  
ATOM    471  C   ALA    34      87.061  43.975  18.710  1.00  0.00           C  
ATOM    472  O   ALA    34      86.864  43.095  19.548  1.00  0.00           O  
ATOM    473  N   MET    35      86.110  44.836  18.428  1.00  0.00           N  
ATOM    474  H   MET    35      86.384  45.598  17.825  1.00  0.00           H  
ATOM    475  CA  MET    35      84.758  44.699  18.933  1.00  0.00           C  
ATOM    476  HA  MET    35      84.769  44.061  19.816  1.00  0.00           H  
ATOM    477  CB  MET    35      84.260  46.129  19.367  1.00  0.00           C  
ATOM    478  HB2 MET    35      84.808  46.466  20.248  1.00  0.00           H  
ATOM    479  HB3 MET    35      84.442  46.838  18.560  1.00  0.00           H  
ATOM    480  CG  MET    35      82.766  46.231  19.712  1.00  0.00           C  
ATOM    481  HG2 MET    35      82.197  45.971  18.820  1.00  0.00           H  
ATOM    482  HG3 MET    35      82.488  45.421  20.387  1.00  0.00           H  
ATOM    483  SD  MET    35      82.203  47.816  20.380  1.00  0.00           S  
ATOM    484  CE  MET    35      82.996  48.049  21.979  1.00  0.00           C  
ATOM    485  HE1 MET    35      82.781  49.064  22.313  1.00  0.00           H  
ATOM    486  HE2 MET    35      82.623  47.297  22.675  1.00  0.00           H  
ATOM    487  HE3 MET    35      84.042  47.783  21.827  1.00  0.00           H  
ATOM    488  C   MET    35      83.816  44.099  17.893  1.00  0.00           C  
ATOM    489  O   MET    35      84.057  44.122  16.715  1.00  0.00           O  
ATOM    490  N   PHE    36      82.701  43.381  18.340  1.00  0.00           N  
ATOM    491  H   PHE    36      82.593  43.406  19.344  1.00  0.00           H  
ATOM    492  CA  PHE    36      81.835  42.588  17.450  1.00  0.00           C  
ATOM    493  HA  PHE    36      81.973  42.968  16.437  1.00  0.00           H  
ATOM    494  CB  PHE    36      82.332  41.139  17.237  1.00  0.00           C  
ATOM    495  HB2 PHE    36      82.247  40.718  18.239  1.00  0.00           H  
ATOM    496  HB3 PHE    36      81.693  40.553  16.576  1.00  0.00           H  
ATOM    497  CG  PHE    36      83.757  40.842  16.771  1.00  0.00           C  
ATOM    498  CD1 PHE    36      84.096  40.841  15.413  1.00  0.00           C  
ATOM    499  HD1 PHE    36      83.375  41.052  14.637  1.00  0.00           H  
ATOM    500  CE1 PHE    36      85.366  40.663  14.912  1.00  0.00           C  
ATOM    501  HE1 PHE    36      85.533  40.725  13.847  1.00  0.00           H  
ATOM    502  CZ  PHE    36      86.400  40.380  15.821  1.00  0.00           C  
ATOM    503  HZ  PHE    36      87.372  40.134  15.418  1.00  0.00           H  
ATOM    504  CE2 PHE    36      86.061  40.131  17.166  1.00  0.00           C  
ATOM    505  HE2 PHE    36      86.841  39.704  17.779  1.00  0.00           H  
ATOM    506  CD2 PHE    36      84.766  40.444  17.652  1.00  0.00           C  
ATOM    507  HD2 PHE    36      84.602  40.289  18.708  1.00  0.00           H  
ATOM    508  C   PHE    36      80.426  42.617  17.911  1.00  0.00           C  
ATOM    509  O   PHE    36      80.105  42.146  19.012  1.00  0.00           O  
ATOM    510  N   GLU    37      79.505  43.050  17.054  1.00  0.00           N  
ATOM    511  H   GLU    37      79.816  43.260  16.116  1.00  0.00           H  
ATOM    512  CA  GLU    37      78.141  43.072  17.336  1.00  0.00           C  
ATOM    513  HA  GLU    37      77.992  42.608  18.311  1.00  0.00           H  
ATOM    514  CB  GLU    37      77.865  44.599  17.560  1.00  0.00           C  
ATOM    515  HB2 GLU    37      78.311  45.170  16.746  1.00  0.00           H  
ATOM    516  HB3 GLU    37      78.381  44.968  18.447  1.00  0.00           H  
ATOM    517  CG  GLU    37      76.349  44.974  17.540  1.00  0.00           C  
ATOM    518  HG2 GLU    37      76.220  46.057  17.559  1.00  0.00           H  
ATOM    519  HG3 GLU    37      75.979  44.687  16.555  1.00  0.00           H  
ATOM    520  CD  GLU    37      75.648  44.349  18.773  1.00  0.00           C  
ATOM    521  OE1 GLU    37      75.965  44.782  19.903  1.00  0.00           O  
ATOM    522  OE2 GLU    37      74.800  43.425  18.641  1.00  0.00           O  
ATOM    523  C   GLU    37      77.365  42.296  16.233  1.00  0.00           C  
ATOM    524  O   GLU    37      77.608  42.547  15.058  1.00  0.00           O  
ATOM    525  N   VAL    38      76.353  41.595  16.704  1.00  0.00           N  
ATOM    526  H   VAL    38      76.249  41.555  17.708  1.00  0.00           H  
ATOM    527  CA  VAL    38      75.421  40.875  15.922  1.00  0.00           C  
ATOM    528  HA  VAL    38      75.991  40.405  15.120  1.00  0.00           H  
ATOM    529  CB  VAL    38      74.691  39.752  16.653  1.00  0.00           C  
ATOM    530  HB  VAL    38      75.512  39.067  16.865  1.00  0.00           H  
ATOM    531  CG1 VAL    38      74.002  40.100  18.024  1.00  0.00           C  
ATOM    532 HG11 VAL    38      73.944  39.214  18.656  1.00  0.00           H  
ATOM    533 HG12 VAL    38      72.970  40.450  18.007  1.00  0.00           H  
ATOM    534 HG13 VAL    38      74.553  40.809  18.641  1.00  0.00           H  
ATOM    535  CG2 VAL    38      73.598  39.030  15.880  1.00  0.00           C  
ATOM    536 HG21 VAL    38      73.980  38.673  14.923  1.00  0.00           H  
ATOM    537 HG22 VAL    38      72.737  39.694  15.799  1.00  0.00           H  
ATOM    538 HG23 VAL    38      73.265  38.205  16.509  1.00  0.00           H  
ATOM    539  C   VAL    38      74.332  41.731  15.320  1.00  0.00           C  
ATOM    540  O   VAL    38      73.885  41.458  14.221  1.00  0.00           O  
ATOM    541  N   GLY    39      73.887  42.804  16.060  1.00  0.00           N  
ATOM    542  H   GLY    39      74.245  42.916  16.998  1.00  0.00           H  
ATOM    543  CA  GLY    39      73.007  43.804  15.487  1.00  0.00           C  
ATOM    544  HA2 GLY    39      72.264  43.272  14.893  1.00  0.00           H  
ATOM    545  HA3 GLY    39      72.522  44.368  16.283  1.00  0.00           H  
ATOM    546  C   GLY    39      73.712  44.765  14.462  1.00  0.00           C  
ATOM    547  O   GLY    39      74.928  44.741  14.258  1.00  0.00           O  
ATOM    548  N   PRO    40      72.896  45.558  13.839  1.00  0.00           N  
ATOM    549  CD  PRO    40      71.414  45.524  13.804  1.00  0.00           C  
ATOM    550  HD2 PRO    40      71.061  44.582  13.384  1.00  0.00           H  
ATOM    551  HD3 PRO    40      71.005  45.742  14.791  1.00  0.00           H  
ATOM    552  CG  PRO    40      70.956  46.526  12.767  1.00  0.00           C  
ATOM    553  HG2 PRO    40      70.812  47.496  13.243  1.00  0.00           H  
ATOM    554  HG3 PRO    40      70.089  46.120  12.247  1.00  0.00           H  
ATOM    555  CB  PRO    40      72.137  46.755  11.825  1.00  0.00           C  
ATOM    556  HB2 PRO    40      72.034  45.996  11.050  1.00  0.00           H  
ATOM    557  HB3 PRO    40      72.176  47.735  11.350  1.00  0.00           H  
ATOM    558  CA  PRO    40      73.304  46.529  12.820  1.00  0.00           C  
ATOM    559  HA  PRO    40      74.254  46.398  12.303  1.00  0.00           H  
ATOM    560  C   PRO    40      73.754  47.854  13.503  1.00  0.00           C  
ATOM    561  O   PRO    40      73.349  48.032  14.625  1.00  0.00           O  
ATOM    562  N   THR    41      74.280  48.867  12.776  1.00  0.00           N  
ATOM    563  H   THR    41      74.343  48.716  11.780  1.00  0.00           H  
ATOM    564  CA  THR    41      74.289  50.231  13.269  1.00  0.00           C  
ATOM    565  HA  THR    41      74.427  50.208  14.350  1.00  0.00           H  
ATOM    566  CB  THR    41      75.545  50.942  12.708  1.00  0.00           C  
ATOM    567  HB  THR    41      75.218  51.181  11.696  1.00  0.00           H  
ATOM    568  CG2 THR    41      75.822  52.287  13.461  1.00  0.00           C  
ATOM    569 HG21 THR    41      75.971  52.137  14.530  1.00  0.00           H  
ATOM    570 HG22 THR    41      76.752  52.665  13.038  1.00  0.00           H  
ATOM    571 HG23 THR    41      75.052  53.022  13.224  1.00  0.00           H  
ATOM    572  OG1 THR    41      76.691  50.093  12.839  1.00  0.00           O  
ATOM    573  HG1 THR    41      76.578  49.382  12.204  1.00  0.00           H  
ATOM    574  C   THR    41      72.980  51.036  12.996  1.00  0.00           C  
ATOM    575  O   THR    41      72.469  50.739  11.948  1.00  0.00           O  
ATOM    576  N   VAL    42      72.432  51.818  13.929  1.00  0.00           N  
ATOM    577  H   VAL    42      72.914  51.914  14.811  1.00  0.00           H  
ATOM    578  CA  VAL    42      71.142  52.508  13.803  1.00  0.00           C  
ATOM    579  HA  VAL    42      70.900  52.402  12.746  1.00  0.00           H  
ATOM    580  CB  VAL    42      70.003  51.672  14.579  1.00  0.00           C  
ATOM    581  HB  VAL    42      69.033  52.039  14.244  1.00  0.00           H  
ATOM    582  CG1 VAL    42      70.084  50.139  14.147  1.00  0.00           C  
ATOM    583 HG11 VAL    42      69.286  49.644  14.701  1.00  0.00           H  
ATOM    584 HG12 VAL    42      71.005  49.586  14.332  1.00  0.00           H  
ATOM    585 HG13 VAL    42      69.928  50.048  13.072  1.00  0.00           H  
ATOM    586  CG2 VAL    42      70.188  51.906  16.137  1.00  0.00           C  
ATOM    587 HG21 VAL    42      69.301  51.480  16.607  1.00  0.00           H  
ATOM    588 HG22 VAL    42      71.072  51.412  16.540  1.00  0.00           H  
ATOM    589 HG23 VAL    42      70.300  52.938  16.469  1.00  0.00           H  
ATOM    590  C   VAL    42      71.248  53.964  14.292  1.00  0.00           C  
ATOM    591  O   VAL    42      70.226  54.666  14.202  1.00  0.00           O  
ATOM    592  N   SER    43      72.446  54.454  14.672  1.00  0.00           N  
ATOM    593  H   SER    43      73.255  53.860  14.782  1.00  0.00           H  
ATOM    594  CA  SER    43      72.528  55.803  15.273  1.00  0.00           C  
ATOM    595  HA  SER    43      71.945  56.464  14.633  1.00  0.00           H  
ATOM    596  CB  SER    43      71.906  55.838  16.682  1.00  0.00           C  
ATOM    597  HB2 SER    43      70.826  55.732  16.586  1.00  0.00           H  
ATOM    598  HB3 SER    43      72.086  56.780  17.201  1.00  0.00           H  
ATOM    599  OG  SER    43      72.407  54.856  17.483  1.00  0.00           O  
ATOM    600  HG  SER    43      72.116  54.981  18.389  1.00  0.00           H  
ATOM    601  C   SER    43      74.007  56.390  15.215  1.00  0.00           C  
ATOM    602  O   SER    43      74.986  55.610  15.085  1.00  0.00           O  
ATOM    603  N   ASN    44      74.123  57.732  15.331  1.00  0.00           N  
ATOM    604  H   ASN    44      73.259  58.254  15.364  1.00  0.00           H  
ATOM    605  CA  ASN    44      75.258  58.591  15.184  1.00  0.00           C  
ATOM    606  HA  ASN    44      76.159  58.048  14.895  1.00  0.00           H  
ATOM    607  CB  ASN    44      74.915  59.459  13.839  1.00  0.00           C  
ATOM    608  HB2 ASN    44      73.933  59.906  14.001  1.00  0.00           H  
ATOM    609  HB3 ASN    44      74.777  58.769  13.007  1.00  0.00           H  
ATOM    610  CG  ASN    44      75.975  60.491  13.587  1.00  0.00           C  
ATOM    611  OD1 ASN    44      77.134  60.283  13.867  1.00  0.00           O  
ATOM    612  ND2 ASN    44      75.707  61.514  12.814  1.00  0.00           N  
ATOM    613 HD21 ASN    44      74.741  61.705  12.592  1.00  0.00           H  
ATOM    614 HD22 ASN    44      76.455  62.193  12.797  1.00  0.00           H  
ATOM    615  C   ASN    44      75.649  59.467  16.422  1.00  0.00           C  
ATOM    616  O   ASN    44      74.877  60.351  16.823  1.00  0.00           O  
ATOM    617  N   PRO    45      76.844  59.445  16.921  1.00  0.00           N  
ATOM    618  CD  PRO    45      77.299  60.281  18.026  1.00  0.00           C  
ATOM    619  HD2 PRO    45      76.945  59.962  19.007  1.00  0.00           H  
ATOM    620  HD3 PRO    45      76.946  61.293  17.824  1.00  0.00           H  
ATOM    621  CG  PRO    45      78.817  60.209  17.910  1.00  0.00           C  
ATOM    622  HG2 PRO    45      79.182  60.974  17.224  1.00  0.00           H  
ATOM    623  HG3 PRO    45      79.311  60.417  18.859  1.00  0.00           H  
ATOM    624  CB  PRO    45      79.067  58.786  17.513  1.00  0.00           C  
ATOM    625  HB2 PRO    45      79.964  58.847  16.897  1.00  0.00           H  
ATOM    626  HB3 PRO    45      79.227  58.144  18.380  1.00  0.00           H  
ATOM    627  CA  PRO    45      77.834  58.440  16.635  1.00  0.00           C  
ATOM    628  HA  PRO    45      78.050  58.502  15.569  1.00  0.00           H  
ATOM    629  C   PRO    45      77.359  57.003  16.940  1.00  0.00           C  
ATOM    630  O   PRO    45      76.278  56.821  17.541  1.00  0.00           O  
ATOM    631  N   PRO    46      78.115  55.993  16.473  1.00  0.00           N  
ATOM    632  CD  PRO    46      79.267  56.090  15.673  1.00  0.00           C  
ATOM    633  HD2 PRO    46      80.082  56.311  16.362  1.00  0.00           H  
ATOM    634  HD3 PRO    46      79.199  56.858  14.902  1.00  0.00           H  
ATOM    635  CG  PRO    46      79.549  54.664  15.074  1.00  0.00           C  
ATOM    636  HG2 PRO    46      78.908  54.434  14.223  1.00  0.00           H  
ATOM    637  HG3 PRO    46      80.601  54.639  14.792  1.00  0.00           H  
ATOM    638  CB  PRO    46      79.131  53.910  16.279  1.00  0.00           C  
ATOM    639  HB2 PRO    46      79.882  53.952  17.069  1.00  0.00           H  
ATOM    640  HB3 PRO    46      79.070  52.853  16.019  1.00  0.00           H  
ATOM    641  CA  PRO    46      77.833  54.625  16.762  1.00  0.00           C  
ATOM    642  HA  PRO    46      77.067  54.292  16.063  1.00  0.00           H  
ATOM    643  C   PRO    46      77.373  54.366  18.186  1.00  0.00           C  
ATOM    644  O   PRO    46      78.136  54.341  19.161  1.00  0.00           O  
ATOM    645  N   GLY    47      76.077  54.095  18.262  1.00  0.00           N  
ATOM    646  H   GLY    47      75.445  54.199  17.481  1.00  0.00           H  
ATOM    647  CA  GLY    47      75.429  53.675  19.556  1.00  0.00           C  
ATOM    648  HA2 GLY    47      74.556  53.092  19.263  1.00  0.00           H  
ATOM    649  HA3 GLY    47      76.146  53.121  20.161  1.00  0.00           H  
ATOM    650  C   GLY    47      74.866  54.754  20.401  1.00  0.00           C  
ATOM    651  O   GLY    47      74.541  54.531  21.512  1.00  0.00           O  
ATOM    652  N   ALA    48      74.607  55.958  19.869  1.00  0.00           N  
ATOM    653  H   ALA    48      75.128  56.123  19.020  1.00  0.00           H  
ATOM    654  CA  ALA    48      73.948  57.056  20.503  1.00  0.00           C  
ATOM    655  HA  ALA    48      74.505  57.158  21.434  1.00  0.00           H  
ATOM    656  CB  ALA    48      74.015  58.400  19.660  1.00  0.00           C  
ATOM    657  HB1 ALA    48      73.346  58.375  18.800  1.00  0.00           H  
ATOM    658  HB2 ALA    48      75.088  58.531  19.520  1.00  0.00           H  
ATOM    659  HB3 ALA    48      73.653  59.229  20.268  1.00  0.00           H  
ATOM    660  C   ALA    48      72.496  56.765  20.759  1.00  0.00           C  
ATOM    661  O   ALA    48      71.917  55.909  20.013  1.00  0.00           O  
ATOM    662  N   HIE    49      71.961  57.383  21.821  1.00  0.00           N  
ATOM    663  H   HIE    49      72.487  58.091  22.313  1.00  0.00           H  
ATOM    664  CA  HIE    49      70.614  57.190  22.307  1.00  0.00           C  
ATOM    665  HA  HIE    49      70.338  56.145  22.444  1.00  0.00           H  
ATOM    666  CB  HIE    49      70.407  57.958  23.657  1.00  0.00           C  
ATOM    667  HB2 HIE    49      71.168  57.653  24.375  1.00  0.00           H  
ATOM    668  HB3 HIE    49      70.296  59.018  23.427  1.00  0.00           H  
ATOM    669  CG  HIE    49      69.138  57.553  24.280  1.00  0.00           C  
ATOM    670  ND1 HIE    49      67.844  58.022  23.943  1.00  0.00           N  
ATOM    671  CE1 HIE    49      66.980  57.397  24.766  1.00  0.00           C  
ATOM    672  HE1 HIE    49      65.902  57.440  24.720  1.00  0.00           H  
ATOM    673  NE2 HIE    49      67.668  56.466  25.472  1.00  0.00           N  
ATOM    674  HE2 HIE    49      67.287  55.809  26.137  1.00  0.00           H  
ATOM    675  CD2 HIE    49      69.006  56.618  25.236  1.00  0.00           C  
ATOM    676  HD2 HIE    49      69.859  56.104  25.653  1.00  0.00           H  
ATOM    677  C   HIE    49      69.636  57.765  21.258  1.00  0.00           C  
ATOM    678  O   HIE    49      69.765  58.914  20.881  1.00  0.00           O  
ATOM    679  N   VAL    50      68.696  56.925  20.886  1.00  0.00           N  
ATOM    680  H   VAL    50      68.635  56.005  21.298  1.00  0.00           H  
ATOM    681  CA  VAL    50      67.831  57.298  19.698  1.00  0.00           C  
ATOM    682  HA  VAL    50      68.556  57.501  18.911  1.00  0.00           H  
ATOM    683  CB  VAL    50      66.959  56.159  19.207  1.00  0.00           C  
ATOM    684  HB  VAL    50      66.554  56.587  18.291  1.00  0.00           H  
ATOM    685  CG1 VAL    50      67.845  54.948  18.837  1.00  0.00           C  
ATOM    686 HG11 VAL    50      68.607  55.249  18.118  1.00  0.00           H  
ATOM    687 HG12 VAL    50      67.164  54.233  18.374  1.00  0.00           H  
ATOM    688 HG13 VAL    50      68.347  54.529  19.709  1.00  0.00           H  
ATOM    689  CG2 VAL    50      65.886  55.684  20.179  1.00  0.00           C  
ATOM    690 HG21 VAL    50      66.271  55.369  21.148  1.00  0.00           H  
ATOM    691 HG22 VAL    50      65.135  56.457  20.346  1.00  0.00           H  
ATOM    692 HG23 VAL    50      65.379  54.871  19.659  1.00  0.00           H  
ATOM    693  C   VAL    50      67.016  58.636  19.808  1.00  0.00           C  
ATOM    694  O   VAL    50      66.603  59.122  18.762  1.00  0.00           O  
ATOM    695  N   LYS    51      66.950  59.188  21.026  1.00  0.00           N  
ATOM    696  H   LYS    51      67.343  58.776  21.860  1.00  0.00           H  
ATOM    697  CA  LYS    51      66.226  60.492  21.250  1.00  0.00           C  
ATOM    698  HA  LYS    51      65.227  60.336  20.843  1.00  0.00           H  
ATOM    699  CB  LYS    51      66.063  60.817  22.767  1.00  0.00           C  
ATOM    700  HB2 LYS    51      66.929  60.430  23.305  1.00  0.00           H  
ATOM    701  HB3 LYS    51      66.044  61.888  22.969  1.00  0.00           H  
ATOM    702  CG  LYS    51      64.752  60.230  23.351  1.00  0.00           C  
ATOM    703  HG2 LYS    51      63.961  60.613  22.706  1.00  0.00           H  
ATOM    704  HG3 LYS    51      64.885  59.155  23.228  1.00  0.00           H  
ATOM    705  CD  LYS    51      64.624  60.610  24.853  1.00  0.00           C  
ATOM    706  HD2 LYS    51      63.915  59.874  25.234  1.00  0.00           H  
ATOM    707  HD3 LYS    51      65.596  60.582  25.346  1.00  0.00           H  
ATOM    708  CE  LYS    51      64.173  62.096  25.080  1.00  0.00           C  
ATOM    709  HE2 LYS    51      64.777  62.730  24.431  1.00  0.00           H  
ATOM    710  HE3 LYS    51      63.174  62.160  24.648  1.00  0.00           H  
ATOM    711  NZ  LYS    51      64.103  62.545  26.514  1.00  0.00           N  
ATOM    712  HZ1 LYS    51      64.942  62.362  27.045  1.00  0.00           H  
ATOM    713  HZ2 LYS    51      63.902  63.534  26.484  1.00  0.00           H  
ATOM    714  HZ3 LYS    51      63.401  62.164  27.132  1.00  0.00           H  
ATOM    715  C   LYS    51      66.902  61.646  20.499  1.00  0.00           C  
ATOM    716  O   LYS    51      66.178  62.522  20.053  1.00  0.00           O  
ATOM    717  N   ASN    52      68.166  61.435  20.192  1.00  0.00           N  
ATOM    718  H   ASN    52      68.677  60.637  20.541  1.00  0.00           H  
ATOM    719  CA  ASN    52      68.935  62.267  19.250  1.00  0.00           C  
ATOM    720  HA  ASN    52      68.890  63.307  19.574  1.00  0.00           H  
ATOM    721  CB  ASN    52      70.412  61.744  19.315  1.00  0.00           C  
ATOM    722  HB2 ASN    52      71.044  62.233  18.574  1.00  0.00           H  
ATOM    723  HB3 ASN    52      70.397  60.660  19.210  1.00  0.00           H  
ATOM    724  CG  ASN    52      71.029  62.135  20.641  1.00  0.00           C  
ATOM    725  OD1 ASN    52      71.387  63.310  20.772  1.00  0.00           O  
ATOM    726  ND2 ASN    52      71.357  61.296  21.588  1.00  0.00           N  
ATOM    727 HD21 ASN    52      71.085  60.333  21.456  1.00  0.00           H  
ATOM    728 HD22 ASN    52      71.818  61.578  22.442  1.00  0.00           H  
ATOM    729  C   ASN    52      68.544  62.247  17.733  1.00  0.00           C  
ATOM    730  O   ASN    52      69.019  63.109  16.990  1.00  0.00           O  
ATOM    731  N   ILE    53      67.731  61.277  17.312  1.00  0.00           N  
ATOM    732  H   ILE    53      67.324  60.630  17.972  1.00  0.00           H  
ATOM    733  CA  ILE    53      67.159  61.267  15.977  1.00  0.00           C  
ATOM    734  HA  ILE    53      67.883  61.705  15.289  1.00  0.00           H  
ATOM    735  CB  ILE    53      66.930  59.757  15.496  1.00  0.00           C  
ATOM    736  HB  ILE    53      66.109  59.335  16.076  1.00  0.00           H  
ATOM    737  CG2 ILE    53      66.376  59.665  14.087  1.00  0.00           C  
ATOM    738 HG21 ILE    53      65.353  60.026  13.986  1.00  0.00           H  
ATOM    739 HG22 ILE    53      66.368  58.586  13.935  1.00  0.00           H  
ATOM    740 HG23 ILE    53      67.033  60.065  13.315  1.00  0.00           H  
ATOM    741  CG1 ILE    53      68.209  58.834  15.643  1.00  0.00           C  
ATOM    742 HG12 ILE    53      69.062  59.202  15.073  1.00  0.00           H  
ATOM    743 HG13 ILE    53      68.534  58.868  16.683  1.00  0.00           H  
ATOM    744  CD1 ILE    53      68.087  57.286  15.405  1.00  0.00           C  
ATOM    745 HD11 ILE    53      67.585  56.817  16.251  1.00  0.00           H  
ATOM    746 HD12 ILE    53      69.039  56.760  15.338  1.00  0.00           H  
ATOM    747 HD13 ILE    53      67.484  57.043  14.529  1.00  0.00           H  
ATOM    748  C   ILE    53      65.848  62.073  15.848  1.00  0.00           C  
ATOM    749  O   ILE    53      64.848  61.691  16.385  1.00  0.00           O  
ATOM    750  N   GLU    54      65.783  63.170  15.064  1.00  0.00           N  
ATOM    751  H   GLU    54      66.659  63.492  14.676  1.00  0.00           H  
ATOM    752  CA  GLU    54      64.776  64.179  15.261  1.00  0.00           C  
ATOM    753  HA  GLU    54      64.572  64.134  16.331  1.00  0.00           H  
ATOM    754  CB  GLU    54      65.406  65.567  15.009  1.00  0.00           C  
ATOM    755  HB2 GLU    54      64.769  66.321  15.472  1.00  0.00           H  
ATOM    756  HB3 GLU    54      66.410  65.572  15.433  1.00  0.00           H  
ATOM    757  CG  GLU    54      65.593  65.792  13.523  1.00  0.00           C  
ATOM    758  HG2 GLU    54      64.652  65.743  12.976  1.00  0.00           H  
ATOM    759  HG3 GLU    54      65.873  66.836  13.376  1.00  0.00           H  
ATOM    760  CD  GLU    54      66.691  64.939  12.818  1.00  0.00           C  
ATOM    761  OE1 GLU    54      67.649  64.511  13.536  1.00  0.00           O  
ATOM    762  OE2 GLU    54      66.449  64.678  11.605  1.00  0.00           O  
ATOM    763  C   GLU    54      63.452  63.925  14.588  1.00  0.00           C  
ATOM    764  O   GLU    54      62.654  64.814  14.507  1.00  0.00           O  
ATOM    765  N   ASP    55      63.136  62.699  14.163  1.00  0.00           N  
ATOM    766  H   ASP    55      63.705  61.904  14.417  1.00  0.00           H  
ATOM    767  CA  ASP    55      62.029  62.412  13.250  1.00  0.00           C  
ATOM    768  HA  ASP    55      61.278  63.203  13.253  1.00  0.00           H  
ATOM    769  CB  ASP    55      62.585  62.214  11.802  1.00  0.00           C  
ATOM    770  HB2 ASP    55      62.899  63.190  11.432  1.00  0.00           H  
ATOM    771  HB3 ASP    55      63.518  61.651  11.829  1.00  0.00           H  
ATOM    772  CG  ASP    55      61.575  61.475  10.922  1.00  0.00           C  
ATOM    773  OD1 ASP    55      61.885  60.666  10.019  1.00  0.00           O  
ATOM    774  OD2 ASP    55      60.378  61.707  11.225  1.00  0.00           O  
ATOM    775  C   ASP    55      61.388  61.072  13.728  1.00  0.00           C  
ATOM    776  O   ASP    55      62.135  60.123  13.689  1.00  0.00           O  
ATOM    777  N   PRO    56      60.186  61.025  14.247  1.00  0.00           N  
ATOM    778  CD  PRO    56      59.370  62.219  14.605  1.00  0.00           C  
ATOM    779  HD2 PRO    56      59.188  62.578  13.592  1.00  0.00           H  
ATOM    780  HD3 PRO    56      59.818  63.030  15.179  1.00  0.00           H  
ATOM    781  CG  PRO    56      58.109  61.651  15.243  1.00  0.00           C  
ATOM    782  HG2 PRO    56      58.255  61.540  16.317  1.00  0.00           H  
ATOM    783  HG3 PRO    56      57.232  62.265  15.037  1.00  0.00           H  
ATOM    784  CB  PRO    56      57.948  60.205  14.702  1.00  0.00           C  
ATOM    785  HB2 PRO    56      57.494  60.238  13.712  1.00  0.00           H  
ATOM    786  HB3 PRO    56      57.331  59.615  15.379  1.00  0.00           H  
ATOM    787  CA  PRO    56      59.445  59.831  14.579  1.00  0.00           C  
ATOM    788  HA  PRO    56      59.912  59.491  15.503  1.00  0.00           H  
ATOM    789  C   PRO    56      59.577  58.675  13.653  1.00  0.00           C  
ATOM    790  O   PRO    56      59.744  57.500  14.028  1.00  0.00           O  
ATOM    791  N   ASP    57      59.617  58.932  12.329  1.00  0.00           N  
ATOM    792  H   ASP    57      59.362  59.859  12.020  1.00  0.00           H  
ATOM    793  CA  ASP    57      59.806  57.765  11.360  1.00  0.00           C  
ATOM    794  HA  ASP    57      59.230  56.891  11.664  1.00  0.00           H  
ATOM    795  CB  ASP    57      59.186  58.158  10.028  1.00  0.00           C  
ATOM    796  HB2 ASP    57      59.526  57.542   9.196  1.00  0.00           H  
ATOM    797  HB3 ASP    57      59.605  59.141   9.813  1.00  0.00           H  
ATOM    798  CG  ASP    57      57.595  58.324   9.985  1.00  0.00           C  
ATOM    799  OD1 ASP    57      57.083  59.325   9.404  1.00  0.00           O  
ATOM    800  OD2 ASP    57      56.906  57.486  10.620  1.00  0.00           O  
ATOM    801  C   ASP    57      61.252  57.284  11.190  1.00  0.00           C  
ATOM    802  O   ASP    57      61.488  56.105  10.967  1.00  0.00           O  
ATOM    803  N   SER    58      62.261  58.087  11.176  1.00  0.00           N  
ATOM    804  H   SER    58      62.065  59.063  11.007  1.00  0.00           H  
ATOM    805  CA  SER    58      63.663  57.651  11.451  1.00  0.00           C  
ATOM    806  HA  SER    58      64.112  56.934  10.763  1.00  0.00           H  
ATOM    807  CB  SER    58      64.606  58.843  11.302  1.00  0.00           C  
ATOM    808  HB2 SER    58      64.490  59.587  12.089  1.00  0.00           H  
ATOM    809  HB3 SER    58      64.263  59.393  10.426  1.00  0.00           H  
ATOM    810  OG  SER    58      65.937  58.393  10.946  1.00  0.00           O  
ATOM    811  HG  SER    58      66.311  59.149  10.487  1.00  0.00           H  
ATOM    812  C   SER    58      63.893  56.960  12.756  1.00  0.00           C  
ATOM    813  O   SER    58      64.581  55.901  12.783  1.00  0.00           O  
ATOM    814  N   ARG    59      63.287  57.378  13.844  1.00  0.00           N  
ATOM    815  H   ARG    59      62.727  58.218  13.900  1.00  0.00           H  
ATOM    816  CA  ARG    59      63.291  56.629  15.089  1.00  0.00           C  
ATOM    817  HA  ARG    59      64.335  56.397  15.296  1.00  0.00           H  
ATOM    818  CB  ARG    59      62.623  57.456  16.306  1.00  0.00           C  
ATOM    819  HB2 ARG    59      62.936  58.487  16.143  1.00  0.00           H  
ATOM    820  HB3 ARG    59      61.549  57.268  16.290  1.00  0.00           H  
ATOM    821  CG  ARG    59      63.253  57.023  17.618  1.00  0.00           C  
ATOM    822  HG2 ARG    59      62.844  56.092  18.008  1.00  0.00           H  
ATOM    823  HG3 ARG    59      64.312  56.821  17.454  1.00  0.00           H  
ATOM    824  CD  ARG    59      63.019  58.049  18.737  1.00  0.00           C  
ATOM    825  HD2 ARG    59      61.968  57.973  19.015  1.00  0.00           H  
ATOM    826  HD3 ARG    59      63.471  57.600  19.621  1.00  0.00           H  
ATOM    827  NE  ARG    59      63.362  59.452  18.454  1.00  0.00           N  
ATOM    828  HE  ARG    59      63.904  59.659  17.626  1.00  0.00           H  
ATOM    829  CZ  ARG    59      63.060  60.593  19.118  1.00  0.00           C  
ATOM    830  NH1 ARG    59      62.363  60.620  20.181  1.00  0.00           N  
ATOM    831 HH11 ARG    59      62.287  59.760  20.706  1.00  0.00           H  
ATOM    832 HH12 ARG    59      61.934  61.420  20.624  1.00  0.00           H  
ATOM    833  NH2 ARG    59      63.388  61.790  18.713  1.00  0.00           N  
ATOM    834 HH21 ARG    59      64.062  61.885  17.966  1.00  0.00           H  
ATOM    835 HH22 ARG    59      63.406  62.480  19.450  1.00  0.00           H  
ATOM    836  C   ARG    59      62.567  55.295  15.057  1.00  0.00           C  
ATOM    837  O   ARG    59      63.033  54.371  15.681  1.00  0.00           O  
ATOM    838  N   SER    60      61.530  55.214  14.248  1.00  0.00           N  
ATOM    839  H   SER    60      61.181  56.064  13.829  1.00  0.00           H  
ATOM    840  CA  SER    60      60.777  53.944  14.149  1.00  0.00           C  
ATOM    841  HA  SER    60      60.613  53.565  15.157  1.00  0.00           H  
ATOM    842  CB  SER    60      59.411  54.251  13.562  1.00  0.00           C  
ATOM    843  HB2 SER    60      58.634  53.510  13.752  1.00  0.00           H  
ATOM    844  HB3 SER    60      59.055  55.161  14.045  1.00  0.00           H  
ATOM    845  OG  SER    60      59.437  54.373  12.105  1.00  0.00           O  
ATOM    846  HG  SER    60      58.605  54.814  11.917  1.00  0.00           H  
ATOM    847  C   SER    60      61.559  52.897  13.347  1.00  0.00           C  
ATOM    848  O   SER    60      61.561  51.777  13.766  1.00  0.00           O  
ATOM    849  N   LEU    61      62.258  53.368  12.335  1.00  0.00           N  
ATOM    850  H   LEU    61      61.988  54.249  11.922  1.00  0.00           H  
ATOM    851  CA  LEU    61      63.210  52.556  11.572  1.00  0.00           C  
ATOM    852  HA  LEU    61      62.749  51.627  11.235  1.00  0.00           H  
ATOM    853  CB  LEU    61      63.588  53.295  10.332  1.00  0.00           C  
ATOM    854  HB2 LEU    61      62.693  53.477   9.737  1.00  0.00           H  
ATOM    855  HB3 LEU    61      64.177  54.184  10.561  1.00  0.00           H  
ATOM    856  CG  LEU    61      64.563  52.523   9.443  1.00  0.00           C  
ATOM    857  HG  LEU    61      65.446  52.211  10.001  1.00  0.00           H  
ATOM    858  CD1 LEU    61      63.881  51.232   8.932  1.00  0.00           C  
ATOM    859 HD11 LEU    61      64.446  50.763   8.126  1.00  0.00           H  
ATOM    860 HD12 LEU    61      62.937  51.589   8.521  1.00  0.00           H  
ATOM    861 HD13 LEU    61      63.720  50.523   9.744  1.00  0.00           H  
ATOM    862  CD2 LEU    61      65.091  53.439   8.358  1.00  0.00           C  
ATOM    863 HD21 LEU    61      65.711  54.243   8.754  1.00  0.00           H  
ATOM    864 HD22 LEU    61      64.235  53.887   7.852  1.00  0.00           H  
ATOM    865 HD23 LEU    61      65.675  52.824   7.674  1.00  0.00           H  
ATOM    866  C   LEU    61      64.381  52.146  12.446  1.00  0.00           C  
ATOM    867  O   LEU    61      64.794  50.956  12.435  1.00  0.00           O  
ATOM    868  N   ALA    62      64.903  53.093  13.242  1.00  0.00           N  
ATOM    869  H   ALA    62      64.620  54.059  13.152  1.00  0.00           H  
ATOM    870  CA  ALA    62      65.932  52.760  14.236  1.00  0.00           C  
ATOM    871  HA  ALA    62      66.808  52.381  13.710  1.00  0.00           H  
ATOM    872  CB  ALA    62      66.321  54.026  15.011  1.00  0.00           C  
ATOM    873  HB1 ALA    62      67.031  53.646  15.746  1.00  0.00           H  
ATOM    874  HB2 ALA    62      65.442  54.407  15.531  1.00  0.00           H  
ATOM    875  HB3 ALA    62      66.690  54.638  14.188  1.00  0.00           H  
ATOM    876  C   ALA    62      65.430  51.647  15.131  1.00  0.00           C  
ATOM    877  O   ALA    62      66.146  50.696  15.363  1.00  0.00           O  
ATOM    878  N   GLN    63      64.266  51.856  15.787  1.00  0.00           N  
ATOM    879  H   GLN    63      63.754  52.680  15.503  1.00  0.00           H  
ATOM    880  CA  GLN    63      63.633  50.860  16.625  1.00  0.00           C  
ATOM    881  HA  GLN    63      64.243  50.579  17.484  1.00  0.00           H  
ATOM    882  CB  GLN    63      62.367  51.405  17.247  1.00  0.00           C  
ATOM    883  HB2 GLN    63      61.856  51.879  16.409  1.00  0.00           H  
ATOM    884  HB3 GLN    63      61.783  50.585  17.665  1.00  0.00           H  
ATOM    885  CG  GLN    63      62.699  52.478  18.282  1.00  0.00           C  
ATOM    886  HG2 GLN    63      63.673  52.930  18.094  1.00  0.00           H  
ATOM    887  HG3 GLN    63      62.994  51.959  19.194  1.00  0.00           H  
ATOM    888  CD  GLN    63      61.640  53.480  18.681  1.00  0.00           C  
ATOM    889  OE1 GLN    63      60.565  53.576  18.056  1.00  0.00           O  
ATOM    890  NE2 GLN    63      61.859  54.216  19.748  1.00  0.00           N  
ATOM    891 HE21 GLN    63      62.614  53.922  20.351  1.00  0.00           H  
ATOM    892 HE22 GLN    63      61.151  54.905  19.957  1.00  0.00           H  
ATOM    893  C   GLN    63      63.357  49.549  15.842  1.00  0.00           C  
ATOM    894  O   GLN    63      63.767  48.557  16.391  1.00  0.00           O  
ATOM    895  N   ARG    64      62.827  49.525  14.580  1.00  0.00           N  
ATOM    896  H   ARG    64      62.618  50.406  14.131  1.00  0.00           H  
ATOM    897  CA  ARG    64      62.710  48.280  13.831  1.00  0.00           C  
ATOM    898  HA  ARG    64      62.150  47.616  14.489  1.00  0.00           H  
ATOM    899  CB  ARG    64      62.010  48.518  12.537  1.00  0.00           C  
ATOM    900  HB2 ARG    64      60.980  48.847  12.680  1.00  0.00           H  
ATOM    901  HB3 ARG    64      62.566  49.306  12.029  1.00  0.00           H  
ATOM    902  CG  ARG    64      62.011  47.380  11.490  1.00  0.00           C  
ATOM    903  HG2 ARG    64      63.030  47.171  11.167  1.00  0.00           H  
ATOM    904  HG3 ARG    64      61.527  47.613  10.542  1.00  0.00           H  
ATOM    905  CD  ARG    64      61.311  46.068  11.963  1.00  0.00           C  
ATOM    906  HD2 ARG    64      61.235  45.489  11.042  1.00  0.00           H  
ATOM    907  HD3 ARG    64      61.921  45.616  12.745  1.00  0.00           H  
ATOM    908  NE  ARG    64      59.912  46.168  12.458  1.00  0.00           N  
ATOM    909  HE  ARG    64      59.782  46.277  13.454  1.00  0.00           H  
ATOM    910  CZ  ARG    64      58.789  46.160  11.788  1.00  0.00           C  
ATOM    911  NH1 ARG    64      57.598  46.257  12.313  1.00  0.00           N  
ATOM    912 HH11 ARG    64      57.385  46.213  13.299  1.00  0.00           H  
ATOM    913 HH12 ARG    64      56.819  46.474  11.708  1.00  0.00           H  
ATOM    914  NH2 ARG    64      58.711  46.184  10.483  1.00  0.00           N  
ATOM    915 HH21 ARG    64      59.499  45.797   9.985  1.00  0.00           H  
ATOM    916 HH22 ARG    64      57.825  46.252  10.002  1.00  0.00           H  
ATOM    917  C   ARG    64      63.995  47.595  13.544  1.00  0.00           C  
ATOM    918  O   ARG    64      64.101  46.381  13.668  1.00  0.00           O  
ATOM    919  N   ALA    65      65.117  48.261  13.183  1.00  0.00           N  
ATOM    920  H   ALA    65      65.042  49.224  12.890  1.00  0.00           H  
ATOM    921  CA  ALA    65      66.424  47.600  12.916  1.00  0.00           C  
ATOM    922  HA  ALA    65      66.369  46.847  12.129  1.00  0.00           H  
ATOM    923  CB  ALA    65      67.430  48.717  12.597  1.00  0.00           C  
ATOM    924  HB1 ALA    65      68.434  48.327  12.429  1.00  0.00           H  
ATOM    925  HB2 ALA    65      67.358  49.432  13.417  1.00  0.00           H  
ATOM    926  HB3 ALA    65      67.087  49.347  11.777  1.00  0.00           H  
ATOM    927  C   ALA    65      66.991  46.832  14.139  1.00  0.00           C  
ATOM    928  O   ALA    65      67.795  45.899  14.038  1.00  0.00           O  
ATOM    929  N   SER    66      66.512  47.257  15.327  1.00  0.00           N  
ATOM    930  H   SER    66      65.850  48.013  15.225  1.00  0.00           H  
ATOM    931  CA  SER    66      66.991  46.787  16.672  1.00  0.00           C  
ATOM    932  HA  SER    66      68.057  46.562  16.627  1.00  0.00           H  
ATOM    933  CB  SER    66      66.886  47.932  17.752  1.00  0.00           C  
ATOM    934  HB2 SER    66      65.827  48.118  17.932  1.00  0.00           H  
ATOM    935  HB3 SER    66      67.400  47.602  18.654  1.00  0.00           H  
ATOM    936  OG  SER    66      67.425  49.197  17.398  1.00  0.00           O  
ATOM    937  HG  SER    66      66.903  49.624  16.715  1.00  0.00           H  
ATOM    938  C   SER    66      66.158  45.622  17.305  1.00  0.00           C  
ATOM    939  O   SER    66      66.438  45.256  18.428  1.00  0.00           O  
ATOM    940  N   GLU    67      65.026  45.176  16.647  1.00  0.00           N  
ATOM    941  H   GLU    67      64.689  45.635  15.813  1.00  0.00           H  
ATOM    942  CA  GLU    67      64.133  44.058  17.051  1.00  0.00           C  
ATOM    943  HA  GLU    67      64.022  44.171  18.130  1.00  0.00           H  
ATOM    944  CB  GLU    67      62.763  44.210  16.349  1.00  0.00           C  
ATOM    945  HB2 GLU    67      62.935  44.154  15.274  1.00  0.00           H  
ATOM    946  HB3 GLU    67      62.158  43.343  16.613  1.00  0.00           H  
ATOM    947  CG  GLU    67      62.033  45.439  16.758  1.00  0.00           C  
ATOM    948  HG2 GLU    67      62.697  46.301  16.693  1.00  0.00           H  
ATOM    949  HG3 GLU    67      61.900  45.448  17.840  1.00  0.00           H  
ATOM    950  CD  GLU    67      60.749  45.711  15.953  1.00  0.00           C  
ATOM    951  OE1 GLU    67      60.030  46.689  16.182  1.00  0.00           O  
ATOM    952  OE2 GLU    67      60.450  44.905  15.045  1.00  0.00           O  
ATOM    953  C   GLU    67      64.720  42.589  16.780  1.00  0.00           C  
ATOM    954  O   GLU    67      63.952  41.688  16.647  1.00  0.00           O  
ATOM    955  N   GLY    68      66.008  42.435  16.683  1.00  0.00           N  
ATOM    956  H   GLY    68      66.601  43.252  16.635  1.00  0.00           H  
ATOM    957  CA  GLY    68      66.656  41.172  16.816  1.00  0.00           C  
ATOM    958  HA2 GLY    68      67.718  41.320  17.016  1.00  0.00           H  
ATOM    959  HA3 GLY    68      66.153  40.633  17.620  1.00  0.00           H  
ATOM    960  C   GLY    68      66.663  40.335  15.456  1.00  0.00           C  
ATOM    961  O   GLY    68      66.881  40.886  14.377  1.00  0.00           O  
ATOM    962  N   PRO    69      66.254  39.048  15.521  1.00  0.00           N  
ATOM    963  CD  PRO    69      66.396  38.232  16.655  1.00  0.00           C  
ATOM    964  HD2 PRO    69      65.587  38.394  17.367  1.00  0.00           H  
ATOM    965  HD3 PRO    69      67.398  38.355  17.066  1.00  0.00           H  
ATOM    966  CG  PRO    69      66.385  36.849  16.181  1.00  0.00           C  
ATOM    967  HG2 PRO    69      67.438  36.589  16.075  1.00  0.00           H  
ATOM    968  HG3 PRO    69      65.968  36.174  16.929  1.00  0.00           H  
ATOM    969  CB  PRO    69      65.653  36.892  14.860  1.00  0.00           C  
ATOM    970  HB2 PRO    69      64.601  36.895  15.144  1.00  0.00           H  
ATOM    971  HB3 PRO    69      65.849  36.121  14.115  1.00  0.00           H  
ATOM    972  CA  PRO    69      65.954  38.275  14.352  1.00  0.00           C  
ATOM    973  HA  PRO    69      66.884  38.236  13.785  1.00  0.00           H  
ATOM    974  C   PRO    69      64.801  38.794  13.419  1.00  0.00           C  
ATOM    975  O   PRO    69      63.831  39.377  13.908  1.00  0.00           O  
ATOM    976  N   GLY    70      64.916  38.667  12.104  1.00  0.00           N  
ATOM    977  H   GLY    70      65.716  38.134  11.797  1.00  0.00           H  
ATOM    978  CA  GLY    70      63.988  39.361  11.165  1.00  0.00           C  
ATOM    979  HA2 GLY    70      62.946  39.204  11.443  1.00  0.00           H  
ATOM    980  HA3 GLY    70      64.198  38.891  10.204  1.00  0.00           H  
ATOM    981  C   GLY    70      64.138  40.804  11.008  1.00  0.00           C  
ATOM    982  O   GLY    70      63.633  41.358  10.068  1.00  0.00           O  
ATOM    983  N   ALA    71      64.956  41.503  11.891  1.00  0.00           N  
ATOM    984  H   ALA    71      65.324  40.973  12.668  1.00  0.00           H  
ATOM    985  CA  ALA    71      65.432  42.853  11.633  1.00  0.00           C  
ATOM    986  HA  ALA    71      64.558  43.403  11.284  1.00  0.00           H  
ATOM    987  CB  ALA    71      65.783  43.538  12.969  1.00  0.00           C  
ATOM    988  HB1 ALA    71      66.834  43.335  13.174  1.00  0.00           H  
ATOM    989  HB2 ALA    71      65.202  43.185  13.821  1.00  0.00           H  
ATOM    990  HB3 ALA    71      65.670  44.615  12.843  1.00  0.00           H  
ATOM    991  C   ALA    71      66.591  42.905  10.562  1.00  0.00           C  
ATOM    992  O   ALA    71      67.226  41.901  10.286  1.00  0.00           O  
ATOM    993  N   GLY    72      66.722  44.115   9.932  1.00  0.00           N  
ATOM    994  H   GLY    72      66.056  44.810  10.238  1.00  0.00           H  
ATOM    995  CA  GLY    72      67.688  44.469   8.891  1.00  0.00           C  
ATOM    996  HA2 GLY    72      68.442  43.682   8.866  1.00  0.00           H  
ATOM    997  HA3 GLY    72      67.175  44.515   7.931  1.00  0.00           H  
ATOM    998  C   GLY    72      68.347  45.801   9.215  1.00  0.00           C  
ATOM    999  O   GLY    72      68.002  46.419  10.243  1.00  0.00           O  
ATOM   1000  N   ALA    73      69.345  46.247   8.440  1.00  0.00           N  
ATOM   1001  H   ALA    73      69.785  45.597   7.805  1.00  0.00           H  
ATOM   1002  CA  ALA    73      70.053  47.499   8.687  1.00  0.00           C  
ATOM   1003  HA  ALA    73      70.440  47.490   9.706  1.00  0.00           H  
ATOM   1004  CB  ALA    73      71.351  47.565   7.885  1.00  0.00           C  
ATOM   1005  HB1 ALA    73      71.051  47.513   6.838  1.00  0.00           H  
ATOM   1006  HB2 ALA    73      71.982  48.401   8.185  1.00  0.00           H  
ATOM   1007  HB3 ALA    73      71.926  46.643   7.969  1.00  0.00           H  
ATOM   1008  C   ALA    73      69.087  48.675   8.380  1.00  0.00           C  
ATOM   1009  O   ALA    73      68.071  48.536   7.657  1.00  0.00           O  
ATOM   1010  N   ALA    74      69.411  49.814   8.974  1.00  0.00           N  
ATOM   1011  H   ALA    74      70.310  49.812   9.436  1.00  0.00           H  
ATOM   1012  CA  ALA    74      68.550  50.965   9.077  1.00  0.00           C  
ATOM   1013  HA  ALA    74      67.503  50.729   9.272  1.00  0.00           H  
ATOM   1014  CB  ALA    74      69.104  51.738  10.303  1.00  0.00           C  
ATOM   1015  HB1 ALA    74      68.568  52.673  10.467  1.00  0.00           H  
ATOM   1016  HB2 ALA    74      69.013  51.211  11.253  1.00  0.00           H  
ATOM   1017  HB3 ALA    74      70.137  51.939  10.020  1.00  0.00           H  
ATOM   1018  C   ALA    74      68.671  51.744   7.786  1.00  0.00           C  
ATOM   1019  O   ALA    74      69.201  52.847   7.818  1.00  0.00           O  
ATOM   1020  N   THR    75      68.167  51.257   6.668  1.00  0.00           N  
ATOM   1021  H   THR    75      67.913  50.280   6.683  1.00  0.00           H  
ATOM   1022  CA  THR    75      67.885  52.094   5.465  1.00  0.00           C  
ATOM   1023  HA  THR    75      67.840  53.104   5.872  1.00  0.00           H  
ATOM   1024  CB  THR    75      68.933  52.040   4.370  1.00  0.00           C  
ATOM   1025  HB  THR    75      69.178  51.028   4.049  1.00  0.00           H  
ATOM   1026  CG2 THR    75      68.477  52.816   3.136  1.00  0.00           C  
ATOM   1027 HG21 THR    75      69.407  52.998   2.598  1.00  0.00           H  
ATOM   1028 HG22 THR    75      68.100  53.790   3.449  1.00  0.00           H  
ATOM   1029 HG23 THR    75      67.798  52.269   2.482  1.00  0.00           H  
ATOM   1030  OG1 THR    75      70.147  52.645   4.827  1.00  0.00           O  
ATOM   1031  HG1 THR    75      70.578  52.100   5.489  1.00  0.00           H  
ATOM   1032  C   THR    75      66.491  51.858   4.907  1.00  0.00           C  
ATOM   1033  O   THR    75      65.720  52.834   4.712  1.00  0.00           O  
ATOM   1034  N   VAL    76      66.180  50.614   4.672  1.00  0.00           N  
ATOM   1035  H   VAL    76      66.864  49.934   4.971  1.00  0.00           H  
ATOM   1036  CA  VAL    76      64.843  50.099   4.171  1.00  0.00           C  
ATOM   1037  HA  VAL    76      64.174  50.900   3.856  1.00  0.00           H  
ATOM   1038  CB  VAL    76      65.187  49.020   3.127  1.00  0.00           C  
ATOM   1039  HB  VAL    76      66.007  48.411   3.507  1.00  0.00           H  
ATOM   1040  CG1 VAL    76      64.020  48.055   2.808  1.00  0.00           C  
ATOM   1041 HG11 VAL    76      64.406  47.415   2.015  1.00  0.00           H  
ATOM   1042 HG12 VAL    76      63.845  47.535   3.750  1.00  0.00           H  
ATOM   1043 HG13 VAL    76      63.122  48.641   2.615  1.00  0.00           H  
ATOM   1044  CG2 VAL    76      65.630  49.644   1.787  1.00  0.00           C  
ATOM   1045 HG21 VAL    76      66.408  50.358   2.056  1.00  0.00           H  
ATOM   1046 HG22 VAL    76      65.850  48.884   1.038  1.00  0.00           H  
ATOM   1047 HG23 VAL    76      64.851  50.253   1.326  1.00  0.00           H  
ATOM   1048  C   VAL    76      64.127  49.429   5.427  1.00  0.00           C  
ATOM   1049  O   VAL    76      64.747  48.966   6.373  1.00  0.00           O  
ATOM   1050  N   ASN    77      62.790  49.356   5.377  1.00  0.00           N  
ATOM   1051  H   ASN    77      62.299  49.901   4.682  1.00  0.00           H  
ATOM   1052  CA  ASN    77      61.957  48.754   6.507  1.00  0.00           C  
ATOM   1053  HA  ASN    77      62.405  49.127   7.428  1.00  0.00           H  
ATOM   1054  CB  ASN    77      60.545  49.334   6.437  1.00  0.00           C  
ATOM   1055  HB2 ASN    77      60.395  50.393   6.229  1.00  0.00           H  
ATOM   1056  HB3 ASN    77      60.144  48.975   5.489  1.00  0.00           H  
ATOM   1057  CG  ASN    77      59.821  48.944   7.710  1.00  0.00           C  
ATOM   1058  OD1 ASN    77      58.852  48.183   7.665  1.00  0.00           O  
ATOM   1059  ND2 ASN    77      60.245  49.527   8.818  1.00  0.00           N  
ATOM   1060 HD21 ASN    77      60.968  50.232   8.815  1.00  0.00           H  
ATOM   1061 HD22 ASN    77      59.593  49.485   9.588  1.00  0.00           H  
ATOM   1062  C   ASN    77      61.999  47.210   6.442  1.00  0.00           C  
ATOM   1063  O   ASN    77      61.520  46.592   5.503  1.00  0.00           O  
ATOM   1064  N   SER    78      62.734  46.643   7.391  1.00  0.00           N  
ATOM   1065  H   SER    78      63.244  47.225   8.040  1.00  0.00           H  
ATOM   1066  CA  SER    78      62.863  45.225   7.561  1.00  0.00           C  
ATOM   1067  HA  SER    78      63.088  44.811   6.578  1.00  0.00           H  
ATOM   1068  CB  SER    78      64.178  44.919   8.377  1.00  0.00           C  
ATOM   1069  HB2 SER    78      64.315  43.837   8.368  1.00  0.00           H  
ATOM   1070  HB3 SER    78      64.932  45.470   7.815  1.00  0.00           H  
ATOM   1071  OG  SER    78      64.133  45.444   9.674  1.00  0.00           O  
ATOM   1072  HG  SER    78      64.312  46.387   9.694  1.00  0.00           H  
ATOM   1073  C   SER    78      61.588  44.536   8.215  1.00  0.00           C  
ATOM   1074  O   SER    78      60.692  45.211   8.725  1.00  0.00           O  
ATOM   1075  N   PRO    79      61.561  43.162   8.183  1.00  0.00           N  
ATOM   1076  CD  PRO    79      62.328  42.278   7.402  1.00  0.00           C  
ATOM   1077  HD2 PRO    79      62.387  42.597   6.361  1.00  0.00           H  
ATOM   1078  HD3 PRO    79      63.232  42.000   7.943  1.00  0.00           H  
ATOM   1079  CG  PRO    79      61.519  40.979   7.195  1.00  0.00           C  
ATOM   1080  HG2 PRO    79      62.204  40.141   7.067  1.00  0.00           H  
ATOM   1081  HG3 PRO    79      60.784  40.940   6.390  1.00  0.00           H  
ATOM   1082  CB  PRO    79      60.747  40.897   8.515  1.00  0.00           C  
ATOM   1083  HB2 PRO    79      59.841  40.298   8.431  1.00  0.00           H  
ATOM   1084  HB3 PRO    79      61.447  40.525   9.264  1.00  0.00           H  
ATOM   1085  CA  PRO    79      60.457  42.403   8.809  1.00  0.00           C  
ATOM   1086  HA  PRO    79      59.490  42.703   8.404  1.00  0.00           H  
ATOM   1087  C   PRO    79      60.279  42.659  10.332  1.00  0.00           C  
ATOM   1088  O   PRO    79      59.214  42.848  10.881  1.00  0.00           O  
ATOM   1089  N   GLY    80      61.452  42.673  11.094  1.00  0.00           N  
ATOM   1090  H   GLY    80      62.329  42.466  10.639  1.00  0.00           H  
ATOM   1091  CA  GLY    80      61.336  42.846  12.585  1.00  0.00           C  
ATOM   1092  HA2 GLY    80      62.344  43.038  12.951  1.00  0.00           H  
ATOM   1093  HA3 GLY    80      60.778  43.753  12.821  1.00  0.00           H  
ATOM   1094  C   GLY    80      60.687  41.667  13.432  1.00  0.00           C  
ATOM   1095  O   GLY    80      60.423  40.566  12.883  1.00  0.00           O  
ATOM   1096  N   ALA    81      60.564  41.799  14.777  1.00  0.00           N  
ATOM   1097  H   ALA    81      60.737  42.697  15.207  1.00  0.00           H  
ATOM   1098  CA  ALA    81      60.022  40.879  15.729  1.00  0.00           C  
ATOM   1099  HA  ALA    81      60.493  39.910  15.567  1.00  0.00           H  
ATOM   1100  CB  ALA    81      60.421  41.313  17.116  1.00  0.00           C  
ATOM   1101  HB1 ALA    81      59.872  42.232  17.319  1.00  0.00           H  
ATOM   1102  HB2 ALA    81      61.504  41.381  17.220  1.00  0.00           H  
ATOM   1103  HB3 ALA    81      60.036  40.503  17.736  1.00  0.00           H  
ATOM   1104  C   ALA    81      58.477  40.686  15.545  1.00  0.00           C  
ATOM   1105  O   ALA    81      57.788  41.635  15.126  1.00  0.00           O  
ATOM   1106  N   VAL    82      57.991  39.439  15.681  1.00  0.00           N  
ATOM   1107  H   VAL    82      58.543  38.648  15.982  1.00  0.00           H  
ATOM   1108  CA  VAL    82      56.539  39.175  15.573  1.00  0.00           C  
ATOM   1109  HA  VAL    82      56.125  39.591  14.655  1.00  0.00           H  
ATOM   1110  CB  VAL    82      56.400  37.610  15.411  1.00  0.00           C  
ATOM   1111  HB  VAL    82      57.251  37.209  14.860  1.00  0.00           H  
ATOM   1112  CG1 VAL    82      56.418  36.827  16.730  1.00  0.00           C  
ATOM   1113 HG11 VAL    82      56.836  35.832  16.572  1.00  0.00           H  
ATOM   1114 HG12 VAL    82      55.372  36.678  17.000  1.00  0.00           H  
ATOM   1115 HG13 VAL    82      56.947  37.424  17.472  1.00  0.00           H  
ATOM   1116  CG2 VAL    82      55.143  37.151  14.650  1.00  0.00           C  
ATOM   1117 HG21 VAL    82      54.236  37.273  15.241  1.00  0.00           H  
ATOM   1118 HG22 VAL    82      54.937  37.726  13.747  1.00  0.00           H  
ATOM   1119 HG23 VAL    82      55.286  36.100  14.397  1.00  0.00           H  
ATOM   1120  C   VAL    82      55.819  39.789  16.784  1.00  0.00           C  
ATOM   1121  O   VAL    82      56.294  39.734  17.937  1.00  0.00           O  
ATOM   1122  N   LYS    83      54.665  40.372  16.451  1.00  0.00           N  
ATOM   1123  H   LYS    83      54.342  40.370  15.495  1.00  0.00           H  
ATOM   1124  CA  LYS    83      53.836  40.800  17.563  1.00  0.00           C  
ATOM   1125  HA  LYS    83      54.352  41.517  18.201  1.00  0.00           H  
ATOM   1126  CB  LYS    83      52.578  41.443  16.877  1.00  0.00           C  
ATOM   1127  HB2 LYS    83      52.355  40.898  15.959  1.00  0.00           H  
ATOM   1128  HB3 LYS    83      51.796  41.473  17.635  1.00  0.00           H  
ATOM   1129  CG  LYS    83      52.829  42.891  16.538  1.00  0.00           C  
ATOM   1130  HG2 LYS    83      53.342  43.307  17.405  1.00  0.00           H  
ATOM   1131  HG3 LYS    83      53.561  42.913  15.732  1.00  0.00           H  
ATOM   1132  CD  LYS    83      51.697  43.683  16.006  1.00  0.00           C  
ATOM   1133  HD2 LYS    83      52.056  44.530  15.421  1.00  0.00           H  
ATOM   1134  HD3 LYS    83      51.280  42.994  15.271  1.00  0.00           H  
ATOM   1135  CE  LYS    83      50.602  44.156  16.981  1.00  0.00           C  
ATOM   1136  HE2 LYS    83      51.032  44.804  17.745  1.00  0.00           H  
ATOM   1137  HE3 LYS    83      50.175  43.296  17.497  1.00  0.00           H  
ATOM   1138  NZ  LYS    83      49.545  44.712  16.056  1.00  0.00           N  
ATOM   1139  HZ1 LYS    83      49.543  44.134  15.228  1.00  0.00           H  
ATOM   1140  HZ2 LYS    83      49.776  45.640  15.731  1.00  0.00           H  
ATOM   1141  HZ3 LYS    83      48.635  44.702  16.495  1.00  0.00           H  
ATOM   1142  C   LYS    83      53.306  39.695  18.501  1.00  0.00           C  
ATOM   1143  O   LYS    83      53.295  38.480  18.132  1.00  0.00           O  
ATOM   1144  N   SER    84      52.758  40.041  19.701  1.00  0.00           N  
ATOM   1145  H   SER    84      52.754  41.028  19.915  1.00  0.00           H  
ATOM   1146  CA  SER    84      52.001  39.161  20.647  1.00  0.00           C  
ATOM   1147  HA  SER    84      51.864  38.140  20.290  1.00  0.00           H  
ATOM   1148  CB  SER    84      52.736  39.104  21.967  1.00  0.00           C  
ATOM   1149  HB2 SER    84      52.744  40.104  22.402  1.00  0.00           H  
ATOM   1150  HB3 SER    84      53.734  38.763  21.692  1.00  0.00           H  
ATOM   1151  OG  SER    84      52.236  38.144  22.860  1.00  0.00           O  
ATOM   1152  HG  SER    84      52.327  37.271  22.472  1.00  0.00           H  
ATOM   1153  C   SER    84      50.624  39.706  20.824  1.00  0.00           C  
ATOM   1154  O   SER    84      50.358  40.875  20.630  1.00  0.00           O  
ATOM   1155  N   GLY    85      49.715  38.775  21.179  1.00  0.00           N  
ATOM   1156  H   GLY    85      49.924  37.799  21.334  1.00  0.00           H  
ATOM   1157  CA  GLY    85      48.466  39.240  21.832  1.00  0.00           C  
ATOM   1158  HA2 GLY    85      47.838  38.349  21.850  1.00  0.00           H  
ATOM   1159  HA3 GLY    85      48.064  39.971  21.131  1.00  0.00           H  
ATOM   1160  C   GLY    85      48.491  39.761  23.216  1.00  0.00           C  
ATOM   1161  O   GLY    85      47.719  40.625  23.558  1.00  0.00           O  
ATOM   1162  N   GLU    86      49.273  39.149  24.064  1.00  0.00           N  
ATOM   1163  H   GLU    86      49.937  38.590  23.548  1.00  0.00           H  
ATOM   1164  CA  GLU    86      49.158  39.051  25.544  1.00  0.00           C  
ATOM   1165  HA  GLU    86      48.333  39.709  25.818  1.00  0.00           H  
ATOM   1166  CB  GLU    86      48.965  37.561  25.973  1.00  0.00           C  
ATOM   1167  HB2 GLU    86      49.862  37.020  25.672  1.00  0.00           H  
ATOM   1168  HB3 GLU    86      49.013  37.631  27.060  1.00  0.00           H  
ATOM   1169  CG  GLU    86      47.673  36.874  25.358  1.00  0.00           C  
ATOM   1170  HG2 GLU    86      47.871  35.815  25.520  1.00  0.00           H  
ATOM   1171  HG3 GLU    86      47.651  36.967  24.272  1.00  0.00           H  
ATOM   1172  CD  GLU    86      46.337  37.433  25.959  1.00  0.00           C  
ATOM   1173  OE1 GLU    86      46.201  37.620  27.211  1.00  0.00           O  
ATOM   1174  OE2 GLU    86      45.559  37.851  25.088  1.00  0.00           O  
ATOM   1175  C   GLU    86      50.402  39.676  26.210  1.00  0.00           C  
ATOM   1176  O   GLU    86      50.301  40.302  27.277  1.00  0.00           O  
ATOM   1177  N   ARG    87      51.577  39.553  25.658  1.00  0.00           N  
ATOM   1178  H   ARG    87      51.517  39.019  24.803  1.00  0.00           H  
ATOM   1179  CA  ARG    87      52.823  40.015  26.249  1.00  0.00           C  
ATOM   1180  HA  ARG    87      52.579  40.056  27.311  1.00  0.00           H  
ATOM   1181  CB  ARG    87      54.015  39.037  26.008  1.00  0.00           C  
ATOM   1182  HB2 ARG    87      54.287  39.179  24.962  1.00  0.00           H  
ATOM   1183  HB3 ARG    87      54.829  39.211  26.712  1.00  0.00           H  
ATOM   1184  CG  ARG    87      53.555  37.571  26.228  1.00  0.00           C  
ATOM   1185  HG2 ARG    87      52.760  37.295  25.536  1.00  0.00           H  
ATOM   1186  HG3 ARG    87      53.080  37.492  27.206  1.00  0.00           H  
ATOM   1187  CD  ARG    87      54.751  36.596  26.337  1.00  0.00           C  
ATOM   1188  HD2 ARG    87      55.545  37.041  26.937  1.00  0.00           H  
ATOM   1189  HD3 ARG    87      54.614  35.570  26.678  1.00  0.00           H  
ATOM   1190  NE  ARG    87      55.342  36.304  25.012  1.00  0.00           N  
ATOM   1191  HE  ARG    87      54.678  36.146  24.268  1.00  0.00           H  
ATOM   1192  CZ  ARG    87      56.615  36.084  24.693  1.00  0.00           C  
ATOM   1193  NH1 ARG    87      57.602  36.349  25.491  1.00  0.00           N  
ATOM   1194 HH11 ARG    87      57.420  36.939  26.290  1.00  0.00           H  
ATOM   1195 HH12 ARG    87      58.525  36.025  25.243  1.00  0.00           H  
ATOM   1196  NH2 ARG    87      56.899  35.578  23.567  1.00  0.00           N  
ATOM   1197 HH21 ARG    87      56.223  35.101  22.988  1.00  0.00           H  
ATOM   1198 HH22 ARG    87      57.849  35.298  23.373  1.00  0.00           H  
ATOM   1199  C   ARG    87      53.319  41.425  25.931  1.00  0.00           C  
ATOM   1200  O   ARG    87      53.359  41.794  24.761  1.00  0.00           O  
ATOM   1201  N   ARG    88      53.588  42.269  26.915  1.00  0.00           N  
ATOM   1202  H   ARG    88      53.494  41.959  27.872  1.00  0.00           H  
ATOM   1203  CA  ARG    88      54.074  43.640  26.622  1.00  0.00           C  
ATOM   1204  HA  ARG    88      53.458  43.938  25.772  1.00  0.00           H  
ATOM   1205  CB  ARG    88      53.828  44.513  27.840  1.00  0.00           C  
ATOM   1206  HB2 ARG    88      54.342  44.029  28.670  1.00  0.00           H  
ATOM   1207  HB3 ARG    88      54.332  45.462  27.657  1.00  0.00           H  
ATOM   1208  CG  ARG    88      52.310  44.629  28.282  1.00  0.00           C  
ATOM   1209  HG2 ARG    88      51.865  43.720  28.686  1.00  0.00           H  
ATOM   1210  HG3 ARG    88      51.713  44.933  27.422  1.00  0.00           H  
ATOM   1211  CD  ARG    88      52.167  45.696  29.391  1.00  0.00           C  
ATOM   1212  HD2 ARG    88      52.848  45.499  30.219  1.00  0.00           H  
ATOM   1213  HD3 ARG    88      52.574  46.600  28.938  1.00  0.00           H  
ATOM   1214  NE  ARG    88      50.773  45.670  29.853  1.00  0.00           N  
ATOM   1215  HE  ARG    88      50.203  44.931  29.468  1.00  0.00           H  
ATOM   1216  CZ  ARG    88      50.154  46.575  30.564  1.00  0.00           C  
ATOM   1217  NH1 ARG    88      48.897  46.350  30.721  1.00  0.00           N  
ATOM   1218 HH11 ARG    88      48.556  45.439  30.449  1.00  0.00           H  
ATOM   1219 HH12 ARG    88      48.230  47.035  31.046  1.00  0.00           H  
ATOM   1220  NH2 ARG    88      50.824  47.612  31.075  1.00  0.00           N  
ATOM   1221 HH21 ARG    88      51.823  47.757  31.063  1.00  0.00           H  
ATOM   1222 HH22 ARG    88      50.326  48.237  31.693  1.00  0.00           H  
ATOM   1223  C   ARG    88      55.535  43.741  26.135  1.00  0.00           C  
ATOM   1224  O   ARG    88      56.418  43.151  26.732  1.00  0.00           O  
ATOM   1225  N   ALA    89      55.820  44.493  25.086  1.00  0.00           N  
ATOM   1226  H   ALA    89      55.040  45.036  24.744  1.00  0.00           H  
ATOM   1227  CA  ALA    89      57.121  44.758  24.526  1.00  0.00           C  
ATOM   1228  HA  ALA    89      57.919  44.680  25.264  1.00  0.00           H  
ATOM   1229  CB  ALA    89      57.521  43.840  23.399  1.00  0.00           C  
ATOM   1230  HB1 ALA    89      57.557  42.791  23.690  1.00  0.00           H  
ATOM   1231  HB2 ALA    89      56.878  43.951  22.525  1.00  0.00           H  
ATOM   1232  HB3 ALA    89      58.457  44.133  22.922  1.00  0.00           H  
ATOM   1233  C   ALA    89      57.113  46.201  23.940  1.00  0.00           C  
ATOM   1234  O   ALA    89      56.219  46.656  23.257  1.00  0.00           O  
ATOM   1235  N   ARG    90      58.217  46.860  24.281  1.00  0.00           N  
ATOM   1236  H   ARG    90      58.970  46.275  24.614  1.00  0.00           H  
ATOM   1237  CA  ARG    90      58.413  48.343  24.146  1.00  0.00           C  
ATOM   1238  HA  ARG    90      57.434  48.822  24.127  1.00  0.00           H  
ATOM   1239  CB  ARG    90      59.161  48.773  25.387  1.00  0.00           C  
ATOM   1240  HB2 ARG    90      60.088  48.202  25.440  1.00  0.00           H  
ATOM   1241  HB3 ARG    90      59.454  49.818  25.289  1.00  0.00           H  
ATOM   1242  CG  ARG    90      58.331  48.635  26.708  1.00  0.00           C  
ATOM   1243  HG2 ARG    90      58.078  47.586  26.859  1.00  0.00           H  
ATOM   1244  HG3 ARG    90      57.393  49.160  26.526  1.00  0.00           H  
ATOM   1245  CD  ARG    90      59.016  49.285  27.901  1.00  0.00           C  
ATOM   1246  HD2 ARG    90      59.627  50.149  27.641  1.00  0.00           H  
ATOM   1247  HD3 ARG    90      58.163  49.505  28.542  1.00  0.00           H  
ATOM   1248  NE  ARG    90      59.782  48.237  28.577  1.00  0.00           N  
ATOM   1249  HE  ARG    90      59.473  47.283  28.452  1.00  0.00           H  
ATOM   1250  CZ  ARG    90      60.544  48.569  29.640  1.00  0.00           C  
ATOM   1251  NH1 ARG    90      60.811  49.748  30.018  1.00  0.00           N  
ATOM   1252 HH11 ARG    90      60.397  50.548  29.563  1.00  0.00           H  
ATOM   1253 HH12 ARG    90      61.324  49.861  30.881  1.00  0.00           H  
ATOM   1254  NH2 ARG    90      61.118  47.588  30.161  1.00  0.00           N  
ATOM   1255 HH21 ARG    90      60.721  46.670  30.019  1.00  0.00           H  
ATOM   1256 HH22 ARG    90      61.617  47.861  30.996  1.00  0.00           H  
ATOM   1257  C   ARG    90      59.167  48.669  22.853  1.00  0.00           C  
ATOM   1258  O   ARG    90      59.914  47.805  22.393  1.00  0.00           O  
ATOM   1259  N   PRO    91      59.076  49.894  22.287  1.00  0.00           N  
ATOM   1260  CD  PRO    91      58.250  50.968  22.727  1.00  0.00           C  
ATOM   1261  HD2 PRO    91      58.718  51.621  23.464  1.00  0.00           H  
ATOM   1262  HD3 PRO    91      57.263  50.617  23.026  1.00  0.00           H  
ATOM   1263  CG  PRO    91      58.040  51.825  21.483  1.00  0.00           C  
ATOM   1264  HG2 PRO    91      57.201  51.453  20.894  1.00  0.00           H  
ATOM   1265  HG3 PRO    91      57.833  52.877  21.682  1.00  0.00           H  
ATOM   1266  CB  PRO    91      59.342  51.702  20.670  1.00  0.00           C  
ATOM   1267  HB2 PRO    91      60.081  52.417  21.030  1.00  0.00           H  
ATOM   1268  HB3 PRO    91      59.123  51.901  19.621  1.00  0.00           H  
ATOM   1269  CA  PRO    91      59.700  50.248  20.999  1.00  0.00           C  
ATOM   1270  HA  PRO    91      59.417  49.575  20.189  1.00  0.00           H  
ATOM   1271  C   PRO    91      61.224  50.215  21.061  1.00  0.00           C  
ATOM   1272  O   PRO    91      61.859  50.685  22.011  1.00  0.00           O  
ATOM   1273  N   GLY    92      61.925  49.553  20.097  1.00  0.00           N  
ATOM   1274  H   GLY    92      61.369  49.053  19.418  1.00  0.00           H  
ATOM   1275  CA  GLY    92      63.319  49.222  20.053  1.00  0.00           C  
ATOM   1276  HA2 GLY    92      63.523  48.945  19.019  1.00  0.00           H  
ATOM   1277  HA3 GLY    92      63.855  50.143  20.280  1.00  0.00           H  
ATOM   1278  C   GLY    92      63.751  47.978  20.944  1.00  0.00           C  
ATOM   1279  O   GLY    92      64.906  47.806  21.229  1.00  0.00           O  
ATOM   1280  N   THR    93      62.843  47.138  21.376  1.00  0.00           N  
ATOM   1281  H   THR    93      61.878  47.374  21.191  1.00  0.00           H  
ATOM   1282  CA  THR    93      63.067  45.827  22.061  1.00  0.00           C  
ATOM   1283  HA  THR    93      64.118  45.542  22.015  1.00  0.00           H  
ATOM   1284  CB  THR    93      62.680  45.924  23.539  1.00  0.00           C  
ATOM   1285  HB  THR    93      63.073  45.026  24.015  1.00  0.00           H  
ATOM   1286  CG2 THR    93      63.328  47.164  24.216  1.00  0.00           C  
ATOM   1287 HG21 THR    93      64.319  47.363  23.807  1.00  0.00           H  
ATOM   1288 HG22 THR    93      63.498  46.937  25.268  1.00  0.00           H  
ATOM   1289 HG23 THR    93      62.761  48.088  24.103  1.00  0.00           H  
ATOM   1290  OG1 THR    93      61.267  46.007  23.804  1.00  0.00           O  
ATOM   1291  HG1 THR    93      60.829  46.514  23.115  1.00  0.00           H  
ATOM   1292  C   THR    93      62.252  44.715  21.398  1.00  0.00           C  
ATOM   1293  O   THR    93      61.331  44.977  20.665  1.00  0.00           O  
ATOM   1294  N   TYR    94      62.665  43.480  21.610  1.00  0.00           N  
ATOM   1295  H   TYR    94      63.461  43.380  22.223  1.00  0.00           H  
ATOM   1296  CA  TYR    94      62.059  42.212  21.125  1.00  0.00           C  
ATOM   1297  HA  TYR    94      60.992  42.269  20.909  1.00  0.00           H  
ATOM   1298  CB  TYR    94      62.758  41.779  19.879  1.00  0.00           C  
ATOM   1299  HB2 TYR    94      62.084  40.991  19.543  1.00  0.00           H  
ATOM   1300  HB3 TYR    94      62.706  42.565  19.125  1.00  0.00           H  
ATOM   1301  CG  TYR    94      64.177  41.246  19.957  1.00  0.00           C  
ATOM   1302  CD1 TYR    94      64.357  39.875  20.009  1.00  0.00           C  
ATOM   1303  HD1 TYR    94      63.547  39.161  19.986  1.00  0.00           H  
ATOM   1304  CE1 TYR    94      65.613  39.286  19.970  1.00  0.00           C  
ATOM   1305  HE1 TYR    94      65.700  38.215  20.078  1.00  0.00           H  
ATOM   1306  CZ  TYR    94      66.816  40.063  19.888  1.00  0.00           C  
ATOM   1307  OH  TYR    94      68.069  39.595  19.645  1.00  0.00           O  
ATOM   1308  HH  TYR    94      68.187  38.668  19.866  1.00  0.00           H  
ATOM   1309  CE2 TYR    94      66.659  41.469  19.941  1.00  0.00           C  
ATOM   1310  HE2 TYR    94      67.504  42.125  19.794  1.00  0.00           H  
ATOM   1311  CD2 TYR    94      65.345  42.041  20.011  1.00  0.00           C  
ATOM   1312  HD2 TYR    94      65.187  43.109  19.997  1.00  0.00           H  
ATOM   1313  C   TYR    94      62.097  41.111  22.208  1.00  0.00           C  
ATOM   1314  O   TYR    94      63.064  40.824  22.971  1.00  0.00           O  
ATOM   1315  N   LEU    95      60.944  40.393  22.328  1.00  0.00           N  
ATOM   1316  H   LEU    95      60.194  40.783  21.775  1.00  0.00           H  
ATOM   1317  CA  LEU    95      60.706  39.436  23.365  1.00  0.00           C  
ATOM   1318  HA  LEU    95      60.923  39.946  24.303  1.00  0.00           H  
ATOM   1319  CB  LEU    95      59.196  39.008  23.401  1.00  0.00           C  
ATOM   1320  HB2 LEU    95      59.215  38.112  24.020  1.00  0.00           H  
ATOM   1321  HB3 LEU    95      58.842  38.732  22.408  1.00  0.00           H  
ATOM   1322  CG  LEU    95      58.337  40.158  23.990  1.00  0.00           C  
ATOM   1323  HG  LEU    95      58.764  41.100  23.645  1.00  0.00           H  
ATOM   1324  CD1 LEU    95      56.819  39.910  23.509  1.00  0.00           C  
ATOM   1325 HD11 LEU    95      56.826  40.261  22.477  1.00  0.00           H  
ATOM   1326 HD12 LEU    95      56.145  40.512  24.119  1.00  0.00           H  
ATOM   1327 HD13 LEU    95      56.570  38.849  23.520  1.00  0.00           H  
ATOM   1328  CD2 LEU    95      58.319  40.282  25.488  1.00  0.00           C  
ATOM   1329 HD21 LEU    95      57.993  39.348  25.945  1.00  0.00           H  
ATOM   1330 HD22 LEU    95      59.301  40.553  25.875  1.00  0.00           H  
ATOM   1331 HD23 LEU    95      57.557  40.969  25.857  1.00  0.00           H  
ATOM   1332  C   LEU    95      61.465  38.144  23.162  1.00  0.00           C  
ATOM   1333  O   LEU    95      61.583  37.674  22.011  1.00  0.00           O  
ATOM   1334  N   LEU    96      61.744  37.418  24.214  1.00  0.00           N  
ATOM   1335  H   LEU    96      61.748  37.885  25.109  1.00  0.00           H  
ATOM   1336  CA  LEU    96      61.881  35.968  24.272  1.00  0.00           C  
ATOM   1337  HA  LEU    96      62.874  35.637  23.966  1.00  0.00           H  
ATOM   1338  CB  LEU    96      61.777  35.523  25.770  1.00  0.00           C  
ATOM   1339  HB2 LEU    96      60.861  35.909  26.217  1.00  0.00           H  
ATOM   1340  HB3 LEU    96      61.731  34.434  25.781  1.00  0.00           H  
ATOM   1341  CG  LEU    96      63.011  35.787  26.721  1.00  0.00           C  
ATOM   1342  HG  LEU    96      63.072  36.849  26.960  1.00  0.00           H  
ATOM   1343  CD1 LEU    96      62.916  34.854  27.975  1.00  0.00           C  
ATOM   1344 HD11 LEU    96      62.953  33.811  27.660  1.00  0.00           H  
ATOM   1345 HD12 LEU    96      63.768  35.068  28.621  1.00  0.00           H  
ATOM   1346 HD13 LEU    96      62.049  35.129  28.576  1.00  0.00           H  
ATOM   1347  CD2 LEU    96      64.336  35.442  26.146  1.00  0.00           C  
ATOM   1348 HD21 LEU    96      64.390  34.403  25.820  1.00  0.00           H  
ATOM   1349 HD22 LEU    96      64.443  36.041  25.241  1.00  0.00           H  
ATOM   1350 HD23 LEU    96      65.150  35.571  26.859  1.00  0.00           H  
ATOM   1351  C   LEU    96      60.795  35.157  23.526  1.00  0.00           C  
ATOM   1352  O   LEU    96      59.736  34.883  24.062  1.00  0.00           O  
ATOM   1353  N   GLN    97      61.037  34.828  22.208  1.00  0.00           N  
ATOM   1354  H   GLN    97      61.829  35.305  21.803  1.00  0.00           H  
ATOM   1355  CA  GLN    97      60.150  33.954  21.411  1.00  0.00           C  
ATOM   1356  HA  GLN    97      59.207  34.500  21.416  1.00  0.00           H  
ATOM   1357  CB  GLN    97      60.743  33.903  19.961  1.00  0.00           C  
ATOM   1358  HB2 GLN    97      60.777  34.930  19.598  1.00  0.00           H  
ATOM   1359  HB3 GLN    97      61.798  33.628  19.974  1.00  0.00           H  
ATOM   1360  CG  GLN    97      59.927  33.162  18.845  1.00  0.00           C  
ATOM   1361  HG2 GLN    97      60.476  33.120  17.904  1.00  0.00           H  
ATOM   1362  HG3 GLN    97      59.744  32.179  19.278  1.00  0.00           H  
ATOM   1363  CD  GLN    97      58.537  33.796  18.497  1.00  0.00           C  
ATOM   1364  OE1 GLN    97      58.360  35.014  18.476  1.00  0.00           O  
ATOM   1365  NE2 GLN    97      57.514  32.994  18.304  1.00  0.00           N  
ATOM   1366 HE21 GLN    97      57.568  31.989  18.392  1.00  0.00           H  
ATOM   1367 HE22 GLN    97      56.550  33.292  18.296  1.00  0.00           H  
ATOM   1368  C   GLN    97      59.763  32.643  22.020  1.00  0.00           C  
ATOM   1369  O   GLN    97      58.644  32.178  21.844  1.00  0.00           O  
ATOM   1370  N   ASP    98      60.716  32.036  22.773  1.00  0.00           N  
ATOM   1371  H   ASP    98      61.558  32.549  22.994  1.00  0.00           H  
ATOM   1372  CA  ASP    98      60.510  30.793  23.395  1.00  0.00           C  
ATOM   1373  HA  ASP    98      59.448  30.592  23.536  1.00  0.00           H  
ATOM   1374  CB  ASP    98      61.198  29.717  22.539  1.00  0.00           C  
ATOM   1375  HB2 ASP    98      62.245  29.811  22.825  1.00  0.00           H  
ATOM   1376  HB3 ASP    98      61.092  30.020  21.497  1.00  0.00           H  
ATOM   1377  CG  ASP    98      60.654  28.290  22.843  1.00  0.00           C  
ATOM   1378  OD1 ASP    98      59.748  28.057  23.640  1.00  0.00           O  
ATOM   1379  OD2 ASP    98      61.298  27.365  22.251  1.00  0.00           O  
ATOM   1380  C   ASP    98      61.066  30.918  24.814  1.00  0.00           C  
ATOM   1381  O   ASP    98      61.557  31.941  25.237  1.00  0.00           O  
ATOM   1382  N   GLY    99      60.885  29.874  25.603  1.00  0.00           N  
ATOM   1383  H   GLY    99      60.322  29.089  25.306  1.00  0.00           H  
ATOM   1384  CA  GLY    99      61.620  29.683  26.864  1.00  0.00           C  
ATOM   1385  HA2 GLY    99      61.615  28.619  27.098  1.00  0.00           H  
ATOM   1386  HA3 GLY    99      62.685  29.838  26.685  1.00  0.00           H  
ATOM   1387  C   GLY    99      61.128  30.510  28.097  1.00  0.00           C  
ATOM   1388  O   GLY    99      61.483  30.121  29.245  1.00  0.00           O  
ATOM   1389  N   TYR   100      60.257  31.491  27.881  1.00  0.00           N  
ATOM   1390  H   TYR   100      60.138  31.724  26.905  1.00  0.00           H  
ATOM   1391  CA  TYR   100      59.504  32.239  28.869  1.00  0.00           C  
ATOM   1392  HA  TYR   100      60.189  32.524  29.668  1.00  0.00           H  
ATOM   1393  CB  TYR   100      59.107  33.535  28.030  1.00  0.00           C  
ATOM   1394  HB2 TYR   100      59.973  33.901  27.477  1.00  0.00           H  
ATOM   1395  HB3 TYR   100      58.737  34.201  28.809  1.00  0.00           H  
ATOM   1396  CG  TYR   100      57.881  33.211  27.146  1.00  0.00           C  
ATOM   1397  CD1 TYR   100      56.572  33.254  27.604  1.00  0.00           C  
ATOM   1398  HD1 TYR   100      56.339  33.543  28.618  1.00  0.00           H  
ATOM   1399  CE1 TYR   100      55.497  33.068  26.720  1.00  0.00           C  
ATOM   1400  HE1 TYR   100      54.487  33.137  27.098  1.00  0.00           H  
ATOM   1401  CZ  TYR   100      55.727  32.754  25.407  1.00  0.00           C  
ATOM   1402  OH  TYR   100      54.643  32.777  24.554  1.00  0.00           O  
ATOM   1403  HH  TYR   100      53.897  32.299  24.923  1.00  0.00           H  
ATOM   1404  CE2 TYR   100      57.056  32.604  24.935  1.00  0.00           C  
ATOM   1405  HE2 TYR   100      57.229  32.405  23.888  1.00  0.00           H  
ATOM   1406  CD2 TYR   100      58.112  32.826  25.851  1.00  0.00           C  
ATOM   1407  HD2 TYR   100      59.079  32.646  25.403  1.00  0.00           H  
ATOM   1408  C   TYR   100      58.358  31.393  29.587  1.00  0.00           C  
ATOM   1409  O   TYR   100      57.695  31.869  30.532  1.00  0.00           O  
ATOM   1410  N   ALA   101      58.087  30.207  29.072  1.00  0.00           N  
ATOM   1411  H   ALA   101      58.691  29.830  28.355  1.00  0.00           H  
ATOM   1412  CA  ALA   101      56.878  29.361  29.390  1.00  0.00           C  
ATOM   1413  HA  ALA   101      56.470  29.652  30.358  1.00  0.00           H  
ATOM   1414  CB  ALA   101      55.725  29.857  28.467  1.00  0.00           C  
ATOM   1415  HB1 ALA   101      56.007  29.899  27.415  1.00  0.00           H  
ATOM   1416  HB2 ALA   101      55.454  30.884  28.711  1.00  0.00           H  
ATOM   1417  HB3 ALA   101      54.866  29.189  28.520  1.00  0.00           H  
ATOM   1418  C   ALA   101      56.981  27.826  29.501  1.00  0.00           C  
ATOM   1419  O   ALA   101      56.132  27.030  28.943  1.00  0.00           O  
ATOM   1420  N   PHE   102      58.020  27.374  30.148  1.00  0.00           N  
ATOM   1421  H   PHE   102      58.609  28.089  30.550  1.00  0.00           H  
ATOM   1422  CA  PHE   102      58.217  25.925  30.324  1.00  0.00           C  
ATOM   1423  HA  PHE   102      57.967  25.498  29.352  1.00  0.00           H  
ATOM   1424  CB  PHE   102      59.719  25.730  30.495  1.00  0.00           C  
ATOM   1425  HB2 PHE   102      59.858  25.090  31.366  1.00  0.00           H  
ATOM   1426  HB3 PHE   102      60.255  26.642  30.758  1.00  0.00           H  
ATOM   1427  CG  PHE   102      60.355  25.244  29.212  1.00  0.00           C  
ATOM   1428  CD1 PHE   102      60.480  26.147  28.121  1.00  0.00           C  
ATOM   1429  HD1 PHE   102      60.105  27.154  28.229  1.00  0.00           H  
ATOM   1430  CE1 PHE   102      61.215  25.755  27.046  1.00  0.00           C  
ATOM   1431  HE1 PHE   102      61.279  26.430  26.205  1.00  0.00           H  
ATOM   1432  CZ  PHE   102      61.682  24.430  26.942  1.00  0.00           C  
ATOM   1433  HZ  PHE   102      62.100  24.040  26.026  1.00  0.00           H  
ATOM   1434  CE2 PHE   102      61.588  23.537  28.060  1.00  0.00           C  
ATOM   1435  HE2 PHE   102      62.007  22.544  28.130  1.00  0.00           H  
ATOM   1436  CD2 PHE   102      60.960  23.988  29.222  1.00  0.00           C  
ATOM   1437  HD2 PHE   102      60.926  23.407  30.132  1.00  0.00           H  
ATOM   1438  C   PHE   102      57.220  25.367  31.433  1.00  0.00           C  
ATOM   1439  O   PHE   102      56.658  26.129  32.205  1.00  0.00           O  
ATOM   1440  N   PRO   103      57.035  23.980  31.511  1.00  0.00           N  
ATOM   1441  CD  PRO   103      57.417  23.024  30.515  1.00  0.00           C  
ATOM   1442  HD2 PRO   103      58.396  22.717  30.885  1.00  0.00           H  
ATOM   1443  HD3 PRO   103      57.418  23.301  29.461  1.00  0.00           H  
ATOM   1444  CG  PRO   103      56.519  21.795  30.652  1.00  0.00           C  
ATOM   1445  HG2 PRO   103      55.624  21.916  30.041  1.00  0.00           H  
ATOM   1446  HG3 PRO   103      57.090  20.883  30.478  1.00  0.00           H  
ATOM   1447  CB  PRO   103      56.097  21.841  32.134  1.00  0.00           C  
ATOM   1448  HB2 PRO   103      56.880  21.337  32.701  1.00  0.00           H  
ATOM   1449  HB3 PRO   103      55.067  21.543  32.327  1.00  0.00           H  
ATOM   1450  CA  PRO   103      56.195  23.318  32.540  1.00  0.00           C  
ATOM   1451  HA  PRO   103      55.185  23.724  32.502  1.00  0.00           H  
ATOM   1452  C   PRO   103      56.764  23.517  33.917  1.00  0.00           C  
ATOM   1453  O   PRO   103      57.956  23.564  34.142  1.00  0.00           O  
ATOM   1454  N   GLY   104      55.889  23.502  34.925  1.00  0.00           N  
ATOM   1455  H   GLY   104      54.913  23.402  34.685  1.00  0.00           H  
ATOM   1456  CA  GLY   104      56.218  23.944  36.306  1.00  0.00           C  
ATOM   1457  HA2 GLY   104      57.096  23.381  36.624  1.00  0.00           H  
ATOM   1458  HA3 GLY   104      55.357  23.634  36.898  1.00  0.00           H  
ATOM   1459  C   GLY   104      56.569  25.328  36.646  1.00  0.00           C  
ATOM   1460  O   GLY   104      56.376  25.835  37.728  1.00  0.00           O  
ATOM   1461  N   GLU   105      57.344  26.004  35.756  1.00  0.00           N  
ATOM   1462  H   GLU   105      57.438  25.756  34.782  1.00  0.00           H  
ATOM   1463  CA  GLU   105      57.931  27.305  35.975  1.00  0.00           C  
ATOM   1464  HA  GLU   105      58.471  27.345  36.921  1.00  0.00           H  
ATOM   1465  CB  GLU   105      58.954  27.643  34.890  1.00  0.00           C  
ATOM   1466  HB2 GLU   105      59.619  28.428  35.250  1.00  0.00           H  
ATOM   1467  HB3 GLU   105      58.470  27.880  33.943  1.00  0.00           H  
ATOM   1468  CG  GLU   105      59.884  26.492  34.452  1.00  0.00           C  
ATOM   1469  HG2 GLU   105      59.342  25.683  33.962  1.00  0.00           H  
ATOM   1470  HG3 GLU   105      60.402  26.976  33.624  1.00  0.00           H  
ATOM   1471  CD  GLU   105      60.738  25.788  35.438  1.00  0.00           C  
ATOM   1472  OE1 GLU   105      60.863  26.331  36.548  1.00  0.00           O  
ATOM   1473  OE2 GLU   105      61.167  24.588  35.257  1.00  0.00           O  
ATOM   1474  C   GLU   105      56.946  28.539  36.025  1.00  0.00           C  
ATOM   1475  O   GLU   105      55.948  28.502  35.308  1.00  0.00           O  
ATOM   1476  N   ASP   106      57.403  29.543  36.835  1.00  0.00           N  
ATOM   1477  H   ASP   106      58.225  29.321  37.377  1.00  0.00           H  
ATOM   1478  CA  ASP   106      56.842  30.889  36.707  1.00  0.00           C  
ATOM   1479  HA  ASP   106      55.761  30.832  36.582  1.00  0.00           H  
ATOM   1480  CB  ASP   106      57.030  31.693  37.999  1.00  0.00           C  
ATOM   1481  HB2 ASP   106      58.071  31.905  38.245  1.00  0.00           H  
ATOM   1482  HB3 ASP   106      56.524  32.650  37.876  1.00  0.00           H  
ATOM   1483  CG  ASP   106      56.393  31.036  39.217  1.00  0.00           C  
ATOM   1484  OD1 ASP   106      55.794  29.910  39.098  1.00  0.00           O  
ATOM   1485  OD2 ASP   106      56.394  31.673  40.291  1.00  0.00           O  
ATOM   1486  C   ASP   106      57.326  31.709  35.472  1.00  0.00           C  
ATOM   1487  O   ASP   106      56.558  32.304  34.790  1.00  0.00           O  
ATOM   1488  N   GLY   107      58.619  31.440  35.130  1.00  0.00           N  
ATOM   1489  H   GLY   107      59.075  30.861  35.820  1.00  0.00           H  
ATOM   1490  CA  GLY   107      59.328  31.906  33.875  1.00  0.00           C  
ATOM   1491  HA2 GLY   107      60.274  31.383  34.015  1.00  0.00           H  
ATOM   1492  HA3 GLY   107      58.810  31.453  33.029  1.00  0.00           H  
ATOM   1493  C   GLY   107      59.568  33.395  33.917  1.00  0.00           C  
ATOM   1494  O   GLY   107      59.573  34.016  34.986  1.00  0.00           O  
ATOM   1495  N   MET   108      59.814  33.997  32.747  1.00  0.00           N  
ATOM   1496  H   MET   108      59.710  33.381  31.953  1.00  0.00           H  
ATOM   1497  CA  MET   108      59.813  35.443  32.603  1.00  0.00           C  
ATOM   1498  HA  MET   108      59.210  35.832  33.423  1.00  0.00           H  
ATOM   1499  CB  MET   108      61.233  36.011  32.753  1.00  0.00           C  
ATOM   1500  HB2 MET   108      61.897  35.511  32.048  1.00  0.00           H  
ATOM   1501  HB3 MET   108      61.218  37.053  32.432  1.00  0.00           H  
ATOM   1502  CG  MET   108      61.884  35.961  34.161  1.00  0.00           C  
ATOM   1503  HG2 MET   108      61.886  34.885  34.335  1.00  0.00           H  
ATOM   1504  HG3 MET   108      61.205  36.352  34.918  1.00  0.00           H  
ATOM   1505  SD  MET   108      63.491  36.745  34.418  1.00  0.00           S  
ATOM   1506  CE  MET   108      63.589  36.385  36.234  1.00  0.00           C  
ATOM   1507  HE1 MET   108      63.037  37.152  36.775  1.00  0.00           H  
ATOM   1508  HE2 MET   108      63.296  35.353  36.430  1.00  0.00           H  
ATOM   1509  HE3 MET   108      64.657  36.453  36.445  1.00  0.00           H  
ATOM   1510  C   MET   108      59.164  35.930  31.229  1.00  0.00           C  
ATOM   1511  O   MET   108      59.843  36.267  30.266  1.00  0.00           O  
ATOM   1512  N   PRO   109      57.828  35.978  31.142  1.00  0.00           N  
ATOM   1513  CD  PRO   109      56.897  35.355  32.117  1.00  0.00           C  
ATOM   1514  HD2 PRO   109      57.405  34.514  32.588  1.00  0.00           H  
ATOM   1515  HD3 PRO   109      56.602  36.129  32.826  1.00  0.00           H  
ATOM   1516  CG  PRO   109      55.660  35.004  31.335  1.00  0.00           C  
ATOM   1517  HG2 PRO   109      55.908  34.063  30.845  1.00  0.00           H  
ATOM   1518  HG3 PRO   109      54.798  34.884  31.991  1.00  0.00           H  
ATOM   1519  CB  PRO   109      55.608  36.208  30.397  1.00  0.00           C  
ATOM   1520  HB2 PRO   109      55.341  37.126  30.920  1.00  0.00           H  
ATOM   1521  HB3 PRO   109      54.958  36.167  29.523  1.00  0.00           H  
ATOM   1522  CA  PRO   109      57.010  36.285  29.909  1.00  0.00           C  
ATOM   1523  HA  PRO   109      57.205  35.569  29.111  1.00  0.00           H  
ATOM   1524  C   PRO   109      57.413  37.619  29.310  1.00  0.00           C  
ATOM   1525  O   PRO   109      57.345  37.755  28.038  1.00  0.00           O  
ATOM   1526  N   VAL   110      57.732  38.639  30.079  1.00  0.00           N  
ATOM   1527  H   VAL   110      57.861  38.486  31.068  1.00  0.00           H  
ATOM   1528  CA  VAL   110      57.922  39.987  29.575  1.00  0.00           C  
ATOM   1529  HA  VAL   110      57.345  40.213  28.679  1.00  0.00           H  
ATOM   1530  CB  VAL   110      57.373  40.946  30.630  1.00  0.00           C  
ATOM   1531  HB  VAL   110      58.184  41.154  31.329  1.00  0.00           H  
ATOM   1532  CG1 VAL   110      56.765  42.128  29.958  1.00  0.00           C  
ATOM   1533 HG11 VAL   110      55.843  41.982  29.395  1.00  0.00           H  
ATOM   1534 HG12 VAL   110      57.532  42.613  29.355  1.00  0.00           H  
ATOM   1535 HG13 VAL   110      56.606  42.898  30.713  1.00  0.00           H  
ATOM   1536  CG2 VAL   110      56.133  40.395  31.420  1.00  0.00           C  
ATOM   1537 HG21 VAL   110      55.645  41.222  31.936  1.00  0.00           H  
ATOM   1538 HG22 VAL   110      55.348  40.064  30.739  1.00  0.00           H  
ATOM   1539 HG23 VAL   110      56.387  39.544  32.051  1.00  0.00           H  
ATOM   1540  C   VAL   110      59.361  40.261  29.236  1.00  0.00           C  
ATOM   1541  O   VAL   110      59.807  41.394  29.010  1.00  0.00           O  
ATOM   1542  N   ALA   111      60.247  39.268  29.394  1.00  0.00           N  
ATOM   1543  H   ALA   111      59.891  38.362  29.665  1.00  0.00           H  
ATOM   1544  CA  ALA   111      61.683  39.402  29.235  1.00  0.00           C  
ATOM   1545  HA  ALA   111      62.108  40.294  29.696  1.00  0.00           H  
ATOM   1546  CB  ALA   111      62.445  38.165  29.798  1.00  0.00           C  
ATOM   1547  HB1 ALA   111      62.082  37.292  29.255  1.00  0.00           H  
ATOM   1548  HB2 ALA   111      63.521  38.211  29.636  1.00  0.00           H  
ATOM   1549  HB3 ALA   111      62.176  38.054  30.849  1.00  0.00           H  
ATOM   1550  C   ALA   111      62.003  39.443  27.696  1.00  0.00           C  
ATOM   1551  O   ALA   111      61.573  38.737  26.796  1.00  0.00           O  
ATOM   1552  N   ALA   112      62.832  40.468  27.485  1.00  0.00           N  
ATOM   1553  H   ALA   112      63.041  40.968  28.337  1.00  0.00           H  
ATOM   1554  CA  ALA   112      63.221  41.087  26.256  1.00  0.00           C  
ATOM   1555  HA  ALA   112      63.021  40.428  25.412  1.00  0.00           H  
ATOM   1556  CB  ALA   112      62.228  42.230  25.987  1.00  0.00           C  
ATOM   1557  HB1 ALA   112      61.227  41.802  26.050  1.00  0.00           H  
ATOM   1558  HB2 ALA   112      62.360  42.953  26.792  1.00  0.00           H  
ATOM   1559  HB3 ALA   112      62.348  42.712  25.017  1.00  0.00           H  
ATOM   1560  C   ALA   112      64.676  41.564  26.277  1.00  0.00           C  
ATOM   1561  O   ALA   112      65.434  41.532  27.215  1.00  0.00           O  
ATOM   1562  N   MET   113      64.999  42.019  25.114  1.00  0.00           N  
ATOM   1563  H   MET   113      64.272  42.032  24.413  1.00  0.00           H  
ATOM   1564  CA  MET   113      66.262  42.602  24.784  1.00  0.00           C  
ATOM   1565  HA  MET   113      66.680  43.084  25.668  1.00  0.00           H  
ATOM   1566  CB  MET   113      67.270  41.492  24.342  1.00  0.00           C  
ATOM   1567  HB2 MET   113      67.316  40.855  25.225  1.00  0.00           H  
ATOM   1568  HB3 MET   113      68.226  42.004  24.233  1.00  0.00           H  
ATOM   1569  CG  MET   113      66.907  40.647  23.133  1.00  0.00           C  
ATOM   1570  HG2 MET   113      65.842  40.659  22.901  1.00  0.00           H  
ATOM   1571  HG3 MET   113      67.421  41.009  22.243  1.00  0.00           H  
ATOM   1572  SD  MET   113      67.247  38.888  23.320  1.00  0.00           S  
ATOM   1573  CE  MET   113      66.025  38.385  24.606  1.00  0.00           C  
ATOM   1574  HE1 MET   113      65.002  38.532  24.260  1.00  0.00           H  
ATOM   1575  HE2 MET   113      66.119  38.944  25.536  1.00  0.00           H  
ATOM   1576  HE3 MET   113      66.253  37.339  24.814  1.00  0.00           H  
ATOM   1577  C   MET   113      66.202  43.723  23.699  1.00  0.00           C  
ATOM   1578  O   MET   113      65.272  43.918  22.945  1.00  0.00           O  
ATOM   1579  N   SER   114      67.351  44.340  23.481  1.00  0.00           N  
ATOM   1580  H   SER   114      68.118  44.065  24.077  1.00  0.00           H  
ATOM   1581  CA  SER   114      67.691  45.026  22.198  1.00  0.00           C  
ATOM   1582  HA  SER   114      66.835  44.841  21.550  1.00  0.00           H  
ATOM   1583  CB  SER   114      67.914  46.535  22.407  1.00  0.00           C  
ATOM   1584  HB2 SER   114      68.817  46.625  23.011  1.00  0.00           H  
ATOM   1585  HB3 SER   114      68.147  47.082  21.493  1.00  0.00           H  
ATOM   1586  OG  SER   114      66.843  47.207  23.075  1.00  0.00           O  
ATOM   1587  HG  SER   114      66.262  47.369  22.328  1.00  0.00           H  
ATOM   1588  C   SER   114      68.907  44.505  21.522  1.00  0.00           C  
ATOM   1589  O   SER   114      69.789  44.067  22.202  1.00  0.00           O  
ATOM   1590  N   SER   115      69.083  44.582  20.211  1.00  0.00           N  
ATOM   1591  H   SER   115      68.388  45.030  19.632  1.00  0.00           H  
ATOM   1592  CA  SER   115      70.287  44.117  19.558  1.00  0.00           C  
ATOM   1593  HA  SER   115      71.101  44.086  20.282  1.00  0.00           H  
ATOM   1594  CB  SER   115      70.040  42.646  19.000  1.00  0.00           C  
ATOM   1595  HB2 SER   115      70.031  41.990  19.870  1.00  0.00           H  
ATOM   1596  HB3 SER   115      69.130  42.656  18.400  1.00  0.00           H  
ATOM   1597  OG  SER   115      70.995  42.251  18.045  1.00  0.00           O  
ATOM   1598  HG  SER   115      71.871  42.038  18.373  1.00  0.00           H  
ATOM   1599  C   SER   115      70.534  45.108  18.413  1.00  0.00           C  
ATOM   1600  O   SER   115      69.767  45.159  17.428  1.00  0.00           O  
ATOM   1601  N   ASN   116      71.584  45.913  18.609  1.00  0.00           N  
ATOM   1602  H   ASN   116      72.080  45.948  19.488  1.00  0.00           H  
ATOM   1603  CA  ASN   116      72.101  46.898  17.638  1.00  0.00           C  
ATOM   1604  HA  ASN   116      72.079  46.448  16.646  1.00  0.00           H  
ATOM   1605  CB  ASN   116      71.075  48.080  17.694  1.00  0.00           C  
ATOM   1606  HB2 ASN   116      71.468  49.034  17.342  1.00  0.00           H  
ATOM   1607  HB3 ASN   116      70.209  47.860  17.069  1.00  0.00           H  
ATOM   1608  CG  ASN   116      70.633  48.376  19.125  1.00  0.00           C  
ATOM   1609  OD1 ASN   116      69.767  47.757  19.743  1.00  0.00           O  
ATOM   1610  ND2 ASN   116      71.290  49.341  19.727  1.00  0.00           N  
ATOM   1611 HD21 ASN   116      72.096  49.715  19.246  1.00  0.00           H  
ATOM   1612 HD22 ASN   116      71.042  49.567  20.679  1.00  0.00           H  
ATOM   1613  C   ASN   116      73.505  47.273  18.098  1.00  0.00           C  
ATOM   1614  O   ASN   116      73.734  47.178  19.294  1.00  0.00           O  
ATOM   1615  N   VAL   117      74.310  47.967  17.274  1.00  0.00           N  
ATOM   1616  H   VAL   117      74.124  48.028  16.283  1.00  0.00           H  
ATOM   1617  CA  VAL   117      75.304  48.895  17.809  1.00  0.00           C  
ATOM   1618  HA  VAL   117      75.987  48.250  18.362  1.00  0.00           H  
ATOM   1619  CB  VAL   117      76.218  49.582  16.773  1.00  0.00           C  
ATOM   1620  HB  VAL   117      75.622  50.268  16.172  1.00  0.00           H  
ATOM   1621  CG1 VAL   117      77.341  50.418  17.415  1.00  0.00           C  
ATOM   1622 HG11 VAL   117      76.950  51.293  17.935  1.00  0.00           H  
ATOM   1623 HG12 VAL   117      77.912  50.959  16.661  1.00  0.00           H  
ATOM   1624 HG13 VAL   117      77.985  49.914  18.136  1.00  0.00           H  
ATOM   1625  CG2 VAL   117      77.066  48.620  15.807  1.00  0.00           C  
ATOM   1626 HG21 VAL   117      77.837  48.148  16.416  1.00  0.00           H  
ATOM   1627 HG22 VAL   117      76.340  47.886  15.455  1.00  0.00           H  
ATOM   1628 HG23 VAL   117      77.529  49.088  14.938  1.00  0.00           H  
ATOM   1629  C   VAL   117      74.756  49.911  18.857  1.00  0.00           C  
ATOM   1630  O   VAL   117      73.799  50.624  18.558  1.00  0.00           O  
ATOM   1631  N   GLY   118      75.384  50.029  20.100  1.00  0.00           N  
ATOM   1632  H   GLY   118      76.071  49.312  20.288  1.00  0.00           H  
ATOM   1633  CA  GLY   118      74.813  50.697  21.240  1.00  0.00           C  
ATOM   1634  HA2 GLY   118      74.106  51.488  20.992  1.00  0.00           H  
ATOM   1635  HA3 GLY   118      75.595  51.191  21.817  1.00  0.00           H  
ATOM   1636  C   GLY   118      74.028  49.825  22.164  1.00  0.00           C  
ATOM   1637  O   GLY   118      73.881  50.366  23.280  1.00  0.00           O  
ATOM   1638  N   GLY   119      73.723  48.568  21.884  1.00  0.00           N  
ATOM   1639  H   GLY   119      73.823  48.176  20.959  1.00  0.00           H  
ATOM   1640  CA  GLY   119      73.036  47.880  22.960  1.00  0.00           C  
ATOM   1641  HA2 GLY   119      73.599  47.811  23.890  1.00  0.00           H  
ATOM   1642  HA3 GLY   119      72.886  46.876  22.564  1.00  0.00           H  
ATOM   1643  C   GLY   119      71.652  48.360  23.358  1.00  0.00           C  
ATOM   1644  O   GLY   119      71.012  49.271  22.753  1.00  0.00           O  
ATOM   1645  N   MET   120      71.207  47.899  24.493  1.00  0.00           N  
ATOM   1646  H   MET   120      71.696  47.071  24.801  1.00  0.00           H  
ATOM   1647  CA  MET   120      69.964  48.321  25.150  1.00  0.00           C  
ATOM   1648  HA  MET   120      69.127  48.265  24.453  1.00  0.00           H  
ATOM   1649  CB  MET   120      69.646  47.421  26.404  1.00  0.00           C  
ATOM   1650  HB2 MET   120      70.527  47.259  27.026  1.00  0.00           H  
ATOM   1651  HB3 MET   120      68.869  47.969  26.936  1.00  0.00           H  
ATOM   1652  CG  MET   120      68.895  46.150  26.007  1.00  0.00           C  
ATOM   1653  HG2 MET   120      68.170  46.400  25.232  1.00  0.00           H  
ATOM   1654  HG3 MET   120      69.549  45.362  25.634  1.00  0.00           H  
ATOM   1655  SD  MET   120      68.044  45.236  27.306  1.00  0.00           S  
ATOM   1656  CE  MET   120      69.396  44.816  28.303  1.00  0.00           C  
ATOM   1657  HE1 MET   120      69.260  43.835  28.758  1.00  0.00           H  
ATOM   1658  HE2 MET   120      69.514  45.671  28.969  1.00  0.00           H  
ATOM   1659  HE3 MET   120      70.248  44.873  27.625  1.00  0.00           H  
ATOM   1660  C   MET   120      69.970  49.824  25.514  1.00  0.00           C  
ATOM   1661  O   MET   120      68.970  50.445  25.365  1.00  0.00           O  
ATOM   1662  N   ALA   121      71.090  50.346  25.948  1.00  0.00           N  
ATOM   1663  H   ALA   121      71.907  49.826  26.237  1.00  0.00           H  
ATOM   1664  CA  ALA   121      71.288  51.736  26.189  1.00  0.00           C  
ATOM   1665  HA  ALA   121      70.625  52.127  26.961  1.00  0.00           H  
ATOM   1666  CB  ALA   121      72.652  51.932  26.775  1.00  0.00           C  
ATOM   1667  HB1 ALA   121      73.336  51.347  26.160  1.00  0.00           H  
ATOM   1668  HB2 ALA   121      72.569  51.519  27.780  1.00  0.00           H  
ATOM   1669  HB3 ALA   121      72.960  52.974  26.862  1.00  0.00           H  
ATOM   1670  C   ALA   121      71.006  52.689  25.002  1.00  0.00           C  
ATOM   1671  O   ALA   121      70.831  53.877  25.157  1.00  0.00           O  
ATOM   1672  N   ALA   122      70.794  52.175  23.803  1.00  0.00           N  
ATOM   1673  H   ALA   122      70.940  51.190  23.631  1.00  0.00           H  
ATOM   1674  CA  ALA   122      70.269  52.961  22.761  1.00  0.00           C  
ATOM   1675  HA  ALA   122      70.820  53.899  22.696  1.00  0.00           H  
ATOM   1676  CB  ALA   122      70.432  52.266  21.442  1.00  0.00           C  
ATOM   1677  HB1 ALA   122      69.782  51.391  21.469  1.00  0.00           H  
ATOM   1678  HB2 ALA   122      70.094  53.051  20.764  1.00  0.00           H  
ATOM   1679  HB3 ALA   122      71.502  52.134  21.282  1.00  0.00           H  
ATOM   1680  C   ALA   122      68.783  53.270  23.008  1.00  0.00           C  
ATOM   1681  O   ALA   122      68.286  54.124  22.264  1.00  0.00           O  
ATOM   1682  N   HIE   123      68.086  52.679  23.955  1.00  0.00           N  
ATOM   1683  H   HIE   123      68.617  52.064  24.554  1.00  0.00           H  
ATOM   1684  CA  HIE   123      66.635  52.709  24.220  1.00  0.00           C  
ATOM   1685  HA  HIE   123      66.223  53.586  23.723  1.00  0.00           H  
ATOM   1686  CB  HIE   123      65.992  51.440  23.640  1.00  0.00           C  
ATOM   1687  HB2 HIE   123      66.345  50.583  24.213  1.00  0.00           H  
ATOM   1688  HB3 HIE   123      64.913  51.557  23.737  1.00  0.00           H  
ATOM   1689  CG  HIE   123      66.245  51.120  22.184  1.00  0.00           C  
ATOM   1690  ND1 HIE   123      65.888  51.999  21.088  1.00  0.00           N  
ATOM   1691  CE1 HIE   123      66.513  51.523  19.973  1.00  0.00           C  
ATOM   1692  HE1 HIE   123      66.413  51.914  18.971  1.00  0.00           H  
ATOM   1693  NE2 HIE   123      67.320  50.530  20.350  1.00  0.00           N  
ATOM   1694  HE2 HIE   123      67.889  50.066  19.657  1.00  0.00           H  
ATOM   1695  CD2 HIE   123      67.193  50.236  21.716  1.00  0.00           C  
ATOM   1696  HD2 HIE   123      67.708  49.450  22.249  1.00  0.00           H  
ATOM   1697  C   HIE   123      66.235  52.836  25.698  1.00  0.00           C  
ATOM   1698  O   HIE   123      65.064  53.013  25.951  1.00  0.00           O  
ATOM   1699  N   TRP   124      67.168  52.801  26.676  1.00  0.00           N  
ATOM   1700  H   TRP   124      68.112  52.647  26.350  1.00  0.00           H  
ATOM   1701  CA  TRP   124      67.009  52.879  28.143  1.00  0.00           C  
ATOM   1702  HA  TRP   124      66.159  52.210  28.278  1.00  0.00           H  
ATOM   1703  CB  TRP   124      68.363  52.416  28.747  1.00  0.00           C  
ATOM   1704  HB2 TRP   124      68.059  52.153  29.760  1.00  0.00           H  
ATOM   1705  HB3 TRP   124      68.616  51.433  28.350  1.00  0.00           H  
ATOM   1706  CG  TRP   124      69.540  53.363  28.910  1.00  0.00           C  
ATOM   1707  CD1 TRP   124      69.749  54.397  28.106  1.00  0.00           C  
ATOM   1708  HD1 TRP   124      69.064  54.699  27.328  1.00  0.00           H  
ATOM   1709  NE1 TRP   124      70.922  55.065  28.447  1.00  0.00           N  
ATOM   1710  HE1 TRP   124      71.246  55.941  28.063  1.00  0.00           H  
ATOM   1711  CE2 TRP   124      71.556  54.399  29.492  1.00  0.00           C  
ATOM   1712  CZ2 TRP   124      72.566  54.804  30.332  1.00  0.00           C  
ATOM   1713  HZ2 TRP   124      73.134  55.682  30.060  1.00  0.00           H  
ATOM   1714  CH2 TRP   124      72.680  54.289  31.654  1.00  0.00           C  
ATOM   1715  HH2 TRP   124      73.367  54.693  32.383  1.00  0.00           H  
ATOM   1716  CZ3 TRP   124      71.810  53.200  32.075  1.00  0.00           C  
ATOM   1717  HZ3 TRP   124      71.837  52.801  33.078  1.00  0.00           H  
ATOM   1718  CE3 TRP   124      70.879  52.728  31.154  1.00  0.00           C  
ATOM   1719  HE3 TRP   124      70.199  51.916  31.366  1.00  0.00           H  
ATOM   1720  CD2 TRP   124      70.667  53.312  29.866  1.00  0.00           C  
ATOM   1721  C   TRP   124      66.613  54.168  28.636  1.00  0.00           C  
ATOM   1722  O   TRP   124      66.794  55.160  27.948  1.00  0.00           O  
ATOM   1723  N   THR   125      66.056  54.216  29.837  1.00  0.00           N  
ATOM   1724  H   THR   125      65.906  53.356  30.346  1.00  0.00           H  
ATOM   1725  CA  THR   125      65.709  55.482  30.610  1.00  0.00           C  
ATOM   1726  HA  THR   125      65.637  56.271  29.862  1.00  0.00           H  
ATOM   1727  CB  THR   125      64.444  55.290  31.268  1.00  0.00           C  
ATOM   1728  HB  THR   125      64.155  56.201  31.792  1.00  0.00           H  
ATOM   1729  CG2 THR   125      63.282  55.068  30.334  1.00  0.00           C  
ATOM   1730 HG21 THR   125      63.286  54.096  29.841  1.00  0.00           H  
ATOM   1731 HG22 THR   125      62.436  55.197  31.008  1.00  0.00           H  
ATOM   1732 HG23 THR   125      63.220  55.916  29.652  1.00  0.00           H  
ATOM   1733  OG1 THR   125      64.421  54.158  32.113  1.00  0.00           O  
ATOM   1734  HG1 THR   125      64.884  54.471  32.894  1.00  0.00           H  
ATOM   1735  C   THR   125      66.819  56.006  31.554  1.00  0.00           C  
ATOM   1736  O   THR   125      66.520  56.735  32.478  1.00  0.00           O  
ATOM   1737  N   ALA   126      68.119  55.618  31.368  1.00  0.00           N  
ATOM   1738  H   ALA   126      68.374  55.020  30.594  1.00  0.00           H  
ATOM   1739  CA  ALA   126      69.321  56.158  31.952  1.00  0.00           C  
ATOM   1740  HA  ALA   126      70.163  55.565  31.596  1.00  0.00           H  
ATOM   1741  CB  ALA   126      69.558  57.477  31.254  1.00  0.00           C  
ATOM   1742  HB1 ALA   126      70.374  57.996  31.757  1.00  0.00           H  
ATOM   1743  HB2 ALA   126      68.653  58.085  31.249  1.00  0.00           H  
ATOM   1744  HB3 ALA   126      69.825  57.230  30.227  1.00  0.00           H  
ATOM   1745  C   ALA   126      69.600  56.181  33.537  1.00  0.00           C  
ATOM   1746  O   ALA   126      70.574  56.780  33.956  1.00  0.00           O  
ATOM   1747  N   ALA   127      68.728  55.547  34.349  1.00  0.00           N  
ATOM   1748  H   ALA   127      68.062  54.897  33.957  1.00  0.00           H  
ATOM   1749  CA  ALA   127      68.703  55.762  35.776  1.00  0.00           C  
ATOM   1750  HA  ALA   127      68.836  56.825  35.978  1.00  0.00           H  
ATOM   1751  CB  ALA   127      67.406  55.226  36.344  1.00  0.00           C  
ATOM   1752  HB1 ALA   127      66.598  55.479  35.657  1.00  0.00           H  
ATOM   1753  HB2 ALA   127      67.169  55.753  37.268  1.00  0.00           H  
ATOM   1754  HB3 ALA   127      67.462  54.174  36.621  1.00  0.00           H  
ATOM   1755  C   ALA   127      69.930  55.057  36.361  1.00  0.00           C  
ATOM   1756  O   ALA   127      70.093  53.868  36.042  1.00  0.00           O  
ATOM   1757  N   CYS   128      70.666  55.711  37.194  1.00  0.00           N  
ATOM   1758  H   CYS   128      70.477  56.695  37.317  1.00  0.00           H  
ATOM   1759  CA  CYS   128      71.984  55.179  37.713  1.00  0.00           C  
ATOM   1760  HA  CYS   128      72.144  54.110  37.566  1.00  0.00           H  
ATOM   1761  CB  CYS   128      73.105  55.688  36.780  1.00  0.00           C  
ATOM   1762  HB2 CYS   128      73.155  56.776  36.823  1.00  0.00           H  
ATOM   1763  HB3 CYS   128      73.989  55.310  37.294  1.00  0.00           H  
ATOM   1764  SG  CYS   128      73.107  54.939  35.250  1.00  0.00           S  
ATOM   1765  HG  CYS   128      72.023  55.587  34.814  1.00  0.00           H  
ATOM   1766  C   CYS   128      72.267  55.391  39.214  1.00  0.00           C  
ATOM   1767  O   CYS   128      73.159  56.155  39.545  1.00  0.00           O  
ATOM   1768  N   PRO   129      71.438  54.875  40.160  1.00  0.00           N  
ATOM   1769  CD  PRO   129      70.296  54.142  39.884  1.00  0.00           C  
ATOM   1770  HD2 PRO   129      69.652  54.875  39.397  1.00  0.00           H  
ATOM   1771  HD3 PRO   129      70.609  53.327  39.233  1.00  0.00           H  
ATOM   1772  CG  PRO   129      69.791  53.668  41.254  1.00  0.00           C  
ATOM   1773  HG2 PRO   129      70.146  52.681  41.550  1.00  0.00           H  
ATOM   1774  HG3 PRO   129      68.707  53.651  41.365  1.00  0.00           H  
ATOM   1775  CB  PRO   129      70.375  54.696  42.304  1.00  0.00           C  
ATOM   1776  HB2 PRO   129      69.763  55.597  42.347  1.00  0.00           H  
ATOM   1777  HB3 PRO   129      70.447  54.209  43.277  1.00  0.00           H  
ATOM   1778  CA  PRO   129      71.734  55.055  41.620  1.00  0.00           C  
ATOM   1779  HA  PRO   129      71.847  56.106  41.884  1.00  0.00           H  
ATOM   1780  C   PRO   129      72.899  54.193  42.136  1.00  0.00           C  
ATOM   1781  O   PRO   129      73.200  53.173  41.513  1.00  0.00           O  
ATOM   1782  N   ARG   130      73.530  54.647  43.263  1.00  0.00           N  
ATOM   1783  H   ARG   130      73.137  55.474  43.688  1.00  0.00           H  
ATOM   1784  CA  ARG   130      74.526  53.790  43.942  1.00  0.00           C  
ATOM   1785  HA  ARG   130      75.086  53.193  43.223  1.00  0.00           H  
ATOM   1786  CB  ARG   130      75.753  54.595  44.488  1.00  0.00           C  
ATOM   1787  HB2 ARG   130      75.372  55.429  45.077  1.00  0.00           H  
ATOM   1788  HB3 ARG   130      76.386  53.956  45.103  1.00  0.00           H  
ATOM   1789  CG  ARG   130      76.684  55.156  43.399  1.00  0.00           C  
ATOM   1790  HG2 ARG   130      77.138  54.332  42.849  1.00  0.00           H  
ATOM   1791  HG3 ARG   130      76.108  55.859  42.797  1.00  0.00           H  
ATOM   1792  CD  ARG   130      77.753  56.056  43.990  1.00  0.00           C  
ATOM   1793  HD2 ARG   130      77.206  56.729  44.649  1.00  0.00           H  
ATOM   1794  HD3 ARG   130      78.429  55.482  44.624  1.00  0.00           H  
ATOM   1795  NE  ARG   130      78.387  56.852  42.934  1.00  0.00           N  
ATOM   1796  HE  ARG   130      77.808  57.415  42.328  1.00  0.00           H  
ATOM   1797  CZ  ARG   130      79.681  57.120  42.879  1.00  0.00           C  
ATOM   1798  NH1 ARG   130      80.597  56.452  43.604  1.00  0.00           N  
ATOM   1799 HH11 ARG   130      80.307  55.757  44.276  1.00  0.00           H  
ATOM   1800 HH12 ARG   130      81.585  56.574  43.432  1.00  0.00           H  
ATOM   1801  NH2 ARG   130      80.195  57.999  42.094  1.00  0.00           N  
ATOM   1802 HH21 ARG   130      79.621  58.748  41.733  1.00  0.00           H  
ATOM   1803 HH22 ARG   130      81.169  58.236  42.217  1.00  0.00           H  
ATOM   1804  C   ARG   130      73.905  52.941  44.991  1.00  0.00           C  
ATOM   1805  O   ARG   130      73.354  53.559  45.940  1.00  0.00           O  
ATOM   1806  N   PRO   131      74.088  51.603  45.003  1.00  0.00           N  
ATOM   1807  CD  PRO   131      74.646  50.866  43.895  1.00  0.00           C  
ATOM   1808  HD2 PRO   131      75.733  50.873  43.979  1.00  0.00           H  
ATOM   1809  HD3 PRO   131      74.262  51.237  42.944  1.00  0.00           H  
ATOM   1810  CG  PRO   131      74.087  49.460  44.110  1.00  0.00           C  
ATOM   1811  HG2 PRO   131      73.070  49.331  43.742  1.00  0.00           H  
ATOM   1812  HG3 PRO   131      74.674  48.674  43.635  1.00  0.00           H  
ATOM   1813  CB  PRO   131      73.972  49.280  45.619  1.00  0.00           C  
ATOM   1814  HB2 PRO   131      74.962  49.124  46.048  1.00  0.00           H  
ATOM   1815  HB3 PRO   131      73.335  48.467  45.968  1.00  0.00           H  
ATOM   1816  CA  PRO   131      73.571  50.737  46.053  1.00  0.00           C  
ATOM   1817  HA  PRO   131      72.491  50.854  45.963  1.00  0.00           H  
ATOM   1818  C   PRO   131      74.012  51.052  47.459  1.00  0.00           C  
ATOM   1819  O   PRO   131      75.158  51.528  47.662  1.00  0.00           O  
ATOM   1820  N   GLY   132      73.233  50.726  48.525  1.00  0.00           N  
ATOM   1821  H   GLY   132      72.322  50.314  48.380  1.00  0.00           H  
ATOM   1822  CA  GLY   132      73.605  51.043  49.903  1.00  0.00           C  
ATOM   1823  HA2 GLY   132      72.728  51.128  50.545  1.00  0.00           H  
ATOM   1824  HA3 GLY   132      74.106  52.011  49.878  1.00  0.00           H  
ATOM   1825  C   GLY   132      74.562  50.140  50.581  1.00  0.00           C  
ATOM   1826  O   GLY   132      74.808  49.013  50.167  1.00  0.00           O  
ATOM   1827  N   GLY   133      75.302  50.665  51.617  1.00  0.00           N  
ATOM   1828  H   GLY   133      75.196  51.648  51.826  1.00  0.00           H  
ATOM   1829  CA  GLY   133      76.430  50.046  52.314  1.00  0.00           C  
ATOM   1830  HA2 GLY   133      76.589  50.716  53.159  1.00  0.00           H  
ATOM   1831  HA3 GLY   133      77.297  50.011  51.654  1.00  0.00           H  
ATOM   1832  C   GLY   133      75.968  48.658  52.791  1.00  0.00           C  
ATOM   1833  O   GLY   133      76.749  47.727  52.666  1.00  0.00           O  
ATOM   1834  N   LYS   134      74.721  48.488  53.318  1.00  0.00           N  
ATOM   1835  H   LYS   134      74.065  49.252  53.384  1.00  0.00           H  
ATOM   1836  CA  LYS   134      74.088  47.192  53.739  1.00  0.00           C  
ATOM   1837  HA  LYS   134      74.821  46.654  54.341  1.00  0.00           H  
ATOM   1838  CB  LYS   134      72.767  47.283  54.561  1.00  0.00           C  
ATOM   1839  HB2 LYS   134      71.950  47.638  53.933  1.00  0.00           H  
ATOM   1840  HB3 LYS   134      72.479  46.297  54.923  1.00  0.00           H  
ATOM   1841  CG  LYS   134      73.002  48.227  55.733  1.00  0.00           C  
ATOM   1842  HG2 LYS   134      73.992  48.055  56.156  1.00  0.00           H  
ATOM   1843  HG3 LYS   134      72.764  49.247  55.431  1.00  0.00           H  
ATOM   1844  CD  LYS   134      71.977  47.817  56.889  1.00  0.00           C  
ATOM   1845  HD2 LYS   134      72.269  48.551  57.640  1.00  0.00           H  
ATOM   1846  HD3 LYS   134      72.145  46.763  57.110  1.00  0.00           H  
ATOM   1847  CE  LYS   134      70.524  48.159  56.464  1.00  0.00           C  
ATOM   1848  HE2 LYS   134      70.340  49.230  56.390  1.00  0.00           H  
ATOM   1849  HE3 LYS   134      70.310  47.953  55.415  1.00  0.00           H  
ATOM   1850  NZ  LYS   134      69.553  47.471  57.368  1.00  0.00           N  
ATOM   1851  HZ1 LYS   134      69.610  46.468  57.266  1.00  0.00           H  
ATOM   1852  HZ2 LYS   134      68.635  47.813  57.122  1.00  0.00           H  
ATOM   1853  HZ3 LYS   134      69.613  47.672  58.356  1.00  0.00           H  
ATOM   1854  C   LYS   134      73.836  46.206  52.571  1.00  0.00           C  
ATOM   1855  O   LYS   134      73.296  45.140  52.789  1.00  0.00           O  
ATOM   1856  N   GLU   135      74.003  46.611  51.307  1.00  0.00           N  
ATOM   1857  H   GLU   135      74.372  47.549  51.246  1.00  0.00           H  
ATOM   1858  CA  GLU   135      73.769  45.789  50.108  1.00  0.00           C  
ATOM   1859  HA  GLU   135      73.769  44.751  50.441  1.00  0.00           H  
ATOM   1860  CB  GLU   135      72.302  46.176  49.732  1.00  0.00           C  
ATOM   1861  HB2 GLU   135      72.066  45.632  48.817  1.00  0.00           H  
ATOM   1862  HB3 GLU   135      71.688  45.839  50.567  1.00  0.00           H  
ATOM   1863  CG  GLU   135      72.160  47.659  49.319  1.00  0.00           C  
ATOM   1864  HG2 GLU   135      73.037  48.056  48.808  1.00  0.00           H  
ATOM   1865  HG3 GLU   135      72.075  48.213  50.254  1.00  0.00           H  
ATOM   1866  CD  GLU   135      70.889  47.957  48.356  1.00  0.00           C  
ATOM   1867  OE1 GLU   135      70.472  47.034  47.638  1.00  0.00           O  
ATOM   1868  OE2 GLU   135      70.510  49.164  48.335  1.00  0.00           O  
ATOM   1869  C   GLU   135      74.801  45.927  48.995  1.00  0.00           C  
ATOM   1870  O   GLU   135      74.536  45.599  47.775  1.00  0.00           O  
ATOM   1871  N   ARG   136      75.924  46.565  49.231  1.00  0.00           N  
ATOM   1872  H   ARG   136      75.985  46.979  50.150  1.00  0.00           H  
ATOM   1873  CA  ARG   136      77.089  46.660  48.350  1.00  0.00           C  
ATOM   1874  HA  ARG   136      76.708  46.885  47.354  1.00  0.00           H  
ATOM   1875  CB  ARG   136      77.989  47.878  48.793  1.00  0.00           C  
ATOM   1876  HB2 ARG   136      78.109  47.945  49.874  1.00  0.00           H  
ATOM   1877  HB3 ARG   136      78.987  47.547  48.508  1.00  0.00           H  
ATOM   1878  CG  ARG   136      77.585  49.249  48.187  1.00  0.00           C  
ATOM   1879  HG2 ARG   136      76.543  49.409  48.464  1.00  0.00           H  
ATOM   1880  HG3 ARG   136      77.602  49.276  47.097  1.00  0.00           H  
ATOM   1881  CD  ARG   136      78.432  50.342  48.831  1.00  0.00           C  
ATOM   1882  HD2 ARG   136      78.529  50.199  49.907  1.00  0.00           H  
ATOM   1883  HD3 ARG   136      79.382  50.231  48.307  1.00  0.00           H  
ATOM   1884  NE  ARG   136      77.774  51.655  48.619  1.00  0.00           N  
ATOM   1885  HE  ARG   136      76.819  51.883  48.859  1.00  0.00           H  
ATOM   1886  CZ  ARG   136      78.469  52.496  47.886  1.00  0.00           C  
ATOM   1887  NH1 ARG   136      79.751  52.511  47.633  1.00  0.00           N  
ATOM   1888 HH11 ARG   136      80.439  51.991  48.159  1.00  0.00           H  
ATOM   1889 HH12 ARG   136      80.162  53.252  47.083  1.00  0.00           H  
ATOM   1890  NH2 ARG   136      77.934  53.585  47.411  1.00  0.00           N  
ATOM   1891 HH21 ARG   136      76.979  53.904  47.493  1.00  0.00           H  
ATOM   1892 HH22 ARG   136      78.558  54.232  46.950  1.00  0.00           H  
ATOM   1893  C   ARG   136      77.864  45.404  48.340  1.00  0.00           C  
ATOM   1894  O   ARG   136      78.030  44.824  49.451  1.00  0.00           O  
ATOM   1895  N   ILE   137      78.521  45.122  47.182  1.00  0.00           N  
ATOM   1896  H   ILE   137      78.284  45.809  46.480  1.00  0.00           H  
ATOM   1897  CA  ILE   137      79.271  43.887  46.895  1.00  0.00           C  
ATOM   1898  HA  ILE   137      78.564  43.061  46.978  1.00  0.00           H  
ATOM   1899  CB  ILE   137      79.934  43.902  45.488  1.00  0.00           C  
ATOM   1900  HB  ILE   137      80.644  44.716  45.345  1.00  0.00           H  
ATOM   1901  CG2 ILE   137      80.620  42.542  45.213  1.00  0.00           C  
ATOM   1902 HG21 ILE   137      80.733  42.449  44.133  1.00  0.00           H  
ATOM   1903 HG22 ILE   137      80.179  41.638  45.633  1.00  0.00           H  
ATOM   1904 HG23 ILE   137      81.577  42.514  45.733  1.00  0.00           H  
ATOM   1905  CG1 ILE   137      78.768  44.120  44.509  1.00  0.00           C  
ATOM   1906 HG12 ILE   137      78.303  45.073  44.765  1.00  0.00           H  
ATOM   1907 HG13 ILE   137      77.960  43.420  44.725  1.00  0.00           H  
ATOM   1908  CD1 ILE   137      79.130  44.131  42.975  1.00  0.00           C  
ATOM   1909 HD11 ILE   137      78.222  44.302  42.397  1.00  0.00           H  
ATOM   1910 HD12 ILE   137      79.388  43.134  42.619  1.00  0.00           H  
ATOM   1911 HD13 ILE   137      79.826  44.935  42.733  1.00  0.00           H  
ATOM   1912  C   ILE   137      80.464  43.601  47.917  1.00  0.00           C  
ATOM   1913  O   ILE   137      81.348  44.481  48.119  1.00  0.00           O  
ATOM   1914  N   PRO   138      80.549  42.415  48.491  1.00  0.00           N  
ATOM   1915  CD  PRO   138      79.420  41.465  48.711  1.00  0.00           C  
ATOM   1916  HD2 PRO   138      78.628  42.056  49.171  1.00  0.00           H  
ATOM   1917  HD3 PRO   138      79.070  41.093  47.747  1.00  0.00           H  
ATOM   1918  CG  PRO   138      79.989  40.357  49.494  1.00  0.00           C  
ATOM   1919  HG2 PRO   138      79.299  39.653  49.959  1.00  0.00           H  
ATOM   1920  HG3 PRO   138      80.603  39.728  48.849  1.00  0.00           H  
ATOM   1921  CB  PRO   138      80.946  41.062  50.458  1.00  0.00           C  
ATOM   1922  HB2 PRO   138      80.468  41.490  51.339  1.00  0.00           H  
ATOM   1923  HB3 PRO   138      81.648  40.289  50.773  1.00  0.00           H  
ATOM   1924  CA  PRO   138      81.553  42.184  49.548  1.00  0.00           C  
ATOM   1925  HA  PRO   138      81.688  43.082  50.151  1.00  0.00           H  
ATOM   1926  C   PRO   138      82.870  41.755  48.962  1.00  0.00           C  
ATOM   1927  O   PRO   138      83.932  41.759  49.636  1.00  0.00           O  
ATOM   1928  N   PHE   139      82.866  41.465  47.647  1.00  0.00           N  
ATOM   1929  H   PHE   139      82.050  41.558  47.060  1.00  0.00           H  
ATOM   1930  CA  PHE   139      84.025  40.880  46.987  1.00  0.00           C  
ATOM   1931  HA  PHE   139      84.667  40.514  47.788  1.00  0.00           H  
ATOM   1932  CB  PHE   139      83.642  39.742  46.033  1.00  0.00           C  
ATOM   1933  HB2 PHE   139      83.542  40.126  45.017  1.00  0.00           H  
ATOM   1934  HB3 PHE   139      84.566  39.185  45.879  1.00  0.00           H  
ATOM   1935  CG  PHE   139      82.583  38.806  46.586  1.00  0.00           C  
ATOM   1936  CD1 PHE   139      82.899  38.002  47.700  1.00  0.00           C  
ATOM   1937  HD1 PHE   139      83.852  38.094  48.200  1.00  0.00           H  
ATOM   1938  CE1 PHE   139      81.996  37.010  48.113  1.00  0.00           C  
ATOM   1939  HE1 PHE   139      82.265  36.289  48.870  1.00  0.00           H  
ATOM   1940  CZ  PHE   139      80.697  36.961  47.541  1.00  0.00           C  
ATOM   1941  HZ  PHE   139      79.993  36.225  47.898  1.00  0.00           H  
ATOM   1942  CE2 PHE   139      80.391  37.738  46.440  1.00  0.00           C  
ATOM   1943  HE2 PHE   139      79.458  37.612  45.911  1.00  0.00           H  
ATOM   1944  CD2 PHE   139      81.334  38.693  45.951  1.00  0.00           C  
ATOM   1945  HD2 PHE   139      81.082  39.201  45.032  1.00  0.00           H  
ATOM   1946  C   PHE   139      84.928  41.958  46.338  1.00  0.00           C  
ATOM   1947  O   PHE   139      85.673  41.636  45.433  1.00  0.00           O  
ATOM   1948  N   LEU   140      84.636  43.258  46.669  1.00  0.00           N  
ATOM   1949  H   LEU   140      83.950  43.497  47.371  1.00  0.00           H  
ATOM   1950  CA  LEU   140      85.285  44.483  46.112  1.00  0.00           C  
ATOM   1951  HA  LEU   140      86.238  44.327  45.607  1.00  0.00           H  
ATOM   1952  CB  LEU   140      84.346  45.088  45.024  1.00  0.00           C  
ATOM   1953  HB2 LEU   140      83.379  45.434  45.389  1.00  0.00           H  
ATOM   1954  HB3 LEU   140      84.886  45.953  44.641  1.00  0.00           H  
ATOM   1955  CG  LEU   140      84.162  44.120  43.762  1.00  0.00           C  
ATOM   1956  HG  LEU   140      83.871  43.115  44.066  1.00  0.00           H  
ATOM   1957  CD1 LEU   140      83.089  44.643  42.794  1.00  0.00           C  
ATOM   1958 HD11 LEU   140      82.182  44.834  43.368  1.00  0.00           H  
ATOM   1959 HD12 LEU   140      82.976  43.841  42.065  1.00  0.00           H  
ATOM   1960 HD13 LEU   140      83.351  45.566  42.276  1.00  0.00           H  
ATOM   1961  CD2 LEU   140      85.469  44.042  43.009  1.00  0.00           C  
ATOM   1962 HD21 LEU   140      85.290  43.426  42.127  1.00  0.00           H  
ATOM   1963 HD22 LEU   140      85.788  45.071  42.844  1.00  0.00           H  
ATOM   1964 HD23 LEU   140      86.208  43.485  43.584  1.00  0.00           H  
ATOM   1965  C   LEU   140      85.497  45.559  47.196  1.00  0.00           C  
ATOM   1966  O   LEU   140      84.511  46.189  47.517  1.00  0.00           O  
ATOM   1967  N   PRO   141      86.696  45.655  47.813  1.00  0.00           N  
ATOM   1968  CD  PRO   141      87.902  44.851  47.530  1.00  0.00           C  
ATOM   1969  HD2 PRO   141      88.345  45.139  46.576  1.00  0.00           H  
ATOM   1970  HD3 PRO   141      87.572  43.813  47.490  1.00  0.00           H  
ATOM   1971  CG  PRO   141      88.780  45.110  48.744  1.00  0.00           C  
ATOM   1972  HG2 PRO   141      88.402  44.576  49.616  1.00  0.00           H  
ATOM   1973  HG3 PRO   141      89.799  44.941  48.397  1.00  0.00           H  
ATOM   1974  CB  PRO   141      88.527  46.608  48.955  1.00  0.00           C  
ATOM   1975  HB2 PRO   141      89.095  47.190  48.230  1.00  0.00           H  
ATOM   1976  HB3 PRO   141      88.787  47.042  49.921  1.00  0.00           H  
ATOM   1977  CA  PRO   141      87.028  46.740  48.694  1.00  0.00           C  
ATOM   1978  HA  PRO   141      86.479  46.611  49.626  1.00  0.00           H  
ATOM   1979  C   PRO   141      86.695  48.174  48.141  1.00  0.00           C  
ATOM   1980  O   PRO   141      85.937  48.847  48.825  1.00  0.00           O  
ATOM   1981  N   ASP   142      87.249  48.558  46.971  1.00  0.00           N  
ATOM   1982  H   ASP   142      87.886  47.882  46.574  1.00  0.00           H  
ATOM   1983  CA  ASP   142      87.302  49.901  46.297  1.00  0.00           C  
ATOM   1984  HA  ASP   142      87.236  50.660  47.076  1.00  0.00           H  
ATOM   1985  CB  ASP   142      88.705  49.959  45.565  1.00  0.00           C  
ATOM   1986  HB2 ASP   142      88.824  50.905  45.037  1.00  0.00           H  
ATOM   1987  HB3 ASP   142      89.415  50.030  46.389  1.00  0.00           H  
ATOM   1988  CG  ASP   142      89.060  48.814  44.686  1.00  0.00           C  
ATOM   1989  OD1 ASP   142      88.917  47.656  45.116  1.00  0.00           O  
ATOM   1990  OD2 ASP   142      89.447  48.944  43.480  1.00  0.00           O  
ATOM   1991  C   ASP   142      86.082  50.061  45.386  1.00  0.00           C  
ATOM   1992  O   ASP   142      86.199  50.598  44.293  1.00  0.00           O  
ATOM   1993  N   LEU   143      84.917  49.572  45.834  1.00  0.00           N  
ATOM   1994  H   LEU   143      85.008  48.979  46.646  1.00  0.00           H  
ATOM   1995  CA  LEU   143      83.730  49.659  45.094  1.00  0.00           C  
ATOM   1996  HA  LEU   143      83.821  49.162  44.128  1.00  0.00           H  
ATOM   1997  CB  LEU   143      82.605  48.967  45.862  1.00  0.00           C  
ATOM   1998  HB2 LEU   143      82.491  49.323  46.886  1.00  0.00           H  
ATOM   1999  HB3 LEU   143      82.940  47.935  45.965  1.00  0.00           H  
ATOM   2000  CG  LEU   143      81.249  48.966  45.127  1.00  0.00           C  
ATOM   2001  HG  LEU   143      80.923  50.006  45.144  1.00  0.00           H  
ATOM   2002  CD1 LEU   143      81.307  48.276  43.762  1.00  0.00           C  
ATOM   2003 HD11 LEU   143      80.396  48.515  43.213  1.00  0.00           H  
ATOM   2004 HD12 LEU   143      82.140  48.761  43.252  1.00  0.00           H  
ATOM   2005 HD13 LEU   143      81.447  47.204  43.905  1.00  0.00           H  
ATOM   2006  CD2 LEU   143      80.277  48.223  45.984  1.00  0.00           C  
ATOM   2007 HD21 LEU   143      79.360  48.044  45.424  1.00  0.00           H  
ATOM   2008 HD22 LEU   143      80.815  47.395  46.446  1.00  0.00           H  
ATOM   2009 HD23 LEU   143      79.933  48.779  46.857  1.00  0.00           H  
ATOM   2010  C   LEU   143      83.334  51.098  44.664  1.00  0.00           C  
ATOM   2011  O   LEU   143      82.980  51.298  43.510  1.00  0.00           O  
ATOM   2012  N   GLU   144      83.458  52.080  45.580  1.00  0.00           N  
ATOM   2013  H   GLU   144      83.722  51.855  46.528  1.00  0.00           H  
ATOM   2014  CA  GLU   144      83.061  53.464  45.365  1.00  0.00           C  
ATOM   2015  HA  GLU   144      82.061  53.303  44.963  1.00  0.00           H  
ATOM   2016  CB  GLU   144      83.008  54.198  46.741  1.00  0.00           C  
ATOM   2017  HB2 GLU   144      82.553  53.614  47.540  1.00  0.00           H  
ATOM   2018  HB3 GLU   144      84.059  54.238  47.028  1.00  0.00           H  
ATOM   2019  CG  GLU   144      82.366  55.638  46.745  1.00  0.00           C  
ATOM   2020  HG2 GLU   144      82.518  56.168  47.686  1.00  0.00           H  
ATOM   2021  HG3 GLU   144      82.951  56.330  46.140  1.00  0.00           H  
ATOM   2022  CD  GLU   144      80.900  55.737  46.429  1.00  0.00           C  
ATOM   2023  OE1 GLU   144      80.295  54.780  45.873  1.00  0.00           O  
ATOM   2024  OE2 GLU   144      80.381  56.888  46.518  1.00  0.00           O  
ATOM   2025  C   GLU   144      83.856  54.200  44.304  1.00  0.00           C  
ATOM   2026  O   GLU   144      83.302  55.087  43.603  1.00  0.00           O  
ATOM   2027  N   GLU   145      85.110  53.750  44.154  1.00  0.00           N  
ATOM   2028  H   GLU   145      85.375  52.991  44.765  1.00  0.00           H  
ATOM   2029  CA  GLU   145      86.043  54.185  43.149  1.00  0.00           C  
ATOM   2030  HA  GLU   145      85.849  55.251  43.031  1.00  0.00           H  
ATOM   2031  CB  GLU   145      87.464  53.857  43.570  1.00  0.00           C  
ATOM   2032  HB2 GLU   145      87.566  54.110  44.625  1.00  0.00           H  
ATOM   2033  HB3 GLU   145      87.740  52.813  43.423  1.00  0.00           H  
ATOM   2034  CG  GLU   145      88.561  54.669  42.763  1.00  0.00           C  
ATOM   2035  HG2 GLU   145      89.525  54.381  43.183  1.00  0.00           H  
ATOM   2036  HG3 GLU   145      88.648  54.397  41.711  1.00  0.00           H  
ATOM   2037  CD  GLU   145      88.410  56.186  42.868  1.00  0.00           C  
ATOM   2038  OE1 GLU   145      89.101  56.822  42.054  1.00  0.00           O  
ATOM   2039  OE2 GLU   145      87.708  56.716  43.750  1.00  0.00           O  
ATOM   2040  C   GLU   145      85.820  53.554  41.724  1.00  0.00           C  
ATOM   2041  O   GLU   145      85.994  54.121  40.675  1.00  0.00           O  
ATOM   2042  N   LEU   146      85.373  52.296  41.746  1.00  0.00           N  
ATOM   2043  H   LEU   146      85.311  51.862  42.657  1.00  0.00           H  
ATOM   2044  CA  LEU   146      84.861  51.552  40.585  1.00  0.00           C  
ATOM   2045  HA  LEU   146      85.646  51.742  39.853  1.00  0.00           H  
ATOM   2046  CB  LEU   146      84.711  50.057  40.856  1.00  0.00           C  
ATOM   2047  HB2 LEU   146      84.163  49.748  39.965  1.00  0.00           H  
ATOM   2048  HB3 LEU   146      83.918  49.967  41.599  1.00  0.00           H  
ATOM   2049  CG  LEU   146      85.924  49.190  41.167  1.00  0.00           C  
ATOM   2050  HG  LEU   146      86.558  49.854  41.755  1.00  0.00           H  
ATOM   2051  CD1 LEU   146      85.543  47.948  41.924  1.00  0.00           C  
ATOM   2052 HD11 LEU   146      85.005  47.314  41.220  1.00  0.00           H  
ATOM   2053 HD12 LEU   146      84.937  48.224  42.786  1.00  0.00           H  
ATOM   2054 HD13 LEU   146      86.465  47.483  42.273  1.00  0.00           H  
ATOM   2055  CD2 LEU   146      86.780  48.900  39.878  1.00  0.00           C  
ATOM   2056 HD21 LEU   146      86.908  49.849  39.357  1.00  0.00           H  
ATOM   2057 HD22 LEU   146      87.747  48.558  40.247  1.00  0.00           H  
ATOM   2058 HD23 LEU   146      86.257  48.173  39.256  1.00  0.00           H  
ATOM   2059  C   LEU   146      83.558  52.222  40.063  1.00  0.00           C  
ATOM   2060  O   LEU   146      83.314  52.395  38.832  1.00  0.00           O  
ATOM   2061  N   LEU   147      82.668  52.702  40.943  1.00  0.00           N  
ATOM   2062  H   LEU   147      82.965  52.583  41.901  1.00  0.00           H  
ATOM   2063  CA  LEU   147      81.460  53.392  40.628  1.00  0.00           C  
ATOM   2064  HA  LEU   147      80.889  52.923  39.826  1.00  0.00           H  
ATOM   2065  CB  LEU   147      80.549  53.512  41.870  1.00  0.00           C  
ATOM   2066  HB2 LEU   147      81.131  54.025  42.636  1.00  0.00           H  
ATOM   2067  HB3 LEU   147      79.729  54.098  41.457  1.00  0.00           H  
ATOM   2068  CG  LEU   147      80.042  52.114  42.414  1.00  0.00           C  
ATOM   2069  HG  LEU   147      80.855  51.393  42.494  1.00  0.00           H  
ATOM   2070  CD1 LEU   147      79.446  52.321  43.758  1.00  0.00           C  
ATOM   2071 HD11 LEU   147      80.238  52.627  44.441  1.00  0.00           H  
ATOM   2072 HD12 LEU   147      78.900  51.491  44.207  1.00  0.00           H  
ATOM   2073 HD13 LEU   147      78.796  53.196  43.762  1.00  0.00           H  
ATOM   2074  CD2 LEU   147      78.967  51.499  41.499  1.00  0.00           C  
ATOM   2075 HD21 LEU   147      79.104  50.421  41.417  1.00  0.00           H  
ATOM   2076 HD22 LEU   147      77.989  51.676  41.944  1.00  0.00           H  
ATOM   2077 HD23 LEU   147      79.140  51.774  40.458  1.00  0.00           H  
ATOM   2078  C   LEU   147      81.800  54.782  40.203  1.00  0.00           C  
ATOM   2079  O   LEU   147      81.241  55.212  39.194  1.00  0.00           O  
ATOM   2080  N   ASN   148      82.849  55.471  40.721  1.00  0.00           N  
ATOM   2081  H   ASN   148      83.197  55.122  41.602  1.00  0.00           H  
ATOM   2082  CA  ASN   148      83.341  56.718  40.090  1.00  0.00           C  
ATOM   2083  HA  ASN   148      82.536  57.447  40.184  1.00  0.00           H  
ATOM   2084  CB  ASN   148      84.493  57.237  41.020  1.00  0.00           C  
ATOM   2085  HB2 ASN   148      85.265  56.480  41.155  1.00  0.00           H  
ATOM   2086  HB3 ASN   148      84.894  58.196  40.691  1.00  0.00           H  
ATOM   2087  CG  ASN   148      84.021  57.726  42.410  1.00  0.00           C  
ATOM   2088  OD1 ASN   148      82.852  58.033  42.569  1.00  0.00           O  
ATOM   2089  ND2 ASN   148      84.872  57.701  43.448  1.00  0.00           N  
ATOM   2090 HD21 ASN   148      85.853  57.490  43.331  1.00  0.00           H  
ATOM   2091 HD22 ASN   148      84.602  57.936  44.392  1.00  0.00           H  
ATOM   2092  C   ASN   148      83.862  56.701  38.661  1.00  0.00           C  
ATOM   2093  O   ASN   148      83.865  57.723  37.933  1.00  0.00           O  
ATOM   2094  N   ASP   149      84.351  55.592  38.271  1.00  0.00           N  
ATOM   2095  H   ASP   149      84.642  54.971  39.012  1.00  0.00           H  
ATOM   2096  CA  ASP   149      84.695  55.352  36.786  1.00  0.00           C  
ATOM   2097  HA  ASP   149      85.053  56.276  36.331  1.00  0.00           H  
ATOM   2098  CB  ASP   149      85.717  54.228  36.574  1.00  0.00           C  
ATOM   2099  HB2 ASP   149      85.690  53.855  35.550  1.00  0.00           H  
ATOM   2100  HB3 ASP   149      85.590  53.356  37.216  1.00  0.00           H  
ATOM   2101  CG  ASP   149      87.136  54.699  36.896  1.00  0.00           C  
ATOM   2102  OD1 ASP   149      87.905  53.907  37.521  1.00  0.00           O  
ATOM   2103  OD2 ASP   149      87.533  55.782  36.350  1.00  0.00           O  
ATOM   2104  C   ASP   149      83.487  55.083  35.934  1.00  0.00           C  
ATOM   2105  O   ASP   149      83.281  55.668  34.881  1.00  0.00           O  
ATOM   2106  N   ALA   150      82.515  54.328  36.446  1.00  0.00           N  
ATOM   2107  H   ALA   150      82.669  53.993  37.386  1.00  0.00           H  
ATOM   2108  CA  ALA   150      81.244  54.215  35.821  1.00  0.00           C  
ATOM   2109  HA  ALA   150      81.398  53.875  34.797  1.00  0.00           H  
ATOM   2110  CB  ALA   150      80.400  53.024  36.485  1.00  0.00           C  
ATOM   2111  HB1 ALA   150      80.140  53.487  37.438  1.00  0.00           H  
ATOM   2112  HB2 ALA   150      81.073  52.181  36.640  1.00  0.00           H  
ATOM   2113  HB3 ALA   150      79.513  52.821  35.885  1.00  0.00           H  
ATOM   2114  C   ALA   150      80.388  55.533  35.721  1.00  0.00           C  
ATOM   2115  O   ALA   150      79.929  55.860  34.600  1.00  0.00           O  
ATOM   2116  N   ASP   151      80.396  56.397  36.744  1.00  0.00           N  
ATOM   2117  H   ASP   151      80.795  56.088  37.619  1.00  0.00           H  
ATOM   2118  CA  ASP   151      79.818  57.739  36.714  1.00  0.00           C  
ATOM   2119  HA  ASP   151      78.830  57.686  36.257  1.00  0.00           H  
ATOM   2120  CB  ASP   151      79.776  58.344  38.143  1.00  0.00           C  
ATOM   2121  HB2 ASP   151      79.253  57.688  38.838  1.00  0.00           H  
ATOM   2122  HB3 ASP   151      80.775  58.507  38.546  1.00  0.00           H  
ATOM   2123  CG  ASP   151      79.175  59.758  38.278  1.00  0.00           C  
ATOM   2124  OD1 ASP   151      78.881  60.434  37.309  1.00  0.00           O  
ATOM   2125  OD2 ASP   151      79.050  60.184  39.437  1.00  0.00           O  
ATOM   2126  C   ASP   151      80.587  58.718  35.754  1.00  0.00           C  
ATOM   2127  O   ASP   151      79.970  59.315  34.873  1.00  0.00           O  
ATOM   2128  N   ARG   152      81.926  58.785  35.855  1.00  0.00           N  
ATOM   2129  H   ARG   152      82.329  58.338  36.666  1.00  0.00           H  
ATOM   2130  CA  ARG   152      82.772  59.353  34.788  1.00  0.00           C  
ATOM   2131  HA  ARG   152      82.594  60.424  34.694  1.00  0.00           H  
ATOM   2132  CB  ARG   152      84.218  59.183  35.163  1.00  0.00           C  
ATOM   2133  HB2 ARG   152      84.300  59.449  36.216  1.00  0.00           H  
ATOM   2134  HB3 ARG   152      84.493  58.128  35.149  1.00  0.00           H  
ATOM   2135  CG  ARG   152      85.268  60.059  34.385  1.00  0.00           C  
ATOM   2136  HG2 ARG   152      85.024  61.114  34.509  1.00  0.00           H  
ATOM   2137  HG3 ARG   152      85.238  59.868  33.312  1.00  0.00           H  
ATOM   2138  CD  ARG   152      86.625  59.837  35.008  1.00  0.00           C  
ATOM   2139  HD2 ARG   152      87.343  60.607  34.728  1.00  0.00           H  
ATOM   2140  HD3 ARG   152      86.675  60.017  36.082  1.00  0.00           H  
ATOM   2141  NE  ARG   152      87.124  58.455  34.817  1.00  0.00           N  
ATOM   2142  HE  ARG   152      87.091  57.854  35.627  1.00  0.00           H  
ATOM   2143  CZ  ARG   152      87.515  57.895  33.698  1.00  0.00           C  
ATOM   2144  NH1 ARG   152      87.699  58.572  32.610  1.00  0.00           N  
ATOM   2145 HH11 ARG   152      87.541  59.563  32.502  1.00  0.00           H  
ATOM   2146 HH12 ARG   152      88.075  58.107  31.796  1.00  0.00           H  
ATOM   2147  NH2 ARG   152      87.804  56.638  33.736  1.00  0.00           N  
ATOM   2148 HH21 ARG   152      87.764  56.240  34.663  1.00  0.00           H  
ATOM   2149 HH22 ARG   152      88.568  56.355  33.139  1.00  0.00           H  
ATOM   2150  C   ARG   152      82.626  58.723  33.342  1.00  0.00           C  
ATOM   2151  O   ARG   152      82.871  59.571  32.486  1.00  0.00           O  
ATOM   2152  N   LEU   153      82.209  57.474  33.091  1.00  0.00           N  
ATOM   2153  H   LEU   153      81.943  56.910  33.886  1.00  0.00           H  
ATOM   2154  CA  LEU   153      81.908  56.907  31.757  1.00  0.00           C  
ATOM   2155  HA  LEU   153      82.590  57.314  31.009  1.00  0.00           H  
ATOM   2156  CB  LEU   153      82.104  55.433  31.793  1.00  0.00           C  
ATOM   2157  HB2 LEU   153      81.842  55.040  32.776  1.00  0.00           H  
ATOM   2158  HB3 LEU   153      81.424  55.003  31.058  1.00  0.00           H  
ATOM   2159  CG  LEU   153      83.573  55.016  31.586  1.00  0.00           C  
ATOM   2160  HG  LEU   153      83.650  54.911  30.503  1.00  0.00           H  
ATOM   2161  CD1 LEU   153      84.736  55.866  32.068  1.00  0.00           C  
ATOM   2162 HD11 LEU   153      84.826  55.920  33.153  1.00  0.00           H  
ATOM   2163 HD12 LEU   153      84.611  56.834  31.583  1.00  0.00           H  
ATOM   2164 HD13 LEU   153      85.697  55.461  31.749  1.00  0.00           H  
ATOM   2165  CD2 LEU   153      83.698  53.574  32.190  1.00  0.00           C  
ATOM   2166 HD21 LEU   153      83.690  53.630  33.279  1.00  0.00           H  
ATOM   2167 HD22 LEU   153      84.653  53.116  31.932  1.00  0.00           H  
ATOM   2168 HD23 LEU   153      82.892  52.904  31.891  1.00  0.00           H  
ATOM   2169  C   LEU   153      80.415  57.246  31.258  1.00  0.00           C  
ATOM   2170  O   LEU   153      80.186  57.417  30.062  1.00  0.00           O  
ATOM   2171  N   LEU   154      79.423  57.246  32.142  1.00  0.00           N  
ATOM   2172  H   LEU   154      79.611  56.871  33.060  1.00  0.00           H  
ATOM   2173  CA  LEU   154      77.972  57.431  31.764  1.00  0.00           C  
ATOM   2174  HA  LEU   154      77.798  57.114  30.736  1.00  0.00           H  
ATOM   2175  CB  LEU   154      77.167  56.775  32.818  1.00  0.00           C  
ATOM   2176  HB2 LEU   154      76.145  57.131  32.689  1.00  0.00           H  
ATOM   2177  HB3 LEU   154      77.617  57.064  33.768  1.00  0.00           H  
ATOM   2178  CG  LEU   154      77.073  55.242  32.705  1.00  0.00           C  
ATOM   2179  HG  LEU   154      78.115  54.930  32.625  1.00  0.00           H  
ATOM   2180  CD1 LEU   154      76.424  54.656  33.944  1.00  0.00           C  
ATOM   2181 HD11 LEU   154      76.393  53.567  33.973  1.00  0.00           H  
ATOM   2182 HD12 LEU   154      75.388  54.982  33.854  1.00  0.00           H  
ATOM   2183 HD13 LEU   154      76.919  55.067  34.823  1.00  0.00           H  
ATOM   2184  CD2 LEU   154      76.252  54.902  31.492  1.00  0.00           C  
ATOM   2185 HD21 LEU   154      75.304  55.430  31.394  1.00  0.00           H  
ATOM   2186 HD22 LEU   154      76.903  55.183  30.665  1.00  0.00           H  
ATOM   2187 HD23 LEU   154      76.074  53.832  31.381  1.00  0.00           H  
ATOM   2188  C   LEU   154      77.610  58.908  31.587  1.00  0.00           C  
ATOM   2189  O   LEU   154      76.673  59.149  30.798  1.00  0.00           O  
ATOM   2190  N   GLY   155      78.158  59.822  32.424  1.00  0.00           N  
ATOM   2191  H   GLY   155      78.838  59.542  33.116  1.00  0.00           H  
ATOM   2192  CA  GLY   155      77.686  61.269  32.451  1.00  0.00           C  
ATOM   2193  HA2 GLY   155      78.488  61.785  32.979  1.00  0.00           H  
ATOM   2194  HA3 GLY   155      77.475  61.452  31.398  1.00  0.00           H  
ATOM   2195  C   GLY   155      76.486  61.386  33.407  1.00  0.00           C  
ATOM   2196  O   GLY   155      75.447  61.929  33.056  1.00  0.00           O  
ATOM   2197  N   VAL   156      76.655  60.885  34.614  1.00  0.00           N  
ATOM   2198  H   VAL   156      77.579  60.642  34.943  1.00  0.00           H  
ATOM   2199  CA  VAL   156      75.561  60.742  35.652  1.00  0.00           C  
ATOM   2200  HA  VAL   156      74.587  60.806  35.167  1.00  0.00           H  
ATOM   2201  CB  VAL   156      75.790  59.422  36.429  1.00  0.00           C  
ATOM   2202  HB  VAL   156      76.845  59.321  36.687  1.00  0.00           H  
ATOM   2203  CG1 VAL   156      75.120  59.457  37.806  1.00  0.00           C  
ATOM   2204 HG11 VAL   156      75.400  58.515  38.276  1.00  0.00           H  
ATOM   2205 HG12 VAL   156      75.435  60.249  38.486  1.00  0.00           H  
ATOM   2206 HG13 VAL   156      74.032  59.498  37.743  1.00  0.00           H  
ATOM   2207  CG2 VAL   156      75.263  58.243  35.578  1.00  0.00           C  
ATOM   2208 HG21 VAL   156      75.499  58.341  34.518  1.00  0.00           H  
ATOM   2209 HG22 VAL   156      74.174  58.217  35.565  1.00  0.00           H  
ATOM   2210 HG23 VAL   156      75.693  57.291  35.889  1.00  0.00           H  
ATOM   2211  C   VAL   156      75.508  61.890  36.545  1.00  0.00           C  
ATOM   2212  O   VAL   156      76.486  62.222  37.255  1.00  0.00           O  
ATOM   2213  N   THR   157      74.311  62.462  36.692  1.00  0.00           N  
ATOM   2214  H   THR   157      73.600  61.917  36.225  1.00  0.00           H  
ATOM   2215  CA  THR   157      74.055  63.624  37.636  1.00  0.00           C  
ATOM   2216  HA  THR   157      74.747  63.515  38.471  1.00  0.00           H  
ATOM   2217  CB  THR   157      74.364  64.876  36.751  1.00  0.00           C  
ATOM   2218  HB  THR   157      75.439  64.904  36.570  1.00  0.00           H  
ATOM   2219  CG2 THR   157      73.524  64.985  35.446  1.00  0.00           C  
ATOM   2220 HG21 THR   157      73.750  64.240  34.684  1.00  0.00           H  
ATOM   2221 HG22 THR   157      72.447  64.955  35.611  1.00  0.00           H  
ATOM   2222 HG23 THR   157      73.912  65.884  34.967  1.00  0.00           H  
ATOM   2223  OG1 THR   157      74.040  66.051  37.463  1.00  0.00           O  
ATOM   2224  HG1 THR   157      74.491  66.757  36.993  1.00  0.00           H  
ATOM   2225  C   THR   157      72.617  63.640  38.208  1.00  0.00           C  
ATOM   2226  O   THR   157      71.643  63.233  37.559  1.00  0.00           O  
ATOM   2227  N   THR   158      72.430  64.122  39.397  1.00  0.00           N  
ATOM   2228  H   THR   158      73.189  64.429  39.988  1.00  0.00           H  
ATOM   2229  CA  THR   158      71.051  64.396  39.892  1.00  0.00           C  
ATOM   2230  HA  THR   158      70.439  63.527  39.650  1.00  0.00           H  
ATOM   2231  CB  THR   158      71.040  64.669  41.408  1.00  0.00           C  
ATOM   2232  HB  THR   158      70.079  65.079  41.720  1.00  0.00           H  
ATOM   2233  CG2 THR   158      71.211  63.378  42.090  1.00  0.00           C  
ATOM   2234 HG21 THR   158      70.575  62.596  41.676  1.00  0.00           H  
ATOM   2235 HG22 THR   158      72.248  63.057  41.987  1.00  0.00           H  
ATOM   2236 HG23 THR   158      71.041  63.598  43.144  1.00  0.00           H  
ATOM   2237  OG1 THR   158      72.133  65.412  41.859  1.00  0.00           O  
ATOM   2238  HG1 THR   158      71.891  66.337  41.779  1.00  0.00           H  
ATOM   2239  C   THR   158      70.477  65.651  39.245  1.00  0.00           C  
ATOM   2240  O   THR   158      69.287  66.000  39.376  1.00  0.00           O  
ATOM   2241  N   HID   159      71.343  66.537  38.676  1.00  0.00           N  
ATOM   2242  H   HID   159      72.312  66.273  38.563  1.00  0.00           H  
ATOM   2243  CA  HID   159      70.978  67.877  38.169  1.00  0.00           C  
ATOM   2244  HA  HID   159      70.183  68.177  38.852  1.00  0.00           H  
ATOM   2245  CB  HID   159      72.205  68.842  38.272  1.00  0.00           C  
ATOM   2246  HB2 HID   159      72.926  68.492  37.533  1.00  0.00           H  
ATOM   2247  HB3 HID   159      71.933  69.853  37.967  1.00  0.00           H  
ATOM   2248  CG  HID   159      72.824  68.966  39.595  1.00  0.00           C  
ATOM   2249  ND1 HID   159      72.160  69.698  40.665  1.00  0.00           N  
ATOM   2250  HD1 HID   159      71.449  70.393  40.487  1.00  0.00           H  
ATOM   2251  CE1 HID   159      72.389  69.132  41.845  1.00  0.00           C  
ATOM   2252  HE1 HID   159      72.111  69.401  42.853  1.00  0.00           H  
ATOM   2253  NE2 HID   159      73.345  68.250  41.608  1.00  0.00           N  
ATOM   2254  CD2 HID   159      73.650  68.018  40.216  1.00  0.00           C  
ATOM   2255  HD2 HID   159      73.959  67.090  39.758  1.00  0.00           H  
ATOM   2256  C   HID   159      70.440  67.762  36.721  1.00  0.00           C  
ATOM   2257  O   HID   159      70.450  68.694  35.916  1.00  0.00           O  
ATOM   2258  N   ALA   160      69.804  66.622  36.338  1.00  0.00           N  
ATOM   2259  H   ALA   160      69.574  65.961  37.067  1.00  0.00           H  
ATOM   2260  CA  ALA   160      69.601  66.185  34.971  1.00  0.00           C  
ATOM   2261  HA  ALA   160      70.498  66.453  34.413  1.00  0.00           H  
ATOM   2262  CB  ALA   160      69.561  64.601  34.980  1.00  0.00           C  
ATOM   2263  HB1 ALA   160      68.539  64.402  35.303  1.00  0.00           H  
ATOM   2264  HB2 ALA   160      69.702  64.206  33.974  1.00  0.00           H  
ATOM   2265  HB3 ALA   160      70.251  64.171  35.706  1.00  0.00           H  
ATOM   2266  C   ALA   160      68.271  66.739  34.347  1.00  0.00           C  
ATOM   2267  O   ALA   160      67.963  66.423  33.218  1.00  0.00           O  
ATOM   2268  N   PHE   161      67.512  67.457  35.165  1.00  0.00           N  
ATOM   2269  H   PHE   161      67.695  67.576  36.151  1.00  0.00           H  
ATOM   2270  CA  PHE   161      66.230  67.960  34.812  1.00  0.00           C  
ATOM   2271  HA  PHE   161      66.048  67.798  33.750  1.00  0.00           H  
ATOM   2272  CB  PHE   161      65.241  67.144  35.572  1.00  0.00           C  
ATOM   2273  HB2 PHE   161      64.281  67.222  35.063  1.00  0.00           H  
ATOM   2274  HB3 PHE   161      65.176  67.586  36.567  1.00  0.00           H  
ATOM   2275  CG  PHE   161      65.499  65.678  35.755  1.00  0.00           C  
ATOM   2276  CD1 PHE   161      65.652  64.780  34.616  1.00  0.00           C  
ATOM   2277  HD1 PHE   161      65.526  65.098  33.591  1.00  0.00           H  
ATOM   2278  CE1 PHE   161      65.957  63.441  34.880  1.00  0.00           C  
ATOM   2279  HE1 PHE   161      66.128  62.791  34.035  1.00  0.00           H  
ATOM   2280  CZ  PHE   161      66.096  62.969  36.173  1.00  0.00           C  
ATOM   2281  HZ  PHE   161      66.231  61.903  36.283  1.00  0.00           H  
ATOM   2282  CE2 PHE   161      66.142  63.937  37.197  1.00  0.00           C  
ATOM   2283  HE2 PHE   161      66.313  63.623  38.216  1.00  0.00           H  
ATOM   2284  CD2 PHE   161      65.790  65.227  37.036  1.00  0.00           C  
ATOM   2285  HD2 PHE   161      65.639  65.834  37.916  1.00  0.00           H  
ATOM   2286  C   PHE   161      66.109  69.465  35.081  1.00  0.00           C  
ATOM   2287  O   PHE   161      64.977  70.018  35.089  1.00  0.00           O  
ATOM   2288  N   ASP   162      67.196  70.153  35.433  1.00  0.00           N  
ATOM   2289  H   ASP   162      68.058  69.665  35.630  1.00  0.00           H  
ATOM   2290  CA  ASP   162      67.214  71.545  35.811  1.00  0.00           C  
ATOM   2291  HA  ASP   162      66.805  71.547  36.822  1.00  0.00           H  
ATOM   2292  CB  ASP   162      68.681  72.037  35.949  1.00  0.00           C  
ATOM   2293  HB2 ASP   162      68.669  73.124  36.030  1.00  0.00           H  
ATOM   2294  HB3 ASP   162      69.229  71.789  35.039  1.00  0.00           H  
ATOM   2295  CG  ASP   162      69.448  71.504  37.150  1.00  0.00           C  
ATOM   2296  OD1 ASP   162      68.810  70.803  37.973  1.00  0.00           O  
ATOM   2297  OD2 ASP   162      70.605  71.911  37.402  1.00  0.00           O  
ATOM   2298  C   ASP   162      66.497  72.434  34.874  1.00  0.00           C  
ATOM   2299  O   ASP   162      66.587  72.358  33.698  1.00  0.00           O  
ATOM   2300  N   GLY   163      65.635  73.313  35.417  1.00  0.00           N  
ATOM   2301  H   GLY   163      65.771  73.481  36.404  1.00  0.00           H  
ATOM   2302  CA  GLY   163      64.814  74.302  34.665  1.00  0.00           C  
ATOM   2303  HA2 GLY   163      65.389  74.947  34.000  1.00  0.00           H  
ATOM   2304  HA3 GLY   163      64.365  75.023  35.348  1.00  0.00           H  
ATOM   2305  C   GLY   163      63.635  73.697  33.861  1.00  0.00           C  
ATOM   2306  O   GLY   163      62.946  74.377  33.109  1.00  0.00           O  
ATOM   2307  N   ALA   164      63.235  72.385  34.216  1.00  0.00           N  
ATOM   2308  H   ALA   164      63.741  71.797  34.863  1.00  0.00           H  
ATOM   2309  CA  ALA   164      61.866  71.965  34.072  1.00  0.00           C  
ATOM   2310  HA  ALA   164      61.721  72.185  33.014  1.00  0.00           H  
ATOM   2311  CB  ALA   164      61.846  70.460  34.127  1.00  0.00           C  
ATOM   2312  HB1 ALA   164      62.313  70.090  35.040  1.00  0.00           H  
ATOM   2313  HB2 ALA   164      62.612  70.038  33.476  1.00  0.00           H  
ATOM   2314  HB3 ALA   164      60.859  70.064  33.888  1.00  0.00           H  
ATOM   2315  C   ALA   164      60.746  72.668  34.919  1.00  0.00           C  
ATOM   2316  O   ALA   164      60.895  72.894  36.104  1.00  0.00           O  
ATOM   2317  N   PRO   165      59.605  73.023  34.316  1.00  0.00           N  
ATOM   2318  CD  PRO   165      59.189  72.693  32.913  1.00  0.00           C  
ATOM   2319  HD2 PRO   165      59.724  73.246  32.141  1.00  0.00           H  
ATOM   2320  HD3 PRO   165      59.372  71.655  32.634  1.00  0.00           H  
ATOM   2321  CG  PRO   165      57.664  73.054  32.892  1.00  0.00           C  
ATOM   2322  HG2 PRO   165      57.057  72.284  33.368  1.00  0.00           H  
ATOM   2323  HG3 PRO   165      57.419  73.155  31.835  1.00  0.00           H  
ATOM   2324  CB  PRO   165      57.606  74.286  33.717  1.00  0.00           C  
ATOM   2325  HB2 PRO   165      56.596  74.622  33.950  1.00  0.00           H  
ATOM   2326  HB3 PRO   165      58.033  75.129  33.174  1.00  0.00           H  
ATOM   2327  CA  PRO   165      58.582  73.965  34.869  1.00  0.00           C  
ATOM   2328  HA  PRO   165      59.145  74.875  35.078  1.00  0.00           H  
ATOM   2329  C   PRO   165      57.836  73.468  36.124  1.00  0.00           C  
ATOM   2330  O   PRO   165      57.019  74.212  36.634  1.00  0.00           O  
ATOM   2331  N   PHE   166      58.055  72.241  36.562  1.00  0.00           N  
ATOM   2332  H   PHE   166      58.671  71.732  35.944  1.00  0.00           H  
ATOM   2333  CA  PHE   166      57.254  71.494  37.546  1.00  0.00           C  
ATOM   2334  HA  PHE   166      56.909  72.203  38.298  1.00  0.00           H  
ATOM   2335  CB  PHE   166      55.937  71.098  36.876  1.00  0.00           C  
ATOM   2336  HB2 PHE   166      55.682  71.704  36.007  1.00  0.00           H  
ATOM   2337  HB3 PHE   166      56.083  70.092  36.482  1.00  0.00           H  
ATOM   2338  CG  PHE   166      54.730  71.072  37.848  1.00  0.00           C  
ATOM   2339  CD1 PHE   166      53.900  72.208  37.900  1.00  0.00           C  
ATOM   2340  HD1 PHE   166      54.278  73.096  37.415  1.00  0.00           H  
ATOM   2341  CE1 PHE   166      52.724  72.093  38.736  1.00  0.00           C  
ATOM   2342  HE1 PHE   166      52.049  72.928  38.624  1.00  0.00           H  
ATOM   2343  CZ  PHE   166      52.448  70.968  39.506  1.00  0.00           C  
ATOM   2344  HZ  PHE   166      51.534  70.908  40.079  1.00  0.00           H  
ATOM   2345  CE2 PHE   166      53.253  69.840  39.411  1.00  0.00           C  
ATOM   2346  HE2 PHE   166      53.001  68.867  39.806  1.00  0.00           H  
ATOM   2347  CD2 PHE   166      54.347  69.875  38.513  1.00  0.00           C  
ATOM   2348  HD2 PHE   166      54.993  69.019  38.386  1.00  0.00           H  
ATOM   2349  C   PHE   166      57.830  70.330  38.320  1.00  0.00           C  
ATOM   2350  O   PHE   166      57.260  69.919  39.337  1.00  0.00           O  
ATOM   2351  N   SER   167      58.877  69.643  37.851  1.00  0.00           N  
ATOM   2352  H   SER   167      59.303  70.068  37.039  1.00  0.00           H  
ATOM   2353  CA  SER   167      59.446  68.384  38.327  1.00  0.00           C  
ATOM   2354  HA  SER   167      58.766  67.588  38.024  1.00  0.00           H  
ATOM   2355  CB  SER   167      60.641  67.967  37.429  1.00  0.00           C  
ATOM   2356  HB2 SER   167      60.319  68.022  36.389  1.00  0.00           H  
ATOM   2357  HB3 SER   167      61.083  67.001  37.672  1.00  0.00           H  
ATOM   2358  OG  SER   167      61.725  68.848  37.588  1.00  0.00           O  
ATOM   2359  HG  SER   167      62.472  68.493  38.075  1.00  0.00           H  
ATOM   2360  C   SER   167      59.789  68.295  39.826  1.00  0.00           C  
ATOM   2361  O   SER   167      59.408  67.270  40.408  1.00  0.00           O  
ATOM   2362  N   ASP   168      60.323  69.292  40.538  1.00  0.00           N  
ATOM   2363  H   ASP   168      60.617  70.054  39.944  1.00  0.00           H  
ATOM   2364  CA  ASP   168      60.642  69.399  41.974  1.00  0.00           C  
ATOM   2365  HA  ASP   168      61.075  68.460  42.320  1.00  0.00           H  
ATOM   2366  CB  ASP   168      61.553  70.583  42.196  1.00  0.00           C  
ATOM   2367  HB2 ASP   168      61.077  71.530  41.941  1.00  0.00           H  
ATOM   2368  HB3 ASP   168      61.809  70.636  43.254  1.00  0.00           H  
ATOM   2369  CG  ASP   168      62.888  70.518  41.433  1.00  0.00           C  
ATOM   2370  OD1 ASP   168      63.169  71.576  40.807  1.00  0.00           O  
ATOM   2371  OD2 ASP   168      63.617  69.505  41.567  1.00  0.00           O  
ATOM   2372  C   ASP   168      59.408  69.659  42.827  1.00  0.00           C  
ATOM   2373  O   ASP   168      59.369  69.241  44.001  1.00  0.00           O  
ATOM   2374  N   LEU   169      58.355  70.168  42.217  1.00  0.00           N  
ATOM   2375  H   LEU   169      58.372  70.401  41.234  1.00  0.00           H  
ATOM   2376  CA  LEU   169      57.011  70.226  42.787  1.00  0.00           C  
ATOM   2377  HA  LEU   169      57.163  70.493  43.833  1.00  0.00           H  
ATOM   2378  CB  LEU   169      56.185  71.271  42.179  1.00  0.00           C  
ATOM   2379  HB2 LEU   169      56.829  72.150  42.192  1.00  0.00           H  
ATOM   2380  HB3 LEU   169      55.953  70.957  41.162  1.00  0.00           H  
ATOM   2381  CG  LEU   169      54.910  71.703  42.828  1.00  0.00           C  
ATOM   2382  HG  LEU   169      54.184  70.916  43.032  1.00  0.00           H  
ATOM   2383  CD1 LEU   169      55.113  72.225  44.247  1.00  0.00           C  
ATOM   2384 HD11 LEU   169      55.941  72.919  44.388  1.00  0.00           H  
ATOM   2385 HD12 LEU   169      54.155  72.653  44.541  1.00  0.00           H  
ATOM   2386 HD13 LEU   169      55.281  71.514  45.056  1.00  0.00           H  
ATOM   2387  CD2 LEU   169      54.277  72.833  42.018  1.00  0.00           C  
ATOM   2388 HD21 LEU   169      54.832  73.771  42.022  1.00  0.00           H  
ATOM   2389 HD22 LEU   169      53.358  73.094  42.543  1.00  0.00           H  
ATOM   2390 HD23 LEU   169      54.040  72.502  41.007  1.00  0.00           H  
ATOM   2391  C   LEU   169      56.294  68.836  42.917  1.00  0.00           C  
ATOM   2392  O   LEU   169      55.752  68.590  43.967  1.00  0.00           O  
ATOM   2393  N   VAL   170      56.502  67.898  41.972  1.00  0.00           N  
ATOM   2394  H   VAL   170      57.018  68.134  41.136  1.00  0.00           H  
ATOM   2395  CA  VAL   170      56.009  66.521  42.070  1.00  0.00           C  
ATOM   2396  HA  VAL   170      54.944  66.529  42.305  1.00  0.00           H  
ATOM   2397  CB  VAL   170      56.304  65.769  40.756  1.00  0.00           C  
ATOM   2398  HB  VAL   170      57.384  65.691  40.631  1.00  0.00           H  
ATOM   2399  CG1 VAL   170      55.711  64.356  40.792  1.00  0.00           C  
ATOM   2400 HG11 VAL   170      54.634  64.521  40.753  1.00  0.00           H  
ATOM   2401 HG12 VAL   170      55.946  63.880  39.841  1.00  0.00           H  
ATOM   2402 HG13 VAL   170      56.091  63.821  41.662  1.00  0.00           H  
ATOM   2403  CG2 VAL   170      55.900  66.552  39.524  1.00  0.00           C  
ATOM   2404 HG21 VAL   170      56.616  67.365  39.408  1.00  0.00           H  
ATOM   2405 HG22 VAL   170      54.968  67.090  39.695  1.00  0.00           H  
ATOM   2406 HG23 VAL   170      55.891  65.985  38.593  1.00  0.00           H  
ATOM   2407  C   VAL   170      56.798  65.845  43.193  1.00  0.00           C  
ATOM   2408  O   VAL   170      56.137  65.190  43.995  1.00  0.00           O  
ATOM   2409  N   ARG   171      58.118  66.080  43.292  1.00  0.00           N  
ATOM   2410  H   ARG   171      58.629  66.647  42.630  1.00  0.00           H  
ATOM   2411  CA  ARG   171      58.895  65.678  44.480  1.00  0.00           C  
ATOM   2412  HA  ARG   171      58.819  64.600  44.626  1.00  0.00           H  
ATOM   2413  CB  ARG   171      60.375  65.959  44.229  1.00  0.00           C  
ATOM   2414  HB2 ARG   171      60.638  65.582  43.241  1.00  0.00           H  
ATOM   2415  HB3 ARG   171      60.531  67.030  44.352  1.00  0.00           H  
ATOM   2416  CG  ARG   171      61.282  65.148  45.170  1.00  0.00           C  
ATOM   2417  HG2 ARG   171      61.160  64.074  45.033  1.00  0.00           H  
ATOM   2418  HG3 ARG   171      61.089  65.520  46.177  1.00  0.00           H  
ATOM   2419  CD  ARG   171      62.705  65.258  44.887  1.00  0.00           C  
ATOM   2420  HD2 ARG   171      63.339  64.525  45.384  1.00  0.00           H  
ATOM   2421  HD3 ARG   171      62.979  64.904  43.893  1.00  0.00           H  
ATOM   2422  NE  ARG   171      63.167  66.603  45.084  1.00  0.00           N  
ATOM   2423  HE  ARG   171      63.108  66.905  46.046  1.00  0.00           H  
ATOM   2424  CZ  ARG   171      63.344  67.459  44.114  1.00  0.00           C  
ATOM   2425  NH1 ARG   171      63.758  68.644  44.452  1.00  0.00           N  
ATOM   2426 HH11 ARG   171      63.939  68.905  45.411  1.00  0.00           H  
ATOM   2427 HH12 ARG   171      63.996  69.245  43.676  1.00  0.00           H  
ATOM   2428  NH2 ARG   171      63.185  67.206  42.872  1.00  0.00           N  
ATOM   2429 HH21 ARG   171      62.902  66.351  42.415  1.00  0.00           H  
ATOM   2430 HH22 ARG   171      63.451  67.925  42.215  1.00  0.00           H  
ATOM   2431  C   ARG   171      58.302  66.140  45.783  1.00  0.00           C  
ATOM   2432  O   ARG   171      58.213  65.411  46.809  1.00  0.00           O  
ATOM   2433  N   GLU   172      58.004  67.447  45.873  1.00  0.00           N  
ATOM   2434  H   GLU   172      58.363  68.094  45.187  1.00  0.00           H  
ATOM   2435  CA  GLU   172      57.340  68.002  47.050  1.00  0.00           C  
ATOM   2436  HA  GLU   172      58.065  67.818  47.842  1.00  0.00           H  
ATOM   2437  CB  GLU   172      57.157  69.515  46.838  1.00  0.00           C  
ATOM   2438  HB2 GLU   172      57.925  70.059  46.289  1.00  0.00           H  
ATOM   2439  HB3 GLU   172      56.145  69.718  46.487  1.00  0.00           H  
ATOM   2440  CG  GLU   172      57.202  70.193  48.227  1.00  0.00           C  
ATOM   2441  HG2 GLU   172      56.409  69.813  48.871  1.00  0.00           H  
ATOM   2442  HG3 GLU   172      57.047  71.272  48.219  1.00  0.00           H  
ATOM   2443  CD  GLU   172      58.553  70.004  48.980  1.00  0.00           C  
ATOM   2444  OE1 GLU   172      59.629  69.880  48.379  1.00  0.00           O  
ATOM   2445  OE2 GLU   172      58.522  69.927  50.243  1.00  0.00           O  
ATOM   2446  C   GLU   172      56.010  67.330  47.303  1.00  0.00           C  
ATOM   2447  O   GLU   172      55.642  67.195  48.419  1.00  0.00           O  
ATOM   2448  N   ARG   173      55.277  67.014  46.253  1.00  0.00           N  
ATOM   2449  H   ARG   173      55.520  67.455  45.378  1.00  0.00           H  
ATOM   2450  CA  ARG   173      53.983  66.282  46.433  1.00  0.00           C  
ATOM   2451  HA  ARG   173      53.532  66.731  47.318  1.00  0.00           H  
ATOM   2452  CB  ARG   173      53.050  66.566  45.260  1.00  0.00           C  
ATOM   2453  HB2 ARG   173      53.576  66.481  44.309  1.00  0.00           H  
ATOM   2454  HB3 ARG   173      52.236  65.846  45.187  1.00  0.00           H  
ATOM   2455  CG  ARG   173      52.463  67.984  45.296  1.00  0.00           C  
ATOM   2456  HG2 ARG   173      53.202  68.747  45.543  1.00  0.00           H  
ATOM   2457  HG3 ARG   173      51.638  67.945  46.006  1.00  0.00           H  
ATOM   2458  CD  ARG   173      51.844  68.282  43.915  1.00  0.00           C  
ATOM   2459  HD2 ARG   173      52.590  68.066  43.150  1.00  0.00           H  
ATOM   2460  HD3 ARG   173      51.038  67.550  43.880  1.00  0.00           H  
ATOM   2461  NE  ARG   173      51.348  69.669  43.865  1.00  0.00           N  
ATOM   2462  HE  ARG   173      51.630  70.139  44.713  1.00  0.00           H  
ATOM   2463  CZ  ARG   173      50.564  70.257  42.918  1.00  0.00           C  
ATOM   2464  NH1 ARG   173      49.759  69.628  42.052  1.00  0.00           N  
ATOM   2465 HH11 ARG   173      49.464  68.670  42.174  1.00  0.00           H  
ATOM   2466 HH12 ARG   173      49.314  70.248  41.390  1.00  0.00           H  
ATOM   2467  NH2 ARG   173      50.474  71.539  42.913  1.00  0.00           N  
ATOM   2468 HH21 ARG   173      51.199  72.090  43.349  1.00  0.00           H  
ATOM   2469 HH22 ARG   173      49.911  71.992  42.208  1.00  0.00           H  
ATOM   2470  C   ARG   173      54.108  64.868  46.834  1.00  0.00           C  
ATOM   2471  O   ARG   173      53.092  64.261  47.258  1.00  0.00           O  
ATOM   2472  N   LEU   174      55.239  64.202  46.718  1.00  0.00           N  
ATOM   2473  H   LEU   174      55.946  64.677  46.175  1.00  0.00           H  
ATOM   2474  CA  LEU   174      55.622  63.065  47.490  1.00  0.00           C  
ATOM   2475  HA  LEU   174      54.722  62.461  47.601  1.00  0.00           H  
ATOM   2476  CB  LEU   174      56.601  62.308  46.595  1.00  0.00           C  
ATOM   2477  HB2 LEU   174      57.338  61.705  47.125  1.00  0.00           H  
ATOM   2478  HB3 LEU   174      57.238  63.036  46.092  1.00  0.00           H  
ATOM   2479  CG  LEU   174      55.967  61.389  45.601  1.00  0.00           C  
ATOM   2480  HG  LEU   174      55.166  61.857  45.029  1.00  0.00           H  
ATOM   2481  CD1 LEU   174      57.046  60.918  44.610  1.00  0.00           C  
ATOM   2482 HD11 LEU   174      57.409  61.791  44.067  1.00  0.00           H  
ATOM   2483 HD12 LEU   174      57.712  60.285  45.196  1.00  0.00           H  
ATOM   2484 HD13 LEU   174      56.514  60.323  43.867  1.00  0.00           H  
ATOM   2485  CD2 LEU   174      55.482  60.194  46.398  1.00  0.00           C  
ATOM   2486 HD21 LEU   174      56.222  59.675  47.006  1.00  0.00           H  
ATOM   2487 HD22 LEU   174      54.674  60.478  47.072  1.00  0.00           H  
ATOM   2488 HD23 LEU   174      55.058  59.384  45.804  1.00  0.00           H  
ATOM   2489  C   LEU   174      56.210  63.288  48.829  1.00  0.00           C  
ATOM   2490  O   LEU   174      56.326  62.285  49.578  1.00  0.00           O  
ATOM   2491  N   ALA   175      56.534  64.513  49.210  1.00  0.00           N  
ATOM   2492  H   ALA   175      56.331  65.285  48.592  1.00  0.00           H  
ATOM   2493  CA  ALA   175      57.481  64.710  50.397  1.00  0.00           C  
ATOM   2494  HA  ALA   175      58.261  63.952  50.322  1.00  0.00           H  
ATOM   2495  CB  ALA   175      58.245  66.049  50.393  1.00  0.00           C  
ATOM   2496  HB1 ALA   175      58.520  66.268  49.361  1.00  0.00           H  
ATOM   2497  HB2 ALA   175      57.666  66.896  50.759  1.00  0.00           H  
ATOM   2498  HB3 ALA   175      59.116  65.969  51.044  1.00  0.00           H  
ATOM   2499  C   ALA   175      56.805  64.479  51.776  1.00  0.00           C  
ATOM   2500  O   ALA   175      57.520  63.984  52.727  1.00  0.00           O  
ATOM   2501  N   ALA   176      55.536  64.794  51.899  1.00  0.00           N  
ATOM   2502  H   ALA   176      54.953  65.047  51.114  1.00  0.00           H  
ATOM   2503  CA  ALA   176      54.875  64.545  53.179  1.00  0.00           C  
ATOM   2504  HA  ALA   176      55.560  64.705  54.012  1.00  0.00           H  
ATOM   2505  CB  ALA   176      53.753  65.612  53.238  1.00  0.00           C  
ATOM   2506  HB1 ALA   176      53.351  65.609  54.250  1.00  0.00           H  
ATOM   2507  HB2 ALA   176      53.046  65.348  52.451  1.00  0.00           H  
ATOM   2508  HB3 ALA   176      54.278  66.547  53.043  1.00  0.00           H  
ATOM   2509  C   ALA   176      54.363  63.095  53.468  1.00  0.00           C  
ATOM   2510  O   ALA   176      54.348  62.611  54.632  1.00  0.00           O  
ATOM   2511  N   VAL   177      54.006  62.395  52.368  1.00  0.00           N  
ATOM   2512  H   VAL   177      53.885  62.896  51.499  1.00  0.00           H  
ATOM   2513  CA  VAL   177      53.773  60.954  52.475  1.00  0.00           C  
ATOM   2514  HA  VAL   177      53.315  60.649  53.416  1.00  0.00           H  
ATOM   2515  CB  VAL   177      52.878  60.460  51.316  1.00  0.00           C  
ATOM   2516  HB  VAL   177      52.144  61.245  51.137  1.00  0.00           H  
ATOM   2517  CG1 VAL   177      53.536  60.039  49.979  1.00  0.00           C  
ATOM   2518 HG11 VAL   177      54.085  60.889  49.576  1.00  0.00           H  
ATOM   2519 HG12 VAL   177      52.853  59.795  49.166  1.00  0.00           H  
ATOM   2520 HG13 VAL   177      54.139  59.134  50.058  1.00  0.00           H  
ATOM   2521  CG2 VAL   177      51.966  59.325  51.732  1.00  0.00           C  
ATOM   2522 HG21 VAL   177      51.253  59.133  50.930  1.00  0.00           H  
ATOM   2523 HG22 VAL   177      51.539  59.604  52.696  1.00  0.00           H  
ATOM   2524 HG23 VAL   177      52.575  58.448  51.951  1.00  0.00           H  
ATOM   2525  C   VAL   177      55.057  60.113  52.563  1.00  0.00           C  
ATOM   2526  O   VAL   177      55.152  59.271  53.460  1.00  0.00           O  
ATOM   2527  N   VAL   178      56.086  60.337  51.734  1.00  0.00           N  
ATOM   2528  H   VAL   178      56.037  61.151  51.138  1.00  0.00           H  
ATOM   2529  CA  VAL   178      57.320  59.503  51.755  1.00  0.00           C  
ATOM   2530  HA  VAL   178      57.003  58.461  51.708  1.00  0.00           H  
ATOM   2531  CB  VAL   178      58.218  59.542  50.514  1.00  0.00           C  
ATOM   2532  HB  VAL   178      58.601  60.546  50.333  1.00  0.00           H  
ATOM   2533  CG1 VAL   178      59.482  58.623  50.736  1.00  0.00           C  
ATOM   2534 HG11 VAL   178      59.165  57.608  50.975  1.00  0.00           H  
ATOM   2535 HG12 VAL   178      60.055  58.654  49.809  1.00  0.00           H  
ATOM   2536 HG13 VAL   178      60.158  59.052  51.476  1.00  0.00           H  
ATOM   2537  CG2 VAL   178      57.454  58.980  49.241  1.00  0.00           C  
ATOM   2538 HG21 VAL   178      56.530  59.546  49.117  1.00  0.00           H  
ATOM   2539 HG22 VAL   178      57.162  57.943  49.405  1.00  0.00           H  
ATOM   2540 HG23 VAL   178      58.041  59.188  48.346  1.00  0.00           H  
ATOM   2541  C   VAL   178      58.025  59.750  53.038  1.00  0.00           C  
ATOM   2542  O   VAL   178      58.594  58.794  53.525  1.00  0.00           O  
ATOM   2543  N   ASP   179      57.924  60.907  53.673  1.00  0.00           N  
ATOM   2544  H   ASP   179      57.443  61.719  53.315  1.00  0.00           H  
ATOM   2545  CA  ASP   179      58.476  61.010  55.090  1.00  0.00           C  
ATOM   2546  HA  ASP   179      59.513  60.672  55.078  1.00  0.00           H  
ATOM   2547  CB  ASP   179      58.464  62.513  55.315  1.00  0.00           C  
ATOM   2548  HB2 ASP   179      59.092  63.000  54.568  1.00  0.00           H  
ATOM   2549  HB3 ASP   179      57.469  62.912  55.118  1.00  0.00           H  
ATOM   2550  CG  ASP   179      58.920  63.025  56.688  1.00  0.00           C  
ATOM   2551  OD1 ASP   179      58.644  64.187  57.004  1.00  0.00           O  
ATOM   2552  OD2 ASP   179      59.675  62.311  57.448  1.00  0.00           O  
ATOM   2553  C   ASP   179      57.740  60.298  56.219  1.00  0.00           C  
ATOM   2554  O   ASP   179      58.372  59.699  57.064  1.00  0.00           O  
ATOM   2555  N   GLN   180      56.402  60.180  56.164  1.00  0.00           N  
ATOM   2556  H   GLN   180      56.027  60.685  55.374  1.00  0.00           H  
ATOM   2557  CA  GLN   180      55.502  59.427  57.159  1.00  0.00           C  
ATOM   2558  HA  GLN   180      55.556  59.779  58.190  1.00  0.00           H  
ATOM   2559  CB  GLN   180      54.078  59.746  56.682  1.00  0.00           C  
ATOM   2560  HB2 GLN   180      53.495  58.923  57.097  1.00  0.00           H  
ATOM   2561  HB3 GLN   180      53.946  59.761  55.601  1.00  0.00           H  
ATOM   2562  CG  GLN   180      53.586  61.078  57.316  1.00  0.00           C  
ATOM   2563  HG2 GLN   180      53.559  61.000  58.403  1.00  0.00           H  
ATOM   2564  HG3 GLN   180      54.232  61.940  57.148  1.00  0.00           H  
ATOM   2565  CD  GLN   180      52.175  61.433  56.945  1.00  0.00           C  
ATOM   2566  OE1 GLN   180      51.207  60.719  57.102  1.00  0.00           O  
ATOM   2567  NE2 GLN   180      51.939  62.662  56.442  1.00  0.00           N  
ATOM   2568 HE21 GLN   180      52.628  63.367  56.223  1.00  0.00           H  
ATOM   2569 HE22 GLN   180      50.957  62.786  56.237  1.00  0.00           H  
ATOM   2570  C   GLN   180      55.775  57.902  57.137  1.00  0.00           C  
ATOM   2571  O   GLN   180      55.420  57.222  56.180  1.00  0.00           O  
ATOM   2572  N   GLY   181      56.639  57.439  58.026  1.00  0.00           N  
ATOM   2573  H   GLY   181      57.216  58.176  58.405  1.00  0.00           H  
ATOM   2574  CA  GLY   181      56.970  56.023  58.157  1.00  0.00           C  
ATOM   2575  HA2 GLY   181      56.211  55.341  57.774  1.00  0.00           H  
ATOM   2576  HA3 GLY   181      57.011  55.860  59.234  1.00  0.00           H  
ATOM   2577  C   GLY   181      58.377  55.640  57.684  1.00  0.00           C  
ATOM   2578  O   GLY   181      58.554  54.484  57.255  1.00  0.00           O  
ATOM   2579  N   ARG   182      59.403  56.511  57.656  1.00  0.00           N  
ATOM   2580  H   ARG   182      59.277  57.428  58.061  1.00  0.00           H  
ATOM   2581  CA  ARG   182      60.884  56.296  57.514  1.00  0.00           C  
ATOM   2582  HA  ARG   182      61.208  55.307  57.837  1.00  0.00           H  
ATOM   2583  CB  ARG   182      61.268  56.294  56.018  1.00  0.00           C  
ATOM   2584  HB2 ARG   182      62.355  56.240  55.955  1.00  0.00           H  
ATOM   2585  HB3 ARG   182      60.809  55.401  55.593  1.00  0.00           H  
ATOM   2586  CG  ARG   182      60.783  57.564  55.184  1.00  0.00           C  
ATOM   2587  HG2 ARG   182      61.366  58.397  55.576  1.00  0.00           H  
ATOM   2588  HG3 ARG   182      59.697  57.642  55.223  1.00  0.00           H  
ATOM   2589  CD  ARG   182      61.323  57.320  53.777  1.00  0.00           C  
ATOM   2590  HD2 ARG   182      62.341  56.997  53.994  1.00  0.00           H  
ATOM   2591  HD3 ARG   182      61.280  58.264  53.234  1.00  0.00           H  
ATOM   2592  NE  ARG   182      60.588  56.329  52.938  1.00  0.00           N  
ATOM   2593  HE  ARG   182      59.607  56.190  53.134  1.00  0.00           H  
ATOM   2594  CZ  ARG   182      61.097  55.602  51.951  1.00  0.00           C  
ATOM   2595  NH1 ARG   182      60.242  54.791  51.357  1.00  0.00           N  
ATOM   2596 HH11 ARG   182      59.360  54.593  51.806  1.00  0.00           H  
ATOM   2597 HH12 ARG   182      60.564  54.220  50.588  1.00  0.00           H  
ATOM   2598  NH2 ARG   182      62.324  55.596  51.492  1.00  0.00           N  
ATOM   2599 HH21 ARG   182      62.820  56.408  51.832  1.00  0.00           H  
ATOM   2600 HH22 ARG   182      62.657  54.849  50.900  1.00  0.00           H  
ATOM   2601  C   ARG   182      61.707  57.296  58.317  1.00  0.00           C  
ATOM   2602  O   ARG   182      61.182  58.350  58.701  1.00  0.00           O  
ATOM   2603  N   THR   183      63.004  57.053  58.555  1.00  0.00           N  
ATOM   2604  H   THR   183      63.382  56.195  58.181  1.00  0.00           H  
ATOM   2605  CA  THR   183      63.988  58.002  59.158  1.00  0.00           C  
ATOM   2606  HA  THR   183      63.469  58.645  59.868  1.00  0.00           H  
ATOM   2607  CB  THR   183      65.013  57.219  59.950  1.00  0.00           C  
ATOM   2608  HB  THR   183      65.641  57.951  60.457  1.00  0.00           H  
ATOM   2609  CG2 THR   183      64.273  56.500  61.060  1.00  0.00           C  
ATOM   2610 HG21 THR   183      63.912  57.256  61.756  1.00  0.00           H  
ATOM   2611 HG22 THR   183      64.961  55.752  61.455  1.00  0.00           H  
ATOM   2612 HG23 THR   183      63.430  55.865  60.789  1.00  0.00           H  
ATOM   2613  OG1 THR   183      65.601  56.236  59.072  1.00  0.00           O  
ATOM   2614  HG1 THR   183      66.475  56.580  58.876  1.00  0.00           H  
ATOM   2615  C   THR   183      64.653  58.841  58.081  1.00  0.00           C  
ATOM   2616  O   THR   183      64.733  58.566  56.876  1.00  0.00           O  
ATOM   2617  N   PRO   184      65.120  60.041  58.535  1.00  0.00           N  
ATOM   2618  CD  PRO   184      65.238  60.517  59.885  1.00  0.00           C  
ATOM   2619  HD2 PRO   184      64.412  60.170  60.505  1.00  0.00           H  
ATOM   2620  HD3 PRO   184      66.088  60.041  60.375  1.00  0.00           H  
ATOM   2621  CG  PRO   184      65.324  62.035  59.827  1.00  0.00           C  
ATOM   2622  HG2 PRO   184      66.081  62.413  60.514  1.00  0.00           H  
ATOM   2623  HG3 PRO   184      64.349  62.506  59.948  1.00  0.00           H  
ATOM   2624  CB  PRO   184      65.837  62.316  58.414  1.00  0.00           C  
ATOM   2625  HB2 PRO   184      66.922  62.252  58.499  1.00  0.00           H  
ATOM   2626  HB3 PRO   184      65.451  63.216  57.936  1.00  0.00           H  
ATOM   2627  CA  PRO   184      65.343  61.221  57.604  1.00  0.00           C  
ATOM   2628  HA  PRO   184      64.363  61.563  57.270  1.00  0.00           H  
ATOM   2629  C   PRO   184      66.332  60.930  56.498  1.00  0.00           C  
ATOM   2630  O   PRO   184      66.289  61.492  55.377  1.00  0.00           O  
ATOM   2631  N   ALA   185      67.349  60.060  56.731  1.00  0.00           N  
ATOM   2632  H   ALA   185      67.369  59.654  57.655  1.00  0.00           H  
ATOM   2633  CA  ALA   185      68.248  59.475  55.720  1.00  0.00           C  
ATOM   2634  HA  ALA   185      68.956  60.216  55.351  1.00  0.00           H  
ATOM   2635  CB  ALA   185      69.058  58.354  56.362  1.00  0.00           C  
ATOM   2636  HB1 ALA   185      69.765  57.764  55.778  1.00  0.00           H  
ATOM   2637  HB2 ALA   185      69.680  58.732  57.173  1.00  0.00           H  
ATOM   2638  HB3 ALA   185      68.318  57.683  56.797  1.00  0.00           H  
ATOM   2639  C   ALA   185      67.556  58.973  54.441  1.00  0.00           C  
ATOM   2640  O   ALA   185      68.126  59.052  53.328  1.00  0.00           O  
ATOM   2641  N   PHE   186      66.318  58.437  54.569  1.00  0.00           N  
ATOM   2642  H   PHE   186      65.913  58.339  55.489  1.00  0.00           H  
ATOM   2643  CA  PHE   186      65.698  57.901  53.359  1.00  0.00           C  
ATOM   2644  HA  PHE   186      66.428  57.814  52.554  1.00  0.00           H  
ATOM   2645  CB  PHE   186      65.297  56.463  53.725  1.00  0.00           C  
ATOM   2646  HB2 PHE   186      64.531  56.629  54.483  1.00  0.00           H  
ATOM   2647  HB3 PHE   186      64.859  55.874  52.919  1.00  0.00           H  
ATOM   2648  CG  PHE   186      66.364  55.642  54.419  1.00  0.00           C  
ATOM   2649  CD1 PHE   186      66.494  55.481  55.846  1.00  0.00           C  
ATOM   2650  HD1 PHE   186      65.869  56.078  56.494  1.00  0.00           H  
ATOM   2651  CE1 PHE   186      67.508  54.658  56.392  1.00  0.00           C  
ATOM   2652  HE1 PHE   186      67.533  54.524  57.464  1.00  0.00           H  
ATOM   2653  CZ  PHE   186      68.479  54.097  55.517  1.00  0.00           C  
ATOM   2654  HZ  PHE   186      69.201  53.440  55.980  1.00  0.00           H  
ATOM   2655  CE2 PHE   186      68.329  54.171  54.142  1.00  0.00           C  
ATOM   2656  HE2 PHE   186      69.049  53.629  53.548  1.00  0.00           H  
ATOM   2657  CD2 PHE   186      67.286  54.909  53.577  1.00  0.00           C  
ATOM   2658  HD2 PHE   186      67.127  54.874  52.509  1.00  0.00           H  
ATOM   2659  C   PHE   186      64.462  58.639  52.813  1.00  0.00           C  
ATOM   2660  O   PHE   186      63.599  58.020  52.089  1.00  0.00           O  
ATOM   2661  N   ARG   187      64.283  59.885  53.141  1.00  0.00           N  
ATOM   2662  H   ARG   187      64.931  60.211  53.843  1.00  0.00           H  
ATOM   2663  CA  ARG   187      63.343  60.809  52.473  1.00  0.00           C  
ATOM   2664  HA  ARG   187      62.323  60.427  52.515  1.00  0.00           H  
ATOM   2665  CB  ARG   187      63.356  62.155  53.153  1.00  0.00           C  
ATOM   2666  HB2 ARG   187      64.366  62.456  53.429  1.00  0.00           H  
ATOM   2667  HB3 ARG   187      62.857  62.873  52.502  1.00  0.00           H  
ATOM   2668  CG  ARG   187      62.587  62.109  54.468  1.00  0.00           C  
ATOM   2669  HG2 ARG   187      61.513  62.006  54.313  1.00  0.00           H  
ATOM   2670  HG3 ARG   187      62.939  61.261  55.056  1.00  0.00           H  
ATOM   2671  CD  ARG   187      62.779  63.413  55.329  1.00  0.00           C  
ATOM   2672  HD2 ARG   187      62.313  64.265  54.833  1.00  0.00           H  
ATOM   2673  HD3 ARG   187      63.861  63.546  55.348  1.00  0.00           H  
ATOM   2674  NE  ARG   187      62.181  63.366  56.667  1.00  0.00           N  
ATOM   2675  HE  ARG   187      61.292  62.896  56.768  1.00  0.00           H  
ATOM   2676  CZ  ARG   187      62.517  64.228  57.599  1.00  0.00           C  
ATOM   2677  NH1 ARG   187      63.469  65.149  57.559  1.00  0.00           N  
ATOM   2678 HH11 ARG   187      63.846  65.352  56.645  1.00  0.00           H  
ATOM   2679 HH12 ARG   187      63.763  65.578  58.425  1.00  0.00           H  
ATOM   2680  NH2 ARG   187      61.845  64.116  58.695  1.00  0.00           N  
ATOM   2681 HH21 ARG   187      61.000  63.565  58.754  1.00  0.00           H  
ATOM   2682 HH22 ARG   187      62.037  64.825  59.388  1.00  0.00           H  
ATOM   2683  C   ARG   187      63.551  60.889  51.018  1.00  0.00           C  
ATOM   2684  O   ARG   187      64.575  60.512  50.439  1.00  0.00           O  
ATOM   2685  N   VAL   188      62.563  61.254  50.257  1.00  0.00           N  
ATOM   2686  H   VAL   188      61.739  61.506  50.785  1.00  0.00           H  
ATOM   2687  CA  VAL   188      62.500  61.423  48.819  1.00  0.00           C  
ATOM   2688  HA  VAL   188      62.521  60.438  48.352  1.00  0.00           H  
ATOM   2689  CB  VAL   188      61.178  61.954  48.360  1.00  0.00           C  
ATOM   2690  HB  VAL   188      60.347  61.408  48.807  1.00  0.00           H  
ATOM   2691  CG1 VAL   188      61.019  63.462  48.739  1.00  0.00           C  
ATOM   2692 HG11 VAL   188      60.044  63.846  48.438  1.00  0.00           H  
ATOM   2693 HG12 VAL   188      61.762  64.162  48.359  1.00  0.00           H  
ATOM   2694 HG13 VAL   188      61.117  63.673  49.804  1.00  0.00           H  
ATOM   2695  CG2 VAL   188      61.006  61.914  46.858  1.00  0.00           C  
ATOM   2696 HG21 VAL   188      61.876  62.395  46.410  1.00  0.00           H  
ATOM   2697 HG22 VAL   188      60.052  62.405  46.668  1.00  0.00           H  
ATOM   2698 HG23 VAL   188      61.001  60.875  46.530  1.00  0.00           H  
ATOM   2699  C   VAL   188      63.703  62.129  48.255  1.00  0.00           C  
ATOM   2700  O   VAL   188      64.191  63.053  48.965  1.00  0.00           O  
ATOM   2701  N   GLN   189      64.218  61.822  47.066  1.00  0.00           N  
ATOM   2702  H   GLN   189      63.815  61.003  46.633  1.00  0.00           H  
ATOM   2703  CA  GLN   189      65.271  62.651  46.389  1.00  0.00           C  
ATOM   2704  HA  GLN   189      65.001  63.700  46.517  1.00  0.00           H  
ATOM   2705  CB  GLN   189      66.623  62.460  47.050  1.00  0.00           C  
ATOM   2706  HB2 GLN   189      66.510  62.620  48.122  1.00  0.00           H  
ATOM   2707  HB3 GLN   189      67.238  63.276  46.673  1.00  0.00           H  
ATOM   2708  CG  GLN   189      67.341  61.154  46.830  1.00  0.00           C  
ATOM   2709  HG2 GLN   189      66.738  60.352  47.257  1.00  0.00           H  
ATOM   2710  HG3 GLN   189      67.329  60.909  45.768  1.00  0.00           H  
ATOM   2711  CD  GLN   189      68.734  61.052  47.349  1.00  0.00           C  
ATOM   2712  OE1 GLN   189      69.298  62.062  47.743  1.00  0.00           O  
ATOM   2713  NE2 GLN   189      69.412  59.872  47.342  1.00  0.00           N  
ATOM   2714 HE21 GLN   189      68.917  59.001  47.210  1.00  0.00           H  
ATOM   2715 HE22 GLN   189      70.370  59.863  47.662  1.00  0.00           H  
ATOM   2716  C   GLN   189      65.206  62.566  44.807  1.00  0.00           C  
ATOM   2717  O   GLN   189      64.491  61.696  44.294  1.00  0.00           O  
ATOM   2718  N   PRO   190      65.914  63.390  44.020  1.00  0.00           N  
ATOM   2719  CD  PRO   190      66.606  64.606  44.378  1.00  0.00           C  
ATOM   2720  HD2 PRO   190      66.001  65.178  45.081  1.00  0.00           H  
ATOM   2721  HD3 PRO   190      67.581  64.388  44.815  1.00  0.00           H  
ATOM   2722  CG  PRO   190      66.791  65.327  43.096  1.00  0.00           C  
ATOM   2723  HG2 PRO   190      67.731  65.878  43.083  1.00  0.00           H  
ATOM   2724  HG3 PRO   190      65.946  66.013  43.045  1.00  0.00           H  
ATOM   2725  CB  PRO   190      66.686  64.344  41.953  1.00  0.00           C  
ATOM   2726  HB2 PRO   190      66.239  64.798  41.068  1.00  0.00           H  
ATOM   2727  HB3 PRO   190      67.722  64.076  41.746  1.00  0.00           H  
ATOM   2728  CA  PRO   190      65.969  63.130  42.539  1.00  0.00           C  
ATOM   2729  HA  PRO   190      64.973  63.092  42.098  1.00  0.00           H  
ATOM   2730  C   PRO   190      66.648  61.840  42.152  1.00  0.00           C  
ATOM   2731  O   PRO   190      67.430  61.390  42.987  1.00  0.00           O  
ATOM   2732  N   MET   191      66.364  61.294  40.949  1.00  0.00           N  
ATOM   2733  H   MET   191      65.784  61.843  40.330  1.00  0.00           H  
ATOM   2734  CA  MET   191      67.153  60.167  40.481  1.00  0.00           C  
ATOM   2735  HA  MET   191      67.240  59.449  41.296  1.00  0.00           H  
ATOM   2736  CB  MET   191      66.210  59.344  39.529  1.00  0.00           C  
ATOM   2737  HB2 MET   191      65.384  58.788  39.972  1.00  0.00           H  
ATOM   2738  HB3 MET   191      65.877  60.005  38.729  1.00  0.00           H  
ATOM   2739  CG  MET   191      66.982  58.276  38.808  1.00  0.00           C  
ATOM   2740  HG2 MET   191      66.541  57.874  37.896  1.00  0.00           H  
ATOM   2741  HG3 MET   191      67.952  58.639  38.468  1.00  0.00           H  
ATOM   2742  SD  MET   191      67.502  56.957  39.954  1.00  0.00           S  
ATOM   2743  CE  MET   191      65.965  55.950  40.063  1.00  0.00           C  
ATOM   2744  HE1 MET   191      65.214  56.694  40.328  1.00  0.00           H  
ATOM   2745  HE2 MET   191      66.123  55.182  40.820  1.00  0.00           H  
ATOM   2746  HE3 MET   191      65.747  55.619  39.047  1.00  0.00           H  
ATOM   2747  C   MET   191      68.489  60.658  39.815  1.00  0.00           C  
ATOM   2748  O   MET   191      68.396  61.429  38.873  1.00  0.00           O  
ATOM   2749  N   PRO   192      69.731  60.215  40.230  1.00  0.00           N  
ATOM   2750  CD  PRO   192      69.847  59.430  41.418  1.00  0.00           C  
ATOM   2751  HD2 PRO   192      69.878  60.107  42.272  1.00  0.00           H  
ATOM   2752  HD3 PRO   192      69.152  58.594  41.490  1.00  0.00           H  
ATOM   2753  CG  PRO   192      71.194  58.795  41.275  1.00  0.00           C  
ATOM   2754  HG2 PRO   192      71.211  57.736  41.017  1.00  0.00           H  
ATOM   2755  HG3 PRO   192      71.621  58.888  42.273  1.00  0.00           H  
ATOM   2756  CB  PRO   192      72.039  59.532  40.286  1.00  0.00           C  
ATOM   2757  HB2 PRO   192      72.587  58.883  39.603  1.00  0.00           H  
ATOM   2758  HB3 PRO   192      72.776  60.171  40.774  1.00  0.00           H  
ATOM   2759  CA  PRO   192      70.995  60.315  39.508  1.00  0.00           C  
ATOM   2760  HA  PRO   192      71.376  61.330  39.392  1.00  0.00           H  
ATOM   2761  C   PRO   192      70.724  59.691  38.104  1.00  0.00           C  
ATOM   2762  O   PRO   192      70.349  58.534  37.921  1.00  0.00           O  
ATOM   2763  N   LEU   193      70.942  60.429  37.040  1.00  0.00           N  
ATOM   2764  H   LEU   193      71.103  61.416  37.185  1.00  0.00           H  
ATOM   2765  CA  LEU   193      70.535  60.055  35.702  1.00  0.00           C  
ATOM   2766  HA  LEU   193      70.428  58.974  35.783  1.00  0.00           H  
ATOM   2767  CB  LEU   193      69.142  60.604  35.315  1.00  0.00           C  
ATOM   2768  HB2 LEU   193      68.564  60.464  36.229  1.00  0.00           H  
ATOM   2769  HB3 LEU   193      69.299  61.647  35.039  1.00  0.00           H  
ATOM   2770  CG  LEU   193      68.405  59.686  34.268  1.00  0.00           C  
ATOM   2771  HG  LEU   193      68.904  58.731  34.103  1.00  0.00           H  
ATOM   2772  CD1 LEU   193      66.930  59.399  34.686  1.00  0.00           C  
ATOM   2773 HD11 LEU   193      67.030  58.838  35.615  1.00  0.00           H  
ATOM   2774 HD12 LEU   193      66.352  58.831  33.957  1.00  0.00           H  
ATOM   2775 HD13 LEU   193      66.447  60.350  34.908  1.00  0.00           H  
ATOM   2776  CD2 LEU   193      68.172  60.301  32.862  1.00  0.00           C  
ATOM   2777 HD21 LEU   193      67.643  59.610  32.206  1.00  0.00           H  
ATOM   2778 HD22 LEU   193      69.137  60.590  32.444  1.00  0.00           H  
ATOM   2779 HD23 LEU   193      67.532  61.181  32.922  1.00  0.00           H  
ATOM   2780  C   LEU   193      71.664  60.432  34.663  1.00  0.00           C  
ATOM   2781  O   LEU   193      72.212  61.552  34.583  1.00  0.00           O  
ATOM   2782  N   ALA   194      71.912  59.504  33.726  1.00  0.00           N  
ATOM   2783  H   ALA   194      71.414  58.625  33.707  1.00  0.00           H  
ATOM   2784  CA  ALA   194      72.941  59.677  32.702  1.00  0.00           C  
ATOM   2785  HA  ALA   194      73.767  60.176  33.209  1.00  0.00           H  
ATOM   2786  CB  ALA   194      73.372  58.292  32.250  1.00  0.00           C  
ATOM   2787  HB1 ALA   194      74.264  58.252  31.626  1.00  0.00           H  
ATOM   2788  HB2 ALA   194      73.523  57.583  33.064  1.00  0.00           H  
ATOM   2789  HB3 ALA   194      72.568  57.871  31.646  1.00  0.00           H  
ATOM   2790  C   ALA   194      72.382  60.586  31.572  1.00  0.00           C  
ATOM   2791  O   ALA   194      71.372  60.269  30.941  1.00  0.00           O  
ATOM   2792  N   VAL   195      73.137  61.673  31.176  1.00  0.00           N  
ATOM   2793  H   VAL   195      73.973  61.734  31.739  1.00  0.00           H  
ATOM   2794  CA  VAL   195      72.885  62.681  30.182  1.00  0.00           C  
ATOM   2795  HA  VAL   195      72.441  62.303  29.260  1.00  0.00           H  
ATOM   2796  CB  VAL   195      71.981  63.802  30.705  1.00  0.00           C  
ATOM   2797  HB  VAL   195      71.779  64.478  29.874  1.00  0.00           H  
ATOM   2798  CG1 VAL   195      70.640  63.344  31.139  1.00  0.00           C  
ATOM   2799 HG11 VAL   195      69.974  64.164  31.406  1.00  0.00           H  
ATOM   2800 HG12 VAL   195      70.741  62.688  32.003  1.00  0.00           H  
ATOM   2801 HG13 VAL   195      70.143  62.692  30.420  1.00  0.00           H  
ATOM   2802  CG2 VAL   195      72.564  64.573  31.888  1.00  0.00           C  
ATOM   2803 HG21 VAL   195      73.556  64.934  31.618  1.00  0.00           H  
ATOM   2804 HG22 VAL   195      71.921  65.435  32.068  1.00  0.00           H  
ATOM   2805 HG23 VAL   195      72.665  63.889  32.731  1.00  0.00           H  
ATOM   2806  C   VAL   195      74.162  63.276  29.564  1.00  0.00           C  
ATOM   2807  O   VAL   195      75.257  63.323  30.211  1.00  0.00           O  
ATOM   2808  N   HIE   196      74.204  63.599  28.297  1.00  0.00           N  
ATOM   2809  H   HIE   196      73.413  63.437  27.690  1.00  0.00           H  
ATOM   2810  CA  HIE   196      75.383  64.231  27.629  1.00  0.00           C  
ATOM   2811  HA  HIE   196      76.133  64.549  28.353  1.00  0.00           H  
ATOM   2812  CB  HIE   196      76.094  63.096  26.801  1.00  0.00           C  
ATOM   2813  HB2 HIE   196      76.279  62.275  27.494  1.00  0.00           H  
ATOM   2814  HB3 HIE   196      75.339  62.794  26.074  1.00  0.00           H  
ATOM   2815  CG  HIE   196      77.425  63.495  26.152  1.00  0.00           C  
ATOM   2816  ND1 HIE   196      77.543  63.791  24.861  1.00  0.00           N  
ATOM   2817  CE1 HIE   196      78.786  64.244  24.614  1.00  0.00           C  
ATOM   2818  HE1 HIE   196      79.312  64.480  23.701  1.00  0.00           H  
ATOM   2819  NE2 HIE   196      79.440  64.073  25.749  1.00  0.00           N  
ATOM   2820  HE2 HIE   196      80.425  64.287  25.799  1.00  0.00           H  
ATOM   2821  CD2 HIE   196      78.597  63.697  26.719  1.00  0.00           C  
ATOM   2822  HD2 HIE   196      78.867  63.474  27.740  1.00  0.00           H  
ATOM   2823  C   HIE   196      75.040  65.383  26.700  1.00  0.00           C  
ATOM   2824  O   HIE   196      73.916  65.533  26.308  1.00  0.00           O  
ATOM   2825  N   ARG   197      75.898  66.259  26.427  1.00  0.00           N  
ATOM   2826  H   ARG   197      76.844  66.074  26.731  1.00  0.00           H  
ATOM   2827  CA  ARG   197      75.808  67.487  25.628  1.00  0.00           C  
ATOM   2828  HA  ARG   197      74.873  67.993  25.868  1.00  0.00           H  
ATOM   2829  CB  ARG   197      76.881  68.543  25.994  1.00  0.00           C  
ATOM   2830  HB2 ARG   197      76.596  68.959  26.961  1.00  0.00           H  
ATOM   2831  HB3 ARG   197      77.863  68.071  26.021  1.00  0.00           H  
ATOM   2832  CG  ARG   197      76.904  69.776  25.150  1.00  0.00           C  
ATOM   2833  HG2 ARG   197      77.071  69.532  24.101  1.00  0.00           H  
ATOM   2834  HG3 ARG   197      75.969  70.334  25.188  1.00  0.00           H  
ATOM   2835  CD  ARG   197      77.979  70.819  25.513  1.00  0.00           C  
ATOM   2836  HD2 ARG   197      78.903  70.681  24.952  1.00  0.00           H  
ATOM   2837  HD3 ARG   197      77.483  71.713  25.135  1.00  0.00           H  
ATOM   2838  NE  ARG   197      78.187  70.985  26.962  1.00  0.00           N  
ATOM   2839  HE  ARG   197      77.980  70.136  27.469  1.00  0.00           H  
ATOM   2840  CZ  ARG   197      78.594  72.031  27.674  1.00  0.00           C  
ATOM   2841  NH1 ARG   197      78.647  71.964  28.992  1.00  0.00           N  
ATOM   2842 HH11 ARG   197      78.264  71.110  29.371  1.00  0.00           H  
ATOM   2843 HH12 ARG   197      78.970  72.773  29.504  1.00  0.00           H  
ATOM   2844  NH2 ARG   197      79.053  73.135  27.108  1.00  0.00           N  
ATOM   2845 HH21 ARG   197      78.856  73.334  26.137  1.00  0.00           H  
ATOM   2846 HH22 ARG   197      79.331  73.945  27.645  1.00  0.00           H  
ATOM   2847  C   ARG   197      75.648  67.145  24.184  1.00  0.00           C  
ATOM   2848  O   ARG   197      76.588  66.654  23.597  1.00  0.00           O  
ATOM   2849  N   ARG   198      74.443  67.347  23.554  1.00  0.00           N  
ATOM   2850  H   ARG   198      73.692  67.674  24.145  1.00  0.00           H  
ATOM   2851  CA  ARG   198      74.049  67.046  22.204  1.00  0.00           C  
ATOM   2852  HA  ARG   198      74.960  66.780  21.668  1.00  0.00           H  
ATOM   2853  CB  ARG   198      72.989  65.904  22.244  1.00  0.00           C  
ATOM   2854  HB2 ARG   198      72.050  66.216  22.700  1.00  0.00           H  
ATOM   2855  HB3 ARG   198      72.717  65.559  21.246  1.00  0.00           H  
ATOM   2856  CG  ARG   198      73.507  64.631  22.883  1.00  0.00           C  
ATOM   2857  HG2 ARG   198      73.988  64.733  23.856  1.00  0.00           H  
ATOM   2858  HG3 ARG   198      72.681  63.939  23.054  1.00  0.00           H  
ATOM   2859  CD  ARG   198      74.557  63.895  22.049  1.00  0.00           C  
ATOM   2860  HD2 ARG   198      74.025  63.103  21.522  1.00  0.00           H  
ATOM   2861  HD3 ARG   198      75.009  64.567  21.320  1.00  0.00           H  
ATOM   2862  NE  ARG   198      75.712  63.246  22.783  1.00  0.00           N  
ATOM   2863  HE  ARG   198      76.212  63.716  23.524  1.00  0.00           H  
ATOM   2864  CZ  ARG   198      76.160  62.063  22.431  1.00  0.00           C  
ATOM   2865  NH1 ARG   198      77.239  61.537  22.959  1.00  0.00           N  
ATOM   2866 HH11 ARG   198      77.702  62.040  23.702  1.00  0.00           H  
ATOM   2867 HH12 ARG   198      77.602  60.690  22.546  1.00  0.00           H  
ATOM   2868  NH2 ARG   198      75.754  61.359  21.375  1.00  0.00           N  
ATOM   2869 HH21 ARG   198      74.931  61.694  20.895  1.00  0.00           H  
ATOM   2870 HH22 ARG   198      76.203  60.503  21.081  1.00  0.00           H  
ATOM   2871  C   ARG   198      73.558  68.371  21.398  1.00  0.00           C  
ATOM   2872  O   ARG   198      73.356  69.454  21.962  1.00  0.00           O  
ATOM   2873  N   GLN   199      73.181  68.200  20.145  1.00  0.00           N  
ATOM   2874  H   GLN   199      73.238  67.278  19.736  1.00  0.00           H  
ATOM   2875  CA  GLN   199      72.449  69.185  19.394  1.00  0.00           C  
ATOM   2876  HA  GLN   199      73.052  70.071  19.193  1.00  0.00           H  
ATOM   2877  CB  GLN   199      72.103  68.584  18.059  1.00  0.00           C  
ATOM   2878  HB2 GLN   199      71.782  69.360  17.364  1.00  0.00           H  
ATOM   2879  HB3 GLN   199      72.940  68.142  17.518  1.00  0.00           H  
ATOM   2880  CG  GLN   199      70.918  67.665  18.008  1.00  0.00           C  
ATOM   2881  HG2 GLN   199      69.930  68.071  18.228  1.00  0.00           H  
ATOM   2882  HG3 GLN   199      70.861  67.338  16.970  1.00  0.00           H  
ATOM   2883  CD  GLN   199      71.179  66.371  18.845  1.00  0.00           C  
ATOM   2884  OE1 GLN   199      72.214  65.749  18.802  1.00  0.00           O  
ATOM   2885  NE2 GLN   199      70.232  65.879  19.669  1.00  0.00           N  
ATOM   2886 HE21 GLN   199      69.278  66.209  19.639  1.00  0.00           H  
ATOM   2887 HE22 GLN   199      70.425  65.120  20.306  1.00  0.00           H  
ATOM   2888  C   GLN   199      71.276  69.835  20.078  1.00  0.00           C  
ATOM   2889  O   GLN   199      70.941  70.966  19.741  1.00  0.00           O  
ATOM   2890  N   ASP   200      70.646  69.239  21.113  1.00  0.00           N  
ATOM   2891  H   ASP   200      70.896  68.274  21.276  1.00  0.00           H  
ATOM   2892  CA  ASP   200      69.451  69.702  21.825  1.00  0.00           C  
ATOM   2893  HA  ASP   200      69.103  70.615  21.342  1.00  0.00           H  
ATOM   2894  CB  ASP   200      68.318  68.699  21.750  1.00  0.00           C  
ATOM   2895  HB2 ASP   200      67.365  69.037  22.157  1.00  0.00           H  
ATOM   2896  HB3 ASP   200      68.527  67.788  22.312  1.00  0.00           H  
ATOM   2897  CG  ASP   200      68.007  68.398  20.293  1.00  0.00           C  
ATOM   2898  OD1 ASP   200      67.702  69.310  19.541  1.00  0.00           O  
ATOM   2899  OD2 ASP   200      67.911  67.158  20.103  1.00  0.00           O  
ATOM   2900  C   ASP   200      69.786  70.129  23.292  1.00  0.00           C  
ATOM   2901  O   ASP   200      68.897  70.264  24.146  1.00  0.00           O  
ATOM   2902  N   GLY   201      71.097  70.301  23.602  1.00  0.00           N  
ATOM   2903  H   GLY   201      71.754  70.121  22.856  1.00  0.00           H  
ATOM   2904  CA  GLY   201      71.701  70.880  24.838  1.00  0.00           C  
ATOM   2905  HA2 GLY   201      72.547  71.484  24.510  1.00  0.00           H  
ATOM   2906  HA3 GLY   201      70.966  71.472  25.384  1.00  0.00           H  
ATOM   2907  C   GLY   201      72.287  69.797  25.788  1.00  0.00           C  
ATOM   2908  O   GLY   201      72.622  68.691  25.336  1.00  0.00           O  
ATOM   2909  N   ALA   202      72.520  70.158  27.081  1.00  0.00           N  
ATOM   2910  H   ALA   202      72.214  71.031  27.487  1.00  0.00           H  
ATOM   2911  CA  ALA   202      73.290  69.336  28.069  1.00  0.00           C  
ATOM   2912  HA  ALA   202      74.099  68.832  27.540  1.00  0.00           H  
ATOM   2913  CB  ALA   202      73.809  70.234  29.092  1.00  0.00           C  
ATOM   2914  HB1 ALA   202      74.177  69.560  29.864  1.00  0.00           H  
ATOM   2915  HB2 ALA   202      72.948  70.795  29.457  1.00  0.00           H  
ATOM   2916  HB3 ALA   202      74.645  70.802  28.685  1.00  0.00           H  
ATOM   2917  C   ALA   202      72.481  68.166  28.660  1.00  0.00           C  
ATOM   2918  O   ALA   202      73.148  67.240  29.181  1.00  0.00           O  
ATOM   2919  N   LEU   203      71.154  68.226  28.759  1.00  0.00           N  
ATOM   2920  H   LEU   203      70.734  69.006  28.275  1.00  0.00           H  
ATOM   2921  CA  LEU   203      70.337  67.327  29.668  1.00  0.00           C  
ATOM   2922  HA  LEU   203      70.971  66.874  30.431  1.00  0.00           H  
ATOM   2923  CB  LEU   203      69.356  68.190  30.471  1.00  0.00           C  
ATOM   2924  HB2 LEU   203      68.611  68.626  29.806  1.00  0.00           H  
ATOM   2925  HB3 LEU   203      68.809  67.490  31.102  1.00  0.00           H  
ATOM   2926  CG  LEU   203      69.970  69.305  31.347  1.00  0.00           C  
ATOM   2927  HG  LEU   203      70.171  70.202  30.761  1.00  0.00           H  
ATOM   2928  CD1 LEU   203      68.974  69.767  32.466  1.00  0.00           C  
ATOM   2929 HD11 LEU   203      68.955  69.135  33.354  1.00  0.00           H  
ATOM   2930 HD12 LEU   203      67.985  69.805  32.010  1.00  0.00           H  
ATOM   2931 HD13 LEU   203      69.373  70.734  32.773  1.00  0.00           H  
ATOM   2932  CD2 LEU   203      71.194  68.766  32.052  1.00  0.00           C  
ATOM   2933 HD21 LEU   203      71.061  67.793  32.525  1.00  0.00           H  
ATOM   2934 HD22 LEU   203      72.039  68.776  31.364  1.00  0.00           H  
ATOM   2935 HD23 LEU   203      71.387  69.439  32.887  1.00  0.00           H  
ATOM   2936  C   LEU   203      69.762  66.142  28.837  1.00  0.00           C  
ATOM   2937  O   LEU   203      68.660  65.641  29.133  1.00  0.00           O  
ATOM   2938  N   VAL   204      70.418  65.741  27.670  1.00  0.00           N  
ATOM   2939  H   VAL   204      71.330  66.147  27.518  1.00  0.00           H  
ATOM   2940  CA  VAL   204      69.829  64.671  26.778  1.00  0.00           C  
ATOM   2941  HA  VAL   204      68.753  64.586  26.930  1.00  0.00           H  
ATOM   2942  CB  VAL   204      70.106  65.256  25.359  1.00  0.00           C  
ATOM   2943  HB  VAL   204      71.141  65.586  25.446  1.00  0.00           H  
ATOM   2944  CG1 VAL   204      69.946  64.182  24.258  1.00  0.00           C  
ATOM   2945 HG11 VAL   204      69.791  64.700  23.312  1.00  0.00           H  
ATOM   2946 HG12 VAL   204      70.771  63.476  24.164  1.00  0.00           H  
ATOM   2947 HG13 VAL   204      69.047  63.596  24.451  1.00  0.00           H  
ATOM   2948  CG2 VAL   204      69.142  66.436  25.032  1.00  0.00           C  
ATOM   2949 HG21 VAL   204      69.089  67.159  25.846  1.00  0.00           H  
ATOM   2950 HG22 VAL   204      68.219  65.942  24.728  1.00  0.00           H  
ATOM   2951 HG23 VAL   204      69.614  67.027  24.248  1.00  0.00           H  
ATOM   2952  C   VAL   204      70.454  63.296  27.084  1.00  0.00           C  
ATOM   2953  O   VAL   204      71.713  63.181  27.131  1.00  0.00           O  
ATOM   2954  N   TRP   205      69.516  62.339  27.225  1.00  0.00           N  
ATOM   2955  H   TRP   205      68.531  62.495  27.064  1.00  0.00           H  
ATOM   2956  CA  TRP   205      69.917  61.037  27.701  1.00  0.00           C  
ATOM   2957  HA  TRP   205      70.097  61.105  28.774  1.00  0.00           H  
ATOM   2958  CB  TRP   205      68.707  60.103  27.432  1.00  0.00           C  
ATOM   2959  HB2 TRP   205      68.476  60.196  26.370  1.00  0.00           H  
ATOM   2960  HB3 TRP   205      68.955  59.045  27.523  1.00  0.00           H  
ATOM   2961  CG  TRP   205      67.400  60.419  28.247  1.00  0.00           C  
ATOM   2962  CD1 TRP   205      67.131  61.555  28.903  1.00  0.00           C  
ATOM   2963  HD1 TRP   205      67.760  62.433  28.916  1.00  0.00           H  
ATOM   2964  NE1 TRP   205      65.912  61.463  29.472  1.00  0.00           N  
ATOM   2965  HE1 TRP   205      65.442  62.182  30.004  1.00  0.00           H  
ATOM   2966  CE2 TRP   205      65.253  60.283  29.085  1.00  0.00           C  
ATOM   2967  CZ2 TRP   205      63.932  59.716  29.300  1.00  0.00           C  
ATOM   2968  HZ2 TRP   205      63.269  60.193  30.006  1.00  0.00           H  
ATOM   2969  CH2 TRP   205      63.649  58.471  28.706  1.00  0.00           C  
ATOM   2970  HH2 TRP   205      62.701  57.982  28.879  1.00  0.00           H  
ATOM   2971  CZ3 TRP   205      64.616  57.711  28.117  1.00  0.00           C  
ATOM   2972  HZ3 TRP   205      64.423  56.721  27.731  1.00  0.00           H  
ATOM   2973  CE3 TRP   205      65.877  58.255  27.983  1.00  0.00           C  
ATOM   2974  HE3 TRP   205      66.663  57.636  27.576  1.00  0.00           H  
ATOM   2975  CD2 TRP   205      66.218  59.545  28.378  1.00  0.00           C  
ATOM   2976  C   TRP   205      71.148  60.358  27.009  1.00  0.00           C  
ATOM   2977  O   TRP   205      71.172  60.193  25.759  1.00  0.00           O  
ATOM   2978  N   SER   206      72.191  59.804  27.704  1.00  0.00           N  
ATOM   2979  H   SER   206      72.144  59.755  28.712  1.00  0.00           H  
ATOM   2980  CA  SER   206      73.334  59.100  27.147  1.00  0.00           C  
ATOM   2981  HA  SER   206      73.785  59.743  26.391  1.00  0.00           H  
ATOM   2982  CB  SER   206      74.377  58.895  28.266  1.00  0.00           C  
ATOM   2983  HB2 SER   206      73.848  58.206  28.924  1.00  0.00           H  
ATOM   2984  HB3 SER   206      75.307  58.540  27.822  1.00  0.00           H  
ATOM   2985  OG  SER   206      74.591  60.082  28.996  1.00  0.00           O  
ATOM   2986  HG  SER   206      75.238  59.878  29.675  1.00  0.00           H  
ATOM   2987  C   SER   206      72.982  57.749  26.487  1.00  0.00           C  
ATOM   2988  O   SER   206      72.273  56.956  27.165  1.00  0.00           O  
ATOM   2989  N   GLY   207      73.572  57.403  25.369  1.00  0.00           N  
ATOM   2990  H   GLY   207      74.098  58.065  24.818  1.00  0.00           H  
ATOM   2991  CA  GLY   207      73.677  56.052  24.966  1.00  0.00           C  
ATOM   2992  HA2 GLY   207      73.056  55.383  25.562  1.00  0.00           H  
ATOM   2993  HA3 GLY   207      73.437  55.997  23.905  1.00  0.00           H  
ATOM   2994  C   GLY   207      75.068  55.500  25.114  1.00  0.00           C  
ATOM   2995  O   GLY   207      75.947  56.076  25.775  1.00  0.00           O  
ATOM   2996  N   SER   208      75.329  54.338  24.523  1.00  0.00           N  
ATOM   2997  H   SER   208      74.569  53.869  24.052  1.00  0.00           H  
ATOM   2998  CA  SER   208      76.643  53.600  24.686  1.00  0.00           C  
ATOM   2999  HA  SER   208      76.853  53.687  25.752  1.00  0.00           H  
ATOM   3000  CB  SER   208      76.509  52.124  24.297  1.00  0.00           C  
ATOM   3001  HB2 SER   208      75.492  51.774  24.470  1.00  0.00           H  
ATOM   3002  HB3 SER   208      76.729  51.927  23.248  1.00  0.00           H  
ATOM   3003  OG  SER   208      77.531  51.419  25.003  1.00  0.00           O  
ATOM   3004  HG  SER   208      78.386  51.515  24.576  1.00  0.00           H  
ATOM   3005  C   SER   208      77.784  54.324  24.033  1.00  0.00           C  
ATOM   3006  O   SER   208      78.933  54.000  24.378  1.00  0.00           O  
ATOM   3007  N   ASP   209      77.558  55.296  23.153  1.00  0.00           N  
ATOM   3008  H   ASP   209      76.612  55.625  23.019  1.00  0.00           H  
ATOM   3009  CA  ASP   209      78.677  56.092  22.550  1.00  0.00           C  
ATOM   3010  HA  ASP   209      79.424  55.396  22.168  1.00  0.00           H  
ATOM   3011  CB  ASP   209      78.152  56.972  21.359  1.00  0.00           C  
ATOM   3012  HB2 ASP   209      77.467  56.421  20.716  1.00  0.00           H  
ATOM   3013  HB3 ASP   209      78.970  57.308  20.722  1.00  0.00           H  
ATOM   3014  CG  ASP   209      77.467  58.305  21.782  1.00  0.00           C  
ATOM   3015  OD1 ASP   209      76.621  58.180  22.669  1.00  0.00           O  
ATOM   3016  OD2 ASP   209      77.859  59.414  21.312  1.00  0.00           O  
ATOM   3017  C   ASP   209      79.279  57.076  23.593  1.00  0.00           C  
ATOM   3018  O   ASP   209      80.463  57.403  23.469  1.00  0.00           O  
ATOM   3019  N   VAL   210      78.558  57.482  24.575  1.00  0.00           N  
ATOM   3020  H   VAL   210      77.580  57.232  24.613  1.00  0.00           H  
ATOM   3021  CA  VAL   210      79.045  58.221  25.675  1.00  0.00           C  
ATOM   3022  HA  VAL   210      79.618  59.081  25.326  1.00  0.00           H  
ATOM   3023  CB  VAL   210      77.873  58.721  26.611  1.00  0.00           C  
ATOM   3024  HB  VAL   210      77.246  57.914  26.989  1.00  0.00           H  
ATOM   3025  CG1 VAL   210      78.324  59.585  27.775  1.00  0.00           C  
ATOM   3026 HG11 VAL   210      79.128  58.978  28.191  1.00  0.00           H  
ATOM   3027 HG12 VAL   210      77.484  59.857  28.414  1.00  0.00           H  
ATOM   3028 HG13 VAL   210      78.785  60.502  27.409  1.00  0.00           H  
ATOM   3029  CG2 VAL   210      76.887  59.582  25.838  1.00  0.00           C  
ATOM   3030 HG21 VAL   210      77.385  60.484  25.484  1.00  0.00           H  
ATOM   3031 HG22 VAL   210      76.085  60.020  26.432  1.00  0.00           H  
ATOM   3032 HG23 VAL   210      76.455  59.148  24.936  1.00  0.00           H  
ATOM   3033  C   VAL   210      80.036  57.406  26.533  1.00  0.00           C  
ATOM   3034  O   VAL   210      81.122  57.845  26.849  1.00  0.00           O  
ATOM   3035  N   VAL   211      79.586  56.182  26.808  1.00  0.00           N  
ATOM   3036  H   VAL   211      78.590  56.045  26.709  1.00  0.00           H  
ATOM   3037  CA  VAL   211      80.524  55.160  27.381  1.00  0.00           C  
ATOM   3038  HA  VAL   211      81.026  55.601  28.242  1.00  0.00           H  
ATOM   3039  CB  VAL   211      79.733  53.922  27.785  1.00  0.00           C  
ATOM   3040  HB  VAL   211      79.373  53.382  26.910  1.00  0.00           H  
ATOM   3041  CG1 VAL   211      80.704  52.989  28.586  1.00  0.00           C  
ATOM   3042 HG11 VAL   211      80.160  52.188  29.087  1.00  0.00           H  
ATOM   3043 HG12 VAL   211      81.419  52.592  27.865  1.00  0.00           H  
ATOM   3044 HG13 VAL   211      81.132  53.527  29.432  1.00  0.00           H  
ATOM   3045  CG2 VAL   211      78.537  54.285  28.698  1.00  0.00           C  
ATOM   3046 HG21 VAL   211      77.742  54.752  28.116  1.00  0.00           H  
ATOM   3047 HG22 VAL   211      78.091  53.396  29.144  1.00  0.00           H  
ATOM   3048 HG23 VAL   211      78.841  54.885  29.556  1.00  0.00           H  
ATOM   3049  C   VAL   211      81.829  54.797  26.659  1.00  0.00           C  
ATOM   3050  O   VAL   211      82.925  54.763  27.231  1.00  0.00           O  
ATOM   3051  N   MET   212      81.741  54.560  25.322  1.00  0.00           N  
ATOM   3052  H   MET   212      80.817  54.651  24.925  1.00  0.00           H  
ATOM   3053  CA  MET   212      82.943  54.553  24.438  1.00  0.00           C  
ATOM   3054  HA  MET   212      83.465  53.623  24.662  1.00  0.00           H  
ATOM   3055  CB  MET   212      82.476  54.524  22.905  1.00  0.00           C  
ATOM   3056  HB2 MET   212      83.355  54.604  22.264  1.00  0.00           H  
ATOM   3057  HB3 MET   212      81.871  55.407  22.699  1.00  0.00           H  
ATOM   3058  CG  MET   212      81.676  53.225  22.517  1.00  0.00           C  
ATOM   3059  HG2 MET   212      82.358  52.411  22.759  1.00  0.00           H  
ATOM   3060  HG3 MET   212      80.813  53.163  23.180  1.00  0.00           H  
ATOM   3061  SD  MET   212      81.353  53.062  20.792  1.00  0.00           S  
ATOM   3062  CE  MET   212      79.818  52.173  20.968  1.00  0.00           C  
ATOM   3063  HE1 MET   212      79.950  51.482  21.800  1.00  0.00           H  
ATOM   3064  HE2 MET   212      79.800  51.641  20.016  1.00  0.00           H  
ATOM   3065  HE3 MET   212      78.982  52.816  21.243  1.00  0.00           H  
ATOM   3066  C   MET   212      83.937  55.683  24.627  1.00  0.00           C  
ATOM   3067  O   MET   212      85.148  55.569  24.651  1.00  0.00           O  
ATOM   3068  N   GLY   213      83.389  56.933  24.879  1.00  0.00           N  
ATOM   3069  H   GLY   213      82.382  57.010  24.876  1.00  0.00           H  
ATOM   3070  CA  GLY   213      84.150  58.167  24.921  1.00  0.00           C  
ATOM   3071  HA2 GLY   213      84.976  58.062  25.625  1.00  0.00           H  
ATOM   3072  HA3 GLY   213      83.524  58.861  25.484  1.00  0.00           H  
ATOM   3073  C   GLY   213      84.676  58.503  23.521  1.00  0.00           C  
ATOM   3074  O   GLY   213      84.893  57.665  22.604  1.00  0.00           O  
ATOM   3075  N   GLU   214      85.201  59.729  23.415  1.00  0.00           N  
ATOM   3076  H   GLU   214      85.051  60.447  24.110  1.00  0.00           H  
ATOM   3077  CA  GLU   214      86.116  60.125  22.369  1.00  0.00           C  
ATOM   3078  HA  GLU   214      85.595  60.002  21.420  1.00  0.00           H  
ATOM   3079  CB  GLU   214      86.379  61.596  22.455  1.00  0.00           C  
ATOM   3080  HB2 GLU   214      87.066  61.875  21.656  1.00  0.00           H  
ATOM   3081  HB3 GLU   214      86.894  61.965  23.343  1.00  0.00           H  
ATOM   3082  CG  GLU   214      85.094  62.451  22.357  1.00  0.00           C  
ATOM   3083  HG2 GLU   214      84.480  62.257  23.237  1.00  0.00           H  
ATOM   3084  HG3 GLU   214      85.432  63.486  22.307  1.00  0.00           H  
ATOM   3085  CD  GLU   214      84.176  62.173  21.153  1.00  0.00           C  
ATOM   3086  OE1 GLU   214      82.948  62.173  21.343  1.00  0.00           O  
ATOM   3087  OE2 GLU   214      84.629  61.835  20.022  1.00  0.00           O  
ATOM   3088  C   GLU   214      87.342  59.275  22.414  1.00  0.00           C  
ATOM   3089  O   GLU   214      87.944  59.163  21.332  1.00  0.00           O  
ATOM   3090  N   ALA   215      87.798  58.760  23.604  1.00  0.00           N  
ATOM   3091  H   ALA   215      87.236  58.955  24.420  1.00  0.00           H  
ATOM   3092  CA  ALA   215      89.034  58.073  23.780  1.00  0.00           C  
ATOM   3093  HA  ALA   215      89.846  58.731  23.471  1.00  0.00           H  
ATOM   3094  CB  ALA   215      89.215  57.762  25.304  1.00  0.00           C  
ATOM   3095  HB1 ALA   215      90.058  57.083  25.434  1.00  0.00           H  
ATOM   3096  HB2 ALA   215      88.274  57.290  25.585  1.00  0.00           H  
ATOM   3097  HB3 ALA   215      89.430  58.560  26.014  1.00  0.00           H  
ATOM   3098  C   ALA   215      89.151  56.796  22.864  1.00  0.00           C  
ATOM   3099  O   ALA   215      90.276  56.544  22.359  1.00  0.00           O  
ATOM   3100  N   THR   216      88.012  56.107  22.665  1.00  0.00           N  
ATOM   3101  H   THR   216      87.212  56.356  23.228  1.00  0.00           H  
ATOM   3102  CA  THR   216      87.946  54.847  21.918  1.00  0.00           C  
ATOM   3103  HA  THR   216      88.860  54.263  22.022  1.00  0.00           H  
ATOM   3104  CB  THR   216      86.861  53.954  22.379  1.00  0.00           C  
ATOM   3105  HB  THR   216      85.899  54.445  22.234  1.00  0.00           H  
ATOM   3106  CG2 THR   216      86.649  52.567  21.769  1.00  0.00           C  
ATOM   3107 HG21 THR   216      86.581  52.724  20.692  1.00  0.00           H  
ATOM   3108 HG22 THR   216      87.496  51.909  21.966  1.00  0.00           H  
ATOM   3109 HG23 THR   216      85.742  52.026  22.036  1.00  0.00           H  
ATOM   3110  OG1 THR   216      87.123  53.818  23.740  1.00  0.00           O  
ATOM   3111  HG1 THR   216      86.774  54.640  24.093  1.00  0.00           H  
ATOM   3112  C   THR   216      87.891  55.255  20.415  1.00  0.00           C  
ATOM   3113  O   THR   216      88.455  54.544  19.585  1.00  0.00           O  
ATOM   3114  N   ARG   217      87.118  56.339  20.050  1.00  0.00           N  
ATOM   3115  H   ARG   217      86.565  56.652  20.836  1.00  0.00           H  
ATOM   3116  CA  ARG   217      86.881  56.899  18.696  1.00  0.00           C  
ATOM   3117  HA  ARG   217      86.576  56.203  17.915  1.00  0.00           H  
ATOM   3118  CB  ARG   217      85.778  57.939  18.738  1.00  0.00           C  
ATOM   3119  HB2 ARG   217      85.956  58.516  19.646  1.00  0.00           H  
ATOM   3120  HB3 ARG   217      86.017  58.702  17.998  1.00  0.00           H  
ATOM   3121  CG  ARG   217      84.343  57.347  18.589  1.00  0.00           C  
ATOM   3122  HG2 ARG   217      84.202  56.725  17.705  1.00  0.00           H  
ATOM   3123  HG3 ARG   217      84.084  56.679  19.410  1.00  0.00           H  
ATOM   3124  CD  ARG   217      83.296  58.510  18.546  1.00  0.00           C  
ATOM   3125  HD2 ARG   217      83.516  59.232  17.760  1.00  0.00           H  
ATOM   3126  HD3 ARG   217      82.364  58.053  18.212  1.00  0.00           H  
ATOM   3127  NE  ARG   217      83.066  59.302  19.744  1.00  0.00           N  
ATOM   3128  HE  ARG   217      83.448  60.236  19.781  1.00  0.00           H  
ATOM   3129  CZ  ARG   217      82.475  58.789  20.806  1.00  0.00           C  
ATOM   3130  NH1 ARG   217      81.879  57.664  20.952  1.00  0.00           N  
ATOM   3131 HH11 ARG   217      81.565  57.221  20.100  1.00  0.00           H  
ATOM   3132 HH12 ARG   217      81.357  57.498  21.800  1.00  0.00           H  
ATOM   3133  NH2 ARG   217      82.195  59.583  21.804  1.00  0.00           N  
ATOM   3134 HH21 ARG   217      82.408  60.570  21.820  1.00  0.00           H  
ATOM   3135 HH22 ARG   217      81.514  59.169  22.425  1.00  0.00           H  
ATOM   3136  C   ARG   217      88.213  57.630  18.216  1.00  0.00           C  
ATOM   3137  O   ARG   217      88.438  57.638  17.024  1.00  0.00           O  
ATOM   3138  N   ASP   218      89.080  58.093  19.128  1.00  0.00           N  
ATOM   3139  H   ASP   218      88.877  58.044  20.116  1.00  0.00           H  
ATOM   3140  CA  ASP   218      90.436  58.540  18.760  1.00  0.00           C  
ATOM   3141  HA  ASP   218      90.389  59.067  17.808  1.00  0.00           H  
ATOM   3142  CB  ASP   218      90.989  59.426  19.910  1.00  0.00           C  
ATOM   3143  HB2 ASP   218      92.068  59.519  19.784  1.00  0.00           H  
ATOM   3144  HB3 ASP   218      90.821  58.966  20.884  1.00  0.00           H  
ATOM   3145  CG  ASP   218      90.435  60.801  19.984  1.00  0.00           C  
ATOM   3146  OD1 ASP   218      91.163  61.600  20.661  1.00  0.00           O  
ATOM   3147  OD2 ASP   218      89.485  61.233  19.311  1.00  0.00           O  
ATOM   3148  C   ASP   218      91.494  57.381  18.586  1.00  0.00           C  
ATOM   3149  O   ASP   218      92.490  57.503  17.881  1.00  0.00           O  
ATOM   3150  N   ASN   219      91.196  56.254  19.227  1.00  0.00           N  
ATOM   3151  H   ASN   219      90.364  56.256  19.799  1.00  0.00           H  
ATOM   3152  CA  ASN   219      92.154  55.124  19.309  1.00  0.00           C  
ATOM   3153  HA  ASN   219      93.088  55.522  19.707  1.00  0.00           H  
ATOM   3154  CB  ASN   219      91.726  54.035  20.329  1.00  0.00           C  
ATOM   3155  HB2 ASN   219      90.921  53.471  19.859  1.00  0.00           H  
ATOM   3156  HB3 ASN   219      91.456  54.535  21.259  1.00  0.00           H  
ATOM   3157  CG  ASN   219      92.876  53.055  20.641  1.00  0.00           C  
ATOM   3158  OD1 ASN   219      93.917  53.031  20.074  1.00  0.00           O  
ATOM   3159  ND2 ASN   219      92.656  52.097  21.477  1.00  0.00           N  
ATOM   3160 HD21 ASN   219      91.798  52.036  22.007  1.00  0.00           H  
ATOM   3161 HD22 ASN   219      93.457  51.563  21.782  1.00  0.00           H  
ATOM   3162  C   ASN   219      92.413  54.558  17.930  1.00  0.00           C  
ATOM   3163  O   ASN   219      91.541  53.933  17.387  1.00  0.00           O  
ATOM   3164  N   PRO   220      93.652  54.642  17.356  1.00  0.00           N  
ATOM   3165  CD  PRO   220      94.821  55.340  17.857  1.00  0.00           C  
ATOM   3166  HD2 PRO   220      94.515  56.155  18.514  1.00  0.00           H  
ATOM   3167  HD3 PRO   220      95.355  54.643  18.503  1.00  0.00           H  
ATOM   3168  CG  PRO   220      95.560  55.584  16.598  1.00  0.00           C  
ATOM   3169  HG2 PRO   220      95.095  56.513  16.266  1.00  0.00           H  
ATOM   3170  HG3 PRO   220      96.592  55.659  16.941  1.00  0.00           H  
ATOM   3171  CB  PRO   220      95.318  54.448  15.626  1.00  0.00           C  
ATOM   3172  HB2 PRO   220      96.047  53.643  15.719  1.00  0.00           H  
ATOM   3173  HB3 PRO   220      95.362  54.778  14.588  1.00  0.00           H  
ATOM   3174  CA  PRO   220      93.962  53.978  16.054  1.00  0.00           C  
ATOM   3175  HA  PRO   220      93.209  54.310  15.340  1.00  0.00           H  
ATOM   3176  C   PRO   220      93.861  52.465  16.133  1.00  0.00           C  
ATOM   3177  O   PRO   220      93.859  51.832  15.122  1.00  0.00           O  
ATOM   3178  N   GLN   221      93.895  51.936  17.394  1.00  0.00           N  
ATOM   3179  H   GLN   221      93.928  52.559  18.189  1.00  0.00           H  
ATOM   3180  CA  GLN   221      94.116  50.463  17.587  1.00  0.00           C  
ATOM   3181  HA  GLN   221      94.484  50.012  16.666  1.00  0.00           H  
ATOM   3182  CB  GLN   221      95.293  50.241  18.655  1.00  0.00           C  
ATOM   3183  HB2 GLN   221      94.887  50.450  19.645  1.00  0.00           H  
ATOM   3184  HB3 GLN   221      95.661  49.237  18.445  1.00  0.00           H  
ATOM   3185  CG  GLN   221      96.547  51.103  18.514  1.00  0.00           C  
ATOM   3186  HG2 GLN   221      96.195  52.064  18.889  1.00  0.00           H  
ATOM   3187  HG3 GLN   221      97.314  50.883  19.257  1.00  0.00           H  
ATOM   3188  CD  GLN   221      97.218  51.192  17.104  1.00  0.00           C  
ATOM   3189  OE1 GLN   221      96.962  50.462  16.161  1.00  0.00           O  
ATOM   3190  NE2 GLN   221      97.988  52.235  17.024  1.00  0.00           N  
ATOM   3191 HE21 GLN   221      98.239  52.748  17.857  1.00  0.00           H  
ATOM   3192 HE22 GLN   221      98.625  52.228  16.240  1.00  0.00           H  
ATOM   3193  C   GLN   221      92.825  49.707  17.977  1.00  0.00           C  
ATOM   3194  O   GLN   221      92.823  48.448  18.043  1.00  0.00           O  
ATOM   3195  N   PHE   222      91.712  50.428  18.122  1.00  0.00           N  
ATOM   3196  H   PHE   222      91.869  51.386  17.842  1.00  0.00           H  
ATOM   3197  CA  PHE   222      90.391  49.917  18.181  1.00  0.00           C  
ATOM   3198  HA  PHE   222      90.356  48.885  18.528  1.00  0.00           H  
ATOM   3199  CB  PHE   222      89.623  50.873  19.058  1.00  0.00           C  
ATOM   3200  HB2 PHE   222      90.020  50.718  20.061  1.00  0.00           H  
ATOM   3201  HB3 PHE   222      89.731  51.922  18.783  1.00  0.00           H  
ATOM   3202  CG  PHE   222      88.119  50.730  19.174  1.00  0.00           C  
ATOM   3203  CD1 PHE   222      87.646  49.812  20.109  1.00  0.00           C  
ATOM   3204  HD1 PHE   222      88.185  49.384  20.942  1.00  0.00           H  
ATOM   3205  CE1 PHE   222      86.283  49.598  20.213  1.00  0.00           C  
ATOM   3206  HE1 PHE   222      85.990  48.835  20.919  1.00  0.00           H  
ATOM   3207  CZ  PHE   222      85.356  50.240  19.385  1.00  0.00           C  
ATOM   3208  HZ  PHE   222      84.301  50.097  19.566  1.00  0.00           H  
ATOM   3209  CE2 PHE   222      85.868  51.151  18.485  1.00  0.00           C  
ATOM   3210  HE2 PHE   222      85.228  51.650  17.772  1.00  0.00           H  
ATOM   3211  CD2 PHE   222      87.190  51.388  18.295  1.00  0.00           C  
ATOM   3212  HD2 PHE   222      87.579  52.124  17.608  1.00  0.00           H  
ATOM   3213  C   PHE   222      89.714  49.861  16.767  1.00  0.00           C  
ATOM   3214  O   PHE   222      90.127  50.663  15.881  1.00  0.00           O  
ATOM   3215  N   GLU   223      88.841  48.934  16.555  1.00  0.00           N  
ATOM   3216  H   GLU   223      88.679  48.313  17.335  1.00  0.00           H  
ATOM   3217  CA  GLU   223      88.118  48.561  15.409  1.00  0.00           C  
ATOM   3218  HA  GLU   223      87.906  49.438  14.798  1.00  0.00           H  
ATOM   3219  CB  GLU   223      88.979  47.634  14.421  1.00  0.00           C  
ATOM   3220  HB2 GLU   223      89.962  47.952  14.074  1.00  0.00           H  
ATOM   3221  HB3 GLU   223      89.236  46.733  14.977  1.00  0.00           H  
ATOM   3222  CG  GLU   223      88.281  47.251  13.064  1.00  0.00           C  
ATOM   3223  HG2 GLU   223      89.013  46.635  12.542  1.00  0.00           H  
ATOM   3224  HG3 GLU   223      87.382  46.650  13.207  1.00  0.00           H  
ATOM   3225  CD  GLU   223      87.987  48.592  12.365  1.00  0.00           C  
ATOM   3226  OE1 GLU   223      86.855  49.163  12.483  1.00  0.00           O  
ATOM   3227  OE2 GLU   223      88.839  49.137  11.570  1.00  0.00           O  
ATOM   3228  C   GLU   223      86.885  47.786  15.808  1.00  0.00           C  
ATOM   3229  O   GLU   223      86.813  47.202  16.898  1.00  0.00           O  
ATOM   3230  N   LEU   224      85.777  48.007  15.001  1.00  0.00           N  
ATOM   3231  H   LEU   224      85.838  48.411  14.077  1.00  0.00           H  
ATOM   3232  CA  LEU   224      84.366  47.601  15.419  1.00  0.00           C  
ATOM   3233  HA  LEU   224      84.382  46.844  16.203  1.00  0.00           H  
ATOM   3234  CB  LEU   224      83.681  48.848  16.104  1.00  0.00           C  
ATOM   3235  HB2 LEU   224      84.271  48.972  17.012  1.00  0.00           H  
ATOM   3236  HB3 LEU   224      83.876  49.744  15.515  1.00  0.00           H  
ATOM   3237  CG  LEU   224      82.226  48.842  16.520  1.00  0.00           C  
ATOM   3238  HG  LEU   224      82.100  47.903  17.058  1.00  0.00           H  
ATOM   3239  CD1 LEU   224      81.880  50.130  17.375  1.00  0.00           C  
ATOM   3240 HD11 LEU   224      82.469  50.097  18.292  1.00  0.00           H  
ATOM   3241 HD12 LEU   224      80.836  49.992  17.653  1.00  0.00           H  
ATOM   3242 HD13 LEU   224      82.030  51.056  16.819  1.00  0.00           H  
ATOM   3243  CD2 LEU   224      81.321  48.929  15.310  1.00  0.00           C  
ATOM   3244 HD21 LEU   224      81.163  47.918  14.937  1.00  0.00           H  
ATOM   3245 HD22 LEU   224      81.754  49.634  14.600  1.00  0.00           H  
ATOM   3246 HD23 LEU   224      80.349  49.351  15.568  1.00  0.00           H  
ATOM   3247  C   LEU   224      83.599  47.017  14.198  1.00  0.00           C  
ATOM   3248  O   LEU   224      83.623  47.682  13.156  1.00  0.00           O  
ATOM   3249  N   PHE   225      82.898  45.866  14.370  1.00  0.00           N  
ATOM   3250  H   PHE   225      83.060  45.169  15.083  1.00  0.00           H  
ATOM   3251  CA  PHE   225      82.164  45.236  13.330  1.00  0.00           C  
ATOM   3252  HA  PHE   225      82.085  45.892  12.464  1.00  0.00           H  
ATOM   3253  CB  PHE   225      82.837  43.909  12.926  1.00  0.00           C  
ATOM   3254  HB2 PHE   225      82.879  43.288  13.821  1.00  0.00           H  
ATOM   3255  HB3 PHE   225      82.301  43.532  12.056  1.00  0.00           H  
ATOM   3256  CG  PHE   225      84.289  44.121  12.563  1.00  0.00           C  
ATOM   3257  CD1 PHE   225      84.684  44.345  11.250  1.00  0.00           C  
ATOM   3258  HD1 PHE   225      83.844  44.391  10.572  1.00  0.00           H  
ATOM   3259  CE1 PHE   225      86.064  44.538  10.886  1.00  0.00           C  
ATOM   3260  HE1 PHE   225      86.364  44.652   9.855  1.00  0.00           H  
ATOM   3261  CZ  PHE   225      87.087  44.348  11.852  1.00  0.00           C  
ATOM   3262  HZ  PHE   225      88.120  44.465  11.560  1.00  0.00           H  
ATOM   3263  CE2 PHE   225      86.686  44.009  13.157  1.00  0.00           C  
ATOM   3264  HE2 PHE   225      87.386  43.700  13.919  1.00  0.00           H  
ATOM   3265  CD2 PHE   225      85.327  43.938  13.594  1.00  0.00           C  
ATOM   3266  HD2 PHE   225      85.070  43.685  14.612  1.00  0.00           H  
ATOM   3267  C   PHE   225      80.712  44.969  13.752  1.00  0.00           C  
ATOM   3268  O   PHE   225      80.416  44.140  14.593  1.00  0.00           O  
ATOM   3269  N   ASP   226      79.767  45.651  13.113  1.00  0.00           N  
ATOM   3270  H   ASP   226      80.022  46.361  12.442  1.00  0.00           H  
ATOM   3271  CA  ASP   226      78.306  45.339  13.129  1.00  0.00           C  
ATOM   3272  HA  ASP   226      77.881  45.191  14.122  1.00  0.00           H  
ATOM   3273  CB  ASP   226      77.388  46.568  12.699  1.00  0.00           C  
ATOM   3274  HB2 ASP   226      76.342  46.384  12.946  1.00  0.00           H  
ATOM   3275  HB3 ASP   226      77.661  47.297  13.463  1.00  0.00           H  
ATOM   3276  CG  ASP   226      77.547  47.098  11.300  1.00  0.00           C  
ATOM   3277  OD1 ASP   226      78.450  46.783  10.496  1.00  0.00           O  
ATOM   3278  OD2 ASP   226      76.801  48.070  10.962  1.00  0.00           O  
ATOM   3279  C   ASP   226      77.986  44.089  12.286  1.00  0.00           C  
ATOM   3280  O   ASP   226      78.824  43.618  11.533  1.00  0.00           O  
ATOM   3281  N   GLU   227      76.723  43.642  12.399  1.00  0.00           N  
ATOM   3282  H   GLU   227      76.086  44.154  12.992  1.00  0.00           H  
ATOM   3283  CA  GLU   227      76.091  42.451  11.734  1.00  0.00           C  
ATOM   3284  HA  GLU   227      75.306  42.209  12.451  1.00  0.00           H  
ATOM   3285  CB  GLU   227      75.530  42.883  10.430  1.00  0.00           C  
ATOM   3286  HB2 GLU   227      75.296  42.007   9.825  1.00  0.00           H  
ATOM   3287  HB3 GLU   227      76.133  43.608   9.883  1.00  0.00           H  
ATOM   3288  CG  GLU   227      74.152  43.556  10.570  1.00  0.00           C  
ATOM   3289  HG2 GLU   227      73.520  42.783  11.008  1.00  0.00           H  
ATOM   3290  HG3 GLU   227      74.219  44.317  11.347  1.00  0.00           H  
ATOM   3291  CD  GLU   227      73.840  44.267   9.227  1.00  0.00           C  
ATOM   3292  OE1 GLU   227      74.299  45.385   8.991  1.00  0.00           O  
ATOM   3293  OE2 GLU   227      73.148  43.704   8.316  1.00  0.00           O  
ATOM   3294  C   GLU   227      76.922  41.150  11.737  1.00  0.00           C  
ATOM   3295  O   GLU   227      77.327  40.501  10.762  1.00  0.00           O  
ATOM   3296  N   SER   228      77.627  40.913  12.858  1.00  0.00           N  
ATOM   3297  H   SER   228      77.418  41.451  13.687  1.00  0.00           H  
ATOM   3298  CA  SER   228      78.778  39.939  13.045  1.00  0.00           C  
ATOM   3299  HA  SER   228      78.792  39.279  12.177  1.00  0.00           H  
ATOM   3300  CB  SER   228      80.080  40.711  13.339  1.00  0.00           C  
ATOM   3301  HB2 SER   228      79.964  41.331  14.227  1.00  0.00           H  
ATOM   3302  HB3 SER   228      80.897  40.001  13.466  1.00  0.00           H  
ATOM   3303  OG  SER   228      80.466  41.542  12.230  1.00  0.00           O  
ATOM   3304  HG  SER   228      79.735  42.144  12.067  1.00  0.00           H  
ATOM   3305  C   SER   228      78.489  39.074  14.265  1.00  0.00           C  
ATOM   3306  O   SER   228      78.808  39.459  15.413  1.00  0.00           O  
ATOM   3307  N   LEU   229      77.850  37.978  14.040  1.00  0.00           N  
ATOM   3308  H   LEU   229      77.875  37.620  13.096  1.00  0.00           H  
ATOM   3309  CA  LEU   229      77.589  37.023  15.115  1.00  0.00           C  
ATOM   3310  HA  LEU   229      77.166  37.578  15.952  1.00  0.00           H  
ATOM   3311  CB  LEU   229      76.452  36.118  14.531  1.00  0.00           C  
ATOM   3312  HB2 LEU   229      75.625  36.828  14.514  1.00  0.00           H  
ATOM   3313  HB3 LEU   229      76.792  35.917  13.515  1.00  0.00           H  
ATOM   3314  CG  LEU   229      76.156  34.873  15.321  1.00  0.00           C  
ATOM   3315  HG  LEU   229      77.093  34.317  15.331  1.00  0.00           H  
ATOM   3316  CD1 LEU   229      75.567  35.082  16.768  1.00  0.00           C  
ATOM   3317 HD11 LEU   229      75.242  34.136  17.199  1.00  0.00           H  
ATOM   3318 HD12 LEU   229      76.312  35.544  17.416  1.00  0.00           H  
ATOM   3319 HD13 LEU   229      74.712  35.741  16.615  1.00  0.00           H  
ATOM   3320  CD2 LEU   229      75.186  34.202  14.402  1.00  0.00           C  
ATOM   3321 HD21 LEU   229      75.620  33.929  13.440  1.00  0.00           H  
ATOM   3322 HD22 LEU   229      74.252  34.760  14.353  1.00  0.00           H  
ATOM   3323 HD23 LEU   229      74.979  33.231  14.853  1.00  0.00           H  
ATOM   3324  C   LEU   229      78.832  36.295  15.553  1.00  0.00           C  
ATOM   3325  O   LEU   229      79.429  35.511  14.809  1.00  0.00           O  
ATOM   3326  N   VAL   230      79.156  36.544  16.809  1.00  0.00           N  
ATOM   3327  H   VAL   230      78.713  37.313  17.292  1.00  0.00           H  
ATOM   3328  CA  VAL   230      80.058  35.736  17.531  1.00  0.00           C  
ATOM   3329  HA  VAL   230      80.905  35.581  16.863  1.00  0.00           H  
ATOM   3330  CB  VAL   230      80.653  36.503  18.758  1.00  0.00           C  
ATOM   3331  HB  VAL   230      79.814  36.691  19.428  1.00  0.00           H  
ATOM   3332  CG1 VAL   230      81.740  35.691  19.445  1.00  0.00           C  
ATOM   3333 HG11 VAL   230      82.134  36.227  20.308  1.00  0.00           H  
ATOM   3334 HG12 VAL   230      81.436  34.679  19.715  1.00  0.00           H  
ATOM   3335 HG13 VAL   230      82.589  35.657  18.762  1.00  0.00           H  
ATOM   3336  CG2 VAL   230      81.187  37.920  18.260  1.00  0.00           C  
ATOM   3337 HG21 VAL   230      80.472  38.736  18.361  1.00  0.00           H  
ATOM   3338 HG22 VAL   230      82.090  38.129  18.834  1.00  0.00           H  
ATOM   3339 HG23 VAL   230      81.535  37.964  17.227  1.00  0.00           H  
ATOM   3340  C   VAL   230      79.306  34.378  17.904  1.00  0.00           C  
ATOM   3341  O   VAL   230      78.378  34.346  18.660  1.00  0.00           O  
ATOM   3342  N   THR   231      79.691  33.312  17.247  1.00  0.00           N  
ATOM   3343  H   THR   231      80.364  33.402  16.500  1.00  0.00           H  
ATOM   3344  CA  THR   231      79.108  32.042  17.473  1.00  0.00           C  
ATOM   3345  HA  THR   231      78.037  32.127  17.658  1.00  0.00           H  
ATOM   3346  CB  THR   231      79.348  31.064  16.287  1.00  0.00           C  
ATOM   3347  HB  THR   231      79.083  30.071  16.651  1.00  0.00           H  
ATOM   3348  CG2 THR   231      78.359  31.518  15.264  1.00  0.00           C  
ATOM   3349 HG21 THR   231      77.347  31.642  15.650  1.00  0.00           H  
ATOM   3350 HG22 THR   231      78.684  32.449  14.800  1.00  0.00           H  
ATOM   3351 HG23 THR   231      78.319  30.714  14.530  1.00  0.00           H  
ATOM   3352  OG1 THR   231      80.673  30.975  15.777  1.00  0.00           O  
ATOM   3353  HG1 THR   231      81.071  31.845  15.865  1.00  0.00           H  
ATOM   3354  C   THR   231      79.682  31.316  18.651  1.00  0.00           C  
ATOM   3355  O   THR   231      79.008  30.421  19.212  1.00  0.00           O  
ATOM   3356  N   ARG   232      80.886  31.679  19.109  1.00  0.00           N  
ATOM   3357  H   ARG   232      81.311  32.425  18.577  1.00  0.00           H  
ATOM   3358  CA  ARG   232      81.596  31.300  20.364  1.00  0.00           C  
ATOM   3359  HA  ARG   232      80.896  31.455  21.186  1.00  0.00           H  
ATOM   3360  CB  ARG   232      81.906  29.826  20.257  1.00  0.00           C  
ATOM   3361  HB2 ARG   232      82.493  29.469  21.104  1.00  0.00           H  
ATOM   3362  HB3 ARG   232      80.970  29.269  20.292  1.00  0.00           H  
ATOM   3363  CG  ARG   232      82.682  29.325  19.018  1.00  0.00           C  
ATOM   3364  HG2 ARG   232      82.065  29.383  18.122  1.00  0.00           H  
ATOM   3365  HG3 ARG   232      83.571  29.927  18.831  1.00  0.00           H  
ATOM   3366  CD  ARG   232      83.084  27.883  19.217  1.00  0.00           C  
ATOM   3367  HD2 ARG   232      83.516  27.758  20.210  1.00  0.00           H  
ATOM   3368  HD3 ARG   232      82.151  27.323  19.158  1.00  0.00           H  
ATOM   3369  NE  ARG   232      84.015  27.479  18.171  1.00  0.00           N  
ATOM   3370  HE  ARG   232      84.039  28.043  17.333  1.00  0.00           H  
ATOM   3371  CZ  ARG   232      84.963  26.602  18.079  1.00  0.00           C  
ATOM   3372  NH1 ARG   232      85.248  25.812  19.022  1.00  0.00           N  
ATOM   3373 HH11 ARG   232      84.672  25.857  19.851  1.00  0.00           H  
ATOM   3374 HH12 ARG   232      85.765  24.956  18.885  1.00  0.00           H  
ATOM   3375  NH2 ARG   232      85.630  26.490  17.017  1.00  0.00           N  
ATOM   3376 HH21 ARG   232      85.495  27.115  16.235  1.00  0.00           H  
ATOM   3377 HH22 ARG   232      86.383  25.817  17.009  1.00  0.00           H  
ATOM   3378  C   ARG   232      82.911  32.054  20.623  1.00  0.00           C  
ATOM   3379  O   ARG   232      83.420  32.702  19.749  1.00  0.00           O  
ATOM   3380  N   VAL   233      83.392  32.034  21.846  1.00  0.00           N  
ATOM   3381  H   VAL   233      82.782  31.590  22.517  1.00  0.00           H  
ATOM   3382  CA  VAL   233      84.822  32.155  22.269  1.00  0.00           C  
ATOM   3383  HA  VAL   233      85.176  33.009  21.692  1.00  0.00           H  
ATOM   3384  CB  VAL   233      84.956  32.544  23.763  1.00  0.00           C  
ATOM   3385  HB  VAL   233      84.263  31.959  24.369  1.00  0.00           H  
ATOM   3386  CG1 VAL   233      86.353  32.496  24.357  1.00  0.00           C  
ATOM   3387 HG11 VAL   233      86.427  33.031  25.304  1.00  0.00           H  
ATOM   3388 HG12 VAL   233      87.104  32.926  23.695  1.00  0.00           H  
ATOM   3389 HG13 VAL   233      86.505  31.445  24.602  1.00  0.00           H  
ATOM   3390  CG2 VAL   233      84.495  33.973  23.905  1.00  0.00           C  
ATOM   3391 HG21 VAL   233      85.142  34.638  23.333  1.00  0.00           H  
ATOM   3392 HG22 VAL   233      84.570  34.281  24.947  1.00  0.00           H  
ATOM   3393 HG23 VAL   233      83.467  34.085  23.558  1.00  0.00           H  
ATOM   3394  C   VAL   233      85.670  30.988  21.768  1.00  0.00           C  
ATOM   3395  O   VAL   233      85.112  29.911  21.435  1.00  0.00           O  
ATOM   3396  N   LEU   234      86.937  31.170  21.688  1.00  0.00           N  
ATOM   3397  H   LEU   234      87.293  32.066  21.990  1.00  0.00           H  
ATOM   3398  CA  LEU   234      87.920  30.079  21.396  1.00  0.00           C  
ATOM   3399  HA  LEU   234      87.332  29.173  21.259  1.00  0.00           H  
ATOM   3400  CB  LEU   234      88.781  30.315  20.181  1.00  0.00           C  
ATOM   3401  HB2 LEU   234      89.509  31.111  20.339  1.00  0.00           H  
ATOM   3402  HB3 LEU   234      89.303  29.370  20.028  1.00  0.00           H  
ATOM   3403  CG  LEU   234      87.996  30.535  18.847  1.00  0.00           C  
ATOM   3404  HG  LEU   234      87.301  31.375  18.835  1.00  0.00           H  
ATOM   3405  CD1 LEU   234      89.004  30.794  17.740  1.00  0.00           C  
ATOM   3406 HD11 LEU   234      88.499  30.782  16.774  1.00  0.00           H  
ATOM   3407 HD12 LEU   234      89.606  29.886  17.722  1.00  0.00           H  
ATOM   3408 HD13 LEU   234      89.559  31.717  17.912  1.00  0.00           H  
ATOM   3409  CD2 LEU   234      87.151  29.368  18.320  1.00  0.00           C  
ATOM   3410 HD21 LEU   234      86.628  29.035  19.216  1.00  0.00           H  
ATOM   3411 HD22 LEU   234      86.477  29.695  17.528  1.00  0.00           H  
ATOM   3412 HD23 LEU   234      87.805  28.571  17.967  1.00  0.00           H  
ATOM   3413  C   LEU   234      88.771  29.780  22.640  1.00  0.00           C  
ATOM   3414  O   LEU   234      89.252  30.681  23.361  1.00  0.00           O  
ATOM   3415  N   VAL   235      88.856  28.483  22.876  1.00  0.00           N  
ATOM   3416  H   VAL   235      88.657  27.847  22.117  1.00  0.00           H  
ATOM   3417  CA  VAL   235      89.644  27.940  24.002  1.00  0.00           C  
ATOM   3418  HA  VAL   235      89.939  28.856  24.513  1.00  0.00           H  
ATOM   3419  CB  VAL   235      88.732  27.121  25.062  1.00  0.00           C  
ATOM   3420  HB  VAL   235      88.483  26.198  24.538  1.00  0.00           H  
ATOM   3421  CG1 VAL   235      89.481  26.756  26.306  1.00  0.00           C  
ATOM   3422 HG11 VAL   235      90.154  27.529  26.676  1.00  0.00           H  
ATOM   3423 HG12 VAL   235      90.035  25.849  26.061  1.00  0.00           H  
ATOM   3424 HG13 VAL   235      88.744  26.493  27.065  1.00  0.00           H  
ATOM   3425  CG2 VAL   235      87.478  28.027  25.469  1.00  0.00           C  
ATOM   3426 HG21 VAL   235      86.765  27.518  26.117  1.00  0.00           H  
ATOM   3427 HG22 VAL   235      87.774  29.016  25.819  1.00  0.00           H  
ATOM   3428 HG23 VAL   235      86.881  28.218  24.577  1.00  0.00           H  
ATOM   3429  C   VAL   235      90.880  27.168  23.565  1.00  0.00           C  
ATOM   3430  O   VAL   235      90.851  26.372  22.632  1.00  0.00           O  
ATOM   3431  N   GLU   236      92.003  27.248  24.269  1.00  0.00           N  
ATOM   3432  H   GLU   236      92.026  28.030  24.909  1.00  0.00           H  
ATOM   3433  CA  GLU   236      93.302  26.572  24.046  1.00  0.00           C  
ATOM   3434  HA  GLU   236      93.042  25.636  23.551  1.00  0.00           H  
ATOM   3435  CB  GLU   236      94.208  27.472  23.201  1.00  0.00           C  
ATOM   3436  HB2 GLU   236      94.666  28.325  23.701  1.00  0.00           H  
ATOM   3437  HB3 GLU   236      93.735  27.918  22.327  1.00  0.00           H  
ATOM   3438  CG  GLU   236      95.333  26.774  22.469  1.00  0.00           C  
ATOM   3439  HG2 GLU   236      95.953  27.574  22.064  1.00  0.00           H  
ATOM   3440  HG3 GLU   236      95.924  26.337  23.274  1.00  0.00           H  
ATOM   3441  CD  GLU   236      94.806  25.835  21.344  1.00  0.00           C  
ATOM   3442  OE1 GLU   236      94.879  24.575  21.494  1.00  0.00           O  
ATOM   3443  OE2 GLU   236      94.498  26.403  20.269  1.00  0.00           O  
ATOM   3444  C   GLU   236      94.004  26.276  25.412  1.00  0.00           C  
ATOM   3445  O   GLU   236      94.114  27.203  26.242  1.00  0.00           O  
ATOM   3446  N   ASP   237      94.483  25.074  25.730  1.00  0.00           N  
ATOM   3447  H   ASP   237      94.219  24.345  25.083  1.00  0.00           H  
ATOM   3448  CA  ASP   237      95.006  24.672  27.023  1.00  0.00           C  
ATOM   3449  HA  ASP   237      95.106  23.587  27.030  1.00  0.00           H  
ATOM   3450  CB  ASP   237      96.443  25.218  27.210  1.00  0.00           C  
ATOM   3451  HB2 ASP   237      96.833  25.164  26.194  1.00  0.00           H  
ATOM   3452  HB3 ASP   237      96.362  26.224  27.621  1.00  0.00           H  
ATOM   3453  CG  ASP   237      97.312  24.303  28.082  1.00  0.00           C  
ATOM   3454  OD1 ASP   237      96.851  23.178  28.457  1.00  0.00           O  
ATOM   3455  OD2 ASP   237      98.490  24.610  28.328  1.00  0.00           O  
ATOM   3456  C   ASP   237      94.125  24.924  28.255  1.00  0.00           C  
ATOM   3457  O   ASP   237      94.596  25.158  29.393  1.00  0.00           O  
ATOM   3458  N   GLY   238      92.743  24.971  28.044  1.00  0.00           N  
ATOM   3459  H   GLY   238      92.394  24.886  27.100  1.00  0.00           H  
ATOM   3460  CA  GLY   238      91.841  25.461  29.057  1.00  0.00           C  
ATOM   3461  HA2 GLY   238      90.793  25.212  28.888  1.00  0.00           H  
ATOM   3462  HA3 GLY   238      92.066  25.097  30.060  1.00  0.00           H  
ATOM   3463  C   GLY   238      91.941  27.019  29.185  1.00  0.00           C  
ATOM   3464  O   GLY   238      91.215  27.546  30.009  1.00  0.00           O  
ATOM   3465  N   THR   239      92.590  27.839  28.305  1.00  0.00           N  
ATOM   3466  H   THR   239      92.982  27.322  27.531  1.00  0.00           H  
ATOM   3467  CA  THR   239      92.783  29.338  28.396  1.00  0.00           C  
ATOM   3468  HA  THR   239      92.279  29.765  29.263  1.00  0.00           H  
ATOM   3469  CB  THR   239      94.208  29.828  28.627  1.00  0.00           C  
ATOM   3470  HB  THR   239      94.221  30.873  28.936  1.00  0.00           H  
ATOM   3471  CG2 THR   239      94.861  28.939  29.712  1.00  0.00           C  
ATOM   3472 HG21 THR   239      94.053  28.670  30.391  1.00  0.00           H  
ATOM   3473 HG22 THR   239      95.280  28.008  29.331  1.00  0.00           H  
ATOM   3474 HG23 THR   239      95.599  29.579  30.197  1.00  0.00           H  
ATOM   3475  OG1 THR   239      94.879  29.503  27.409  1.00  0.00           O  
ATOM   3476  HG1 THR   239      94.642  28.618  27.121  1.00  0.00           H  
ATOM   3477  C   THR   239      92.243  30.107  27.213  1.00  0.00           C  
ATOM   3478  O   THR   239      92.143  29.595  26.108  1.00  0.00           O  
ATOM   3479  N   ALA   240      91.836  31.369  27.430  1.00  0.00           N  
ATOM   3480  H   ALA   240      91.825  31.737  28.370  1.00  0.00           H  
ATOM   3481  CA  ALA   240      91.284  32.227  26.372  1.00  0.00           C  
ATOM   3482  HA  ALA   240      90.388  31.764  25.959  1.00  0.00           H  
ATOM   3483  CB  ALA   240      90.801  33.494  27.035  1.00  0.00           C  
ATOM   3484  HB1 ALA   240      90.146  34.018  26.338  1.00  0.00           H  
ATOM   3485  HB2 ALA   240      91.686  34.090  27.255  1.00  0.00           H  
ATOM   3486  HB3 ALA   240      90.201  33.258  27.913  1.00  0.00           H  
ATOM   3487  C   ALA   240      92.331  32.477  25.209  1.00  0.00           C  
ATOM   3488  O   ALA   240      93.418  32.896  25.412  1.00  0.00           O  
ATOM   3489  N   ALA   241      91.905  32.200  23.999  1.00  0.00           N  
ATOM   3490  H   ALA   241      91.050  31.662  23.985  1.00  0.00           H  
ATOM   3491  CA  ALA   241      92.728  32.243  22.845  1.00  0.00           C  
ATOM   3492  HA  ALA   241      93.676  32.744  23.042  1.00  0.00           H  
ATOM   3493  CB  ALA   241      93.064  30.821  22.423  1.00  0.00           C  
ATOM   3494  HB1 ALA   241      93.939  30.897  21.778  1.00  0.00           H  
ATOM   3495  HB2 ALA   241      93.271  30.261  23.335  1.00  0.00           H  
ATOM   3496  HB3 ALA   241      92.194  30.332  21.985  1.00  0.00           H  
ATOM   3497  C   ALA   241      92.174  33.070  21.619  1.00  0.00           C  
ATOM   3498  O   ALA   241      92.829  33.338  20.618  1.00  0.00           O  
ATOM   3499  N   GLY   242      90.834  33.320  21.628  1.00  0.00           N  
ATOM   3500  H   GLY   242      90.361  33.053  22.479  1.00  0.00           H  
ATOM   3501  CA  GLY   242      90.247  34.144  20.594  1.00  0.00           C  
ATOM   3502  HA2 GLY   242      90.531  35.180  20.780  1.00  0.00           H  
ATOM   3503  HA3 GLY   242      90.758  33.899  19.663  1.00  0.00           H  
ATOM   3504  C   GLY   242      88.677  34.103  20.504  1.00  0.00           C  
ATOM   3505  O   GLY   242      87.987  33.927  21.540  1.00  0.00           O  
ATOM   3506  N   VAL   243      88.080  34.346  19.298  1.00  0.00           N  
ATOM   3507  H   VAL   243      88.643  34.576  18.492  1.00  0.00           H  
ATOM   3508  CA  VAL   243      86.611  34.285  18.948  1.00  0.00           C  
ATOM   3509  HA  VAL   243      86.077  33.710  19.704  1.00  0.00           H  
ATOM   3510  CB  VAL   243      85.819  35.619  19.043  1.00  0.00           C  
ATOM   3511  HB  VAL   243      84.782  35.283  19.070  1.00  0.00           H  
ATOM   3512  CG1 VAL   243      86.056  36.382  20.281  1.00  0.00           C  
ATOM   3513 HG11 VAL   243      86.040  35.692  21.124  1.00  0.00           H  
ATOM   3514 HG12 VAL   243      85.227  37.086  20.355  1.00  0.00           H  
ATOM   3515 HG13 VAL   243      86.983  36.955  20.241  1.00  0.00           H  
ATOM   3516  CG2 VAL   243      85.941  36.548  17.817  1.00  0.00           C  
ATOM   3517 HG21 VAL   243      86.985  36.863  17.816  1.00  0.00           H  
ATOM   3518 HG22 VAL   243      85.326  37.444  17.900  1.00  0.00           H  
ATOM   3519 HG23 VAL   243      85.768  36.001  16.891  1.00  0.00           H  
ATOM   3520  C   VAL   243      86.441  33.646  17.532  1.00  0.00           C  
ATOM   3521  O   VAL   243      87.301  33.838  16.651  1.00  0.00           O  
ATOM   3522  N   GLU   244      85.206  33.159  17.227  1.00  0.00           N  
ATOM   3523  H   GLU   244      84.489  33.140  17.938  1.00  0.00           H  
ATOM   3524  CA  GLU   244      84.655  32.736  15.952  1.00  0.00           C  
ATOM   3525  HA  GLU   244      85.362  32.940  15.148  1.00  0.00           H  
ATOM   3526  CB  GLU   244      84.375  31.223  15.967  1.00  0.00           C  
ATOM   3527  HB2 GLU   244      83.513  31.047  16.611  1.00  0.00           H  
ATOM   3528  HB3 GLU   244      85.264  30.759  16.394  1.00  0.00           H  
ATOM   3529  CG  GLU   244      84.178  30.599  14.532  1.00  0.00           C  
ATOM   3530  HG2 GLU   244      83.138  30.752  14.241  1.00  0.00           H  
ATOM   3531  HG3 GLU   244      84.843  31.081  13.816  1.00  0.00           H  
ATOM   3532  CD  GLU   244      84.414  29.128  14.460  1.00  0.00           C  
ATOM   3533  OE1 GLU   244      84.425  28.421  15.511  1.00  0.00           O  
ATOM   3534  OE2 GLU   244      84.616  28.601  13.354  1.00  0.00           O  
ATOM   3535  C   GLU   244      83.346  33.438  15.600  1.00  0.00           C  
ATOM   3536  O   GLU   244      82.312  33.350  16.312  1.00  0.00           O  
ATOM   3537  N   VAL   245      83.508  34.258  14.531  1.00  0.00           N  
ATOM   3538  H   VAL   245      84.421  34.075  14.140  1.00  0.00           H  
ATOM   3539  CA  VAL   245      82.619  35.334  14.061  1.00  0.00           C  
ATOM   3540  HA  VAL   245      81.691  35.306  14.632  1.00  0.00           H  
ATOM   3541  CB  VAL   245      83.198  36.725  14.424  1.00  0.00           C  
ATOM   3542  HB  VAL   245      83.450  36.739  15.485  1.00  0.00           H  
ATOM   3543  CG1 VAL   245      84.576  36.991  13.667  1.00  0.00           C  
ATOM   3544 HG11 VAL   245      84.921  37.979  13.971  1.00  0.00           H  
ATOM   3545 HG12 VAL   245      85.312  36.239  13.952  1.00  0.00           H  
ATOM   3546 HG13 VAL   245      84.472  36.851  12.591  1.00  0.00           H  
ATOM   3547  CG2 VAL   245      82.196  37.861  14.265  1.00  0.00           C  
ATOM   3548 HG21 VAL   245      81.401  37.701  14.993  1.00  0.00           H  
ATOM   3549 HG22 VAL   245      81.761  37.871  13.265  1.00  0.00           H  
ATOM   3550 HG23 VAL   245      82.678  38.828  14.416  1.00  0.00           H  
ATOM   3551  C   VAL   245      82.163  35.255  12.604  1.00  0.00           C  
ATOM   3552  O   VAL   245      83.000  35.167  11.681  1.00  0.00           O  
ATOM   3553  N   GLN   246      80.886  35.166  12.365  1.00  0.00           N  
ATOM   3554  H   GLN   246      80.309  35.100  13.191  1.00  0.00           H  
ATOM   3555  CA  GLN   246      80.243  34.851  11.129  1.00  0.00           C  
ATOM   3556  HA  GLN   246      80.948  34.421  10.418  1.00  0.00           H  
ATOM   3557  CB  GLN   246      79.241  33.767  11.558  1.00  0.00           C  
ATOM   3558  HB2 GLN   246      79.826  32.876  11.785  1.00  0.00           H  
ATOM   3559  HB3 GLN   246      78.789  34.059  12.506  1.00  0.00           H  
ATOM   3560  CG  GLN   246      78.180  33.518  10.482  1.00  0.00           C  
ATOM   3561  HG2 GLN   246      78.623  33.741   9.511  1.00  0.00           H  
ATOM   3562  HG3 GLN   246      77.313  34.177  10.526  1.00  0.00           H  
ATOM   3563  CD  GLN   246      77.598  32.120  10.373  1.00  0.00           C  
ATOM   3564  OE1 GLN   246      77.586  31.411  11.362  1.00  0.00           O  
ATOM   3565  NE2 GLN   246      77.127  31.650   9.246  1.00  0.00           N  
ATOM   3566 HE21 GLN   246      77.429  32.094   8.390  1.00  0.00           H  
ATOM   3567 HE22 GLN   246      76.810  30.692   9.204  1.00  0.00           H  
ATOM   3568  C   GLN   246      79.535  36.165  10.579  1.00  0.00           C  
ATOM   3569  O   GLN   246      78.707  36.725  11.263  1.00  0.00           O  
ATOM   3570  N   ASP   247      79.906  36.551   9.387  1.00  0.00           N  
ATOM   3571  H   ASP   247      80.669  35.988   9.040  1.00  0.00           H  
ATOM   3572  CA  ASP   247      79.654  37.865   8.795  1.00  0.00           C  
ATOM   3573  HA  ASP   247      79.602  38.473   9.698  1.00  0.00           H  
ATOM   3574  CB  ASP   247      80.826  38.305   7.893  1.00  0.00           C  
ATOM   3575  HB2 ASP   247      81.176  37.506   7.239  1.00  0.00           H  
ATOM   3576  HB3 ASP   247      81.701  38.500   8.513  1.00  0.00           H  
ATOM   3577  CG  ASP   247      80.602  39.444   6.977  1.00  0.00           C  
ATOM   3578  OD1 ASP   247      79.830  40.325   7.350  1.00  0.00           O  
ATOM   3579  OD2 ASP   247      81.230  39.485   5.882  1.00  0.00           O  
ATOM   3580  C   ASP   247      78.284  37.871   8.054  1.00  0.00           C  
ATOM   3581  O   ASP   247      78.225  37.523   6.905  1.00  0.00           O  
ATOM   3582  N   ARG   248      77.200  38.367   8.668  1.00  0.00           N  
ATOM   3583  H   ARG   248      77.345  38.809   9.565  1.00  0.00           H  
ATOM   3584  CA  ARG   248      75.805  38.125   8.332  1.00  0.00           C  
ATOM   3585  HA  ARG   248      75.698  37.041   8.369  1.00  0.00           H  
ATOM   3586  CB  ARG   248      74.901  38.895   9.314  1.00  0.00           C  
ATOM   3587  HB2 ARG   248      75.244  39.924   9.204  1.00  0.00           H  
ATOM   3588  HB3 ARG   248      73.852  38.803   9.033  1.00  0.00           H  
ATOM   3589  CG  ARG   248      74.999  38.343  10.719  1.00  0.00           C  
ATOM   3590  HG2 ARG   248      74.775  37.277  10.756  1.00  0.00           H  
ATOM   3591  HG3 ARG   248      76.008  38.472  11.112  1.00  0.00           H  
ATOM   3592  CD  ARG   248      74.083  39.020  11.764  1.00  0.00           C  
ATOM   3593  HD2 ARG   248      74.417  38.619  12.721  1.00  0.00           H  
ATOM   3594  HD3 ARG   248      74.301  40.089  11.772  1.00  0.00           H  
ATOM   3595  NE  ARG   248      72.622  38.847  11.458  1.00  0.00           N  
ATOM   3596  HE  ARG   248      72.410  38.087  10.828  1.00  0.00           H  
ATOM   3597  CZ  ARG   248      71.629  39.592  11.780  1.00  0.00           C  
ATOM   3598  NH1 ARG   248      71.719  40.725  12.516  1.00  0.00           N  
ATOM   3599 HH11 ARG   248      72.543  41.013  13.023  1.00  0.00           H  
ATOM   3600 HH12 ARG   248      70.905  41.323  12.502  1.00  0.00           H  
ATOM   3601  NH2 ARG   248      70.464  39.240  11.428  1.00  0.00           N  
ATOM   3602 HH21 ARG   248      70.429  38.362  10.930  1.00  0.00           H  
ATOM   3603 HH22 ARG   248      69.679  39.584  11.963  1.00  0.00           H  
ATOM   3604  C   ARG   248      75.411  38.588   6.917  1.00  0.00           C  
ATOM   3605  O   ARG   248      74.545  38.008   6.308  1.00  0.00           O  
ATOM   3606  N   ARG   249      76.108  39.597   6.402  1.00  0.00           N  
ATOM   3607  H   ARG   249      76.764  39.957   7.082  1.00  0.00           H  
ATOM   3608  CA  ARG   249      76.078  40.144   4.967  1.00  0.00           C  
ATOM   3609  HA  ARG   249      75.080  40.452   4.658  1.00  0.00           H  
ATOM   3610  CB  ARG   249      77.062  41.307   4.833  1.00  0.00           C  
ATOM   3611  HB2 ARG   249      78.079  40.990   5.064  1.00  0.00           H  
ATOM   3612  HB3 ARG   249      76.722  42.019   5.586  1.00  0.00           H  
ATOM   3613  CG  ARG   249      77.045  42.058   3.419  1.00  0.00           C  
ATOM   3614  HG2 ARG   249      77.783  42.825   3.649  1.00  0.00           H  
ATOM   3615  HG3 ARG   249      77.236  41.397   2.574  1.00  0.00           H  
ATOM   3616  CD  ARG   249      75.681  42.816   3.309  1.00  0.00           C  
ATOM   3617  HD2 ARG   249      74.770  42.218   3.276  1.00  0.00           H  
ATOM   3618  HD3 ARG   249      75.691  43.339   2.352  1.00  0.00           H  
ATOM   3619  NE  ARG   249      75.654  43.951   4.221  1.00  0.00           N  
ATOM   3620  HE  ARG   249      76.404  44.621   4.121  1.00  0.00           H  
ATOM   3621  CZ  ARG   249      74.878  44.117   5.291  1.00  0.00           C  
ATOM   3622  NH1 ARG   249      73.899  43.300   5.551  1.00  0.00           N  
ATOM   3623 HH11 ARG   249      73.573  42.718   4.793  1.00  0.00           H  
ATOM   3624 HH12 ARG   249      73.278  43.404   6.340  1.00  0.00           H  
ATOM   3625  NH2 ARG   249      75.061  45.104   6.156  1.00  0.00           N  
ATOM   3626 HH21 ARG   249      75.796  45.789   6.061  1.00  0.00           H  
ATOM   3627 HH22 ARG   249      74.485  45.048   6.984  1.00  0.00           H  
ATOM   3628  C   ARG   249      76.330  39.014   3.987  1.00  0.00           C  
ATOM   3629  O   ARG   249      75.620  38.930   3.007  1.00  0.00           O  
ATOM   3630  N   SER   250      77.362  38.188   4.199  1.00  0.00           N  
ATOM   3631  H   SER   250      77.843  38.368   5.069  1.00  0.00           H  
ATOM   3632  CA  SER   250      77.888  37.235   3.250  1.00  0.00           C  
ATOM   3633  HA  SER   250      77.513  37.403   2.241  1.00  0.00           H  
ATOM   3634  CB  SER   250      79.390  37.488   3.200  1.00  0.00           C  
ATOM   3635  HB2 SER   250      79.831  36.918   2.383  1.00  0.00           H  
ATOM   3636  HB3 SER   250      79.566  38.503   2.843  1.00  0.00           H  
ATOM   3637  OG  SER   250      80.033  37.311   4.431  1.00  0.00           O  
ATOM   3638  HG  SER   250      80.248  38.139   4.867  1.00  0.00           H  
ATOM   3639  C   SER   250      77.536  35.781   3.707  1.00  0.00           C  
ATOM   3640  O   SER   250      77.385  34.858   2.951  1.00  0.00           O  
ATOM   3641  N   GLY   251      77.401  35.625   5.050  1.00  0.00           N  
ATOM   3642  H   GLY   251      77.561  36.448   5.614  1.00  0.00           H  
ATOM   3643  CA  GLY   251      77.285  34.347   5.839  1.00  0.00           C  
ATOM   3644  HA2 GLY   251      76.796  34.614   6.776  1.00  0.00           H  
ATOM   3645  HA3 GLY   251      76.666  33.689   5.229  1.00  0.00           H  
ATOM   3646  C   GLY   251      78.626  33.644   6.185  1.00  0.00           C  
ATOM   3647  O   GLY   251      78.559  32.714   6.992  1.00  0.00           O  
ATOM   3648  N   ASP   252      79.771  34.087   5.644  1.00  0.00           N  
ATOM   3649  H   ASP   252      79.677  34.985   5.192  1.00  0.00           H  
ATOM   3650  CA  ASP   252      81.061  33.415   5.776  1.00  0.00           C  
ATOM   3651  HA  ASP   252      81.090  32.343   5.582  1.00  0.00           H  
ATOM   3652  CB  ASP   252      82.124  34.138   4.915  1.00  0.00           C  
ATOM   3653  HB2 ASP   252      82.014  35.212   5.064  1.00  0.00           H  
ATOM   3654  HB3 ASP   252      83.112  33.778   5.201  1.00  0.00           H  
ATOM   3655  CG  ASP   252      81.923  33.994   3.338  1.00  0.00           C  
ATOM   3656  OD1 ASP   252      82.629  34.661   2.573  1.00  0.00           O  
ATOM   3657  OD2 ASP   252      81.134  33.139   2.859  1.00  0.00           O  
ATOM   3658  C   ASP   252      81.507  33.588   7.270  1.00  0.00           C  
ATOM   3659  O   ASP   252      81.059  34.467   8.025  1.00  0.00           O  
ATOM   3660  N   THR   253      82.258  32.604   7.720  1.00  0.00           N  
ATOM   3661  H   THR   253      82.520  31.824   7.134  1.00  0.00           H  
ATOM   3662  CA  THR   253      82.644  32.462   9.162  1.00  0.00           C  
ATOM   3663  HA  THR   253      82.216  33.303   9.708  1.00  0.00           H  
ATOM   3664  CB  THR   253      82.141  31.135   9.729  1.00  0.00           C  
ATOM   3665  HB  THR   253      82.593  30.270   9.243  1.00  0.00           H  
ATOM   3666  CG2 THR   253      82.314  30.913  11.267  1.00  0.00           C  
ATOM   3667 HG21 THR   253      81.912  31.798  11.760  1.00  0.00           H  
ATOM   3668 HG22 THR   253      83.361  30.873  11.570  1.00  0.00           H  
ATOM   3669 HG23 THR   253      81.979  29.929  11.596  1.00  0.00           H  
ATOM   3670  OG1 THR   253      80.767  31.044   9.523  1.00  0.00           O  
ATOM   3671  HG1 THR   253      80.563  30.607   8.693  1.00  0.00           H  
ATOM   3672  C   THR   253      84.173  32.550   9.359  1.00  0.00           C  
ATOM   3673  O   THR   253      85.019  31.949   8.643  1.00  0.00           O  
ATOM   3674  N   TYR   254      84.564  33.380  10.313  1.00  0.00           N  
ATOM   3675  H   TYR   254      84.015  34.111  10.742  1.00  0.00           H  
ATOM   3676  CA  TYR   254      86.003  33.556  10.544  1.00  0.00           C  
ATOM   3677  HA  TYR   254      86.519  32.730  10.053  1.00  0.00           H  
ATOM   3678  CB  TYR   254      86.544  34.858   9.915  1.00  0.00           C  
ATOM   3679  HB2 TYR   254      87.614  34.987  10.079  1.00  0.00           H  
ATOM   3680  HB3 TYR   254      86.114  35.543  10.645  1.00  0.00           H  
ATOM   3681  CG  TYR   254      86.098  35.209   8.504  1.00  0.00           C  
ATOM   3682  CD1 TYR   254      87.021  35.221   7.458  1.00  0.00           C  
ATOM   3683  HD1 TYR   254      88.069  35.056   7.663  1.00  0.00           H  
ATOM   3684  CE1 TYR   254      86.659  35.601   6.185  1.00  0.00           C  
ATOM   3685  HE1 TYR   254      87.444  35.642   5.446  1.00  0.00           H  
ATOM   3686  CZ  TYR   254      85.335  36.002   5.880  1.00  0.00           C  
ATOM   3687  OH  TYR   254      84.991  36.427   4.632  1.00  0.00           O  
ATOM   3688  HH  TYR   254      84.340  37.132   4.612  1.00  0.00           H  
ATOM   3689  CE2 TYR   254      84.440  36.132   6.897  1.00  0.00           C  
ATOM   3690  HE2 TYR   254      83.493  36.627   6.742  1.00  0.00           H  
ATOM   3691  CD2 TYR   254      84.808  35.740   8.234  1.00  0.00           C  
ATOM   3692  HD2 TYR   254      84.143  35.938   9.061  1.00  0.00           H  
ATOM   3693  C   TYR   254      86.340  33.406  11.989  1.00  0.00           C  
ATOM   3694  O   TYR   254      85.504  33.498  12.830  1.00  0.00           O  
ATOM   3695  N   GLN   255      87.587  33.074  12.299  1.00  0.00           N  
ATOM   3696  H   GLN   255      88.239  32.784  11.585  1.00  0.00           H  
ATOM   3697  CA  GLN   255      88.169  33.146  13.585  1.00  0.00           C  
ATOM   3698  HA  GLN   255      87.394  33.221  14.347  1.00  0.00           H  
ATOM   3699  CB  GLN   255      88.840  31.789  13.903  1.00  0.00           C  
ATOM   3700  HB2 GLN   255      89.544  31.517  13.116  1.00  0.00           H  
ATOM   3701  HB3 GLN   255      89.390  31.737  14.843  1.00  0.00           H  
ATOM   3702  CG  GLN   255      87.768  30.611  13.982  1.00  0.00           C  
ATOM   3703  HG2 GLN   255      86.929  30.766  14.660  1.00  0.00           H  
ATOM   3704  HG3 GLN   255      87.269  30.584  13.013  1.00  0.00           H  
ATOM   3705  CD  GLN   255      88.291  29.270  14.356  1.00  0.00           C  
ATOM   3706  OE1 GLN   255      89.395  28.878  14.072  1.00  0.00           O  
ATOM   3707  NE2 GLN   255      87.550  28.510  15.047  1.00  0.00           N  
ATOM   3708 HE21 GLN   255      86.596  28.826  15.143  1.00  0.00           H  
ATOM   3709 HE22 GLN   255      87.868  27.627  15.420  1.00  0.00           H  
ATOM   3710  C   GLN   255      89.240  34.261  13.729  1.00  0.00           C  
ATOM   3711  O   GLN   255      90.005  34.587  12.783  1.00  0.00           O  
ATOM   3712  N   VAL   256      89.293  34.845  14.884  1.00  0.00           N  
ATOM   3713  H   VAL   256      88.593  34.784  15.610  1.00  0.00           H  
ATOM   3714  CA  VAL   256      90.262  35.899  15.272  1.00  0.00           C  
ATOM   3715  HA  VAL   256      90.933  35.986  14.417  1.00  0.00           H  
ATOM   3716  CB  VAL   256      89.641  37.270  15.409  1.00  0.00           C  
ATOM   3717  HB  VAL   256      88.912  37.207  16.217  1.00  0.00           H  
ATOM   3718  CG1 VAL   256      90.737  38.355  15.743  1.00  0.00           C  
ATOM   3719 HG11 VAL   256      90.212  39.310  15.750  1.00  0.00           H  
ATOM   3720 HG12 VAL   256      91.274  38.142  16.668  1.00  0.00           H  
ATOM   3721 HG13 VAL   256      91.496  38.486  14.971  1.00  0.00           H  
ATOM   3722  CG2 VAL   256      88.891  37.683  14.162  1.00  0.00           C  
ATOM   3723 HG21 VAL   256      87.935  37.163  14.232  1.00  0.00           H  
ATOM   3724 HG22 VAL   256      89.529  37.405  13.324  1.00  0.00           H  
ATOM   3725 HG23 VAL   256      88.640  38.735  14.296  1.00  0.00           H  
ATOM   3726  C   VAL   256      90.967  35.387  16.525  1.00  0.00           C  
ATOM   3727  O   VAL   256      90.311  35.118  17.496  1.00  0.00           O  
ATOM   3728  N   ALA   257      92.303  35.406  16.631  1.00  0.00           N  
ATOM   3729  H   ALA   257      92.777  35.644  15.772  1.00  0.00           H  
ATOM   3730  CA  ALA   257      93.040  35.102  17.856  1.00  0.00           C  
ATOM   3731  HA  ALA   257      92.391  34.392  18.369  1.00  0.00           H  
ATOM   3732  CB  ALA   257      94.392  34.542  17.304  1.00  0.00           C  
ATOM   3733  HB1 ALA   257      94.921  35.273  16.692  1.00  0.00           H  
ATOM   3734  HB2 ALA   257      94.142  33.664  16.709  1.00  0.00           H  
ATOM   3735  HB3 ALA   257      94.936  34.153  18.165  1.00  0.00           H  
ATOM   3736  C   ALA   257      93.199  36.305  18.782  1.00  0.00           C  
ATOM   3737  O   ALA   257      93.340  37.493  18.312  1.00  0.00           O  
ATOM   3738  N   ALA   258      93.216  36.058  20.053  1.00  0.00           N  
ATOM   3739  H   ALA   258      93.131  35.097  20.353  1.00  0.00           H  
ATOM   3740  CA  ALA   258      93.130  37.019  21.167  1.00  0.00           C  
ATOM   3741  HA  ALA   258      93.455  37.976  20.759  1.00  0.00           H  
ATOM   3742  CB  ALA   258      91.649  37.223  21.499  1.00  0.00           C  
ATOM   3743  HB1 ALA   258      91.541  38.287  21.705  1.00  0.00           H  
ATOM   3744  HB2 ALA   258      91.021  37.035  20.628  1.00  0.00           H  
ATOM   3745  HB3 ALA   258      91.349  36.490  22.249  1.00  0.00           H  
ATOM   3746  C   ALA   258      93.962  36.588  22.398  1.00  0.00           C  
ATOM   3747  O   ALA   258      93.676  35.540  22.923  1.00  0.00           O  
ATOM   3748  N   ARG   259      94.949  37.388  22.857  1.00  0.00           N  
ATOM   3749  H   ARG   259      95.104  38.306  22.464  1.00  0.00           H  
ATOM   3750  CA  ARG   259      95.647  37.025  24.068  1.00  0.00           C  
ATOM   3751  HA  ARG   259      95.919  35.988  23.870  1.00  0.00           H  
ATOM   3752  CB  ARG   259      96.945  37.839  24.175  1.00  0.00           C  
ATOM   3753  HB2 ARG   259      96.780  38.910  24.300  1.00  0.00           H  
ATOM   3754  HB3 ARG   259      97.410  37.541  25.114  1.00  0.00           H  
ATOM   3755  CG  ARG   259      97.933  37.576  22.971  1.00  0.00           C  
ATOM   3756  HG2 ARG   259      98.095  36.498  22.959  1.00  0.00           H  
ATOM   3757  HG3 ARG   259      97.490  37.938  22.043  1.00  0.00           H  
ATOM   3758  CD  ARG   259      99.257  38.315  23.065  1.00  0.00           C  
ATOM   3759  HD2 ARG   259      99.745  38.259  22.093  1.00  0.00           H  
ATOM   3760  HD3 ARG   259      99.901  37.843  23.807  1.00  0.00           H  
ATOM   3761  NE  ARG   259      99.102  39.817  23.312  1.00  0.00           N  
ATOM   3762  HE  ARG   259      98.977  40.470  22.552  1.00  0.00           H  
ATOM   3763  CZ  ARG   259      99.426  40.382  24.422  1.00  0.00           C  
ATOM   3764  NH1 ARG   259      99.703  39.819  25.524  1.00  0.00           N  
ATOM   3765 HH11 ARG   259      99.642  38.814  25.597  1.00  0.00           H  
ATOM   3766 HH12 ARG   259     100.143  40.316  26.286  1.00  0.00           H  
ATOM   3767  NH2 ARG   259      99.465  41.666  24.493  1.00  0.00           N  
ATOM   3768 HH21 ARG   259      99.343  42.152  23.615  1.00  0.00           H  
ATOM   3769 HH22 ARG   259      99.745  42.066  25.377  1.00  0.00           H  
ATOM   3770  C   ARG   259      94.795  37.049  25.344  1.00  0.00           C  
ATOM   3771  O   ARG   259      95.090  36.258  26.185  1.00  0.00           O  
ATOM   3772  N   TYR   260      93.795  37.927  25.397  1.00  0.00           N  
ATOM   3773  H   TYR   260      93.710  38.603  24.652  1.00  0.00           H  
ATOM   3774  CA  TYR   260      92.766  37.967  26.455  1.00  0.00           C  
ATOM   3775  HA  TYR   260      92.702  36.976  26.905  1.00  0.00           H  
ATOM   3776  CB  TYR   260      93.090  39.035  27.478  1.00  0.00           C  
ATOM   3777  HB2 TYR   260      92.763  40.001  27.093  1.00  0.00           H  
ATOM   3778  HB3 TYR   260      92.590  38.871  28.433  1.00  0.00           H  
ATOM   3779  CG  TYR   260      94.537  39.209  27.929  1.00  0.00           C  
ATOM   3780  CD1 TYR   260      95.474  39.859  27.075  1.00  0.00           C  
ATOM   3781  HD1 TYR   260      95.195  40.325  26.141  1.00  0.00           H  
ATOM   3782  CE1 TYR   260      96.793  39.923  27.516  1.00  0.00           C  
ATOM   3783  HE1 TYR   260      97.495  40.593  27.042  1.00  0.00           H  
ATOM   3784  CZ  TYR   260      97.200  39.300  28.715  1.00  0.00           C  
ATOM   3785  OH  TYR   260      98.516  39.439  29.108  1.00  0.00           O  
ATOM   3786  HH  TYR   260      99.047  39.504  28.311  1.00  0.00           H  
ATOM   3787  CE2 TYR   260      96.276  38.560  29.515  1.00  0.00           C  
ATOM   3788  HE2 TYR   260      96.562  38.118  30.458  1.00  0.00           H  
ATOM   3789  CD2 TYR   260      94.950  38.581  29.138  1.00  0.00           C  
ATOM   3790  HD2 TYR   260      94.213  37.941  29.600  1.00  0.00           H  
ATOM   3791  C   TYR   260      91.409  38.262  25.759  1.00  0.00           C  
ATOM   3792  O   TYR   260      91.373  38.858  24.683  1.00  0.00           O  
ATOM   3793  N   VAL   261      90.286  37.756  26.310  1.00  0.00           N  
ATOM   3794  H   VAL   261      90.349  37.161  27.124  1.00  0.00           H  
ATOM   3795  CA  VAL   261      89.015  37.715  25.597  1.00  0.00           C  
ATOM   3796  HA  VAL   261      89.170  38.414  24.775  1.00  0.00           H  
ATOM   3797  CB  VAL   261      88.666  36.317  25.115  1.00  0.00           C  
ATOM   3798  HB  VAL   261      88.558  35.686  25.997  1.00  0.00           H  
ATOM   3799  CG1 VAL   261      87.296  36.310  24.406  1.00  0.00           C  
ATOM   3800 HG11 VAL   261      86.526  36.348  25.176  1.00  0.00           H  
ATOM   3801 HG12 VAL   261      87.131  35.415  23.806  1.00  0.00           H  
ATOM   3802 HG13 VAL   261      87.309  37.237  23.833  1.00  0.00           H  
ATOM   3803  CG2 VAL   261      89.664  35.793  24.119  1.00  0.00           C  
ATOM   3804 HG21 VAL   261      90.655  35.987  24.531  1.00  0.00           H  
ATOM   3805 HG22 VAL   261      89.669  34.723  23.909  1.00  0.00           H  
ATOM   3806 HG23 VAL   261      89.470  36.323  23.187  1.00  0.00           H  
ATOM   3807  C   VAL   261      87.935  38.299  26.516  1.00  0.00           C  
ATOM   3808  O   VAL   261      87.878  37.955  27.703  1.00  0.00           O  
ATOM   3809  N   VAL   262      87.149  39.264  26.009  1.00  0.00           N  
ATOM   3810  H   VAL   262      87.403  39.572  25.081  1.00  0.00           H  
ATOM   3811  CA  VAL   262      86.062  39.963  26.722  1.00  0.00           C  
ATOM   3812  HA  VAL   262      85.923  39.578  27.733  1.00  0.00           H  
ATOM   3813  CB  VAL   262      86.356  41.485  26.729  1.00  0.00           C  
ATOM   3814  HB  VAL   262      86.352  41.719  25.665  1.00  0.00           H  
ATOM   3815  CG1 VAL   262      85.137  42.282  27.316  1.00  0.00           C  
ATOM   3816 HG11 VAL   262      85.445  43.327  27.295  1.00  0.00           H  
ATOM   3817 HG12 VAL   262      84.844  42.064  28.343  1.00  0.00           H  
ATOM   3818 HG13 VAL   262      84.180  42.257  26.795  1.00  0.00           H  
ATOM   3819  CG2 VAL   262      87.685  41.864  27.354  1.00  0.00           C  
ATOM   3820 HG21 VAL   262      88.534  41.249  27.055  1.00  0.00           H  
ATOM   3821 HG22 VAL   262      87.550  41.809  28.434  1.00  0.00           H  
ATOM   3822 HG23 VAL   262      88.027  42.840  27.011  1.00  0.00           H  
ATOM   3823  C   VAL   262      84.684  39.807  26.219  1.00  0.00           C  
ATOM   3824  O   VAL   262      84.473  40.015  25.028  1.00  0.00           O  
ATOM   3825  N   VAL   263      83.730  39.517  27.081  1.00  0.00           N  
ATOM   3826  H   VAL   263      83.941  39.571  28.067  1.00  0.00           H  
ATOM   3827  CA  VAL   263      82.265  39.384  26.882  1.00  0.00           C  
ATOM   3828  HA  VAL   263      81.942  39.699  25.890  1.00  0.00           H  
ATOM   3829  CB  VAL   263      81.846  37.914  26.923  1.00  0.00           C  
ATOM   3830  HB  VAL   263      82.026  37.701  27.977  1.00  0.00           H  
ATOM   3831  CG1 VAL   263      80.334  37.810  26.502  1.00  0.00           C  
ATOM   3832 HG11 VAL   263      79.979  36.780  26.530  1.00  0.00           H  
ATOM   3833 HG12 VAL   263      79.729  38.412  27.181  1.00  0.00           H  
ATOM   3834 HG13 VAL   263      80.293  38.173  25.475  1.00  0.00           H  
ATOM   3835  CG2 VAL   263      82.755  37.009  26.041  1.00  0.00           C  
ATOM   3836 HG21 VAL   263      83.100  37.428  25.095  1.00  0.00           H  
ATOM   3837 HG22 VAL   263      82.359  36.035  25.755  1.00  0.00           H  
ATOM   3838 HG23 VAL   263      83.672  36.797  26.590  1.00  0.00           H  
ATOM   3839  C   VAL   263      81.485  40.274  27.880  1.00  0.00           C  
ATOM   3840  O   VAL   263      81.717  40.185  29.058  1.00  0.00           O  
ATOM   3841  N   GLY   264      80.552  41.052  27.276  1.00  0.00           N  
ATOM   3842  H   GLY   264      80.488  41.106  26.270  1.00  0.00           H  
ATOM   3843  CA  GLY   264      79.495  41.763  27.997  1.00  0.00           C  
ATOM   3844  HA2 GLY   264      79.453  41.391  29.020  1.00  0.00           H  
ATOM   3845  HA3 GLY   264      79.754  42.821  27.948  1.00  0.00           H  
ATOM   3846  C   GLY   264      78.094  41.684  27.343  1.00  0.00           C  
ATOM   3847  O   GLY   264      77.886  42.167  26.277  1.00  0.00           O  
ATOM   3848  N   ALA   265      77.071  41.165  27.990  1.00  0.00           N  
ATOM   3849  H   ALA   265      77.275  40.943  28.954  1.00  0.00           H  
ATOM   3850  CA  ALA   265      75.699  41.065  27.500  1.00  0.00           C  
ATOM   3851  HA  ALA   265      75.403  42.058  27.160  1.00  0.00           H  
ATOM   3852  CB  ALA   265      75.663  40.090  26.386  1.00  0.00           C  
ATOM   3853  HB1 ALA   265      76.270  40.396  25.534  1.00  0.00           H  
ATOM   3854  HB2 ALA   265      74.675  39.797  26.031  1.00  0.00           H  
ATOM   3855  HB3 ALA   265      76.156  39.233  26.846  1.00  0.00           H  
ATOM   3856  C   ALA   265      74.648  40.692  28.532  1.00  0.00           C  
ATOM   3857  O   ALA   265      74.476  39.509  28.758  1.00  0.00           O  
ATOM   3858  N   ASP   266      74.143  41.691  29.293  1.00  0.00           N  
ATOM   3859  H   ASP   266      74.642  42.554  29.135  1.00  0.00           H  
ATOM   3860  CA  ASP   266      73.098  41.655  30.300  1.00  0.00           C  
ATOM   3861  HA  ASP   266      73.210  42.613  30.808  1.00  0.00           H  
ATOM   3862  CB  ASP   266      71.629  41.763  29.724  1.00  0.00           C  
ATOM   3863  HB2 ASP   266      70.850  41.755  30.486  1.00  0.00           H  
ATOM   3864  HB3 ASP   266      71.464  42.774  29.352  1.00  0.00           H  
ATOM   3865  CG  ASP   266      71.235  40.710  28.701  1.00  0.00           C  
ATOM   3866  OD1 ASP   266      71.313  39.513  28.908  1.00  0.00           O  
ATOM   3867  OD2 ASP   266      70.794  41.094  27.597  1.00  0.00           O  
ATOM   3868  C   ASP   266      73.242  40.586  31.384  1.00  0.00           C  
ATOM   3869  O   ASP   266      73.920  40.777  32.397  1.00  0.00           O  
ATOM   3870  N   ALA   267      72.553  39.496  31.287  1.00  0.00           N  
ATOM   3871  H   ALA   267      71.981  39.392  30.461  1.00  0.00           H  
ATOM   3872  CA  ALA   267      72.517  38.392  32.231  1.00  0.00           C  
ATOM   3873  HA  ALA   267      73.403  38.148  32.817  1.00  0.00           H  
ATOM   3874  CB  ALA   267      71.477  38.871  33.232  1.00  0.00           C  
ATOM   3875  HB1 ALA   267      71.554  38.308  34.162  1.00  0.00           H  
ATOM   3876  HB2 ALA   267      71.767  39.876  33.538  1.00  0.00           H  
ATOM   3877  HB3 ALA   267      70.482  38.913  32.788  1.00  0.00           H  
ATOM   3878  C   ALA   267      71.965  37.087  31.575  1.00  0.00           C  
ATOM   3879  O   ALA   267      72.059  36.007  32.165  1.00  0.00           O  
ATOM   3880  N   LEU   268      71.262  37.100  30.461  1.00  0.00           N  
ATOM   3881  H   LEU   268      71.124  37.918  29.884  1.00  0.00           H  
ATOM   3882  CA  LEU   268      70.725  35.961  29.827  1.00  0.00           C  
ATOM   3883  HA  LEU   268      70.595  35.142  30.535  1.00  0.00           H  
ATOM   3884  CB  LEU   268      69.360  36.280  29.359  1.00  0.00           C  
ATOM   3885  HB2 LEU   268      68.795  35.388  29.088  1.00  0.00           H  
ATOM   3886  HB3 LEU   268      69.315  36.839  28.424  1.00  0.00           H  
ATOM   3887  CG  LEU   268      68.321  36.980  30.433  1.00  0.00           C  
ATOM   3888  HG  LEU   268      68.695  37.938  30.796  1.00  0.00           H  
ATOM   3889  CD1 LEU   268      66.940  37.474  29.877  1.00  0.00           C  
ATOM   3890 HD11 LEU   268      66.464  36.751  29.215  1.00  0.00           H  
ATOM   3891 HD12 LEU   268      67.037  38.418  29.339  1.00  0.00           H  
ATOM   3892 HD13 LEU   268      66.228  37.650  30.683  1.00  0.00           H  
ATOM   3893  CD2 LEU   268      68.096  36.119  31.648  1.00  0.00           C  
ATOM   3894 HD21 LEU   268      67.456  35.292  31.340  1.00  0.00           H  
ATOM   3895 HD22 LEU   268      67.616  36.734  32.408  1.00  0.00           H  
ATOM   3896 HD23 LEU   268      69.049  35.729  32.006  1.00  0.00           H  
ATOM   3897  C   LEU   268      71.682  35.552  28.636  1.00  0.00           C  
ATOM   3898  O   LEU   268      72.209  34.436  28.654  1.00  0.00           O  
ATOM   3899  N   ARG   269      72.057  36.542  27.779  1.00  0.00           N  
ATOM   3900  H   ARG   269      71.565  37.406  27.954  1.00  0.00           H  
ATOM   3901  CA  ARG   269      72.991  36.423  26.640  1.00  0.00           C  
ATOM   3902  HA  ARG   269      72.568  35.545  26.151  1.00  0.00           H  
ATOM   3903  CB  ARG   269      72.916  37.733  25.836  1.00  0.00           C  
ATOM   3904  HB2 ARG   269      73.715  37.827  25.100  1.00  0.00           H  
ATOM   3905  HB3 ARG   269      72.968  38.527  26.581  1.00  0.00           H  
ATOM   3906  CG  ARG   269      71.633  37.814  25.016  1.00  0.00           C  
ATOM   3907  HG2 ARG   269      71.523  36.915  24.411  1.00  0.00           H  
ATOM   3908  HG3 ARG   269      70.913  37.673  25.822  1.00  0.00           H  
ATOM   3909  CD  ARG   269      71.370  39.120  24.218  1.00  0.00           C  
ATOM   3910  HD2 ARG   269      72.220  39.085  23.536  1.00  0.00           H  
ATOM   3911  HD3 ARG   269      70.484  39.072  23.586  1.00  0.00           H  
ATOM   3912  NE  ARG   269      71.390  40.396  25.024  1.00  0.00           N  
ATOM   3913  HE  ARG   269      71.344  40.345  26.032  1.00  0.00           H  
ATOM   3914  CZ  ARG   269      71.175  41.605  24.516  1.00  0.00           C  
ATOM   3915  NH1 ARG   269      70.856  41.869  23.291  1.00  0.00           N  
ATOM   3916 HH11 ARG   269      70.880  41.146  22.586  1.00  0.00           H  
ATOM   3917 HH12 ARG   269      70.742  42.816  22.961  1.00  0.00           H  
ATOM   3918  NH2 ARG   269      71.150  42.613  25.352  1.00  0.00           N  
ATOM   3919 HH21 ARG   269      71.278  42.380  26.326  1.00  0.00           H  
ATOM   3920 HH22 ARG   269      71.173  43.589  25.094  1.00  0.00           H  
ATOM   3921  C   ARG   269      74.419  36.064  27.014  1.00  0.00           C  
ATOM   3922  O   ARG   269      75.024  35.262  26.352  1.00  0.00           O  
ATOM   3923  N   THR   270      74.963  36.593  28.135  1.00  0.00           N  
ATOM   3924  H   THR   270      74.572  37.419  28.565  1.00  0.00           H  
ATOM   3925  CA  THR   270      76.399  36.299  28.499  1.00  0.00           C  
ATOM   3926  HA  THR   270      77.047  36.492  27.645  1.00  0.00           H  
ATOM   3927  CB  THR   270      76.907  37.263  29.561  1.00  0.00           C  
ATOM   3928  HB  THR   270      76.148  37.378  30.335  1.00  0.00           H  
ATOM   3929  CG2 THR   270      78.282  36.901  30.201  1.00  0.00           C  
ATOM   3930 HG21 THR   270      78.208  35.892  30.607  1.00  0.00           H  
ATOM   3931 HG22 THR   270      78.428  37.599  31.026  1.00  0.00           H  
ATOM   3932 HG23 THR   270      79.074  36.844  29.455  1.00  0.00           H  
ATOM   3933  OG1 THR   270      77.209  38.531  28.993  1.00  0.00           O  
ATOM   3934  HG1 THR   270      76.378  38.973  28.802  1.00  0.00           H  
ATOM   3935  C   THR   270      76.559  34.818  28.848  1.00  0.00           C  
ATOM   3936  O   THR   270      77.395  34.137  28.179  1.00  0.00           O  
ATOM   3937  N   PRO   271      75.706  34.317  29.741  1.00  0.00           N  
ATOM   3938  CD  PRO   271      75.086  35.048  30.840  1.00  0.00           C  
ATOM   3939  HD2 PRO   271      74.266  35.626  30.415  1.00  0.00           H  
ATOM   3940  HD3 PRO   271      75.811  35.746  31.260  1.00  0.00           H  
ATOM   3941  CG  PRO   271      74.563  33.939  31.809  1.00  0.00           C  
ATOM   3942  HG2 PRO   271      75.314  33.779  32.582  1.00  0.00           H  
ATOM   3943  HG3 PRO   271      73.697  34.193  32.420  1.00  0.00           H  
ATOM   3944  CB  PRO   271      74.452  32.639  31.047  1.00  0.00           C  
ATOM   3945  HB2 PRO   271      73.484  32.561  30.551  1.00  0.00           H  
ATOM   3946  HB3 PRO   271      74.568  31.710  31.605  1.00  0.00           H  
ATOM   3947  CA  PRO   271      75.605  32.796  30.022  1.00  0.00           C  
ATOM   3948  HA  PRO   271      76.544  32.465  30.464  1.00  0.00           H  
ATOM   3949  C   PRO   271      75.422  32.015  28.768  1.00  0.00           C  
ATOM   3950  O   PRO   271      76.139  31.011  28.620  1.00  0.00           O  
ATOM   3951  N   GLN   272      74.490  32.436  27.916  1.00  0.00           N  
ATOM   3952  H   GLN   272      73.868  33.203  28.129  1.00  0.00           H  
ATOM   3953  CA  GLN   272      74.183  31.738  26.676  1.00  0.00           C  
ATOM   3954  HA  GLN   272      73.933  30.700  26.898  1.00  0.00           H  
ATOM   3955  CB  GLN   272      73.036  32.294  25.844  1.00  0.00           C  
ATOM   3956  HB2 GLN   272      73.383  33.185  25.321  1.00  0.00           H  
ATOM   3957  HB3 GLN   272      72.198  32.560  26.488  1.00  0.00           H  
ATOM   3958  CG  GLN   272      72.435  31.407  24.794  1.00  0.00           C  
ATOM   3959  HG2 GLN   272      73.126  30.965  24.075  1.00  0.00           H  
ATOM   3960  HG3 GLN   272      71.920  30.587  25.295  1.00  0.00           H  
ATOM   3961  CD  GLN   272      71.393  32.076  23.879  1.00  0.00           C  
ATOM   3962  OE1 GLN   272      71.212  33.278  23.851  1.00  0.00           O  
ATOM   3963  NE2 GLN   272      70.534  31.321  23.236  1.00  0.00           N  
ATOM   3964 HE21 GLN   272      70.552  30.317  23.349  1.00  0.00           H  
ATOM   3965 HE22 GLN   272      69.743  31.773  22.800  1.00  0.00           H  
ATOM   3966  C   GLN   272      75.453  31.696  25.792  1.00  0.00           C  
ATOM   3967  O   GLN   272      75.663  30.585  25.262  1.00  0.00           O  
ATOM   3968  N   LEU   273      76.250  32.794  25.694  1.00  0.00           N  
ATOM   3969  H   LEU   273      75.982  33.654  26.152  1.00  0.00           H  
ATOM   3970  CA  LEU   273      77.411  32.646  24.822  1.00  0.00           C  
ATOM   3971  HA  LEU   273      77.120  32.023  23.976  1.00  0.00           H  
ATOM   3972  CB  LEU   273      77.741  34.035  24.303  1.00  0.00           C  
ATOM   3973  HB2 LEU   273      76.888  34.544  23.854  1.00  0.00           H  
ATOM   3974  HB3 LEU   273      78.033  34.576  25.204  1.00  0.00           H  
ATOM   3975  CG  LEU   273      79.006  33.980  23.339  1.00  0.00           C  
ATOM   3976  HG  LEU   273      79.812  33.457  23.852  1.00  0.00           H  
ATOM   3977  CD1 LEU   273      78.741  33.398  21.929  1.00  0.00           C  
ATOM   3978 HD11 LEU   273      77.894  33.887  21.449  1.00  0.00           H  
ATOM   3979 HD12 LEU   273      78.520  32.342  22.085  1.00  0.00           H  
ATOM   3980 HD13 LEU   273      79.660  33.395  21.341  1.00  0.00           H  
ATOM   3981  CD2 LEU   273      79.489  35.391  23.107  1.00  0.00           C  
ATOM   3982 HD21 LEU   273      79.625  35.984  24.011  1.00  0.00           H  
ATOM   3983 HD22 LEU   273      80.494  35.240  22.714  1.00  0.00           H  
ATOM   3984 HD23 LEU   273      78.875  35.998  22.441  1.00  0.00           H  
ATOM   3985  C   LEU   273      78.589  31.866  25.465  1.00  0.00           C  
ATOM   3986  O   LEU   273      79.394  31.236  24.805  1.00  0.00           O  
ATOM   3987  N   LEU   274      78.609  31.767  26.815  1.00  0.00           N  
ATOM   3988  H   LEU   274      78.072  32.458  27.320  1.00  0.00           H  
ATOM   3989  CA  LEU   274      79.501  30.896  27.641  1.00  0.00           C  
ATOM   3990  HA  LEU   274      80.522  31.125  27.335  1.00  0.00           H  
ATOM   3991  CB  LEU   274      79.572  31.300  29.158  1.00  0.00           C  
ATOM   3992  HB2 LEU   274      78.534  31.247  29.485  1.00  0.00           H  
ATOM   3993  HB3 LEU   274      80.077  30.526  29.735  1.00  0.00           H  
ATOM   3994  CG  LEU   274      80.260  32.656  29.392  1.00  0.00           C  
ATOM   3995  HG  LEU   274      79.993  33.411  28.653  1.00  0.00           H  
ATOM   3996  CD1 LEU   274      79.799  33.348  30.653  1.00  0.00           C  
ATOM   3997 HD11 LEU   274      80.354  34.284  30.726  1.00  0.00           H  
ATOM   3998 HD12 LEU   274      78.727  33.519  30.555  1.00  0.00           H  
ATOM   3999 HD13 LEU   274      80.020  32.681  31.486  1.00  0.00           H  
ATOM   4000  CD2 LEU   274      81.772  32.580  29.251  1.00  0.00           C  
ATOM   4001 HD21 LEU   274      81.949  32.456  28.183  1.00  0.00           H  
ATOM   4002 HD22 LEU   274      82.259  31.759  29.778  1.00  0.00           H  
ATOM   4003 HD23 LEU   274      82.248  33.498  29.597  1.00  0.00           H  
ATOM   4004  C   LEU   274      79.084  29.441  27.303  1.00  0.00           C  
ATOM   4005  O   LEU   274      79.947  28.635  27.003  1.00  0.00           O  
ATOM   4006  N   TRP   275      77.778  29.097  27.196  1.00  0.00           N  
ATOM   4007  H   TRP   275      77.107  29.823  27.405  1.00  0.00           H  
ATOM   4008  CA  TRP   275      77.283  27.693  27.069  1.00  0.00           C  
ATOM   4009  HA  TRP   275      77.838  27.053  27.756  1.00  0.00           H  
ATOM   4010  CB  TRP   275      75.865  27.587  27.649  1.00  0.00           C  
ATOM   4011  HB2 TRP   275      75.783  27.933  28.679  1.00  0.00           H  
ATOM   4012  HB3 TRP   275      75.294  28.267  27.016  1.00  0.00           H  
ATOM   4013  CG  TRP   275      75.403  26.125  27.711  1.00  0.00           C  
ATOM   4014  CD1 TRP   275      75.353  25.263  26.645  1.00  0.00           C  
ATOM   4015  HD1 TRP   275      75.264  25.611  25.626  1.00  0.00           H  
ATOM   4016  NE1 TRP   275      74.985  23.977  27.063  1.00  0.00           N  
ATOM   4017  HE1 TRP   275      74.686  23.263  26.414  1.00  0.00           H  
ATOM   4018  CE2 TRP   275      74.992  23.879  28.453  1.00  0.00           C  
ATOM   4019  CZ2 TRP   275      74.858  22.823  29.419  1.00  0.00           C  
ATOM   4020  HZ2 TRP   275      74.937  21.829  29.005  1.00  0.00           H  
ATOM   4021  CH2 TRP   275      75.017  23.044  30.748  1.00  0.00           C  
ATOM   4022  HH2 TRP   275      74.939  22.237  31.461  1.00  0.00           H  
ATOM   4023  CZ3 TRP   275      75.359  24.348  31.186  1.00  0.00           C  
ATOM   4024  HZ3 TRP   275      75.589  24.578  32.216  1.00  0.00           H  
ATOM   4025  CE3 TRP   275      75.384  25.416  30.243  1.00  0.00           C  
ATOM   4026  HE3 TRP   275      75.622  26.394  30.635  1.00  0.00           H  
ATOM   4027  CD2 TRP   275      75.219  25.231  28.843  1.00  0.00           C  
ATOM   4028  C   TRP   275      77.455  27.175  25.676  1.00  0.00           C  
ATOM   4029  O   TRP   275      77.924  26.076  25.599  1.00  0.00           O  
ATOM   4030  N   ALA   276      77.354  28.051  24.659  1.00  0.00           N  
ATOM   4031  H   ALA   276      76.895  28.923  24.880  1.00  0.00           H  
ATOM   4032  CA  ALA   276      77.699  27.754  23.289  1.00  0.00           C  
ATOM   4033  HA  ALA   276      77.059  26.914  23.022  1.00  0.00           H  
ATOM   4034  CB  ALA   276      77.299  28.953  22.420  1.00  0.00           C  
ATOM   4035  HB1 ALA   276      76.224  29.121  22.484  1.00  0.00           H  
ATOM   4036  HB2 ALA   276      77.870  29.797  22.808  1.00  0.00           H  
ATOM   4037  HB3 ALA   276      77.566  28.786  21.376  1.00  0.00           H  
ATOM   4038  C   ALA   276      79.199  27.535  23.097  1.00  0.00           C  
ATOM   4039  O   ALA   276      79.530  26.588  22.354  1.00  0.00           O  
ATOM   4040  N   SER   277      80.029  28.287  23.750  1.00  0.00           N  
ATOM   4041  H   SER   277      79.572  29.064  24.207  1.00  0.00           H  
ATOM   4042  CA  SER   277      81.502  28.163  23.808  1.00  0.00           C  
ATOM   4043  HA  SER   277      81.841  27.940  22.796  1.00  0.00           H  
ATOM   4044  CB  SER   277      82.180  29.498  24.275  1.00  0.00           C  
ATOM   4045  HB2 SER   277      83.240  29.395  24.041  1.00  0.00           H  
ATOM   4046  HB3 SER   277      82.058  29.588  25.355  1.00  0.00           H  
ATOM   4047  OG  SER   277      81.755  30.674  23.701  1.00  0.00           O  
ATOM   4048  HG  SER   277      80.960  30.905  24.188  1.00  0.00           H  
ATOM   4049  C   SER   277      81.969  26.951  24.704  1.00  0.00           C  
ATOM   4050  O   SER   277      83.132  26.888  25.055  1.00  0.00           O  
ATOM   4051  N   GLY   278      81.054  26.159  25.201  1.00  0.00           N  
ATOM   4052  H   GLY   278      80.073  26.279  24.995  1.00  0.00           H  
ATOM   4053  CA  GLY   278      81.490  25.032  26.082  1.00  0.00           C  
ATOM   4054  HA2 GLY   278      80.636  24.354  26.093  1.00  0.00           H  
ATOM   4055  HA3 GLY   278      82.252  24.469  25.544  1.00  0.00           H  
ATOM   4056  C   GLY   278      81.934  25.340  27.476  1.00  0.00           C  
ATOM   4057  O   GLY   278      82.523  24.476  28.088  1.00  0.00           O  
ATOM   4058  N   ILE   279      81.661  26.538  28.081  1.00  0.00           N  
ATOM   4059  H   ILE   279      81.291  27.241  27.457  1.00  0.00           H  
ATOM   4060  CA  ILE   279      81.983  27.033  29.409  1.00  0.00           C  
ATOM   4061  HA  ILE   279      82.762  26.434  29.879  1.00  0.00           H  
ATOM   4062  CB  ILE   279      82.474  28.478  29.395  1.00  0.00           C  
ATOM   4063  HB  ILE   279      81.649  29.061  28.987  1.00  0.00           H  
ATOM   4064  CG2 ILE   279      82.835  29.059  30.737  1.00  0.00           C  
ATOM   4065 HG21 ILE   279      83.285  30.048  30.652  1.00  0.00           H  
ATOM   4066 HG22 ILE   279      82.005  29.037  31.444  1.00  0.00           H  
ATOM   4067 HG23 ILE   279      83.611  28.473  31.228  1.00  0.00           H  
ATOM   4068  CG1 ILE   279      83.765  28.558  28.502  1.00  0.00           C  
ATOM   4069 HG12 ILE   279      83.551  28.063  27.554  1.00  0.00           H  
ATOM   4070 HG13 ILE   279      84.648  28.108  28.954  1.00  0.00           H  
ATOM   4071  CD1 ILE   279      84.141  29.979  28.029  1.00  0.00           C  
ATOM   4072 HD11 ILE   279      85.139  29.888  27.600  1.00  0.00           H  
ATOM   4073 HD12 ILE   279      83.421  30.330  27.289  1.00  0.00           H  
ATOM   4074 HD13 ILE   279      84.281  30.688  28.845  1.00  0.00           H  
ATOM   4075  C   ILE   279      80.736  26.835  30.262  1.00  0.00           C  
ATOM   4076  O   ILE   279      79.874  27.648  30.293  1.00  0.00           O  
ATOM   4077  N   ARG   280      80.737  25.688  30.885  1.00  0.00           N  
ATOM   4078  H   ARG   280      81.598  25.162  30.837  1.00  0.00           H  
ATOM   4079  CA  ARG   280      79.516  24.986  31.420  1.00  0.00           C  
ATOM   4080  HA  ARG   280      78.658  25.656  31.470  1.00  0.00           H  
ATOM   4081  CB  ARG   280      79.254  23.827  30.525  1.00  0.00           C  
ATOM   4082  HB2 ARG   280      80.129  23.178  30.537  1.00  0.00           H  
ATOM   4083  HB3 ARG   280      78.479  23.253  31.033  1.00  0.00           H  
ATOM   4084  CG  ARG   280      78.823  24.162  29.031  1.00  0.00           C  
ATOM   4085  HG2 ARG   280      77.999  24.875  29.036  1.00  0.00           H  
ATOM   4086  HG3 ARG   280      79.587  24.610  28.395  1.00  0.00           H  
ATOM   4087  CD  ARG   280      78.348  22.916  28.261  1.00  0.00           C  
ATOM   4088  HD2 ARG   280      77.429  22.490  28.664  1.00  0.00           H  
ATOM   4089  HD3 ARG   280      79.147  22.175  28.226  1.00  0.00           H  
ATOM   4090  NE  ARG   280      78.019  23.192  26.898  1.00  0.00           N  
ATOM   4091  HE  ARG   280      77.799  24.100  26.515  1.00  0.00           H  
ATOM   4092  CZ  ARG   280      77.692  22.210  26.063  1.00  0.00           C  
ATOM   4093  NH1 ARG   280      77.537  20.978  26.400  1.00  0.00           N  
ATOM   4094 HH11 ARG   280      77.158  20.446  25.630  1.00  0.00           H  
ATOM   4095 HH12 ARG   280      77.834  20.578  27.278  1.00  0.00           H  
ATOM   4096  NH2 ARG   280      77.494  22.526  24.763  1.00  0.00           N  
ATOM   4097 HH21 ARG   280      77.559  23.498  24.499  1.00  0.00           H  
ATOM   4098 HH22 ARG   280      77.188  21.759  24.182  1.00  0.00           H  
ATOM   4099  C   ARG   280      79.831  24.544  32.896  1.00  0.00           C  
ATOM   4100  O   ARG   280      79.810  23.390  33.195  1.00  0.00           O  
ATOM   4101  N   PRO   281      80.146  25.493  33.899  1.00  0.00           N  
ATOM   4102  CD  PRO   281      80.393  26.913  33.709  1.00  0.00           C  
ATOM   4103  HD2 PRO   281      81.199  27.129  33.009  1.00  0.00           H  
ATOM   4104  HD3 PRO   281      79.504  27.506  33.494  1.00  0.00           H  
ATOM   4105  CG  PRO   281      80.805  27.409  35.117  1.00  0.00           C  
ATOM   4106  HG2 PRO   281      81.654  28.083  35.011  1.00  0.00           H  
ATOM   4107  HG3 PRO   281      79.959  27.883  35.615  1.00  0.00           H  
ATOM   4108  CB  PRO   281      81.258  26.166  35.830  1.00  0.00           C  
ATOM   4109  HB2 PRO   281      81.261  26.227  36.919  1.00  0.00           H  
ATOM   4110  HB3 PRO   281      82.272  25.917  35.516  1.00  0.00           H  
ATOM   4111  CA  PRO   281      80.338  25.120  35.288  1.00  0.00           C  
ATOM   4112  HA  PRO   281      80.876  24.190  35.472  1.00  0.00           H  
ATOM   4113  C   PRO   281      78.968  25.034  36.005  1.00  0.00           C  
ATOM   4114  O   PRO   281      77.915  25.513  35.493  1.00  0.00           O  
ATOM   4115  N   ASP   282      78.990  24.447  37.201  1.00  0.00           N  
ATOM   4116  H   ASP   282      79.861  24.117  37.591  1.00  0.00           H  
ATOM   4117  CA  ASP   282      77.725  24.267  37.967  1.00  0.00           C  
ATOM   4118  HA  ASP   282      77.118  23.708  37.255  1.00  0.00           H  
ATOM   4119  CB  ASP   282      77.923  23.382  39.193  1.00  0.00           C  
ATOM   4120  HB2 ASP   282      78.583  23.907  39.884  1.00  0.00           H  
ATOM   4121  HB3 ASP   282      78.241  22.374  38.926  1.00  0.00           H  
ATOM   4122  CG  ASP   282      76.628  23.083  39.938  1.00  0.00           C  
ATOM   4123  OD1 ASP   282      75.460  23.242  39.408  1.00  0.00           O  
ATOM   4124  OD2 ASP   282      76.779  22.567  41.095  1.00  0.00           O  
ATOM   4125  C   ASP   282      77.120  25.606  38.233  1.00  0.00           C  
ATOM   4126  O   ASP   282      75.903  25.728  38.102  1.00  0.00           O  
ATOM   4127  N   ALA   283      77.925  26.515  38.757  1.00  0.00           N  
ATOM   4128  H   ALA   283      78.879  26.210  38.894  1.00  0.00           H  
ATOM   4129  CA  ALA   283      77.435  27.797  39.233  1.00  0.00           C  
ATOM   4130  HA  ALA   283      76.772  27.605  40.077  1.00  0.00           H  
ATOM   4131  CB  ALA   283      78.662  28.510  39.741  1.00  0.00           C  
ATOM   4132  HB1 ALA   283      78.489  29.523  40.103  1.00  0.00           H  
ATOM   4133  HB2 ALA   283      79.011  27.942  40.604  1.00  0.00           H  
ATOM   4134  HB3 ALA   283      79.432  28.525  38.969  1.00  0.00           H  
ATOM   4135  C   ALA   283      76.751  28.715  38.141  1.00  0.00           C  
ATOM   4136  O   ALA   283      76.137  29.700  38.491  1.00  0.00           O  
ATOM   4137  N   LEU   284      76.972  28.396  36.874  1.00  0.00           N  
ATOM   4138  H   LEU   284      77.429  27.530  36.627  1.00  0.00           H  
ATOM   4139  CA  LEU   284      76.375  29.132  35.722  1.00  0.00           C  
ATOM   4140  HA  LEU   284      76.495  30.176  36.010  1.00  0.00           H  
ATOM   4141  CB  LEU   284      77.250  28.973  34.466  1.00  0.00           C  
ATOM   4142  HB2 LEU   284      77.085  27.964  34.089  1.00  0.00           H  
ATOM   4143  HB3 LEU   284      78.279  29.230  34.714  1.00  0.00           H  
ATOM   4144  CG  LEU   284      76.871  29.993  33.388  1.00  0.00           C  
ATOM   4145  HG  LEU   284      75.799  30.005  33.191  1.00  0.00           H  
ATOM   4146  CD1 LEU   284      77.403  31.370  33.539  1.00  0.00           C  
ATOM   4147 HD11 LEU   284      78.484  31.302  33.419  1.00  0.00           H  
ATOM   4148 HD12 LEU   284      77.190  31.855  34.491  1.00  0.00           H  
ATOM   4149 HD13 LEU   284      77.085  32.007  32.713  1.00  0.00           H  
ATOM   4150  CD2 LEU   284      77.556  29.485  32.084  1.00  0.00           C  
ATOM   4151 HD21 LEU   284      77.107  28.542  31.773  1.00  0.00           H  
ATOM   4152 HD22 LEU   284      77.148  30.121  31.299  1.00  0.00           H  
ATOM   4153 HD23 LEU   284      78.634  29.343  32.004  1.00  0.00           H  
ATOM   4154  C   LEU   284      74.875  28.986  35.490  1.00  0.00           C  
ATOM   4155  O   LEU   284      74.276  27.916  35.542  1.00  0.00           O  
ATOM   4156  N   GLY   285      74.296  30.137  35.261  1.00  0.00           N  
ATOM   4157  H   GLY   285      74.795  31.015  35.261  1.00  0.00           H  
ATOM   4158  CA  GLY   285      72.863  30.305  35.110  1.00  0.00           C  
ATOM   4159  HA2 GLY   285      72.419  29.430  34.636  1.00  0.00           H  
ATOM   4160  HA3 GLY   285      72.617  31.075  34.379  1.00  0.00           H  
ATOM   4161  C   GLY   285      72.076  30.562  36.369  1.00  0.00           C  
ATOM   4162  O   GLY   285      71.174  31.368  36.366  1.00  0.00           O  
ATOM   4163  N   ARG   286      72.564  29.913  37.427  1.00  0.00           N  
ATOM   4164  H   ARG   286      73.440  29.433  37.277  1.00  0.00           H  
ATOM   4165  CA  ARG   286      72.174  30.018  38.852  1.00  0.00           C  
ATOM   4166  HA  ARG   286      71.165  29.604  38.851  1.00  0.00           H  
ATOM   4167  CB  ARG   286      73.036  29.037  39.703  1.00  0.00           C  
ATOM   4168  HB2 ARG   286      72.863  29.155  40.773  1.00  0.00           H  
ATOM   4169  HB3 ARG   286      74.067  29.297  39.462  1.00  0.00           H  
ATOM   4170  CG  ARG   286      72.888  27.610  39.340  1.00  0.00           C  
ATOM   4171  HG2 ARG   286      71.832  27.342  39.362  1.00  0.00           H  
ATOM   4172  HG3 ARG   286      73.213  27.447  38.312  1.00  0.00           H  
ATOM   4173  CD  ARG   286      73.669  26.711  40.258  1.00  0.00           C  
ATOM   4174  HD2 ARG   286      74.713  27.023  40.254  1.00  0.00           H  
ATOM   4175  HD3 ARG   286      73.271  26.830  41.266  1.00  0.00           H  
ATOM   4176  NE  ARG   286      73.562  25.338  39.751  1.00  0.00           N  
ATOM   4177  HE  ARG   286      74.342  24.868  39.315  1.00  0.00           H  
ATOM   4178  CZ  ARG   286      72.544  24.467  39.972  1.00  0.00           C  
ATOM   4179  NH1 ARG   286      71.391  24.726  40.438  1.00  0.00           N  
ATOM   4180 HH11 ARG   286      71.371  25.633  40.883  1.00  0.00           H  
ATOM   4181 HH12 ARG   286      70.743  23.971  40.612  1.00  0.00           H  
ATOM   4182  NH2 ARG   286      72.825  23.281  39.595  1.00  0.00           N  
ATOM   4183 HH21 ARG   286      73.787  23.101  39.343  1.00  0.00           H  
ATOM   4184 HH22 ARG   286      72.140  22.558  39.761  1.00  0.00           H  
ATOM   4185  C   ARG   286      71.928  31.373  39.488  1.00  0.00           C  
ATOM   4186  O   ARG   286      72.262  32.413  38.931  1.00  0.00           O  
ATOM   4187  N   TYR   287      71.256  31.365  40.657  1.00  0.00           N  
ATOM   4188  H   TYR   287      70.891  30.500  41.029  1.00  0.00           H  
ATOM   4189  CA  TYR   287      70.968  32.624  41.444  1.00  0.00           C  
ATOM   4190  HA  TYR   287      70.290  32.264  42.218  1.00  0.00           H  
ATOM   4191  CB  TYR   287      72.194  33.096  42.154  1.00  0.00           C  
ATOM   4192  HB2 TYR   287      72.736  33.890  41.640  1.00  0.00           H  
ATOM   4193  HB3 TYR   287      71.841  33.465  43.116  1.00  0.00           H  
ATOM   4194  CG  TYR   287      73.238  32.015  42.457  1.00  0.00           C  
ATOM   4195  CD1 TYR   287      73.032  31.126  43.524  1.00  0.00           C  
ATOM   4196  HD1 TYR   287      72.290  31.198  44.305  1.00  0.00           H  
ATOM   4197  CE1 TYR   287      73.940  30.034  43.725  1.00  0.00           C  
ATOM   4198  HE1 TYR   287      73.747  29.353  44.541  1.00  0.00           H  
ATOM   4199  CZ  TYR   287      75.071  29.820  42.845  1.00  0.00           C  
ATOM   4200  OH  TYR   287      75.806  28.687  42.999  1.00  0.00           O  
ATOM   4201  HH  TYR   287      75.960  28.453  43.917  1.00  0.00           H  
ATOM   4202  CE2 TYR   287      75.266  30.801  41.784  1.00  0.00           C  
ATOM   4203  HE2 TYR   287      75.998  30.601  41.016  1.00  0.00           H  
ATOM   4204  CD2 TYR   287      74.366  31.879  41.558  1.00  0.00           C  
ATOM   4205  HD2 TYR   287      74.587  32.496  40.700  1.00  0.00           H  
ATOM   4206  C   TYR   287      70.172  33.732  40.717  1.00  0.00           C  
ATOM   4207  O   TYR   287      70.320  34.906  41.045  1.00  0.00           O  
ATOM   4208  N   LEU   288      69.511  33.390  39.616  1.00  0.00           N  
ATOM   4209  H   LEU   288      69.566  32.401  39.418  1.00  0.00           H  
ATOM   4210  CA  LEU   288      68.755  34.317  38.778  1.00  0.00           C  
ATOM   4211  HA  LEU   288      69.427  34.960  38.211  1.00  0.00           H  
ATOM   4212  CB  LEU   288      68.105  33.361  37.714  1.00  0.00           C  
ATOM   4213  HB2 LEU   288      68.850  32.879  37.081  1.00  0.00           H  
ATOM   4214  HB3 LEU   288      67.497  32.628  38.244  1.00  0.00           H  
ATOM   4215  CG  LEU   288      67.037  34.151  36.840  1.00  0.00           C  
ATOM   4216  HG  LEU   288      66.320  34.677  37.470  1.00  0.00           H  
ATOM   4217  CD1 LEU   288      67.567  35.258  35.956  1.00  0.00           C  
ATOM   4218 HD11 LEU   288      68.021  34.879  35.040  1.00  0.00           H  
ATOM   4219 HD12 LEU   288      66.790  35.964  35.664  1.00  0.00           H  
ATOM   4220 HD13 LEU   288      68.349  35.885  36.384  1.00  0.00           H  
ATOM   4221  CD2 LEU   288      66.247  33.214  35.787  1.00  0.00           C  
ATOM   4222 HD21 LEU   288      65.604  33.698  35.051  1.00  0.00           H  
ATOM   4223 HD22 LEU   288      66.998  32.808  35.110  1.00  0.00           H  
ATOM   4224 HD23 LEU   288      65.957  32.275  36.258  1.00  0.00           H  
ATOM   4225  C   LEU   288      67.670  35.071  39.526  1.00  0.00           C  
ATOM   4226  O   LEU   288      66.965  34.477  40.370  1.00  0.00           O  
ATOM   4227  N   ASN   289      67.618  36.404  39.300  1.00  0.00           N  
ATOM   4228  H   ASN   289      68.228  36.850  38.630  1.00  0.00           H  
ATOM   4229  CA  ASN   289      66.516  37.198  39.783  1.00  0.00           C  
ATOM   4230  HA  ASN   289      65.633  36.560  39.811  1.00  0.00           H  
ATOM   4231  CB  ASN   289      66.910  37.644  41.181  1.00  0.00           C  
ATOM   4232  HB2 ASN   289      66.117  38.144  41.737  1.00  0.00           H  
ATOM   4233  HB3 ASN   289      67.193  36.800  41.809  1.00  0.00           H  
ATOM   4234  CG  ASN   289      68.152  38.487  41.333  1.00  0.00           C  
ATOM   4235  OD1 ASN   289      68.045  39.637  41.815  1.00  0.00           O  
ATOM   4236  ND2 ASN   289      69.315  37.956  41.067  1.00  0.00           N  
ATOM   4237 HD21 ASN   289      69.466  36.994  40.798  1.00  0.00           H  
ATOM   4238 HD22 ASN   289      70.094  38.515  41.385  1.00  0.00           H  
ATOM   4239  C   ASN   289      66.162  38.328  38.815  1.00  0.00           C  
ATOM   4240  O   ASN   289      66.846  38.510  37.821  1.00  0.00           O  
ATOM   4241  N   ASP   290      65.112  38.997  39.085  1.00  0.00           N  
ATOM   4242  H   ASP   290      64.409  38.667  39.730  1.00  0.00           H  
ATOM   4243  CA  ASP   290      64.726  40.227  38.394  1.00  0.00           C  
ATOM   4244  HA  ASP   290      65.590  40.706  37.935  1.00  0.00           H  
ATOM   4245  CB  ASP   290      63.673  40.010  37.348  1.00  0.00           C  
ATOM   4246  HB2 ASP   290      63.589  40.958  36.817  1.00  0.00           H  
ATOM   4247  HB3 ASP   290      64.032  39.343  36.565  1.00  0.00           H  
ATOM   4248  CG  ASP   290      62.272  39.590  37.880  1.00  0.00           C  
ATOM   4249  OD1 ASP   290      61.187  40.006  37.345  1.00  0.00           O  
ATOM   4250  OD2 ASP   290      62.191  38.845  38.902  1.00  0.00           O  
ATOM   4251  C   ASP   290      64.211  41.205  39.443  1.00  0.00           C  
ATOM   4252  O   ASP   290      63.905  40.846  40.553  1.00  0.00           O  
ATOM   4253  N   GLN   291      64.090  42.399  39.034  1.00  0.00           N  
ATOM   4254  H   GLN   291      64.543  42.687  38.179  1.00  0.00           H  
ATOM   4255  CA  GLN   291      63.491  43.452  39.882  1.00  0.00           C  
ATOM   4256  HA  GLN   291      63.836  43.268  40.900  1.00  0.00           H  
ATOM   4257  CB  GLN   291      64.175  44.766  39.510  1.00  0.00           C  
ATOM   4258  HB2 GLN   291      63.945  45.039  38.481  1.00  0.00           H  
ATOM   4259  HB3 GLN   291      63.949  45.597  40.178  1.00  0.00           H  
ATOM   4260  CG  GLN   291      65.707  44.663  39.610  1.00  0.00           C  
ATOM   4261  HG2 GLN   291      66.227  44.046  38.876  1.00  0.00           H  
ATOM   4262  HG3 GLN   291      65.996  44.255  40.578  1.00  0.00           H  
ATOM   4263  CD  GLN   291      66.404  46.086  39.525  1.00  0.00           C  
ATOM   4264  OE1 GLN   291      65.991  47.067  38.979  1.00  0.00           O  
ATOM   4265  NE2 GLN   291      67.607  46.126  39.993  1.00  0.00           N  
ATOM   4266 HE21 GLN   291      68.078  45.344  40.424  1.00  0.00           H  
ATOM   4267 HE22 GLN   291      68.054  47.031  39.956  1.00  0.00           H  
ATOM   4268  C   GLN   291      61.980  43.582  39.715  1.00  0.00           C  
ATOM   4269  O   GLN   291      61.478  44.192  38.750  1.00  0.00           O  
ATOM   4270  N   ALA   292      61.142  42.858  40.459  1.00  0.00           N  
ATOM   4271  H   ALA   292      61.470  42.451  41.323  1.00  0.00           H  
ATOM   4272  CA  ALA   292      59.756  42.569  40.185  1.00  0.00           C  
ATOM   4273  HA  ALA   292      59.638  41.997  39.265  1.00  0.00           H  
ATOM   4274  CB  ALA   292      59.156  41.745  41.438  1.00  0.00           C  
ATOM   4275  HB1 ALA   292      59.410  42.347  42.311  1.00  0.00           H  
ATOM   4276  HB2 ALA   292      59.686  40.794  41.475  1.00  0.00           H  
ATOM   4277  HB3 ALA   292      58.081  41.576  41.368  1.00  0.00           H  
ATOM   4278  C   ALA   292      59.002  43.943  40.164  1.00  0.00           C  
ATOM   4279  O   ALA   292      59.170  44.759  41.092  1.00  0.00           O  
ATOM   4280  N   GLN   293      58.196  44.050  39.101  1.00  0.00           N  
ATOM   4281  H   GLN   293      58.072  43.253  38.494  1.00  0.00           H  
ATOM   4282  CA  GLN   293      57.453  45.309  38.854  1.00  0.00           C  
ATOM   4283  HA  GLN   293      57.940  46.168  39.315  1.00  0.00           H  
ATOM   4284  CB  GLN   293      57.434  45.623  37.367  1.00  0.00           C  
ATOM   4285  HB2 GLN   293      57.116  44.713  36.858  1.00  0.00           H  
ATOM   4286  HB3 GLN   293      56.659  46.368  37.190  1.00  0.00           H  
ATOM   4287  CG  GLN   293      58.848  46.144  36.868  1.00  0.00           C  
ATOM   4288  HG2 GLN   293      59.375  45.243  36.551  1.00  0.00           H  
ATOM   4289  HG3 GLN   293      59.209  46.710  37.727  1.00  0.00           H  
ATOM   4290  CD  GLN   293      58.707  46.994  35.575  1.00  0.00           C  
ATOM   4291  OE1 GLN   293      59.041  46.554  34.486  1.00  0.00           O  
ATOM   4292  NE2 GLN   293      58.044  48.148  35.580  1.00  0.00           N  
ATOM   4293 HE21 GLN   293      57.768  48.548  36.465  1.00  0.00           H  
ATOM   4294 HE22 GLN   293      57.799  48.658  34.743  1.00  0.00           H  
ATOM   4295  C   GLN   293      55.979  45.321  39.316  1.00  0.00           C  
ATOM   4296  O   GLN   293      55.238  44.302  39.252  1.00  0.00           O  
ATOM   4297  N   VAL   294      55.525  46.536  39.687  1.00  0.00           N  
ATOM   4298  H   VAL   294      56.216  47.270  39.747  1.00  0.00           H  
ATOM   4299  CA  VAL   294      54.164  46.959  39.949  1.00  0.00           C  
ATOM   4300  HA  VAL   294      53.575  46.380  39.239  1.00  0.00           H  
ATOM   4301  CB  VAL   294      53.806  46.744  41.421  1.00  0.00           C  
ATOM   4302  HB  VAL   294      53.863  45.671  41.603  1.00  0.00           H  
ATOM   4303  CG1 VAL   294      54.663  47.369  42.510  1.00  0.00           C  
ATOM   4304 HG11 VAL   294      54.330  47.123  43.518  1.00  0.00           H  
ATOM   4305 HG12 VAL   294      55.684  47.012  42.374  1.00  0.00           H  
ATOM   4306 HG13 VAL   294      54.681  48.452  42.390  1.00  0.00           H  
ATOM   4307  CG2 VAL   294      52.441  47.243  41.761  1.00  0.00           C  
ATOM   4308 HG21 VAL   294      52.410  48.312  41.973  1.00  0.00           H  
ATOM   4309 HG22 VAL   294      52.135  46.736  42.676  1.00  0.00           H  
ATOM   4310 HG23 VAL   294      51.646  47.081  41.033  1.00  0.00           H  
ATOM   4311  C   VAL   294      54.045  48.396  39.549  1.00  0.00           C  
ATOM   4312  O   VAL   294      54.943  49.107  39.900  1.00  0.00           O  
ATOM   4313  N   VAL   295      52.967  48.845  38.959  1.00  0.00           N  
ATOM   4314  H   VAL   295      52.240  48.194  38.699  1.00  0.00           H  
ATOM   4315  CA  VAL   295      52.922  50.208  38.244  1.00  0.00           C  
ATOM   4316  HA  VAL   295      53.761  50.769  38.656  1.00  0.00           H  
ATOM   4317  CB  VAL   295      53.210  50.163  36.764  1.00  0.00           C  
ATOM   4318  HB  VAL   295      52.939  51.127  36.333  1.00  0.00           H  
ATOM   4319  CG1 VAL   295      54.636  49.679  36.563  1.00  0.00           C  
ATOM   4320 HG11 VAL   295      54.672  48.609  36.767  1.00  0.00           H  
ATOM   4321 HG12 VAL   295      55.336  50.238  37.183  1.00  0.00           H  
ATOM   4322 HG13 VAL   295      54.904  49.897  35.529  1.00  0.00           H  
ATOM   4323  CG2 VAL   295      52.188  49.164  36.129  1.00  0.00           C  
ATOM   4324 HG21 VAL   295      51.167  49.509  36.294  1.00  0.00           H  
ATOM   4325 HG22 VAL   295      52.343  49.187  35.051  1.00  0.00           H  
ATOM   4326 HG23 VAL   295      52.422  48.186  36.549  1.00  0.00           H  
ATOM   4327  C   VAL   295      51.588  50.969  38.542  1.00  0.00           C  
ATOM   4328  O   VAL   295      50.574  50.291  38.864  1.00  0.00           O  
ATOM   4329  N   PHE   296      51.555  52.347  38.584  1.00  0.00           N  
ATOM   4330  H   PHE   296      52.364  52.852  38.252  1.00  0.00           H  
ATOM   4331  CA  PHE   296      50.352  53.096  38.987  1.00  0.00           C  
ATOM   4332  HA  PHE   296      49.576  52.587  38.414  1.00  0.00           H  
ATOM   4333  CB  PHE   296      50.124  52.956  40.484  1.00  0.00           C  
ATOM   4334  HB2 PHE   296      50.411  51.970  40.849  1.00  0.00           H  
ATOM   4335  HB3 PHE   296      50.754  53.686  40.994  1.00  0.00           H  
ATOM   4336  CG  PHE   296      48.705  53.135  40.977  1.00  0.00           C  
ATOM   4337  CD1 PHE   296      47.620  52.413  40.388  1.00  0.00           C  
ATOM   4338  HD1 PHE   296      47.705  51.871  39.458  1.00  0.00           H  
ATOM   4339  CE1 PHE   296      46.363  52.511  41.038  1.00  0.00           C  
ATOM   4340  HE1 PHE   296      45.569  51.964  40.552  1.00  0.00           H  
ATOM   4341  CZ  PHE   296      46.120  53.272  42.209  1.00  0.00           C  
ATOM   4342  HZ  PHE   296      45.121  53.344  42.612  1.00  0.00           H  
ATOM   4343  CE2 PHE   296      47.216  53.958  42.778  1.00  0.00           C  
ATOM   4344  HE2 PHE   296      46.978  54.462  43.703  1.00  0.00           H  
ATOM   4345  CD2 PHE   296      48.478  53.835  42.220  1.00  0.00           C  
ATOM   4346  HD2 PHE   296      49.257  54.295  42.810  1.00  0.00           H  
ATOM   4347  C   PHE   296      50.434  54.563  38.521  1.00  0.00           C  
ATOM   4348  O   PHE   296      51.431  54.987  37.956  1.00  0.00           O  
ATOM   4349  N   ALA   297      49.273  55.303  38.492  1.00  0.00           N  
ATOM   4350  H   ALA   297      48.462  54.887  38.926  1.00  0.00           H  
ATOM   4351  CA  ALA   297      49.239  56.640  37.840  1.00  0.00           C  
ATOM   4352  HA  ALA   297      50.213  57.097  38.013  1.00  0.00           H  
ATOM   4353  CB  ALA   297      48.949  56.456  36.315  1.00  0.00           C  
ATOM   4354  HB1 ALA   297      47.965  55.995  36.237  1.00  0.00           H  
ATOM   4355  HB2 ALA   297      49.702  55.766  35.935  1.00  0.00           H  
ATOM   4356  HB3 ALA   297      49.015  57.420  35.811  1.00  0.00           H  
ATOM   4357  C   ALA   297      48.255  57.584  38.528  1.00  0.00           C  
ATOM   4358  O   ALA   297      47.148  57.168  38.885  1.00  0.00           O  
ATOM   4359  N   SER   298      48.725  58.822  38.672  1.00  0.00           N  
ATOM   4360  H   SER   298      49.497  59.030  38.054  1.00  0.00           H  
ATOM   4361  CA  SER   298      48.034  59.927  39.307  1.00  0.00           C  
ATOM   4362  HA  SER   298      47.004  59.691  39.576  1.00  0.00           H  
ATOM   4363  CB  SER   298      48.661  60.136  40.634  1.00  0.00           C  
ATOM   4364  HB2 SER   298      48.659  59.150  41.099  1.00  0.00           H  
ATOM   4365  HB3 SER   298      49.686  60.508  40.626  1.00  0.00           H  
ATOM   4366  OG  SER   298      47.806  60.887  41.377  1.00  0.00           O  
ATOM   4367  HG  SER   298      47.720  60.402  42.202  1.00  0.00           H  
ATOM   4368  C   SER   298      47.890  61.201  38.496  1.00  0.00           C  
ATOM   4369  O   SER   298      48.841  61.655  37.835  1.00  0.00           O  
ATOM   4370  N   ARG   299      46.653  61.756  38.379  1.00  0.00           N  
ATOM   4371  H   ARG   299      45.910  61.227  38.812  1.00  0.00           H  
ATOM   4372  CA  ARG   299      46.319  63.116  37.860  1.00  0.00           C  
ATOM   4373  HA  ARG   299      46.836  63.341  36.928  1.00  0.00           H  
ATOM   4374  CB  ARG   299      44.795  63.238  37.569  1.00  0.00           C  
ATOM   4375  HB2 ARG   299      44.536  62.343  37.005  1.00  0.00           H  
ATOM   4376  HB3 ARG   299      44.222  63.061  38.479  1.00  0.00           H  
ATOM   4377  CG  ARG   299      44.380  64.554  36.855  1.00  0.00           C  
ATOM   4378  HG2 ARG   299      43.332  64.418  36.588  1.00  0.00           H  
ATOM   4379  HG3 ARG   299      44.632  65.374  37.527  1.00  0.00           H  
ATOM   4380  CD  ARG   299      45.078  64.758  35.500  1.00  0.00           C  
ATOM   4381  HD2 ARG   299      44.889  63.905  34.848  1.00  0.00           H  
ATOM   4382  HD3 ARG   299      46.154  64.810  35.665  1.00  0.00           H  
ATOM   4383  NE  ARG   299      44.540  66.052  34.942  1.00  0.00           N  
ATOM   4384  HE  ARG   299      44.928  66.970  35.108  1.00  0.00           H  
ATOM   4385  CZ  ARG   299      43.358  66.130  34.366  1.00  0.00           C  
ATOM   4386  NH1 ARG   299      42.633  65.109  33.959  1.00  0.00           N  
ATOM   4387 HH11 ARG   299      42.827  64.139  34.161  1.00  0.00           H  
ATOM   4388 HH12 ARG   299      41.761  65.288  33.483  1.00  0.00           H  
ATOM   4389  NH2 ARG   299      42.877  67.278  34.054  1.00  0.00           N  
ATOM   4390 HH21 ARG   299      43.419  68.106  34.255  1.00  0.00           H  
ATOM   4391 HH22 ARG   299      41.905  67.410  33.810  1.00  0.00           H  
ATOM   4392  C   ARG   299      46.736  64.137  38.878  1.00  0.00           C  
ATOM   4393  O   ARG   299      46.351  63.983  40.048  1.00  0.00           O  
ATOM   4394  N   LEU   300      47.421  65.124  38.421  1.00  0.00           N  
ATOM   4395  H   LEU   300      47.780  65.060  37.480  1.00  0.00           H  
ATOM   4396  CA  LEU   300      47.827  66.320  39.168  1.00  0.00           C  
ATOM   4397  HA  LEU   300      48.265  65.997  40.112  1.00  0.00           H  
ATOM   4398  CB  LEU   300      48.845  67.162  38.441  1.00  0.00           C  
ATOM   4399  HB2 LEU   300      48.634  67.163  37.372  1.00  0.00           H  
ATOM   4400  HB3 LEU   300      48.839  68.188  38.810  1.00  0.00           H  
ATOM   4401  CG  LEU   300      50.259  66.616  38.540  1.00  0.00           C  
ATOM   4402  HG  LEU   300      50.161  65.590  38.184  1.00  0.00           H  
ATOM   4403  CD1 LEU   300      51.223  67.205  37.506  1.00  0.00           C  
ATOM   4404 HD11 LEU   300      51.566  68.228  37.656  1.00  0.00           H  
ATOM   4405 HD12 LEU   300      50.827  66.989  36.514  1.00  0.00           H  
ATOM   4406 HD13 LEU   300      52.038  66.481  37.514  1.00  0.00           H  
ATOM   4407  CD2 LEU   300      50.930  66.779  39.871  1.00  0.00           C  
ATOM   4408 HD21 LEU   300      51.941  66.377  39.801  1.00  0.00           H  
ATOM   4409 HD22 LEU   300      50.444  66.181  40.641  1.00  0.00           H  
ATOM   4410 HD23 LEU   300      50.930  67.844  40.104  1.00  0.00           H  
ATOM   4411  C   LEU   300      46.484  67.074  39.437  1.00  0.00           C  
ATOM   4412  O   LEU   300      45.630  67.228  38.566  1.00  0.00           O  
ATOM   4413  N   ARG   301      46.415  67.707  40.627  1.00  0.00           N  
ATOM   4414  H   ARG   301      47.210  67.726  41.250  1.00  0.00           H  
ATOM   4415  CA  ARG   301      45.162  68.389  41.086  1.00  0.00           C  
ATOM   4416  HA  ARG   301      44.314  67.857  40.654  1.00  0.00           H  
ATOM   4417  CB  ARG   301      45.037  68.203  42.604  1.00  0.00           C  
ATOM   4418  HB2 ARG   301      44.074  68.674  42.802  1.00  0.00           H  
ATOM   4419  HB3 ARG   301      45.818  68.835  43.026  1.00  0.00           H  
ATOM   4420  CG  ARG   301      45.178  66.789  43.182  1.00  0.00           C  
ATOM   4421  HG2 ARG   301      44.526  66.111  42.631  1.00  0.00           H  
ATOM   4422  HG3 ARG   301      46.174  66.451  42.896  1.00  0.00           H  
ATOM   4423  CD  ARG   301      44.789  66.817  44.654  1.00  0.00           C  
ATOM   4424  HD2 ARG   301      43.779  67.224  44.682  1.00  0.00           H  
ATOM   4425  HD3 ARG   301      45.447  67.423  45.277  1.00  0.00           H  
ATOM   4426  NE  ARG   301      44.647  65.411  45.178  1.00  0.00           N  
ATOM   4427  HE  ARG   301      43.778  64.928  45.001  1.00  0.00           H  
ATOM   4428  CZ  ARG   301      45.448  64.640  45.848  1.00  0.00           C  
ATOM   4429  NH1 ARG   301      46.703  65.011  46.003  1.00  0.00           N  
ATOM   4430 HH11 ARG   301      47.118  65.863  45.654  1.00  0.00           H  
ATOM   4431 HH12 ARG   301      47.381  64.474  46.525  1.00  0.00           H  
ATOM   4432  NH2 ARG   301      45.045  63.481  46.292  1.00  0.00           N  
ATOM   4433 HH21 ARG   301      44.062  63.282  46.180  1.00  0.00           H  
ATOM   4434 HH22 ARG   301      45.646  62.842  46.793  1.00  0.00           H  
ATOM   4435  C   ARG   301      44.974  69.891  40.689  1.00  0.00           C  
ATOM   4436  O   ARG   301      43.969  70.455  40.970  1.00  0.00           O  
ATOM   4437  N   ASP   302      46.013  70.455  40.125  1.00  0.00           N  
ATOM   4438  H   ASP   302      46.888  69.950  40.119  1.00  0.00           H  
ATOM   4439  CA  ASP   302      45.987  71.771  39.485  1.00  0.00           C  
ATOM   4440  HA  ASP   302      44.964  72.143  39.444  1.00  0.00           H  
ATOM   4441  CB  ASP   302      46.800  72.794  40.275  1.00  0.00           C  
ATOM   4442  HB2 ASP   302      46.966  73.657  39.629  1.00  0.00           H  
ATOM   4443  HB3 ASP   302      46.324  73.093  41.209  1.00  0.00           H  
ATOM   4444  CG  ASP   302      48.289  72.454  40.572  1.00  0.00           C  
ATOM   4445  OD1 ASP   302      48.843  73.150  41.385  1.00  0.00           O  
ATOM   4446  OD2 ASP   302      48.772  71.395  40.144  1.00  0.00           O  
ATOM   4447  C   ASP   302      46.552  71.699  38.033  1.00  0.00           C  
ATOM   4448  O   ASP   302      46.975  70.605  37.603  1.00  0.00           O  
ATOM   4449  N   VAL   303      46.410  72.798  37.345  1.00  0.00           N  
ATOM   4450  H   VAL   303      45.902  73.613  37.658  1.00  0.00           H  
ATOM   4451  CA  VAL   303      46.751  72.856  35.914  1.00  0.00           C  
ATOM   4452  HA  VAL   303      46.580  71.850  35.530  1.00  0.00           H  
ATOM   4453  CB  VAL   303      45.807  73.815  35.040  1.00  0.00           C  
ATOM   4454  HB  VAL   303      45.557  74.720  35.594  1.00  0.00           H  
ATOM   4455  CG1 VAL   303      46.394  74.252  33.703  1.00  0.00           C  
ATOM   4456 HG11 VAL   303      45.739  74.806  33.030  1.00  0.00           H  
ATOM   4457 HG12 VAL   303      47.131  75.046  33.825  1.00  0.00           H  
ATOM   4458 HG13 VAL   303      46.826  73.506  33.036  1.00  0.00           H  
ATOM   4459  CG2 VAL   303      44.518  73.014  34.789  1.00  0.00           C  
ATOM   4460 HG21 VAL   303      44.179  72.561  35.721  1.00  0.00           H  
ATOM   4461 HG22 VAL   303      44.733  72.227  34.067  1.00  0.00           H  
ATOM   4462 HG23 VAL   303      43.720  73.674  34.448  1.00  0.00           H  
ATOM   4463  C   VAL   303      48.292  73.140  35.657  1.00  0.00           C  
ATOM   4464  O   VAL   303      49.000  73.831  36.397  1.00  0.00           O  
ATOM   4465  N   GLN   304      48.927  72.561  34.591  1.00  0.00           N  
ATOM   4466  H   GLN   304      48.265  72.097  33.986  1.00  0.00           H  
ATOM   4467  CA  GLN   304      50.347  72.646  34.288  1.00  0.00           C  
ATOM   4468  HA  GLN   304      50.939  72.393  35.168  1.00  0.00           H  
ATOM   4469  CB  GLN   304      50.639  71.578  33.237  1.00  0.00           C  
ATOM   4470  HB2 GLN   304      49.819  71.502  32.522  1.00  0.00           H  
ATOM   4471  HB3 GLN   304      51.546  71.956  32.766  1.00  0.00           H  
ATOM   4472  CG  GLN   304      50.886  70.187  33.816  1.00  0.00           C  
ATOM   4473  HG2 GLN   304      50.002  69.897  34.383  1.00  0.00           H  
ATOM   4474  HG3 GLN   304      51.030  69.569  32.929  1.00  0.00           H  
ATOM   4475  CD  GLN   304      52.083  70.132  34.734  1.00  0.00           C  
ATOM   4476  OE1 GLN   304      53.232  70.026  34.270  1.00  0.00           O  
ATOM   4477  NE2 GLN   304      51.950  70.256  36.005  1.00  0.00           N  
ATOM   4478 HE21 GLN   304      51.007  70.381  36.343  1.00  0.00           H  
ATOM   4479 HE22 GLN   304      52.820  70.123  36.501  1.00  0.00           H  
ATOM   4480  C   GLN   304      50.742  74.027  33.747  1.00  0.00           C  
ATOM   4481  O   GLN   304      49.839  74.726  33.292  1.00  0.00           O  
ATOM   4482  N   PRO   305      51.952  74.505  33.964  1.00  0.00           N  
ATOM   4483  CD  PRO   305      52.977  74.029  34.828  1.00  0.00           C  
ATOM   4484  HD2 PRO   305      52.609  73.634  35.775  1.00  0.00           H  
ATOM   4485  HD3 PRO   305      53.553  73.186  34.448  1.00  0.00           H  
ATOM   4486  CG  PRO   305      53.832  75.277  35.150  1.00  0.00           C  
ATOM   4487  HG2 PRO   305      54.815  74.966  35.503  1.00  0.00           H  
ATOM   4488  HG3 PRO   305      53.433  75.973  35.887  1.00  0.00           H  
ATOM   4489  CB  PRO   305      53.867  75.998  33.776  1.00  0.00           C  
ATOM   4490  HB2 PRO   305      54.372  75.517  32.938  1.00  0.00           H  
ATOM   4491  HB3 PRO   305      54.189  77.035  33.866  1.00  0.00           H  
ATOM   4492  CA  PRO   305      52.414  75.818  33.353  1.00  0.00           C  
ATOM   4493  HA  PRO   305      51.926  76.621  33.906  1.00  0.00           H  
ATOM   4494  C   PRO   305      52.216  75.960  31.810  1.00  0.00           C  
ATOM   4495  O   PRO   305      52.314  74.950  31.107  1.00  0.00           O  
ATOM   4496  N   GLU   306      51.740  77.118  31.311  1.00  0.00           N  
ATOM   4497  H   GLU   306      51.375  77.879  31.865  1.00  0.00           H  
ATOM   4498  CA  GLU   306      51.481  77.263  29.834  1.00  0.00           C  
ATOM   4499  HA  GLU   306      50.738  76.504  29.589  1.00  0.00           H  
ATOM   4500  CB  GLU   306      50.834  78.556  29.538  1.00  0.00           C  
ATOM   4501  HB2 GLU   306      51.482  79.401  29.774  1.00  0.00           H  
ATOM   4502  HB3 GLU   306      50.036  78.534  30.280  1.00  0.00           H  
ATOM   4503  CG  GLU   306      50.209  78.759  28.144  1.00  0.00           C  
ATOM   4504  HG2 GLU   306      49.976  77.792  27.700  1.00  0.00           H  
ATOM   4505  HG3 GLU   306      50.967  79.030  27.410  1.00  0.00           H  
ATOM   4506  CD  GLU   306      49.005  79.658  28.117  1.00  0.00           C  
ATOM   4507  OE1 GLU   306      48.996  80.747  28.808  1.00  0.00           O  
ATOM   4508  OE2 GLU   306      48.062  79.462  27.349  1.00  0.00           O  
ATOM   4509  C   GLU   306      52.657  77.058  28.902  1.00  0.00           C  
ATOM   4510  O   GLU   306      52.438  76.855  27.723  1.00  0.00           O  
ATOM   4511  N   ASP   307      53.863  77.173  29.394  1.00  0.00           N  
ATOM   4512  H   ASP   307      53.876  77.297  30.397  1.00  0.00           H  
ATOM   4513  CA  ASP   307      55.151  76.928  28.735  1.00  0.00           C  
ATOM   4514  HA  ASP   307      55.168  77.420  27.762  1.00  0.00           H  
ATOM   4515  CB  ASP   307      56.263  77.681  29.565  1.00  0.00           C  
ATOM   4516  HB2 ASP   307      56.735  76.923  30.190  1.00  0.00           H  
ATOM   4517  HB3 ASP   307      57.033  78.031  28.878  1.00  0.00           H  
ATOM   4518  CG  ASP   307      55.800  78.840  30.460  1.00  0.00           C  
ATOM   4519  OD1 ASP   307      56.161  79.979  30.054  1.00  0.00           O  
ATOM   4520  OD2 ASP   307      55.228  78.536  31.544  1.00  0.00           O  
ATOM   4521  C   ASP   307      55.459  75.443  28.547  1.00  0.00           C  
ATOM   4522  O   ASP   307      56.350  75.081  27.743  1.00  0.00           O  
ATOM   4523  N   ALA   308      54.972  74.572  29.368  1.00  0.00           N  
ATOM   4524  H   ALA   308      54.254  74.896  30.000  1.00  0.00           H  
ATOM   4525  CA  ALA   308      55.443  73.193  29.521  1.00  0.00           C  
ATOM   4526  HA  ALA   308      56.467  73.393  29.834  1.00  0.00           H  
ATOM   4527  CB  ALA   308      54.692  72.667  30.763  1.00  0.00           C  
ATOM   4528  HB1 ALA   308      54.766  73.284  31.659  1.00  0.00           H  
ATOM   4529  HB2 ALA   308      53.619  72.583  30.594  1.00  0.00           H  
ATOM   4530  HB3 ALA   308      55.071  71.707  31.116  1.00  0.00           H  
ATOM   4531  C   ALA   308      55.389  72.400  28.219  1.00  0.00           C  
ATOM   4532  O   ALA   308      56.457  71.859  27.911  1.00  0.00           O  
ATOM   4533  N   PRO   309      54.372  72.514  27.381  1.00  0.00           N  
ATOM   4534  CD  PRO   309      53.081  73.099  27.684  1.00  0.00           C  
ATOM   4535  HD2 PRO   309      52.885  73.232  28.748  1.00  0.00           H  
ATOM   4536  HD3 PRO   309      53.094  74.106  27.266  1.00  0.00           H  
ATOM   4537  CG  PRO   309      52.077  72.185  26.964  1.00  0.00           C  
ATOM   4538  HG2 PRO   309      51.120  72.698  26.876  1.00  0.00           H  
ATOM   4539  HG3 PRO   309      51.907  71.274  27.537  1.00  0.00           H  
ATOM   4540  CB  PRO   309      52.798  71.800  25.639  1.00  0.00           C  
ATOM   4541  HB2 PRO   309      52.356  70.912  25.188  1.00  0.00           H  
ATOM   4542  HB3 PRO   309      52.626  72.688  25.029  1.00  0.00           H  
ATOM   4543  CA  PRO   309      54.248  71.687  26.156  1.00  0.00           C  
ATOM   4544  HA  PRO   309      54.517  70.661  26.408  1.00  0.00           H  
ATOM   4545  C   PRO   309      55.239  72.089  25.066  1.00  0.00           C  
ATOM   4546  O   PRO   309      55.184  71.371  24.066  1.00  0.00           O  
ATOM   4547  N   ALA   310      56.131  73.106  25.193  1.00  0.00           N  
ATOM   4548  H   ALA   310      56.049  73.708  26.000  1.00  0.00           H  
ATOM   4549  CA  ALA   310      57.312  73.190  24.268  1.00  0.00           C  
ATOM   4550  HA  ALA   310      57.483  72.196  23.853  1.00  0.00           H  
ATOM   4551  CB  ALA   310      56.950  74.137  23.158  1.00  0.00           C  
ATOM   4552  HB1 ALA   310      57.228  75.146  23.460  1.00  0.00           H  
ATOM   4553  HB2 ALA   310      57.572  73.920  22.289  1.00  0.00           H  
ATOM   4554  HB3 ALA   310      55.910  74.082  22.838  1.00  0.00           H  
ATOM   4555  C   ALA   310      58.668  73.535  24.983  1.00  0.00           C  
ATOM   4556  O   ALA   310      59.584  74.033  24.357  1.00  0.00           O  
ATOM   4557  N   ALA   311      58.772  73.288  26.304  1.00  0.00           N  
ATOM   4558  H   ALA   311      57.924  73.019  26.782  1.00  0.00           H  
ATOM   4559  CA  ALA   311      59.870  73.822  27.111  1.00  0.00           C  
ATOM   4560  HA  ALA   311      60.213  74.811  26.806  1.00  0.00           H  
ATOM   4561  CB  ALA   311      59.448  73.916  28.607  1.00  0.00           C  
ATOM   4562  HB1 ALA   311      58.978  74.849  28.917  1.00  0.00           H  
ATOM   4563  HB2 ALA   311      59.023  72.986  28.985  1.00  0.00           H  
ATOM   4564  HB3 ALA   311      60.402  74.015  29.126  1.00  0.00           H  
ATOM   4565  C   ALA   311      61.117  72.928  26.968  1.00  0.00           C  
ATOM   4566  O   ALA   311      62.233  73.405  26.730  1.00  0.00           O  
ATOM   4567  N   ALA   312      60.953  71.617  27.261  1.00  0.00           N  
ATOM   4568  H   ALA   312      60.030  71.240  27.422  1.00  0.00           H  
ATOM   4569  CA  ALA   312      62.149  70.650  27.139  1.00  0.00           C  
ATOM   4570  HA  ALA   312      62.950  70.723  27.875  1.00  0.00           H  
ATOM   4571  CB  ALA   312      61.616  69.158  27.218  1.00  0.00           C  
ATOM   4572  HB1 ALA   312      60.630  68.977  26.791  1.00  0.00           H  
ATOM   4573  HB2 ALA   312      62.304  68.487  26.704  1.00  0.00           H  
ATOM   4574  HB3 ALA   312      61.664  69.076  28.304  1.00  0.00           H  
ATOM   4575  C   ALA   312      62.839  70.721  25.752  1.00  0.00           C  
ATOM   4576  O   ALA   312      62.223  70.801  24.664  1.00  0.00           O  
ATOM   4577  N   ASN   313      64.138  70.785  25.764  1.00  0.00           N  
ATOM   4578  H   ASN   313      64.616  70.651  26.643  1.00  0.00           H  
ATOM   4579  CA  ASN   313      65.039  71.009  24.596  1.00  0.00           C  
ATOM   4580  HA  ASN   313      66.029  71.123  25.039  1.00  0.00           H  
ATOM   4581  CB  ASN   313      65.048  69.727  23.706  1.00  0.00           C  
ATOM   4582  HB2 ASN   313      65.534  69.762  22.731  1.00  0.00           H  
ATOM   4583  HB3 ASN   313      63.987  69.502  23.593  1.00  0.00           H  
ATOM   4584  CG  ASN   313      65.571  68.476  24.481  1.00  0.00           C  
ATOM   4585  OD1 ASN   313      64.803  67.657  24.923  1.00  0.00           O  
ATOM   4586  ND2 ASN   313      66.862  68.454  24.733  1.00  0.00           N  
ATOM   4587 HD21 ASN   313      67.510  69.181  24.466  1.00  0.00           H  
ATOM   4588 HD22 ASN   313      67.285  67.622  25.119  1.00  0.00           H  
ATOM   4589  C   ASN   313      64.699  72.329  23.873  1.00  0.00           C  
ATOM   4590  O   ASN   313      65.211  72.472  22.753  1.00  0.00           O  
ATOM   4591  N   GLY   314      63.871  73.237  24.426  1.00  0.00           N  
ATOM   4592  H   GLY   314      63.597  73.150  25.395  1.00  0.00           H  
ATOM   4593  CA  GLY   314      63.480  74.402  23.722  1.00  0.00           C  
ATOM   4594  HA2 GLY   314      63.211  75.135  24.483  1.00  0.00           H  
ATOM   4595  HA3 GLY   314      64.318  74.749  23.118  1.00  0.00           H  
ATOM   4596  C   GLY   314      62.323  74.203  22.736  1.00  0.00           C  
ATOM   4597  O   GLY   314      61.994  75.161  22.093  1.00  0.00           O  
ATOM   4598  N   ALA   315      61.707  72.996  22.620  1.00  0.00           N  
ATOM   4599  H   ALA   315      62.000  72.322  23.313  1.00  0.00           H  
ATOM   4600  CA  ALA   315      60.598  72.728  21.658  1.00  0.00           C  
ATOM   4601  HA  ALA   315      59.935  73.590  21.570  1.00  0.00           H  
ATOM   4602  CB  ALA   315      61.318  72.511  20.345  1.00  0.00           C  
ATOM   4603  HB1 ALA   315      60.555  72.286  19.599  1.00  0.00           H  
ATOM   4604  HB2 ALA   315      61.851  73.432  20.109  1.00  0.00           H  
ATOM   4605  HB3 ALA   315      61.984  71.648  20.359  1.00  0.00           H  
ATOM   4606  C   ALA   315      59.678  71.554  22.079  1.00  0.00           C  
ATOM   4607  O   ALA   315      58.620  71.450  21.463  1.00  0.00           O  
ATOM   4608  N   LEU   316      60.007  70.635  22.997  1.00  0.00           N  
ATOM   4609  H   LEU   316      60.826  70.814  23.561  1.00  0.00           H  
ATOM   4610  CA  LEU   316      59.333  69.380  23.311  1.00  0.00           C  
ATOM   4611  HA  LEU   316      58.781  69.188  22.391  1.00  0.00           H  
ATOM   4612  CB  LEU   316      60.338  68.170  23.478  1.00  0.00           C  
ATOM   4613  HB2 LEU   316      59.689  67.298  23.566  1.00  0.00           H  
ATOM   4614  HB3 LEU   316      60.766  68.267  24.475  1.00  0.00           H  
ATOM   4615  CG  LEU   316      61.386  68.011  22.420  1.00  0.00           C  
ATOM   4616  HG  LEU   316      62.028  68.890  22.366  1.00  0.00           H  
ATOM   4617  CD1 LEU   316      62.330  66.885  22.765  1.00  0.00           C  
ATOM   4618 HD11 LEU   316      62.006  65.895  22.445  1.00  0.00           H  
ATOM   4619 HD12 LEU   316      62.371  66.801  23.851  1.00  0.00           H  
ATOM   4620 HD13 LEU   316      63.333  66.968  22.347  1.00  0.00           H  
ATOM   4621  CD2 LEU   316      60.821  67.693  21.028  1.00  0.00           C  
ATOM   4622 HD21 LEU   316      60.420  68.551  20.488  1.00  0.00           H  
ATOM   4623 HD22 LEU   316      61.722  67.448  20.466  1.00  0.00           H  
ATOM   4624 HD23 LEU   316      60.213  66.792  21.104  1.00  0.00           H  
ATOM   4625  C   LEU   316      58.314  69.350  24.494  1.00  0.00           C  
ATOM   4626  O   LEU   316      58.322  70.142  25.439  1.00  0.00           O  
ATOM   4627  N   SER   317      57.383  68.408  24.338  1.00  0.00           N  
ATOM   4628  H   SER   317      57.542  67.661  23.677  1.00  0.00           H  
ATOM   4629  CA  SER   317      56.208  68.266  25.217  1.00  0.00           C  
ATOM   4630  HA  SER   317      55.548  69.119  25.064  1.00  0.00           H  
ATOM   4631  CB  SER   317      55.377  67.114  24.761  1.00  0.00           C  
ATOM   4632  HB2 SER   317      54.560  67.013  25.475  1.00  0.00           H  
ATOM   4633  HB3 SER   317      55.040  67.329  23.747  1.00  0.00           H  
ATOM   4634  OG  SER   317      56.005  65.874  24.696  1.00  0.00           O  
ATOM   4635  HG  SER   317      55.437  65.278  24.203  1.00  0.00           H  
ATOM   4636  C   SER   317      56.429  68.185  26.690  1.00  0.00           C  
ATOM   4637  O   SER   317      55.806  68.878  27.454  1.00  0.00           O  
ATOM   4638  N   GLU   318      57.354  67.308  27.176  1.00  0.00           N  
ATOM   4639  H   GLU   318      57.861  66.682  26.568  1.00  0.00           H  
ATOM   4640  CA  GLU   318      57.488  67.126  28.631  1.00  0.00           C  
ATOM   4641  HA  GLU   318      57.452  68.141  29.027  1.00  0.00           H  
ATOM   4642  CB  GLU   318      56.385  66.129  29.124  1.00  0.00           C  
ATOM   4643  HB2 GLU   318      56.193  65.279  28.468  1.00  0.00           H  
ATOM   4644  HB3 GLU   318      55.485  66.736  29.027  1.00  0.00           H  
ATOM   4645  CG  GLU   318      56.555  65.765  30.588  1.00  0.00           C  
ATOM   4646  HG2 GLU   318      55.664  65.275  30.983  1.00  0.00           H  
ATOM   4647  HG3 GLU   318      57.352  65.026  30.664  1.00  0.00           H  
ATOM   4648  CD  GLU   318      56.775  66.960  31.548  1.00  0.00           C  
ATOM   4649  OE1 GLU   318      57.586  66.708  32.472  1.00  0.00           O  
ATOM   4650  OE2 GLU   318      56.211  68.071  31.400  1.00  0.00           O  
ATOM   4651  C   GLU   318      58.889  66.487  28.907  1.00  0.00           C  
ATOM   4652  O   GLU   318      59.261  65.394  28.320  1.00  0.00           O  
ATOM   4653  N   GLN   319      59.612  67.018  29.956  1.00  0.00           N  
ATOM   4654  H   GLN   319      59.233  67.797  30.476  1.00  0.00           H  
ATOM   4655  CA  GLN   319      60.951  66.547  30.372  1.00  0.00           C  
ATOM   4656  HA  GLN   319      61.477  66.364  29.436  1.00  0.00           H  
ATOM   4657  CB  GLN   319      61.708  67.605  31.248  1.00  0.00           C  
ATOM   4658  HB2 GLN   319      61.240  67.626  32.232  1.00  0.00           H  
ATOM   4659  HB3 GLN   319      61.635  68.585  30.775  1.00  0.00           H  
ATOM   4660  CG  GLN   319      63.245  67.348  31.486  1.00  0.00           C  
ATOM   4661  HG2 GLN   319      63.525  66.428  32.000  1.00  0.00           H  
ATOM   4662  HG3 GLN   319      63.668  68.122  32.126  1.00  0.00           H  
ATOM   4663  CD  GLN   319      64.009  67.365  30.083  1.00  0.00           C  
ATOM   4664  OE1 GLN   319      63.943  66.435  29.258  1.00  0.00           O  
ATOM   4665  NE2 GLN   319      64.741  68.387  29.871  1.00  0.00           N  
ATOM   4666 HE21 GLN   319      64.973  69.131  30.513  1.00  0.00           H  
ATOM   4667 HE22 GLN   319      65.454  68.150  29.195  1.00  0.00           H  
ATOM   4668  C   GLN   319      60.882  65.261  31.137  1.00  0.00           C  
ATOM   4669  O   GLN   319      61.899  64.492  31.115  1.00  0.00           O  
ATOM   4670  N   SER   320      59.768  65.021  31.846  1.00  0.00           N  
ATOM   4671  H   SER   320      59.083  65.763  31.836  1.00  0.00           H  
ATOM   4672  CA  SER   320      59.704  63.872  32.667  1.00  0.00           C  
ATOM   4673  HA  SER   320      58.751  63.969  33.188  1.00  0.00           H  
ATOM   4674  CB  SER   320      59.634  62.593  31.829  1.00  0.00           C  
ATOM   4675  HB2 SER   320      60.470  62.422  31.151  1.00  0.00           H  
ATOM   4676  HB3 SER   320      59.594  61.746  32.514  1.00  0.00           H  
ATOM   4677  OG  SER   320      58.447  62.494  31.084  1.00  0.00           O  
ATOM   4678  HG  SER   320      57.778  62.233  31.721  1.00  0.00           H  
ATOM   4679  C   SER   320      60.810  63.787  33.774  1.00  0.00           C  
ATOM   4680  O   SER   320      61.680  62.867  33.708  1.00  0.00           O  
ATOM   4681  N   GLY   321      60.999  64.854  34.549  1.00  0.00           N  
ATOM   4682  H   GLY   321      60.293  65.576  34.521  1.00  0.00           H  
ATOM   4683  CA  GLY   321      62.019  64.853  35.568  1.00  0.00           C  
ATOM   4684  HA2 GLY   321      62.925  64.594  35.020  1.00  0.00           H  
ATOM   4685  HA3 GLY   321      62.213  65.835  36.000  1.00  0.00           H  
ATOM   4686  C   GLY   321      61.803  63.883  36.673  1.00  0.00           C  
ATOM   4687  O   GLY   321      60.700  63.835  37.280  1.00  0.00           O  
ATOM   4688  N   VAL   322      62.675  62.925  36.879  1.00  0.00           N  
ATOM   4689  H   VAL   322      63.547  62.885  36.370  1.00  0.00           H  
ATOM   4690  CA  VAL   322      62.417  61.755  37.786  1.00  0.00           C  
ATOM   4691  HA  VAL   322      61.357  61.505  37.759  1.00  0.00           H  
ATOM   4692  CB  VAL   322      63.088  60.505  37.279  1.00  0.00           C  
ATOM   4693  HB  VAL   322      64.175  60.476  37.349  1.00  0.00           H  
ATOM   4694  CG1 VAL   322      62.533  59.281  37.847  1.00  0.00           C  
ATOM   4695 HG11 VAL   322      62.852  58.347  37.385  1.00  0.00           H  
ATOM   4696 HG12 VAL   322      61.486  59.246  38.147  1.00  0.00           H  
ATOM   4697 HG13 VAL   322      63.017  59.213  38.822  1.00  0.00           H  
ATOM   4698  CG2 VAL   322      62.821  60.220  35.799  1.00  0.00           C  
ATOM   4699 HG21 VAL   322      61.765  60.046  35.594  1.00  0.00           H  
ATOM   4700 HG22 VAL   322      63.397  59.329  35.550  1.00  0.00           H  
ATOM   4701 HG23 VAL   322      63.163  61.031  35.156  1.00  0.00           H  
ATOM   4702  C   VAL   322      62.748  62.004  39.252  1.00  0.00           C  
ATOM   4703  O   VAL   322      63.897  62.325  39.591  1.00  0.00           O  
ATOM   4704  N   ALA   323      61.808  61.713  40.115  1.00  0.00           N  
ATOM   4705  H   ALA   323      60.885  61.514  39.758  1.00  0.00           H  
ATOM   4706  CA  ALA   323      62.112  61.334  41.551  1.00  0.00           C  
ATOM   4707  HA  ALA   323      63.002  61.890  41.845  1.00  0.00           H  
ATOM   4708  CB  ALA   323      60.925  61.913  42.305  1.00  0.00           C  
ATOM   4709  HB1 ALA   323      60.751  62.987  42.244  1.00  0.00           H  
ATOM   4710  HB2 ALA   323      59.971  61.517  41.956  1.00  0.00           H  
ATOM   4711  HB3 ALA   323      61.027  61.676  43.364  1.00  0.00           H  
ATOM   4712  C   ALA   323      62.416  59.817  41.813  1.00  0.00           C  
ATOM   4713  O   ALA   323      61.817  58.980  41.172  1.00  0.00           O  
ATOM   4714  N   TRP   324      63.265  59.629  42.805  1.00  0.00           N  
ATOM   4715  H   TRP   324      63.698  60.456  43.190  1.00  0.00           H  
ATOM   4716  CA  TRP   324      63.657  58.391  43.486  1.00  0.00           C  
ATOM   4717  HA  TRP   324      63.315  57.514  42.938  1.00  0.00           H  
ATOM   4718  CB  TRP   324      65.188  58.370  43.565  1.00  0.00           C  
ATOM   4719  HB2 TRP   324      65.623  58.468  42.571  1.00  0.00           H  
ATOM   4720  HB3 TRP   324      65.488  59.305  44.038  1.00  0.00           H  
ATOM   4721  CG  TRP   324      65.962  57.227  44.165  1.00  0.00           C  
ATOM   4722  CD1 TRP   324      65.522  55.943  44.370  1.00  0.00           C  
ATOM   4723  HD1 TRP   324      64.539  55.532  44.190  1.00  0.00           H  
ATOM   4724  NE1 TRP   324      66.643  55.201  44.737  1.00  0.00           N  
ATOM   4725  HE1 TRP   324      66.537  54.208  44.888  1.00  0.00           H  
ATOM   4726  CE2 TRP   324      67.749  56.030  44.940  1.00  0.00           C  
ATOM   4727  CZ2 TRP   324      68.997  55.688  45.437  1.00  0.00           C  
ATOM   4728  HZ2 TRP   324      69.127  54.774  45.998  1.00  0.00           H  
ATOM   4729  CH2 TRP   324      69.960  56.706  45.413  1.00  0.00           C  
ATOM   4730  HH2 TRP   324      70.990  56.503  45.668  1.00  0.00           H  
ATOM   4731  CZ3 TRP   324      69.679  57.927  44.793  1.00  0.00           C  
ATOM   4732  HZ3 TRP   324      70.411  58.715  44.701  1.00  0.00           H  
ATOM   4733  CE3 TRP   324      68.396  58.184  44.296  1.00  0.00           C  
ATOM   4734  HE3 TRP   324      68.128  59.090  43.772  1.00  0.00           H  
ATOM   4735  CD2 TRP   324      67.375  57.255  44.390  1.00  0.00           C  
ATOM   4736  C   TRP   324      63.072  58.254  44.905  1.00  0.00           C  
ATOM   4737  O   TRP   324      63.205  59.134  45.749  1.00  0.00           O  
ATOM   4738  N   VAL   325      62.715  57.023  45.260  1.00  0.00           N  
ATOM   4739  H   VAL   325      62.512  56.326  44.558  1.00  0.00           H  
ATOM   4740  CA  VAL   325      62.283  56.636  46.600  1.00  0.00           C  
ATOM   4741  HA  VAL   325      62.333  57.480  47.289  1.00  0.00           H  
ATOM   4742  CB  VAL   325      60.741  56.461  46.704  1.00  0.00           C  
ATOM   4743  HB  VAL   325      60.315  55.740  46.006  1.00  0.00           H  
ATOM   4744  CG1 VAL   325      60.378  56.143  48.173  1.00  0.00           C  
ATOM   4745 HG11 VAL   325      59.308  56.204  48.368  1.00  0.00           H  
ATOM   4746 HG12 VAL   325      60.741  55.141  48.403  1.00  0.00           H  
ATOM   4747 HG13 VAL   325      60.835  56.884  48.830  1.00  0.00           H  
ATOM   4748  CG2 VAL   325      60.036  57.803  46.424  1.00  0.00           C  
ATOM   4749 HG21 VAL   325      60.430  58.544  47.120  1.00  0.00           H  
ATOM   4750 HG22 VAL   325      58.948  57.738  46.453  1.00  0.00           H  
ATOM   4751 HG23 VAL   325      60.207  58.023  45.370  1.00  0.00           H  
ATOM   4752  C   VAL   325      63.170  55.480  47.177  1.00  0.00           C  
ATOM   4753  O   VAL   325      63.063  54.383  46.626  1.00  0.00           O  
ATOM   4754  N   PRO   326      64.147  55.759  48.013  1.00  0.00           N  
ATOM   4755  CD  PRO   326      64.700  57.124  48.178  1.00  0.00           C  
ATOM   4756  HD2 PRO   326      64.741  57.687  47.246  1.00  0.00           H  
ATOM   4757  HD3 PRO   326      64.115  57.736  48.864  1.00  0.00           H  
ATOM   4758  CG  PRO   326      66.178  56.992  48.596  1.00  0.00           C  
ATOM   4759  HG2 PRO   326      66.273  57.715  49.406  1.00  0.00           H  
ATOM   4760  HG3 PRO   326      66.856  57.148  47.757  1.00  0.00           H  
ATOM   4761  CB  PRO   326      66.263  55.538  49.137  1.00  0.00           C  
ATOM   4762  HB2 PRO   326      66.107  55.551  50.216  1.00  0.00           H  
ATOM   4763  HB3 PRO   326      67.218  55.077  48.882  1.00  0.00           H  
ATOM   4764  CA  PRO   326      65.163  54.753  48.462  1.00  0.00           C  
ATOM   4765  HA  PRO   326      65.615  54.268  47.597  1.00  0.00           H  
ATOM   4766  C   PRO   326      64.584  53.588  49.276  1.00  0.00           C  
ATOM   4767  O   PRO   326      63.552  53.821  49.942  1.00  0.00           O  
ATOM   4768  N   TYR   327      65.277  52.456  49.273  1.00  0.00           N  
ATOM   4769  H   TYR   327      66.101  52.491  48.689  1.00  0.00           H  
ATOM   4770  CA  TYR   327      64.856  51.282  50.042  1.00  0.00           C  
ATOM   4771  HA  TYR   327      63.771  51.186  50.004  1.00  0.00           H  
ATOM   4772  CB  TYR   327      65.552  50.080  49.423  1.00  0.00           C  
ATOM   4773  HB2 TYR   327      65.468  50.089  48.337  1.00  0.00           H  
ATOM   4774  HB3 TYR   327      66.629  50.221  49.512  1.00  0.00           H  
ATOM   4775  CG  TYR   327      65.282  48.725  49.992  1.00  0.00           C  
ATOM   4776  CD1 TYR   327      65.939  48.261  51.205  1.00  0.00           C  
ATOM   4777  HD1 TYR   327      66.494  48.961  51.811  1.00  0.00           H  
ATOM   4778  CE1 TYR   327      65.948  46.896  51.636  1.00  0.00           C  
ATOM   4779  HE1 TYR   327      66.440  46.578  52.543  1.00  0.00           H  
ATOM   4780  CZ  TYR   327      65.167  45.969  50.881  1.00  0.00           C  
ATOM   4781  OH  TYR   327      65.219  44.664  51.301  1.00  0.00           O  
ATOM   4782  HH  TYR   327      65.684  44.552  52.134  1.00  0.00           H  
ATOM   4783  CE2 TYR   327      64.532  46.395  49.702  1.00  0.00           C  
ATOM   4784  HE2 TYR   327      63.988  45.658  49.129  1.00  0.00           H  
ATOM   4785  CD2 TYR   327      64.695  47.731  49.235  1.00  0.00           C  
ATOM   4786  HD2 TYR   327      64.204  47.960  48.301  1.00  0.00           H  
ATOM   4787  C   TYR   327      65.348  51.480  51.483  1.00  0.00           C  
ATOM   4788  O   TYR   327      66.416  52.113  51.688  1.00  0.00           O  
ATOM   4789  N   THR   328      64.535  51.073  52.466  1.00  0.00           N  
ATOM   4790  H   THR   328      63.656  50.618  52.266  1.00  0.00           H  
ATOM   4791  CA  THR   328      64.945  51.124  53.861  1.00  0.00           C  
ATOM   4792  HA  THR   328      66.033  51.058  53.861  1.00  0.00           H  
ATOM   4793  CB  THR   328      64.592  52.597  54.243  1.00  0.00           C  
ATOM   4794  HB  THR   328      65.271  53.171  53.614  1.00  0.00           H  
ATOM   4795  CG2 THR   328      63.131  53.105  54.103  1.00  0.00           C  
ATOM   4796 HG21 THR   328      62.873  52.998  53.049  1.00  0.00           H  
ATOM   4797 HG22 THR   328      62.497  52.599  54.832  1.00  0.00           H  
ATOM   4798 HG23 THR   328      63.051  54.158  54.373  1.00  0.00           H  
ATOM   4799  OG1 THR   328      65.014  52.723  55.560  1.00  0.00           O  
ATOM   4800  HG1 THR   328      65.971  52.786  55.531  1.00  0.00           H  
ATOM   4801  C   THR   328      64.341  49.990  54.721  1.00  0.00           C  
ATOM   4802  O   THR   328      63.389  49.380  54.280  1.00  0.00           O  
ATOM   4803  N   ASP   329      64.797  49.794  55.973  1.00  0.00           N  
ATOM   4804  H   ASP   329      65.458  50.492  56.281  1.00  0.00           H  
ATOM   4805  CA  ASP   329      64.145  48.896  56.930  1.00  0.00           C  
ATOM   4806  HA  ASP   329      64.060  47.934  56.424  1.00  0.00           H  
ATOM   4807  CB  ASP   329      65.005  48.608  58.234  1.00  0.00           C  
ATOM   4808  HB2 ASP   329      64.513  47.970  58.969  1.00  0.00           H  
ATOM   4809  HB3 ASP   329      65.166  49.573  58.714  1.00  0.00           H  
ATOM   4810  CG  ASP   329      66.363  47.949  57.978  1.00  0.00           C  
ATOM   4811  OD1 ASP   329      66.934  47.481  58.983  1.00  0.00           O  
ATOM   4812  OD2 ASP   329      66.812  47.906  56.843  1.00  0.00           O  
ATOM   4813  C   ASP   329      62.734  49.290  57.336  1.00  0.00           C  
ATOM   4814  O   ASP   329      62.017  48.509  58.014  1.00  0.00           O  
ATOM   4815  N   GLU   330      62.313  50.493  56.979  1.00  0.00           N  
ATOM   4816  H   GLU   330      63.016  51.149  56.671  1.00  0.00           H  
ATOM   4817  CA  GLU   330      60.882  50.914  57.204  1.00  0.00           C  
ATOM   4818  HA  GLU   330      60.391  50.219  57.885  1.00  0.00           H  
ATOM   4819  CB  GLU   330      60.725  52.281  57.918  1.00  0.00           C  
ATOM   4820  HB2 GLU   330      59.663  52.249  58.160  1.00  0.00           H  
ATOM   4821  HB3 GLU   330      60.864  53.125  57.242  1.00  0.00           H  
ATOM   4822  CG  GLU   330      61.551  52.500  59.222  1.00  0.00           C  
ATOM   4823  HG2 GLU   330      62.612  52.394  58.994  1.00  0.00           H  
ATOM   4824  HG3 GLU   330      61.448  53.535  59.547  1.00  0.00           H  
ATOM   4825  CD  GLU   330      61.139  51.572  60.404  1.00  0.00           C  
ATOM   4826  OE1 GLU   330      62.072  51.114  61.171  1.00  0.00           O  
ATOM   4827  OE2 GLU   330      59.929  51.242  60.605  1.00  0.00           O  
ATOM   4828  C   GLU   330      60.077  50.848  55.909  1.00  0.00           C  
ATOM   4829  O   GLU   330      58.847  50.987  55.970  1.00  0.00           O  
ATOM   4830  N   ALA   331      60.646  50.429  54.767  1.00  0.00           N  
ATOM   4831  H   ALA   331      61.638  50.248  54.828  1.00  0.00           H  
ATOM   4832  CA  ALA   331      59.980  50.136  53.450  1.00  0.00           C  
ATOM   4833  HA  ALA   331      59.112  49.505  53.639  1.00  0.00           H  
ATOM   4834  CB  ALA   331      59.656  51.538  52.888  1.00  0.00           C  
ATOM   4835  HB1 ALA   331      60.523  52.058  52.480  1.00  0.00           H  
ATOM   4836  HB2 ALA   331      59.206  52.259  53.569  1.00  0.00           H  
ATOM   4837  HB3 ALA   331      58.977  51.310  52.066  1.00  0.00           H  
ATOM   4838  C   ALA   331      60.935  49.427  52.517  1.00  0.00           C  
ATOM   4839  O   ALA   331      61.740  50.052  51.807  1.00  0.00           O  
ATOM   4840  N   PRO   332      60.960  48.112  52.446  1.00  0.00           N  
ATOM   4841  CD  PRO   332      60.254  47.241  53.381  1.00  0.00           C  
ATOM   4842  HD2 PRO   332      60.452  47.448  54.432  1.00  0.00           H  
ATOM   4843  HD3 PRO   332      59.194  47.392  53.171  1.00  0.00           H  
ATOM   4844  CG  PRO   332      60.670  45.854  53.142  1.00  0.00           C  
ATOM   4845  HG2 PRO   332      60.088  45.293  52.410  1.00  0.00           H  
ATOM   4846  HG3 PRO   332      60.688  45.262  54.057  1.00  0.00           H  
ATOM   4847  CB  PRO   332      62.105  46.025  52.602  1.00  0.00           C  
ATOM   4848  HB2 PRO   332      62.758  46.149  53.467  1.00  0.00           H  
ATOM   4849  HB3 PRO   332      62.491  45.175  52.040  1.00  0.00           H  
ATOM   4850  CA  PRO   332      61.986  47.326  51.761  1.00  0.00           C  
ATOM   4851  HA  PRO   332      62.880  47.913  51.975  1.00  0.00           H  
ATOM   4852  C   PRO   332      61.680  47.118  50.240  1.00  0.00           C  
ATOM   4853  O   PRO   332      61.567  45.981  49.827  1.00  0.00           O  
ATOM   4854  N   PHE   333      61.520  48.224  49.519  1.00  0.00           N  
ATOM   4855  H   PHE   333      61.646  49.110  49.987  1.00  0.00           H  
ATOM   4856  CA  PHE   333      61.232  48.239  48.116  1.00  0.00           C  
ATOM   4857  HA  PHE   333      61.665  47.355  47.648  1.00  0.00           H  
ATOM   4858  CB  PHE   333      59.733  48.187  47.828  1.00  0.00           C  
ATOM   4859  HB2 PHE   333      59.384  48.989  47.177  1.00  0.00           H  
ATOM   4860  HB3 PHE   333      59.568  47.217  47.360  1.00  0.00           H  
ATOM   4861  CG  PHE   333      58.816  48.309  48.996  1.00  0.00           C  
ATOM   4862  CD1 PHE   333      58.472  47.087  49.615  1.00  0.00           C  
ATOM   4863  HD1 PHE   333      58.734  46.100  49.261  1.00  0.00           H  
ATOM   4864  CE1 PHE   333      57.594  47.031  50.733  1.00  0.00           C  
ATOM   4865  HE1 PHE   333      57.337  46.112  51.239  1.00  0.00           H  
ATOM   4866  CZ  PHE   333      57.103  48.260  51.245  1.00  0.00           C  
ATOM   4867  HZ  PHE   333      56.386  48.194  52.050  1.00  0.00           H  
ATOM   4868  CE2 PHE   333      57.373  49.470  50.586  1.00  0.00           C  
ATOM   4869  HE2 PHE   333      56.852  50.373  50.868  1.00  0.00           H  
ATOM   4870  CD2 PHE   333      58.195  49.482  49.502  1.00  0.00           C  
ATOM   4871  HD2 PHE   333      58.497  50.451  49.132  1.00  0.00           H  
ATOM   4872  C   PHE   333      61.830  49.486  47.499  1.00  0.00           C  
ATOM   4873  O   PHE   333      61.701  50.562  48.086  1.00  0.00           O  
ATOM   4874  N   HIE   334      62.394  49.396  46.287  1.00  0.00           N  
ATOM   4875  H   HIE   334      62.222  48.570  45.733  1.00  0.00           H  
ATOM   4876  CA  HIE   334      62.831  50.604  45.525  1.00  0.00           C  
ATOM   4877  HA  HIE   334      63.300  51.323  46.197  1.00  0.00           H  
ATOM   4878  CB  HIE   334      63.903  50.060  44.595  1.00  0.00           C  
ATOM   4879  HB2 HIE   334      64.621  49.539  45.228  1.00  0.00           H  
ATOM   4880  HB3 HIE   334      63.460  49.232  44.041  1.00  0.00           H  
ATOM   4881  CG  HIE   334      64.484  51.028  43.552  1.00  0.00           C  
ATOM   4882  ND1 HIE   334      65.268  52.150  43.863  1.00  0.00           N  
ATOM   4883  CE1 HIE   334      65.501  52.730  42.673  1.00  0.00           C  
ATOM   4884  HE1 HIE   334      66.035  53.663  42.572  1.00  0.00           H  
ATOM   4885  NE2 HIE   334      64.876  52.195  41.676  1.00  0.00           N  
ATOM   4886  HE2 HIE   334      64.857  52.592  40.748  1.00  0.00           H  
ATOM   4887  CD2 HIE   334      64.172  51.044  42.178  1.00  0.00           C  
ATOM   4888  HD2 HIE   334      63.546  50.350  41.637  1.00  0.00           H  
ATOM   4889  C   HIE   334      61.676  51.261  44.760  1.00  0.00           C  
ATOM   4890  O   HIE   334      60.738  50.582  44.392  1.00  0.00           O  
ATOM   4891  N   GLY   335      61.868  52.553  44.450  1.00  0.00           N  
ATOM   4892  H   GLY   335      62.666  53.057  44.809  1.00  0.00           H  
ATOM   4893  CA  GLY   335      60.817  53.302  43.658  1.00  0.00           C  
ATOM   4894  HA2 GLY   335      60.296  52.604  43.004  1.00  0.00           H  
ATOM   4895  HA3 GLY   335      60.155  53.806  44.362  1.00  0.00           H  
ATOM   4896  C   GLY   335      61.408  54.452  42.783  1.00  0.00           C  
ATOM   4897  O   GLY   335      62.298  55.178  43.179  1.00  0.00           O  
ATOM   4898  N   GLN   336      60.726  54.775  41.687  1.00  0.00           N  
ATOM   4899  H   GLN   336      59.945  54.168  41.485  1.00  0.00           H  
ATOM   4900  CA  GLN   336      60.925  55.961  40.868  1.00  0.00           C  
ATOM   4901  HA  GLN   336      61.361  56.770  41.453  1.00  0.00           H  
ATOM   4902  CB  GLN   336      61.970  55.616  39.764  1.00  0.00           C  
ATOM   4903  HB2 GLN   336      62.739  55.037  40.276  1.00  0.00           H  
ATOM   4904  HB3 GLN   336      62.431  56.569  39.505  1.00  0.00           H  
ATOM   4905  CG  GLN   336      61.462  54.873  38.543  1.00  0.00           C  
ATOM   4906  HG2 GLN   336      60.486  54.572  38.923  1.00  0.00           H  
ATOM   4907  HG3 GLN   336      61.330  55.685  37.828  1.00  0.00           H  
ATOM   4908  CD  GLN   336      62.373  53.637  38.068  1.00  0.00           C  
ATOM   4909  OE1 GLN   336      63.346  53.241  38.726  1.00  0.00           O  
ATOM   4910  NE2 GLN   336      62.144  53.154  36.888  1.00  0.00           N  
ATOM   4911 HE21 GLN   336      61.405  53.622  36.383  1.00  0.00           H  
ATOM   4912 HE22 GLN   336      62.878  52.560  36.531  1.00  0.00           H  
ATOM   4913  C   GLN   336      59.575  56.464  40.315  1.00  0.00           C  
ATOM   4914  O   GLN   336      58.654  55.715  40.039  1.00  0.00           O  
ATOM   4915  N   ILE   337      59.421  57.835  40.284  1.00  0.00           N  
ATOM   4916  H   ILE   337      60.253  58.385  40.445  1.00  0.00           H  
ATOM   4917  CA  ILE   337      58.179  58.551  39.910  1.00  0.00           C  
ATOM   4918  HA  ILE   337      57.534  57.849  39.382  1.00  0.00           H  
ATOM   4919  CB  ILE   337      57.528  59.052  41.208  1.00  0.00           C  
ATOM   4920  HB  ILE   337      58.178  59.743  41.745  1.00  0.00           H  
ATOM   4921  CG2 ILE   337      56.266  59.874  40.894  1.00  0.00           C  
ATOM   4922 HG21 ILE   337      55.564  59.267  40.322  1.00  0.00           H  
ATOM   4923 HG22 ILE   337      56.493  60.793  40.354  1.00  0.00           H  
ATOM   4924 HG23 ILE   337      55.860  60.205  41.850  1.00  0.00           H  
ATOM   4925  CG1 ILE   337      57.073  57.917  42.194  1.00  0.00           C  
ATOM   4926 HG12 ILE   337      56.272  58.416  42.739  1.00  0.00           H  
ATOM   4927 HG13 ILE   337      56.620  57.091  41.645  1.00  0.00           H  
ATOM   4928  CD1 ILE   337      58.169  57.508  43.206  1.00  0.00           C  
ATOM   4929 HD11 ILE   337      58.591  56.571  42.841  1.00  0.00           H  
ATOM   4930 HD12 ILE   337      57.748  57.270  44.184  1.00  0.00           H  
ATOM   4931 HD13 ILE   337      58.899  58.312  43.300  1.00  0.00           H  
ATOM   4932  C   ILE   337      58.373  59.865  39.110  1.00  0.00           C  
ATOM   4933  O   ILE   337      59.287  60.638  39.293  1.00  0.00           O  
ATOM   4934  N   MET   338      57.605  60.059  38.002  1.00  0.00           N  
ATOM   4935  H   MET   338      56.935  59.334  37.788  1.00  0.00           H  
ATOM   4936  CA  MET   338      57.687  61.225  37.088  1.00  0.00           C  
ATOM   4937  HA  MET   338      57.925  62.153  37.608  1.00  0.00           H
[truncated: 4,062,521 more chars]
