# Supplementary material for: Mechanistic insights into glycoside 3-oxidases involved in C-glycoside metabolism in soil microorganisms
Source: Nat Commun. 2023 Nov 14;14:7289. doi: 10.1038/s41467-023-42000-3 (PMC10646112; doi:10.1038/s41467-023-42000-3)
Supplement: Supplementary file 5 — Supplementary Data 1 [file 41467_2023_42000_MOESM5_ESM.zip › SuppInfo-MD-files/cMDs-for-MMPBSA/mang_end_9.pdb]

CRYST1   81.966   80.853   75.207  90.00  90.00  90.00               1
ATOM      1  N   ARG     1      48.445  63.873  26.320  1.00  0.00           N  
ATOM      2  H1  ARG     1      47.860  63.109  26.013  1.00  0.00           H  
ATOM      3  H2  ARG     1      48.259  64.712  25.790  1.00  0.00           H  
ATOM      4  H3  ARG     1      49.376  63.558  26.088  1.00  0.00           H  
ATOM      5  CA  ARG     1      48.228  64.012  27.761  1.00  0.00           C  
ATOM      6  HA  ARG     1      47.255  64.501  27.809  1.00  0.00           H  
ATOM      7  CB  ARG     1      48.164  62.676  28.511  1.00  0.00           C  
ATOM      8  HB2 ARG     1      47.609  61.879  28.016  1.00  0.00           H  
ATOM      9  HB3 ARG     1      49.212  62.378  28.540  1.00  0.00           H  
ATOM     10  CG  ARG     1      47.612  62.797  29.924  1.00  0.00           C  
ATOM     11  HG2 ARG     1      46.683  63.367  29.924  1.00  0.00           H  
ATOM     12  HG3 ARG     1      48.390  63.244  30.542  1.00  0.00           H  
ATOM     13  CD  ARG     1      47.383  61.386  30.511  1.00  0.00           C  
ATOM     14  HD2 ARG     1      46.850  60.879  29.707  1.00  0.00           H  
ATOM     15  HD3 ARG     1      48.324  60.855  30.658  1.00  0.00           H  
ATOM     16  NE  ARG     1      46.454  61.566  31.674  1.00  0.00           N  
ATOM     17  HE  ARG     1      45.591  62.079  31.563  1.00  0.00           H  
ATOM     18  CZ  ARG     1      46.707  60.960  32.826  1.00  0.00           C  
ATOM     19  NH1 ARG     1      47.703  60.136  32.969  1.00  0.00           N  
ATOM     20 HH11 ARG     1      48.191  59.692  32.204  1.00  0.00           H  
ATOM     21 HH12 ARG     1      47.811  59.713  33.880  1.00  0.00           H  
ATOM     22  NH2 ARG     1      46.080  61.237  33.920  1.00  0.00           N  
ATOM     23 HH21 ARG     1      45.392  61.972  34.000  1.00  0.00           H  
ATOM     24 HH22 ARG     1      46.508  60.908  34.774  1.00  0.00           H  
ATOM     25  C   ARG     1      49.153  65.041  28.418  1.00  0.00           C  
ATOM     26  O   ARG     1      48.647  66.080  28.841  1.00  0.00           O  
ATOM     27  N   TYR     2      50.396  64.666  28.585  1.00  0.00           N  
ATOM     28  H   TYR     2      50.712  63.763  28.261  1.00  0.00           H  
ATOM     29  CA  TYR     2      51.366  65.408  29.435  1.00  0.00           C  
ATOM     30  HA  TYR     2      50.832  65.862  30.270  1.00  0.00           H  
ATOM     31  CB  TYR     2      52.496  64.508  29.984  1.00  0.00           C  
ATOM     32  HB2 TYR     2      53.137  65.165  30.571  1.00  0.00           H  
ATOM     33  HB3 TYR     2      53.044  64.087  29.142  1.00  0.00           H  
ATOM     34  CG  TYR     2      52.038  63.248  30.701  1.00  0.00           C  
ATOM     35  CD1 TYR     2      50.958  63.224  31.576  1.00  0.00           C  
ATOM     36  HD1 TYR     2      50.431  64.147  31.770  1.00  0.00           H  
ATOM     37  CE1 TYR     2      50.421  62.034  32.069  1.00  0.00           C  
ATOM     38  HE1 TYR     2      49.626  62.108  32.796  1.00  0.00           H  
ATOM     39  CZ  TYR     2      51.070  60.805  31.754  1.00  0.00           C  
ATOM     40  OH  TYR     2      50.748  59.661  32.405  1.00  0.00           O  
ATOM     41  HH  TYR     2      50.354  59.770  33.274  1.00  0.00           H  
ATOM     42  CE2 TYR     2      52.204  60.840  30.946  1.00  0.00           C  
ATOM     43  HE2 TYR     2      52.723  59.909  30.774  1.00  0.00           H  
ATOM     44  CD2 TYR     2      52.705  62.033  30.364  1.00  0.00           C  
ATOM     45  HD2 TYR     2      53.545  62.009  29.686  1.00  0.00           H  
ATOM     46  C   TYR     2      51.874  66.660  28.694  1.00  0.00           C  
ATOM     47  O   TYR     2      51.976  66.549  27.429  1.00  0.00           O  
ATOM     48  N   PRO     3      52.253  67.764  29.406  1.00  0.00           N  
ATOM     49  CD  PRO     3      52.056  67.916  30.847  1.00  0.00           C  
ATOM     50  HD2 PRO     3      50.990  68.133  30.913  1.00  0.00           H  
ATOM     51  HD3 PRO     3      52.461  67.164  31.525  1.00  0.00           H  
ATOM     52  CG  PRO     3      52.621  69.292  31.165  1.00  0.00           C  
ATOM     53  HG2 PRO     3      53.660  69.104  31.434  1.00  0.00           H  
ATOM     54  HG3 PRO     3      52.113  69.791  31.990  1.00  0.00           H  
ATOM     55  CB  PRO     3      52.574  70.037  29.781  1.00  0.00           C  
ATOM     56  HB2 PRO     3      51.623  70.536  29.591  1.00  0.00           H  
ATOM     57  HB3 PRO     3      53.337  70.815  29.772  1.00  0.00           H  
ATOM     58  CA  PRO     3      52.730  68.928  28.749  1.00  0.00           C  
ATOM     59  HA  PRO     3      52.120  69.059  27.856  1.00  0.00           H  
ATOM     60  C   PRO     3      54.122  68.632  28.305  1.00  0.00           C  
ATOM     61  O   PRO     3      54.722  67.648  28.833  1.00  0.00           O  
ATOM     62  N   ALA     4      54.682  69.355  27.320  1.00  0.00           N  
ATOM     63  H   ALA     4      54.102  70.082  26.926  1.00  0.00           H  
ATOM     64  CA  ALA     4      56.112  69.057  26.933  1.00  0.00           C  
ATOM     65  HA  ALA     4      56.256  68.009  26.672  1.00  0.00           H  
ATOM     66  CB  ALA     4      56.521  69.841  25.620  1.00  0.00           C  
ATOM     67  HB1 ALA     4      56.653  70.918  25.725  1.00  0.00           H  
ATOM     68  HB2 ALA     4      55.890  69.704  24.742  1.00  0.00           H  
ATOM     69  HB3 ALA     4      57.463  69.465  25.222  1.00  0.00           H  
ATOM     70  C   ALA     4      57.147  69.618  27.902  1.00  0.00           C  
ATOM     71  O   ALA     4      58.178  68.939  28.125  1.00  0.00           O  
ATOM     72  N   ALA     5      56.885  70.741  28.558  1.00  0.00           N  
ATOM     73  H   ALA     5      56.040  71.271  28.400  1.00  0.00           H  
ATOM     74  CA  ALA     5      57.733  71.218  29.610  1.00  0.00           C  
ATOM     75  HA  ALA     5      58.310  70.415  30.068  1.00  0.00           H  
ATOM     76  CB  ALA     5      58.836  72.076  28.991  1.00  0.00           C  
ATOM     77  HB1 ALA     5      58.543  72.902  28.344  1.00  0.00           H  
ATOM     78  HB2 ALA     5      59.483  71.426  28.401  1.00  0.00           H  
ATOM     79  HB3 ALA     5      59.524  72.383  29.779  1.00  0.00           H  
ATOM     80  C   ALA     5      56.927  71.972  30.700  1.00  0.00           C  
ATOM     81  O   ALA     5      55.821  72.415  30.495  1.00  0.00           O  
ATOM     82  N   VAL     6      57.527  72.128  31.877  1.00  0.00           N  
ATOM     83  H   VAL     6      58.456  71.733  31.908  1.00  0.00           H  
ATOM     84  CA  VAL     6      57.048  72.981  33.036  1.00  0.00           C  
ATOM     85  HA  VAL     6      56.474  73.811  32.625  1.00  0.00           H  
ATOM     86  CB  VAL     6      56.194  72.165  34.036  1.00  0.00           C  
ATOM     87  HB  VAL     6      55.911  72.932  34.757  1.00  0.00           H  
ATOM     88  CG1 VAL     6      54.900  71.653  33.423  1.00  0.00           C  
ATOM     89 HG11 VAL     6      55.029  71.070  32.511  1.00  0.00           H  
ATOM     90 HG12 VAL     6      54.207  71.160  34.105  1.00  0.00           H  
ATOM     91 HG13 VAL     6      54.270  72.509  33.181  1.00  0.00           H  
ATOM     92  CG2 VAL     6      56.877  71.036  34.754  1.00  0.00           C  
ATOM     93 HG21 VAL     6      56.234  70.718  35.575  1.00  0.00           H  
ATOM     94 HG22 VAL     6      57.189  70.213  34.111  1.00  0.00           H  
ATOM     95 HG23 VAL     6      57.769  71.355  35.293  1.00  0.00           H  
ATOM     96  C   VAL     6      58.254  73.647  33.724  1.00  0.00           C  
ATOM     97  O   VAL     6      59.369  73.364  33.444  1.00  0.00           O  
ATOM     98  N   ASP     7      58.004  74.546  34.681  1.00  0.00           N  
ATOM     99  H   ASP     7      57.047  74.712  34.955  1.00  0.00           H  
ATOM    100  CA  ASP     7      59.164  74.999  35.509  1.00  0.00           C  
ATOM    101  HA  ASP     7      60.005  75.120  34.825  1.00  0.00           H  
ATOM    102  CB  ASP     7      58.908  76.430  36.030  1.00  0.00           C  
ATOM    103  HB2 ASP     7      59.750  76.617  36.696  1.00  0.00           H  
ATOM    104  HB3 ASP     7      57.984  76.584  36.586  1.00  0.00           H  
ATOM    105  CG  ASP     7      58.965  77.424  34.868  1.00  0.00           C  
ATOM    106  OD1 ASP     7      60.094  77.613  34.308  1.00  0.00           O  
ATOM    107  OD2 ASP     7      57.952  77.957  34.457  1.00  0.00           O  
ATOM    108  C   ASP     7      59.513  74.009  36.677  1.00  0.00           C  
ATOM    109  O   ASP     7      60.726  73.683  36.851  1.00  0.00           O  
ATOM    110  N   VAL     8      58.526  73.443  37.350  1.00  0.00           N  
ATOM    111  H   VAL     8      57.601  73.755  37.091  1.00  0.00           H  
ATOM    112  CA  VAL     8      58.773  72.480  38.451  1.00  0.00           C  
ATOM    113  HA  VAL     8      59.843  72.309  38.566  1.00  0.00           H  
ATOM    114  CB  VAL     8      58.335  73.116  39.736  1.00  0.00           C  
ATOM    115  HB  VAL     8      57.252  73.234  39.681  1.00  0.00           H  
ATOM    116  CG1 VAL     8      58.579  72.253  40.950  1.00  0.00           C  
ATOM    117 HG11 VAL     8      58.064  71.311  40.761  1.00  0.00           H  
ATOM    118 HG12 VAL     8      58.099  72.683  41.829  1.00  0.00           H  
ATOM    119 HG13 VAL     8      59.606  71.903  41.046  1.00  0.00           H  
ATOM    120  CG2 VAL     8      58.917  74.503  40.013  1.00  0.00           C  
ATOM    121 HG21 VAL     8      58.326  74.861  40.856  1.00  0.00           H  
ATOM    122 HG22 VAL     8      59.911  74.354  40.435  1.00  0.00           H  
ATOM    123 HG23 VAL     8      58.940  75.207  39.181  1.00  0.00           H  
ATOM    124  C   VAL     8      57.986  71.204  38.150  1.00  0.00           C  
ATOM    125  O   VAL     8      56.808  71.276  37.832  1.00  0.00           O  
ATOM    126  N   ALA     9      58.650  70.128  38.360  1.00  0.00           N  
ATOM    127  H   ALA     9      59.654  70.140  38.469  1.00  0.00           H  
ATOM    128  CA  ALA     9      58.104  68.785  38.441  1.00  0.00           C  
ATOM    129  HA  ALA     9      57.055  68.831  38.147  1.00  0.00           H  
ATOM    130  CB  ALA     9      58.813  67.903  37.373  1.00  0.00           C  
ATOM    131  HB1 ALA     9      58.731  68.340  36.377  1.00  0.00           H  
ATOM    132  HB2 ALA     9      59.850  67.735  37.663  1.00  0.00           H  
ATOM    133  HB3 ALA     9      58.367  66.909  37.391  1.00  0.00           H  
ATOM    134  C   ALA     9      58.217  68.201  39.869  1.00  0.00           C  
ATOM    135  O   ALA     9      59.221  68.365  40.588  1.00  0.00           O  
ATOM    136  N   ILE    10      57.195  67.459  40.293  1.00  0.00           N  
ATOM    137  H   ILE    10      56.364  67.422  39.720  1.00  0.00           H  
ATOM    138  CA  ILE    10      57.089  66.760  41.585  1.00  0.00           C  
ATOM    139  HA  ILE    10      58.062  66.648  42.062  1.00  0.00           H  
ATOM    140  CB  ILE    10      56.139  67.525  42.557  1.00  0.00           C  
ATOM    141  HB  ILE    10      55.175  67.625  42.058  1.00  0.00           H  
ATOM    142  CG2 ILE    10      55.836  66.729  43.841  1.00  0.00           C  
ATOM    143 HG21 ILE    10      55.325  67.340  44.586  1.00  0.00           H  
ATOM    144 HG22 ILE    10      55.301  65.812  43.595  1.00  0.00           H  
ATOM    145 HG23 ILE    10      56.778  66.574  44.366  1.00  0.00           H  
ATOM    146  CG1 ILE    10      56.629  68.936  42.921  1.00  0.00           C  
ATOM    147 HG12 ILE    10      57.209  69.376  42.110  1.00  0.00           H  
ATOM    148 HG13 ILE    10      57.257  68.785  43.798  1.00  0.00           H  
ATOM    149  CD1 ILE    10      55.510  69.948  43.229  1.00  0.00           C  
ATOM    150 HD11 ILE    10      54.856  70.010  42.359  1.00  0.00           H  
ATOM    151 HD12 ILE    10      55.995  70.923  43.183  1.00  0.00           H  
ATOM    152 HD13 ILE    10      55.000  69.667  44.151  1.00  0.00           H  
ATOM    153  C   ILE    10      56.628  65.339  41.287  1.00  0.00           C  
ATOM    154  O   ILE    10      55.944  65.118  40.284  1.00  0.00           O  
ATOM    155  N   VAL    11      57.065  64.387  42.064  1.00  0.00           N  
ATOM    156  H   VAL    11      57.729  64.656  42.775  1.00  0.00           H  
ATOM    157  CA  VAL    11      56.798  62.963  41.925  1.00  0.00           C  
ATOM    158  HA  VAL    11      55.948  62.922  41.244  1.00  0.00           H  
ATOM    159  CB  VAL    11      57.924  62.187  41.204  1.00  0.00           C  
ATOM    160  HB  VAL    11      58.794  62.000  41.832  1.00  0.00           H  
ATOM    161  CG1 VAL    11      57.392  60.887  40.814  1.00  0.00           C  
ATOM    162 HG11 VAL    11      56.545  60.963  40.133  1.00  0.00           H  
ATOM    163 HG12 VAL    11      58.121  60.174  40.429  1.00  0.00           H  
ATOM    164 HG13 VAL    11      57.126  60.331  41.713  1.00  0.00           H  
ATOM    165  CG2 VAL    11      58.550  62.935  39.993  1.00  0.00           C  
ATOM    166 HG21 VAL    11      59.263  62.282  39.490  1.00  0.00           H  
ATOM    167 HG22 VAL    11      59.016  63.889  40.238  1.00  0.00           H  
ATOM    168 HG23 VAL    11      57.669  63.066  39.364  1.00  0.00           H  
ATOM    169  C   VAL    11      56.343  62.288  43.157  1.00  0.00           C  
ATOM    170  O   VAL    11      56.895  62.321  44.232  1.00  0.00           O  
ATOM    171  N   GLY    12      55.237  61.578  43.019  1.00  0.00           N  
ATOM    172  H   GLY    12      54.821  61.550  42.099  1.00  0.00           H  
ATOM    173  CA  GLY    12      54.377  61.280  44.202  1.00  0.00           C  
ATOM    174  HA2 GLY    12      53.681  60.449  44.087  1.00  0.00           H  
ATOM    175  HA3 GLY    12      54.997  61.162  45.090  1.00  0.00           H  
ATOM    176  C   GLY    12      53.428  62.440  44.573  1.00  0.00           C  
ATOM    177  O   GLY    12      53.497  63.570  44.127  1.00  0.00           O  
ATOM    178  N   SER    13      52.423  62.197  45.430  1.00  0.00           N  
ATOM    179  H   SER    13      52.347  61.228  45.704  1.00  0.00           H  
ATOM    180  CA  SER    13      51.254  63.033  45.853  1.00  0.00           C  
ATOM    181  HA  SER    13      51.500  64.076  45.653  1.00  0.00           H  
ATOM    182  CB  SER    13      50.113  62.854  44.871  1.00  0.00           C  
ATOM    183  HB2 SER    13      50.526  63.015  43.875  1.00  0.00           H  
ATOM    184  HB3 SER    13      49.267  63.473  45.169  1.00  0.00           H  
ATOM    185  OG  SER    13      49.761  61.501  45.022  1.00  0.00           O  
ATOM    186  HG  SER    13      50.347  60.860  44.615  1.00  0.00           H  
ATOM    187  C   SER    13      50.852  63.031  47.386  1.00  0.00           C  
ATOM    188  O   SER    13      49.887  63.621  47.896  1.00  0.00           O  
ATOM    189  N   GLY    14      51.617  62.261  48.179  1.00  0.00           N  
ATOM    190  H   GLY    14      52.477  61.850  47.847  1.00  0.00           H  
ATOM    191  CA  GLY    14      51.393  62.274  49.630  1.00  0.00           C  
ATOM    192  HA2 GLY    14      50.339  62.220  49.904  1.00  0.00           H  
ATOM    193  HA3 GLY    14      51.922  61.442  50.094  1.00  0.00           H  
ATOM    194  C   GLY    14      51.844  63.643  50.252  1.00  0.00           C  
ATOM    195  O   GLY    14      52.322  64.600  49.593  1.00  0.00           O  
ATOM    196  N   PRO    15      51.770  63.745  51.618  1.00  0.00           N  
ATOM    197  CD  PRO    15      51.435  62.731  52.629  1.00  0.00           C  
ATOM    198  HD2 PRO    15      50.598  62.109  52.314  1.00  0.00           H  
ATOM    199  HD3 PRO    15      52.214  61.994  52.824  1.00  0.00           H  
ATOM    200  CG  PRO    15      51.126  63.508  53.870  1.00  0.00           C  
ATOM    201  HG2 PRO    15      50.101  63.847  54.019  1.00  0.00           H  
ATOM    202  HG3 PRO    15      51.517  62.968  54.733  1.00  0.00           H  
ATOM    203  CB  PRO    15      52.146  64.705  53.809  1.00  0.00           C  
ATOM    204  HB2 PRO    15      53.134  64.440  54.186  1.00  0.00           H  
ATOM    205  HB3 PRO    15      51.745  65.597  54.292  1.00  0.00           H  
ATOM    206  CA  PRO    15      52.132  65.029  52.285  1.00  0.00           C  
ATOM    207  HA  PRO    15      51.240  65.639  52.137  1.00  0.00           H  
ATOM    208  C   PRO    15      53.499  65.687  51.879  1.00  0.00           C  
ATOM    209  O   PRO    15      53.650  66.923  51.722  1.00  0.00           O  
ATOM    210  N   THR    16      54.538  64.816  51.792  1.00  0.00           N  
ATOM    211  H   THR    16      54.374  63.835  51.968  1.00  0.00           H  
ATOM    212  CA  THR    16      55.834  65.349  51.460  1.00  0.00           C  
ATOM    213  HA  THR    16      56.192  66.082  52.183  1.00  0.00           H  
ATOM    214  CB  THR    16      56.834  64.118  51.422  1.00  0.00           C  
ATOM    215  HB  THR    16      57.776  64.559  51.097  1.00  0.00           H  
ATOM    216  CG2 THR    16      57.015  63.369  52.760  1.00  0.00           C  
ATOM    217 HG21 THR    16      57.465  62.396  52.563  1.00  0.00           H  
ATOM    218 HG22 THR    16      56.083  63.185  53.294  1.00  0.00           H  
ATOM    219 HG23 THR    16      57.682  63.965  53.383  1.00  0.00           H  
ATOM    220  OG1 THR    16      56.459  63.185  50.502  1.00  0.00           O  
ATOM    221  HG1 THR    16      56.448  62.311  50.899  1.00  0.00           H  
ATOM    222  C   THR    16      55.927  66.116  50.123  1.00  0.00           C  
ATOM    223  O   THR    16      56.430  67.200  50.029  1.00  0.00           O  
ATOM    224  N   ALA    17      55.277  65.499  49.066  1.00  0.00           N  
ATOM    225  H   ALA    17      54.873  64.602  49.296  1.00  0.00           H  
ATOM    226  CA  ALA    17      55.075  66.154  47.794  1.00  0.00           C  
ATOM    227  HA  ALA    17      56.010  66.557  47.406  1.00  0.00           H  
ATOM    228  CB  ALA    17      54.586  64.995  46.933  1.00  0.00           C  
ATOM    229  HB1 ALA    17      55.400  64.272  46.887  1.00  0.00           H  
ATOM    230  HB2 ALA    17      53.682  64.499  47.285  1.00  0.00           H  
ATOM    231  HB3 ALA    17      54.355  65.220  45.892  1.00  0.00           H  
ATOM    232  C   ALA    17      54.063  67.310  47.817  1.00  0.00           C  
ATOM    233  O   ALA    17      54.207  68.285  47.094  1.00  0.00           O  
ATOM    234  N   SER    18      53.035  67.285  48.671  1.00  0.00           N  
ATOM    235  H   SER    18      52.991  66.485  49.286  1.00  0.00           H  
ATOM    236  CA  SER    18      52.093  68.337  48.907  1.00  0.00           C  
ATOM    237  HA  SER    18      51.696  68.612  47.930  1.00  0.00           H  
ATOM    238  CB  SER    18      50.879  67.782  49.722  1.00  0.00           C  
ATOM    239  HB2 SER    18      50.395  68.635  50.198  1.00  0.00           H  
ATOM    240  HB3 SER    18      51.170  67.099  50.520  1.00  0.00           H  
ATOM    241  OG  SER    18      50.044  67.127  48.718  1.00  0.00           O  
ATOM    242  HG  SER    18      49.403  66.506  49.072  1.00  0.00           H  
ATOM    243  C   SER    18      52.705  69.591  49.565  1.00  0.00           C  
ATOM    244  O   SER    18      52.211  70.709  49.369  1.00  0.00           O  
ATOM    245  N   ALA    19      53.744  69.393  50.387  1.00  0.00           N  
ATOM    246  H   ALA    19      53.890  68.450  50.719  1.00  0.00           H  
ATOM    247  CA  ALA    19      54.518  70.561  50.989  1.00  0.00           C  
ATOM    248  HA  ALA    19      53.852  71.346  51.346  1.00  0.00           H  
ATOM    249  CB  ALA    19      55.317  70.100  52.226  1.00  0.00           C  
ATOM    250  HB1 ALA    19      56.004  69.306  51.935  1.00  0.00           H  
ATOM    251  HB2 ALA    19      55.795  70.911  52.775  1.00  0.00           H  
ATOM    252  HB3 ALA    19      54.652  69.721  53.002  1.00  0.00           H  
ATOM    253  C   ALA    19      55.347  71.396  49.993  1.00  0.00           C  
ATOM    254  O   ALA    19      55.387  72.598  50.068  1.00  0.00           O  
ATOM    255  N   TYR    20      55.937  70.698  48.993  1.00  0.00           N  
ATOM    256  H   TYR    20      55.942  69.688  49.012  1.00  0.00           H  
ATOM    257  CA  TYR    20      56.577  71.371  47.871  1.00  0.00           C  
ATOM    258  HA  TYR    20      57.227  72.150  48.269  1.00  0.00           H  
ATOM    259  CB  TYR    20      57.398  70.362  46.998  1.00  0.00           C  
ATOM    260  HB2 TYR    20      57.468  70.817  46.011  1.00  0.00           H  
ATOM    261  HB3 TYR    20      56.851  69.431  46.847  1.00  0.00           H  
ATOM    262  CG  TYR    20      58.821  70.053  47.552  1.00  0.00           C  
ATOM    263  CD1 TYR    20      59.034  69.145  48.639  1.00  0.00           C  
ATOM    264  HD1 TYR    20      58.172  68.685  49.099  1.00  0.00           H  
ATOM    265  CE1 TYR    20      60.325  68.934  49.218  1.00  0.00           C  
ATOM    266  HE1 TYR    20      60.508  68.374  50.123  1.00  0.00           H  
ATOM    267  CZ  TYR    20      61.438  69.552  48.616  1.00  0.00           C  
ATOM    268  OH  TYR    20      62.688  69.339  49.054  1.00  0.00           O  
ATOM    269  HH  TYR    20      62.810  68.560  49.602  1.00  0.00           H  
ATOM    270  CE2 TYR    20      61.249  70.547  47.602  1.00  0.00           C  
ATOM    271  HE2 TYR    20      62.037  71.109  47.123  1.00  0.00           H  
ATOM    272  CD2 TYR    20      59.956  70.764  47.125  1.00  0.00           C  
ATOM    273  HD2 TYR    20      59.821  71.509  46.354  1.00  0.00           H  
ATOM    274  C   TYR    20      55.507  72.137  47.017  1.00  0.00           C  
ATOM    275  O   TYR    20      55.584  73.315  46.752  1.00  0.00           O  
ATOM    276  N   ALA    21      54.472  71.362  46.680  1.00  0.00           N  
ATOM    277  H   ALA    21      54.397  70.411  47.010  1.00  0.00           H  
ATOM    278  CA  ALA    21      53.323  71.898  45.862  1.00  0.00           C  
ATOM    279  HA  ALA    21      53.677  72.207  44.879  1.00  0.00           H  
ATOM    280  CB  ALA    21      52.303  70.856  45.655  1.00  0.00           C  
ATOM    281  HB1 ALA    21      52.891  70.031  45.252  1.00  0.00           H  
ATOM    282  HB2 ALA    21      51.826  70.584  46.596  1.00  0.00           H  
ATOM    283  HB3 ALA    21      51.521  71.241  45.001  1.00  0.00           H  
ATOM    284  C   ALA    21      52.740  73.175  46.494  1.00  0.00           C  
ATOM    285  O   ALA    21      52.648  74.223  45.843  1.00  0.00           O  
ATOM    286  N   ARG    22      52.462  73.184  47.807  1.00  0.00           N  
ATOM    287  H   ARG    22      52.784  72.412  48.374  1.00  0.00           H  
ATOM    288  CA  ARG    22      51.956  74.324  48.598  1.00  0.00           C  
ATOM    289  HA  ARG    22      51.080  74.767  48.125  1.00  0.00           H  
ATOM    290  CB  ARG    22      51.588  73.780  49.988  1.00  0.00           C  
ATOM    291  HB2 ARG    22      52.378  73.064  50.217  1.00  0.00           H  
ATOM    292  HB3 ARG    22      50.634  73.254  49.965  1.00  0.00           H  
ATOM    293  CG  ARG    22      51.285  74.722  51.139  1.00  0.00           C  
ATOM    294  HG2 ARG    22      51.177  74.054  51.994  1.00  0.00           H  
ATOM    295  HG3 ARG    22      52.162  75.338  51.338  1.00  0.00           H  
ATOM    296  CD  ARG    22      50.080  75.684  50.821  1.00  0.00           C  
ATOM    297  HD2 ARG    22      50.470  76.527  50.252  1.00  0.00           H  
ATOM    298  HD3 ARG    22      49.432  75.089  50.176  1.00  0.00           H  
ATOM    299  NE  ARG    22      49.428  76.084  52.141  1.00  0.00           N  
ATOM    300  HE  ARG    22      49.631  77.052  52.348  1.00  0.00           H  
ATOM    301  CZ  ARG    22      48.656  75.416  53.051  1.00  0.00           C  
ATOM    302  NH1 ARG    22      48.645  74.086  53.035  1.00  0.00           N  
ATOM    303 HH11 ARG    22      49.406  73.582  52.603  1.00  0.00           H  
ATOM    304 HH12 ARG    22      47.904  73.601  53.521  1.00  0.00           H  
ATOM    305  NH2 ARG    22      47.876  75.991  53.960  1.00  0.00           N  
ATOM    306 HH21 ARG    22      47.852  76.996  54.063  1.00  0.00           H  
ATOM    307 HH22 ARG    22      47.331  75.464  54.627  1.00  0.00           H  
ATOM    308  C   ARG    22      52.891  75.525  48.723  1.00  0.00           C  
ATOM    309  O   ARG    22      52.397  76.636  48.420  1.00  0.00           O  
ATOM    310  N   ILE    23      54.153  75.315  49.182  1.00  0.00           N  
ATOM    311  H   ILE    23      54.408  74.338  49.184  1.00  0.00           H  
ATOM    312  CA  ILE    23      55.081  76.411  49.480  1.00  0.00           C  
ATOM    313  HA  ILE    23      54.524  77.062  50.154  1.00  0.00           H  
ATOM    314  CB  ILE    23      56.322  75.934  50.263  1.00  0.00           C  
ATOM    315  HB  ILE    23      56.665  75.032  49.757  1.00  0.00           H  
ATOM    316  CG2 ILE    23      57.341  77.039  50.321  1.00  0.00           C  
ATOM    317 HG21 ILE    23      57.919  76.954  49.401  1.00  0.00           H  
ATOM    318 HG22 ILE    23      56.801  77.986  50.314  1.00  0.00           H  
ATOM    319 HG23 ILE    23      57.997  76.917  51.183  1.00  0.00           H  
ATOM    320  CG1 ILE    23      56.025  75.387  51.685  1.00  0.00           C  
ATOM    321 HG12 ILE    23      56.881  74.832  52.069  1.00  0.00           H  
ATOM    322 HG13 ILE    23      55.182  74.697  51.642  1.00  0.00           H  
ATOM    323  CD1 ILE    23      55.655  76.315  52.771  1.00  0.00           C  
ATOM    324 HD11 ILE    23      55.375  75.797  53.688  1.00  0.00           H  
ATOM    325 HD12 ILE    23      56.460  76.944  53.152  1.00  0.00           H  
ATOM    326 HD13 ILE    23      54.845  76.977  52.467  1.00  0.00           H  
ATOM    327  C   ILE    23      55.301  77.153  48.122  1.00  0.00           C  
ATOM    328  O   ILE    23      55.207  78.392  48.155  1.00  0.00           O  
ATOM    329  N   LEU    24      55.449  76.483  46.995  1.00  0.00           N  
ATOM    330  H   LEU    24      55.394  75.475  47.017  1.00  0.00           H  
ATOM    331  CA  LEU    24      55.582  77.191  45.700  1.00  0.00           C  
ATOM    332  HA  LEU    24      56.398  77.895  45.863  1.00  0.00           H  
ATOM    333  CB  LEU    24      56.065  76.170  44.658  1.00  0.00           C  
ATOM    334  HB2 LEU    24      56.072  76.647  43.678  1.00  0.00           H  
ATOM    335  HB3 LEU    24      55.347  75.357  44.551  1.00  0.00           H  
ATOM    336  CG  LEU    24      57.380  75.465  45.012  1.00  0.00           C  
ATOM    337  HG  LEU    24      57.251  75.054  46.013  1.00  0.00           H  
ATOM    338  CD1 LEU    24      57.707  74.418  43.930  1.00  0.00           C  
ATOM    339 HD11 LEU    24      57.665  74.767  42.899  1.00  0.00           H  
ATOM    340 HD12 LEU    24      58.723  74.034  44.030  1.00  0.00           H  
ATOM    341 HD13 LEU    24      56.915  73.671  43.984  1.00  0.00           H  
ATOM    342  CD2 LEU    24      58.561  76.442  45.033  1.00  0.00           C  
ATOM    343 HD21 LEU    24      58.400  77.237  45.761  1.00  0.00           H  
ATOM    344 HD22 LEU    24      59.470  75.902  45.300  1.00  0.00           H  
ATOM    345 HD23 LEU    24      58.759  76.848  44.042  1.00  0.00           H  
ATOM    346  C   LEU    24      54.317  77.829  45.164  1.00  0.00           C  
ATOM    347  O   LEU    24      54.481  78.890  44.551  1.00  0.00           O  
ATOM    348  N   SER    25      53.145  77.347  45.413  1.00  0.00           N  
ATOM    349  H   SER    25      53.082  76.433  45.839  1.00  0.00           H  
ATOM    350  CA  SER    25      51.876  78.048  45.121  1.00  0.00           C  
ATOM    351  HA  SER    25      51.866  78.485  44.123  1.00  0.00           H  
ATOM    352  CB  SER    25      50.694  77.109  45.251  1.00  0.00           C  
ATOM    353  HB2 SER    25      49.806  77.600  44.853  1.00  0.00           H  
ATOM    354  HB3 SER    25      50.497  76.820  46.283  1.00  0.00           H  
ATOM    355  OG  SER    25      50.874  75.931  44.416  1.00  0.00           O  
ATOM    356  HG  SER    25      51.448  75.346  44.915  1.00  0.00           H  
ATOM    357  C   SER    25      51.645  79.309  46.078  1.00  0.00           C  
ATOM    358  O   SER    25      50.712  80.070  45.775  1.00  0.00           O  
ATOM    359  N   GLU    26      52.430  79.448  47.211  1.00  0.00           N  
ATOM    360  H   GLU    26      53.064  78.726  47.522  1.00  0.00           H  
ATOM    361  CA  GLU    26      52.521  80.665  48.045  1.00  0.00           C  
ATOM    362  HA  GLU    26      51.582  81.216  47.991  1.00  0.00           H  
ATOM    363  CB  GLU    26      52.674  80.097  49.453  1.00  0.00           C  
ATOM    364  HB2 GLU    26      52.986  80.886  50.138  1.00  0.00           H  
ATOM    365  HB3 GLU    26      53.359  79.250  49.484  1.00  0.00           H  
ATOM    366  CG  GLU    26      51.280  79.719  50.029  1.00  0.00           C  
ATOM    367  HG2 GLU    26      50.797  80.696  50.009  1.00  0.00           H  
ATOM    368  HG3 GLU    26      50.831  78.986  49.358  1.00  0.00           H  
ATOM    369  CD  GLU    26      51.326  79.125  51.466  1.00  0.00           C  
ATOM    370  OE1 GLU    26      52.453  79.076  52.067  1.00  0.00           O  
ATOM    371  OE2 GLU    26      50.265  78.903  52.118  1.00  0.00           O  
ATOM    372  C   GLU    26      53.642  81.625  47.749  1.00  0.00           C  
ATOM    373  O   GLU    26      53.476  82.840  47.918  1.00  0.00           O  
ATOM    374  N   GLU    27      54.816  81.084  47.418  1.00  0.00           N  
ATOM    375  H   GLU    27      54.946  80.083  47.423  1.00  0.00           H  
ATOM    376  CA  GLU    27      56.037  81.855  47.238  1.00  0.00           C  
ATOM    377  HA  GLU    27      55.995  82.896  47.556  1.00  0.00           H  
ATOM    378  CB  GLU    27      57.139  81.211  48.109  1.00  0.00           C  
ATOM    379  HB2 GLU    27      58.079  81.759  48.042  1.00  0.00           H  
ATOM    380  HB3 GLU    27      57.283  80.239  47.638  1.00  0.00           H  
ATOM    381  CG  GLU    27      56.715  81.034  49.632  1.00  0.00           C  
ATOM    382  HG2 GLU    27      57.537  80.591  50.195  1.00  0.00           H  
ATOM    383  HG3 GLU    27      55.961  80.255  49.743  1.00  0.00           H  
ATOM    384  CD  GLU    27      56.160  82.293  50.309  1.00  0.00           C  
ATOM    385  OE1 GLU    27      55.155  82.157  51.082  1.00  0.00           O  
ATOM    386  OE2 GLU    27      56.683  83.438  50.149  1.00  0.00           O  
ATOM    387  C   GLU    27      56.590  81.988  45.852  1.00  0.00           C  
ATOM    388  O   GLU    27      57.462  82.822  45.688  1.00  0.00           O  
ATOM    389  N   ALA    28      56.105  81.283  44.813  1.00  0.00           N  
ATOM    390  H   ALA    28      55.341  80.685  45.094  1.00  0.00           H  
ATOM    391  CA  ALA    28      56.802  81.183  43.468  1.00  0.00           C  
ATOM    392  HA  ALA    28      57.556  81.952  43.299  1.00  0.00           H  
ATOM    393  CB  ALA    28      57.780  79.939  43.541  1.00  0.00           C  
ATOM    394  HB1 ALA    28      58.076  79.490  44.489  1.00  0.00           H  
ATOM    395  HB2 ALA    28      58.655  80.258  42.973  1.00  0.00           H  
ATOM    396  HB3 ALA    28      57.254  79.149  43.004  1.00  0.00           H  
ATOM    397  C   ALA    28      55.870  81.336  42.209  1.00  0.00           C  
ATOM    398  O   ALA    28      55.846  80.420  41.355  1.00  0.00           O  
ATOM    399  N   PRO    29      55.124  82.437  42.112  1.00  0.00           N  
ATOM    400  CD  PRO    29      55.294  83.640  42.993  1.00  0.00           C  
ATOM    401  HD2 PRO    29      56.325  83.904  43.228  1.00  0.00           H  
ATOM    402  HD3 PRO    29      54.709  83.541  43.907  1.00  0.00           H  
ATOM    403  CG  PRO    29      54.721  84.803  42.175  1.00  0.00           C  
ATOM    404  HG2 PRO    29      55.431  85.295  41.510  1.00  0.00           H  
ATOM    405  HG3 PRO    29      54.223  85.524  42.823  1.00  0.00           H  
ATOM    406  CB  PRO    29      53.673  84.036  41.392  1.00  0.00           C  
ATOM    407  HB2 PRO    29      53.382  84.518  40.458  1.00  0.00           H  
ATOM    408  HB3 PRO    29      52.826  83.868  42.057  1.00  0.00           H  
ATOM    409  CA  PRO    29      54.273  82.640  40.964  1.00  0.00           C  
ATOM    410  HA  PRO    29      53.446  81.943  41.099  1.00  0.00           H  
ATOM    411  C   PRO    29      54.897  82.705  39.571  1.00  0.00           C  
ATOM    412  O   PRO    29      56.119  82.840  39.334  1.00  0.00           O  
ATOM    413  N   GLY    30      53.995  82.520  38.580  1.00  0.00           N  
ATOM    414  H   GLY    30      53.029  82.565  38.871  1.00  0.00           H  
ATOM    415  CA  GLY    30      54.390  82.453  37.179  1.00  0.00           C  
ATOM    416  HA2 GLY    30      55.224  83.132  37.002  1.00  0.00           H  
ATOM    417  HA3 GLY    30      53.555  82.773  36.557  1.00  0.00           H  
ATOM    418  C   GLY    30      54.892  81.063  36.806  1.00  0.00           C  
ATOM    419  O   GLY    30      54.635  80.607  35.682  1.00  0.00           O  
ATOM    420  N   ALA    31      55.704  80.449  37.661  1.00  0.00           N  
ATOM    421  H   ALA    31      55.819  80.702  38.632  1.00  0.00           H  
ATOM    422  CA  ALA    31      56.403  79.185  37.342  1.00  0.00           C  
ATOM    423  HA  ALA    31      56.933  79.309  36.398  1.00  0.00           H  
ATOM    424  CB  ALA    31      57.439  78.945  38.506  1.00  0.00           C  
ATOM    425  HB1 ALA    31      58.166  79.757  38.478  1.00  0.00           H  
ATOM    426  HB2 ALA    31      58.048  78.070  38.279  1.00  0.00           H  
ATOM    427  HB3 ALA    31      57.006  78.823  39.499  1.00  0.00           H  
ATOM    428  C   ALA    31      55.350  78.004  37.320  1.00  0.00           C  
ATOM    429  O   ALA    31      54.630  77.729  38.292  1.00  0.00           O  
ATOM    430  N   THR    32      55.304  77.261  36.209  1.00  0.00           N  
ATOM    431  H   THR    32      55.902  77.620  35.478  1.00  0.00           H  
ATOM    432  CA  THR    32      54.306  76.176  36.030  1.00  0.00           C  
ATOM    433  HA  THR    32      53.352  76.411  36.504  1.00  0.00           H  
ATOM    434  CB  THR    32      53.919  75.870  34.572  1.00  0.00           C  
ATOM    435  HB  THR    32      53.082  75.174  34.626  1.00  0.00           H  
ATOM    436  CG2 THR    32      53.495  77.110  33.788  1.00  0.00           C  
ATOM    437 HG21 THR    32      52.693  77.565  34.370  1.00  0.00           H  
ATOM    438 HG22 THR    32      53.069  76.827  32.825  1.00  0.00           H  
ATOM    439 HG23 THR    32      54.348  77.677  33.415  1.00  0.00           H  
ATOM    440  OG1 THR    32      55.026  75.369  33.777  1.00  0.00           O  
ATOM    441  HG1 THR    32      54.617  74.951  33.016  1.00  0.00           H  
ATOM    442  C   THR    32      54.828  74.961  36.736  1.00  0.00           C  
ATOM    443  O   THR    32      56.072  74.637  36.796  1.00  0.00           O  
ATOM    444  N   ILE    33      53.907  74.319  37.451  1.00  0.00           N  
ATOM    445  H   ILE    33      52.941  74.578  37.312  1.00  0.00           H  
ATOM    446  CA  ILE    33      54.175  73.113  38.296  1.00  0.00           C  
ATOM    447  HA  ILE    33      55.206  72.841  38.072  1.00  0.00           H  
ATOM    448  CB  ILE    33      54.001  73.374  39.838  1.00  0.00           C  
ATOM    449  HB  ILE    33      52.928  73.404  40.024  1.00  0.00           H  
ATOM    450  CG2 ILE    33      54.390  72.116  40.645  1.00  0.00           C  
ATOM    451 HG21 ILE    33      53.895  72.303  41.598  1.00  0.00           H  
ATOM    452 HG22 ILE    33      55.472  72.141  40.778  1.00  0.00           H  
ATOM    453 HG23 ILE    33      54.206  71.157  40.161  1.00  0.00           H  
ATOM    454  CG1 ILE    33      54.711  74.634  40.428  1.00  0.00           C  
ATOM    455 HG12 ILE    33      55.649  74.383  40.923  1.00  0.00           H  
ATOM    456 HG13 ILE    33      54.907  75.329  39.611  1.00  0.00           H  
ATOM    457  CD1 ILE    33      53.871  75.278  41.529  1.00  0.00           C  
ATOM    458 HD11 ILE    33      53.647  74.535  42.294  1.00  0.00           H  
ATOM    459 HD12 ILE    33      54.322  76.149  42.004  1.00  0.00           H  
ATOM    460 HD13 ILE    33      52.888  75.585  41.171  1.00  0.00           H  
ATOM    461  C   ILE    33      53.272  71.979  37.800  1.00  0.00           C  
ATOM    462  O   ILE    33      52.083  72.193  37.606  1.00  0.00           O  
ATOM    463  N   ALA    34      53.800  70.721  37.618  1.00  0.00           N  
ATOM    464  H   ALA    34      54.763  70.701  37.922  1.00  0.00           H  
ATOM    465  CA  ALA    34      53.069  69.508  37.450  1.00  0.00           C  
ATOM    466  HA  ALA    34      52.004  69.698  37.583  1.00  0.00           H  
ATOM    467  CB  ALA    34      53.019  69.125  35.955  1.00  0.00           C  
ATOM    468  HB1 ALA    34      52.521  69.948  35.442  1.00  0.00           H  
ATOM    469  HB2 ALA    34      53.977  68.880  35.497  1.00  0.00           H  
ATOM    470  HB3 ALA    34      52.439  68.276  35.593  1.00  0.00           H  
ATOM    471  C   ALA    34      53.483  68.460  38.493  1.00  0.00           C  
ATOM    472  O   ALA    34      54.621  68.371  38.796  1.00  0.00           O  
ATOM    473  N   MET    35      52.446  67.654  38.910  1.00  0.00           N  
ATOM    474  H   MET    35      51.492  67.869  38.657  1.00  0.00           H  
ATOM    475  CA  MET    35      52.622  66.566  39.837  1.00  0.00           C  
ATOM    476  HA  MET    35      53.671  66.534  40.132  1.00  0.00           H  
ATOM    477  CB  MET    35      51.794  66.900  41.076  1.00  0.00           C  
ATOM    478  HB2 MET    35      52.277  67.733  41.588  1.00  0.00           H  
ATOM    479  HB3 MET    35      50.832  67.316  40.776  1.00  0.00           H  
ATOM    480  CG  MET    35      51.650  65.736  42.034  1.00  0.00           C  
ATOM    481  HG2 MET    35      51.013  64.998  41.547  1.00  0.00           H  
ATOM    482  HG3 MET    35      52.639  65.301  42.181  1.00  0.00           H  
ATOM    483  SD  MET    35      50.938  66.188  43.596  1.00  0.00           S  
ATOM    484  CE  MET    35      52.227  67.298  44.316  1.00  0.00           C  
ATOM    485  HE1 MET    35      53.043  66.620  44.564  1.00  0.00           H  
ATOM    486  HE2 MET    35      52.547  68.060  43.606  1.00  0.00           H  
ATOM    487  HE3 MET    35      51.799  67.888  45.126  1.00  0.00           H  
ATOM    488  C   MET    35      52.286  65.194  39.132  1.00  0.00           C  
ATOM    489  O   MET    35      51.118  65.056  38.766  1.00  0.00           O  
ATOM    490  N   PHE    36      53.285  64.320  38.893  1.00  0.00           N  
ATOM    491  H   PHE    36      54.194  64.566  39.257  1.00  0.00           H  
ATOM    492  CA  PHE    36      53.128  62.910  38.491  1.00  0.00           C  
ATOM    493  HA  PHE    36      52.173  62.821  37.975  1.00  0.00           H  
ATOM    494  CB  PHE    36      54.203  62.562  37.503  1.00  0.00           C  
ATOM    495  HB2 PHE    36      55.144  62.657  38.046  1.00  0.00           H  
ATOM    496  HB3 PHE    36      54.095  61.578  37.048  1.00  0.00           H  
ATOM    497  CG  PHE    36      54.255  63.514  36.300  1.00  0.00           C  
ATOM    498  CD1 PHE    36      53.225  63.371  35.291  1.00  0.00           C  
ATOM    499  HD1 PHE    36      52.514  62.568  35.417  1.00  0.00           H  
ATOM    500  CE1 PHE    36      53.174  64.284  34.194  1.00  0.00           C  
ATOM    501  HE1 PHE    36      52.399  64.315  33.442  1.00  0.00           H  
ATOM    502  CZ  PHE    36      54.177  65.237  34.088  1.00  0.00           C  
ATOM    503  HZ  PHE    36      54.179  65.898  33.234  1.00  0.00           H  
ATOM    504  CE2 PHE    36      55.033  65.513  35.192  1.00  0.00           C  
ATOM    505  HE2 PHE    36      55.637  66.408  35.174  1.00  0.00           H  
ATOM    506  CD2 PHE    36      55.121  64.576  36.239  1.00  0.00           C  
ATOM    507  HD2 PHE    36      55.828  64.766  37.033  1.00  0.00           H  
ATOM    508  C   PHE    36      53.032  61.946  39.640  1.00  0.00           C  
ATOM    509  O   PHE    36      53.909  61.895  40.491  1.00  0.00           O  
ATOM    510  N   GLU    37      52.038  61.113  39.601  1.00  0.00           N  
ATOM    511  H   GLU    37      51.280  61.335  38.972  1.00  0.00           H  
ATOM    512  CA  GLU    37      51.757  60.145  40.669  1.00  0.00           C  
ATOM    513  HA  GLU    37      52.685  59.868  41.171  1.00  0.00           H  
ATOM    514  CB  GLU    37      50.767  60.777  41.617  1.00  0.00           C  
ATOM    515  HB2 GLU    37      50.114  61.497  41.124  1.00  0.00           H  
ATOM    516  HB3 GLU    37      51.205  61.462  42.343  1.00  0.00           H  
ATOM    517  CG  GLU    37      49.874  59.761  42.345  1.00  0.00           C  
ATOM    518  HG2 GLU    37      49.126  60.372  42.852  1.00  0.00           H  
ATOM    519  HG3 GLU    37      49.307  59.174  41.622  1.00  0.00           H  
ATOM    520  CD  GLU    37      50.549  58.901  43.365  1.00  0.00           C  
ATOM    521  OE1 GLU    37      51.116  59.526  44.283  1.00  0.00           O  
ATOM    522  OE2 GLU    37      50.628  57.674  43.281  1.00  0.00           O  
ATOM    523  C   GLU    37      51.284  58.797  39.974  1.00  0.00           C  
ATOM    524  O   GLU    37      50.539  58.812  38.989  1.00  0.00           O  
ATOM    525  N   VAL    38      51.704  57.657  40.503  1.00  0.00           N  
ATOM    526  H   VAL    38      52.384  57.714  41.247  1.00  0.00           H  
ATOM    527  CA  VAL    38      51.455  56.360  39.833  1.00  0.00           C  
ATOM    528  HA  VAL    38      51.424  56.528  38.756  1.00  0.00           H  
ATOM    529  CB  VAL    38      52.659  55.444  40.047  1.00  0.00           C  
ATOM    530  HB  VAL    38      53.656  55.821  39.817  1.00  0.00           H  
ATOM    531  CG1 VAL    38      52.917  55.081  41.527  1.00  0.00           C  
ATOM    532 HG11 VAL    38      53.802  54.446  41.545  1.00  0.00           H  
ATOM    533 HG12 VAL    38      52.021  54.549  41.848  1.00  0.00           H  
ATOM    534 HG13 VAL    38      53.157  55.995  42.070  1.00  0.00           H  
ATOM    535  CG2 VAL    38      52.527  54.192  39.214  1.00  0.00           C  
ATOM    536 HG21 VAL    38      52.536  54.590  38.200  1.00  0.00           H  
ATOM    537 HG22 VAL    38      51.627  53.615  39.429  1.00  0.00           H  
ATOM    538 HG23 VAL    38      53.431  53.588  39.296  1.00  0.00           H  
ATOM    539  C   VAL    38      50.155  55.614  40.097  1.00  0.00           C  
ATOM    540  O   VAL    38      49.592  55.012  39.159  1.00  0.00           O  
ATOM    541  N   GLY    39      49.624  55.770  41.269  1.00  0.00           N  
ATOM    542  H   GLY    39      50.228  56.369  41.814  1.00  0.00           H  
ATOM    543  CA  GLY    39      48.283  55.324  41.715  1.00  0.00           C  
ATOM    544  HA2 GLY    39      48.215  54.316  41.306  1.00  0.00           H  
ATOM    545  HA3 GLY    39      48.240  55.389  42.802  1.00  0.00           H  
ATOM    546  C   GLY    39      47.131  56.156  41.059  1.00  0.00           C  
ATOM    547  O   GLY    39      47.371  57.046  40.254  1.00  0.00           O  
ATOM    548  N   PRO    40      45.895  55.816  41.503  1.00  0.00           N  
ATOM    549  CD  PRO    40      45.580  54.491  42.091  1.00  0.00           C  
ATOM    550  HD2 PRO    40      45.927  53.739  41.382  1.00  0.00           H  
ATOM    551  HD3 PRO    40      45.941  54.433  43.118  1.00  0.00           H  
ATOM    552  CG  PRO    40      44.091  54.429  42.124  1.00  0.00           C  
ATOM    553  HG2 PRO    40      43.759  54.943  43.026  1.00  0.00           H  
ATOM    554  HG3 PRO    40      43.773  53.390  42.031  1.00  0.00           H  
ATOM    555  CB  PRO    40      43.745  55.262  40.846  1.00  0.00           C  
ATOM    556  HB2 PRO    40      44.017  54.676  39.968  1.00  0.00           H  
ATOM    557  HB3 PRO    40      42.675  55.469  40.862  1.00  0.00           H  
ATOM    558  CA  PRO    40      44.645  56.487  41.071  1.00  0.00           C  
ATOM    559  HA  PRO    40      44.756  57.013  40.123  1.00  0.00           H  
ATOM    560  C   PRO    40      44.112  57.465  42.112  1.00  0.00           C  
ATOM    561  O   PRO    40      44.575  57.528  43.264  1.00  0.00           O  
ATOM    562  N   THR    41      43.087  58.289  41.740  1.00  0.00           N  
ATOM    563  H   THR    41      42.888  58.296  40.750  1.00  0.00           H  
ATOM    564  CA  THR    41      42.318  59.101  42.650  1.00  0.00           C  
ATOM    565  HA  THR    41      43.004  59.474  43.411  1.00  0.00           H  
ATOM    566  CB  THR    41      41.625  60.279  41.939  1.00  0.00           C  
ATOM    567  HB  THR    41      41.054  59.769  41.164  1.00  0.00           H  
ATOM    568  CG2 THR    41      40.710  61.163  42.858  1.00  0.00           C  
ATOM    569 HG21 THR    41      39.796  60.584  42.996  1.00  0.00           H  
ATOM    570 HG22 THR    41      41.207  61.435  43.789  1.00  0.00           H  
ATOM    571 HG23 THR    41      40.382  62.116  42.442  1.00  0.00           H  
ATOM    572  OG1 THR    41      42.487  61.185  41.261  1.00  0.00           O  
ATOM    573  HG1 THR    41      42.803  60.640  40.536  1.00  0.00           H  
ATOM    574  C   THR    41      41.310  58.227  43.378  1.00  0.00           C  
ATOM    575  O   THR    41      40.636  57.448  42.729  1.00  0.00           O  
ATOM    576  N   VAL    42      41.122  58.464  44.677  1.00  0.00           N  
ATOM    577  H   VAL    42      41.578  59.272  45.076  1.00  0.00           H  
ATOM    578  CA  VAL    42      40.162  57.746  45.546  1.00  0.00           C  
ATOM    579  HA  VAL    42      39.584  57.093  44.893  1.00  0.00           H  
ATOM    580  CB  VAL    42      40.939  56.747  46.401  1.00  0.00           C  
ATOM    581  HB  VAL    42      40.180  56.206  46.966  1.00  0.00           H  
ATOM    582  CG1 VAL    42      41.771  55.775  45.605  1.00  0.00           C  
ATOM    583 HG11 VAL    42      42.208  55.031  46.272  1.00  0.00           H  
ATOM    584 HG12 VAL    42      42.727  56.199  45.298  1.00  0.00           H  
ATOM    585 HG13 VAL    42      41.328  55.359  44.700  1.00  0.00           H  
ATOM    586  CG2 VAL    42      41.813  57.520  47.335  1.00  0.00           C  
ATOM    587 HG21 VAL    42      41.249  58.147  48.025  1.00  0.00           H  
ATOM    588 HG22 VAL    42      42.288  56.694  47.864  1.00  0.00           H  
ATOM    589 HG23 VAL    42      42.560  58.020  46.718  1.00  0.00           H  
ATOM    590  C   VAL    42      39.187  58.592  46.327  1.00  0.00           C  
ATOM    591  O   VAL    42      38.327  58.037  46.994  1.00  0.00           O  
ATOM    592  N   SER    43      39.263  59.946  46.334  1.00  0.00           N  
ATOM    593  H   SER    43      39.961  60.408  45.769  1.00  0.00           H  
ATOM    594  CA  SER    43      38.618  60.790  47.304  1.00  0.00           C  
ATOM    595  HA  SER    43      37.684  60.384  47.693  1.00  0.00           H  
ATOM    596  CB  SER    43      39.617  60.978  48.458  1.00  0.00           C  
ATOM    597  HB2 SER    43      39.688  60.038  49.005  1.00  0.00           H  
ATOM    598  HB3 SER    43      39.269  61.818  49.060  1.00  0.00           H  
ATOM    599  OG  SER    43      41.047  61.210  48.177  1.00  0.00           O  
ATOM    600  HG  SER    43      41.407  61.150  49.065  1.00  0.00           H  
ATOM    601  C   SER    43      38.375  62.226  46.748  1.00  0.00           C  
ATOM    602  O   SER    43      39.035  62.557  45.692  1.00  0.00           O  
ATOM    603  N   ASN    44      37.572  63.051  47.448  1.00  0.00           N  
ATOM    604  H   ASN    44      36.943  62.615  48.106  1.00  0.00           H  
ATOM    605  CA  ASN    44      37.306  64.441  47.015  1.00  0.00           C  
ATOM    606  HA  ASN    44      37.987  64.757  46.225  1.00  0.00           H  
ATOM    607  CB  ASN    44      35.882  64.438  46.231  1.00  0.00           C  
ATOM    608  HB2 ASN    44      35.150  63.871  46.807  1.00  0.00           H  
ATOM    609  HB3 ASN    44      36.097  64.012  45.251  1.00  0.00           H  
ATOM    610  CG  ASN    44      35.368  65.846  45.997  1.00  0.00           C  
ATOM    611  OD1 ASN    44      36.016  66.662  45.422  1.00  0.00           O  
ATOM    612  ND2 ASN    44      34.225  66.254  46.432  1.00  0.00           N  
ATOM    613 HD21 ASN    44      33.480  65.621  46.685  1.00  0.00           H  
ATOM    614 HD22 ASN    44      33.984  67.234  46.378  1.00  0.00           H  
ATOM    615  C   ASN    44      37.330  65.376  48.238  1.00  0.00           C  
ATOM    616  O   ASN    44      36.562  65.077  49.104  1.00  0.00           O  
ATOM    617  N   PRO    45      38.090  66.478  48.255  1.00  0.00           N  
ATOM    618  CD  PRO    45      37.902  67.555  49.294  1.00  0.00           C  
ATOM    619  HD2 PRO    45      38.397  67.328  50.238  1.00  0.00           H  
ATOM    620  HD3 PRO    45      36.875  67.807  49.560  1.00  0.00           H  
ATOM    621  CG  PRO    45      38.642  68.787  48.682  1.00  0.00           C  
ATOM    622  HG2 PRO    45      37.916  69.294  48.047  1.00  0.00           H  
ATOM    623  HG3 PRO    45      39.085  69.396  49.469  1.00  0.00           H  
ATOM    624  CB  PRO    45      39.711  68.195  47.727  1.00  0.00           C  
ATOM    625  HB2 PRO    45      39.958  68.969  47.001  1.00  0.00           H  
ATOM    626  HB3 PRO    45      40.616  68.000  48.303  1.00  0.00           H  
ATOM    627  CA  PRO    45      39.125  66.832  47.266  1.00  0.00           C  
ATOM    628  HA  PRO    45      38.495  66.997  46.391  1.00  0.00           H  
ATOM    629  C   PRO    45      40.227  65.796  47.064  1.00  0.00           C  
ATOM    630  O   PRO    45      40.371  64.924  47.917  1.00  0.00           O  
ATOM    631  N   PRO    46      41.027  65.901  45.979  1.00  0.00           N  
ATOM    632  CD  PRO    46      40.876  66.904  44.905  1.00  0.00           C  
ATOM    633  HD2 PRO    46      41.507  67.743  45.196  1.00  0.00           H  
ATOM    634  HD3 PRO    46      39.860  67.268  44.747  1.00  0.00           H  
ATOM    635  CG  PRO    46      41.416  66.256  43.638  1.00  0.00           C  
ATOM    636  HG2 PRO    46      40.699  65.638  43.096  1.00  0.00           H  
ATOM    637  HG3 PRO    46      41.705  67.014  42.911  1.00  0.00           H  
ATOM    638  CB  PRO    46      42.606  65.374  44.158  1.00  0.00           C  
ATOM    639  HB2 PRO    46      43.484  65.985  44.366  1.00  0.00           H  
ATOM    640  HB3 PRO    46      42.782  64.588  43.424  1.00  0.00           H  
ATOM    641  CA  PRO    46      42.026  64.883  45.542  1.00  0.00           C  
ATOM    642  HA  PRO    46      41.441  63.976  45.390  1.00  0.00           H  
ATOM    643  C   PRO    46      43.112  64.670  46.578  1.00  0.00           C  
ATOM    644  O   PRO    46      43.921  65.604  46.731  1.00  0.00           O  
ATOM    645  N   GLY    47      43.113  63.507  47.156  1.00  0.00           N  
ATOM    646  H   GLY    47      42.422  62.844  46.834  1.00  0.00           H  
ATOM    647  CA  GLY    47      43.988  63.155  48.256  1.00  0.00           C  
ATOM    648  HA2 GLY    47      44.027  62.068  48.175  1.00  0.00           H  
ATOM    649  HA3 GLY    47      44.935  63.687  48.171  1.00  0.00           H  
ATOM    650  C   GLY    47      43.459  63.431  49.655  1.00  0.00           C  
ATOM    651  O   GLY    47      44.291  63.582  50.523  1.00  0.00           O  
ATOM    652  N   ALA    48      42.158  63.576  49.875  1.00  0.00           N  
ATOM    653  H   ALA    48      41.543  63.658  49.079  1.00  0.00           H  
ATOM    654  CA  ALA    48      41.492  63.599  51.220  1.00  0.00           C  
ATOM    655  HA  ALA    48      42.057  64.165  51.960  1.00  0.00           H  
ATOM    656  CB  ALA    48      40.079  64.285  51.025  1.00  0.00           C  
ATOM    657  HB1 ALA    48      39.425  64.071  51.871  1.00  0.00           H  
ATOM    658  HB2 ALA    48      39.475  63.804  50.256  1.00  0.00           H  
ATOM    659  HB3 ALA    48      40.250  65.340  50.813  1.00  0.00           H  
ATOM    660  C   ALA    48      41.429  62.186  51.770  1.00  0.00           C  
ATOM    661  O   ALA    48      41.714  61.153  51.132  1.00  0.00           O  
ATOM    662  N   HIE    49      41.089  62.028  53.061  1.00  0.00           N  
ATOM    663  H   HIE    49      40.837  62.845  53.599  1.00  0.00           H  
ATOM    664  CA  HIE    49      41.098  60.737  53.745  1.00  0.00           C  
ATOM    665  HA  HIE    49      41.978  60.196  53.398  1.00  0.00           H  
ATOM    666  CB  HIE    49      41.054  60.943  55.250  1.00  0.00           C  
ATOM    667  HB2 HIE    49      41.724  61.784  55.427  1.00  0.00           H  
ATOM    668  HB3 HIE    49      40.025  61.076  55.585  1.00  0.00           H  
ATOM    669  CG  HIE    49      41.671  59.748  55.959  1.00  0.00           C  
ATOM    670  ND1 HIE    49      41.193  58.508  56.198  1.00  0.00           N  
ATOM    671  CE1 HIE    49      42.047  57.944  57.065  1.00  0.00           C  
ATOM    672  HE1 HIE    49      41.858  57.037  57.619  1.00  0.00           H  
ATOM    673  NE2 HIE    49      42.944  58.804  57.449  1.00  0.00           N  
ATOM    674  HE2 HIE    49      43.594  58.629  58.202  1.00  0.00           H  
ATOM    675  CD2 HIE    49      42.733  59.972  56.756  1.00  0.00           C  
ATOM    676  HD2 HIE    49      43.292  60.889  56.868  1.00  0.00           H  
ATOM    677  C   HIE    49      39.867  59.918  53.390  1.00  0.00           C  
ATOM    678  O   HIE    49      38.789  60.440  53.266  1.00  0.00           O  
ATOM    679  N   VAL    50      40.123  58.658  53.134  1.00  0.00           N  
ATOM    680  H   VAL    50      41.063  58.303  53.239  1.00  0.00           H  
ATOM    681  CA  VAL    50      39.071  57.726  52.649  1.00  0.00           C  
ATOM    682  HA  VAL    50      38.378  58.087  51.888  1.00  0.00           H  
ATOM    683  CB  VAL    50      39.759  56.513  51.942  1.00  0.00           C  
ATOM    684  HB  VAL    50      38.938  56.049  51.398  1.00  0.00           H  
ATOM    685  CG1 VAL    50      40.679  56.929  50.794  1.00  0.00           C  
ATOM    686 HG11 VAL    50      41.233  56.136  50.291  1.00  0.00           H  
ATOM    687 HG12 VAL    50      41.423  57.664  51.101  1.00  0.00           H  
ATOM    688 HG13 VAL    50      40.022  57.357  50.037  1.00  0.00           H  
ATOM    689  CG2 VAL    50      40.345  55.497  52.907  1.00  0.00           C  
ATOM    690 HG21 VAL    50      40.705  54.676  52.286  1.00  0.00           H  
ATOM    691 HG22 VAL    50      41.114  55.983  53.508  1.00  0.00           H  
ATOM    692 HG23 VAL    50      39.530  55.156  53.545  1.00  0.00           H  
ATOM    693  C   VAL    50      38.053  57.346  53.802  1.00  0.00           C  
ATOM    694  O   VAL    50      36.981  56.813  53.579  1.00  0.00           O  
ATOM    695  N   LYS    51      38.371  57.651  55.073  1.00  0.00           N  
ATOM    696  H   LYS    51      39.301  58.013  55.230  1.00  0.00           H  
ATOM    697  CA  LYS    51      37.528  57.620  56.205  1.00  0.00           C  
ATOM    698  HA  LYS    51      37.143  56.630  56.448  1.00  0.00           H  
ATOM    699  CB  LYS    51      38.399  58.039  57.448  1.00  0.00           C  
ATOM    700  HB2 LYS    51      39.190  57.299  57.570  1.00  0.00           H  
ATOM    701  HB3 LYS    51      38.861  58.985  57.167  1.00  0.00           H  
ATOM    702  CG  LYS    51      37.603  58.136  58.719  1.00  0.00           C  
ATOM    703  HG2 LYS    51      36.701  58.732  58.582  1.00  0.00           H  
ATOM    704  HG3 LYS    51      37.347  57.141  59.084  1.00  0.00           H  
ATOM    705  CD  LYS    51      38.384  58.768  59.855  1.00  0.00           C  
ATOM    706  HD2 LYS    51      39.319  58.207  59.845  1.00  0.00           H  
ATOM    707  HD3 LYS    51      38.798  59.762  59.692  1.00  0.00           H  
ATOM    708  CE  LYS    51      37.666  58.644  61.151  1.00  0.00           C  
ATOM    709  HE2 LYS    51      36.797  59.302  61.120  1.00  0.00           H  
ATOM    710  HE3 LYS    51      37.358  57.628  61.397  1.00  0.00           H  
ATOM    711  NZ  LYS    51      38.490  59.184  62.312  1.00  0.00           N  
ATOM    712  HZ1 LYS    51      39.143  58.438  62.502  1.00  0.00           H  
ATOM    713  HZ2 LYS    51      38.945  60.044  62.041  1.00  0.00           H  
ATOM    714  HZ3 LYS    51      37.891  59.389  63.099  1.00  0.00           H  
ATOM    715  C   LYS    51      36.352  58.528  55.988  1.00  0.00           C  
ATOM    716  O   LYS    51      35.237  58.209  56.455  1.00  0.00           O  
ATOM    717  N   ASN    52      36.502  59.666  55.253  1.00  0.00           N  
ATOM    718  H   ASN    52      37.452  59.989  55.139  1.00  0.00           H  
ATOM    719  CA  ASN    52      35.427  60.633  55.054  1.00  0.00           C  
ATOM    720  HA  ASN    52      35.051  60.693  56.076  1.00  0.00           H  
ATOM    721  CB  ASN    52      35.988  61.983  54.716  1.00  0.00           C  
ATOM    722  HB2 ASN    52      35.293  62.798  54.919  1.00  0.00           H  
ATOM    723  HB3 ASN    52      36.290  61.981  53.669  1.00  0.00           H  
ATOM    724  CG  ASN    52      37.238  62.259  55.441  1.00  0.00           C  
ATOM    725  OD1 ASN    52      38.179  62.693  54.847  1.00  0.00           O  
ATOM    726  ND2 ASN    52      37.286  62.105  56.705  1.00  0.00           N  
ATOM    727 HD21 ASN    52      36.508  61.883  57.311  1.00  0.00           H  
ATOM    728 HD22 ASN    52      38.101  62.514  57.139  1.00  0.00           H  
ATOM    729  C   ASN    52      34.348  60.128  54.063  1.00  0.00           C  
ATOM    730  O   ASN    52      33.233  60.689  54.067  1.00  0.00           O  
ATOM    731  N   ILE    53      34.611  59.125  53.216  1.00  0.00           N  
ATOM    732  H   ILE    53      35.503  58.655  53.284  1.00  0.00           H  
ATOM    733  CA  ILE    53      33.603  58.443  52.309  1.00  0.00           C  
ATOM    734  HA  ILE    53      33.334  59.184  51.556  1.00  0.00           H  
ATOM    735  CB  ILE    53      34.322  57.337  51.508  1.00  0.00           C  
ATOM    736  HB  ILE    53      34.825  56.582  52.113  1.00  0.00           H  
ATOM    737  CG2 ILE    53      33.332  56.493  50.629  1.00  0.00           C  
ATOM    738 HG21 ILE    53      32.936  57.112  49.824  1.00  0.00           H  
ATOM    739 HG22 ILE    53      32.476  56.159  51.216  1.00  0.00           H  
ATOM    740 HG23 ILE    53      33.854  55.664  50.151  1.00  0.00           H  
ATOM    741  CG1 ILE    53      35.577  57.946  50.741  1.00  0.00           C  
ATOM    742 HG12 ILE    53      35.255  58.769  50.103  1.00  0.00           H  
ATOM    743 HG13 ILE    53      36.333  58.282  51.450  1.00  0.00           H  
ATOM    744  CD1 ILE    53      36.344  56.950  49.901  1.00  0.00           C  
ATOM    745 HD11 ILE    53      35.676  56.645  49.095  1.00  0.00           H  
ATOM    746 HD12 ILE    53      36.699  56.162  50.565  1.00  0.00           H  
ATOM    747 HD13 ILE    53      37.311  57.376  49.632  1.00  0.00           H  
ATOM    748  C   ILE    53      32.386  57.921  53.016  1.00  0.00           C  
ATOM    749  O   ILE    53      32.507  57.339  54.066  1.00  0.00           O  
ATOM    750  N   GLU    54      31.201  58.331  52.574  1.00  0.00           N  
ATOM    751  H   GLU    54      31.224  58.978  51.799  1.00  0.00           H  
ATOM    752  CA  GLU    54      29.897  57.970  53.230  1.00  0.00           C  
ATOM    753  HA  GLU    54      29.922  58.118  54.309  1.00  0.00           H  
ATOM    754  CB  GLU    54      28.726  58.934  52.753  1.00  0.00           C  
ATOM    755  HB2 GLU    54      28.527  58.692  51.709  1.00  0.00           H  
ATOM    756  HB3 GLU    54      27.770  58.671  53.207  1.00  0.00           H  
ATOM    757  CG  GLU    54      28.901  60.389  52.869  1.00  0.00           C  
ATOM    758  HG2 GLU    54      29.572  60.573  52.030  1.00  0.00           H  
ATOM    759  HG3 GLU    54      27.925  60.864  52.773  1.00  0.00           H  
ATOM    760  CD  GLU    54      29.435  60.821  54.203  1.00  0.00           C  
ATOM    761  OE1 GLU    54      30.394  61.634  54.195  1.00  0.00           O  
ATOM    762  OE2 GLU    54      28.987  60.247  55.247  1.00  0.00           O  
ATOM    763  C   GLU    54      29.411  56.530  52.977  1.00  0.00           C  
ATOM    764  O   GLU    54      28.987  55.788  53.897  1.00  0.00           O  
ATOM    765  N   ASP    55      29.622  55.951  51.807  1.00  0.00           N  
ATOM    766  H   ASP    55      30.099  56.580  51.176  1.00  0.00           H  
ATOM    767  CA  ASP    55      29.287  54.595  51.371  1.00  0.00           C  
ATOM    768  HA  ASP    55      28.317  54.352  51.805  1.00  0.00           H  
ATOM    769  CB  ASP    55      29.064  54.612  49.798  1.00  0.00           C  
ATOM    770  HB2 ASP    55      28.109  55.103  49.610  1.00  0.00           H  
ATOM    771  HB3 ASP    55      29.916  55.108  49.333  1.00  0.00           H  
ATOM    772  CG  ASP    55      29.002  53.201  49.247  1.00  0.00           C  
ATOM    773  OD1 ASP    55      29.421  52.931  48.117  1.00  0.00           O  
ATOM    774  OD2 ASP    55      28.626  52.337  50.073  1.00  0.00           O  
ATOM    775  C   ASP    55      30.401  53.596  51.804  1.00  0.00           C  
ATOM    776  O   ASP    55      31.516  53.739  51.312  1.00  0.00           O  
ATOM    777  N   PRO    56      30.284  52.687  52.773  1.00  0.00           N  
ATOM    778  CD  PRO    56      29.057  52.267  53.387  1.00  0.00           C  
ATOM    779  HD2 PRO    56      28.275  52.015  52.671  1.00  0.00           H  
ATOM    780  HD3 PRO    56      28.812  52.867  54.264  1.00  0.00           H  
ATOM    781  CG  PRO    56      29.422  50.857  54.016  1.00  0.00           C  
ATOM    782  HG2 PRO    56      28.850  50.594  54.906  1.00  0.00           H  
ATOM    783  HG3 PRO    56      29.299  50.106  53.236  1.00  0.00           H  
ATOM    784  CB  PRO    56      30.924  50.938  54.317  1.00  0.00           C  
ATOM    785  HB2 PRO    56      31.353  49.940  54.229  1.00  0.00           H  
ATOM    786  HB3 PRO    56      31.047  51.435  55.279  1.00  0.00           H  
ATOM    787  CA  PRO    56      31.408  51.780  53.125  1.00  0.00           C  
ATOM    788  HA  PRO    56      32.166  52.470  53.494  1.00  0.00           H  
ATOM    789  C   PRO    56      31.900  50.898  51.903  1.00  0.00           C  
ATOM    790  O   PRO    56      33.031  50.448  52.005  1.00  0.00           O  
ATOM    791  N   ASP    57      31.115  50.570  50.838  1.00  0.00           N  
ATOM    792  H   ASP    57      30.238  51.069  50.801  1.00  0.00           H  
ATOM    793  CA  ASP    57      31.693  49.933  49.643  1.00  0.00           C  
ATOM    794  HA  ASP    57      32.313  49.123  50.025  1.00  0.00           H  
ATOM    795  CB  ASP    57      30.506  49.454  48.821  1.00  0.00           C  
ATOM    796  HB2 ASP    57      30.805  49.025  47.865  1.00  0.00           H  
ATOM    797  HB3 ASP    57      29.853  50.302  48.617  1.00  0.00           H  
ATOM    798  CG  ASP    57      29.700  48.442  49.625  1.00  0.00           C  
ATOM    799  OD1 ASP    57      30.089  47.285  49.717  1.00  0.00           O  
ATOM    800  OD2 ASP    57      28.513  48.781  49.900  1.00  0.00           O  
ATOM    801  C   ASP    57      32.654  50.890  48.980  1.00  0.00           C  
ATOM    802  O   ASP    57      33.746  50.449  48.676  1.00  0.00           O  
ATOM    803  N   SER    58      32.436  52.151  48.791  1.00  0.00           N  
ATOM    804  H   SER    58      31.589  52.413  49.273  1.00  0.00           H  
ATOM    805  CA  SER    58      33.300  53.168  48.150  1.00  0.00           C  
ATOM    806  HA  SER    58      33.671  52.696  47.240  1.00  0.00           H  
ATOM    807  CB  SER    58      32.575  54.443  47.720  1.00  0.00           C  
ATOM    808  HB2 SER    58      33.328  55.087  47.264  1.00  0.00           H  
ATOM    809  HB3 SER    58      32.158  54.869  48.632  1.00  0.00           H  
ATOM    810  OG  SER    58      31.475  54.134  46.894  1.00  0.00           O  
ATOM    811  HG  SER    58      30.857  53.573  47.367  1.00  0.00           H  
ATOM    812  C   SER    58      34.519  53.397  49.019  1.00  0.00           C  
ATOM    813  O   SER    58      35.603  53.594  48.455  1.00  0.00           O  
ATOM    814  N   ARG    59      34.315  53.289  50.356  1.00  0.00           N  
ATOM    815  H   ARG    59      33.362  53.384  50.677  1.00  0.00           H  
ATOM    816  CA  ARG    59      35.378  53.242  51.306  1.00  0.00           C  
ATOM    817  HA  ARG    59      35.945  54.169  51.215  1.00  0.00           H  
ATOM    818  CB  ARG    59      34.859  53.116  52.717  1.00  0.00           C  
ATOM    819  HB2 ARG    59      34.250  54.015  52.818  1.00  0.00           H  
ATOM    820  HB3 ARG    59      34.214  52.259  52.914  1.00  0.00           H  
ATOM    821  CG  ARG    59      35.830  53.430  53.823  1.00  0.00           C  
ATOM    822  HG2 ARG    59      36.563  52.624  53.868  1.00  0.00           H  
ATOM    823  HG3 ARG    59      36.288  54.384  53.560  1.00  0.00           H  
ATOM    824  CD  ARG    59      35.255  53.651  55.260  1.00  0.00           C  
ATOM    825  HD2 ARG    59      36.012  54.062  55.927  1.00  0.00           H  
ATOM    826  HD3 ARG    59      34.413  54.328  55.117  1.00  0.00           H  
ATOM    827  NE  ARG    59      34.870  52.425  55.903  1.00  0.00           N  
ATOM    828  HE  ARG    59      35.471  51.651  55.656  1.00  0.00           H  
ATOM    829  CZ  ARG    59      33.823  52.085  56.689  1.00  0.00           C  
ATOM    830  NH1 ARG    59      32.958  52.978  57.096  1.00  0.00           N  
ATOM    831 HH11 ARG    59      33.212  53.953  57.024  1.00  0.00           H  
ATOM    832 HH12 ARG    59      32.303  52.709  57.817  1.00  0.00           H  
ATOM    833  NH2 ARG    59      33.632  50.867  57.061  1.00  0.00           N  
ATOM    834 HH21 ARG    59      34.290  50.179  56.723  1.00  0.00           H  
ATOM    835 HH22 ARG    59      32.775  50.591  57.520  1.00  0.00           H  
ATOM    836  C   ARG    59      36.331  52.090  51.089  1.00  0.00           C  
ATOM    837  O   ARG    59      37.547  52.312  51.045  1.00  0.00           O  
ATOM    838  N   SER    60      35.844  50.876  51.071  1.00  0.00           N  
ATOM    839  H   SER    60      34.846  50.892  51.229  1.00  0.00           H  
ATOM    840  CA  SER    60      36.521  49.589  50.669  1.00  0.00           C  
ATOM    841  HA  SER    60      37.380  49.451  51.326  1.00  0.00           H  
ATOM    842  CB  SER    60      35.548  48.377  50.934  1.00  0.00           C  
ATOM    843  HB2 SER    60      34.925  48.705  51.766  1.00  0.00           H  
ATOM    844  HB3 SER    60      34.912  48.140  50.081  1.00  0.00           H  
ATOM    845  OG  SER    60      36.340  47.212  51.094  1.00  0.00           O  
ATOM    846  HG  SER    60      36.780  47.189  51.947  1.00  0.00           H  
ATOM    847  C   SER    60      37.067  49.634  49.203  1.00  0.00           C  
ATOM    848  O   SER    60      38.264  49.559  49.116  1.00  0.00           O  
ATOM    849  N   LEU    61      36.321  49.934  48.159  1.00  0.00           N  
ATOM    850  H   LEU    61      35.346  50.166  48.283  1.00  0.00           H  
ATOM    851  CA  LEU    61      36.932  49.943  46.807  1.00  0.00           C  
ATOM    852  HA  LEU    61      37.308  48.929  46.673  1.00  0.00           H  
ATOM    853  CB  LEU    61      35.773  50.180  45.813  1.00  0.00           C  
ATOM    854  HB2 LEU    61      35.253  51.087  46.121  1.00  0.00           H  
ATOM    855  HB3 LEU    61      36.288  50.434  44.886  1.00  0.00           H  
ATOM    856  CG  LEU    61      34.761  49.078  45.404  1.00  0.00           C  
ATOM    857  HG  LEU    61      34.260  48.804  46.333  1.00  0.00           H  
ATOM    858  CD1 LEU    61      33.836  49.551  44.303  1.00  0.00           C  
ATOM    859 HD11 LEU    61      33.051  48.839  44.048  1.00  0.00           H  
ATOM    860 HD12 LEU    61      34.454  49.661  43.411  1.00  0.00           H  
ATOM    861 HD13 LEU    61      33.619  50.541  44.701  1.00  0.00           H  
ATOM    862  CD2 LEU    61      35.434  47.847  44.816  1.00  0.00           C  
ATOM    863 HD21 LEU    61      36.164  47.522  45.558  1.00  0.00           H  
ATOM    864 HD22 LEU    61      36.116  48.063  43.993  1.00  0.00           H  
ATOM    865 HD23 LEU    61      34.679  47.112  44.537  1.00  0.00           H  
ATOM    866  C   LEU    61      38.100  51.005  46.606  1.00  0.00           C  
ATOM    867  O   LEU    61      39.130  50.799  45.929  1.00  0.00           O  
ATOM    868  N   ALA    62      38.081  52.159  47.412  1.00  0.00           N  
ATOM    869  H   ALA    62      37.270  52.385  47.970  1.00  0.00           H  
ATOM    870  CA  ALA    62      39.162  53.130  47.566  1.00  0.00           C  
ATOM    871  HA  ALA    62      39.501  53.467  46.587  1.00  0.00           H  
ATOM    872  CB  ALA    62      38.679  54.282  48.492  1.00  0.00           C  
ATOM    873  HB1 ALA    62      38.219  53.954  49.424  1.00  0.00           H  
ATOM    874  HB2 ALA    62      38.002  54.920  47.924  1.00  0.00           H  
ATOM    875  HB3 ALA    62      39.541  54.869  48.807  1.00  0.00           H  
ATOM    876  C   ALA    62      40.353  52.499  48.234  1.00  0.00           C  
ATOM    877  O   ALA    62      41.526  52.716  47.847  1.00  0.00           O  
ATOM    878  N   GLN    63      40.180  51.667  49.307  1.00  0.00           N  
ATOM    879  H   GLN    63      39.258  51.520  49.693  1.00  0.00           H  
ATOM    880  CA  GLN    63      41.274  50.993  50.032  1.00  0.00           C  
ATOM    881  HA  GLN    63      42.000  51.798  50.149  1.00  0.00           H  
ATOM    882  CB  GLN    63      40.723  50.561  51.392  1.00  0.00           C  
ATOM    883  HB2 GLN    63      39.769  50.050  51.260  1.00  0.00           H  
ATOM    884  HB3 GLN    63      41.441  49.819  51.742  1.00  0.00           H  
ATOM    885  CG  GLN    63      40.523  51.523  52.623  1.00  0.00           C  
ATOM    886  HG2 GLN    63      39.810  52.290  52.320  1.00  0.00           H  
ATOM    887  HG3 GLN    63      41.441  52.011  52.952  1.00  0.00           H  
ATOM    888  CD  GLN    63      39.876  50.869  53.854  1.00  0.00           C  
ATOM    889  OE1 GLN    63      39.394  49.704  53.850  1.00  0.00           O  
ATOM    890  NE2 GLN    63      39.783  51.568  54.963  1.00  0.00           N  
ATOM    891 HE21 GLN    63      40.244  52.465  55.020  1.00  0.00           H  
ATOM    892 HE22 GLN    63      39.319  51.191  55.777  1.00  0.00           H  
ATOM    893  C   GLN    63      41.931  49.892  49.214  1.00  0.00           C  
ATOM    894  O   GLN    63      43.091  49.749  49.101  1.00  0.00           O  
ATOM    895  N   ARG    64      41.082  49.123  48.554  1.00  0.00           N  
ATOM    896  H   ARG    64      40.109  49.087  48.823  1.00  0.00           H  
ATOM    897  CA  ARG    64      41.492  48.073  47.609  1.00  0.00           C  
ATOM    898  HA  ARG    64      42.051  47.310  48.150  1.00  0.00           H  
ATOM    899  CB  ARG    64      40.244  47.396  47.060  1.00  0.00           C  
ATOM    900  HB2 ARG    64      39.502  48.140  46.771  1.00  0.00           H  
ATOM    901  HB3 ARG    64      40.592  46.857  46.179  1.00  0.00           H  
ATOM    902  CG  ARG    64      39.516  46.437  47.936  1.00  0.00           C  
ATOM    903  HG2 ARG    64      39.294  46.968  48.861  1.00  0.00           H  
ATOM    904  HG3 ARG    64      40.104  45.523  48.025  1.00  0.00           H  
ATOM    905  CD  ARG    64      38.132  46.029  47.308  1.00  0.00           C  
ATOM    906  HD2 ARG    64      37.588  45.670  48.182  1.00  0.00           H  
ATOM    907  HD3 ARG    64      37.685  46.913  46.853  1.00  0.00           H  
ATOM    908  NE  ARG    64      38.268  45.038  46.272  1.00  0.00           N  
ATOM    909  HE  ARG    64      39.151  45.137  45.792  1.00  0.00           H  
ATOM    910  CZ  ARG    64      37.363  44.353  45.609  1.00  0.00           C  
ATOM    911  NH1 ARG    64      37.786  43.522  44.726  1.00  0.00           N  
ATOM    912 HH11 ARG    64      38.684  43.579  44.266  1.00  0.00           H  
ATOM    913 HH12 ARG    64      37.030  43.034  44.268  1.00  0.00           H  
ATOM    914  NH2 ARG    64      36.063  44.510  45.915  1.00  0.00           N  
ATOM    915 HH21 ARG    64      35.887  45.041  46.756  1.00  0.00           H  
ATOM    916 HH22 ARG    64      35.309  44.167  45.338  1.00  0.00           H  
ATOM    917  C   ARG    64      42.317  48.667  46.466  1.00  0.00           C  
ATOM    918  O   ARG    64      43.221  47.995  45.941  1.00  0.00           O  
ATOM    919  N   ALA    65      42.013  49.847  45.996  1.00  0.00           N  
ATOM    920  H   ALA    65      41.138  50.234  46.321  1.00  0.00           H  
ATOM    921  CA  ALA    65      42.642  50.499  44.882  1.00  0.00           C  
ATOM    922  HA  ALA    65      42.866  49.784  44.090  1.00  0.00           H  
ATOM    923  CB  ALA    65      41.716  51.440  44.153  1.00  0.00           C  
ATOM    924  HB1 ALA    65      40.866  50.971  43.660  1.00  0.00           H  
ATOM    925  HB2 ALA    65      42.282  52.068  43.465  1.00  0.00           H  
ATOM    926  HB3 ALA    65      41.277  52.039  44.951  1.00  0.00           H  
ATOM    927  C   ALA    65      43.987  51.216  45.297  1.00  0.00           C  
ATOM    928  O   ALA    65      44.723  51.775  44.455  1.00  0.00           O  
ATOM    929  N   SER    66      44.311  51.159  46.572  1.00  0.00           N  
ATOM    930  H   SER    66      43.550  50.828  47.148  1.00  0.00           H  
ATOM    931  CA  SER    66      45.619  51.514  47.183  1.00  0.00           C  
ATOM    932  HA  SER    66      46.018  52.448  46.787  1.00  0.00           H  
ATOM    933  CB  SER    66      45.452  51.876  48.620  1.00  0.00           C  
ATOM    934  HB2 SER    66      46.254  52.513  48.992  1.00  0.00           H  
ATOM    935  HB3 SER    66      44.606  52.559  48.706  1.00  0.00           H  
ATOM    936  OG  SER    66      45.432  50.776  49.455  1.00  0.00           O  
ATOM    937  HG  SER    66      44.540  50.422  49.464  1.00  0.00           H  
ATOM    938  C   SER    66      46.738  50.521  47.047  1.00  0.00           C  
ATOM    939  O   SER    66      47.891  50.886  47.402  1.00  0.00           O  
ATOM    940  N   GLU    67      46.405  49.319  46.618  1.00  0.00           N  
ATOM    941  H   GLU    67      45.411  49.170  46.519  1.00  0.00           H  
ATOM    942  CA  GLU    67      47.294  48.186  46.691  1.00  0.00           C  
ATOM    943  HA  GLU    67      47.777  48.174  47.668  1.00  0.00           H  
ATOM    944  CB  GLU    67      46.421  46.920  46.631  1.00  0.00           C  
ATOM    945  HB2 GLU    67      45.872  46.861  45.691  1.00  0.00           H  
ATOM    946  HB3 GLU    67      47.033  46.020  46.699  1.00  0.00           H  
ATOM    947  CG  GLU    67      45.456  46.801  47.855  1.00  0.00           C  
ATOM    948  HG2 GLU    67      45.022  47.780  48.060  1.00  0.00           H  
ATOM    949  HG3 GLU    67      46.146  46.569  48.665  1.00  0.00           H  
ATOM    950  CD  GLU    67      44.460  45.658  47.786  1.00  0.00           C  
ATOM    951  OE1 GLU    67      44.430  44.910  46.757  1.00  0.00           O  
ATOM    952  OE2 GLU    67      43.714  45.494  48.781  1.00  0.00           O  
ATOM    953  C   GLU    67      48.419  48.162  45.659  1.00  0.00           C  
ATOM    954  O   GLU    67      48.982  47.065  45.380  1.00  0.00           O  
ATOM    955  N   GLY    68      48.801  49.329  45.085  1.00  0.00           N  
ATOM    956  H   GLY    68      48.449  50.210  45.432  1.00  0.00           H  
ATOM    957  CA  GLY    68      49.950  49.536  44.173  1.00  0.00           C  
ATOM    958  HA2 GLY    68      49.977  50.556  43.789  1.00  0.00           H  
ATOM    959  HA3 GLY    68      50.905  49.428  44.688  1.00  0.00           H  
ATOM    960  C   GLY    68      49.815  48.654  42.932  1.00  0.00           C  
ATOM    961  O   GLY    68      48.852  48.658  42.158  1.00  0.00           O  
ATOM    962  N   PRO    69      50.810  47.872  42.641  1.00  0.00           N  
ATOM    963  CD  PRO    69      52.062  47.573  43.431  1.00  0.00           C  
ATOM    964  HD2 PRO    69      51.791  47.471  44.482  1.00  0.00           H  
ATOM    965  HD3 PRO    69      52.719  48.442  43.469  1.00  0.00           H  
ATOM    966  CG  PRO    69      52.706  46.255  42.904  1.00  0.00           C  
ATOM    967  HG2 PRO    69      53.774  46.141  43.088  1.00  0.00           H  
ATOM    968  HG3 PRO    69      52.167  45.396  43.306  1.00  0.00           H  
ATOM    969  CB  PRO    69      52.229  46.298  41.470  1.00  0.00           C  
ATOM    970  HB2 PRO    69      52.319  45.307  41.026  1.00  0.00           H  
ATOM    971  HB3 PRO    69      52.983  46.966  41.055  1.00  0.00           H  
ATOM    972  CA  PRO    69      50.856  46.946  41.491  1.00  0.00           C  
ATOM    973  HA  PRO    69      50.798  47.614  40.632  1.00  0.00           H  
ATOM    974  C   PRO    69      49.773  45.926  41.376  1.00  0.00           C  
ATOM    975  O   PRO    69      49.692  45.016  42.230  1.00  0.00           O  
ATOM    976  N   GLY    70      48.816  46.098  40.465  1.00  0.00           N  
ATOM    977  H   GLY    70      49.029  46.829  39.802  1.00  0.00           H  
ATOM    978  CA  GLY    70      47.672  45.217  40.270  1.00  0.00           C  
ATOM    979  HA2 GLY    70      48.039  44.210  40.469  1.00  0.00           H  
ATOM    980  HA3 GLY    70      47.435  45.209  39.206  1.00  0.00           H  
ATOM    981  C   GLY    70      46.407  45.628  41.012  1.00  0.00           C  
ATOM    982  O   GLY    70      45.413  44.893  40.881  1.00  0.00           O  
ATOM    983  N   ALA    71      46.407  46.669  41.885  1.00  0.00           N  
ATOM    984  H   ALA    71      47.222  47.263  41.839  1.00  0.00           H  
ATOM    985  CA  ALA    71      45.197  47.133  42.581  1.00  0.00           C  
ATOM    986  HA  ALA    71      44.854  46.473  43.377  1.00  0.00           H  
ATOM    987  CB  ALA    71      45.629  48.480  43.218  1.00  0.00           C  
ATOM    988  HB1 ALA    71      46.361  48.287  44.002  1.00  0.00           H  
ATOM    989  HB2 ALA    71      44.698  48.854  43.643  1.00  0.00           H  
ATOM    990  HB3 ALA    71      46.028  49.097  42.413  1.00  0.00           H  
ATOM    991  C   ALA    71      44.040  47.358  41.590  1.00  0.00           C  
ATOM    992  O   ALA    71      44.354  47.681  40.477  1.00  0.00           O  
ATOM    993  N   GLY    72      42.783  47.239  42.056  1.00  0.00           N  
ATOM    994  H   GLY    72      42.751  46.888  43.002  1.00  0.00           H  
ATOM    995  CA  GLY    72      41.594  47.262  41.289  1.00  0.00           C  
ATOM    996  HA2 GLY    72      41.871  46.771  40.356  1.00  0.00           H  
ATOM    997  HA3 GLY    72      40.747  46.749  41.743  1.00  0.00           H  
ATOM    998  C   GLY    72      41.098  48.658  41.004  1.00  0.00           C  
ATOM    999  O   GLY    72      41.684  49.579  41.465  1.00  0.00           O  
ATOM   1000  N   ALA    73      39.934  48.739  40.304  1.00  0.00           N  
ATOM   1001  H   ALA    73      39.479  47.902  39.968  1.00  0.00           H  
ATOM   1002  CA  ALA    73      39.317  50.038  39.989  1.00  0.00           C  
ATOM   1003  HA  ALA    73      40.028  50.752  39.571  1.00  0.00           H  
ATOM   1004  CB  ALA    73      38.192  49.705  39.018  1.00  0.00           C  
ATOM   1005  HB1 ALA    73      38.576  49.254  38.102  1.00  0.00           H  
ATOM   1006  HB2 ALA    73      37.631  48.883  39.462  1.00  0.00           H  
ATOM   1007  HB3 ALA    73      37.578  50.587  38.839  1.00  0.00           H  
ATOM   1008  C   ALA    73      38.727  50.645  41.259  1.00  0.00           C  
ATOM   1009  O   ALA    73      38.259  49.951  42.128  1.00  0.00           O  
ATOM   1010  N   ALA    74      38.836  51.918  41.485  1.00  0.00           N  
ATOM   1011  H   ALA    74      39.378  52.513  40.874  1.00  0.00           H  
ATOM   1012  CA  ALA    74      38.414  52.617  42.752  1.00  0.00           C  
ATOM   1013  HA  ALA    74      38.791  52.145  43.659  1.00  0.00           H  
ATOM   1014  CB  ALA    74      39.208  53.970  42.833  1.00  0.00           C  
ATOM   1015  HB1 ALA    74      39.105  54.404  41.839  1.00  0.00           H  
ATOM   1016  HB2 ALA    74      38.780  54.798  43.398  1.00  0.00           H  
ATOM   1017  HB3 ALA    74      40.235  53.776  43.141  1.00  0.00           H  
ATOM   1018  C   ALA    74      36.870  52.893  43.023  1.00  0.00           C  
ATOM   1019  O   ALA    74      36.376  53.059  44.144  1.00  0.00           O  
ATOM   1020  N   THR    75      36.145  52.850  41.902  1.00  0.00           N  
ATOM   1021  H   THR    75      36.522  52.635  40.990  1.00  0.00           H  
ATOM   1022  CA  THR    75      34.669  53.030  41.929  1.00  0.00           C  
ATOM   1023  HA  THR    75      34.431  52.851  42.978  1.00  0.00           H  
ATOM   1024  CB  THR    75      34.250  54.432  41.430  1.00  0.00           C  
ATOM   1025  HB  THR    75      33.220  54.663  41.703  1.00  0.00           H  
ATOM   1026  CG2 THR    75      35.078  55.547  42.191  1.00  0.00           C  
ATOM   1027 HG21 THR    75      34.738  56.529  41.863  1.00  0.00           H  
ATOM   1028 HG22 THR    75      36.115  55.342  41.926  1.00  0.00           H  
ATOM   1029 HG23 THR    75      34.880  55.479  43.261  1.00  0.00           H  
ATOM   1030  OG1 THR    75      34.329  54.823  40.056  1.00  0.00           O  
ATOM   1031  HG1 THR    75      33.438  54.994  39.739  1.00  0.00           H  
ATOM   1032  C   THR    75      33.948  51.920  41.105  1.00  0.00           C  
ATOM   1033  O   THR    75      32.774  52.106  40.833  1.00  0.00           O  
ATOM   1034  N   VAL    76      34.549  50.763  40.756  1.00  0.00           N  
ATOM   1035  H   VAL    76      35.469  50.669  41.161  1.00  0.00           H  
ATOM   1036  CA  VAL    76      33.924  49.620  40.118  1.00  0.00           C  
ATOM   1037  HA  VAL    76      32.853  49.711  40.301  1.00  0.00           H  
ATOM   1038  CB  VAL    76      34.341  49.425  38.568  1.00  0.00           C  
ATOM   1039  HB  VAL    76      35.235  48.802  38.577  1.00  0.00           H  
ATOM   1040  CG1 VAL    76      33.295  48.669  37.726  1.00  0.00           C  
ATOM   1041 HG11 VAL    76      33.323  47.587  37.859  1.00  0.00           H  
ATOM   1042 HG12 VAL    76      32.281  48.845  38.085  1.00  0.00           H  
ATOM   1043 HG13 VAL    76      33.256  48.895  36.661  1.00  0.00           H  
ATOM   1044  CG2 VAL    76      34.548  50.783  37.883  1.00  0.00           C  
ATOM   1045 HG21 VAL    76      34.845  50.710  36.837  1.00  0.00           H  
ATOM   1046 HG22 VAL    76      33.594  51.311  37.895  1.00  0.00           H  
ATOM   1047 HG23 VAL    76      35.358  51.311  38.386  1.00  0.00           H  
ATOM   1048  C   VAL    76      34.457  48.327  40.886  1.00  0.00           C  
ATOM   1049  O   VAL    76      35.596  48.305  41.311  1.00  0.00           O  
ATOM   1050  N   ASN    77      33.561  47.345  41.063  1.00  0.00           N  
ATOM   1051  H   ASN    77      32.603  47.506  40.788  1.00  0.00           H  
ATOM   1052  CA  ASN    77      33.803  46.147  41.796  1.00  0.00           C  
ATOM   1053  HA  ASN    77      34.440  46.357  42.655  1.00  0.00           H  
ATOM   1054  CB  ASN    77      32.559  45.727  42.547  1.00  0.00           C  
ATOM   1055  HB2 ASN    77      32.338  46.581  43.187  1.00  0.00           H  
ATOM   1056  HB3 ASN    77      31.796  45.572  41.785  1.00  0.00           H  
ATOM   1057  CG  ASN    77      32.532  44.580  43.509  1.00  0.00           C  
ATOM   1058  OD1 ASN    77      33.577  44.358  44.103  1.00  0.00           O  
ATOM   1059  ND2 ASN    77      31.424  43.903  43.618  1.00  0.00           N  
ATOM   1060 HD21 ASN    77      30.615  44.042  43.030  1.00  0.00           H  
ATOM   1061 HD22 ASN    77      31.398  43.154  44.296  1.00  0.00           H  
ATOM   1062  C   ASN    77      34.405  44.979  40.998  1.00  0.00           C  
ATOM   1063  O   ASN    77      34.034  44.767  39.844  1.00  0.00           O  
ATOM   1064  N   SER    78      35.291  44.209  41.599  1.00  0.00           N  
ATOM   1065  H   SER    78      35.560  44.356  42.561  1.00  0.00           H  
ATOM   1066  CA  SER    78      35.986  43.076  40.983  1.00  0.00           C  
ATOM   1067  HA  SER    78      35.371  42.617  40.209  1.00  0.00           H  
ATOM   1068  CB  SER    78      37.334  43.636  40.505  1.00  0.00           C  
ATOM   1069  HB2 SER    78      37.801  42.855  39.906  1.00  0.00           H  
ATOM   1070  HB3 SER    78      37.187  44.549  39.927  1.00  0.00           H  
ATOM   1071  OG  SER    78      38.182  44.018  41.645  1.00  0.00           O  
ATOM   1072  HG  SER    78      37.875  44.825  42.066  1.00  0.00           H  
ATOM   1073  C   SER    78      36.178  41.985  42.136  1.00  0.00           C  
ATOM   1074  O   SER    78      35.786  42.297  43.273  1.00  0.00           O  
ATOM   1075  N   PRO    79      36.673  40.763  41.727  1.00  0.00           N  
ATOM   1076  CD  PRO    79      36.912  40.248  40.459  1.00  0.00           C  
ATOM   1077  HD2 PRO    79      35.939  40.192  39.972  1.00  0.00           H  
ATOM   1078  HD3 PRO    79      37.529  40.865  39.806  1.00  0.00           H  
ATOM   1079  CG  PRO    79      37.579  38.919  40.555  1.00  0.00           C  
ATOM   1080  HG2 PRO    79      38.649  39.106  40.465  1.00  0.00           H  
ATOM   1081  HG3 PRO    79      37.163  38.279  39.778  1.00  0.00           H  
ATOM   1082  CB  PRO    79      37.183  38.527  41.976  1.00  0.00           C  
ATOM   1083  HB2 PRO    79      36.277  37.930  41.869  1.00  0.00           H  
ATOM   1084  HB3 PRO    79      37.989  37.926  42.398  1.00  0.00           H  
ATOM   1085  CA  PRO    79      37.027  39.801  42.754  1.00  0.00           C  
ATOM   1086  HA  PRO    79      36.199  39.653  43.447  1.00  0.00           H  
ATOM   1087  C   PRO    79      38.302  40.202  43.539  1.00  0.00           C  
ATOM   1088  O   PRO    79      38.981  41.139  43.165  1.00  0.00           O  
ATOM   1089  N   GLY    80      38.454  39.530  44.677  1.00  0.00           N  
ATOM   1090  H   GLY    80      37.956  38.673  44.875  1.00  0.00           H  
ATOM   1091  CA  GLY    80      39.458  39.955  45.628  1.00  0.00           C  
ATOM   1092  HA2 GLY    80      39.684  39.036  46.169  1.00  0.00           H  
ATOM   1093  HA3 GLY    80      40.269  40.382  45.039  1.00  0.00           H  
ATOM   1094  C   GLY    80      38.918  40.964  46.626  1.00  0.00           C  
ATOM   1095  O   GLY    80      39.711  41.777  47.119  1.00  0.00           O  
ATOM   1096  N   ALA    81      37.638  40.847  47.045  1.00  0.00           N  
ATOM   1097  H   ALA    81      37.053  40.134  46.635  1.00  0.00           H  
ATOM   1098  CA  ALA    81      36.981  41.699  48.064  1.00  0.00           C  
ATOM   1099  HA  ALA    81      37.156  42.762  47.898  1.00  0.00           H  
ATOM   1100  CB  ALA    81      35.516  41.466  47.892  1.00  0.00           C  
ATOM   1101  HB1 ALA    81      35.246  40.488  48.290  1.00  0.00           H  
ATOM   1102  HB2 ALA    81      35.131  41.658  46.891  1.00  0.00           H  
ATOM   1103  HB3 ALA    81      34.960  42.180  48.500  1.00  0.00           H  
ATOM   1104  C   ALA    81      37.568  41.522  49.540  1.00  0.00           C  
ATOM   1105  O   ALA    81      37.694  42.495  50.310  1.00  0.00           O  
ATOM   1106  N   VAL    82      38.057  40.353  49.830  1.00  0.00           N  
ATOM   1107  H   VAL    82      37.893  39.585  49.196  1.00  0.00           H  
ATOM   1108  CA  VAL    82      39.167  40.126  50.886  1.00  0.00           C  
ATOM   1109  HA  VAL    82      39.597  41.039  51.297  1.00  0.00           H  
ATOM   1110  CB  VAL    82      38.456  39.448  52.063  1.00  0.00           C  
ATOM   1111  HB  VAL    82      37.792  38.714  51.607  1.00  0.00           H  
ATOM   1112  CG1 VAL    82      39.402  38.778  53.090  1.00  0.00           C  
ATOM   1113 HG11 VAL    82      38.810  38.319  53.881  1.00  0.00           H  
ATOM   1114 HG12 VAL    82      40.015  39.469  53.670  1.00  0.00           H  
ATOM   1115 HG13 VAL    82      40.028  37.962  52.730  1.00  0.00           H  
ATOM   1116  CG2 VAL    82      37.548  40.326  52.923  1.00  0.00           C  
ATOM   1117 HG21 VAL    82      38.125  41.007  53.549  1.00  0.00           H  
ATOM   1118 HG22 VAL    82      36.830  40.841  52.286  1.00  0.00           H  
ATOM   1119 HG23 VAL    82      36.866  39.802  53.593  1.00  0.00           H  
ATOM   1120  C   VAL    82      40.372  39.280  50.395  1.00  0.00           C  
ATOM   1121  O   VAL    82      40.193  38.370  49.554  1.00  0.00           O  
ATOM   1122  N   LYS    83      41.621  39.498  50.908  1.00  0.00           N  
ATOM   1123  H   LYS    83      41.685  40.277  51.547  1.00  0.00           H  
ATOM   1124  CA  LYS    83      42.858  38.816  50.509  1.00  0.00           C  
ATOM   1125  HA  LYS    83      42.550  37.853  50.100  1.00  0.00           H  
ATOM   1126  CB  LYS    83      43.559  39.562  49.422  1.00  0.00           C  
ATOM   1127  HB2 LYS    83      43.809  40.586  49.700  1.00  0.00           H  
ATOM   1128  HB3 LYS    83      44.515  39.064  49.264  1.00  0.00           H  
ATOM   1129  CG  LYS    83      42.799  39.656  48.037  1.00  0.00           C  
ATOM   1130  HG2 LYS    83      42.327  38.715  47.756  1.00  0.00           H  
ATOM   1131  HG3 LYS    83      41.957  40.326  48.211  1.00  0.00           H  
ATOM   1132  CD  LYS    83      43.681  40.128  46.913  1.00  0.00           C  
ATOM   1133  HD2 LYS    83      44.610  39.558  46.906  1.00  0.00           H  
ATOM   1134  HD3 LYS    83      43.294  39.807  45.945  1.00  0.00           H  
ATOM   1135  CE  LYS    83      44.216  41.539  46.847  1.00  0.00           C  
ATOM   1136  HE2 LYS    83      44.894  41.603  45.996  1.00  0.00           H  
ATOM   1137  HE3 LYS    83      44.661  41.727  47.824  1.00  0.00           H  
ATOM   1138  NZ  LYS    83      43.128  42.563  46.739  1.00  0.00           N  
ATOM   1139  HZ1 LYS    83      42.455  42.376  46.009  1.00  0.00           H  
ATOM   1140  HZ2 LYS    83      43.515  43.466  46.504  1.00  0.00           H  
ATOM   1141  HZ3 LYS    83      42.703  42.630  47.652  1.00  0.00           H  
ATOM   1142  C   LYS    83      43.670  38.491  51.823  1.00  0.00           C  
ATOM   1143  O   LYS    83      43.722  39.286  52.771  1.00  0.00           O  
ATOM   1144  N   SER    84      44.457  37.423  51.799  1.00  0.00           N  
ATOM   1145  H   SER    84      44.574  36.954  50.912  1.00  0.00           H  
ATOM   1146  CA  SER    84      45.051  36.817  52.993  1.00  0.00           C  
ATOM   1147  HA  SER    84      44.610  37.195  53.915  1.00  0.00           H  
ATOM   1148  CB  SER    84      45.014  35.299  52.748  1.00  0.00           C  
ATOM   1149  HB2 SER    84      45.537  34.944  51.861  1.00  0.00           H  
ATOM   1150  HB3 SER    84      43.975  34.972  52.803  1.00  0.00           H  
ATOM   1151  OG  SER    84      45.503  34.614  53.888  1.00  0.00           O  
ATOM   1152  HG  SER    84      45.012  33.792  53.963  1.00  0.00           H  
ATOM   1153  C   SER    84      46.542  37.251  53.138  1.00  0.00           C  
ATOM   1154  O   SER    84      47.205  37.662  52.151  1.00  0.00           O  
ATOM   1155  N   GLY    85      47.116  37.242  54.365  1.00  0.00           N  
ATOM   1156  H   GLY    85      46.582  37.105  55.211  1.00  0.00           H  
ATOM   1157  CA  GLY    85      48.518  37.320  54.603  1.00  0.00           C  
ATOM   1158  HA2 GLY    85      48.905  38.213  54.113  1.00  0.00           H  
ATOM   1159  HA3 GLY    85      49.099  36.537  54.114  1.00  0.00           H  
ATOM   1160  C   GLY    85      48.888  37.276  56.122  1.00  0.00           C  
ATOM   1161  O   GLY    85      48.194  37.762  57.053  1.00  0.00           O  
ATOM   1162  N   GLU    86      50.016  36.687  56.384  1.00  0.00           N  
ATOM   1163  H   GLU    86      50.519  36.206  55.652  1.00  0.00           H  
ATOM   1164  CA  GLU    86      50.371  36.254  57.722  1.00  0.00           C  
ATOM   1165  HA  GLU    86      49.480  35.826  58.180  1.00  0.00           H  
ATOM   1166  CB  GLU    86      51.267  35.086  57.679  1.00  0.00           C  
ATOM   1167  HB2 GLU    86      51.250  34.609  58.659  1.00  0.00           H  
ATOM   1168  HB3 GLU    86      50.923  34.224  57.107  1.00  0.00           H  
ATOM   1169  CG  GLU    86      52.761  35.404  57.381  1.00  0.00           C  
ATOM   1170  HG2 GLU    86      53.356  34.557  57.723  1.00  0.00           H  
ATOM   1171  HG3 GLU    86      53.106  36.234  57.998  1.00  0.00           H  
ATOM   1172  CD  GLU    86      53.087  35.610  55.882  1.00  0.00           C  
ATOM   1173  OE1 GLU    86      54.300  35.744  55.591  1.00  0.00           O  
ATOM   1174  OE2 GLU    86      52.201  35.609  54.999  1.00  0.00           O  
ATOM   1175  C   GLU    86      50.900  37.381  58.662  1.00  0.00           C  
ATOM   1176  O   GLU    86      50.975  37.121  59.867  1.00  0.00           O  
ATOM   1177  N   ARG    87      51.309  38.539  58.125  1.00  0.00           N  
ATOM   1178  H   ARG    87      51.112  38.677  57.144  1.00  0.00           H  
ATOM   1179  CA  ARG    87      51.888  39.727  58.844  1.00  0.00           C  
ATOM   1180  HA  ARG    87      52.524  39.357  59.648  1.00  0.00           H  
ATOM   1181  CB  ARG    87      52.768  40.535  57.829  1.00  0.00           C  
ATOM   1182  HB2 ARG    87      52.147  40.608  56.936  1.00  0.00           H  
ATOM   1183  HB3 ARG    87      53.026  41.558  58.103  1.00  0.00           H  
ATOM   1184  CG  ARG    87      54.027  39.826  57.516  1.00  0.00           C  
ATOM   1185  HG2 ARG    87      53.810  38.841  57.103  1.00  0.00           H  
ATOM   1186  HG3 ARG    87      54.545  39.631  58.455  1.00  0.00           H  
ATOM   1187  CD  ARG    87      54.940  40.546  56.489  1.00  0.00           C  
ATOM   1188  HD2 ARG    87      54.729  41.590  56.718  1.00  0.00           H  
ATOM   1189  HD3 ARG    87      55.986  40.268  56.625  1.00  0.00           H  
ATOM   1190  NE  ARG    87      54.684  40.200  55.126  1.00  0.00           N  
ATOM   1191  HE  ARG    87      53.993  39.480  54.973  1.00  0.00           H  
ATOM   1192  CZ  ARG    87      55.137  40.800  54.083  1.00  0.00           C  
ATOM   1193  NH1 ARG    87      55.932  41.868  54.113  1.00  0.00           N  
ATOM   1194 HH11 ARG    87      56.302  42.002  55.043  1.00  0.00           H  
ATOM   1195 HH12 ARG    87      56.280  42.294  53.266  1.00  0.00           H  
ATOM   1196  NH2 ARG    87      54.853  40.339  52.898  1.00  0.00           N  
ATOM   1197 HH21 ARG    87      54.024  39.782  52.752  1.00  0.00           H  
ATOM   1198 HH22 ARG    87      55.381  40.635  52.089  1.00  0.00           H  
ATOM   1199  C   ARG    87      50.849  40.667  59.445  1.00  0.00           C  
ATOM   1200  O   ARG    87      49.717  40.616  59.141  1.00  0.00           O  
ATOM   1201  N   ARG    88      51.261  41.572  60.388  1.00  0.00           N  
ATOM   1202  H   ARG    88      52.182  41.480  60.790  1.00  0.00           H  
ATOM   1203  CA  ARG    88      50.555  42.807  60.869  1.00  0.00           C  
ATOM   1204  HA  ARG    88      49.557  42.501  61.183  1.00  0.00           H  
ATOM   1205  CB  ARG    88      51.286  43.408  62.092  1.00  0.00           C  
ATOM   1206  HB2 ARG    88      52.354  43.523  61.905  1.00  0.00           H  
ATOM   1207  HB3 ARG    88      50.939  44.427  62.262  1.00  0.00           H  
ATOM   1208  CG  ARG    88      51.082  42.509  63.334  1.00  0.00           C  
ATOM   1209  HG2 ARG    88      51.590  41.548  63.263  1.00  0.00           H  
ATOM   1210  HG3 ARG    88      50.043  42.206  63.465  1.00  0.00           H  
ATOM   1211  CD  ARG    88      51.449  43.199  64.658  1.00  0.00           C  
ATOM   1212  HD2 ARG    88      52.491  43.516  64.626  1.00  0.00           H  
ATOM   1213  HD3 ARG    88      50.759  44.034  64.773  1.00  0.00           H  
ATOM   1214  NE  ARG    88      51.218  42.232  65.748  1.00  0.00           N  
ATOM   1215  HE  ARG    88      51.911  41.497  65.744  1.00  0.00           H  
ATOM   1216  CZ  ARG    88      50.428  42.204  66.797  1.00  0.00           C  
ATOM   1217  NH1 ARG    88      50.571  41.189  67.673  1.00  0.00           N  
ATOM   1218 HH11 ARG    88      51.311  40.506  67.601  1.00  0.00           H  
ATOM   1219 HH12 ARG    88      49.853  41.034  68.366  1.00  0.00           H  
ATOM   1220  NH2 ARG    88      49.518  43.128  66.904  1.00  0.00           N  
ATOM   1221 HH21 ARG    88      49.288  43.737  66.132  1.00  0.00           H  
ATOM   1222 HH22 ARG    88      48.971  43.215  67.749  1.00  0.00           H  
ATOM   1223  C   ARG    88      50.375  43.916  59.733  1.00  0.00           C  
ATOM   1224  O   ARG    88      51.351  44.390  59.184  1.00  0.00           O  
ATOM   1225  N   ALA    89      49.135  44.308  59.570  1.00  0.00           N  
ATOM   1226  H   ALA    89      48.439  44.005  60.236  1.00  0.00           H  
ATOM   1227  CA  ALA    89      48.746  45.113  58.408  1.00  0.00           C  
ATOM   1228  HA  ALA    89      49.648  45.295  57.824  1.00  0.00           H  
ATOM   1229  CB  ALA    89      47.762  44.232  57.646  1.00  0.00           C  
ATOM   1230  HB1 ALA    89      46.825  44.019  58.161  1.00  0.00           H  
ATOM   1231  HB2 ALA    89      47.467  44.811  56.772  1.00  0.00           H  
ATOM   1232  HB3 ALA    89      48.348  43.346  57.402  1.00  0.00           H  
ATOM   1233  C   ALA    89      48.188  46.438  58.880  1.00  0.00           C  
ATOM   1234  O   ALA    89      47.915  46.616  60.122  1.00  0.00           O  
ATOM   1235  N   ARG    90      47.876  47.335  57.994  1.00  0.00           N  
ATOM   1236  H   ARG    90      48.204  47.070  57.076  1.00  0.00           H  
ATOM   1237  CA  ARG    90      47.093  48.588  58.239  1.00  0.00           C  
ATOM   1238  HA  ARG    90      46.396  48.396  59.055  1.00  0.00           H  
ATOM   1239  CB  ARG    90      47.971  49.859  58.374  1.00  0.00           C  
ATOM   1240  HB2 ARG    90      48.680  50.078  57.575  1.00  0.00           H  
ATOM   1241  HB3 ARG    90      47.194  50.624  58.391  1.00  0.00           H  
ATOM   1242  CG  ARG    90      48.679  49.791  59.743  1.00  0.00           C  
ATOM   1243  HG2 ARG    90      49.509  49.083  59.756  1.00  0.00           H  
ATOM   1244  HG3 ARG    90      48.016  49.440  60.533  1.00  0.00           H  
ATOM   1245  CD  ARG    90      49.096  51.167  60.321  1.00  0.00           C  
ATOM   1246  HD2 ARG    90      49.222  51.943  59.567  1.00  0.00           H  
ATOM   1247  HD3 ARG    90      48.205  51.516  60.844  1.00  0.00           H  
ATOM   1248  NE  ARG    90      50.323  51.131  61.186  1.00  0.00           N  
ATOM   1249  HE  ARG    90      50.811  50.247  61.165  1.00  0.00           H  
ATOM   1250  CZ  ARG    90      50.945  52.125  61.726  1.00  0.00           C  
ATOM   1251  NH1 ARG    90      50.349  53.270  61.786  1.00  0.00           N  
ATOM   1252 HH11 ARG    90      49.406  53.278  61.426  1.00  0.00           H  
ATOM   1253 HH12 ARG    90      50.786  54.032  62.285  1.00  0.00           H  
ATOM   1254  NH2 ARG    90      52.137  52.028  62.302  1.00  0.00           N  
ATOM   1255 HH21 ARG    90      52.652  51.174  62.146  1.00  0.00           H  
ATOM   1256 HH22 ARG    90      52.458  52.862  62.775  1.00  0.00           H  
ATOM   1257  C   ARG    90      46.055  48.755  57.103  1.00  0.00           C  
ATOM   1258  O   ARG    90      46.313  48.462  55.974  1.00  0.00           O  
ATOM   1259  N   PRO    91      44.858  49.355  57.367  1.00  0.00           N  
ATOM   1260  CD  PRO    91      44.181  49.483  58.694  1.00  0.00           C  
ATOM   1261  HD2 PRO    91      44.510  50.433  59.115  1.00  0.00           H  
ATOM   1262  HD3 PRO    91      44.462  48.625  59.304  1.00  0.00           H  
ATOM   1263  CG  PRO    91      42.667  49.456  58.450  1.00  0.00           C  
ATOM   1264  HG2 PRO    91      42.291  48.446  58.285  1.00  0.00           H  
ATOM   1265  HG3 PRO    91      42.063  50.109  59.080  1.00  0.00           H  
ATOM   1266  CB  PRO    91      42.578  50.047  57.018  1.00  0.00           C  
ATOM   1267  HB2 PRO    91      42.489  51.129  56.928  1.00  0.00           H  
ATOM   1268  HB3 PRO    91      41.668  49.627  56.587  1.00  0.00           H  
ATOM   1269  CA  PRO    91      43.874  49.531  56.342  1.00  0.00           C  
ATOM   1270  HA  PRO    91      43.654  48.599  55.822  1.00  0.00           H  
ATOM   1271  C   PRO    91      44.239  50.589  55.380  1.00  0.00           C  
ATOM   1272  O   PRO    91      44.606  51.721  55.768  1.00  0.00           O  
ATOM   1273  N   GLY    92      44.199  50.296  54.089  1.00  0.00           N  
ATOM   1274  H   GLY    92      43.785  49.414  53.824  1.00  0.00           H  
ATOM   1275  CA  GLY    92      44.469  51.204  52.941  1.00  0.00           C  
ATOM   1276  HA2 GLY    92      43.972  50.983  51.996  1.00  0.00           H  
ATOM   1277  HA3 GLY    92      44.206  52.230  53.197  1.00  0.00           H  
ATOM   1278  C   GLY    92      45.917  51.156  52.479  1.00  0.00           C  
ATOM   1279  O   GLY    92      46.504  52.145  52.060  1.00  0.00           O  
ATOM   1280  N   THR    93      46.525  50.011  52.697  1.00  0.00           N  
ATOM   1281  H   THR    93      45.924  49.248  52.972  1.00  0.00           H  
ATOM   1282  CA  THR    93      47.977  49.719  52.479  1.00  0.00           C  
ATOM   1283  HA  THR    93      48.231  50.446  51.708  1.00  0.00           H  
ATOM   1284  CB  THR    93      48.912  49.872  53.734  1.00  0.00           C  
ATOM   1285  HB  THR    93      49.952  49.687  53.464  1.00  0.00           H  
ATOM   1286  CG2 THR    93      48.847  51.074  54.589  1.00  0.00           C  
ATOM   1287 HG21 THR    93      48.968  52.022  54.064  1.00  0.00           H  
ATOM   1288 HG22 THR    93      49.623  50.990  55.350  1.00  0.00           H  
ATOM   1289 HG23 THR    93      47.828  51.134  54.972  1.00  0.00           H  
ATOM   1290  OG1 THR    93      48.558  48.786  54.657  1.00  0.00           O  
ATOM   1291  HG1 THR    93      47.647  48.782  54.959  1.00  0.00           H  
ATOM   1292  C   THR    93      48.259  48.400  51.894  1.00  0.00           C  
ATOM   1293  O   THR    93      47.377  47.477  51.865  1.00  0.00           O  
ATOM   1294  N   TYR    94      49.475  48.174  51.442  1.00  0.00           N  
ATOM   1295  H   TYR    94      50.113  48.954  51.514  1.00  0.00           H  
ATOM   1296  CA  TYR    94      49.963  46.825  51.180  1.00  0.00           C  
ATOM   1297  HA  TYR    94      49.406  46.037  51.688  1.00  0.00           H  
ATOM   1298  CB  TYR    94      49.692  46.595  49.679  1.00  0.00           C  
ATOM   1299  HB2 TYR    94      49.657  45.546  49.384  1.00  0.00           H  
ATOM   1300  HB3 TYR    94      48.681  46.888  49.397  1.00  0.00           H  
ATOM   1301  CG  TYR    94      50.623  47.439  48.786  1.00  0.00           C  
ATOM   1302  CD1 TYR    94      51.839  46.850  48.295  1.00  0.00           C  
ATOM   1303  HD1 TYR    94      52.136  45.879  48.661  1.00  0.00           H  
ATOM   1304  CE1 TYR    94      52.754  47.543  47.473  1.00  0.00           C  
ATOM   1305  HE1 TYR    94      53.641  47.110  47.035  1.00  0.00           H  
ATOM   1306  CZ  TYR    94      52.412  48.895  47.200  1.00  0.00           C  
ATOM   1307  OH  TYR    94      53.170  49.588  46.302  1.00  0.00           O  
ATOM   1308  HH  TYR    94      53.845  49.056  45.876  1.00  0.00           H  
ATOM   1309  CE2 TYR    94      51.343  49.505  47.822  1.00  0.00           C  
ATOM   1310  HE2 TYR    94      51.116  50.511  47.503  1.00  0.00           H  
ATOM   1311  CD2 TYR    94      50.479  48.775  48.637  1.00  0.00           C  
ATOM   1312  HD2 TYR    94      49.539  49.221  48.929  1.00  0.00           H  
ATOM   1313  C   TYR    94      51.403  46.677  51.547  1.00  0.00           C  
ATOM   1314  O   TYR    94      52.131  47.660  51.655  1.00  0.00           O  
ATOM   1315  N   LEU    95      51.816  45.491  51.757  1.00  0.00           N  
ATOM   1316  H   LEU    95      51.313  44.698  51.386  1.00  0.00           H  
ATOM   1317  CA  LEU    95      53.158  45.146  52.272  1.00  0.00           C  
ATOM   1318  HA  LEU    95      53.421  46.007  52.887  1.00  0.00           H  
ATOM   1319  CB  LEU    95      53.129  43.895  53.178  1.00  0.00           C  
ATOM   1320  HB2 LEU    95      54.111  43.813  53.644  1.00  0.00           H  
ATOM   1321  HB3 LEU    95      52.904  43.051  52.527  1.00  0.00           H  
ATOM   1322  CG  LEU    95      52.012  43.903  54.257  1.00  0.00           C  
ATOM   1323  HG  LEU    95      51.011  43.903  53.825  1.00  0.00           H  
ATOM   1324  CD1 LEU    95      51.973  42.617  55.013  1.00  0.00           C  
ATOM   1325 HD11 LEU    95      52.811  42.483  55.697  1.00  0.00           H  
ATOM   1326 HD12 LEU    95      51.951  41.778  54.318  1.00  0.00           H  
ATOM   1327 HD13 LEU    95      51.079  42.604  55.637  1.00  0.00           H  
ATOM   1328  CD2 LEU    95      52.185  45.003  55.251  1.00  0.00           C  
ATOM   1329 HD21 LEU    95      51.546  45.084  56.130  1.00  0.00           H  
ATOM   1330 HD22 LEU    95      53.166  44.915  55.718  1.00  0.00           H  
ATOM   1331 HD23 LEU    95      52.141  45.971  54.751  1.00  0.00           H  
ATOM   1332  C   LEU    95      54.228  44.977  51.143  1.00  0.00           C  
ATOM   1333  O   LEU    95      53.911  44.964  49.902  1.00  0.00           O  
ATOM   1334  N   LEU    96      55.485  44.792  51.576  1.00  0.00           N  
ATOM   1335  H   LEU    96      55.604  44.890  52.575  1.00  0.00           H  
ATOM   1336  CA  LEU    96      56.626  44.321  50.704  1.00  0.00           C  
ATOM   1337  HA  LEU    96      56.527  44.948  49.818  1.00  0.00           H  
ATOM   1338  CB  LEU    96      57.980  44.619  51.462  1.00  0.00           C  
ATOM   1339  HB2 LEU    96      57.899  44.414  52.530  1.00  0.00           H  
ATOM   1340  HB3 LEU    96      58.738  44.010  50.970  1.00  0.00           H  
ATOM   1341  CG  LEU    96      58.437  46.060  51.232  1.00  0.00           C  
ATOM   1342  HG  LEU    96      58.466  46.183  50.149  1.00  0.00           H  
ATOM   1343  CD1 LEU    96      57.581  47.148  51.829  1.00  0.00           C  
ATOM   1344 HD11 LEU    96      57.226  46.878  52.823  1.00  0.00           H  
ATOM   1345 HD12 LEU    96      58.059  48.125  51.760  1.00  0.00           H  
ATOM   1346 HD13 LEU    96      56.663  47.268  51.254  1.00  0.00           H  
ATOM   1347  CD2 LEU    96      59.870  46.292  51.770  1.00  0.00           C  
ATOM   1348 HD21 LEU    96      59.957  46.384  52.852  1.00  0.00           H  
ATOM   1349 HD22 LEU    96      60.589  45.533  51.464  1.00  0.00           H  
ATOM   1350 HD23 LEU    96      60.224  47.228  51.338  1.00  0.00           H  
ATOM   1351  C   LEU    96      56.489  42.837  50.358  1.00  0.00           C  
ATOM   1352  O   LEU    96      56.208  42.085  51.264  1.00  0.00           O  
ATOM   1353  N   GLN    97      56.653  42.499  49.073  1.00  0.00           N  
ATOM   1354  H   GLN    97      56.722  43.215  48.365  1.00  0.00           H  
ATOM   1355  CA  GLN    97      56.496  41.197  48.505  1.00  0.00           C  
ATOM   1356  HA  GLN    97      55.748  40.631  49.059  1.00  0.00           H  
ATOM   1357  CB  GLN    97      55.984  41.447  47.053  1.00  0.00           C  
ATOM   1358  HB2 GLN    97      55.044  41.990  47.143  1.00  0.00           H  
ATOM   1359  HB3 GLN    97      56.765  41.926  46.462  1.00  0.00           H  
ATOM   1360  CG  GLN    97      55.537  40.239  46.238  1.00  0.00           C  
ATOM   1361  HG2 GLN    97      55.539  39.328  46.837  1.00  0.00           H  
ATOM   1362  HG3 GLN    97      54.470  40.345  46.041  1.00  0.00           H  
ATOM   1363  CD  GLN    97      56.189  39.986  44.906  1.00  0.00           C  
ATOM   1364  OE1 GLN    97      56.990  39.129  44.686  1.00  0.00           O  
ATOM   1365  NE2 GLN    97      55.922  40.806  43.923  1.00  0.00           N  
ATOM   1366 HE21 GLN    97      55.224  41.537  43.911  1.00  0.00           H  
ATOM   1367 HE22 GLN    97      56.213  40.376  43.056  1.00  0.00           H  
ATOM   1368  C   GLN    97      57.711  40.242  48.592  1.00  0.00           C  
ATOM   1369  O   GLN    97      57.558  39.026  48.524  1.00  0.00           O  
ATOM   1370  N   ASP    98      58.901  40.848  48.761  1.00  0.00           N  
ATOM   1371  H   ASP    98      58.831  41.833  48.969  1.00  0.00           H  
ATOM   1372  CA  ASP    98      60.201  40.124  48.891  1.00  0.00           C  
ATOM   1373  HA  ASP    98      60.094  39.189  49.441  1.00  0.00           H  
ATOM   1374  CB  ASP    98      60.650  39.805  47.449  1.00  0.00           C  
ATOM   1375  HB2 ASP    98      61.199  40.667  47.071  1.00  0.00           H  
ATOM   1376  HB3 ASP    98      59.760  39.499  46.900  1.00  0.00           H  
ATOM   1377  CG  ASP    98      61.567  38.507  47.493  1.00  0.00           C  
ATOM   1378  OD1 ASP    98      62.525  38.418  46.649  1.00  0.00           O  
ATOM   1379  OD2 ASP    98      61.364  37.694  48.377  1.00  0.00           O  
ATOM   1380  C   ASP    98      61.216  40.965  49.611  1.00  0.00           C  
ATOM   1381  O   ASP    98      60.994  42.151  49.844  1.00  0.00           O  
ATOM   1382  N   GLY    99      62.416  40.473  49.953  1.00  0.00           N  
ATOM   1383  H   GLY    99      62.579  39.480  49.861  1.00  0.00           H  
ATOM   1384  CA  GLY    99      63.506  41.190  50.612  1.00  0.00           C  
ATOM   1385  HA2 GLY    99      64.376  40.537  50.683  1.00  0.00           H  
ATOM   1386  HA3 GLY    99      63.745  42.033  49.964  1.00  0.00           H  
ATOM   1387  C   GLY    99      63.248  41.715  52.075  1.00  0.00           C  
ATOM   1388  O   GLY    99      64.225  42.238  52.679  1.00  0.00           O  
ATOM   1389  N   TYR   100      62.054  41.560  52.601  1.00  0.00           N  
ATOM   1390  H   TYR   100      61.324  40.998  52.187  1.00  0.00           H  
ATOM   1391  CA  TYR   100      61.631  42.167  53.879  1.00  0.00           C  
ATOM   1392  HA  TYR   100      61.982  43.199  53.900  1.00  0.00           H  
ATOM   1393  CB  TYR   100      60.128  42.206  53.978  1.00  0.00           C  
ATOM   1394  HB2 TYR   100      59.714  43.043  53.416  1.00  0.00           H  
ATOM   1395  HB3 TYR   100      59.892  42.646  54.946  1.00  0.00           H  
ATOM   1396  CG  TYR   100      59.320  40.953  53.665  1.00  0.00           C  
ATOM   1397  CD1 TYR   100      59.069  40.011  54.731  1.00  0.00           C  
ATOM   1398  HD1 TYR   100      59.483  40.165  55.716  1.00  0.00           H  
ATOM   1399  CE1 TYR   100      58.497  38.794  54.381  1.00  0.00           C  
ATOM   1400  HE1 TYR   100      58.360  38.005  55.106  1.00  0.00           H  
ATOM   1401  CZ  TYR   100      58.057  38.564  53.085  1.00  0.00           C  
ATOM   1402  OH  TYR   100      57.443  37.304  52.811  1.00  0.00           O  
ATOM   1403  HH  TYR   100      57.091  37.349  51.919  1.00  0.00           H  
ATOM   1404  CE2 TYR   100      58.286  39.453  52.067  1.00  0.00           C  
ATOM   1405  HE2 TYR   100      57.888  39.276  51.079  1.00  0.00           H  
ATOM   1406  CD2 TYR   100      58.974  40.678  52.342  1.00  0.00           C  
ATOM   1407  HD2 TYR   100      59.148  41.426  51.583  1.00  0.00           H  
ATOM   1408  C   TYR   100      62.238  41.370  55.109  1.00  0.00           C  
ATOM   1409  O   TYR   100      62.534  42.000  56.153  1.00  0.00           O  
ATOM   1410  N   ALA   101      62.336  40.096  54.887  1.00  0.00           N  
ATOM   1411  H   ALA   101      62.046  39.700  54.004  1.00  0.00           H  
ATOM   1412  CA  ALA   101      62.962  39.091  55.829  1.00  0.00           C  
ATOM   1413  HA  ALA   101      63.521  39.598  56.615  1.00  0.00           H  
ATOM   1414  CB  ALA   101      61.925  38.274  56.668  1.00  0.00           C  
ATOM   1415  HB1 ALA   101      62.517  37.796  57.448  1.00  0.00           H  
ATOM   1416  HB2 ALA   101      61.449  37.514  56.048  1.00  0.00           H  
ATOM   1417  HB3 ALA   101      61.200  38.903  57.184  1.00  0.00           H  
ATOM   1418  C   ALA   101      64.046  38.348  55.024  1.00  0.00           C  
ATOM   1419  O   ALA   101      63.966  37.168  54.835  1.00  0.00           O  
ATOM   1420  N   PHE   102      65.014  39.029  54.478  1.00  0.00           N  
ATOM   1421  H   PHE   102      64.989  40.030  54.610  1.00  0.00           H  
ATOM   1422  CA  PHE   102      66.176  38.485  53.743  1.00  0.00           C  
ATOM   1423  HA  PHE   102      65.774  37.759  53.037  1.00  0.00           H  
ATOM   1424  CB  PHE   102      66.846  39.617  53.005  1.00  0.00           C  
ATOM   1425  HB2 PHE   102      67.187  40.326  53.758  1.00  0.00           H  
ATOM   1426  HB3 PHE   102      66.031  40.080  52.449  1.00  0.00           H  
ATOM   1427  CG  PHE   102      67.935  39.231  52.037  1.00  0.00           C  
ATOM   1428  CD1 PHE   102      69.289  39.555  52.263  1.00  0.00           C  
ATOM   1429  HD1 PHE   102      69.560  40.021  53.198  1.00  0.00           H  
ATOM   1430  CE1 PHE   102      70.254  39.365  51.216  1.00  0.00           C  
ATOM   1431  HE1 PHE   102      71.274  39.667  51.404  1.00  0.00           H  
ATOM   1432  CZ  PHE   102      69.868  38.747  50.002  1.00  0.00           C  
ATOM   1433  HZ  PHE   102      70.689  38.563  49.325  1.00  0.00           H  
ATOM   1434  CE2 PHE   102      68.524  38.448  49.767  1.00  0.00           C  
ATOM   1435  HE2 PHE   102      68.221  38.135  48.779  1.00  0.00           H  
ATOM   1436  CD2 PHE   102      67.544  38.742  50.756  1.00  0.00           C  
ATOM   1437  HD2 PHE   102      66.543  38.480  50.445  1.00  0.00           H  
ATOM   1438  C   PHE   102      67.160  37.695  54.576  1.00  0.00           C  
ATOM   1439  O   PHE   102      67.384  38.082  55.716  1.00  0.00           O  
ATOM   1440  N   PRO   103      67.908  36.663  54.165  1.00  0.00           N  
ATOM   1441  CD  PRO   103      67.720  35.916  52.902  1.00  0.00           C  
ATOM   1442  HD2 PRO   103      68.404  36.217  52.109  1.00  0.00           H  
ATOM   1443  HD3 PRO   103      66.712  35.959  52.489  1.00  0.00           H  
ATOM   1444  CG  PRO   103      68.096  34.477  53.274  1.00  0.00           C  
ATOM   1445  HG2 PRO   103      67.243  33.981  53.737  1.00  0.00           H  
ATOM   1446  HG3 PRO   103      68.391  33.959  52.361  1.00  0.00           H  
ATOM   1447  CB  PRO   103      69.194  34.608  54.332  1.00  0.00           C  
ATOM   1448  HB2 PRO   103      70.173  34.760  53.878  1.00  0.00           H  
ATOM   1449  HB3 PRO   103      69.295  33.761  55.010  1.00  0.00           H  
ATOM   1450  CA  PRO   103      68.812  35.899  55.046  1.00  0.00           C  
ATOM   1451  HA  PRO   103      68.138  35.611  55.853  1.00  0.00           H  
ATOM   1452  C   PRO   103      70.013  36.737  55.557  1.00  0.00           C  
ATOM   1453  O   PRO   103      70.669  37.513  54.790  1.00  0.00           O  
ATOM   1454  N   GLY   104      70.333  36.529  56.838  1.00  0.00           N  
ATOM   1455  H   GLY   104      69.876  35.846  57.425  1.00  0.00           H  
ATOM   1456  CA  GLY   104      71.392  37.277  57.578  1.00  0.00           C  
ATOM   1457  HA2 GLY   104      72.050  37.750  56.849  1.00  0.00           H  
ATOM   1458  HA3 GLY   104      71.829  36.574  58.287  1.00  0.00           H  
ATOM   1459  C   GLY   104      70.803  38.480  58.398  1.00  0.00           C  
ATOM   1460  O   GLY   104      71.532  38.885  59.304  1.00  0.00           O  
ATOM   1461  N   GLU   105      69.662  39.053  58.112  1.00  0.00           N  
ATOM   1462  H   GLU   105      69.240  38.634  57.296  1.00  0.00           H  
ATOM   1463  CA  GLU   105      69.110  40.291  58.512  1.00  0.00           C  
ATOM   1464  HA  GLU   105      69.864  40.914  58.993  1.00  0.00           H  
ATOM   1465  CB  GLU   105      68.656  41.113  57.281  1.00  0.00           C  
ATOM   1466  HB2 GLU   105      68.349  42.112  57.589  1.00  0.00           H  
ATOM   1467  HB3 GLU   105      67.812  40.562  56.864  1.00  0.00           H  
ATOM   1468  CG  GLU   105      69.883  41.295  56.284  1.00  0.00           C  
ATOM   1469  HG2 GLU   105      70.195  40.313  55.928  1.00  0.00           H  
ATOM   1470  HG3 GLU   105      69.468  41.902  55.479  1.00  0.00           H  
ATOM   1471  CD  GLU   105      71.156  41.959  56.806  1.00  0.00           C  
ATOM   1472  OE1 GLU   105      72.254  41.904  56.271  1.00  0.00           O  
ATOM   1473  OE2 GLU   105      71.218  42.452  57.939  1.00  0.00           O  
ATOM   1474  C   GLU   105      68.034  40.216  59.651  1.00  0.00           C  
ATOM   1475  O   GLU   105      67.226  39.312  59.637  1.00  0.00           O  
ATOM   1476  N   ASP   106      67.962  41.227  60.547  1.00  0.00           N  
ATOM   1477  H   ASP   106      68.557  42.039  60.470  1.00  0.00           H  
ATOM   1478  CA  ASP   106      66.662  41.340  61.278  1.00  0.00           C  
ATOM   1479  HA  ASP   106      66.290  40.392  61.665  1.00  0.00           H  
ATOM   1480  CB  ASP   106      66.917  42.234  62.603  1.00  0.00           C  
ATOM   1481  HB2 ASP   106      67.174  43.271  62.384  1.00  0.00           H  
ATOM   1482  HB3 ASP   106      65.966  42.208  63.135  1.00  0.00           H  
ATOM   1483  CG  ASP   106      68.014  41.674  63.591  1.00  0.00           C  
ATOM   1484  OD1 ASP   106      68.283  42.405  64.616  1.00  0.00           O  
ATOM   1485  OD2 ASP   106      68.524  40.498  63.468  1.00  0.00           O  
ATOM   1486  C   ASP   106      65.579  41.974  60.444  1.00  0.00           C  
ATOM   1487  O   ASP   106      64.467  41.692  60.703  1.00  0.00           O  
ATOM   1488  N   GLY   107      65.913  42.830  59.510  1.00  0.00           N  
ATOM   1489  H   GLY   107      66.882  43.086  59.387  1.00  0.00           H  
ATOM   1490  CA  GLY   107      65.086  43.237  58.401  1.00  0.00           C  
ATOM   1491  HA2 GLY   107      65.703  43.547  57.558  1.00  0.00           H  
ATOM   1492  HA3 GLY   107      64.426  42.431  58.083  1.00  0.00           H  
ATOM   1493  C   GLY   107      64.058  44.333  58.842  1.00  0.00           C  
ATOM   1494  O   GLY   107      64.221  44.921  59.856  1.00  0.00           O  
ATOM   1495  N   MET   108      62.969  44.432  58.129  1.00  0.00           N  
ATOM   1496  H   MET   108      62.943  43.869  57.290  1.00  0.00           H  
ATOM   1497  CA  MET   108      61.775  45.244  58.418  1.00  0.00           C  
ATOM   1498  HA  MET   108      61.543  45.317  59.481  1.00  0.00           H  
ATOM   1499  CB  MET   108      61.867  46.674  57.859  1.00  0.00           C  
ATOM   1500  HB2 MET   108      62.327  46.661  56.871  1.00  0.00           H  
ATOM   1501  HB3 MET   108      60.936  47.234  57.777  1.00  0.00           H  
ATOM   1502  CG  MET   108      62.853  47.430  58.803  1.00  0.00           C  
ATOM   1503  HG2 MET   108      63.884  47.098  58.677  1.00  0.00           H  
ATOM   1504  HG3 MET   108      62.533  47.124  59.799  1.00  0.00           H  
ATOM   1505  SD  MET   108      62.742  49.195  58.680  1.00  0.00           S  
ATOM   1506  CE  MET   108      62.697  49.305  56.827  1.00  0.00           C  
ATOM   1507  HE1 MET   108      63.351  48.603  56.309  1.00  0.00           H  
ATOM   1508  HE2 MET   108      61.672  49.043  56.563  1.00  0.00           H  
ATOM   1509  HE3 MET   108      63.050  50.303  56.567  1.00  0.00           H  
ATOM   1510  C   MET   108      60.587  44.431  57.875  1.00  0.00           C  
ATOM   1511  O   MET   108      60.053  44.847  56.827  1.00  0.00           O  
ATOM   1512  N   PRO   109      60.223  43.269  58.453  1.00  0.00           N  
ATOM   1513  CD  PRO   109      60.794  42.747  59.695  1.00  0.00           C  
ATOM   1514  HD2 PRO   109      61.853  42.844  59.936  1.00  0.00           H  
ATOM   1515  HD3 PRO   109      60.260  43.212  60.524  1.00  0.00           H  
ATOM   1516  CG  PRO   109      60.546  41.205  59.595  1.00  0.00           C  
ATOM   1517  HG2 PRO   109      61.323  40.885  58.901  1.00  0.00           H  
ATOM   1518  HG3 PRO   109      60.558  40.687  60.554  1.00  0.00           H  
ATOM   1519  CB  PRO   109      59.257  41.106  58.834  1.00  0.00           C  
ATOM   1520  HB2 PRO   109      58.438  41.258  59.537  1.00  0.00           H  
ATOM   1521  HB3 PRO   109      59.105  40.161  58.311  1.00  0.00           H  
ATOM   1522  CA  PRO   109      59.355  42.238  57.869  1.00  0.00           C  
ATOM   1523  HA  PRO   109      59.833  41.947  56.934  1.00  0.00           H  
ATOM   1524  C   PRO   109      58.012  42.768  57.484  1.00  0.00           C  
ATOM   1525  O   PRO   109      57.452  42.544  56.401  1.00  0.00           O  
ATOM   1526  N   VAL   110      57.336  43.560  58.298  1.00  0.00           N  
ATOM   1527  H   VAL   110      57.873  43.822  59.112  1.00  0.00           H  
ATOM   1528  CA  VAL   110      55.911  44.065  58.132  1.00  0.00           C  
ATOM   1529  HA  VAL   110      55.339  43.422  57.462  1.00  0.00           H  
ATOM   1530  CB  VAL   110      55.129  43.791  59.412  1.00  0.00           C  
ATOM   1531  HB  VAL   110      54.059  43.891  59.229  1.00  0.00           H  
ATOM   1532  CG1 VAL   110      55.481  42.443  60.053  1.00  0.00           C  
ATOM   1533 HG11 VAL   110      54.838  42.344  60.927  1.00  0.00           H  
ATOM   1534 HG12 VAL   110      56.530  42.224  60.253  1.00  0.00           H  
ATOM   1535 HG13 VAL   110      55.108  41.660  59.392  1.00  0.00           H  
ATOM   1536  CG2 VAL   110      55.343  44.864  60.503  1.00  0.00           C  
ATOM   1537 HG21 VAL   110      56.372  44.784  60.853  1.00  0.00           H  
ATOM   1538 HG22 VAL   110      55.078  45.869  60.174  1.00  0.00           H  
ATOM   1539 HG23 VAL   110      54.639  44.525  61.263  1.00  0.00           H  
ATOM   1540  C   VAL   110      55.811  45.484  57.555  1.00  0.00           C  
ATOM   1541  O   VAL   110      54.720  46.109  57.605  1.00  0.00           O  
ATOM   1542  N   ALA   111      56.882  45.925  56.830  1.00  0.00           N  
ATOM   1543  H   ALA   111      57.732  45.382  56.790  1.00  0.00           H  
ATOM   1544  CA  ALA   111      56.929  47.260  56.237  1.00  0.00           C  
ATOM   1545  HA  ALA   111      56.808  47.966  57.058  1.00  0.00           H  
ATOM   1546  CB  ALA   111      58.306  47.405  55.516  1.00  0.00           C  
ATOM   1547  HB1 ALA   111      58.707  46.441  55.203  1.00  0.00           H  
ATOM   1548  HB2 ALA   111      58.244  48.116  54.692  1.00  0.00           H  
ATOM   1549  HB3 ALA   111      58.906  47.707  56.374  1.00  0.00           H  
ATOM   1550  C   ALA   111      55.754  47.410  55.150  1.00  0.00           C  
ATOM   1551  O   ALA   111      55.499  46.471  54.381  1.00  0.00           O  
ATOM   1552  N   ALA   112      55.031  48.529  55.036  1.00  0.00           N  
ATOM   1553  H   ALA   112      55.345  49.326  55.572  1.00  0.00           H  
ATOM   1554  CA  ALA   112      53.873  48.880  54.154  1.00  0.00           C  
ATOM   1555  HA  ALA   112      53.910  48.127  53.368  1.00  0.00           H  
ATOM   1556  CB  ALA   112      52.703  48.642  55.114  1.00  0.00           C  
ATOM   1557  HB1 ALA   112      52.432  49.538  55.673  1.00  0.00           H  
ATOM   1558  HB2 ALA   112      51.804  48.496  54.516  1.00  0.00           H  
ATOM   1559  HB3 ALA   112      52.859  47.771  55.751  1.00  0.00           H  
ATOM   1560  C   ALA   112      53.870  50.280  53.517  1.00  0.00           C  
ATOM   1561  O   ALA   112      54.647  51.112  53.942  1.00  0.00           O  
ATOM   1562  N   MET   113      53.015  50.480  52.498  1.00  0.00           N  
ATOM   1563  H   MET   113      52.541  49.626  52.243  1.00  0.00           H  
ATOM   1564  CA  MET   113      52.900  51.531  51.502  1.00  0.00           C  
ATOM   1565  HA  MET   113      53.304  52.421  51.984  1.00  0.00           H  
ATOM   1566  CB  MET   113      53.717  51.161  50.358  1.00  0.00           C  
ATOM   1567  HB2 MET   113      53.490  52.034  49.746  1.00  0.00           H  
ATOM   1568  HB3 MET   113      53.300  50.246  49.937  1.00  0.00           H  
ATOM   1569  CG  MET   113      55.237  51.057  50.508  1.00  0.00           C  
ATOM   1570  HG2 MET   113      55.704  51.887  51.038  1.00  0.00           H  
ATOM   1571  HG3 MET   113      55.412  50.208  51.170  1.00  0.00           H  
ATOM   1572  SD  MET   113      56.240  50.603  49.073  1.00  0.00           S  
ATOM   1573  CE  MET   113      57.887  50.644  49.812  1.00  0.00           C  
ATOM   1574  HE1 MET   113      57.847  50.081  50.745  1.00  0.00           H  
ATOM   1575  HE2 MET   113      58.090  51.695  50.016  1.00  0.00           H  
ATOM   1576  HE3 MET   113      58.539  50.180  49.071  1.00  0.00           H  
ATOM   1577  C   MET   113      51.377  51.726  51.163  1.00  0.00           C  
ATOM   1578  O   MET   113      50.555  50.886  51.582  1.00  0.00           O  
ATOM   1579  N   SER   114      51.045  52.770  50.375  1.00  0.00           N  
ATOM   1580  H   SER   114      51.747  53.395  50.006  1.00  0.00           H  
ATOM   1581  CA  SER   114      49.741  53.094  49.813  1.00  0.00           C  
ATOM   1582  HA  SER   114      49.042  52.263  49.723  1.00  0.00           H  
ATOM   1583  CB  SER   114      49.066  54.246  50.658  1.00  0.00           C  
ATOM   1584  HB2 SER   114      49.698  55.120  50.817  1.00  0.00           H  
ATOM   1585  HB3 SER   114      48.211  54.601  50.084  1.00  0.00           H  
ATOM   1586  OG  SER   114      48.666  53.796  51.928  1.00  0.00           O  
ATOM   1587  HG  SER   114      47.978  53.130  51.855  1.00  0.00           H  
ATOM   1588  C   SER   114      50.061  53.686  48.425  1.00  0.00           C  
ATOM   1589  O   SER   114      51.174  54.223  48.309  1.00  0.00           O  
ATOM   1590  N   SER   115      49.047  53.824  47.572  1.00  0.00           N  
ATOM   1591  H   SER   115      48.185  53.307  47.671  1.00  0.00           H  
ATOM   1592  CA  SER   115      49.380  54.353  46.255  1.00  0.00           C  
ATOM   1593  HA  SER   115      50.160  55.099  46.404  1.00  0.00           H  
ATOM   1594  CB  SER   115      49.968  53.184  45.437  1.00  0.00           C  
ATOM   1595  HB2 SER   115      50.872  52.814  45.920  1.00  0.00           H  
ATOM   1596  HB3 SER   115      49.274  52.363  45.254  1.00  0.00           H  
ATOM   1597  OG  SER   115      50.603  53.684  44.295  1.00  0.00           O  
ATOM   1598  HG  SER   115      51.380  54.198  44.525  1.00  0.00           H  
ATOM   1599  C   SER   115      48.207  54.913  45.549  1.00  0.00           C  
ATOM   1600  O   SER   115      47.439  54.182  45.003  1.00  0.00           O  
ATOM   1601  N   ASN   116      48.105  56.274  45.486  1.00  0.00           N  
ATOM   1602  H   ASN   116      48.854  56.817  45.889  1.00  0.00           H  
ATOM   1603  CA  ASN   116      46.970  57.042  45.088  1.00  0.00           C  
ATOM   1604  HA  ASN   116      46.632  56.793  44.082  1.00  0.00           H  
ATOM   1605  CB  ASN   116      45.789  56.657  46.080  1.00  0.00           C  
ATOM   1606  HB2 ASN   116      44.953  57.356  46.088  1.00  0.00           H  
ATOM   1607  HB3 ASN   116      45.320  55.724  45.768  1.00  0.00           H  
ATOM   1608  CG  ASN   116      46.171  56.491  47.489  1.00  0.00           C  
ATOM   1609  OD1 ASN   116      46.323  55.447  48.024  1.00  0.00           O  
ATOM   1610  ND2 ASN   116      46.486  57.557  48.162  1.00  0.00           N  
ATOM   1611 HD21 ASN   116      46.564  58.433  47.666  1.00  0.00           H  
ATOM   1612 HD22 ASN   116      46.732  57.465  49.137  1.00  0.00           H  
ATOM   1613  C   ASN   116      47.317  58.548  45.175  1.00  0.00           C  
ATOM   1614  O   ASN   116      48.145  58.908  45.990  1.00  0.00           O  
ATOM   1615  N   VAL   117      46.710  59.439  44.414  1.00  0.00           N  
ATOM   1616  H   VAL   117      46.098  59.096  43.688  1.00  0.00           H  
ATOM   1617  CA  VAL   117      46.531  60.850  44.817  1.00  0.00           C  
ATOM   1618  HA  VAL   117      47.491  61.331  44.632  1.00  0.00           H  
ATOM   1619  CB  VAL   117      45.585  61.670  43.999  1.00  0.00           C  
ATOM   1620  HB  VAL   117      44.553  61.398  44.221  1.00  0.00           H  
ATOM   1621  CG1 VAL   117      45.748  63.191  44.365  1.00  0.00           C  
ATOM   1622 HG11 VAL   117      45.180  63.418  45.267  1.00  0.00           H  
ATOM   1623 HG12 VAL   117      45.414  63.852  43.565  1.00  0.00           H  
ATOM   1624 HG13 VAL   117      46.749  63.578  44.557  1.00  0.00           H  
ATOM   1625  CG2 VAL   117      45.706  61.387  42.482  1.00  0.00           C  
ATOM   1626 HG21 VAL   117      45.145  60.482  42.246  1.00  0.00           H  
ATOM   1627 HG22 VAL   117      45.195  62.164  41.914  1.00  0.00           H  
ATOM   1628 HG23 VAL   117      46.711  61.302  42.069  1.00  0.00           H  
ATOM   1629  C   VAL   117      46.255  60.956  46.323  1.00  0.00           C  
ATOM   1630  O   VAL   117      45.217  60.465  46.817  1.00  0.00           O  
ATOM   1631  N   GLY   118      47.212  61.449  47.059  1.00  0.00           N  
ATOM   1632  H   GLY   118      48.156  61.522  46.707  1.00  0.00           H  
ATOM   1633  CA  GLY   118      47.136  61.625  48.531  1.00  0.00           C  
ATOM   1634  HA2 GLY   118      46.131  61.356  48.856  1.00  0.00           H  
ATOM   1635  HA3 GLY   118      47.228  62.682  48.784  1.00  0.00           H  
ATOM   1636  C   GLY   118      48.142  60.763  49.284  1.00  0.00           C  
ATOM   1637  O   GLY   118      48.197  60.942  50.514  1.00  0.00           O  
ATOM   1638  N   GLY   119      48.881  59.826  48.698  1.00  0.00           N  
ATOM   1639  H   GLY   119      48.770  59.620  47.715  1.00  0.00           H  
ATOM   1640  CA  GLY   119      49.829  58.961  49.396  1.00  0.00           C  
ATOM   1641  HA2 GLY   119      50.577  59.539  49.938  1.00  0.00           H  
ATOM   1642  HA3 GLY   119      50.340  58.220  48.781  1.00  0.00           H  
ATOM   1643  C   GLY   119      49.137  58.211  50.558  1.00  0.00           C  
ATOM   1644  O   GLY   119      47.963  57.883  50.549  1.00  0.00           O  
ATOM   1645  N   MET   120      49.926  57.848  51.552  1.00  0.00           N  
ATOM   1646  H   MET   120      50.875  58.192  51.575  1.00  0.00           H  
ATOM   1647  CA  MET   120      49.377  57.144  52.735  1.00  0.00           C  
ATOM   1648  HA  MET   120      48.725  56.342  52.388  1.00  0.00           H  
ATOM   1649  CB  MET   120      50.594  56.654  53.551  1.00  0.00           C  
ATOM   1650  HB2 MET   120      51.235  57.529  53.657  1.00  0.00           H  
ATOM   1651  HB3 MET   120      50.284  56.245  54.513  1.00  0.00           H  
ATOM   1652  CG  MET   120      51.390  55.563  52.848  1.00  0.00           C  
ATOM   1653  HG2 MET   120      50.662  54.762  52.716  1.00  0.00           H  
ATOM   1654  HG3 MET   120      51.709  55.991  51.898  1.00  0.00           H  
ATOM   1655  SD  MET   120      52.810  54.776  53.675  1.00  0.00           S  
ATOM   1656  CE  MET   120      54.074  56.011  53.284  1.00  0.00           C  
ATOM   1657  HE1 MET   120      54.170  56.164  52.209  1.00  0.00           H  
ATOM   1658  HE2 MET   120      54.998  55.668  53.748  1.00  0.00           H  
ATOM   1659  HE3 MET   120      53.775  56.940  53.771  1.00  0.00           H  
ATOM   1660  C   MET   120      48.587  58.066  53.638  1.00  0.00           C  
ATOM   1661  O   MET   120      47.805  57.519  54.466  1.00  0.00           O  
ATOM   1662  N   ALA   121      48.636  59.438  53.455  1.00  0.00           N  
ATOM   1663  H   ALA   121      49.150  59.853  52.691  1.00  0.00           H  
ATOM   1664  CA  ALA   121      47.695  60.323  54.153  1.00  0.00           C  
ATOM   1665  HA  ALA   121      47.790  60.147  55.225  1.00  0.00           H  
ATOM   1666  CB  ALA   121      48.388  61.690  53.955  1.00  0.00           C  
ATOM   1667  HB1 ALA   121      47.803  62.526  54.337  1.00  0.00           H  
ATOM   1668  HB2 ALA   121      48.528  61.777  52.877  1.00  0.00           H  
ATOM   1669  HB3 ALA   121      49.357  61.649  54.452  1.00  0.00           H  
ATOM   1670  C   ALA   121      46.211  60.357  53.835  1.00  0.00           C  
ATOM   1671  O   ALA   121      45.397  60.652  54.655  1.00  0.00           O  
ATOM   1672  N   ALA   122      45.934  59.815  52.662  1.00  0.00           N  
ATOM   1673  H   ALA   122      46.729  59.419  52.180  1.00  0.00           H  
ATOM   1674  CA  ALA   122      44.619  59.304  52.314  1.00  0.00           C  
ATOM   1675  HA  ALA   122      43.973  60.181  52.353  1.00  0.00           H  
ATOM   1676  CB  ALA   122      44.709  58.790  50.894  1.00  0.00           C  
ATOM   1677  HB1 ALA   122      45.309  57.882  50.956  1.00  0.00           H  
ATOM   1678  HB2 ALA   122      43.707  58.513  50.567  1.00  0.00           H  
ATOM   1679  HB3 ALA   122      45.218  59.403  50.151  1.00  0.00           H  
ATOM   1680  C   ALA   122      44.090  58.205  53.341  1.00  0.00           C  
ATOM   1681  O   ALA   122      42.862  58.037  53.621  1.00  0.00           O  
ATOM   1682  N   HIE   123      44.954  57.534  54.132  1.00  0.00           N  
ATOM   1683  H   HIE   123      45.953  57.665  54.072  1.00  0.00           H  
ATOM   1684  CA  HIE   123      44.549  56.458  55.098  1.00  0.00           C  
ATOM   1685  HA  HIE   123      43.460  56.482  55.080  1.00  0.00           H  
ATOM   1686  CB  HIE   123      45.009  55.110  54.493  1.00  0.00           C  
ATOM   1687  HB2 HIE   123      46.077  55.063  54.703  1.00  0.00           H  
ATOM   1688  HB3 HIE   123      44.540  54.244  54.960  1.00  0.00           H  
ATOM   1689  CG  HIE   123      44.812  55.048  52.980  1.00  0.00           C  
ATOM   1690  ND1 HIE   123      43.618  54.656  52.333  1.00  0.00           N  
ATOM   1691  CE1 HIE   123      43.789  54.796  51.064  1.00  0.00           C  
ATOM   1692  HE1 HIE   123      43.052  54.651  50.289  1.00  0.00           H  
ATOM   1693  NE2 HIE   123      45.081  55.221  50.817  1.00  0.00           N  
ATOM   1694  HE2 HIE   123      45.507  55.222  49.901  1.00  0.00           H  
ATOM   1695  CD2 HIE   123      45.710  55.259  52.022  1.00  0.00           C  
ATOM   1696  HD2 HIE   123      46.749  55.488  52.205  1.00  0.00           H  
ATOM   1697  C   HIE   123      44.956  56.619  56.597  1.00  0.00           C  
ATOM   1698  O   HIE   123      44.772  55.699  57.434  1.00  0.00           O  
ATOM   1699  N   TRP   124      45.736  57.619  56.928  1.00  0.00           N  
ATOM   1700  H   TRP   124      45.779  58.393  56.280  1.00  0.00           H  
ATOM   1701  CA  TRP   124      46.643  57.607  58.090  1.00  0.00           C  
ATOM   1702  HA  TRP   124      46.961  56.571  58.203  1.00  0.00           H  
ATOM   1703  CB  TRP   124      47.846  58.577  57.807  1.00  0.00           C  
ATOM   1704  HB2 TRP   124      48.607  58.292  58.533  1.00  0.00           H  
ATOM   1705  HB3 TRP   124      48.239  58.426  56.802  1.00  0.00           H  
ATOM   1706  CG  TRP   124      47.605  60.039  57.970  1.00  0.00           C  
ATOM   1707  CD1 TRP   124      46.457  60.682  57.732  1.00  0.00           C  
ATOM   1708  HD1 TRP   124      45.542  60.202  57.416  1.00  0.00           H  
ATOM   1709  NE1 TRP   124      46.604  62.063  57.847  1.00  0.00           N  
ATOM   1710  HE1 TRP   124      45.901  62.744  57.600  1.00  0.00           H  
ATOM   1711  CE2 TRP   124      47.844  62.386  58.312  1.00  0.00           C  
ATOM   1712  CZ2 TRP   124      48.439  63.555  58.698  1.00  0.00           C  
ATOM   1713  HZ2 TRP   124      47.950  64.517  58.667  1.00  0.00           H  
ATOM   1714  CH2 TRP   124      49.820  63.576  59.105  1.00  0.00           C  
ATOM   1715  HH2 TRP   124      50.348  64.468  59.409  1.00  0.00           H  
ATOM   1716  CZ3 TRP   124      50.511  62.401  59.368  1.00  0.00           C  
ATOM   1717  HZ3 TRP   124      51.489  62.462  59.823  1.00  0.00           H  
ATOM   1718  CE3 TRP   124      49.781  61.193  59.123  1.00  0.00           C  
ATOM   1719  HE3 TRP   124      50.362  60.291  59.254  1.00  0.00           H  
ATOM   1720  CD2 TRP   124      48.513  61.099  58.478  1.00  0.00           C  
ATOM   1721  C   TRP   124      45.951  58.155  59.418  1.00  0.00           C  
ATOM   1722  O   TRP   124      44.813  58.532  59.419  1.00  0.00           O  
ATOM   1723  N   THR   125      46.661  58.134  60.535  1.00  0.00           N  
ATOM   1724  H   THR   125      47.600  57.765  60.482  1.00  0.00           H  
ATOM   1725  CA  THR   125      46.008  58.537  61.796  1.00  0.00           C  
ATOM   1726  HA  THR   125      44.953  58.726  61.598  1.00  0.00           H  
ATOM   1727  CB  THR   125      45.975  57.281  62.727  1.00  0.00           C  
ATOM   1728  HB  THR   125      45.599  57.568  63.709  1.00  0.00           H  
ATOM   1729  CG2 THR   125      45.041  56.132  62.226  1.00  0.00           C  
ATOM   1730 HG21 THR   125      44.028  56.525  62.301  1.00  0.00           H  
ATOM   1731 HG22 THR   125      45.160  55.728  61.221  1.00  0.00           H  
ATOM   1732 HG23 THR   125      45.127  55.198  62.783  1.00  0.00           H  
ATOM   1733  OG1 THR   125      47.204  56.637  62.872  1.00  0.00           O  
ATOM   1734  HG1 THR   125      47.820  57.267  63.254  1.00  0.00           H  
ATOM   1735  C   THR   125      46.602  59.834  62.415  1.00  0.00           C  
ATOM   1736  O   THR   125      46.525  60.030  63.618  1.00  0.00           O  
ATOM   1737  N   ALA   126      47.001  60.817  61.544  1.00  0.00           N  
ATOM   1738  H   ALA   126      46.935  60.540  60.575  1.00  0.00           H  
ATOM   1739  CA  ALA   126      47.229  62.230  61.812  1.00  0.00           C  
ATOM   1740  HA  ALA   126      47.722  62.520  60.884  1.00  0.00           H  
ATOM   1741  CB  ALA   126      45.911  62.926  61.831  1.00  0.00           C  
ATOM   1742  HB1 ALA   126      45.306  62.644  62.693  1.00  0.00           H  
ATOM   1743  HB2 ALA   126      45.510  62.738  60.835  1.00  0.00           H  
ATOM   1744  HB3 ALA   126      46.072  63.997  61.957  1.00  0.00           H  
ATOM   1745  C   ALA   126      48.190  62.688  62.997  1.00  0.00           C  
ATOM   1746  O   ALA   126      48.327  63.874  63.195  1.00  0.00           O  
ATOM   1747  N   ALA   127      48.815  61.782  63.791  1.00  0.00           N  
ATOM   1748  H   ALA   127      48.680  60.852  63.420  1.00  0.00           H  
ATOM   1749  CA  ALA   127      49.635  62.082  64.904  1.00  0.00           C  
ATOM   1750  HA  ALA   127      48.993  62.633  65.591  1.00  0.00           H  
ATOM   1751  CB  ALA   127      50.086  60.792  65.613  1.00  0.00           C  
ATOM   1752  HB1 ALA   127      50.864  61.105  66.310  1.00  0.00           H  
ATOM   1753  HB2 ALA   127      50.341  60.063  64.843  1.00  0.00           H  
ATOM   1754  HB3 ALA   127      49.213  60.474  66.183  1.00  0.00           H  
ATOM   1755  C   ALA   127      50.777  63.014  64.488  1.00  0.00           C  
ATOM   1756  O   ALA   127      51.651  62.499  63.738  1.00  0.00           O  
ATOM   1757  N   CYS   128      50.875  64.258  64.979  1.00  0.00           N  
ATOM   1758  H   CYS   128      50.124  64.630  65.543  1.00  0.00           H  
ATOM   1759  CA  CYS   128      51.853  65.212  64.550  1.00  0.00           C  
ATOM   1760  HA  CYS   128      52.647  64.658  64.050  1.00  0.00           H  
ATOM   1761  CB  CYS   128      51.254  66.237  63.528  1.00  0.00           C  
ATOM   1762  HB2 CYS   128      50.316  66.560  63.979  1.00  0.00           H  
ATOM   1763  HB3 CYS   128      51.888  67.113  63.396  1.00  0.00           H  
ATOM   1764  SG  CYS   128      51.130  65.594  61.876  1.00  0.00           S  
ATOM   1765  HG  CYS   128      49.975  64.996  62.180  1.00  0.00           H  
ATOM   1766  C   CYS   128      52.626  65.892  65.720  1.00  0.00           C  
ATOM   1767  O   CYS   128      52.555  67.111  65.842  1.00  0.00           O  
ATOM   1768  N   PRO   129      53.340  65.189  66.581  1.00  0.00           N  
ATOM   1769  CD  PRO   129      53.364  63.704  66.670  1.00  0.00           C  
ATOM   1770  HD2 PRO   129      52.335  63.396  66.854  1.00  0.00           H  
ATOM   1771  HD3 PRO   129      53.779  63.260  65.764  1.00  0.00           H  
ATOM   1772  CG  PRO   129      54.153  63.395  67.872  1.00  0.00           C  
ATOM   1773  HG2 PRO   129      55.113  63.024  67.512  1.00  0.00           H  
ATOM   1774  HG3 PRO   129      53.636  62.643  68.468  1.00  0.00           H  
ATOM   1775  CB  PRO   129      54.349  64.711  68.675  1.00  0.00           C  
ATOM   1776  HB2 PRO   129      53.558  64.663  69.423  1.00  0.00           H  
ATOM   1777  HB3 PRO   129      55.288  64.610  69.219  1.00  0.00           H  
ATOM   1778  CA  PRO   129      54.161  65.841  67.720  1.00  0.00           C  
ATOM   1779  HA  PRO   129      53.535  66.652  68.093  1.00  0.00           H  
ATOM   1780  C   PRO   129      55.521  66.370  67.225  1.00  0.00           C  
ATOM   1781  O   PRO   129      56.082  65.836  66.252  1.00  0.00           O  
ATOM   1782  N   ARG   130      56.108  67.325  67.964  1.00  0.00           N  
ATOM   1783  H   ARG   130      55.547  67.705  68.713  1.00  0.00           H  
ATOM   1784  CA  ARG   130      57.165  68.144  67.488  1.00  0.00           C  
ATOM   1785  HA  ARG   130      57.371  67.936  66.438  1.00  0.00           H  
ATOM   1786  CB  ARG   130      56.845  69.638  67.802  1.00  0.00           C  
ATOM   1787  HB2 ARG   130      55.863  69.834  67.372  1.00  0.00           H  
ATOM   1788  HB3 ARG   130      56.816  69.753  68.886  1.00  0.00           H  
ATOM   1789  CG  ARG   130      57.870  70.540  67.305  1.00  0.00           C  
ATOM   1790  HG2 ARG   130      58.846  70.328  67.740  1.00  0.00           H  
ATOM   1791  HG3 ARG   130      57.861  70.241  66.257  1.00  0.00           H  
ATOM   1792  CD  ARG   130      57.580  71.985  67.669  1.00  0.00           C  
ATOM   1793  HD2 ARG   130      57.329  72.063  68.727  1.00  0.00           H  
ATOM   1794  HD3 ARG   130      58.433  72.604  67.391  1.00  0.00           H  
ATOM   1795  NE  ARG   130      56.464  72.517  66.926  1.00  0.00           N  
ATOM   1796  HE  ARG   130      55.684  71.875  66.908  1.00  0.00           H  
ATOM   1797  CZ  ARG   130      56.401  73.567  66.091  1.00  0.00           C  
ATOM   1798  NH1 ARG   130      57.298  74.461  65.990  1.00  0.00           N  
ATOM   1799 HH11 ARG   130      58.103  74.452  66.600  1.00  0.00           H  
ATOM   1800 HH12 ARG   130      57.241  75.093  65.205  1.00  0.00           H  
ATOM   1801  NH2 ARG   130      55.364  73.736  65.284  1.00  0.00           N  
ATOM   1802 HH21 ARG   130      54.629  73.043  65.287  1.00  0.00           H  
ATOM   1803 HH22 ARG   130      55.265  74.670  64.914  1.00  0.00           H  
ATOM   1804  C   ARG   130      58.436  67.625  68.142  1.00  0.00           C  
ATOM   1805  O   ARG   130      58.433  67.435  69.333  1.00  0.00           O  
ATOM   1806  N   PRO   131      59.584  67.598  67.466  1.00  0.00           N  
ATOM   1807  CD  PRO   131      59.772  67.962  66.026  1.00  0.00           C  
ATOM   1808  HD2 PRO   131      59.378  68.976  65.952  1.00  0.00           H  
ATOM   1809  HD3 PRO   131      59.213  67.237  65.435  1.00  0.00           H  
ATOM   1810  CG  PRO   131      61.330  68.077  65.823  1.00  0.00           C  
ATOM   1811  HG2 PRO   131      61.726  67.772  64.854  1.00  0.00           H  
ATOM   1812  HG3 PRO   131      61.675  69.089  66.036  1.00  0.00           H  
ATOM   1813  CB  PRO   131      61.932  67.238  66.886  1.00  0.00           C  
ATOM   1814  HB2 PRO   131      62.908  67.529  67.276  1.00  0.00           H  
ATOM   1815  HB3 PRO   131      62.102  66.269  66.417  1.00  0.00           H  
ATOM   1816  CA  PRO   131      60.909  67.116  68.047  1.00  0.00           C  
ATOM   1817  HA  PRO   131      60.973  66.083  68.389  1.00  0.00           H  
ATOM   1818  C   PRO   131      61.344  68.025  69.208  1.00  0.00           C  
ATOM   1819  O   PRO   131      60.880  69.201  69.339  1.00  0.00           O  
ATOM   1820  N   GLY   132      62.291  67.581  70.055  1.00  0.00           N  
ATOM   1821  H   GLY   132      62.605  66.622  70.025  1.00  0.00           H  
ATOM   1822  CA  GLY   132      63.132  68.469  70.869  1.00  0.00           C  
ATOM   1823  HA2 GLY   132      62.709  68.406  71.872  1.00  0.00           H  
ATOM   1824  HA3 GLY   132      63.153  69.477  70.455  1.00  0.00           H  
ATOM   1825  C   GLY   132      64.620  68.057  70.998  1.00  0.00           C  
ATOM   1826  O   GLY   132      65.115  67.255  70.185  1.00  0.00           O  
ATOM   1827  N   GLY   133      65.267  68.581  71.954  1.00  0.00           N  
ATOM   1828  H   GLY   133      64.874  69.359  72.464  1.00  0.00           H  
ATOM   1829  CA  GLY   133      66.674  68.315  72.314  1.00  0.00           C  
ATOM   1830  HA2 GLY   133      66.564  67.516  73.047  1.00  0.00           H  
ATOM   1831  HA3 GLY   133      67.112  69.136  72.882  1.00  0.00           H  
ATOM   1832  C   GLY   133      67.632  67.973  71.159  1.00  0.00           C  
ATOM   1833  O   GLY   133      67.855  68.712  70.282  1.00  0.00           O  
ATOM   1834  N   LYS   134      68.154  66.752  71.161  1.00  0.00           N  
ATOM   1835  H   LYS   134      67.792  66.183  71.913  1.00  0.00           H  
ATOM   1836  CA  LYS   134      69.073  66.257  70.072  1.00  0.00           C  
ATOM   1837  HA  LYS   134      69.816  67.054  70.098  1.00  0.00           H  
ATOM   1838  CB  LYS   134      69.651  64.931  70.466  1.00  0.00           C  
ATOM   1839  HB2 LYS   134      70.021  65.088  71.479  1.00  0.00           H  
ATOM   1840  HB3 LYS   134      68.790  64.278  70.611  1.00  0.00           H  
ATOM   1841  CG  LYS   134      70.708  64.252  69.607  1.00  0.00           C  
ATOM   1842  HG2 LYS   134      70.372  64.259  68.570  1.00  0.00           H  
ATOM   1843  HG3 LYS   134      71.575  64.904  69.713  1.00  0.00           H  
ATOM   1844  CD  LYS   134      71.067  62.763  69.853  1.00  0.00           C  
ATOM   1845  HD2 LYS   134      70.164  62.172  69.695  1.00  0.00           H  
ATOM   1846  HD3 LYS   134      71.584  62.601  70.799  1.00  0.00           H  
ATOM   1847  CE  LYS   134      71.922  62.382  68.628  1.00  0.00           C  
ATOM   1848  HE2 LYS   134      71.357  61.850  67.862  1.00  0.00           H  
ATOM   1849  HE3 LYS   134      72.452  63.268  68.279  1.00  0.00           H  
ATOM   1850  NZ  LYS   134      72.897  61.387  69.110  1.00  0.00           N  
ATOM   1851  HZ1 LYS   134      73.576  61.121  68.412  1.00  0.00           H  
ATOM   1852  HZ2 LYS   134      72.530  60.483  69.371  1.00  0.00           H  
ATOM   1853  HZ3 LYS   134      73.435  61.724  69.896  1.00  0.00           H  
ATOM   1854  C   LYS   134      68.437  66.176  68.677  1.00  0.00           C  
ATOM   1855  O   LYS   134      69.052  66.541  67.702  1.00  0.00           O  
ATOM   1856  N   GLU   135      67.230  65.587  68.524  1.00  0.00           N  
ATOM   1857  H   GLU   135      66.824  65.170  69.350  1.00  0.00           H  
ATOM   1858  CA  GLU   135      66.525  65.400  67.170  1.00  0.00           C  
ATOM   1859  HA  GLU   135      67.237  64.893  66.519  1.00  0.00           H  
ATOM   1860  CB  GLU   135      65.381  64.276  67.249  1.00  0.00           C  
ATOM   1861  HB2 GLU   135      64.990  63.929  66.293  1.00  0.00           H  
ATOM   1862  HB3 GLU   135      65.860  63.388  67.662  1.00  0.00           H  
ATOM   1863  CG  GLU   135      64.110  64.720  68.042  1.00  0.00           C  
ATOM   1864  HG2 GLU   135      63.206  64.235  67.671  1.00  0.00           H  
ATOM   1865  HG3 GLU   135      63.985  65.802  68.038  1.00  0.00           H  
ATOM   1866  CD  GLU   135      64.211  64.373  69.566  1.00  0.00           C  
ATOM   1867  OE1 GLU   135      65.322  63.942  70.028  1.00  0.00           O  
ATOM   1868  OE2 GLU   135      63.246  64.518  70.328  1.00  0.00           O  
ATOM   1869  C   GLU   135      65.990  66.716  66.516  1.00  0.00           C  
ATOM   1870  O   GLU   135      65.530  66.694  65.379  1.00  0.00           O  
ATOM   1871  N   ARG   136      66.058  67.878  67.170  1.00  0.00           N  
ATOM   1872  H   ARG   136      66.477  67.985  68.082  1.00  0.00           H  
ATOM   1873  CA  ARG   136      65.920  69.200  66.544  1.00  0.00           C  
ATOM   1874  HA  ARG   136      65.223  69.176  65.706  1.00  0.00           H  
ATOM   1875  CB  ARG   136      65.643  70.303  67.582  1.00  0.00           C  
ATOM   1876  HB2 ARG   136      66.176  70.069  68.504  1.00  0.00           H  
ATOM   1877  HB3 ARG   136      66.101  71.254  67.312  1.00  0.00           H  
ATOM   1878  CG  ARG   136      64.192  70.758  67.776  1.00  0.00           C  
ATOM   1879  HG2 ARG   136      63.575  69.875  67.948  1.00  0.00           H  
ATOM   1880  HG3 ARG   136      63.830  71.218  66.856  1.00  0.00           H  
ATOM   1881  CD  ARG   136      64.126  71.728  68.970  1.00  0.00           C  
ATOM   1882  HD2 ARG   136      64.596  71.291  69.852  1.00  0.00           H  
ATOM   1883  HD3 ARG   136      64.717  72.614  68.738  1.00  0.00           H  
ATOM   1884  NE  ARG   136      62.734  71.838  69.317  1.00  0.00           N  
ATOM   1885  HE  ARG   136      62.450  71.389  70.176  1.00  0.00           H  
ATOM   1886  CZ  ARG   136      61.761  72.556  68.777  1.00  0.00           C  
ATOM   1887  NH1 ARG   136      61.847  73.256  67.708  1.00  0.00           N  
ATOM   1888 HH11 ARG   136      62.779  73.470  67.381  1.00  0.00           H  
ATOM   1889 HH12 ARG   136      61.013  73.755  67.432  1.00  0.00           H  
ATOM   1890  NH2 ARG   136      60.563  72.415  69.296  1.00  0.00           N  
ATOM   1891 HH21 ARG   136      60.370  71.682  69.964  1.00  0.00           H  
ATOM   1892 HH22 ARG   136      59.882  73.160  69.253  1.00  0.00           H  
ATOM   1893  C   ARG   136      67.232  69.444  65.880  1.00  0.00           C  
ATOM   1894  O   ARG   136      68.221  69.710  66.506  1.00  0.00           O  
ATOM   1895  N   ILE   137      67.322  69.217  64.532  1.00  0.00           N  
ATOM   1896  H   ILE   137      66.507  68.825  64.082  1.00  0.00           H  
ATOM   1897  CA  ILE   137      68.508  69.361  63.746  1.00  0.00           C  
ATOM   1898  HA  ILE   137      69.179  68.571  64.083  1.00  0.00           H  
ATOM   1899  CB  ILE   137      68.209  69.149  62.245  1.00  0.00           C  
ATOM   1900  HB  ILE   137      67.486  69.892  61.907  1.00  0.00           H  
ATOM   1901  CG2 ILE   137      69.455  69.388  61.292  1.00  0.00           C  
ATOM   1902 HG21 ILE   137      69.238  69.207  60.239  1.00  0.00           H  
ATOM   1903 HG22 ILE   137      70.257  68.655  61.382  1.00  0.00           H  
ATOM   1904 HG23 ILE   137      69.728  70.442  61.338  1.00  0.00           H  
ATOM   1905  CG1 ILE   137      67.654  67.719  62.035  1.00  0.00           C  
ATOM   1906 HG12 ILE   137      68.081  67.183  62.884  1.00  0.00           H  
ATOM   1907 HG13 ILE   137      68.046  67.258  61.128  1.00  0.00           H  
ATOM   1908  CD1 ILE   137      66.146  67.633  61.903  1.00  0.00           C  
ATOM   1909 HD11 ILE   137      65.871  68.112  60.963  1.00  0.00           H  
ATOM   1910 HD12 ILE   137      65.676  68.155  62.737  1.00  0.00           H  
ATOM   1911 HD13 ILE   137      65.837  66.591  61.827  1.00  0.00           H  
ATOM   1912  C   ILE   137      69.213  70.785  63.867  1.00  0.00           C  
ATOM   1913  O   ILE   137      68.573  71.757  63.503  1.00  0.00           O  
ATOM   1914  N   PRO   138      70.512  70.878  64.193  1.00  0.00           N  
ATOM   1915  CD  PRO   138      71.425  69.726  64.392  1.00  0.00           C  
ATOM   1916  HD2 PRO   138      70.997  69.023  65.107  1.00  0.00           H  
ATOM   1917  HD3 PRO   138      71.466  69.291  63.393  1.00  0.00           H  
ATOM   1918  CG  PRO   138      72.745  70.304  64.766  1.00  0.00           C  
ATOM   1919  HG2 PRO   138      73.351  69.668  65.413  1.00  0.00           H  
ATOM   1920  HG3 PRO   138      73.204  70.572  63.815  1.00  0.00           H  
ATOM   1921  CB  PRO   138      72.305  71.621  65.424  1.00  0.00           C  
ATOM   1922  HB2 PRO   138      71.928  71.266  66.383  1.00  0.00           H  
ATOM   1923  HB3 PRO   138      73.097  72.359  65.548  1.00  0.00           H  
ATOM   1924  CA  PRO   138      71.138  72.125  64.584  1.00  0.00           C  
ATOM   1925  HA  PRO   138      70.521  72.676  65.295  1.00  0.00           H  
ATOM   1926  C   PRO   138      71.454  73.070  63.413  1.00  0.00           C  
ATOM   1927  O   PRO   138      71.563  74.300  63.607  1.00  0.00           O  
ATOM   1928  N   PHE   139      71.684  72.510  62.253  1.00  0.00           N  
ATOM   1929  H   PHE   139      71.650  71.501  62.287  1.00  0.00           H  
ATOM   1930  CA  PHE   139      72.253  73.206  61.117  1.00  0.00           C  
ATOM   1931  HA  PHE   139      72.856  74.042  61.469  1.00  0.00           H  
ATOM   1932  CB  PHE   139      73.251  72.293  60.399  1.00  0.00           C  
ATOM   1933  HB2 PHE   139      73.706  72.832  59.568  1.00  0.00           H  
ATOM   1934  HB3 PHE   139      74.041  72.093  61.122  1.00  0.00           H  
ATOM   1935  CG  PHE   139      72.831  70.925  59.846  1.00  0.00           C  
ATOM   1936  CD1 PHE   139      73.058  69.752  60.554  1.00  0.00           C  
ATOM   1937  HD1 PHE   139      73.609  69.798  61.482  1.00  0.00           H  
ATOM   1938  CE1 PHE   139      72.604  68.532  60.054  1.00  0.00           C  
ATOM   1939  HE1 PHE   139      72.871  67.563  60.449  1.00  0.00           H  
ATOM   1940  CZ  PHE   139      71.957  68.477  58.821  1.00  0.00           C  
ATOM   1941  HZ  PHE   139      71.626  67.527  58.426  1.00  0.00           H  
ATOM   1942  CE2 PHE   139      71.677  69.709  58.120  1.00  0.00           C  
ATOM   1943  HE2 PHE   139      71.069  69.667  57.229  1.00  0.00           H  
ATOM   1944  CD2 PHE   139      72.127  70.954  58.664  1.00  0.00           C  
ATOM   1945  HD2 PHE   139      72.008  71.816  58.026  1.00  0.00           H  
ATOM   1946  C   PHE   139      71.144  73.844  60.189  1.00  0.00           C  
ATOM   1947  O   PHE   139      71.483  74.435  59.152  1.00  0.00           O  
ATOM   1948  N   LEU   140      69.893  73.828  60.672  1.00  0.00           N  
ATOM   1949  H   LEU   140      69.824  73.396  61.582  1.00  0.00           H  
ATOM   1950  CA  LEU   140      68.761  74.595  60.097  1.00  0.00           C  
ATOM   1951  HA  LEU   140      69.084  75.253  59.290  1.00  0.00           H  
ATOM   1952  CB  LEU   140      67.759  73.614  59.513  1.00  0.00           C  
ATOM   1953  HB2 LEU   140      67.607  72.778  60.195  1.00  0.00           H  
ATOM   1954  HB3 LEU   140      66.793  74.112  59.595  1.00  0.00           H  
ATOM   1955  CG  LEU   140      67.917  73.079  58.055  1.00  0.00           C  
ATOM   1956  HG  LEU   140      67.917  73.928  57.371  1.00  0.00           H  
ATOM   1957  CD1 LEU   140      69.058  72.111  57.891  1.00  0.00           C  
ATOM   1958 HD11 LEU   140      69.095  71.786  56.851  1.00  0.00           H  
ATOM   1959 HD12 LEU   140      69.021  71.196  58.483  1.00  0.00           H  
ATOM   1960 HD13 LEU   140      69.943  72.705  58.119  1.00  0.00           H  
ATOM   1961  CD2 LEU   140      66.655  72.259  57.756  1.00  0.00           C  
ATOM   1962 HD21 LEU   140      65.799  72.803  58.156  1.00  0.00           H  
ATOM   1963 HD22 LEU   140      66.412  72.380  56.700  1.00  0.00           H  
ATOM   1964 HD23 LEU   140      66.677  71.246  58.158  1.00  0.00           H  
ATOM   1965  C   LEU   140      68.205  75.500  61.225  1.00  0.00           C  
ATOM   1966  O   LEU   140      67.385  74.942  61.918  1.00  0.00           O  
ATOM   1967  N   PRO   141      68.682  76.755  61.487  1.00  0.00           N  
ATOM   1968  CD  PRO   141      69.781  77.392  60.785  1.00  0.00           C  
ATOM   1969  HD2 PRO   141      69.470  78.012  59.944  1.00  0.00           H  
ATOM   1970  HD3 PRO   141      70.496  76.664  60.403  1.00  0.00           H  
ATOM   1971  CG  PRO   141      70.475  78.323  61.776  1.00  0.00           C  
ATOM   1972  HG2 PRO   141      71.203  77.777  62.377  1.00  0.00           H  
ATOM   1973  HG3 PRO   141      70.999  79.105  61.226  1.00  0.00           H  
ATOM   1974  CB  PRO   141      69.239  78.715  62.613  1.00  0.00           C  
ATOM   1975  HB2 PRO   141      68.662  79.547  62.211  1.00  0.00           H  
ATOM   1976  HB3 PRO   141      69.596  79.201  63.521  1.00  0.00           H  
ATOM   1977  CA  PRO   141      68.371  77.501  62.699  1.00  0.00           C  
ATOM   1978  HA  PRO   141      68.434  76.939  63.631  1.00  0.00           H  
ATOM   1979  C   PRO   141      66.917  77.990  62.599  1.00  0.00           C  
ATOM   1980  O   PRO   141      66.283  78.206  63.663  1.00  0.00           O  
ATOM   1981  N   ASP   142      66.318  78.034  61.436  1.00  0.00           N  
ATOM   1982  H   ASP   142      66.890  77.990  60.605  1.00  0.00           H  
ATOM   1983  CA  ASP   142      64.896  78.346  61.310  1.00  0.00           C  
ATOM   1984  HA  ASP   142      64.685  79.223  61.922  1.00  0.00           H  
ATOM   1985  CB  ASP   142      64.622  78.801  59.827  1.00  0.00           C  
ATOM   1986  HB2 ASP   142      64.825  77.993  59.125  1.00  0.00           H  
ATOM   1987  HB3 ASP   142      63.559  79.024  59.741  1.00  0.00           H  
ATOM   1988  CG  ASP   142      65.367  80.046  59.378  1.00  0.00           C  
ATOM   1989  OD1 ASP   142      65.971  80.827  60.199  1.00  0.00           O  
ATOM   1990  OD2 ASP   142      65.526  80.248  58.128  1.00  0.00           O  
ATOM   1991  C   ASP   142      63.971  77.203  61.692  1.00  0.00           C  
ATOM   1992  O   ASP   142      62.743  77.240  61.606  1.00  0.00           O  
ATOM   1993  N   LEU   143      64.455  76.000  62.066  1.00  0.00           N  
ATOM   1994  H   LEU   143      65.457  75.958  62.187  1.00  0.00           H  
ATOM   1995  CA  LEU   143      63.660  74.749  62.182  1.00  0.00           C  
ATOM   1996  HA  LEU   143      63.433  74.350  61.193  1.00  0.00           H  
ATOM   1997  CB  LEU   143      64.512  73.717  62.914  1.00  0.00           C  
ATOM   1998  HB2 LEU   143      64.785  74.145  63.878  1.00  0.00           H  
ATOM   1999  HB3 LEU   143      65.398  73.566  62.297  1.00  0.00           H  
ATOM   2000  CG  LEU   143      63.911  72.301  63.056  1.00  0.00           C  
ATOM   2001  HG  LEU   143      63.076  72.395  63.750  1.00  0.00           H  
ATOM   2002  CD1 LEU   143      63.287  71.655  61.829  1.00  0.00           C  
ATOM   2003 HD11 LEU   143      62.557  72.296  61.335  1.00  0.00           H  
ATOM   2004 HD12 LEU   143      64.144  71.503  61.174  1.00  0.00           H  
ATOM   2005 HD13 LEU   143      62.745  70.730  62.029  1.00  0.00           H  
ATOM   2006  CD2 LEU   143      64.908  71.316  63.726  1.00  0.00           C  
ATOM   2007 HD21 LEU   143      65.337  71.746  64.631  1.00  0.00           H  
ATOM   2008 HD22 LEU   143      64.410  70.372  63.948  1.00  0.00           H  
ATOM   2009 HD23 LEU   143      65.630  70.975  62.984  1.00  0.00           H  
ATOM   2010  C   LEU   143      62.288  74.883  62.894  1.00  0.00           C  
ATOM   2011  O   LEU   143      61.291  74.488  62.292  1.00  0.00           O  
ATOM   2012  N   GLU   144      62.321  75.586  64.006  1.00  0.00           N  
ATOM   2013  H   GLU   144      63.173  75.868  64.468  1.00  0.00           H  
ATOM   2014  CA  GLU   144      61.063  75.918  64.754  1.00  0.00           C  
ATOM   2015  HA  GLU   144      60.637  74.997  65.152  1.00  0.00           H  
ATOM   2016  CB  GLU   144      61.430  76.696  66.000  1.00  0.00           C  
ATOM   2017  HB2 GLU   144      62.116  76.135  66.635  1.00  0.00           H  
ATOM   2018  HB3 GLU   144      62.042  77.549  65.706  1.00  0.00           H  
ATOM   2019  CG  GLU   144      60.318  77.117  66.956  1.00  0.00           C  
ATOM   2020  HG2 GLU   144      60.834  77.579  67.798  1.00  0.00           H  
ATOM   2021  HG3 GLU   144      59.740  77.927  66.511  1.00  0.00           H  
ATOM   2022  CD  GLU   144      59.390  75.970  67.490  1.00  0.00           C  
ATOM   2023  OE1 GLU   144      58.353  76.243  68.131  1.00  0.00           O  
ATOM   2024  OE2 GLU   144      59.610  74.754  67.237  1.00  0.00           O  
ATOM   2025  C   GLU   144      59.960  76.584  63.942  1.00  0.00           C  
ATOM   2026  O   GLU   144      58.780  76.226  64.109  1.00  0.00           O  
ATOM   2027  N   GLU   145      60.365  77.491  63.025  1.00  0.00           N  
ATOM   2028  H   GLU   145      61.363  77.595  63.135  1.00  0.00           H  
ATOM   2029  CA  GLU   145      59.502  78.199  62.034  1.00  0.00           C  
ATOM   2030  HA  GLU   145      58.571  78.426  62.553  1.00  0.00           H  
ATOM   2031  CB  GLU   145      60.195  79.474  61.496  1.00  0.00           C  
ATOM   2032  HB2 GLU   145      61.231  79.224  61.269  1.00  0.00           H  
ATOM   2033  HB3 GLU   145      59.750  79.741  60.537  1.00  0.00           H  
ATOM   2034  CG  GLU   145      60.027  80.600  62.528  1.00  0.00           C  
ATOM   2035  HG2 GLU   145      60.282  80.308  63.547  1.00  0.00           H  
ATOM   2036  HG3 GLU   145      60.744  81.389  62.301  1.00  0.00           H  
ATOM   2037  CD  GLU   145      58.601  81.021  62.606  1.00  0.00           C  
ATOM   2038  OE1 GLU   145      58.072  81.389  61.503  1.00  0.00           O  
ATOM   2039  OE2 GLU   145      57.964  81.020  63.696  1.00  0.00           O  
ATOM   2040  C   GLU   145      59.093  77.268  60.809  1.00  0.00           C  
ATOM   2041  O   GLU   145      57.979  77.145  60.482  1.00  0.00           O  
ATOM   2042  N   LEU   146      60.058  76.568  60.173  1.00  0.00           N  
ATOM   2043  H   LEU   146      60.983  76.722  60.547  1.00  0.00           H  
ATOM   2044  CA  LEU   146      59.744  75.474  59.190  1.00  0.00           C  
ATOM   2045  HA  LEU   146      59.293  75.865  58.278  1.00  0.00           H  
ATOM   2046  CB  LEU   146      61.091  74.838  58.841  1.00  0.00           C  
ATOM   2047  HB2 LEU   146      60.964  74.021  58.131  1.00  0.00           H  
ATOM   2048  HB3 LEU   146      61.525  74.446  59.761  1.00  0.00           H  
ATOM   2049  CG  LEU   146      62.136  75.673  58.148  1.00  0.00           C  
ATOM   2050  HG  LEU   146      62.542  76.417  58.834  1.00  0.00           H  
ATOM   2051  CD1 LEU   146      63.407  74.880  57.928  1.00  0.00           C  
ATOM   2052 HD11 LEU   146      63.735  74.619  58.934  1.00  0.00           H  
ATOM   2053 HD12 LEU   146      64.221  75.442  57.470  1.00  0.00           H  
ATOM   2054 HD13 LEU   146      63.139  74.044  57.282  1.00  0.00           H  
ATOM   2055  CD2 LEU   146      61.824  76.328  56.857  1.00  0.00           C  
ATOM   2056 HD21 LEU   146      60.876  76.820  57.072  1.00  0.00           H  
ATOM   2057 HD22 LEU   146      62.516  77.154  56.697  1.00  0.00           H  
ATOM   2058 HD23 LEU   146      61.794  75.594  56.052  1.00  0.00           H  
ATOM   2059  C   LEU   146      58.706  74.527  59.820  1.00  0.00           C  
ATOM   2060  O   LEU   146      57.744  74.065  59.139  1.00  0.00           O  
ATOM   2061  N   LEU   147      58.846  74.159  61.094  1.00  0.00           N  
ATOM   2062  H   LEU   147      59.544  74.613  61.665  1.00  0.00           H  
ATOM   2063  CA  LEU   147      57.847  73.353  61.758  1.00  0.00           C  
ATOM   2064  HA  LEU   147      57.655  72.528  61.072  1.00  0.00           H  
ATOM   2065  CB  LEU   147      58.425  72.794  63.040  1.00  0.00           C  
ATOM   2066  HB2 LEU   147      58.945  73.614  63.535  1.00  0.00           H  
ATOM   2067  HB3 LEU   147      57.588  72.415  63.626  1.00  0.00           H  
ATOM   2068  CG  LEU   147      59.425  71.689  62.943  1.00  0.00           C  
ATOM   2069  HG  LEU   147      59.937  71.827  61.991  1.00  0.00           H  
ATOM   2070  CD1 LEU   147      60.362  71.609  64.188  1.00  0.00           C  
ATOM   2071 HD11 LEU   147      59.809  71.170  65.019  1.00  0.00           H  
ATOM   2072 HD12 LEU   147      60.672  72.622  64.442  1.00  0.00           H  
ATOM   2073 HD13 LEU   147      61.150  70.885  63.984  1.00  0.00           H  
ATOM   2074  CD2 LEU   147      58.780  70.307  62.679  1.00  0.00           C  
ATOM   2075 HD21 LEU   147      59.599  69.667  62.352  1.00  0.00           H  
ATOM   2076 HD22 LEU   147      58.387  69.801  63.560  1.00  0.00           H  
ATOM   2077 HD23 LEU   147      58.010  70.404  61.913  1.00  0.00           H  
ATOM   2078  C   LEU   147      56.531  74.101  61.938  1.00  0.00           C  
ATOM   2079  O   LEU   147      55.476  73.509  61.930  1.00  0.00           O  
ATOM   2080  N   ASN   148      56.490  75.447  62.114  1.00  0.00           N  
ATOM   2081  H   ASN   148      57.378  75.915  62.002  1.00  0.00           H  
ATOM   2082  CA  ASN   148      55.156  76.151  62.146  1.00  0.00           C  
ATOM   2083  HA  ASN   148      54.495  75.548  62.770  1.00  0.00           H  
ATOM   2084  CB  ASN   148      55.261  77.507  62.845  1.00  0.00           C  
ATOM   2085  HB2 ASN   148      55.969  78.039  62.210  1.00  0.00           H  
ATOM   2086  HB3 ASN   148      54.257  77.926  62.778  1.00  0.00           H  
ATOM   2087  CG  ASN   148      55.643  77.499  64.275  1.00  0.00           C  
ATOM   2088  OD1 ASN   148      55.350  76.573  64.959  1.00  0.00           O  
ATOM   2089  ND2 ASN   148      56.260  78.506  64.832  1.00  0.00           N  
ATOM   2090 HD21 ASN   148      56.442  79.374  64.347  1.00  0.00           H  
ATOM   2091 HD22 ASN   148      56.395  78.384  65.825  1.00  0.00           H  
ATOM   2092  C   ASN   148      54.516  76.288  60.787  1.00  0.00           C  
ATOM   2093  O   ASN   148      53.327  76.250  60.604  1.00  0.00           O  
ATOM   2094  N   ASP   149      55.326  76.343  59.743  1.00  0.00           N  
ATOM   2095  H   ASP   149      56.292  76.533  59.967  1.00  0.00           H  
ATOM   2096  CA  ASP   149      54.845  76.141  58.431  1.00  0.00           C  
ATOM   2097  HA  ASP   149      53.977  76.798  58.383  1.00  0.00           H  
ATOM   2098  CB  ASP   149      55.826  76.596  57.418  1.00  0.00           C  
ATOM   2099  HB2 ASP   149      55.632  76.030  56.507  1.00  0.00           H  
ATOM   2100  HB3 ASP   149      56.840  76.320  57.706  1.00  0.00           H  
ATOM   2101  CG  ASP   149      55.855  78.059  57.336  1.00  0.00           C  
ATOM   2102  OD1 ASP   149      54.935  78.640  56.844  1.00  0.00           O  
ATOM   2103  OD2 ASP   149      56.879  78.660  57.749  1.00  0.00           O  
ATOM   2104  C   ASP   149      54.308  74.754  58.170  1.00  0.00           C  
ATOM   2105  O   ASP   149      53.173  74.603  57.757  1.00  0.00           O  
ATOM   2106  N   ALA   150      55.026  73.710  58.644  1.00  0.00           N  
ATOM   2107  H   ALA   150      55.921  74.025  58.990  1.00  0.00           H  
ATOM   2108  CA  ALA   150      54.565  72.320  58.711  1.00  0.00           C  
ATOM   2109  HA  ALA   150      54.268  72.052  57.696  1.00  0.00           H  
ATOM   2110  CB  ALA   150      55.627  71.422  59.329  1.00  0.00           C  
ATOM   2111  HB1 ALA   150      56.496  71.430  58.671  1.00  0.00           H  
ATOM   2112  HB2 ALA   150      55.276  70.390  59.326  1.00  0.00           H  
ATOM   2113  HB3 ALA   150      55.689  71.722  60.375  1.00  0.00           H  
ATOM   2114  C   ALA   150      53.140  72.270  59.359  1.00  0.00           C  
ATOM   2115  O   ALA   150      52.142  71.785  58.846  1.00  0.00           O  
ATOM   2116  N   ASP   151      53.026  72.943  60.504  1.00  0.00           N  
ATOM   2117  H   ASP   151      53.804  73.488  60.847  1.00  0.00           H  
ATOM   2118  CA  ASP   151      51.865  73.050  61.366  1.00  0.00           C  
ATOM   2119  HA  ASP   151      51.634  72.103  61.853  1.00  0.00           H  
ATOM   2120  CB  ASP   151      52.249  73.816  62.577  1.00  0.00           C  
ATOM   2121  HB2 ASP   151      53.092  73.218  62.923  1.00  0.00           H  
ATOM   2122  HB3 ASP   151      52.523  74.813  62.234  1.00  0.00           H  
ATOM   2123  CG  ASP   151      51.186  73.950  63.700  1.00  0.00           C  
ATOM   2124  OD1 ASP   151      50.051  74.399  63.444  1.00  0.00           O  
ATOM   2125  OD2 ASP   151      51.593  73.827  64.897  1.00  0.00           O  
ATOM   2126  C   ASP   151      50.568  73.515  60.680  1.00  0.00           C  
ATOM   2127  O   ASP   151      49.494  72.933  60.841  1.00  0.00           O  
ATOM   2128  N   ARG   152      50.555  74.685  60.056  1.00  0.00           N  
ATOM   2129  H   ARG   152      51.450  75.151  60.000  1.00  0.00           H  
ATOM   2130  CA  ARG   152      49.432  75.214  59.228  1.00  0.00           C  
ATOM   2131  HA  ARG   152      48.473  75.022  59.708  1.00  0.00           H  
ATOM   2132  CB  ARG   152      49.609  76.734  59.086  1.00  0.00           C  
ATOM   2133  HB2 ARG   152      48.625  77.105  58.800  1.00  0.00           H  
ATOM   2134  HB3 ARG   152      49.950  77.079  60.062  1.00  0.00           H  
ATOM   2135  CG  ARG   152      50.718  77.091  58.051  1.00  0.00           C  
ATOM   2136  HG2 ARG   152      50.583  76.624  57.075  1.00  0.00           H  
ATOM   2137  HG3 ARG   152      51.654  76.679  58.427  1.00  0.00           H  
ATOM   2138  CD  ARG   152      51.005  78.559  57.878  1.00  0.00           C  
ATOM   2139  HD2 ARG   152      50.085  79.076  57.605  1.00  0.00           H  
ATOM   2140  HD3 ARG   152      51.462  78.987  58.771  1.00  0.00           H  
ATOM   2141  NE  ARG   152      52.023  78.611  56.756  1.00  0.00           N  
ATOM   2142  HE  ARG   152      52.959  78.650  57.134  1.00  0.00           H  
ATOM   2143  CZ  ARG   152      51.977  78.604  55.411  1.00  0.00           C  
ATOM   2144  NH1 ARG   152      50.827  78.656  54.821  1.00  0.00           N  
ATOM   2145 HH11 ARG   152      50.027  78.589  55.434  1.00  0.00           H  
ATOM   2146 HH12 ARG   152      50.714  78.844  53.835  1.00  0.00           H  
ATOM   2147  NH2 ARG   152      53.046  78.585  54.631  1.00  0.00           N  
ATOM   2148 HH21 ARG   152      53.912  78.499  55.143  1.00  0.00           H  
ATOM   2149 HH22 ARG   152      52.752  78.599  53.664  1.00  0.00           H  
ATOM   2150  C   ARG   152      49.228  74.443  57.910  1.00  0.00           C  
ATOM   2151  O   ARG   152      48.019  74.387  57.513  1.00  0.00           O  
ATOM   2152  N   LEU   153      50.184  73.895  57.284  1.00  0.00           N  
ATOM   2153  H   LEU   153      51.124  74.170  57.529  1.00  0.00           H  
ATOM   2154  CA  LEU   153      49.959  72.908  56.217  1.00  0.00           C  
ATOM   2155  HA  LEU   153      49.406  73.337  55.381  1.00  0.00           H  
ATOM   2156  CB  LEU   153      51.356  72.339  55.748  1.00  0.00           C  
ATOM   2157  HB2 LEU   153      52.164  72.432  56.473  1.00  0.00           H  
ATOM   2158  HB3 LEU   153      51.293  71.277  55.510  1.00  0.00           H  
ATOM   2159  CG  LEU   153      51.854  73.000  54.449  1.00  0.00           C  
ATOM   2160  HG  LEU   153      51.166  72.726  53.649  1.00  0.00           H  
ATOM   2161  CD1 LEU   153      51.800  74.574  54.525  1.00  0.00           C  
ATOM   2162 HD11 LEU   153      50.809  75.028  54.553  1.00  0.00           H  
ATOM   2163 HD12 LEU   153      52.356  74.984  53.682  1.00  0.00           H  
ATOM   2164 HD13 LEU   153      52.280  74.938  55.433  1.00  0.00           H  
ATOM   2165  CD2 LEU   153      53.207  72.503  54.196  1.00  0.00           C  
ATOM   2166 HD21 LEU   153      53.892  72.780  54.996  1.00  0.00           H  
ATOM   2167 HD22 LEU   153      53.556  72.861  53.227  1.00  0.00           H  
ATOM   2168 HD23 LEU   153      53.182  71.414  54.146  1.00  0.00           H  
ATOM   2169  C   LEU   153      49.077  71.751  56.708  1.00  0.00           C  
ATOM   2170  O   LEU   153      48.038  71.483  56.066  1.00  0.00           O  
ATOM   2171  N   LEU   154      49.427  71.134  57.841  1.00  0.00           N  
ATOM   2172  H   LEU   154      50.152  71.619  58.350  1.00  0.00           H  
ATOM   2173  CA  LEU   154      48.832  69.906  58.407  1.00  0.00           C  
ATOM   2174  HA  LEU   154      48.627  69.148  57.651  1.00  0.00           H  
ATOM   2175  CB  LEU   154      49.965  69.228  59.191  1.00  0.00           C  
ATOM   2176  HB2 LEU   154      49.552  68.750  60.079  1.00  0.00           H  
ATOM   2177  HB3 LEU   154      50.624  69.933  59.697  1.00  0.00           H  
ATOM   2178  CG  LEU   154      50.875  68.225  58.461  1.00  0.00           C  
ATOM   2179  HG  LEU   154      51.103  68.763  57.541  1.00  0.00           H  
ATOM   2180  CD1 LEU   154      52.205  67.861  59.106  1.00  0.00           C  
ATOM   2181 HD11 LEU   154      52.308  66.778  59.179  1.00  0.00           H  
ATOM   2182 HD12 LEU   154      52.249  68.323  60.093  1.00  0.00           H  
ATOM   2183 HD13 LEU   154      52.996  68.276  58.481  1.00  0.00           H  
ATOM   2184  CD2 LEU   154      50.176  66.944  58.143  1.00  0.00           C  
ATOM   2185 HD21 LEU   154      49.353  67.118  57.450  1.00  0.00           H  
ATOM   2186 HD22 LEU   154      50.884  66.258  57.678  1.00  0.00           H  
ATOM   2187 HD23 LEU   154      49.692  66.521  59.023  1.00  0.00           H  
ATOM   2188  C   LEU   154      47.417  70.154  59.140  1.00  0.00           C  
ATOM   2189  O   LEU   154      46.533  69.312  59.221  1.00  0.00           O  
ATOM   2190  N   GLY   155      47.266  71.406  59.632  1.00  0.00           N  
ATOM   2191  H   GLY   155      48.124  71.932  59.551  1.00  0.00           H  
ATOM   2192  CA  GLY   155      46.254  71.836  60.604  1.00  0.00           C  
ATOM   2193  HA2 GLY   155      46.219  72.922  60.525  1.00  0.00           H  
ATOM   2194  HA3 GLY   155      45.259  71.465  60.359  1.00  0.00           H  
ATOM   2195  C   GLY   155      46.454  71.421  62.069  1.00  0.00           C  
ATOM   2196  O   GLY   155      45.599  70.726  62.666  1.00  0.00           O  
ATOM   2197  N   VAL   156      47.727  71.366  62.431  1.00  0.00           N  
ATOM   2198  H   VAL   156      48.394  71.889  61.882  1.00  0.00           H  
ATOM   2199  CA  VAL   156      48.159  70.640  63.685  1.00  0.00           C  
ATOM   2200  HA  VAL   156      47.582  69.715  63.682  1.00  0.00           H  
ATOM   2201  CB  VAL   156      49.739  70.461  63.699  1.00  0.00           C  
ATOM   2202  HB  VAL   156      50.322  71.377  63.612  1.00  0.00           H  
ATOM   2203  CG1 VAL   156      50.299  69.750  64.970  1.00  0.00           C  
ATOM   2204 HG11 VAL   156      50.493  70.500  65.736  1.00  0.00           H  
ATOM   2205 HG12 VAL   156      49.696  68.874  65.210  1.00  0.00           H  
ATOM   2206 HG13 VAL   156      51.321  69.449  64.737  1.00  0.00           H  
ATOM   2207  CG2 VAL   156      50.125  69.595  62.542  1.00  0.00           C  
ATOM   2208 HG21 VAL   156      51.107  69.143  62.680  1.00  0.00           H  
ATOM   2209 HG22 VAL   156      50.034  70.256  61.680  1.00  0.00           H  
ATOM   2210 HG23 VAL   156      49.427  68.775  62.375  1.00  0.00           H  
ATOM   2211  C   VAL   156      47.729  71.312  65.015  1.00  0.00           C  
ATOM   2212  O   VAL   156      48.276  72.372  65.283  1.00  0.00           O  
ATOM   2213  N   THR   157      46.768  70.713  65.801  1.00  0.00           N  
ATOM   2214  H   THR   157      46.412  69.805  65.541  1.00  0.00           H  
ATOM   2215  CA  THR   157      46.339  71.284  67.146  1.00  0.00           C  
ATOM   2216  HA  THR   157      47.183  71.942  67.353  1.00  0.00           H  
ATOM   2217  CB  THR   157      45.004  72.005  66.919  1.00  0.00           C  
ATOM   2218  HB  THR   157      45.141  72.865  66.262  1.00  0.00           H  
ATOM   2219  CG2 THR   157      43.874  71.192  66.226  1.00  0.00           C  
ATOM   2220 HG21 THR   157      43.832  70.190  66.654  1.00  0.00           H  
ATOM   2221 HG22 THR   157      42.871  71.590  66.381  1.00  0.00           H  
ATOM   2222 HG23 THR   157      44.038  71.058  65.156  1.00  0.00           H  
ATOM   2223  OG1 THR   157      44.396  72.527  68.061  1.00  0.00           O  
ATOM   2224  HG1 THR   157      43.695  73.092  67.726  1.00  0.00           H  
ATOM   2225  C   THR   157      46.375  70.325  68.246  1.00  0.00           C  
ATOM   2226  O   THR   157      46.255  69.150  68.077  1.00  0.00           O  
ATOM   2227  N   THR   158      46.384  70.753  69.528  1.00  0.00           N  
ATOM   2228  H   THR   158      46.656  71.712  69.689  1.00  0.00           H  
ATOM   2229  CA  THR   158      46.137  69.958  70.751  1.00  0.00           C  
ATOM   2230  HA  THR   158      46.273  68.890  70.584  1.00  0.00           H  
ATOM   2231  CB  THR   158      46.922  70.308  72.016  1.00  0.00           C  
ATOM   2232  HB  THR   158      46.600  69.603  72.782  1.00  0.00           H  
ATOM   2233  CG2 THR   158      48.407  70.282  71.780  1.00  0.00           C  
ATOM   2234 HG21 THR   158      48.871  70.948  72.507  1.00  0.00           H  
ATOM   2235 HG22 THR   158      48.726  69.257  71.970  1.00  0.00           H  
ATOM   2236 HG23 THR   158      48.627  70.405  70.720  1.00  0.00           H  
ATOM   2237  OG1 THR   158      46.622  71.614  72.464  1.00  0.00           O  
ATOM   2238  HG1 THR   158      46.690  71.652  73.421  1.00  0.00           H  
ATOM   2239  C   THR   158      44.651  70.018  71.105  1.00  0.00           C  
ATOM   2240  O   THR   158      44.124  69.038  71.616  1.00  0.00           O  
ATOM   2241  N   HID   159      43.833  71.015  70.809  1.00  0.00           N  
ATOM   2242  H   HID   159      44.248  71.858  70.439  1.00  0.00           H  
ATOM   2243  CA  HID   159      42.396  71.048  70.963  1.00  0.00           C  
ATOM   2244  HA  HID   159      42.117  70.917  72.009  1.00  0.00           H  
ATOM   2245  CB  HID   159      41.869  72.421  70.649  1.00  0.00           C  
ATOM   2246  HB2 HID   159      41.866  72.534  69.565  1.00  0.00           H  
ATOM   2247  HB3 HID   159      40.827  72.315  70.954  1.00  0.00           H  
ATOM   2248  CG  HID   159      42.664  73.624  71.377  1.00  0.00           C  
ATOM   2249  ND1 HID   159      42.447  73.993  72.649  1.00  0.00           N  
ATOM   2250  HD1 HID   159      41.760  73.550  73.242  1.00  0.00           H  
ATOM   2251  CE1 HID   159      43.374  74.841  73.064  1.00  0.00           C  
ATOM   2252  HE1 HID   159      43.507  75.257  74.051  1.00  0.00           H  
ATOM   2253  NE2 HID   159      44.190  75.116  72.021  1.00  0.00           N  
ATOM   2254  CD2 HID   159      43.670  74.344  70.927  1.00  0.00           C  
ATOM   2255  HD2 HID   159      44.207  74.201  70.001  1.00  0.00           H  
ATOM   2256  C   HID   159      41.610  70.009  70.172  1.00  0.00           C  
ATOM   2257  O   HID   159      40.345  69.909  70.283  1.00  0.00           O  
ATOM   2258  N   ALA   160      42.337  69.208  69.307  1.00  0.00           N  
ATOM   2259  H   ALA   160      43.340  69.310  69.256  1.00  0.00           H  
ATOM   2260  CA  ALA   160      41.734  67.881  68.939  1.00  0.00           C  
ATOM   2261  HA  ALA   160      40.849  68.106  68.343  1.00  0.00           H  
ATOM   2262  CB  ALA   160      42.685  67.252  67.932  1.00  0.00           C  
ATOM   2263  HB1 ALA   160      42.733  66.165  67.867  1.00  0.00           H  
ATOM   2264  HB2 ALA   160      42.430  67.656  66.952  1.00  0.00           H  
ATOM   2265  HB3 ALA   160      43.710  67.468  68.233  1.00  0.00           H  
ATOM   2266  C   ALA   160      41.385  66.904  70.128  1.00  0.00           C  
ATOM   2267  O   ALA   160      40.409  66.095  69.958  1.00  0.00           O  
ATOM   2268  N   PHE   161      42.074  66.941  71.248  1.00  0.00           N  
ATOM   2269  H   PHE   161      42.818  67.619  71.333  1.00  0.00           H  
ATOM   2270  CA  PHE   161      41.794  66.026  72.372  1.00  0.00           C  
ATOM   2271  HA  PHE   161      40.773  65.655  72.286  1.00  0.00           H  
ATOM   2272  CB  PHE   161      42.721  64.752  72.418  1.00  0.00           C  
ATOM   2273  HB2 PHE   161      42.365  64.052  73.174  1.00  0.00           H  
ATOM   2274  HB3 PHE   161      43.712  65.122  72.681  1.00  0.00           H  
ATOM   2275  CG  PHE   161      42.863  64.020  71.110  1.00  0.00           C  
ATOM   2276  CD1 PHE   161      41.786  63.366  70.496  1.00  0.00           C  
ATOM   2277  HD1 PHE   161      40.793  63.499  70.898  1.00  0.00           H  
ATOM   2278  CE1 PHE   161      42.026  62.466  69.463  1.00  0.00           C  
ATOM   2279  HE1 PHE   161      41.227  61.863  69.057  1.00  0.00           H  
ATOM   2280  CZ  PHE   161      43.299  62.172  69.002  1.00  0.00           C  
ATOM   2281  HZ  PHE   161      43.470  61.404  68.262  1.00  0.00           H  
ATOM   2282  CE2 PHE   161      44.318  62.943  69.521  1.00  0.00           C  
ATOM   2283  HE2 PHE   161      45.267  62.845  69.015  1.00  0.00           H  
ATOM   2284  CD2 PHE   161      44.121  63.804  70.609  1.00  0.00           C  
ATOM   2285  HD2 PHE   161      44.951  64.403  70.954  1.00  0.00           H  
ATOM   2286  C   PHE   161      41.801  66.768  73.712  1.00  0.00           C  
ATOM   2287  O   PHE   161      41.214  66.167  74.652  1.00  0.00           O  
ATOM   2288  N   ASP   162      42.398  67.954  73.856  1.00  0.00           N  
ATOM   2289  H   ASP   162      42.954  68.406  73.144  1.00  0.00           H  
ATOM   2290  CA  ASP   162      42.432  68.630  75.149  1.00  0.00           C  
ATOM   2291  HA  ASP   162      42.737  67.896  75.896  1.00  0.00           H  
ATOM   2292  CB  ASP   162      43.530  69.754  75.191  1.00  0.00           C  
ATOM   2293  HB2 ASP   162      43.178  70.456  74.435  1.00  0.00           H  
ATOM   2294  HB3 ASP   162      44.501  69.326  74.945  1.00  0.00           H  
ATOM   2295  CG  ASP   162      43.725  70.424  76.549  1.00  0.00           C  
ATOM   2296  OD1 ASP   162      44.492  71.440  76.480  1.00  0.00           O  
ATOM   2297  OD2 ASP   162      43.170  69.940  77.575  1.00  0.00           O  
ATOM   2298  C   ASP   162      41.036  69.116  75.539  1.00  0.00           C  
ATOM   2299  O   ASP   162      40.466  69.925  74.855  1.00  0.00           O  
ATOM   2300  N   GLY   163      40.401  68.586  76.546  1.00  0.00           N  
ATOM   2301  H   GLY   163      40.894  67.838  77.011  1.00  0.00           H  
ATOM   2302  CA  GLY   163      39.016  68.680  76.846  1.00  0.00           C  
ATOM   2303  HA2 GLY   163      38.502  69.206  76.042  1.00  0.00           H  
ATOM   2304  HA3 GLY   163      38.877  69.342  77.701  1.00  0.00           H  
ATOM   2305  C   GLY   163      38.369  67.335  77.027  1.00  0.00           C  
ATOM   2306  O   GLY   163      37.393  67.217  77.849  1.00  0.00           O  
ATOM   2307  N   ALA   164      38.734  66.226  76.327  1.00  0.00           N  
ATOM   2308  H   ALA   164      39.633  66.349  75.885  1.00  0.00           H  
ATOM   2309  CA  ALA   164      37.973  64.993  76.376  1.00  0.00           C  
ATOM   2310  HA  ALA   164      36.950  65.322  76.197  1.00  0.00           H  
ATOM   2311  CB  ALA   164      38.585  63.972  75.280  1.00  0.00           C  
ATOM   2312  HB1 ALA   164      39.523  63.524  75.608  1.00  0.00           H  
ATOM   2313  HB2 ALA   164      38.659  64.409  74.284  1.00  0.00           H  
ATOM   2314  HB3 ALA   164      37.820  63.204  75.165  1.00  0.00           H  
ATOM   2315  C   ALA   164      38.111  64.484  77.839  1.00  0.00           C  
ATOM   2316  O   ALA   164      39.270  64.273  78.276  1.00  0.00           O  
ATOM   2317  N   PRO   165      37.022  64.256  78.638  1.00  0.00           N  
ATOM   2318  CD  PRO   165      35.639  64.146  78.117  1.00  0.00           C  
ATOM   2319  HD2 PRO   165      35.292  65.131  77.805  1.00  0.00           H  
ATOM   2320  HD3 PRO   165      35.681  63.473  77.260  1.00  0.00           H  
ATOM   2321  CG  PRO   165      34.793  63.667  79.278  1.00  0.00           C  
ATOM   2322  HG2 PRO   165      34.772  62.593  79.464  1.00  0.00           H  
ATOM   2323  HG3 PRO   165      33.799  64.110  79.215  1.00  0.00           H  
ATOM   2324  CB  PRO   165      35.591  64.304  80.403  1.00  0.00           C  
ATOM   2325  HB2 PRO   165      35.408  63.778  81.339  1.00  0.00           H  
ATOM   2326  HB3 PRO   165      35.178  65.311  80.364  1.00  0.00           H  
ATOM   2327  CA  PRO   165      37.035  64.218  80.074  1.00  0.00           C  
ATOM   2328  HA  PRO   165      37.463  65.132  80.487  1.00  0.00           H  
ATOM   2329  C   PRO   165      37.644  62.943  80.706  1.00  0.00           C  
ATOM   2330  O   PRO   165      38.171  63.075  81.884  1.00  0.00           O  
ATOM   2331  N   PHE   166      37.790  61.875  79.919  1.00  0.00           N  
ATOM   2332  H   PHE   166      37.361  61.918  79.006  1.00  0.00           H  
ATOM   2333  CA  PHE   166      38.621  60.776  80.315  1.00  0.00           C  
ATOM   2334  HA  PHE   166      38.821  60.794  81.387  1.00  0.00           H  
ATOM   2335  CB  PHE   166      37.927  59.397  80.017  1.00  0.00           C  
ATOM   2336  HB2 PHE   166      37.789  59.392  78.936  1.00  0.00           H  
ATOM   2337  HB3 PHE   166      38.558  58.536  80.238  1.00  0.00           H  
ATOM   2338  CG  PHE   166      36.667  59.332  80.637  1.00  0.00           C  
ATOM   2339  CD1 PHE   166      35.501  59.535  79.929  1.00  0.00           C  
ATOM   2340  HD1 PHE   166      35.515  59.696  78.861  1.00  0.00           H  
ATOM   2341  CE1 PHE   166      34.276  59.501  80.560  1.00  0.00           C  
ATOM   2342  HE1 PHE   166      33.341  59.677  80.049  1.00  0.00           H  
ATOM   2343  CZ  PHE   166      34.278  59.407  81.944  1.00  0.00           C  
ATOM   2344  HZ  PHE   166      33.333  59.451  82.465  1.00  0.00           H  
ATOM   2345  CE2 PHE   166      35.461  59.272  82.707  1.00  0.00           C  
ATOM   2346  HE2 PHE   166      35.413  59.160  83.780  1.00  0.00           H  
ATOM   2347  CD2 PHE   166      36.692  59.250  82.050  1.00  0.00           C  
ATOM   2348  HD2 PHE   166      37.615  59.080  82.584  1.00  0.00           H  
ATOM   2349  C   PHE   166      39.998  60.768  79.801  1.00  0.00           C  
ATOM   2350  O   PHE   166      40.889  60.377  80.513  1.00  0.00           O  
ATOM   2351  N   SER   167      40.274  61.315  78.623  1.00  0.00           N  
ATOM   2352  H   SER   167      39.483  61.701  78.126  1.00  0.00           H  
ATOM   2353  CA  SER   167      41.675  61.558  78.168  1.00  0.00           C  
ATOM   2354  HA  SER   167      42.295  60.681  78.352  1.00  0.00           H  
ATOM   2355  CB  SER   167      41.666  61.720  76.689  1.00  0.00           C  
ATOM   2356  HB2 SER   167      41.074  62.598  76.430  1.00  0.00           H  
ATOM   2357  HB3 SER   167      41.349  60.793  76.211  1.00  0.00           H  
ATOM   2358  OG  SER   167      43.085  61.917  76.189  1.00  0.00           O  
ATOM   2359  HG  SER   167      43.262  62.859  76.139  1.00  0.00           H  
ATOM   2360  C   SER   167      42.445  62.662  78.897  1.00  0.00           C  
ATOM   2361  O   SER   167      43.633  62.647  79.062  1.00  0.00           O  
ATOM   2362  N   ASP   168      41.743  63.588  79.512  1.00  0.00           N  
ATOM   2363  H   ASP   168      40.769  63.604  79.246  1.00  0.00           H  
ATOM   2364  CA  ASP   168      42.200  64.626  80.446  1.00  0.00           C  
ATOM   2365  HA  ASP   168      43.158  64.989  80.075  1.00  0.00           H  
ATOM   2366  CB  ASP   168      41.217  65.753  80.526  1.00  0.00           C  
ATOM   2367  HB2 ASP   168      40.217  65.324  80.573  1.00  0.00           H  
ATOM   2368  HB3 ASP   168      41.395  66.380  81.400  1.00  0.00           H  
ATOM   2369  CG  ASP   168      41.171  66.737  79.336  1.00  0.00           C  
ATOM   2370  OD1 ASP   168      40.442  67.741  79.474  1.00  0.00           O  
ATOM   2371  OD2 ASP   168      41.952  66.603  78.291  1.00  0.00           O  
ATOM   2372  C   ASP   168      42.530  64.111  81.862  1.00  0.00           C  
ATOM   2373  O   ASP   168      43.527  64.436  82.473  1.00  0.00           O  
ATOM   2374  N   LEU   169      41.693  63.133  82.295  1.00  0.00           N  
ATOM   2375  H   LEU   169      40.815  62.938  81.835  1.00  0.00           H  
ATOM   2376  CA  LEU   169      41.952  62.308  83.510  1.00  0.00           C  
ATOM   2377  HA  LEU   169      42.193  62.886  84.402  1.00  0.00           H  
ATOM   2378  CB  LEU   169      40.666  61.480  83.828  1.00  0.00           C  
ATOM   2379  HB2 LEU   169      39.805  62.061  84.158  1.00  0.00           H  
ATOM   2380  HB3 LEU   169      40.383  61.003  82.890  1.00  0.00           H  
ATOM   2381  CG  LEU   169      41.060  60.387  84.903  1.00  0.00           C  
ATOM   2382  HG  LEU   169      42.062  60.411  85.332  1.00  0.00           H  
ATOM   2383  CD1 LEU   169      40.155  60.715  86.086  1.00  0.00           C  
ATOM   2384 HD11 LEU   169      39.122  60.579  85.768  1.00  0.00           H  
ATOM   2385 HD12 LEU   169      40.250  60.045  86.940  1.00  0.00           H  
ATOM   2386 HD13 LEU   169      40.344  61.768  86.299  1.00  0.00           H  
ATOM   2387  CD2 LEU   169      40.861  58.892  84.396  1.00  0.00           C  
ATOM   2388 HD21 LEU   169      41.472  58.601  83.541  1.00  0.00           H  
ATOM   2389 HD22 LEU   169      39.875  58.750  83.954  1.00  0.00           H  
ATOM   2390 HD23 LEU   169      40.887  58.259  85.282  1.00  0.00           H  
ATOM   2391  C   LEU   169      43.150  61.378  83.295  1.00  0.00           C  
ATOM   2392  O   LEU   169      44.142  61.436  84.071  1.00  0.00           O  
ATOM   2393  N   VAL   170      43.200  60.640  82.133  1.00  0.00           N  
ATOM   2394  H   VAL   170      42.416  60.647  81.496  1.00  0.00           H  
ATOM   2395  CA  VAL   170      44.435  59.954  81.791  1.00  0.00           C  
ATOM   2396  HA  VAL   170      44.640  59.277  82.620  1.00  0.00           H  
ATOM   2397  CB  VAL   170      44.310  59.078  80.580  1.00  0.00           C  
ATOM   2398  HB  VAL   170      43.789  59.561  79.753  1.00  0.00           H  
ATOM   2399  CG1 VAL   170      45.637  58.556  79.939  1.00  0.00           C  
ATOM   2400 HG11 VAL   170      46.264  58.087  80.697  1.00  0.00           H  
ATOM   2401 HG12 VAL   170      45.381  57.929  79.086  1.00  0.00           H  
ATOM   2402 HG13 VAL   170      46.172  59.362  79.437  1.00  0.00           H  
ATOM   2403  CG2 VAL   170      43.394  57.847  81.091  1.00  0.00           C  
ATOM   2404 HG21 VAL   170      43.664  56.913  80.600  1.00  0.00           H  
ATOM   2405 HG22 VAL   170      42.321  58.000  80.975  1.00  0.00           H  
ATOM   2406 HG23 VAL   170      43.603  57.631  82.139  1.00  0.00           H  
ATOM   2407  C   VAL   170      45.677  60.798  81.723  1.00  0.00           C  
ATOM   2408  O   VAL   170      46.643  60.391  82.314  1.00  0.00           O  
ATOM   2409  N   ARG   171      45.622  62.113  81.363  1.00  0.00           N  
ATOM   2410  H   ARG   171      44.770  62.465  80.951  1.00  0.00           H  
ATOM   2411  CA  ARG   171      46.872  62.949  81.376  1.00  0.00           C  
ATOM   2412  HA  ARG   171      47.732  62.314  81.161  1.00  0.00           H  
ATOM   2413  CB  ARG   171      46.648  64.088  80.492  1.00  0.00           C  
ATOM   2414  HB2 ARG   171      46.341  63.644  79.545  1.00  0.00           H  
ATOM   2415  HB3 ARG   171      45.963  64.788  80.969  1.00  0.00           H  
ATOM   2416  CG  ARG   171      47.773  65.039  80.217  1.00  0.00           C  
ATOM   2417  HG2 ARG   171      48.487  64.362  79.748  1.00  0.00           H  
ATOM   2418  HG3 ARG   171      48.265  65.473  81.087  1.00  0.00           H  
ATOM   2419  CD  ARG   171      47.454  66.080  79.154  1.00  0.00           C  
ATOM   2420  HD2 ARG   171      48.353  66.675  78.993  1.00  0.00           H  
ATOM   2421  HD3 ARG   171      47.010  65.571  78.298  1.00  0.00           H  
ATOM   2422  NE  ARG   171      46.423  67.025  79.658  1.00  0.00           N  
ATOM   2423  HE  ARG   171      46.605  67.600  80.468  1.00  0.00           H  
ATOM   2424  CZ  ARG   171      45.304  67.392  79.028  1.00  0.00           C  
ATOM   2425  NH1 ARG   171      44.619  68.471  79.364  1.00  0.00           N  
ATOM   2426 HH11 ARG   171      44.899  68.987  80.185  1.00  0.00           H  
ATOM   2427 HH12 ARG   171      43.955  68.932  78.758  1.00  0.00           H  
ATOM   2428  NH2 ARG   171      44.768  66.818  78.022  1.00  0.00           N  
ATOM   2429 HH21 ARG   171      45.181  65.961  77.681  1.00  0.00           H  
ATOM   2430 HH22 ARG   171      43.820  67.053  77.766  1.00  0.00           H  
ATOM   2431  C   ARG   171      47.267  63.313  82.806  1.00  0.00           C  
ATOM   2432  O   ARG   171      48.467  63.377  83.072  1.00  0.00           O  
ATOM   2433  N   GLU   172      46.361  63.586  83.760  1.00  0.00           N  
ATOM   2434  H   GLU   172      45.365  63.637  83.602  1.00  0.00           H  
ATOM   2435  CA  GLU   172      46.692  63.862  85.197  1.00  0.00           C  
ATOM   2436  HA  GLU   172      47.450  64.642  85.272  1.00  0.00           H  
ATOM   2437  CB  GLU   172      45.402  64.332  86.039  1.00  0.00           C  
ATOM   2438  HB2 GLU   172      44.610  63.591  85.937  1.00  0.00           H  
ATOM   2439  HB3 GLU   172      45.711  64.333  87.084  1.00  0.00           H  
ATOM   2440  CG  GLU   172      44.888  65.735  85.594  1.00  0.00           C  
ATOM   2441  HG2 GLU   172      44.403  65.695  84.619  1.00  0.00           H  
ATOM   2442  HG3 GLU   172      45.686  66.474  85.523  1.00  0.00           H  
ATOM   2443  CD  GLU   172      43.891  66.219  86.655  1.00  0.00           C  
ATOM   2444  OE1 GLU   172      42.665  66.363  86.383  1.00  0.00           O  
ATOM   2445  OE2 GLU   172      44.284  66.556  87.779  1.00  0.00           O  
ATOM   2446  C   GLU   172      47.203  62.605  85.917  1.00  0.00           C  
ATOM   2447  O   GLU   172      47.991  62.738  86.811  1.00  0.00           O  
ATOM   2448  N   ARG   173      46.845  61.367  85.438  1.00  0.00           N  
ATOM   2449  H   ARG   173      46.241  61.383  84.629  1.00  0.00           H  
ATOM   2450  CA  ARG   173      47.299  60.101  85.912  1.00  0.00           C  
ATOM   2451  HA  ARG   173      47.513  60.156  86.979  1.00  0.00           H  
ATOM   2452  CB  ARG   173      46.221  59.050  85.599  1.00  0.00           C  
ATOM   2453  HB2 ARG   173      45.872  59.087  84.567  1.00  0.00           H  
ATOM   2454  HB3 ARG   173      46.746  58.094  85.599  1.00  0.00           H  
ATOM   2455  CG  ARG   173      44.998  59.060  86.575  1.00  0.00           C  
ATOM   2456  HG2 ARG   173      44.495  60.025  86.505  1.00  0.00           H  
ATOM   2457  HG3 ARG   173      45.338  59.052  87.610  1.00  0.00           H  
ATOM   2458  CD  ARG   173      43.915  57.954  86.324  1.00  0.00           C  
ATOM   2459  HD2 ARG   173      43.277  57.999  85.441  1.00  0.00           H  
ATOM   2460  HD3 ARG   173      44.502  57.042  86.430  1.00  0.00           H  
ATOM   2461  NE  ARG   173      42.988  57.890  87.490  1.00  0.00           N  
ATOM   2462  HE  ARG   173      43.098  58.652  88.144  1.00  0.00           H  
ATOM   2463  CZ  ARG   173      42.038  56.999  87.862  1.00  0.00           C  
ATOM   2464  NH1 ARG   173      41.751  55.976  87.110  1.00  0.00           N  
ATOM   2465 HH11 ARG   173      42.356  55.655  86.367  1.00  0.00           H  
ATOM   2466 HH12 ARG   173      40.976  55.397  87.399  1.00  0.00           H  
ATOM   2467  NH2 ARG   173      41.200  57.133  88.838  1.00  0.00           N  
ATOM   2468 HH21 ARG   173      41.433  57.802  89.558  1.00  0.00           H  
ATOM   2469 HH22 ARG   173      40.614  56.345  89.071  1.00  0.00           H  
ATOM   2470  C   ARG   173      48.662  59.721  85.284  1.00  0.00           C  
ATOM   2471  O   ARG   173      49.559  59.355  86.062  1.00  0.00           O  
ATOM   2472  N   LEU   174      48.867  59.848  83.969  1.00  0.00           N  
ATOM   2473  H   LEU   174      48.046  60.048  83.414  1.00  0.00           H  
ATOM   2474  CA  LEU   174      50.195  59.761  83.412  1.00  0.00           C  
ATOM   2475  HA  LEU   174      50.555  58.746  83.580  1.00  0.00           H  
ATOM   2476  CB  LEU   174      50.160  59.969  81.870  1.00  0.00           C  
ATOM   2477  HB2 LEU   174      51.179  59.988  81.485  1.00  0.00           H  
ATOM   2478  HB3 LEU   174      49.634  60.922  81.804  1.00  0.00           H  
ATOM   2479  CG  LEU   174      49.328  58.929  81.043  1.00  0.00           C  
ATOM   2480  HG  LEU   174      48.411  58.778  81.614  1.00  0.00           H  
ATOM   2481  CD1 LEU   174      48.927  59.400  79.656  1.00  0.00           C  
ATOM   2482 HD11 LEU   174      48.231  58.591  79.432  1.00  0.00           H  
ATOM   2483 HD12 LEU   174      48.485  60.391  79.766  1.00  0.00           H  
ATOM   2484 HD13 LEU   174      49.727  59.548  78.932  1.00  0.00           H  
ATOM   2485  CD2 LEU   174      49.939  57.553  81.034  1.00  0.00           C  
ATOM   2486 HD21 LEU   174      50.908  57.650  80.544  1.00  0.00           H  
ATOM   2487 HD22 LEU   174      49.983  57.090  82.020  1.00  0.00           H  
ATOM   2488 HD23 LEU   174      49.322  56.987  80.336  1.00  0.00           H  
ATOM   2489  C   LEU   174      51.233  60.845  84.001  1.00  0.00           C  
ATOM   2490  O   LEU   174      52.315  60.500  84.414  1.00  0.00           O  
ATOM   2491  N   ALA   175      50.814  62.119  84.184  1.00  0.00           N  
ATOM   2492  H   ALA   175      49.934  62.414  83.785  1.00  0.00           H  
ATOM   2493  CA  ALA   175      51.512  63.190  84.790  1.00  0.00           C  
ATOM   2494  HA  ALA   175      52.451  63.297  84.246  1.00  0.00           H  
ATOM   2495  CB  ALA   175      50.695  64.516  84.592  1.00  0.00           C  
ATOM   2496  HB1 ALA   175      49.643  64.522  84.878  1.00  0.00           H  
ATOM   2497  HB2 ALA   175      51.235  65.284  85.146  1.00  0.00           H  
ATOM   2498  HB3 ALA   175      50.866  64.740  83.539  1.00  0.00           H  
ATOM   2499  C   ALA   175      51.886  63.036  86.245  1.00  0.00           C  
ATOM   2500  O   ALA   175      52.742  63.787  86.706  1.00  0.00           O  
ATOM   2501  N   ALA   176      51.453  61.948  86.934  1.00  0.00           N  
ATOM   2502  H   ALA   176      50.801  61.299  86.515  1.00  0.00           H  
ATOM   2503  CA  ALA   176      51.954  61.430  88.186  1.00  0.00           C  
ATOM   2504  HA  ALA   176      52.214  62.271  88.829  1.00  0.00           H  
ATOM   2505  CB  ALA   176      50.814  60.584  88.878  1.00  0.00           C  
ATOM   2506  HB1 ALA   176      49.866  61.119  88.924  1.00  0.00           H  
ATOM   2507  HB2 ALA   176      51.051  60.304  89.904  1.00  0.00           H  
ATOM   2508  HB3 ALA   176      50.630  59.634  88.376  1.00  0.00           H  
ATOM   2509  C   ALA   176      53.272  60.619  88.078  1.00  0.00           C  
ATOM   2510  O   ALA   176      53.896  60.496  89.134  1.00  0.00           O  
ATOM   2511  N   VAL   177      53.601  60.108  86.921  1.00  0.00           N  
ATOM   2512  H   VAL   177      53.066  60.439  86.131  1.00  0.00           H  
ATOM   2513  CA  VAL   177      54.719  59.112  86.676  1.00  0.00           C  
ATOM   2514  HA  VAL   177      55.424  59.012  87.502  1.00  0.00           H  
ATOM   2515  CB  VAL   177      54.030  57.765  86.543  1.00  0.00           C  
ATOM   2516  HB  VAL   177      53.429  57.764  85.634  1.00  0.00           H  
ATOM   2517  CG1 VAL   177      55.014  56.590  86.189  1.00  0.00           C  
ATOM   2518 HG11 VAL   177      55.659  56.400  87.046  1.00  0.00           H  
ATOM   2519 HG12 VAL   177      55.445  56.745  85.200  1.00  0.00           H  
ATOM   2520 HG13 VAL   177      54.412  55.687  86.086  1.00  0.00           H  
ATOM   2521  CG2 VAL   177      53.238  57.336  87.745  1.00  0.00           C  
ATOM   2522 HG21 VAL   177      52.284  57.839  87.903  1.00  0.00           H  
ATOM   2523 HG22 VAL   177      53.788  57.378  88.685  1.00  0.00           H  
ATOM   2524 HG23 VAL   177      53.108  56.264  87.598  1.00  0.00           H  
ATOM   2525  C   VAL   177      55.630  59.457  85.478  1.00  0.00           C  
ATOM   2526  O   VAL   177      56.817  59.236  85.651  1.00  0.00           O  
ATOM   2527  N   VAL   178      55.161  60.005  84.355  1.00  0.00           N  
ATOM   2528  H   VAL   178      54.156  60.098  84.328  1.00  0.00           H  
ATOM   2529  CA  VAL   178      56.024  60.332  83.221  1.00  0.00           C  
ATOM   2530  HA  VAL   178      56.606  59.470  82.894  1.00  0.00           H  
ATOM   2531  CB  VAL   178      55.194  60.927  82.023  1.00  0.00           C  
ATOM   2532  HB  VAL   178      54.506  61.649  82.463  1.00  0.00           H  
ATOM   2533  CG1 VAL   178      56.117  61.570  80.993  1.00  0.00           C  
ATOM   2534 HG11 VAL   178      56.894  60.869  80.688  1.00  0.00           H  
ATOM   2535 HG12 VAL   178      55.544  62.053  80.201  1.00  0.00           H  
ATOM   2536 HG13 VAL   178      56.570  62.415  81.512  1.00  0.00           H  
ATOM   2537  CG2 VAL   178      54.332  59.884  81.347  1.00  0.00           C  
ATOM   2538 HG21 VAL   178      53.537  59.581  82.029  1.00  0.00           H  
ATOM   2539 HG22 VAL   178      54.910  59.039  80.974  1.00  0.00           H  
ATOM   2540 HG23 VAL   178      53.830  60.157  80.419  1.00  0.00           H  
ATOM   2541  C   VAL   178      57.002  61.368  83.687  1.00  0.00           C  
ATOM   2542  O   VAL   178      58.213  61.336  83.343  1.00  0.00           O  
ATOM   2543  N   ASP   179      56.512  62.390  84.446  1.00  0.00           N  
ATOM   2544  H   ASP   179      55.565  62.320  84.790  1.00  0.00           H  
ATOM   2545  CA  ASP   179      57.201  63.618  84.701  1.00  0.00           C  
ATOM   2546  HA  ASP   179      57.746  63.812  83.777  1.00  0.00           H  
ATOM   2547  CB  ASP   179      56.126  64.698  84.992  1.00  0.00           C  
ATOM   2548  HB2 ASP   179      55.444  64.373  85.778  1.00  0.00           H  
ATOM   2549  HB3 ASP   179      56.617  65.618  85.309  1.00  0.00           H  
ATOM   2550  CG  ASP   179      55.212  65.010  83.789  1.00  0.00           C  
ATOM   2551  OD1 ASP   179      55.346  64.559  82.604  1.00  0.00           O  
ATOM   2552  OD2 ASP   179      54.245  65.762  84.143  1.00  0.00           O  
ATOM   2553  C   ASP   179      58.333  63.547  85.733  1.00  0.00           C  
ATOM   2554  O   ASP   179      58.930  64.574  86.002  1.00  0.00           O  
ATOM   2555  N   GLN   180      58.565  62.421  86.387  1.00  0.00           N  
ATOM   2556  H   GLN   180      57.906  61.674  86.220  1.00  0.00           H  
ATOM   2557  CA  GLN   180      59.668  62.390  87.396  1.00  0.00           C  
ATOM   2558  HA  GLN   180      59.413  63.172  88.111  1.00  0.00           H  
ATOM   2559  CB  GLN   180      59.683  60.963  88.035  1.00  0.00           C  
ATOM   2560  HB2 GLN   180      60.521  60.908  88.730  1.00  0.00           H  
ATOM   2561  HB3 GLN   180      59.794  60.226  87.239  1.00  0.00           H  
ATOM   2562  CG  GLN   180      58.347  60.598  88.681  1.00  0.00           C  
ATOM   2563  HG2 GLN   180      57.604  60.562  87.885  1.00  0.00           H  
ATOM   2564  HG3 GLN   180      58.436  59.595  89.099  1.00  0.00           H  
ATOM   2565  CD  GLN   180      57.738  61.499  89.762  1.00  0.00           C  
ATOM   2566  OE1 GLN   180      58.360  62.486  90.104  1.00  0.00           O  
ATOM   2567  NE2 GLN   180      56.628  61.169  90.351  1.00  0.00           N  
ATOM   2568 HE21 GLN   180      56.159  60.308  90.108  1.00  0.00           H  
ATOM   2569 HE22 GLN   180      56.148  61.849  90.923  1.00  0.00           H  
ATOM   2570  C   GLN   180      61.020  62.595  86.718  1.00  0.00           C  
ATOM   2571  O   GLN   180      61.448  61.852  85.793  1.00  0.00           O  
ATOM   2572  N   GLY   181      61.831  63.500  87.250  1.00  0.00           N  
ATOM   2573  H   GLY   181      61.513  63.953  88.094  1.00  0.00           H  
ATOM   2574  CA  GLY   181      63.097  63.933  86.726  1.00  0.00           C  
ATOM   2575  HA2 GLY   181      63.835  63.146  86.576  1.00  0.00           H  
ATOM   2576  HA3 GLY   181      63.535  64.607  87.463  1.00  0.00           H  
ATOM   2577  C   GLY   181      63.071  64.710  85.426  1.00  0.00           C  
ATOM   2578  O   GLY   181      64.136  65.160  84.961  1.00  0.00           O  
ATOM   2579  N   ARG   182      61.899  65.010  84.840  1.00  0.00           N  
ATOM   2580  H   ARG   182      61.094  64.712  85.372  1.00  0.00           H  
ATOM   2581  CA  ARG   182      61.836  65.602  83.535  1.00  0.00           C  
ATOM   2582  HA  ARG   182      62.678  65.273  82.924  1.00  0.00           H  
ATOM   2583  CB  ARG   182      60.621  64.986  82.771  1.00  0.00           C  
ATOM   2584  HB2 ARG   182      59.678  65.251  83.251  1.00  0.00           H  
ATOM   2585  HB3 ARG   182      60.668  65.442  81.783  1.00  0.00           H  
ATOM   2586  CG  ARG   182      60.707  63.463  82.495  1.00  0.00           C  
ATOM   2587  HG2 ARG   182      60.391  62.847  83.337  1.00  0.00           H  
ATOM   2588  HG3 ARG   182      61.748  63.215  82.288  1.00  0.00           H  
ATOM   2589  CD  ARG   182      59.693  63.242  81.293  1.00  0.00           C  
ATOM   2590  HD2 ARG   182      60.119  63.792  80.454  1.00  0.00           H  
ATOM   2591  HD3 ARG   182      58.722  63.708  81.460  1.00  0.00           H  
ATOM   2592  NE  ARG   182      59.600  61.836  80.960  1.00  0.00           N  
ATOM   2593  HE  ARG   182      59.345  61.276  81.761  1.00  0.00           H  
ATOM   2594  CZ  ARG   182      59.333  61.247  79.775  1.00  0.00           C  
ATOM   2595  NH1 ARG   182      59.125  59.935  79.800  1.00  0.00           N  
ATOM   2596 HH11 ARG   182      59.169  59.406  80.659  1.00  0.00           H  
ATOM   2597 HH12 ARG   182      59.189  59.444  78.920  1.00  0.00           H  
ATOM   2598  NH2 ARG   182      59.145  61.863  78.650  1.00  0.00           N  
ATOM   2599 HH21 ARG   182      59.126  62.869  78.562  1.00  0.00           H  
ATOM   2600 HH22 ARG   182      59.005  61.464  77.733  1.00  0.00           H  
ATOM   2601  C   ARG   182      61.820  67.134  83.511  1.00  0.00           C  
ATOM   2602  O   ARG   182      61.155  67.836  84.261  1.00  0.00           O  
ATOM   2603  N   THR   183      62.409  67.649  82.439  1.00  0.00           N  
ATOM   2604  H   THR   183      62.989  67.069  81.849  1.00  0.00           H  
ATOM   2605  CA  THR   183      62.283  69.121  82.068  1.00  0.00           C  
ATOM   2606  HA  THR   183      62.412  69.728  82.964  1.00  0.00           H  
ATOM   2607  CB  THR   183      63.331  69.638  81.084  1.00  0.00           C  
ATOM   2608  HB  THR   183      63.167  70.685  80.829  1.00  0.00           H  
ATOM   2609  CG2 THR   183      64.784  69.458  81.563  1.00  0.00           C  
ATOM   2610 HG21 THR   183      64.929  69.759  82.601  1.00  0.00           H  
ATOM   2611 HG22 THR   183      65.564  69.888  80.935  1.00  0.00           H  
ATOM   2612 HG23 THR   183      64.931  68.379  81.527  1.00  0.00           H  
ATOM   2613  OG1 THR   183      63.185  68.948  79.857  1.00  0.00           O  
ATOM   2614  HG1 THR   183      63.514  68.052  79.958  1.00  0.00           H  
ATOM   2615  C   THR   183      60.949  69.335  81.416  1.00  0.00           C  
ATOM   2616  O   THR   183      60.529  68.411  80.795  1.00  0.00           O  
ATOM   2617  N   PRO   184      60.292  70.455  81.555  1.00  0.00           N  
ATOM   2618  CD  PRO   184      60.778  71.728  82.139  1.00  0.00           C  
ATOM   2619  HD2 PRO   184      61.460  71.624  82.984  1.00  0.00           H  
ATOM   2620  HD3 PRO   184      61.356  72.394  81.498  1.00  0.00           H  
ATOM   2621  CG  PRO   184      59.591  72.499  82.646  1.00  0.00           C  
ATOM   2622  HG2 PRO   184      59.727  73.575  82.531  1.00  0.00           H  
ATOM   2623  HG3 PRO   184      59.348  72.237  83.676  1.00  0.00           H  
ATOM   2624  CB  PRO   184      58.519  72.101  81.722  1.00  0.00           C  
ATOM   2625  HB2 PRO   184      58.585  72.729  80.834  1.00  0.00           H  
ATOM   2626  HB3 PRO   184      57.480  72.248  82.017  1.00  0.00           H  
ATOM   2627  CA  PRO   184      58.892  70.672  81.196  1.00  0.00           C  
ATOM   2628  HA  PRO   184      58.353  70.029  81.892  1.00  0.00           H  
ATOM   2629  C   PRO   184      58.610  70.446  79.755  1.00  0.00           C  
ATOM   2630  O   PRO   184      57.672  69.710  79.459  1.00  0.00           O  
ATOM   2631  N   ALA   185      59.529  70.798  78.840  1.00  0.00           N  
ATOM   2632  H   ALA   185      60.350  71.289  79.163  1.00  0.00           H  
ATOM   2633  CA  ALA   185      59.471  70.479  77.392  1.00  0.00           C  
ATOM   2634  HA  ALA   185      58.836  71.187  76.860  1.00  0.00           H  
ATOM   2635  CB  ALA   185      60.866  70.904  76.894  1.00  0.00           C  
ATOM   2636  HB1 ALA   185      61.682  70.407  77.418  1.00  0.00           H  
ATOM   2637  HB2 ALA   185      60.992  70.803  75.816  1.00  0.00           H  
ATOM   2638  HB3 ALA   185      60.923  71.960  77.156  1.00  0.00           H  
ATOM   2639  C   ALA   185      59.213  69.040  77.045  1.00  0.00           C  
ATOM   2640  O   ALA   185      58.827  68.753  75.903  1.00  0.00           O  
ATOM   2641  N   PHE   186      59.490  68.138  77.954  1.00  0.00           N  
ATOM   2642  H   PHE   186      59.882  68.526  78.800  1.00  0.00           H  
ATOM   2643  CA  PHE   186      59.452  66.683  77.748  1.00  0.00           C  
ATOM   2644  HA  PHE   186      59.005  66.571  76.760  1.00  0.00           H  
ATOM   2645  CB  PHE   186      60.828  66.126  77.550  1.00  0.00           C  
ATOM   2646  HB2 PHE   186      61.209  66.150  78.571  1.00  0.00           H  
ATOM   2647  HB3 PHE   186      60.779  65.126  77.118  1.00  0.00           H  
ATOM   2648  CG  PHE   186      61.686  66.963  76.604  1.00  0.00           C  
ATOM   2649  CD1 PHE   186      61.308  67.315  75.301  1.00  0.00           C  
ATOM   2650  HD1 PHE   186      60.335  67.029  74.931  1.00  0.00           H  
ATOM   2651  CE1 PHE   186      62.154  68.164  74.586  1.00  0.00           C  
ATOM   2652  HE1 PHE   186      61.812  68.491  73.615  1.00  0.00           H  
ATOM   2653  CZ  PHE   186      63.413  68.553  75.074  1.00  0.00           C  
ATOM   2654  HZ  PHE   186      64.031  69.171  74.440  1.00  0.00           H  
ATOM   2655  CE2 PHE   186      63.809  68.207  76.355  1.00  0.00           C  
ATOM   2656  HE2 PHE   186      64.718  68.640  76.745  1.00  0.00           H  
ATOM   2657  CD2 PHE   186      62.927  67.372  77.107  1.00  0.00           C  
ATOM   2658  HD2 PHE   186      63.186  67.127  78.126  1.00  0.00           H  
ATOM   2659  C   PHE   186      58.527  65.852  78.655  1.00  0.00           C  
ATOM   2660  O   PHE   186      58.442  64.600  78.578  1.00  0.00           O  
ATOM   2661  N   ARG   187      57.715  66.575  79.483  1.00  0.00           N  
ATOM   2662  H   ARG   187      57.972  67.550  79.437  1.00  0.00           H  
ATOM   2663  CA  ARG   187      56.609  66.105  80.315  1.00  0.00           C  
ATOM   2664  HA  ARG   187      56.926  65.173  80.783  1.00  0.00           H  
ATOM   2665  CB  ARG   187      56.167  67.257  81.257  1.00  0.00           C  
ATOM   2666  HB2 ARG   187      56.071  68.139  80.624  1.00  0.00           H  
ATOM   2667  HB3 ARG   187      55.239  66.934  81.727  1.00  0.00           H  
ATOM   2668  CG  ARG   187      57.228  67.335  82.378  1.00  0.00           C  
ATOM   2669  HG2 ARG   187      57.318  66.324  82.774  1.00  0.00           H  
ATOM   2670  HG3 ARG   187      58.194  67.636  81.973  1.00  0.00           H  
ATOM   2671  CD  ARG   187      56.701  68.303  83.459  1.00  0.00           C  
ATOM   2672  HD2 ARG   187      55.864  67.829  83.971  1.00  0.00           H  
ATOM   2673  HD3 ARG   187      56.362  69.227  82.991  1.00  0.00           H  
ATOM   2674  NE  ARG   187      57.883  68.550  84.342  1.00  0.00           N  
ATOM   2675  HE  ARG   187      58.572  67.812  84.297  1.00  0.00           H  
ATOM   2676  CZ  ARG   187      58.254  69.522  85.100  1.00  0.00           C  
ATOM   2677  NH1 ARG   187      57.420  70.466  85.475  1.00  0.00           N  
ATOM   2678 HH11 ARG   187      56.425  70.351  85.346  1.00  0.00           H  
ATOM   2679 HH12 ARG   187      57.650  71.236  86.088  1.00  0.00           H  
ATOM   2680  NH2 ARG   187      59.489  69.585  85.500  1.00  0.00           N  
ATOM   2681 HH21 ARG   187      60.168  68.881  85.250  1.00  0.00           H  
ATOM   2682 HH22 ARG   187      59.794  70.389  86.028  1.00  0.00           H  
ATOM   2683  C   ARG   187      55.460  65.718  79.393  1.00  0.00           C  
ATOM   2684  O   ARG   187      55.436  66.087  78.238  1.00  0.00           O  
ATOM   2685  N   VAL   188      54.511  64.911  79.919  1.00  0.00           N  
ATOM   2686  H   VAL   188      54.771  64.511  80.809  1.00  0.00           H  
ATOM   2687  CA  VAL   188      53.285  64.534  79.193  1.00  0.00           C  
ATOM   2688  HA  VAL   188      53.694  64.173  78.250  1.00  0.00           H  
ATOM   2689  CB  VAL   188      52.503  63.391  79.978  1.00  0.00           C  
ATOM   2690  HB  VAL   188      53.300  62.802  80.432  1.00  0.00           H  
ATOM   2691  CG1 VAL   188      51.577  63.914  81.028  1.00  0.00           C  
ATOM   2692 HG11 VAL   188      51.242  63.140  81.718  1.00  0.00           H  
ATOM   2693 HG12 VAL   188      50.715  64.439  80.616  1.00  0.00           H  
ATOM   2694 HG13 VAL   188      52.095  64.671  81.616  1.00  0.00           H  
ATOM   2695  CG2 VAL   188      51.606  62.518  79.078  1.00  0.00           C  
ATOM   2696 HG21 VAL   188      51.310  61.600  79.585  1.00  0.00           H  
ATOM   2697 HG22 VAL   188      52.174  62.210  78.200  1.00  0.00           H  
ATOM   2698 HG23 VAL   188      50.714  63.058  78.759  1.00  0.00           H  
ATOM   2699  C   VAL   188      52.429  65.656  78.831  1.00  0.00           C  
ATOM   2700  O   VAL   188      52.196  66.609  79.563  1.00  0.00           O  
ATOM   2701  N   GLN   189      51.930  65.588  77.607  1.00  0.00           N  
ATOM   2702  H   GLN   189      52.176  64.742  77.112  1.00  0.00           H  
ATOM   2703  CA  GLN   189      51.083  66.565  76.916  1.00  0.00           C  
ATOM   2704  HA  GLN   189      50.789  67.421  77.524  1.00  0.00           H  
ATOM   2705  CB  GLN   189      51.891  67.071  75.708  1.00  0.00           C  
ATOM   2706  HB2 GLN   189      51.304  67.865  75.246  1.00  0.00           H  
ATOM   2707  HB3 GLN   189      52.004  66.356  74.894  1.00  0.00           H  
ATOM   2708  CG  GLN   189      53.239  67.640  75.952  1.00  0.00           C  
ATOM   2709  HG2 GLN   189      53.937  66.856  76.243  1.00  0.00           H  
ATOM   2710  HG3 GLN   189      53.677  68.086  75.059  1.00  0.00           H  
ATOM   2711  CD  GLN   189      53.338  68.757  76.936  1.00  0.00           C  
ATOM   2712  OE1 GLN   189      52.458  69.579  77.085  1.00  0.00           O  
ATOM   2713  NE2 GLN   189      54.354  68.774  77.778  1.00  0.00           N  
ATOM   2714 HE21 GLN   189      54.991  67.993  77.708  1.00  0.00           H  
ATOM   2715 HE22 GLN   189      54.288  69.445  78.530  1.00  0.00           H  
ATOM   2716  C   GLN   189      49.781  65.916  76.419  1.00  0.00           C  
ATOM   2717  O   GLN   189      49.738  64.644  76.333  1.00  0.00           O  
ATOM   2718  N   PRO   190      48.730  66.668  75.973  1.00  0.00           N  
ATOM   2719  CD  PRO   190      48.478  68.078  76.122  1.00  0.00           C  
ATOM   2720  HD2 PRO   190      47.927  68.185  77.056  1.00  0.00           H  
ATOM   2721  HD3 PRO   190      49.278  68.816  76.183  1.00  0.00           H  
ATOM   2722  CG  PRO   190      47.522  68.542  74.945  1.00  0.00           C  
ATOM   2723  HG2 PRO   190      48.195  68.818  74.134  1.00  0.00           H  
ATOM   2724  HG3 PRO   190      46.824  69.335  75.215  1.00  0.00           H  
ATOM   2725  CB  PRO   190      46.768  67.234  74.741  1.00  0.00           C  
ATOM   2726  HB2 PRO   190      46.036  67.038  75.524  1.00  0.00           H  
ATOM   2727  HB3 PRO   190      46.200  67.107  73.820  1.00  0.00           H  
ATOM   2728  CA  PRO   190      47.848  66.137  74.989  1.00  0.00           C  
ATOM   2729  HA  PRO   190      47.360  65.244  75.380  1.00  0.00           H  
ATOM   2730  C   PRO   190      48.479  65.761  73.714  1.00  0.00           C  
ATOM   2731  O   PRO   190      49.387  66.442  73.302  1.00  0.00           O  
ATOM   2732  N   MET   191      47.923  64.843  72.908  1.00  0.00           N  
ATOM   2733  H   MET   191      47.150  64.283  73.237  1.00  0.00           H  
ATOM   2734  CA  MET   191      48.419  64.547  71.534  1.00  0.00           C  
ATOM   2735  HA  MET   191      49.492  64.363  71.569  1.00  0.00           H  
ATOM   2736  CB  MET   191      47.943  63.192  70.912  1.00  0.00           C  
ATOM   2737  HB2 MET   191      48.336  62.425  71.578  1.00  0.00           H  
ATOM   2738  HB3 MET   191      46.853  63.178  70.928  1.00  0.00           H  
ATOM   2739  CG  MET   191      48.412  63.009  69.484  1.00  0.00           C  
ATOM   2740  HG2 MET   191      47.803  63.699  68.901  1.00  0.00           H  
ATOM   2741  HG3 MET   191      49.465  63.239  69.321  1.00  0.00           H  
ATOM   2742  SD  MET   191      48.038  61.397  68.905  1.00  0.00           S  
ATOM   2743  CE  MET   191      49.475  60.533  69.487  1.00  0.00           C  
ATOM   2744  HE1 MET   191      50.011  60.180  68.606  1.00  0.00           H  
ATOM   2745  HE2 MET   191      49.073  59.671  70.021  1.00  0.00           H  
ATOM   2746  HE3 MET   191      50.197  61.056  70.114  1.00  0.00           H  
ATOM   2747  C   MET   191      48.007  65.650  70.591  1.00  0.00           C  
ATOM   2748  O   MET   191      46.773  65.898  70.522  1.00  0.00           O  
ATOM   2749  N   PRO   192      48.921  66.241  69.823  1.00  0.00           N  
ATOM   2750  CD  PRO   192      50.346  66.222  70.167  1.00  0.00           C  
ATOM   2751  HD2 PRO   192      50.492  66.866  71.035  1.00  0.00           H  
ATOM   2752  HD3 PRO   192      50.652  65.187  70.321  1.00  0.00           H  
ATOM   2753  CG  PRO   192      51.029  66.903  69.013  1.00  0.00           C  
ATOM   2754  HG2 PRO   192      51.246  66.079  68.333  1.00  0.00           H  
ATOM   2755  HG3 PRO   192      51.925  67.429  69.340  1.00  0.00           H  
ATOM   2756  CB  PRO   192      49.930  67.847  68.445  1.00  0.00           C  
ATOM   2757  HB2 PRO   192      50.010  68.245  67.433  1.00  0.00           H  
ATOM   2758  HB3 PRO   192      49.853  68.773  69.014  1.00  0.00           H  
ATOM   2759  CA  PRO   192      48.688  67.043  68.643  1.00  0.00           C  
ATOM   2760  HA  PRO   192      47.826  67.681  68.843  1.00  0.00           H  
ATOM   2761  C   PRO   192      48.399  66.188  67.396  1.00  0.00           C  
ATOM   2762  O   PRO   192      49.073  65.208  67.142  1.00  0.00           O  
ATOM   2763  N   LEU   193      47.349  66.709  66.718  1.00  0.00           N  
ATOM   2764  H   LEU   193      46.768  67.414  67.149  1.00  0.00           H  
ATOM   2765  CA  LEU   193      46.746  66.031  65.569  1.00  0.00           C  
ATOM   2766  HA  LEU   193      47.540  65.330  65.310  1.00  0.00           H  
ATOM   2767  CB  LEU   193      45.478  65.326  66.153  1.00  0.00           C  
ATOM   2768  HB2 LEU   193      45.632  65.018  67.188  1.00  0.00           H  
ATOM   2769  HB3 LEU   193      44.677  66.065  66.177  1.00  0.00           H  
ATOM   2770  CG  LEU   193      44.992  64.114  65.278  1.00  0.00           C  
ATOM   2771  HG  LEU   193      44.780  64.312  64.228  1.00  0.00           H  
ATOM   2772  CD1 LEU   193      45.887  62.931  65.522  1.00  0.00           C  
ATOM   2773 HD11 LEU   193      45.836  62.605  66.561  1.00  0.00           H  
ATOM   2774 HD12 LEU   193      46.933  63.114  65.277  1.00  0.00           H  
ATOM   2775 HD13 LEU   193      45.562  62.087  64.913  1.00  0.00           H  
ATOM   2776  CD2 LEU   193      43.618  63.687  65.790  1.00  0.00           C  
ATOM   2777 HD21 LEU   193      43.738  63.533  66.863  1.00  0.00           H  
ATOM   2778 HD22 LEU   193      43.365  62.668  65.498  1.00  0.00           H  
ATOM   2779 HD23 LEU   193      42.809  64.255  65.330  1.00  0.00           H  
ATOM   2780  C   LEU   193      46.469  66.894  64.358  1.00  0.00           C  
ATOM   2781  O   LEU   193      45.894  67.954  64.462  1.00  0.00           O  
ATOM   2782  N   ALA   194      46.955  66.461  63.177  1.00  0.00           N  
ATOM   2783  H   ALA   194      47.423  65.573  63.065  1.00  0.00           H  
ATOM   2784  CA  ALA   194      46.626  67.118  61.891  1.00  0.00           C  
ATOM   2785  HA  ALA   194      46.849  68.185  61.888  1.00  0.00           H  
ATOM   2786  CB  ALA   194      47.391  66.456  60.789  1.00  0.00           C  
ATOM   2787  HB1 ALA   194      46.866  66.685  59.862  1.00  0.00           H  
ATOM   2788  HB2 ALA   194      48.350  66.974  60.759  1.00  0.00           H  
ATOM   2789  HB3 ALA   194      47.387  65.370  60.878  1.00  0.00           H  
ATOM   2790  C   ALA   194      45.102  67.032  61.610  1.00  0.00           C  
ATOM   2791  O   ALA   194      44.600  65.967  61.158  1.00  0.00           O  
ATOM   2792  N   VAL   195      44.341  68.116  61.848  1.00  0.00           N  
ATOM   2793  H   VAL   195      44.787  68.987  62.099  1.00  0.00           H  
ATOM   2794  CA  VAL   195      42.859  68.181  61.622  1.00  0.00           C  
ATOM   2795  HA  VAL   195      42.666  67.393  60.895  1.00  0.00           H  
ATOM   2796  CB  VAL   195      42.040  67.910  62.949  1.00  0.00           C  
ATOM   2797  HB  VAL   195      40.982  67.749  62.745  1.00  0.00           H  
ATOM   2798  CG1 VAL   195      42.445  66.598  63.624  1.00  0.00           C  
ATOM   2799 HG11 VAL   195      41.638  66.276  64.283  1.00  0.00           H  
ATOM   2800 HG12 VAL   195      43.278  66.771  64.304  1.00  0.00           H  
ATOM   2801 HG13 VAL   195      42.588  65.832  62.861  1.00  0.00           H  
ATOM   2802  CG2 VAL   195      42.137  69.068  63.902  1.00  0.00           C  
ATOM   2803 HG21 VAL   195      41.846  68.842  64.928  1.00  0.00           H  
ATOM   2804 HG22 VAL   195      43.204  69.250  64.035  1.00  0.00           H  
ATOM   2805 HG23 VAL   195      41.636  69.966  63.543  1.00  0.00           H  
ATOM   2806  C   VAL   195      42.354  69.409  60.862  1.00  0.00           C  
ATOM   2807  O   VAL   195      42.992  70.462  60.894  1.00  0.00           O  
ATOM   2808  N   HIE   196      41.261  69.235  60.086  1.00  0.00           N  
ATOM   2809  H   HIE   196      40.849  68.314  60.116  1.00  0.00           H  
ATOM   2810  CA  HIE   196      40.762  70.187  59.162  1.00  0.00           C  
ATOM   2811  HA  HIE   196      40.836  71.173  59.622  1.00  0.00           H  
ATOM   2812  CB  HIE   196      41.539  70.129  57.865  1.00  0.00           C  
ATOM   2813  HB2 HIE   196      42.546  70.386  58.194  1.00  0.00           H  
ATOM   2814  HB3 HIE   196      41.477  69.134  57.424  1.00  0.00           H  
ATOM   2815  CG  HIE   196      41.123  71.079  56.721  1.00  0.00           C  
ATOM   2816  ND1 HIE   196      41.220  72.502  56.824  1.00  0.00           N  
ATOM   2817  CE1 HIE   196      40.658  72.913  55.658  1.00  0.00           C  
ATOM   2818  HE1 HIE   196      40.446  73.962  55.512  1.00  0.00           H  
ATOM   2819  NE2 HIE   196      40.173  71.918  54.921  1.00  0.00           N  
ATOM   2820  HE2 HIE   196      39.606  72.043  54.094  1.00  0.00           H  
ATOM   2821  CD2 HIE   196      40.439  70.721  55.578  1.00  0.00           C  
ATOM   2822  HD2 HIE   196      40.155  69.727  55.264  1.00  0.00           H  
ATOM   2823  C   HIE   196      39.210  69.946  58.900  1.00  0.00           C  
ATOM   2824  O   HIE   196      38.759  68.804  58.850  1.00  0.00           O  
ATOM   2825  N   ARG   197      38.377  70.984  58.733  1.00  0.00           N  
ATOM   2826  H   ARG   197      38.797  71.892  58.870  1.00  0.00           H  
ATOM   2827  CA  ARG   197      36.931  71.000  58.543  1.00  0.00           C  
ATOM   2828  HA  ARG   197      36.507  70.513  59.421  1.00  0.00           H  
ATOM   2829  CB  ARG   197      36.456  72.427  58.540  1.00  0.00           C  
ATOM   2830  HB2 ARG   197      36.806  72.989  59.405  1.00  0.00           H  
ATOM   2831  HB3 ARG   197      36.761  72.932  57.624  1.00  0.00           H  
ATOM   2832  CG  ARG   197      34.915  72.344  58.630  1.00  0.00           C  
ATOM   2833  HG2 ARG   197      34.551  71.785  57.768  1.00  0.00           H  
ATOM   2834  HG3 ARG   197      34.623  71.840  59.551  1.00  0.00           H  
ATOM   2835  CD  ARG   197      34.024  73.536  58.570  1.00  0.00           C  
ATOM   2836  HD2 ARG   197      34.333  74.131  59.429  1.00  0.00           H  
ATOM   2837  HD3 ARG   197      34.240  74.092  57.658  1.00  0.00           H  
ATOM   2838  NE  ARG   197      32.600  73.169  58.493  1.00  0.00           N  
ATOM   2839  HE  ARG   197      32.136  72.953  59.364  1.00  0.00           H  
ATOM   2840  CZ  ARG   197      31.960  72.773  57.407  1.00  0.00           C  
ATOM   2841  NH1 ARG   197      30.749  72.394  57.346  1.00  0.00           N  
ATOM   2842 HH11 ARG   197      30.279  72.582  58.220  1.00  0.00           H  
ATOM   2843 HH12 ARG   197      30.273  72.365  56.455  1.00  0.00           H  
ATOM   2844  NH2 ARG   197      32.571  72.830  56.271  1.00  0.00           N  
ATOM   2845 HH21 ARG   197      33.178  73.633  56.183  1.00  0.00           H  
ATOM   2846 HH22 ARG   197      32.024  72.666  55.438  1.00  0.00           H  
ATOM   2847  C   ARG   197      36.466  70.222  57.287  1.00  0.00           C  
ATOM   2848  O   ARG   197      37.013  70.384  56.222  1.00  0.00           O  
ATOM   2849  N   ARG   198      35.556  69.297  57.408  1.00  0.00           N  
ATOM   2850  H   ARG   198      35.231  69.065  58.336  1.00  0.00           H  
ATOM   2851  CA  ARG   198      34.777  68.610  56.349  1.00  0.00           C  
ATOM   2852  HA  ARG   198      34.973  69.045  55.369  1.00  0.00           H  
ATOM   2853  CB  ARG   198      35.064  67.095  56.283  1.00  0.00           C  
ATOM   2854  HB2 ARG   198      34.632  66.686  57.196  1.00  0.00           H  
ATOM   2855  HB3 ARG   198      34.612  66.584  55.433  1.00  0.00           H  
ATOM   2856  CG  ARG   198      36.592  66.804  56.274  1.00  0.00           C  
ATOM   2857  HG2 ARG   198      37.225  67.203  57.066  1.00  0.00           H  
ATOM   2858  HG3 ARG   198      36.593  65.714  56.288  1.00  0.00           H  
ATOM   2859  CD  ARG   198      37.218  67.201  54.965  1.00  0.00           C  
ATOM   2860  HD2 ARG   198      36.483  67.080  54.169  1.00  0.00           H  
ATOM   2861  HD3 ARG   198      37.444  68.266  55.023  1.00  0.00           H  
ATOM   2862  NE  ARG   198      38.519  66.635  54.663  1.00  0.00           N  
ATOM   2863  HE  ARG   198      39.031  66.077  55.331  1.00  0.00           H  
ATOM   2864  CZ  ARG   198      39.285  66.907  53.627  1.00  0.00           C  
ATOM   2865  NH1 ARG   198      40.454  66.374  53.540  1.00  0.00           N  
ATOM   2866 HH11 ARG   198      40.760  65.687  54.215  1.00  0.00           H  
ATOM   2867 HH12 ARG   198      41.022  66.698  52.771  1.00  0.00           H  
ATOM   2868  NH2 ARG   198      39.026  67.778  52.722  1.00  0.00           N  
ATOM   2869 HH21 ARG   198      38.127  68.182  52.500  1.00  0.00           H  
ATOM   2870 HH22 ARG   198      39.904  68.143  52.381  1.00  0.00           H  
ATOM   2871  C   ARG   198      33.257  68.848  56.627  1.00  0.00           C  
ATOM   2872  O   ARG   198      32.977  69.200  57.762  1.00  0.00           O  
ATOM   2873  N   GLN   199      32.304  68.539  55.696  1.00  0.00           N  
ATOM   2874  H   GLN   199      32.660  68.200  54.813  1.00  0.00           H  
ATOM   2875  CA  GLN   199      30.886  68.439  55.971  1.00  0.00           C  
ATOM   2876  HA  GLN   199      30.722  69.329  56.578  1.00  0.00           H  
ATOM   2877  CB  GLN   199      30.031  68.424  54.667  1.00  0.00           C  
ATOM   2878  HB2 GLN   199      30.165  67.452  54.191  1.00  0.00           H  
ATOM   2879  HB3 GLN   199      29.012  68.386  55.051  1.00  0.00           H  
ATOM   2880  CG  GLN   199      30.116  69.511  53.610  1.00  0.00           C  
ATOM   2881  HG2 GLN   199      31.153  69.583  53.283  1.00  0.00           H  
ATOM   2882  HG3 GLN   199      29.537  69.200  52.740  1.00  0.00           H  
ATOM   2883  CD  GLN   199      29.675  70.824  54.169  1.00  0.00           C  
ATOM   2884  OE1 GLN   199      30.446  71.612  54.719  1.00  0.00           O  
ATOM   2885  NE2 GLN   199      28.404  71.027  54.148  1.00  0.00           N  
ATOM   2886 HE21 GLN   199      27.763  70.294  53.881  1.00  0.00           H  
ATOM   2887 HE22 GLN   199      28.035  71.878  54.548  1.00  0.00           H  
ATOM   2888  C   GLN   199      30.610  67.365  57.028  1.00  0.00           C  
ATOM   2889  O   GLN   199      29.561  67.356  57.607  1.00  0.00           O  
ATOM   2890  N   ASP   200      31.693  66.558  57.315  1.00  0.00           N  
ATOM   2891  H   ASP   200      32.472  66.553  56.673  1.00  0.00           H  
ATOM   2892  CA  ASP   200      31.765  65.632  58.424  1.00  0.00           C  
ATOM   2893  HA  ASP   200      30.764  65.211  58.520  1.00  0.00           H  
ATOM   2894  CB  ASP   200      32.791  64.529  58.042  1.00  0.00           C  
ATOM   2895  HB2 ASP   200      32.748  63.803  58.854  1.00  0.00           H  
ATOM   2896  HB3 ASP   200      33.733  65.079  58.031  1.00  0.00           H  
ATOM   2897  CG  ASP   200      32.634  63.859  56.596  1.00  0.00           C  
ATOM   2898  OD1 ASP   200      32.601  62.641  56.508  1.00  0.00           O  
ATOM   2899  OD2 ASP   200      32.425  64.536  55.544  1.00  0.00           O  
ATOM   2900  C   ASP   200      32.040  66.303  59.829  1.00  0.00           C  
ATOM   2901  O   ASP   200      32.008  65.608  60.816  1.00  0.00           O  
ATOM   2902  N   GLY   201      32.372  67.583  59.917  1.00  0.00           N  
ATOM   2903  H   GLY   201      32.560  67.951  58.995  1.00  0.00           H  
ATOM   2904  CA  GLY   201      32.700  68.250  61.196  1.00  0.00           C  
ATOM   2905  HA2 GLY   201      31.896  68.915  61.511  1.00  0.00           H  
ATOM   2906  HA3 GLY   201      32.811  67.587  62.054  1.00  0.00           H  
ATOM   2907  C   GLY   201      33.973  69.006  61.015  1.00  0.00           C  
ATOM   2908  O   GLY   201      34.646  69.065  60.050  1.00  0.00           O  
ATOM   2909  N   ALA   202      34.193  69.713  62.106  1.00  0.00           N  
ATOM   2910  H   ALA   202      33.422  69.733  62.757  1.00  0.00           H  
ATOM   2911  CA  ALA   202      35.280  70.697  62.319  1.00  0.00           C  
ATOM   2912  HA  ALA   202      35.410  71.351  61.457  1.00  0.00           H  
ATOM   2913  CB  ALA   202      34.962  71.592  63.541  1.00  0.00           C  
ATOM   2914  HB1 ALA   202      34.744  70.981  64.417  1.00  0.00           H  
ATOM   2915  HB2 ALA   202      34.131  72.228  63.237  1.00  0.00           H  
ATOM   2916  HB3 ALA   202      35.769  72.278  63.799  1.00  0.00           H  
ATOM   2917  C   ALA   202      36.662  69.982  62.489  1.00  0.00           C  
ATOM   2918  O   ALA   202      37.669  70.446  61.931  1.00  0.00           O  
ATOM   2919  N   LEU   203      36.675  68.947  63.314  1.00  0.00           N  
ATOM   2920  H   LEU   203      35.834  68.484  63.630  1.00  0.00           H  
ATOM   2921  CA  LEU   203      37.862  68.327  63.849  1.00  0.00           C  
ATOM   2922  HA  LEU   203      38.719  68.975  63.669  1.00  0.00           H  
ATOM   2923  CB  LEU   203      37.644  68.144  65.349  1.00  0.00           C  
ATOM   2924  HB2 LEU   203      36.686  67.704  65.627  1.00  0.00           H  
ATOM   2925  HB3 LEU   203      38.293  67.349  65.717  1.00  0.00           H  
ATOM   2926  CG  LEU   203      37.778  69.474  66.135  1.00  0.00           C  
ATOM   2927  HG  LEU   203      37.110  70.173  65.632  1.00  0.00           H  
ATOM   2928  CD1 LEU   203      37.339  69.350  67.611  1.00  0.00           C  
ATOM   2929 HD11 LEU   203      38.041  68.764  68.203  1.00  0.00           H  
ATOM   2930 HD12 LEU   203      36.391  68.826  67.493  1.00  0.00           H  
ATOM   2931 HD13 LEU   203      37.311  70.340  68.065  1.00  0.00           H  
ATOM   2932  CD2 LEU   203      39.196  70.128  66.108  1.00  0.00           C  
ATOM   2933 HD21 LEU   203      39.165  71.141  66.510  1.00  0.00           H  
ATOM   2934 HD22 LEU   203      39.868  69.570  66.760  1.00  0.00           H  
ATOM   2935 HD23 LEU   203      39.467  70.314  65.069  1.00  0.00           H  
ATOM   2936  C   LEU   203      38.294  67.076  63.101  1.00  0.00           C  
ATOM   2937  O   LEU   203      38.869  66.163  63.726  1.00  0.00           O  
ATOM   2938  N   VAL   204      37.948  67.006  61.811  1.00  0.00           N  
ATOM   2939  H   VAL   204      37.450  67.737  61.324  1.00  0.00           H  
ATOM   2940  CA  VAL   204      38.104  65.787  60.997  1.00  0.00           C  
ATOM   2941  HA  VAL   204      37.999  64.958  61.696  1.00  0.00           H  
ATOM   2942  CB  VAL   204      37.045  65.739  59.869  1.00  0.00           C  
ATOM   2943  HB  VAL   204      37.075  66.653  59.275  1.00  0.00           H  
ATOM   2944  CG1 VAL   204      37.285  64.495  59.007  1.00  0.00           C  
ATOM   2945 HG11 VAL   204      36.474  64.371  58.289  1.00  0.00           H  
ATOM   2946 HG12 VAL   204      38.206  64.618  58.436  1.00  0.00           H  
ATOM   2947 HG13 VAL   204      37.398  63.586  59.597  1.00  0.00           H  
ATOM   2948  CG2 VAL   204      35.668  65.597  60.534  1.00  0.00           C  
ATOM   2949 HG21 VAL   204      34.872  65.690  59.795  1.00  0.00           H  
ATOM   2950 HG22 VAL   204      35.345  66.467  61.106  1.00  0.00           H  
ATOM   2951 HG23 VAL   204      35.578  64.675  61.108  1.00  0.00           H  
ATOM   2952  C   VAL   204      39.612  65.599  60.585  1.00  0.00           C  
ATOM   2953  O   VAL   204      40.287  66.619  60.244  1.00  0.00           O  
ATOM   2954  N   TRP   205      40.123  64.372  60.565  1.00  0.00           N  
ATOM   2955  H   TRP   205      39.560  63.581  60.842  1.00  0.00           H  
ATOM   2956  CA  TRP   205      41.557  64.121  60.174  1.00  0.00           C  
ATOM   2957  HA  TRP   205      42.141  64.644  60.931  1.00  0.00           H  
ATOM   2958  CB  TRP   205      41.891  62.698  60.305  1.00  0.00           C  
ATOM   2959  HB2 TRP   205      41.201  62.135  59.676  1.00  0.00           H  
ATOM   2960  HB3 TRP   205      42.888  62.516  59.904  1.00  0.00           H  
ATOM   2961  CG  TRP   205      41.868  61.981  61.559  1.00  0.00           C  
ATOM   2962  CD1 TRP   205      41.663  62.597  62.748  1.00  0.00           C  
ATOM   2963  HD1 TRP   205      41.534  63.648  62.962  1.00  0.00           H  
ATOM   2964  NE1 TRP   205      41.579  61.590  63.741  1.00  0.00           N  
ATOM   2965  HE1 TRP   205      41.298  61.717  64.703  1.00  0.00           H  
ATOM   2966  CE2 TRP   205      41.673  60.372  63.252  1.00  0.00           C  
ATOM   2967  CZ2 TRP   205      41.605  59.031  63.813  1.00  0.00           C  
ATOM   2968  HZ2 TRP   205      41.390  58.911  64.865  1.00  0.00           H  
ATOM   2969  CH2 TRP   205      41.791  57.935  62.956  1.00  0.00           C  
ATOM   2970  HH2 TRP   205      41.840  56.925  63.337  1.00  0.00           H  
ATOM   2971  CZ3 TRP   205      42.011  58.109  61.549  1.00  0.00           C  
ATOM   2972  HZ3 TRP   205      42.103  57.253  60.897  1.00  0.00           H  
ATOM   2973  CE3 TRP   205      41.986  59.414  61.017  1.00  0.00           C  
ATOM   2974  HE3 TRP   205      42.108  59.592  59.959  1.00  0.00           H  
ATOM   2975  CD2 TRP   205      41.842  60.587  61.798  1.00  0.00           C  
ATOM   2976  C   TRP   205      41.990  64.694  58.797  1.00  0.00           C  
ATOM   2977  O   TRP   205      41.268  64.462  57.845  1.00  0.00           O  
ATOM   2978  N   SER   206      43.115  65.365  58.726  1.00  0.00           N  
ATOM   2979  H   SER   206      43.686  65.466  59.553  1.00  0.00           H  
ATOM   2980  CA  SER   206      43.605  65.941  57.459  1.00  0.00           C  
ATOM   2981  HA  SER   206      42.863  66.593  56.998  1.00  0.00           H  
ATOM   2982  CB  SER   206      44.774  66.872  57.685  1.00  0.00           C  
ATOM   2983  HB2 SER   206      45.480  66.277  58.264  1.00  0.00           H  
ATOM   2984  HB3 SER   206      45.239  66.962  56.703  1.00  0.00           H  
ATOM   2985  OG  SER   206      44.354  68.067  58.255  1.00  0.00           O  
ATOM   2986  HG  SER   206      45.092  68.588  58.579  1.00  0.00           H  
ATOM   2987  C   SER   206      43.989  64.855  56.440  1.00  0.00           C  
ATOM   2988  O   SER   206      44.567  63.837  56.871  1.00  0.00           O  
ATOM   2989  N   GLY   207      43.662  65.049  55.157  1.00  0.00           N  
ATOM   2990  H   GLY   207      43.140  65.834  54.794  1.00  0.00           H  
ATOM   2991  CA  GLY   207      44.445  64.290  54.164  1.00  0.00           C  
ATOM   2992  HA2 GLY   207      44.659  63.262  54.456  1.00  0.00           H  
ATOM   2993  HA3 GLY   207      43.797  64.257  53.288  1.00  0.00           H  
ATOM   2994  C   GLY   207      45.714  65.077  53.808  1.00  0.00           C  
ATOM   2995  O   GLY   207      46.179  66.061  54.441  1.00  0.00           O  
ATOM   2996  N   SER   208      46.424  64.589  52.709  1.00  0.00           N  
ATOM   2997  H   SER   208      46.049  63.698  52.414  1.00  0.00           H  
ATOM   2998  CA  SER   208      47.437  65.247  51.857  1.00  0.00           C  
ATOM   2999  HA  SER   208      48.315  65.505  52.449  1.00  0.00           H  
ATOM   3000  CB  SER   208      47.821  64.220  50.863  1.00  0.00           C  
ATOM   3001  HB2 SER   208      48.308  63.342  51.286  1.00  0.00           H  
ATOM   3002  HB3 SER   208      46.892  63.944  50.365  1.00  0.00           H  
ATOM   3003  OG  SER   208      48.665  64.833  49.931  1.00  0.00           O  
ATOM   3004  HG  SER   208      48.997  64.244  49.249  1.00  0.00           H  
ATOM   3005  C   SER   208      46.803  66.491  51.151  1.00  0.00           C  
ATOM   3006  O   SER   208      47.518  67.479  51.104  1.00  0.00           O  
ATOM   3007  N   ASP   209      45.512  66.460  50.725  1.00  0.00           N  
ATOM   3008  H   ASP   209      45.003  65.624  50.976  1.00  0.00           H  
ATOM   3009  CA  ASP   209      44.827  67.658  50.064  1.00  0.00           C  
ATOM   3010  HA  ASP   209      45.256  67.803  49.073  1.00  0.00           H  
ATOM   3011  CB  ASP   209      43.307  67.204  49.939  1.00  0.00           C  
ATOM   3012  HB2 ASP   209      43.188  66.254  49.419  1.00  0.00           H  
ATOM   3013  HB3 ASP   209      42.875  67.986  49.314  1.00  0.00           H  
ATOM   3014  CG  ASP   209      42.567  67.126  51.273  1.00  0.00           C  
ATOM   3015  OD1 ASP   209      42.913  66.305  52.157  1.00  0.00           O  
ATOM   3016  OD2 ASP   209      41.574  67.874  51.442  1.00  0.00           O  
ATOM   3017  C   ASP   209      44.933  68.902  51.023  1.00  0.00           C  
ATOM   3018  O   ASP   209      45.096  69.996  50.534  1.00  0.00           O  
ATOM   3019  N   VAL   210      44.875  68.707  52.370  1.00  0.00           N  
ATOM   3020  H   VAL   210      44.518  67.829  52.719  1.00  0.00           H  
ATOM   3021  CA  VAL   210      45.013  69.808  53.389  1.00  0.00           C  
ATOM   3022  HA  VAL   210      44.324  70.621  53.162  1.00  0.00           H  
ATOM   3023  CB  VAL   210      44.692  69.417  54.844  1.00  0.00           C  
ATOM   3024  HB  VAL   210      45.479  68.840  55.330  1.00  0.00           H  
ATOM   3025  CG1 VAL   210      44.626  70.759  55.617  1.00  0.00           C  
ATOM   3026 HG11 VAL   210      44.358  70.456  56.629  1.00  0.00           H  
ATOM   3027 HG12 VAL   210      43.732  71.299  55.305  1.00  0.00           H  
ATOM   3028 HG13 VAL   210      45.458  71.459  55.547  1.00  0.00           H  
ATOM   3029  CG2 VAL   210      43.413  68.457  55.005  1.00  0.00           C  
ATOM   3030 HG21 VAL   210      43.688  67.457  54.670  1.00  0.00           H  
ATOM   3031 HG22 VAL   210      42.712  68.754  54.226  1.00  0.00           H  
ATOM   3032 HG23 VAL   210      42.883  68.529  55.954  1.00  0.00           H  
ATOM   3033  C   VAL   210      46.411  70.444  53.341  1.00  0.00           C  
ATOM   3034  O   VAL   210      46.570  71.668  53.176  1.00  0.00           O  
ATOM   3035  N   VAL   211      47.451  69.679  53.512  1.00  0.00           N  
ATOM   3036  H   VAL   211      47.187  68.761  53.840  1.00  0.00           H  
ATOM   3037  CA  VAL   211      48.952  69.881  53.249  1.00  0.00           C  
ATOM   3038  HA  VAL   211      49.338  70.622  53.949  1.00  0.00           H  
ATOM   3039  CB  VAL   211      49.703  68.581  53.554  1.00  0.00           C  
ATOM   3040  HB  VAL   211      49.377  67.827  52.838  1.00  0.00           H  
ATOM   3041  CG1 VAL   211      51.246  68.819  53.374  1.00  0.00           C  
ATOM   3042 HG11 VAL   211      51.797  67.879  53.421  1.00  0.00           H  
ATOM   3043 HG12 VAL   211      51.461  69.218  52.383  1.00  0.00           H  
ATOM   3044 HG13 VAL   211      51.651  69.398  54.204  1.00  0.00           H  
ATOM   3045  CG2 VAL   211      49.416  68.034  54.913  1.00  0.00           C  
ATOM   3046 HG21 VAL   211      49.697  68.800  55.635  1.00  0.00           H  
ATOM   3047 HG22 VAL   211      48.349  67.818  54.962  1.00  0.00           H  
ATOM   3048 HG23 VAL   211      50.013  67.122  54.884  1.00  0.00           H  
ATOM   3049  C   VAL   211      49.147  70.551  51.878  1.00  0.00           C  
ATOM   3050  O   VAL   211      49.802  71.599  51.821  1.00  0.00           O  
ATOM   3051  N   MET   212      48.564  70.145  50.785  1.00  0.00           N  
ATOM   3052  H   MET   212      47.922  69.369  50.857  1.00  0.00           H  
ATOM   3053  CA  MET   212      48.565  70.881  49.489  1.00  0.00           C  
ATOM   3054  HA  MET   212      49.572  71.156  49.174  1.00  0.00           H  
ATOM   3055  CB  MET   212      47.959  69.946  48.432  1.00  0.00           C  
ATOM   3056  HB2 MET   212      46.875  69.873  48.513  1.00  0.00           H  
ATOM   3057  HB3 MET   212      48.370  68.971  48.697  1.00  0.00           H  
ATOM   3058  CG  MET   212      48.278  70.386  47.049  1.00  0.00           C  
ATOM   3059  HG2 MET   212      48.185  71.470  46.988  1.00  0.00           H  
ATOM   3060  HG3 MET   212      49.285  70.040  46.817  1.00  0.00           H  
ATOM   3061  SD  MET   212      47.001  69.698  45.897  1.00  0.00           S  
ATOM   3062  CE  MET   212      47.517  67.951  45.836  1.00  0.00           C  
ATOM   3063  HE1 MET   212      47.322  67.413  44.908  1.00  0.00           H  
ATOM   3064  HE2 MET   212      47.186  67.346  46.681  1.00  0.00           H  
ATOM   3065  HE3 MET   212      48.607  67.923  45.815  1.00  0.00           H  
ATOM   3066  C   MET   212      47.980  72.312  49.650  1.00  0.00           C  
ATOM   3067  O   MET   212      48.471  73.233  48.964  1.00  0.00           O  
ATOM   3068  N   GLY   213      46.914  72.399  50.435  1.00  0.00           N  
ATOM   3069  H   GLY   213      46.584  71.650  51.027  1.00  0.00           H  
ATOM   3070  CA  GLY   213      46.188  73.654  50.601  1.00  0.00           C  
ATOM   3071  HA2 GLY   213      46.913  74.441  50.808  1.00  0.00           H  
ATOM   3072  HA3 GLY   213      45.590  73.516  51.502  1.00  0.00           H  
ATOM   3073  C   GLY   213      45.269  74.139  49.497  1.00  0.00           C  
ATOM   3074  O   GLY   213      45.453  73.930  48.297  1.00  0.00           O  
ATOM   3075  N   GLU   214      44.233  74.936  49.938  1.00  0.00           N  
ATOM   3076  H   GLU   214      44.021  75.164  50.900  1.00  0.00           H  
ATOM   3077  CA  GLU   214      43.485  75.802  48.942  1.00  0.00           C  
ATOM   3078  HA  GLU   214      43.076  75.134  48.185  1.00  0.00           H  
ATOM   3079  CB  GLU   214      42.363  76.583  49.523  1.00  0.00           C  
ATOM   3080  HB2 GLU   214      41.900  77.159  48.722  1.00  0.00           H  
ATOM   3081  HB3 GLU   214      42.821  77.317  50.185  1.00  0.00           H  
ATOM   3082  CG  GLU   214      41.336  75.794  50.304  1.00  0.00           C  
ATOM   3083  HG2 GLU   214      41.698  75.735  51.330  1.00  0.00           H  
ATOM   3084  HG3 GLU   214      40.494  76.486  50.311  1.00  0.00           H  
ATOM   3085  CD  GLU   214      40.927  74.411  49.695  1.00  0.00           C  
ATOM   3086  OE1 GLU   214      40.828  74.259  48.429  1.00  0.00           O  
ATOM   3087  OE2 GLU   214      40.814  73.462  50.496  1.00  0.00           O  
ATOM   3088  C   GLU   214      44.392  76.758  48.208  1.00  0.00           C  
ATOM   3089  O   GLU   214      44.093  77.105  47.039  1.00  0.00           O  
ATOM   3090  N   ALA   215      45.533  77.101  48.765  1.00  0.00           N  
ATOM   3091  H   ALA   215      45.805  76.806  49.693  1.00  0.00           H  
ATOM   3092  CA  ALA   215      46.581  77.733  48.019  1.00  0.00           C  
ATOM   3093  HA  ALA   215      46.198  78.735  47.827  1.00  0.00           H  
ATOM   3094  CB  ALA   215      47.841  77.871  48.855  1.00  0.00           C  
ATOM   3095  HB1 ALA   215      48.121  76.952  49.370  1.00  0.00           H  
ATOM   3096  HB2 ALA   215      47.849  78.673  49.593  1.00  0.00           H  
ATOM   3097  HB3 ALA   215      48.637  78.165  48.172  1.00  0.00           H  
ATOM   3098  C   ALA   215      46.845  77.030  46.670  1.00  0.00           C  
ATOM   3099  O   ALA   215      46.800  77.662  45.629  1.00  0.00           O  
ATOM   3100  N   THR   216      47.167  75.733  46.601  1.00  0.00           N  
ATOM   3101  H   THR   216      47.280  75.145  47.415  1.00  0.00           H  
ATOM   3102  CA  THR   216      47.408  74.992  45.325  1.00  0.00           C  
ATOM   3103  HA  THR   216      48.057  75.650  44.748  1.00  0.00           H  
ATOM   3104  CB  THR   216      48.031  73.685  45.693  1.00  0.00           C  
ATOM   3105  HB  THR   216      47.396  73.127  46.380  1.00  0.00           H  
ATOM   3106  CG2 THR   216      48.304  72.881  44.437  1.00  0.00           C  
ATOM   3107 HG21 THR   216      48.557  73.574  43.635  1.00  0.00           H  
ATOM   3108 HG22 THR   216      49.040  72.088  44.575  1.00  0.00           H  
ATOM   3109 HG23 THR   216      47.328  72.454  44.206  1.00  0.00           H  
ATOM   3110  OG1 THR   216      49.276  74.000  46.237  1.00  0.00           O  
ATOM   3111  HG1 THR   216      49.197  73.952  47.193  1.00  0.00           H  
ATOM   3112  C   THR   216      46.152  74.805  44.489  1.00  0.00           C  
ATOM   3113  O   THR   216      46.234  74.930  43.275  1.00  0.00           O  
ATOM   3114  N   ARG   217      45.029  74.497  45.142  1.00  0.00           N  
ATOM   3115  H   ARG   217      45.157  74.285  46.121  1.00  0.00           H  
ATOM   3116  CA  ARG   217      43.722  74.381  44.387  1.00  0.00           C  
ATOM   3117  HA  ARG   217      43.839  73.689  43.553  1.00  0.00           H  
ATOM   3118  CB  ARG   217      42.713  73.735  45.280  1.00  0.00           C  
ATOM   3119  HB2 ARG   217      42.775  74.221  46.254  1.00  0.00           H  
ATOM   3120  HB3 ARG   217      41.719  73.977  44.905  1.00  0.00           H  
ATOM   3121  CG  ARG   217      42.756  72.260  45.210  1.00  0.00           C  
ATOM   3122  HG2 ARG   217      42.466  71.871  44.233  1.00  0.00           H  
ATOM   3123  HG3 ARG   217      43.781  71.928  45.376  1.00  0.00           H  
ATOM   3124  CD  ARG   217      41.746  71.625  46.255  1.00  0.00           C  
ATOM   3125  HD2 ARG   217      40.785  72.086  46.026  1.00  0.00           H  
ATOM   3126  HD3 ARG   217      41.824  70.562  46.028  1.00  0.00           H  
ATOM   3127  NE  ARG   217      42.119  72.010  47.592  1.00  0.00           N  
ATOM   3128  HE  ARG   217      41.693  72.873  47.901  1.00  0.00           H  
ATOM   3129  CZ  ARG   217      43.018  71.535  48.346  1.00  0.00           C  
ATOM   3130  NH1 ARG   217      43.954  70.699  48.001  1.00  0.00           N  
ATOM   3131 HH11 ARG   217      43.896  70.364  47.049  1.00  0.00           H  
ATOM   3132 HH12 ARG   217      44.592  70.283  48.664  1.00  0.00           H  
ATOM   3133  NH2 ARG   217      43.115  71.897  49.600  1.00  0.00           N  
ATOM   3134 HH21 ARG   217      42.405  72.527  49.947  1.00  0.00           H  
ATOM   3135 HH22 ARG   217      43.550  71.260  50.251  1.00  0.00           H  
ATOM   3136  C   ARG   217      43.180  75.613  43.666  1.00  0.00           C  
ATOM   3137  O   ARG   217      42.423  75.482  42.768  1.00  0.00           O  
ATOM   3138  N   ASP   218      43.663  76.790  44.001  1.00  0.00           N  
ATOM   3139  H   ASP   218      44.267  76.832  44.809  1.00  0.00           H  
ATOM   3140  CA  ASP   218      43.488  78.048  43.253  1.00  0.00           C  
ATOM   3141  HA  ASP   218      42.597  77.937  42.635  1.00  0.00           H  
ATOM   3142  CB  ASP   218      43.260  79.136  44.286  1.00  0.00           C  
ATOM   3143  HB2 ASP   218      43.370  80.127  43.847  1.00  0.00           H  
ATOM   3144  HB3 ASP   218      44.038  79.119  45.049  1.00  0.00           H  
ATOM   3145  CG  ASP   218      41.923  79.006  45.082  1.00  0.00           C  
ATOM   3146  OD1 ASP   218      41.070  78.314  44.504  1.00  0.00           O  
ATOM   3147  OD2 ASP   218      41.759  79.533  46.169  1.00  0.00           O  
ATOM   3148  C   ASP   218      44.596  78.389  42.282  1.00  0.00           C  
ATOM   3149  O   ASP   218      44.434  79.338  41.563  1.00  0.00           O  
ATOM   3150  N   ASN   219      45.759  77.691  42.288  1.00  0.00           N  
ATOM   3151  H   ASN   219      45.761  76.822  42.804  1.00  0.00           H  
ATOM   3152  CA  ASN   219      46.924  78.097  41.510  1.00  0.00           C  
ATOM   3153  HA  ASN   219      47.075  79.161  41.689  1.00  0.00           H  
ATOM   3154  CB  ASN   219      48.190  77.411  42.042  1.00  0.00           C  
ATOM   3155  HB2 ASN   219      48.016  76.335  42.004  1.00  0.00           H  
ATOM   3156  HB3 ASN   219      48.328  77.682  43.089  1.00  0.00           H  
ATOM   3157  CG  ASN   219      49.501  77.821  41.434  1.00  0.00           C  
ATOM   3158  OD1 ASN   219      49.615  78.667  40.534  1.00  0.00           O  
ATOM   3159  ND2 ASN   219      50.612  77.231  41.899  1.00  0.00           N  
ATOM   3160 HD21 ASN   219      50.541  76.519  42.612  1.00  0.00           H  
ATOM   3161 HD22 ASN   219      51.445  77.487  41.388  1.00  0.00           H  
ATOM   3162  C   ASN   219      46.773  77.743  40.024  1.00  0.00           C  
ATOM   3163  O   ASN   219      46.939  76.551  39.709  1.00  0.00           O  
ATOM   3164  N   PRO   220      46.561  78.685  39.130  1.00  0.00           N  
ATOM   3165  CD  PRO   220      46.432  80.121  39.295  1.00  0.00           C  
ATOM   3166  HD2 PRO   220      45.571  80.417  39.894  1.00  0.00           H  
ATOM   3167  HD3 PRO   220      47.359  80.463  39.755  1.00  0.00           H  
ATOM   3168  CG  PRO   220      46.435  80.735  37.912  1.00  0.00           C  
ATOM   3169  HG2 PRO   220      45.615  81.450  37.970  1.00  0.00           H  
ATOM   3170  HG3 PRO   220      47.400  81.176  37.663  1.00  0.00           H  
ATOM   3171  CB  PRO   220      46.081  79.610  36.954  1.00  0.00           C  
ATOM   3172  HB2 PRO   220      46.781  79.770  36.135  1.00  0.00           H  
ATOM   3173  HB3 PRO   220      45.019  79.748  36.748  1.00  0.00           H  
ATOM   3174  CA  PRO   220      46.372  78.278  37.782  1.00  0.00           C  
ATOM   3175  HA  PRO   220      45.565  77.548  37.713  1.00  0.00           H  
ATOM   3176  C   PRO   220      47.638  77.616  37.084  1.00  0.00           C  
ATOM   3177  O   PRO   220      47.487  76.885  36.080  1.00  0.00           O  
ATOM   3178  N   GLN   221      48.841  77.806  37.587  1.00  0.00           N  
ATOM   3179  H   GLN   221      48.841  78.350  38.438  1.00  0.00           H  
ATOM   3180  CA  GLN   221      50.129  77.222  37.150  1.00  0.00           C  
ATOM   3181  HA  GLN   221      50.104  77.029  36.078  1.00  0.00           H  
ATOM   3182  CB  GLN   221      51.332  78.062  37.607  1.00  0.00           C  
ATOM   3183  HB2 GLN   221      51.475  77.880  38.672  1.00  0.00           H  
ATOM   3184  HB3 GLN   221      52.179  77.836  36.959  1.00  0.00           H  
ATOM   3185  CG  GLN   221      51.192  79.594  37.524  1.00  0.00           C  
ATOM   3186  HG2 GLN   221      50.536  79.866  38.351  1.00  0.00           H  
ATOM   3187  HG3 GLN   221      52.127  80.081  37.799  1.00  0.00           H  
ATOM   3188  CD  GLN   221      50.786  80.245  36.162  1.00  0.00           C  
ATOM   3189  OE1 GLN   221      50.623  79.650  35.094  1.00  0.00           O  
ATOM   3190  NE2 GLN   221      50.725  81.514  36.196  1.00  0.00           N  
ATOM   3191 HE21 GLN   221      50.867  81.986  37.078  1.00  0.00           H  
ATOM   3192 HE22 GLN   221      50.477  82.080  35.398  1.00  0.00           H  
ATOM   3193  C   GLN   221      50.280  75.767  37.712  1.00  0.00           C  
ATOM   3194  O   GLN   221      51.231  75.122  37.265  1.00  0.00           O  
ATOM   3195  N   PHE   222      49.416  75.232  38.629  1.00  0.00           N  
ATOM   3196  H   PHE   222      48.627  75.781  38.942  1.00  0.00           H  
ATOM   3197  CA  PHE   222      49.486  73.858  39.050  1.00  0.00           C  
ATOM   3198  HA  PHE   222      50.530  73.570  38.931  1.00  0.00           H  
ATOM   3199  CB  PHE   222      49.093  73.798  40.490  1.00  0.00           C  
ATOM   3200  HB2 PHE   222      49.645  74.498  41.116  1.00  0.00           H  
ATOM   3201  HB3 PHE   222      48.045  74.100  40.473  1.00  0.00           H  
ATOM   3202  CG  PHE   222      49.207  72.392  41.116  1.00  0.00           C  
ATOM   3203  CD1 PHE   222      50.506  71.821  41.291  1.00  0.00           C  
ATOM   3204  HD1 PHE   222      51.346  72.476  41.111  1.00  0.00           H  
ATOM   3205  CE1 PHE   222      50.651  70.457  41.717  1.00  0.00           C  
ATOM   3206  HE1 PHE   222      51.614  70.100  42.051  1.00  0.00           H  
ATOM   3207  CZ  PHE   222      49.535  69.645  42.002  1.00  0.00           C  
ATOM   3208  HZ  PHE   222      49.744  68.707  42.494  1.00  0.00           H  
ATOM   3209  CE2 PHE   222      48.209  70.187  41.887  1.00  0.00           C  
ATOM   3210  HE2 PHE   222      47.341  69.591  42.126  1.00  0.00           H  
ATOM   3211  CD2 PHE   222      48.074  71.554  41.443  1.00  0.00           C  
ATOM   3212  HD2 PHE   222      47.121  72.045  41.309  1.00  0.00           H  
ATOM   3213  C   PHE   222      48.643  72.894  38.164  1.00  0.00           C  
ATOM   3214  O   PHE   222      47.555  73.213  37.702  1.00  0.00           O  
ATOM   3215  N   GLU   223      49.097  71.638  38.141  1.00  0.00           N  
ATOM   3216  H   GLU   223      50.074  71.529  38.371  1.00  0.00           H  
ATOM   3217  CA  GLU   223      48.412  70.506  37.515  1.00  0.00           C  
ATOM   3218  HA  GLU   223      47.336  70.669  37.573  1.00  0.00           H  
ATOM   3219  CB  GLU   223      48.662  70.471  36.020  1.00  0.00           C  
ATOM   3220  HB2 GLU   223      48.484  71.485  35.660  1.00  0.00           H  
ATOM   3221  HB3 GLU   223      49.723  70.307  35.832  1.00  0.00           H  
ATOM   3222  CG  GLU   223      47.825  69.473  35.134  1.00  0.00           C  
ATOM   3223  HG2 GLU   223      47.992  69.647  34.071  1.00  0.00           H  
ATOM   3224  HG3 GLU   223      48.233  68.504  35.422  1.00  0.00           H  
ATOM   3225  CD  GLU   223      46.272  69.630  35.421  1.00  0.00           C  
ATOM   3226  OE1 GLU   223      45.624  70.273  34.583  1.00  0.00           O  
ATOM   3227  OE2 GLU   223      45.752  69.168  36.467  1.00  0.00           O  
ATOM   3228  C   GLU   223      48.822  69.203  38.189  1.00  0.00           C  
ATOM   3229  O   GLU   223      49.898  69.149  38.828  1.00  0.00           O  
ATOM   3230  N   LEU   224      47.974  68.141  38.043  1.00  0.00           N  
ATOM   3231  H   LEU   224      47.106  68.240  37.536  1.00  0.00           H  
ATOM   3232  CA  LEU   224      48.241  66.853  38.629  1.00  0.00           C  
ATOM   3233  HA  LEU   224      49.317  66.719  38.734  1.00  0.00           H  
ATOM   3234  CB  LEU   224      47.520  66.798  40.010  1.00  0.00           C  
ATOM   3235  HB2 LEU   224      47.707  67.711  40.576  1.00  0.00           H  
ATOM   3236  HB3 LEU   224      46.437  66.745  39.903  1.00  0.00           H  
ATOM   3237  CG  LEU   224      48.051  65.647  40.851  1.00  0.00           C  
ATOM   3238  HG  LEU   224      49.132  65.650  40.708  1.00  0.00           H  
ATOM   3239  CD1 LEU   224      47.907  65.769  42.350  1.00  0.00           C  
ATOM   3240 HD11 LEU   224      46.874  65.814  42.695  1.00  0.00           H  
ATOM   3241 HD12 LEU   224      48.433  66.671  42.664  1.00  0.00           H  
ATOM   3242 HD13 LEU   224      48.349  64.877  42.794  1.00  0.00           H  
ATOM   3243  CD2 LEU   224      47.503  64.242  40.488  1.00  0.00           C  
ATOM   3244 HD21 LEU   224      46.560  64.000  40.978  1.00  0.00           H  
ATOM   3245 HD22 LEU   224      48.240  63.495  40.784  1.00  0.00           H  
ATOM   3246 HD23 LEU   224      47.340  64.147  39.415  1.00  0.00           H  
ATOM   3247  C   LEU   224      47.732  65.788  37.606  1.00  0.00           C  
ATOM   3248  O   LEU   224      46.705  65.935  36.937  1.00  0.00           O  
ATOM   3249  N   PHE   225      48.605  64.812  37.287  1.00  0.00           N  
ATOM   3250  H   PHE   225      49.415  64.676  37.875  1.00  0.00           H  
ATOM   3251  CA  PHE   225      48.395  63.613  36.498  1.00  0.00           C  
ATOM   3252  HA  PHE   225      47.345  63.613  36.203  1.00  0.00           H  
ATOM   3253  CB  PHE   225      49.198  63.633  35.219  1.00  0.00           C  
ATOM   3254  HB2 PHE   225      50.264  63.738  35.422  1.00  0.00           H  
ATOM   3255  HB3 PHE   225      49.037  62.672  34.730  1.00  0.00           H  
ATOM   3256  CG  PHE   225      48.915  64.740  34.297  1.00  0.00           C  
ATOM   3257  CD1 PHE   225      47.963  64.497  33.251  1.00  0.00           C  
ATOM   3258  HD1 PHE   225      47.387  63.584  33.266  1.00  0.00           H  
ATOM   3259  CE1 PHE   225      47.852  65.449  32.188  1.00  0.00           C  
ATOM   3260  HE1 PHE   225      47.218  65.314  31.324  1.00  0.00           H  
ATOM   3261  CZ  PHE   225      48.711  66.619  32.216  1.00  0.00           C  
ATOM   3262  HZ  PHE   225      48.547  67.338  31.427  1.00  0.00           H  
ATOM   3263  CE2 PHE   225      49.533  66.866  33.312  1.00  0.00           C  
ATOM   3264  HE2 PHE   225      50.141  67.754  33.405  1.00  0.00           H  
ATOM   3265  CD2 PHE   225      49.678  65.943  34.371  1.00  0.00           C  
ATOM   3266  HD2 PHE   225      50.307  66.111  35.233  1.00  0.00           H  
ATOM   3267  C   PHE   225      48.525  62.240  37.314  1.00  0.00           C  
ATOM   3268  O   PHE   225      49.652  61.793  37.587  1.00  0.00           O  
ATOM   3269  N   ASP   226      47.406  61.668  37.820  1.00  0.00           N  
ATOM   3270  H   ASP   226      46.531  62.094  37.550  1.00  0.00           H  
ATOM   3271  CA  ASP   226      47.278  60.291  38.394  1.00  0.00           C  
ATOM   3272  HA  ASP   226      48.157  60.208  39.032  1.00  0.00           H  
ATOM   3273  CB  ASP   226      46.017  60.091  39.238  1.00  0.00           C  
ATOM   3274  HB2 ASP   226      46.072  59.146  39.777  1.00  0.00           H  
ATOM   3275  HB3 ASP   226      45.947  60.917  39.946  1.00  0.00           H  
ATOM   3276  CG  ASP   226      44.756  60.083  38.364  1.00  0.00           C  
ATOM   3277  OD1 ASP   226      43.702  59.896  38.968  1.00  0.00           O  
ATOM   3278  OD2 ASP   226      44.772  60.505  37.174  1.00  0.00           O  
ATOM   3279  C   ASP   226      47.505  59.283  37.209  1.00  0.00           C  
ATOM   3280  O   ASP   226      47.480  59.664  36.036  1.00  0.00           O  
ATOM   3281  N   GLU   227      47.710  58.009  37.462  1.00  0.00           N  
ATOM   3282  H   GLU   227      47.749  57.708  38.426  1.00  0.00           H  
ATOM   3283  CA  GLU   227      47.953  56.921  36.601  1.00  0.00           C  
ATOM   3284  HA  GLU   227      48.330  56.179  37.305  1.00  0.00           H  
ATOM   3285  CB  GLU   227      46.658  56.499  35.919  1.00  0.00           C  
ATOM   3286  HB2 GLU   227      46.798  55.460  35.622  1.00  0.00           H  
ATOM   3287  HB3 GLU   227      46.428  57.140  35.068  1.00  0.00           H  
ATOM   3288  CG  GLU   227      45.429  56.560  36.848  1.00  0.00           C  
ATOM   3289  HG2 GLU   227      45.689  56.072  37.787  1.00  0.00           H  
ATOM   3290  HG3 GLU   227      45.256  57.595  37.142  1.00  0.00           H  
ATOM   3291  CD  GLU   227      44.160  55.924  36.186  1.00  0.00           C  
ATOM   3292  OE1 GLU   227      43.065  56.466  36.519  1.00  0.00           O  
ATOM   3293  OE2 GLU   227      44.268  54.960  35.388  1.00  0.00           O  
ATOM   3294  C   GLU   227      49.104  57.339  35.627  1.00  0.00           C  
ATOM   3295  O   GLU   227      48.982  57.262  34.368  1.00  0.00           O  
ATOM   3296  N   SER   228      50.256  57.630  36.240  1.00  0.00           N  
ATOM   3297  H   SER   228      50.158  57.710  37.242  1.00  0.00           H  
ATOM   3298  CA  SER   228      51.499  58.234  35.708  1.00  0.00           C  
ATOM   3299  HA  SER   228      51.537  57.938  34.659  1.00  0.00           H  
ATOM   3300  CB  SER   228      51.341  59.721  35.642  1.00  0.00           C  
ATOM   3301  HB2 SER   228      51.402  60.086  36.667  1.00  0.00           H  
ATOM   3302  HB3 SER   228      52.162  60.103  35.035  1.00  0.00           H  
ATOM   3303  OG  SER   228      50.129  59.989  35.042  1.00  0.00           O  
ATOM   3304  HG  SER   228      49.401  60.183  35.636  1.00  0.00           H  
ATOM   3305  C   SER   228      52.754  57.734  36.475  1.00  0.00           C  
ATOM   3306  O   SER   228      53.186  58.600  37.245  1.00  0.00           O  
ATOM   3307  N   LEU   229      53.245  56.528  36.255  1.00  0.00           N  
ATOM   3308  H   LEU   229      52.904  56.104  35.404  1.00  0.00           H  
ATOM   3309  CA  LEU   229      54.547  56.022  36.743  1.00  0.00           C  
ATOM   3310  HA  LEU   229      54.521  56.169  37.823  1.00  0.00           H  
ATOM   3311  CB  LEU   229      54.681  54.550  36.253  1.00  0.00           C  
ATOM   3312  HB2 LEU   229      53.995  53.904  36.801  1.00  0.00           H  
ATOM   3313  HB3 LEU   229      54.333  54.512  35.221  1.00  0.00           H  
ATOM   3314  CG  LEU   229      56.084  54.031  36.314  1.00  0.00           C  
ATOM   3315  HG  LEU   229      56.684  54.612  35.614  1.00  0.00           H  
ATOM   3316  CD1 LEU   229      56.567  53.952  37.771  1.00  0.00           C  
ATOM   3317 HD11 LEU   229      57.602  53.626  37.671  1.00  0.00           H  
ATOM   3318 HD12 LEU   229      56.562  54.996  38.084  1.00  0.00           H  
ATOM   3319 HD13 LEU   229      56.033  53.173  38.315  1.00  0.00           H  
ATOM   3320  CD2 LEU   229      56.107  52.610  35.791  1.00  0.00           C  
ATOM   3321 HD21 LEU   229      57.069  52.102  35.864  1.00  0.00           H  
ATOM   3322 HD22 LEU   229      55.638  52.536  34.810  1.00  0.00           H  
ATOM   3323 HD23 LEU   229      55.372  52.075  36.392  1.00  0.00           H  
ATOM   3324  C   LEU   229      55.687  56.959  36.187  1.00  0.00           C  
ATOM   3325  O   LEU   229      55.981  56.853  34.942  1.00  0.00           O  
ATOM   3326  N   VAL   230      56.391  57.802  37.037  1.00  0.00           N  
ATOM   3327  H   VAL   230      56.237  57.718  38.032  1.00  0.00           H  
ATOM   3328  CA  VAL   230      57.709  58.362  36.508  1.00  0.00           C  
ATOM   3329  HA  VAL   230      57.670  58.674  35.464  1.00  0.00           H  
ATOM   3330  CB  VAL   230      58.013  59.555  37.389  1.00  0.00           C  
ATOM   3331  HB  VAL   230      57.840  59.275  38.429  1.00  0.00           H  
ATOM   3332  CG1 VAL   230      59.492  60.048  37.233  1.00  0.00           C  
ATOM   3333 HG11 VAL   230      59.643  61.011  37.720  1.00  0.00           H  
ATOM   3334 HG12 VAL   230      60.191  59.254  37.496  1.00  0.00           H  
ATOM   3335 HG13 VAL   230      59.621  60.162  36.157  1.00  0.00           H  
ATOM   3336  CG2 VAL   230      57.224  60.749  37.009  1.00  0.00           C  
ATOM   3337 HG21 VAL   230      57.633  61.268  36.142  1.00  0.00           H  
ATOM   3338 HG22 VAL   230      56.203  60.419  36.817  1.00  0.00           H  
ATOM   3339 HG23 VAL   230      57.396  61.482  37.797  1.00  0.00           H  
ATOM   3340  C   VAL   230      58.763  57.312  36.702  1.00  0.00           C  
ATOM   3341  O   VAL   230      59.086  56.946  37.871  1.00  0.00           O  
ATOM   3342  N   THR   231      59.355  56.935  35.636  1.00  0.00           N  
ATOM   3343  H   THR   231      58.979  57.283  34.765  1.00  0.00           H  
ATOM   3344  CA  THR   231      60.296  55.793  35.527  1.00  0.00           C  
ATOM   3345  HA  THR   231      60.014  54.993  36.212  1.00  0.00           H  
ATOM   3346  CB  THR   231      60.411  55.328  34.066  1.00  0.00           C  
ATOM   3347  HB  THR   231      61.062  54.454  34.095  1.00  0.00           H  
ATOM   3348  CG2 THR   231      59.101  54.776  33.459  1.00  0.00           C  
ATOM   3349 HG21 THR   231      58.867  53.914  34.083  1.00  0.00           H  
ATOM   3350 HG22 THR   231      58.290  55.503  33.412  1.00  0.00           H  
ATOM   3351 HG23 THR   231      59.303  54.528  32.417  1.00  0.00           H  
ATOM   3352  OG1 THR   231      60.849  56.365  33.103  1.00  0.00           O  
ATOM   3353  HG1 THR   231      60.444  57.222  33.252  1.00  0.00           H  
ATOM   3354  C   THR   231      61.666  56.231  35.984  1.00  0.00           C  
ATOM   3355  O   THR   231      62.398  55.483  36.568  1.00  0.00           O  
ATOM   3356  N   ARG   232      62.051  57.455  35.689  1.00  0.00           N  
ATOM   3357  H   ARG   232      61.359  57.964  35.157  1.00  0.00           H  
ATOM   3358  CA  ARG   232      63.325  58.108  35.931  1.00  0.00           C  
ATOM   3359  HA  ARG   232      63.600  57.769  36.930  1.00  0.00           H  
ATOM   3360  CB  ARG   232      64.368  57.523  34.888  1.00  0.00           C  
ATOM   3361  HB2 ARG   232      65.265  57.898  35.381  1.00  0.00           H  
ATOM   3362  HB3 ARG   232      64.431  56.438  34.976  1.00  0.00           H  
ATOM   3363  CG  ARG   232      64.284  58.017  33.494  1.00  0.00           C  
ATOM   3364  HG2 ARG   232      63.258  57.819  33.183  1.00  0.00           H  
ATOM   3365  HG3 ARG   232      64.408  59.100  33.494  1.00  0.00           H  
ATOM   3366  CD  ARG   232      65.180  57.335  32.447  1.00  0.00           C  
ATOM   3367  HD2 ARG   232      66.240  57.339  32.700  1.00  0.00           H  
ATOM   3368  HD3 ARG   232      64.936  56.276  32.373  1.00  0.00           H  
ATOM   3369  NE  ARG   232      64.977  57.843  31.101  1.00  0.00           N  
ATOM   3370  HE  ARG   232      64.291  57.343  30.553  1.00  0.00           H  
ATOM   3371  CZ  ARG   232      65.789  58.555  30.343  1.00  0.00           C  
ATOM   3372  NH1 ARG   232      66.853  59.048  30.810  1.00  0.00           N  
ATOM   3373 HH11 ARG   232      67.085  58.949  31.788  1.00  0.00           H  
ATOM   3374 HH12 ARG   232      67.403  59.666  30.231  1.00  0.00           H  
ATOM   3375  NH2 ARG   232      65.531  58.670  29.069  1.00  0.00           N  
ATOM   3376 HH21 ARG   232      64.656  58.338  28.690  1.00  0.00           H  
ATOM   3377 HH22 ARG   232      66.231  59.067  28.458  1.00  0.00           H  
ATOM   3378  C   ARG   232      63.251  59.665  35.823  1.00  0.00           C  
ATOM   3379  O   ARG   232      62.347  60.233  35.127  1.00  0.00           O  
ATOM   3380  N   VAL   233      64.162  60.288  36.618  1.00  0.00           N  
ATOM   3381  H   VAL   233      64.654  59.705  37.280  1.00  0.00           H  
ATOM   3382  CA  VAL   233      64.645  61.673  36.482  1.00  0.00           C  
ATOM   3383  HA  VAL   233      63.778  62.328  36.390  1.00  0.00           H  
ATOM   3384  CB  VAL   233      65.401  62.163  37.681  1.00  0.00           C  
ATOM   3385  HB  VAL   233      66.394  61.714  37.656  1.00  0.00           H  
ATOM   3386  CG1 VAL   233      65.655  63.667  37.687  1.00  0.00           C  
ATOM   3387 HG11 VAL   233      66.167  63.923  38.614  1.00  0.00           H  
ATOM   3388 HG12 VAL   233      64.761  64.252  37.469  1.00  0.00           H  
ATOM   3389 HG13 VAL   233      66.283  63.751  36.800  1.00  0.00           H  
ATOM   3390  CG2 VAL   233      64.789  61.806  39.114  1.00  0.00           C  
ATOM   3391 HG21 VAL   233      63.889  62.414  39.205  1.00  0.00           H  
ATOM   3392 HG22 VAL   233      65.498  62.185  39.850  1.00  0.00           H  
ATOM   3393 HG23 VAL   233      64.604  60.752  39.318  1.00  0.00           H  
ATOM   3394  C   VAL   233      65.440  61.720  35.176  1.00  0.00           C  
ATOM   3395  O   VAL   233      66.393  60.970  35.006  1.00  0.00           O  
ATOM   3396  N   LEU   234      65.253  62.742  34.287  1.00  0.00           N  
ATOM   3397  H   LEU   234      64.535  63.423  34.492  1.00  0.00           H  
ATOM   3398  CA  LEU   234      66.170  63.116  33.196  1.00  0.00           C  
ATOM   3399  HA  LEU   234      66.717  62.223  32.893  1.00  0.00           H  
ATOM   3400  CB  LEU   234      65.453  63.798  32.042  1.00  0.00           C  
ATOM   3401  HB2 LEU   234      65.141  64.729  32.516  1.00  0.00           H  
ATOM   3402  HB3 LEU   234      66.130  64.213  31.295  1.00  0.00           H  
ATOM   3403  CG  LEU   234      64.253  63.009  31.385  1.00  0.00           C  
ATOM   3404  HG  LEU   234      63.421  62.881  32.077  1.00  0.00           H  
ATOM   3405  CD1 LEU   234      63.698  63.722  30.124  1.00  0.00           C  
ATOM   3406 HD11 LEU   234      64.413  63.746  29.302  1.00  0.00           H  
ATOM   3407 HD12 LEU   234      63.497  64.786  30.244  1.00  0.00           H  
ATOM   3408 HD13 LEU   234      62.744  63.244  29.902  1.00  0.00           H  
ATOM   3409  CD2 LEU   234      64.761  61.665  30.876  1.00  0.00           C  
ATOM   3410 HD21 LEU   234      64.147  61.348  30.034  1.00  0.00           H  
ATOM   3411 HD22 LEU   234      65.780  61.808  30.514  1.00  0.00           H  
ATOM   3412 HD23 LEU   234      64.724  60.990  31.731  1.00  0.00           H  
ATOM   3413  C   LEU   234      67.222  63.968  33.752  1.00  0.00           C  
ATOM   3414  O   LEU   234      66.998  64.894  34.468  1.00  0.00           O  
ATOM   3415  N   VAL   235      68.399  63.932  33.197  1.00  0.00           N  
ATOM   3416  H   VAL   235      68.583  63.286  32.443  1.00  0.00           H  
ATOM   3417  CA  VAL   235      69.639  64.580  33.779  1.00  0.00           C  
ATOM   3418  HA  VAL   235      69.344  65.364  34.475  1.00  0.00           H  
ATOM   3419  CB  VAL   235      70.350  63.524  34.658  1.00  0.00           C  
ATOM   3420  HB  VAL   235      69.728  63.162  35.476  1.00  0.00           H  
ATOM   3421  CG1 VAL   235      70.813  62.303  33.878  1.00  0.00           C  
ATOM   3422 HG11 VAL   235      69.981  61.691  33.532  1.00  0.00           H  
ATOM   3423 HG12 VAL   235      71.326  61.684  34.614  1.00  0.00           H  
ATOM   3424 HG13 VAL   235      71.558  62.505  33.108  1.00  0.00           H  
ATOM   3425  CG2 VAL   235      71.599  64.218  35.302  1.00  0.00           C  
ATOM   3426 HG21 VAL   235      72.044  63.585  36.069  1.00  0.00           H  
ATOM   3427 HG22 VAL   235      72.462  64.342  34.648  1.00  0.00           H  
ATOM   3428 HG23 VAL   235      71.285  65.143  35.786  1.00  0.00           H  
ATOM   3429  C   VAL   235      70.424  65.139  32.561  1.00  0.00           C  
ATOM   3430  O   VAL   235      70.611  64.454  31.490  1.00  0.00           O  
ATOM   3431  N   GLU   236      70.882  66.403  32.603  1.00  0.00           N  
ATOM   3432  H   GLU   236      70.817  66.953  33.448  1.00  0.00           H  
ATOM   3433  CA  GLU   236      71.857  66.950  31.577  1.00  0.00           C  
ATOM   3434  HA  GLU   236      72.094  66.164  30.860  1.00  0.00           H  
ATOM   3435  CB  GLU   236      71.169  68.083  30.874  1.00  0.00           C  
ATOM   3436  HB2 GLU   236      71.087  68.898  31.593  1.00  0.00           H  
ATOM   3437  HB3 GLU   236      70.109  67.883  30.714  1.00  0.00           H  
ATOM   3438  CG  GLU   236      71.834  68.555  29.575  1.00  0.00           C  
ATOM   3439  HG2 GLU   236      71.479  69.547  29.293  1.00  0.00           H  
ATOM   3440  HG3 GLU   236      72.894  68.710  29.776  1.00  0.00           H  
ATOM   3441  CD  GLU   236      71.678  67.530  28.526  1.00  0.00           C  
ATOM   3442  OE1 GLU   236      72.565  66.636  28.416  1.00  0.00           O  
ATOM   3443  OE2 GLU   236      70.709  67.592  27.730  1.00  0.00           O  
ATOM   3444  C   GLU   236      73.062  67.388  32.293  1.00  0.00           C  
ATOM   3445  O   GLU   236      72.956  68.258  33.147  1.00  0.00           O  
ATOM   3446  N   ASP   237      74.288  67.054  31.914  1.00  0.00           N  
ATOM   3447  H   ASP   237      74.262  66.345  31.196  1.00  0.00           H  
ATOM   3448  CA  ASP   237      75.625  67.414  32.437  1.00  0.00           C  
ATOM   3449  HA  ASP   237      76.312  66.706  31.973  1.00  0.00           H  
ATOM   3450  CB  ASP   237      75.968  68.850  32.046  1.00  0.00           C  
ATOM   3451  HB2 ASP   237      75.203  69.444  32.546  1.00  0.00           H  
ATOM   3452  HB3 ASP   237      77.013  69.053  32.281  1.00  0.00           H  
ATOM   3453  CG  ASP   237      76.016  69.241  30.555  1.00  0.00           C  
ATOM   3454  OD1 ASP   237      76.937  68.782  29.858  1.00  0.00           O  
ATOM   3455  OD2 ASP   237      75.217  70.083  30.183  1.00  0.00           O  
ATOM   3456  C   ASP   237      75.761  67.090  33.895  1.00  0.00           C  
ATOM   3457  O   ASP   237      76.567  67.651  34.663  1.00  0.00           O  
ATOM   3458  N   GLY   238      74.873  66.241  34.424  1.00  0.00           N  
ATOM   3459  H   GLY   238      74.290  65.647  33.851  1.00  0.00           H  
ATOM   3460  CA  GLY   238      74.761  65.955  35.852  1.00  0.00           C  
ATOM   3461  HA2 GLY   238      74.500  64.899  35.922  1.00  0.00           H  
ATOM   3462  HA3 GLY   238      75.696  66.219  36.346  1.00  0.00           H  
ATOM   3463  C   GLY   238      73.753  66.801  36.645  1.00  0.00           C  
ATOM   3464  O   GLY   238      73.579  66.670  37.852  1.00  0.00           O  
ATOM   3465  N   THR   239      73.073  67.753  35.969  1.00  0.00           N  
ATOM   3466  H   THR   239      73.091  67.853  34.964  1.00  0.00           H  
ATOM   3467  CA  THR   239      71.970  68.532  36.589  1.00  0.00           C  
ATOM   3468  HA  THR   239      72.038  68.432  37.672  1.00  0.00           H  
ATOM   3469  CB  THR   239      72.255  70.066  36.315  1.00  0.00           C  
ATOM   3470  HB  THR   239      72.542  70.215  35.274  1.00  0.00           H  
ATOM   3471  CG2 THR   239      71.089  70.946  36.432  1.00  0.00           C  
ATOM   3472 HG21 THR   239      70.579  70.888  37.393  1.00  0.00           H  
ATOM   3473 HG22 THR   239      71.399  71.976  36.257  1.00  0.00           H  
ATOM   3474 HG23 THR   239      70.331  70.499  35.789  1.00  0.00           H  
ATOM   3475  OG1 THR   239      73.326  70.447  37.217  1.00  0.00           O  
ATOM   3476  HG1 THR   239      74.125  70.293  36.708  1.00  0.00           H  
ATOM   3477  C   THR   239      70.596  68.026  36.184  1.00  0.00           C  
ATOM   3478  O   THR   239      70.396  67.586  35.050  1.00  0.00           O  
ATOM   3479  N   ALA   240      69.643  68.035  37.110  1.00  0.00           N  
ATOM   3480  H   ALA   240      69.889  68.421  38.011  1.00  0.00           H  
ATOM   3481  CA  ALA   240      68.337  67.568  36.725  1.00  0.00           C  
ATOM   3482  HA  ALA   240      68.343  66.510  36.463  1.00  0.00           H  
ATOM   3483  CB  ALA   240      67.409  67.550  37.997  1.00  0.00           C  
ATOM   3484  HB1 ALA   240      67.093  68.540  38.326  1.00  0.00           H  
ATOM   3485  HB2 ALA   240      67.867  66.942  38.777  1.00  0.00           H  
ATOM   3486  HB3 ALA   240      66.462  67.041  37.818  1.00  0.00           H  
ATOM   3487  C   ALA   240      67.662  68.495  35.639  1.00  0.00           C  
ATOM   3488  O   ALA   240      67.745  69.709  35.668  1.00  0.00           O  
ATOM   3489  N   ALA   241      67.015  67.841  34.711  1.00  0.00           N  
ATOM   3490  H   ALA   241      66.869  66.849  34.832  1.00  0.00           H  
ATOM   3491  CA  ALA   241      66.399  68.528  33.539  1.00  0.00           C  
ATOM   3492  HA  ALA   241      66.032  69.462  33.964  1.00  0.00           H  
ATOM   3493  CB  ALA   241      67.338  68.972  32.435  1.00  0.00           C  
ATOM   3494  HB1 ALA   241      66.697  69.478  31.713  1.00  0.00           H  
ATOM   3495  HB2 ALA   241      68.007  69.741  32.822  1.00  0.00           H  
ATOM   3496  HB3 ALA   241      67.931  68.152  32.030  1.00  0.00           H  
ATOM   3497  C   ALA   241      65.088  67.733  33.054  1.00  0.00           C  
ATOM   3498  O   ALA   241      64.777  67.593  31.898  1.00  0.00           O  
ATOM   3499  N   GLY   242      64.263  67.179  34.007  1.00  0.00           N  
ATOM   3500  H   GLY   242      64.488  67.257  34.988  1.00  0.00           H  
ATOM   3501  CA  GLY   242      62.922  66.626  33.745  1.00  0.00           C  
ATOM   3502  HA2 GLY   242      62.225  67.346  34.173  1.00  0.00           H  
ATOM   3503  HA3 GLY   242      62.771  66.535  32.670  1.00  0.00           H  
ATOM   3504  C   GLY   242      62.728  65.214  34.258  1.00  0.00           C  
ATOM   3505  O   GLY   242      63.543  64.714  35.111  1.00  0.00           O  
ATOM   3506  N   VAL   243      61.546  64.660  33.830  1.00  0.00           N  
ATOM   3507  H   VAL   243      60.967  65.248  33.248  1.00  0.00           H  
ATOM   3508  CA  VAL   243      61.149  63.288  34.063  1.00  0.00           C  
ATOM   3509  HA  VAL   243      62.063  62.769  34.351  1.00  0.00           H  
ATOM   3510  CB  VAL   243      60.064  63.155  35.172  1.00  0.00           C  
ATOM   3511  HB  VAL   243      59.797  62.105  35.057  1.00  0.00           H  
ATOM   3512  CG1 VAL   243      60.613  63.412  36.601  1.00  0.00           C  
ATOM   3513 HG11 VAL   243      59.954  63.052  37.390  1.00  0.00           H  
ATOM   3514 HG12 VAL   243      60.649  64.493  36.736  1.00  0.00           H  
ATOM   3515 HG13 VAL   243      61.607  63.012  36.801  1.00  0.00           H  
ATOM   3516  CG2 VAL   243      58.702  63.879  34.963  1.00  0.00           C  
ATOM   3517 HG21 VAL   243      57.977  63.599  35.728  1.00  0.00           H  
ATOM   3518 HG22 VAL   243      58.303  63.595  33.989  1.00  0.00           H  
ATOM   3519 HG23 VAL   243      58.947  64.941  34.949  1.00  0.00           H  
ATOM   3520  C   VAL   243      60.682  62.580  32.761  1.00  0.00           C  
ATOM   3521  O   VAL   243      60.352  63.155  31.735  1.00  0.00           O  
ATOM   3522  N   GLU   244      60.593  61.249  32.859  1.00  0.00           N  
ATOM   3523  H   GLU   244      60.891  60.786  33.706  1.00  0.00           H  
ATOM   3524  CA  GLU   244      60.129  60.313  31.825  1.00  0.00           C  
ATOM   3525  HA  GLU   244      59.667  60.889  31.023  1.00  0.00           H  
ATOM   3526  CB  GLU   244      61.270  59.492  31.283  1.00  0.00           C  
ATOM   3527  HB2 GLU   244      61.766  58.872  32.029  1.00  0.00           H  
ATOM   3528  HB3 GLU   244      62.010  60.262  31.065  1.00  0.00           H  
ATOM   3529  CG  GLU   244      60.923  58.551  30.087  1.00  0.00           C  
ATOM   3530  HG2 GLU   244      60.444  57.667  30.508  1.00  0.00           H  
ATOM   3531  HG3 GLU   244      60.226  59.015  29.389  1.00  0.00           H  
ATOM   3532  CD  GLU   244      62.165  58.068  29.420  1.00  0.00           C  
ATOM   3533  OE1 GLU   244      62.552  56.975  29.784  1.00  0.00           O  
ATOM   3534  OE2 GLU   244      62.760  58.832  28.649  1.00  0.00           O  
ATOM   3535  C   GLU   244      59.072  59.371  32.394  1.00  0.00           C  
ATOM   3536  O   GLU   244      59.325  58.599  33.276  1.00  0.00           O  
ATOM   3537  N   VAL   245      57.762  59.436  31.877  1.00  0.00           N  
ATOM   3538  H   VAL   245      57.645  59.955  31.018  1.00  0.00           H  
ATOM   3539  CA  VAL   245      56.530  59.075  32.610  1.00  0.00           C  
ATOM   3540  HA  VAL   245      56.848  58.563  33.519  1.00  0.00           H  
ATOM   3541  CB  VAL   245      55.729  60.329  33.034  1.00  0.00           C  
ATOM   3542  HB  VAL   245      56.342  60.851  33.770  1.00  0.00           H  
ATOM   3543  CG1 VAL   245      55.599  61.372  31.905  1.00  0.00           C  
ATOM   3544 HG11 VAL   245      55.253  62.339  32.269  1.00  0.00           H  
ATOM   3545 HG12 VAL   245      56.594  61.539  31.493  1.00  0.00           H  
ATOM   3546 HG13 VAL   245      54.873  60.952  31.209  1.00  0.00           H  
ATOM   3547  CG2 VAL   245      54.389  60.123  33.568  1.00  0.00           C  
ATOM   3548 HG21 VAL   245      53.984  61.103  33.822  1.00  0.00           H  
ATOM   3549 HG22 VAL   245      54.548  59.513  34.458  1.00  0.00           H  
ATOM   3550 HG23 VAL   245      53.764  59.662  32.803  1.00  0.00           H  
ATOM   3551  C   VAL   245      55.594  58.114  31.825  1.00  0.00           C  
ATOM   3552  O   VAL   245      55.281  58.492  30.658  1.00  0.00           O  
ATOM   3553  N   GLN   246      55.324  56.900  32.223  1.00  0.00           N  
ATOM   3554  H   GLN   246      55.737  56.679  33.118  1.00  0.00           H  
ATOM   3555  CA  GLN   246      54.399  56.031  31.555  1.00  0.00           C  
ATOM   3556  HA  GLN   246      54.680  56.122  30.506  1.00  0.00           H  
ATOM   3557  CB  GLN   246      54.659  54.577  32.009  1.00  0.00           C  
ATOM   3558  HB2 GLN   246      55.665  54.271  31.721  1.00  0.00           H  
ATOM   3559  HB3 GLN   246      54.388  54.412  33.052  1.00  0.00           H  
ATOM   3560  CG  GLN   246      53.706  53.678  31.228  1.00  0.00           C  
ATOM   3561  HG2 GLN   246      53.968  53.708  30.170  1.00  0.00           H  
ATOM   3562  HG3 GLN   246      52.654  53.932  31.353  1.00  0.00           H  
ATOM   3563  CD  GLN   246      53.850  52.218  31.569  1.00  0.00           C  
ATOM   3564  OE1 GLN   246      52.923  51.673  32.139  1.00  0.00           O  
ATOM   3565  NE2 GLN   246      55.016  51.632  31.340  1.00  0.00           N  
ATOM   3566 HE21 GLN   246      55.830  52.135  31.015  1.00  0.00           H  
ATOM   3567 HE22 GLN   246      55.008  50.629  31.461  1.00  0.00           H  
ATOM   3568  C   GLN   246      52.985  56.419  31.836  1.00  0.00           C  
ATOM   3569  O   GLN   246      52.588  56.261  32.991  1.00  0.00           O  
ATOM   3570  N   ASP   247      52.242  56.683  30.769  1.00  0.00           N  
ATOM   3571  H   ASP   247      52.677  56.846  29.872  1.00  0.00           H  
ATOM   3572  CA  ASP   247      50.799  56.881  30.932  1.00  0.00           C  
ATOM   3573  HA  ASP   247      50.678  57.483  31.832  1.00  0.00           H  
ATOM   3574  CB  ASP   247      50.241  57.641  29.751  1.00  0.00           C  
ATOM   3575  HB2 ASP   247      50.665  57.229  28.835  1.00  0.00           H  
ATOM   3576  HB3 ASP   247      50.611  58.662  29.851  1.00  0.00           H  
ATOM   3577  CG  ASP   247      48.753  57.671  29.774  1.00  0.00           C  
ATOM   3578  OD1 ASP   247      48.189  58.258  30.720  1.00  0.00           O  
ATOM   3579  OD2 ASP   247      48.108  57.090  28.847  1.00  0.00           O  
ATOM   3580  C   ASP   247      50.118  55.546  31.045  1.00  0.00           C  
ATOM   3581  O   ASP   247      49.959  54.755  30.071  1.00  0.00           O  
ATOM   3582  N   ARG   248      49.652  55.203  32.294  1.00  0.00           N  
ATOM   3583  H   ARG   248      49.613  55.903  33.021  1.00  0.00           H  
ATOM   3584  CA  ARG   248      49.318  53.813  32.577  1.00  0.00           C  
ATOM   3585  HA  ARG   248      50.130  53.199  32.187  1.00  0.00           H  
ATOM   3586  CB  ARG   248      49.017  53.694  34.091  1.00  0.00           C  
ATOM   3587  HB2 ARG   248      48.225  54.378  34.395  1.00  0.00           H  
ATOM   3588  HB3 ARG   248      48.543  52.727  34.261  1.00  0.00           H  
ATOM   3589  CG  ARG   248      50.272  53.927  34.923  1.00  0.00           C  
ATOM   3590  HG2 ARG   248      51.111  53.397  34.472  1.00  0.00           H  
ATOM   3591  HG3 ARG   248      50.352  55.012  34.986  1.00  0.00           H  
ATOM   3592  CD  ARG   248      49.990  53.467  36.384  1.00  0.00           C  
ATOM   3593  HD2 ARG   248      50.821  53.755  37.028  1.00  0.00           H  
ATOM   3594  HD3 ARG   248      49.199  54.105  36.778  1.00  0.00           H  
ATOM   3595  NE  ARG   248      49.568  52.058  36.422  1.00  0.00           N  
ATOM   3596  HE  ARG   248      49.598  51.498  35.583  1.00  0.00           H  
ATOM   3597  CZ  ARG   248      48.982  51.624  37.469  1.00  0.00           C  
ATOM   3598  NH1 ARG   248      48.802  52.279  38.618  1.00  0.00           N  
ATOM   3599 HH11 ARG   248      49.162  53.217  38.722  1.00  0.00           H  
ATOM   3600 HH12 ARG   248      48.437  51.778  39.416  1.00  0.00           H  
ATOM   3601  NH2 ARG   248      48.432  50.440  37.469  1.00  0.00           N  
ATOM   3602 HH21 ARG   248      48.590  49.947  36.602  1.00  0.00           H  
ATOM   3603 HH22 ARG   248      47.828  50.141  38.221  1.00  0.00           H  
ATOM   3604  C   ARG   248      48.173  53.237  31.709  1.00  0.00           C  
ATOM   3605  O   ARG   248      48.221  52.063  31.330  1.00  0.00           O  
ATOM   3606  N   ARG   249      47.161  53.960  31.340  1.00  0.00           N  
ATOM   3607  H   ARG   249      47.087  54.901  31.700  1.00  0.00           H  
ATOM   3608  CA  ARG   249      45.987  53.498  30.568  1.00  0.00           C  
ATOM   3609  HA  ARG   249      45.711  52.477  30.830  1.00  0.00           H  
ATOM   3610  CB  ARG   249      44.835  54.465  30.564  1.00  0.00           C  
ATOM   3611  HB2 ARG   249      44.045  54.089  29.913  1.00  0.00           H  
ATOM   3612  HB3 ARG   249      45.113  55.452  30.193  1.00  0.00           H  
ATOM   3613  CG  ARG   249      44.294  54.649  31.971  1.00  0.00           C  
ATOM   3614  HG2 ARG   249      43.943  53.668  32.290  1.00  0.00           H  
ATOM   3615  HG3 ARG   249      45.044  54.938  32.708  1.00  0.00           H  
ATOM   3616  CD  ARG   249      43.053  55.573  31.787  1.00  0.00           C  
ATOM   3617  HD2 ARG   249      42.344  55.178  31.059  1.00  0.00           H  
ATOM   3618  HD3 ARG   249      43.408  56.513  31.364  1.00  0.00           H  
ATOM   3619  NE  ARG   249      42.435  55.783  33.147  1.00  0.00           N  
ATOM   3620  HE  ARG   249      42.980  55.420  33.916  1.00  0.00           H  
ATOM   3621  CZ  ARG   249      41.276  56.406  33.395  1.00  0.00           C  
ATOM   3622  NH1 ARG   249      40.354  56.640  32.520  1.00  0.00           N  
ATOM   3623 HH11 ARG   249      40.595  56.621  31.540  1.00  0.00           H  
ATOM   3624 HH12 ARG   249      39.407  56.842  32.807  1.00  0.00           H  
ATOM   3625  NH2 ARG   249      40.986  56.825  34.604  1.00  0.00           N  
ATOM   3626 HH21 ARG   249      41.617  56.528  35.335  1.00  0.00           H  
ATOM   3627 HH22 ARG   249      40.093  57.293  34.663  1.00  0.00           H  
ATOM   3628  C   ARG   249      46.253  53.290  29.072  1.00  0.00           C  
ATOM   3629  O   ARG   249      45.528  52.460  28.451  1.00  0.00           O  
ATOM   3630  N   SER   250      47.304  53.815  28.531  1.00  0.00           N  
ATOM   3631  H   SER   250      47.838  54.495  29.053  1.00  0.00           H  
ATOM   3632  CA  SER   250      47.780  53.546  27.183  1.00  0.00           C  
ATOM   3633  HA  SER   250      46.962  53.148  26.582  1.00  0.00           H  
ATOM   3634  CB  SER   250      48.219  54.891  26.496  1.00  0.00           C  
ATOM   3635  HB2 SER   250      48.339  54.750  25.422  1.00  0.00           H  
ATOM   3636  HB3 SER   250      47.372  55.577  26.485  1.00  0.00           H  
ATOM   3637  OG  SER   250      49.337  55.441  27.134  1.00  0.00           O  
ATOM   3638  HG  SER   250      48.955  55.774  27.949  1.00  0.00           H  
ATOM   3639  C   SER   250      48.900  52.457  27.222  1.00  0.00           C  
ATOM   3640  O   SER   250      48.996  51.564  26.369  1.00  0.00           O  
ATOM   3641  N   GLY   251      49.801  52.577  28.213  1.00  0.00           N  
ATOM   3642  H   GLY   251      49.688  53.399  28.789  1.00  0.00           H  
ATOM   3643  CA  GLY   251      51.105  51.989  28.367  1.00  0.00           C  
ATOM   3644  HA2 GLY   251      51.358  52.311  29.377  1.00  0.00           H  
ATOM   3645  HA3 GLY   251      51.104  50.903  28.265  1.00  0.00           H  
ATOM   3646  C   GLY   251      52.229  52.564  27.480  1.00  0.00           C  
ATOM   3647  O   GLY   251      53.276  51.896  27.265  1.00  0.00           O  
ATOM   3648  N   ASP   252      51.972  53.747  26.934  1.00  0.00           N  
ATOM   3649  H   ASP   252      51.147  54.244  27.238  1.00  0.00           H  
ATOM   3650  CA  ASP   252      52.976  54.580  26.228  1.00  0.00           C  
ATOM   3651  HA  ASP   252      53.661  53.936  25.677  1.00  0.00           H  
ATOM   3652  CB  ASP   252      52.264  55.438  25.176  1.00  0.00           C  
ATOM   3653  HB2 ASP   252      51.609  56.052  25.794  1.00  0.00           H  
ATOM   3654  HB3 ASP   252      52.889  56.176  24.672  1.00  0.00           H  
ATOM   3655  CG  ASP   252      51.301  54.748  24.139  1.00  0.00           C  
ATOM   3656  OD1 ASP   252      51.522  53.606  23.683  1.00  0.00           O  
ATOM   3657  OD2 ASP   252      50.321  55.412  23.709  1.00  0.00           O  
ATOM   3658  C   ASP   252      53.768  55.500  27.167  1.00  0.00           C  
ATOM   3659  O   ASP   252      53.180  56.079  28.076  1.00  0.00           O  
ATOM   3660  N   THR   253      55.117  55.726  26.994  1.00  0.00           N  
ATOM   3661  H   THR   253      55.514  55.433  26.113  1.00  0.00           H  
ATOM   3662  CA  THR   253      55.997  56.568  27.888  1.00  0.00           C  
ATOM   3663  HA  THR   253      55.385  56.982  28.689  1.00  0.00           H  
ATOM   3664  CB  THR   253      57.171  55.668  28.390  1.00  0.00           C  
ATOM   3665  HB  THR   253      57.655  55.161  27.555  1.00  0.00           H  
ATOM   3666  CG2 THR   253      58.300  56.341  29.168  1.00  0.00           C  
ATOM   3667 HG21 THR   253      58.860  55.584  29.718  1.00  0.00           H  
ATOM   3668 HG22 THR   253      57.972  57.049  29.929  1.00  0.00           H  
ATOM   3669 HG23 THR   253      58.954  56.835  28.449  1.00  0.00           H  
ATOM   3670  OG1 THR   253      56.729  54.728  29.321  1.00  0.00           O  
ATOM   3671  HG1 THR   253      56.069  54.234  28.830  1.00  0.00           H  
ATOM   3672  C   THR   253      56.537  57.800  27.257  1.00  0.00           C  
ATOM   3673  O   THR   253      57.065  57.615  26.151  1.00  0.00           O  
ATOM   3674  N   TYR   254      56.536  58.901  27.912  1.00  0.00           N  
ATOM   3675  H   TYR   254      56.163  58.786  28.844  1.00  0.00           H  
ATOM   3676  CA  TYR   254      56.763  60.214  27.418  1.00  0.00           C  
ATOM   3677  HA  TYR   254      57.012  60.175  26.358  1.00  0.00           H  
ATOM   3678  CB  TYR   254      55.415  60.971  27.388  1.00  0.00           C  
ATOM   3679  HB2 TYR   254      55.574  62.002  27.074  1.00  0.00           H  
ATOM   3680  HB3 TYR   254      55.120  61.005  28.437  1.00  0.00           H  
ATOM   3681  CG  TYR   254      54.289  60.409  26.548  1.00  0.00           C  
ATOM   3682  CD1 TYR   254      53.922  61.047  25.290  1.00  0.00           C  
ATOM   3683  HD1 TYR   254      54.468  61.893  24.900  1.00  0.00           H  
ATOM   3684  CE1 TYR   254      52.761  60.581  24.602  1.00  0.00           C  
ATOM   3685  HE1 TYR   254      52.589  61.087  23.663  1.00  0.00           H  
ATOM   3686  CZ  TYR   254      51.928  59.546  25.040  1.00  0.00           C  
ATOM   3687  OH  TYR   254      50.853  59.123  24.340  1.00  0.00           O  
ATOM   3688  HH  TYR   254      50.706  59.772  23.648  1.00  0.00           H  
ATOM   3689  CE2 TYR   254      52.328  58.907  26.232  1.00  0.00           C  
ATOM   3690  HE2 TYR   254      51.723  58.124  26.666  1.00  0.00           H  
ATOM   3691  CD2 TYR   254      53.444  59.346  26.980  1.00  0.00           C  
ATOM   3692  HD2 TYR   254      53.548  58.929  27.971  1.00  0.00           H  
ATOM   3693  C   TYR   254      57.837  61.050  28.181  1.00  0.00           C  
ATOM   3694  O   TYR   254      58.122  60.615  29.295  1.00  0.00           O  
ATOM   3695  N   GLN   255      58.288  62.202  27.703  1.00  0.00           N  
ATOM   3696  H   GLN   255      57.986  62.611  26.830  1.00  0.00           H  
ATOM   3697  CA  GLN   255      59.260  63.025  28.400  1.00  0.00           C  
ATOM   3698  HA  GLN   255      59.573  62.681  29.386  1.00  0.00           H  
ATOM   3699  CB  GLN   255      60.559  63.076  27.572  1.00  0.00           C  
ATOM   3700  HB2 GLN   255      60.341  63.262  26.521  1.00  0.00           H  
ATOM   3701  HB3 GLN   255      61.172  63.927  27.873  1.00  0.00           H  
ATOM   3702  CG  GLN   255      61.376  61.758  27.653  1.00  0.00           C  
ATOM   3703  HG2 GLN   255      61.545  61.499  28.698  1.00  0.00           H  
ATOM   3704  HG3 GLN   255      60.827  60.952  27.165  1.00  0.00           H  
ATOM   3705  CD  GLN   255      62.626  61.889  26.793  1.00  0.00           C  
ATOM   3706  OE1 GLN   255      62.843  62.830  26.023  1.00  0.00           O  
ATOM   3707  NE2 GLN   255      63.460  60.961  26.963  1.00  0.00           N  
ATOM   3708 HE21 GLN   255      63.254  60.227  27.626  1.00  0.00           H  
ATOM   3709 HE22 GLN   255      64.331  60.881  26.458  1.00  0.00           H  
ATOM   3710  C   GLN   255      58.760  64.384  28.669  1.00  0.00           C  
ATOM   3711  O   GLN   255      58.066  64.963  27.828  1.00  0.00           O  
ATOM   3712  N   VAL   256      59.156  65.003  29.814  1.00  0.00           N  
ATOM   3713  H   VAL   256      59.756  64.446  30.405  1.00  0.00           H  
ATOM   3714  CA  VAL   256      58.580  66.247  30.323  1.00  0.00           C  
ATOM   3715  HA  VAL   256      58.153  66.861  29.530  1.00  0.00           H  
ATOM   3716  CB  VAL   256      57.463  65.970  31.314  1.00  0.00           C  
ATOM   3717  HB  VAL   256      57.932  65.462  32.156  1.00  0.00           H  
ATOM   3718  CG1 VAL   256      56.851  67.220  31.845  1.00  0.00           C  
ATOM   3719 HG11 VAL   256      56.110  67.003  32.615  1.00  0.00           H  
ATOM   3720 HG12 VAL   256      57.572  67.869  32.343  1.00  0.00           H  
ATOM   3721 HG13 VAL   256      56.275  67.719  31.066  1.00  0.00           H  
ATOM   3722  CG2 VAL   256      56.383  65.003  30.859  1.00  0.00           C  
ATOM   3723 HG21 VAL   256      56.838  64.132  30.388  1.00  0.00           H  
ATOM   3724 HG22 VAL   256      55.753  65.459  30.095  1.00  0.00           H  
ATOM   3725 HG23 VAL   256      55.830  64.665  31.735  1.00  0.00           H  
ATOM   3726  C   VAL   256      59.767  66.978  30.935  1.00  0.00           C  
ATOM   3727  O   VAL   256      60.179  66.719  32.076  1.00  0.00           O  
ATOM   3728  N   ALA   257      60.431  67.902  30.193  1.00  0.00           N  
ATOM   3729  H   ALA   257      60.094  68.204  29.291  1.00  0.00           H  
ATOM   3730  CA  ALA   257      61.532  68.781  30.685  1.00  0.00           C  
ATOM   3731  HA  ALA   257      62.345  68.125  30.999  1.00  0.00           H  
ATOM   3732  CB  ALA   257      62.125  69.544  29.518  1.00  0.00           C  
ATOM   3733  HB1 ALA   257      62.593  68.868  28.802  1.00  0.00           H  
ATOM   3734  HB2 ALA   257      62.934  70.162  29.906  1.00  0.00           H  
ATOM   3735  HB3 ALA   257      61.390  70.124  28.961  1.00  0.00           H  
ATOM   3736  C   ALA   257      61.146  69.694  31.831  1.00  0.00           C  
ATOM   3737  O   ALA   257      60.049  70.195  31.776  1.00  0.00           O  
ATOM   3738  N   ALA   258      62.003  69.929  32.819  1.00  0.00           N  
ATOM   3739  H   ALA   258      62.863  69.408  32.914  1.00  0.00           H  
ATOM   3740  CA  ALA   258      61.807  70.973  33.882  1.00  0.00           C  
ATOM   3741  HA  ALA   258      61.163  71.748  33.466  1.00  0.00           H  
ATOM   3742  CB  ALA   258      60.985  70.360  35.017  1.00  0.00           C  
ATOM   3743  HB1 ALA   258      60.928  70.954  35.929  1.00  0.00           H  
ATOM   3744  HB2 ALA   258      59.990  70.193  34.606  1.00  0.00           H  
ATOM   3745  HB3 ALA   258      61.388  69.424  35.406  1.00  0.00           H  
ATOM   3746  C   ALA   258      63.123  71.481  34.483  1.00  0.00           C  
ATOM   3747  O   ALA   258      64.062  70.773  34.571  1.00  0.00           O  
ATOM   3748  N   ARG   259      63.061  72.649  35.130  1.00  0.00           N  
ATOM   3749  H   ARG   259      62.158  73.102  35.112  1.00  0.00           H  
ATOM   3750  CA  ARG   259      64.223  73.320  35.798  1.00  0.00           C  
ATOM   3751  HA  ARG   259      65.122  73.070  35.235  1.00  0.00           H  
ATOM   3752  CB  ARG   259      64.070  74.821  35.767  1.00  0.00           C  
ATOM   3753  HB2 ARG   259      63.161  75.127  36.284  1.00  0.00           H  
ATOM   3754  HB3 ARG   259      64.980  75.085  36.304  1.00  0.00           H  
ATOM   3755  CG  ARG   259      64.172  75.437  34.399  1.00  0.00           C  
ATOM   3756  HG2 ARG   259      65.064  75.016  33.935  1.00  0.00           H  
ATOM   3757  HG3 ARG   259      63.241  75.311  33.847  1.00  0.00           H  
ATOM   3758  CD  ARG   259      64.318  77.008  34.429  1.00  0.00           C  
ATOM   3759  HD2 ARG   259      64.314  77.313  33.382  1.00  0.00           H  
ATOM   3760  HD3 ARG   259      65.218  77.365  34.929  1.00  0.00           H  
ATOM   3761  NE  ARG   259      63.129  77.756  35.034  1.00  0.00           N  
ATOM   3762  HE  ARG   259      62.264  77.243  35.134  1.00  0.00           H  
ATOM   3763  CZ  ARG   259      63.036  79.027  35.377  1.00  0.00           C  
ATOM   3764  NH1 ARG   259      64.075  79.859  35.550  1.00  0.00           N  
ATOM   3765 HH11 ARG   259      65.010  79.485  35.477  1.00  0.00           H  
ATOM   3766 HH12 ARG   259      63.953  80.861  35.569  1.00  0.00           H  
ATOM   3767  NH2 ARG   259      61.827  79.449  35.652  1.00  0.00           N  
ATOM   3768 HH21 ARG   259      61.021  78.857  35.513  1.00  0.00           H  
ATOM   3769 HH22 ARG   259      61.705  80.329  36.131  1.00  0.00           H  
ATOM   3770  C   ARG   259      64.376  72.787  37.211  1.00  0.00           C  
ATOM   3771  O   ARG   259      65.427  73.004  37.808  1.00  0.00           O  
ATOM   3772  N   TYR   260      63.371  72.101  37.827  1.00  0.00           N  
ATOM   3773  H   TYR   260      62.467  72.051  37.380  1.00  0.00           H  
ATOM   3774  CA  TYR   260      63.492  71.616  39.192  1.00  0.00           C  
ATOM   3775  HA  TYR   260      64.503  71.252  39.376  1.00  0.00           H  
ATOM   3776  CB  TYR   260      62.986  72.542  40.300  1.00  0.00           C  
ATOM   3777  HB2 TYR   260      61.904  72.658  40.232  1.00  0.00           H  
ATOM   3778  HB3 TYR   260      63.081  72.013  41.248  1.00  0.00           H  
ATOM   3779  CG  TYR   260      63.730  73.831  40.342  1.00  0.00           C  
ATOM   3780  CD1 TYR   260      63.256  74.893  39.564  1.00  0.00           C  
ATOM   3781  HD1 TYR   260      62.339  74.807  38.999  1.00  0.00           H  
ATOM   3782  CE1 TYR   260      63.970  76.156  39.570  1.00  0.00           C  
ATOM   3783  HE1 TYR   260      63.609  76.911  38.888  1.00  0.00           H  
ATOM   3784  CZ  TYR   260      65.111  76.256  40.335  1.00  0.00           C  
ATOM   3785  OH  TYR   260      65.838  77.378  40.247  1.00  0.00           O  
ATOM   3786  HH  TYR   260      65.358  78.094  39.825  1.00  0.00           H  
ATOM   3787  CE2 TYR   260      65.603  75.206  41.093  1.00  0.00           C  
ATOM   3788  HE2 TYR   260      66.400  75.380  41.801  1.00  0.00           H  
ATOM   3789  CD2 TYR   260      64.909  73.997  41.115  1.00  0.00           C  
ATOM   3790  HD2 TYR   260      65.291  73.187  41.718  1.00  0.00           H  
ATOM   3791  C   TYR   260      62.622  70.364  39.294  1.00  0.00           C  
ATOM   3792  O   TYR   260      61.549  70.326  38.707  1.00  0.00           O  
ATOM   3793  N   VAL   261      63.054  69.295  40.006  1.00  0.00           N  
ATOM   3794  H   VAL   261      63.942  69.434  40.468  1.00  0.00           H  
ATOM   3795  CA  VAL   261      62.419  67.971  40.124  1.00  0.00           C  
ATOM   3796  HA  VAL   261      61.376  68.173  39.882  1.00  0.00           H  
ATOM   3797  CB  VAL   261      63.000  67.024  39.099  1.00  0.00           C  
ATOM   3798  HB  VAL   261      63.983  66.722  39.462  1.00  0.00           H  
ATOM   3799  CG1 VAL   261      62.181  65.704  39.027  1.00  0.00           C  
ATOM   3800 HG11 VAL   261      61.301  65.818  38.394  1.00  0.00           H  
ATOM   3801 HG12 VAL   261      61.754  65.487  40.006  1.00  0.00           H  
ATOM   3802 HG13 VAL   261      62.855  64.910  38.708  1.00  0.00           H  
ATOM   3803  CG2 VAL   261      63.207  67.528  37.631  1.00  0.00           C  
ATOM   3804 HG21 VAL   261      63.429  66.658  37.013  1.00  0.00           H  
ATOM   3805 HG22 VAL   261      62.322  67.998  37.202  1.00  0.00           H  
ATOM   3806 HG23 VAL   261      63.971  68.302  37.562  1.00  0.00           H  
ATOM   3807  C   VAL   261      62.381  67.497  41.634  1.00  0.00           C  
ATOM   3808  O   VAL   261      63.444  67.588  42.267  1.00  0.00           O  
ATOM   3809  N   VAL   262      61.227  67.075  42.111  1.00  0.00           N  
ATOM   3810  H   VAL   262      60.419  66.978  41.513  1.00  0.00           H  
ATOM   3811  CA  VAL   262      61.111  66.736  43.501  1.00  0.00           C  
ATOM   3812  HA  VAL   262      62.029  66.924  44.057  1.00  0.00           H  
ATOM   3813  CB  VAL   262      60.077  67.648  44.125  1.00  0.00           C  
ATOM   3814  HB  VAL   262      59.190  67.532  43.503  1.00  0.00           H  
ATOM   3815  CG1 VAL   262      59.801  67.316  45.629  1.00  0.00           C  
ATOM   3816 HG11 VAL   262      59.163  68.127  45.979  1.00  0.00           H  
ATOM   3817 HG12 VAL   262      60.745  67.356  46.173  1.00  0.00           H  
ATOM   3818 HG13 VAL   262      59.294  66.366  45.797  1.00  0.00           H  
ATOM   3819  CG2 VAL   262      60.423  69.122  43.976  1.00  0.00           C  
ATOM   3820 HG21 VAL   262      59.666  69.759  44.434  1.00  0.00           H  
ATOM   3821 HG22 VAL   262      60.542  69.409  42.932  1.00  0.00           H  
ATOM   3822 HG23 VAL   262      61.324  69.455  44.492  1.00  0.00           H  
ATOM   3823  C   VAL   262      60.668  65.310  43.757  1.00  0.00           C  
ATOM   3824  O   VAL   262      59.772  64.859  43.009  1.00  0.00           O  
ATOM   3825  N   VAL   263      61.281  64.572  44.715  1.00  0.00           N  
ATOM   3826  H   VAL   263      62.134  64.911  45.135  1.00  0.00           H  
ATOM   3827  CA  VAL   263      60.868  63.133  44.958  1.00  0.00           C  
ATOM   3828  HA  VAL   263      60.151  62.815  44.202  1.00  0.00           H  
ATOM   3829  CB  VAL   263      62.096  62.198  44.856  1.00  0.00           C  
ATOM   3830  HB  VAL   263      62.921  62.558  45.472  1.00  0.00           H  
ATOM   3831  CG1 VAL   263      61.928  60.791  45.547  1.00  0.00           C  
ATOM   3832 HG11 VAL   263      62.689  60.080  45.224  1.00  0.00           H  
ATOM   3833 HG12 VAL   263      61.892  60.923  46.628  1.00  0.00           H  
ATOM   3834 HG13 VAL   263      60.951  60.320  45.441  1.00  0.00           H  
ATOM   3835  CG2 VAL   263      62.537  62.005  43.416  1.00  0.00           C  
ATOM   3836 HG21 VAL   263      63.412  61.356  43.434  1.00  0.00           H  
ATOM   3837 HG22 VAL   263      62.720  62.995  43.001  1.00  0.00           H  
ATOM   3838 HG23 VAL   263      61.675  61.581  42.901  1.00  0.00           H  
ATOM   3839  C   VAL   263      60.154  62.958  46.354  1.00  0.00           C  
ATOM   3840  O   VAL   263      60.909  63.199  47.313  1.00  0.00           O  
ATOM   3841  N   GLY   264      58.969  62.543  46.365  1.00  0.00           N  
ATOM   3842  H   GLY   264      58.465  62.500  45.490  1.00  0.00           H  
ATOM   3843  CA  GLY   264      58.334  61.980  47.539  1.00  0.00           C  
ATOM   3844  HA2 GLY   264      58.777  62.392  48.445  1.00  0.00           H  
ATOM   3845  HA3 GLY   264      57.310  62.355  47.537  1.00  0.00           H  
ATOM   3846  C   GLY   264      58.306  60.483  47.676  1.00  0.00           C  
ATOM   3847  O   GLY   264      59.064  59.822  46.904  1.00  0.00           O  
ATOM   3848  N   ALA   265      57.430  59.925  48.566  1.00  0.00           N  
ATOM   3849  H   ALA   265      56.979  60.511  49.253  1.00  0.00           H  
ATOM   3850  CA  ALA   265      57.313  58.480  48.901  1.00  0.00           C  
ATOM   3851  HA  ALA   265      56.359  58.292  49.393  1.00  0.00           H  
ATOM   3852  CB  ALA   265      57.179  57.583  47.636  1.00  0.00           C  
ATOM   3853  HB1 ALA   265      58.111  57.570  47.070  1.00  0.00           H  
ATOM   3854  HB2 ALA   265      56.382  58.041  47.052  1.00  0.00           H  
ATOM   3855  HB3 ALA   265      56.878  56.557  47.851  1.00  0.00           H  
ATOM   3856  C   ALA   265      58.407  57.976  49.911  1.00  0.00           C  
ATOM   3857  O   ALA   265      59.312  57.224  49.469  1.00  0.00           O  
ATOM   3858  N   ASP   266      58.255  58.400  51.140  1.00  0.00           N  
ATOM   3859  H   ASP   266      57.656  59.188  51.338  1.00  0.00           H  
ATOM   3860  CA  ASP   266      58.742  57.675  52.315  1.00  0.00           C  
ATOM   3861  HA  ASP   266      58.726  58.373  53.153  1.00  0.00           H  
ATOM   3862  CB  ASP   266      57.933  56.398  52.562  1.00  0.00           C  
ATOM   3863  HB2 ASP   266      58.168  56.078  53.577  1.00  0.00           H  
ATOM   3864  HB3 ASP   266      56.893  56.694  52.699  1.00  0.00           H  
ATOM   3865  CG  ASP   266      57.983  55.201  51.649  1.00  0.00           C  
ATOM   3866  OD1 ASP   266      59.102  54.710  51.292  1.00  0.00           O  
ATOM   3867  OD2 ASP   266      56.926  54.637  51.363  1.00  0.00           O  
ATOM   3868  C   ASP   266      60.222  57.412  52.198  1.00  0.00           C  
ATOM   3869  O   ASP   266      61.026  58.079  51.533  1.00  0.00           O  
ATOM   3870  N   ALA   267      60.738  56.463  52.968  1.00  0.00           N  
ATOM   3871  H   ALA   267      59.956  55.918  53.302  1.00  0.00           H  
ATOM   3872  CA  ALA   267      62.162  56.028  53.166  1.00  0.00           C  
ATOM   3873  HA  ALA   267      62.823  56.820  52.815  1.00  0.00           H  
ATOM   3874  CB  ALA   267      62.439  55.852  54.662  1.00  0.00           C  
ATOM   3875  HB1 ALA   267      62.102  56.686  55.278  1.00  0.00           H  
ATOM   3876  HB2 ALA   267      62.162  54.906  55.127  1.00  0.00           H  
ATOM   3877  HB3 ALA   267      63.516  55.855  54.828  1.00  0.00           H  
ATOM   3878  C   ALA   267      62.692  54.837  52.354  1.00  0.00           C  
ATOM   3879  O   ALA   267      63.817  54.483  52.379  1.00  0.00           O  
ATOM   3880  N   LEU   268      61.784  54.185  51.641  1.00  0.00           N  
ATOM   3881  H   LEU   268      60.845  54.557  51.618  1.00  0.00           H  
ATOM   3882  CA  LEU   268      62.140  52.969  50.832  1.00  0.00           C  
ATOM   3883  HA  LEU   268      63.230  52.950  50.851  1.00  0.00           H  
ATOM   3884  CB  LEU   268      61.528  51.636  51.442  1.00  0.00           C  
ATOM   3885  HB2 LEU   268      61.873  50.846  50.775  1.00  0.00           H  
ATOM   3886  HB3 LEU   268      60.480  51.709  51.153  1.00  0.00           H  
ATOM   3887  CG  LEU   268      61.717  51.338  52.918  1.00  0.00           C  
ATOM   3888  HG  LEU   268      61.319  52.083  53.607  1.00  0.00           H  
ATOM   3889  CD1 LEU   268      61.084  49.968  53.284  1.00  0.00           C  
ATOM   3890 HD11 LEU   268      61.117  49.788  54.359  1.00  0.00           H  
ATOM   3891 HD12 LEU   268      61.618  49.247  52.665  1.00  0.00           H  
ATOM   3892 HD13 LEU   268      60.015  50.041  53.083  1.00  0.00           H  
ATOM   3893  CD2 LEU   268      63.229  51.217  53.163  1.00  0.00           C  
ATOM   3894 HD21 LEU   268      63.808  52.057  52.776  1.00  0.00           H  
ATOM   3895 HD22 LEU   268      63.533  50.407  52.500  1.00  0.00           H  
ATOM   3896 HD23 LEU   268      63.424  51.044  54.221  1.00  0.00           H  
ATOM   3897  C   LEU   268      61.924  53.113  49.289  1.00  0.00           C  
ATOM   3898  O   LEU   268      62.779  52.907  48.444  1.00  0.00           O  
ATOM   3899  N   ARG   269      60.774  53.682  48.993  1.00  0.00           N  
ATOM   3900  H   ARG   269      60.287  54.072  49.788  1.00  0.00           H  
ATOM   3901  CA  ARG   269      60.424  54.132  47.620  1.00  0.00           C  
ATOM   3902  HA  ARG   269      60.702  53.361  46.902  1.00  0.00           H  
ATOM   3903  CB  ARG   269      58.976  54.507  47.575  1.00  0.00           C  
ATOM   3904  HB2 ARG   269      58.764  55.236  46.793  1.00  0.00           H  
ATOM   3905  HB3 ARG   269      58.669  54.948  48.523  1.00  0.00           H  
ATOM   3906  CG  ARG   269      58.111  53.250  47.368  1.00  0.00           C  
ATOM   3907  HG2 ARG   269      58.362  52.820  46.399  1.00  0.00           H  
ATOM   3908  HG3 ARG   269      58.400  52.526  48.130  1.00  0.00           H  
ATOM   3909  CD  ARG   269      56.609  53.501  47.456  1.00  0.00           C  
ATOM   3910  HD2 ARG   269      56.200  54.037  46.599  1.00  0.00           H  
ATOM   3911  HD3 ARG   269      56.195  52.494  47.401  1.00  0.00           H  
ATOM   3912  NE  ARG   269      56.129  54.225  48.629  1.00  0.00           N  
ATOM   3913  HE  ARG   269      56.770  54.188  49.408  1.00  0.00           H  
ATOM   3914  CZ  ARG   269      54.956  54.758  48.917  1.00  0.00           C  
ATOM   3915  NH1 ARG   269      53.904  54.525  48.130  1.00  0.00           N  
ATOM   3916 HH11 ARG   269      54.037  53.698  47.566  1.00  0.00           H  
ATOM   3917 HH12 ARG   269      52.948  54.714  48.397  1.00  0.00           H  
ATOM   3918  NH2 ARG   269      54.745  55.411  49.983  1.00  0.00           N  
ATOM   3919 HH21 ARG   269      55.583  55.449  50.546  1.00  0.00           H  
ATOM   3920 HH22 ARG   269      53.958  56.010  50.184  1.00  0.00           H  
ATOM   3921  C   ARG   269      61.289  55.300  47.149  1.00  0.00           C  
ATOM   3922  O   ARG   269      61.809  55.273  46.046  1.00  0.00           O  
ATOM   3923  N   THR   270      61.540  56.353  47.974  1.00  0.00           N  
ATOM   3924  H   THR   270      61.113  56.430  48.886  1.00  0.00           H  
ATOM   3925  CA  THR   270      62.513  57.420  47.545  1.00  0.00           C  
ATOM   3926  HA  THR   270      62.059  58.056  46.785  1.00  0.00           H  
ATOM   3927  CB  THR   270      62.797  58.370  48.733  1.00  0.00           C  
ATOM   3928  HB  THR   270      62.747  57.762  49.637  1.00  0.00           H  
ATOM   3929  CG2 THR   270      63.982  59.379  48.677  1.00  0.00           C  
ATOM   3930 HG21 THR   270      64.037  60.060  49.526  1.00  0.00           H  
ATOM   3931 HG22 THR   270      63.965  59.954  47.752  1.00  0.00           H  
ATOM   3932 HG23 THR   270      64.954  58.897  48.576  1.00  0.00           H  
ATOM   3933  OG1 THR   270      61.719  59.285  48.843  1.00  0.00           O  
ATOM   3934  HG1 THR   270      61.039  58.876  49.383  1.00  0.00           H  
ATOM   3935  C   THR   270      63.849  56.943  46.995  1.00  0.00           C  
ATOM   3936  O   THR   270      64.198  57.214  45.870  1.00  0.00           O  
ATOM   3937  N   PRO   271      64.667  56.164  47.739  1.00  0.00           N  
ATOM   3938  CD  PRO   271      64.466  55.756  49.124  1.00  0.00           C  
ATOM   3939  HD2 PRO   271      63.452  55.375  49.241  1.00  0.00           H  
ATOM   3940  HD3 PRO   271      64.573  56.547  49.867  1.00  0.00           H  
ATOM   3941  CG  PRO   271      65.473  54.602  49.262  1.00  0.00           C  
ATOM   3942  HG2 PRO   271      65.770  54.486  50.304  1.00  0.00           H  
ATOM   3943  HG3 PRO   271      64.976  53.723  48.850  1.00  0.00           H  
ATOM   3944  CB  PRO   271      66.625  55.086  48.408  1.00  0.00           C  
ATOM   3945  HB2 PRO   271      67.323  54.291  48.144  1.00  0.00           H  
ATOM   3946  HB3 PRO   271      67.191  55.835  48.962  1.00  0.00           H  
ATOM   3947  CA  PRO   271      65.884  55.674  47.147  1.00  0.00           C  
ATOM   3948  HA  PRO   271      66.520  56.445  46.711  1.00  0.00           H  
ATOM   3949  C   PRO   271      65.742  54.581  45.991  1.00  0.00           C  
ATOM   3950  O   PRO   271      66.715  54.453  45.179  1.00  0.00           O  
ATOM   3951  N   GLN   272      64.615  53.885  45.881  1.00  0.00           N  
ATOM   3952  H   GLN   272      63.834  54.080  46.492  1.00  0.00           H  
ATOM   3953  CA  GLN   272      64.283  53.120  44.657  1.00  0.00           C  
ATOM   3954  HA  GLN   272      65.063  52.450  44.297  1.00  0.00           H  
ATOM   3955  CB  GLN   272      63.105  52.199  44.990  1.00  0.00           C  
ATOM   3956  HB2 GLN   272      62.187  52.770  45.126  1.00  0.00           H  
ATOM   3957  HB3 GLN   272      63.304  51.717  45.947  1.00  0.00           H  
ATOM   3958  CG  GLN   272      62.891  51.106  43.916  1.00  0.00           C  
ATOM   3959  HG2 GLN   272      63.008  51.589  42.946  1.00  0.00           H  
ATOM   3960  HG3 GLN   272      63.637  50.335  44.108  1.00  0.00           H  
ATOM   3961  CD  GLN   272      61.558  50.385  43.937  1.00  0.00           C  
ATOM   3962  OE1 GLN   272      60.627  50.905  44.472  1.00  0.00           O  
ATOM   3963  NE2 GLN   272      61.405  49.161  43.542  1.00  0.00           N  
ATOM   3964 HE21 GLN   272      62.119  48.520  43.228  1.00  0.00           H  
ATOM   3965 HE22 GLN   272      60.538  48.697  43.775  1.00  0.00           H  
ATOM   3966  C   GLN   272      64.172  54.028  43.437  1.00  0.00           C  
ATOM   3967  O   GLN   272      64.800  53.788  42.423  1.00  0.00           O  
ATOM   3968  N   LEU   273      63.458  55.121  43.538  1.00  0.00           N  
ATOM   3969  H   LEU   273      63.096  55.413  44.434  1.00  0.00           H  
ATOM   3970  CA  LEU   273      63.253  56.063  42.436  1.00  0.00           C  
ATOM   3971  HA  LEU   273      63.003  55.436  41.580  1.00  0.00           H  
ATOM   3972  CB  LEU   273      62.133  57.062  42.755  1.00  0.00           C  
ATOM   3973  HB2 LEU   273      61.207  56.504  42.891  1.00  0.00           H  
ATOM   3974  HB3 LEU   273      62.435  57.537  43.689  1.00  0.00           H  
ATOM   3975  CG  LEU   273      61.792  58.083  41.685  1.00  0.00           C  
ATOM   3976  HG  LEU   273      62.677  58.709  41.570  1.00  0.00           H  
ATOM   3977  CD1 LEU   273      61.417  57.497  40.265  1.00  0.00           C  
ATOM   3978 HD11 LEU   273      61.217  58.307  39.563  1.00  0.00           H  
ATOM   3979 HD12 LEU   273      60.556  56.830  40.317  1.00  0.00           H  
ATOM   3980 HD13 LEU   273      62.325  56.960  39.991  1.00  0.00           H  
ATOM   3981  CD2 LEU   273      60.605  58.935  42.161  1.00  0.00           C  
ATOM   3982 HD21 LEU   273      60.524  59.076  43.239  1.00  0.00           H  
ATOM   3983 HD22 LEU   273      60.534  59.899  41.657  1.00  0.00           H  
ATOM   3984 HD23 LEU   273      59.679  58.439  41.871  1.00  0.00           H  
ATOM   3985  C   LEU   273      64.609  56.755  41.967  1.00  0.00           C  
ATOM   3986  O   LEU   273      64.876  56.666  40.775  1.00  0.00           O  
ATOM   3987  N   LEU   274      65.468  57.115  42.934  1.00  0.00           N  
ATOM   3988  H   LEU   274      65.174  57.225  43.894  1.00  0.00           H  
ATOM   3989  CA  LEU   274      66.821  57.506  42.636  1.00  0.00           C  
ATOM   3990  HA  LEU   274      66.870  58.281  41.871  1.00  0.00           H  
ATOM   3991  CB  LEU   274      67.483  57.998  43.946  1.00  0.00           C  
ATOM   3992  HB2 LEU   274      67.569  57.243  44.727  1.00  0.00           H  
ATOM   3993  HB3 LEU   274      68.506  58.322  43.755  1.00  0.00           H  
ATOM   3994  CG  LEU   274      66.809  59.247  44.557  1.00  0.00           C  
ATOM   3995  HG  LEU   274      65.772  59.069  44.842  1.00  0.00           H  
ATOM   3996  CD1 LEU   274      67.579  59.570  45.896  1.00  0.00           C  
ATOM   3997 HD11 LEU   274      67.113  60.380  46.458  1.00  0.00           H  
ATOM   3998 HD12 LEU   274      67.493  58.643  46.463  1.00  0.00           H  
ATOM   3999 HD13 LEU   274      68.626  59.798  45.697  1.00  0.00           H  
ATOM   4000  CD2 LEU   274      66.989  60.540  43.782  1.00  0.00           C  
ATOM   4001 HD21 LEU   274      66.233  60.506  42.998  1.00  0.00           H  
ATOM   4002 HD22 LEU   274      68.002  60.589  43.382  1.00  0.00           H  
ATOM   4003 HD23 LEU   274      66.777  61.439  44.361  1.00  0.00           H  
ATOM   4004  C   LEU   274      67.634  56.414  41.987  1.00  0.00           C  
ATOM   4005  O   LEU   274      68.124  56.731  40.883  1.00  0.00           O  
ATOM   4006  N   TRP   275      67.928  55.294  42.703  1.00  0.00           N  
ATOM   4007  H   TRP   275      67.603  55.220  43.657  1.00  0.00           H  
ATOM   4008  CA  TRP   275      68.725  54.151  42.133  1.00  0.00           C  
ATOM   4009  HA  TRP   275      69.769  54.442  42.014  1.00  0.00           H  
ATOM   4010  CB  TRP   275      68.744  53.069  43.250  1.00  0.00           C  
ATOM   4011  HB2 TRP   275      68.959  53.599  44.179  1.00  0.00           H  
ATOM   4012  HB3 TRP   275      67.694  52.778  43.263  1.00  0.00           H  
ATOM   4013  CG  TRP   275      69.782  51.961  43.168  1.00  0.00           C  
ATOM   4014  CD1 TRP   275      69.787  51.008  42.173  1.00  0.00           C  
ATOM   4015  HD1 TRP   275      69.085  51.084  41.356  1.00  0.00           H  
ATOM   4016  NE1 TRP   275      70.811  50.126  42.303  1.00  0.00           N  
ATOM   4017  HE1 TRP   275      71.006  49.295  41.763  1.00  0.00           H  
ATOM   4018  CE2 TRP   275      71.589  50.588  43.379  1.00  0.00           C  
ATOM   4019  CZ2 TRP   275      72.837  50.133  43.894  1.00  0.00           C  
ATOM   4020  HZ2 TRP   275      73.322  49.318  43.378  1.00  0.00           H  
ATOM   4021  CH2 TRP   275      73.432  50.797  44.963  1.00  0.00           C  
ATOM   4022  HH2 TRP   275      74.356  50.465  45.412  1.00  0.00           H  
ATOM   4023  CZ3 TRP   275      72.765  51.860  45.576  1.00  0.00           C  
ATOM   4024  HZ3 TRP   275      73.217  52.458  46.353  1.00  0.00           H  
ATOM   4025  CE3 TRP   275      71.539  52.293  45.074  1.00  0.00           C  
ATOM   4026  HE3 TRP   275      70.971  53.092  45.528  1.00  0.00           H  
ATOM   4027  CD2 TRP   275      70.923  51.668  43.963  1.00  0.00           C  
ATOM   4028  C   TRP   275      68.244  53.652  40.738  1.00  0.00           C  
ATOM   4029  O   TRP   275      69.106  53.410  39.877  1.00  0.00           O  
ATOM   4030  N   ALA   276      66.909  53.700  40.393  1.00  0.00           N  
ATOM   4031  H   ALA   276      66.246  53.887  41.131  1.00  0.00           H  
ATOM   4032  CA  ALA   276      66.263  53.404  39.070  1.00  0.00           C  
ATOM   4033  HA  ALA   276      66.632  52.471  38.644  1.00  0.00           H  
ATOM   4034  CB  ALA   276      64.752  53.286  39.343  1.00  0.00           C  
ATOM   4035  HB1 ALA   276      64.326  54.163  39.830  1.00  0.00           H  
ATOM   4036  HB2 ALA   276      64.261  53.107  38.386  1.00  0.00           H  
ATOM   4037  HB3 ALA   276      64.560  52.520  40.094  1.00  0.00           H  
ATOM   4038  C   ALA   276      66.444  54.469  37.914  1.00  0.00           C  
ATOM   4039  O   ALA   276      66.520  54.053  36.744  1.00  0.00           O  
ATOM   4040  N   SER   277      66.678  55.657  38.293  1.00  0.00           N  
ATOM   4041  H   SER   277      66.622  55.856  39.281  1.00  0.00           H  
ATOM   4042  CA  SER   277      67.184  56.766  37.535  1.00  0.00           C  
ATOM   4043  HA  SER   277      66.751  56.817  36.536  1.00  0.00           H  
ATOM   4044  CB  SER   277      66.762  58.029  38.270  1.00  0.00           C  
ATOM   4045  HB2 SER   277      67.091  58.881  37.676  1.00  0.00           H  
ATOM   4046  HB3 SER   277      67.232  58.239  39.231  1.00  0.00           H  
ATOM   4047  OG  SER   277      65.405  58.123  38.599  1.00  0.00           O  
ATOM   4048  HG  SER   277      65.168  57.638  39.393  1.00  0.00           H  
ATOM   4049  C   SER   277      68.718  56.754  37.210  1.00  0.00           C  
ATOM   4050  O   SER   277      69.197  57.735  36.584  1.00  0.00           O  
ATOM   4051  N   GLY   278      69.394  55.671  37.577  1.00  0.00           N  
ATOM   4052  H   GLY   278      68.828  54.997  38.072  1.00  0.00           H  
ATOM   4053  CA  GLY   278      70.872  55.544  37.566  1.00  0.00           C  
ATOM   4054  HA2 GLY   278      71.101  54.607  38.073  1.00  0.00           H  
ATOM   4055  HA3 GLY   278      71.302  55.696  36.576  1.00  0.00           H  
ATOM   4056  C   GLY   278      71.539  56.642  38.414  1.00  0.00           C  
ATOM   4057  O   GLY   278      72.725  56.953  38.065  1.00  0.00           O  
ATOM   4058  N   ILE   279      70.937  57.150  39.504  1.00  0.00           N  
ATOM   4059  H   ILE   279      70.043  56.725  39.706  1.00  0.00           H  
ATOM   4060  CA  ILE   279      71.562  58.038  40.503  1.00  0.00           C  
ATOM   4061  HA  ILE   279      72.485  58.457  40.102  1.00  0.00           H  
ATOM   4062  CB  ILE   279      70.651  59.292  40.701  1.00  0.00           C  
ATOM   4063  HB  ILE   279      69.848  58.942  41.349  1.00  0.00           H  
ATOM   4064  CG2 ILE   279      71.525  60.317  41.517  1.00  0.00           C  
ATOM   4065 HG21 ILE   279      70.844  61.047  41.954  1.00  0.00           H  
ATOM   4066 HG22 ILE   279      72.159  59.705  42.159  1.00  0.00           H  
ATOM   4067 HG23 ILE   279      72.255  60.725  40.817  1.00  0.00           H  
ATOM   4068  CG1 ILE   279      70.032  59.920  39.402  1.00  0.00           C  
ATOM   4069 HG12 ILE   279      69.561  59.244  38.689  1.00  0.00           H  
ATOM   4070 HG13 ILE   279      70.825  60.338  38.782  1.00  0.00           H  
ATOM   4071  CD1 ILE   279      68.993  61.026  39.722  1.00  0.00           C  
ATOM   4072 HD11 ILE   279      68.484  60.941  40.682  1.00  0.00           H  
ATOM   4073 HD12 ILE   279      69.500  61.991  39.731  1.00  0.00           H  
ATOM   4074 HD13 ILE   279      68.197  61.068  38.979  1.00  0.00           H  
ATOM   4075  C   ILE   279      71.931  57.221  41.744  1.00  0.00           C  
ATOM   4076  O   ILE   279      71.054  56.603  42.353  1.00  0.00           O  
ATOM   4077  N   ARG   280      73.233  56.985  42.053  1.00  0.00           N  
ATOM   4078  H   ARG   280      73.909  57.593  41.613  1.00  0.00           H  
ATOM   4079  CA  ARG   280      73.705  55.842  42.877  1.00  0.00           C  
ATOM   4080  HA  ARG   280      72.924  55.539  43.575  1.00  0.00           H  
ATOM   4081  CB  ARG   280      73.963  54.611  41.928  1.00  0.00           C  
ATOM   4082  HB2 ARG   280      74.561  54.810  41.038  1.00  0.00           H  
ATOM   4083  HB3 ARG   280      74.385  53.757  42.458  1.00  0.00           H  
ATOM   4084  CG  ARG   280      72.681  53.919  41.481  1.00  0.00           C  
ATOM   4085  HG2 ARG   280      72.005  53.631  42.286  1.00  0.00           H  
ATOM   4086  HG3 ARG   280      72.065  54.560  40.851  1.00  0.00           H  
ATOM   4087  CD  ARG   280      72.981  52.725  40.612  1.00  0.00           C  
ATOM   4088  HD2 ARG   280      73.322  51.879  41.209  1.00  0.00           H  
ATOM   4089  HD3 ARG   280      73.671  52.985  39.809  1.00  0.00           H  
ATOM   4090  NE  ARG   280      71.786  52.278  39.926  1.00  0.00           N  
ATOM   4091  HE  ARG   280      70.911  52.783  39.933  1.00  0.00           H  
ATOM   4092  CZ  ARG   280      71.596  51.165  39.269  1.00  0.00           C  
ATOM   4093  NH1 ARG   280      72.589  50.301  39.089  1.00  0.00           N  
ATOM   4094 HH11 ARG   280      72.335  49.420  38.665  1.00  0.00           H  
ATOM   4095 HH12 ARG   280      73.443  50.347  39.627  1.00  0.00           H  
ATOM   4096  NH2 ARG   280      70.469  50.883  38.724  1.00  0.00           N  
ATOM   4097 HH21 ARG   280      69.794  51.620  38.577  1.00  0.00           H  
ATOM   4098 HH22 ARG   280      70.476  50.127  38.055  1.00  0.00           H  
ATOM   4099  C   ARG   280      74.890  56.068  43.791  1.00  0.00           C  
ATOM   4100  O   ARG   280      75.752  55.208  43.843  1.00  0.00           O  
ATOM   4101  N   PRO   281      75.065  57.217  44.467  1.00  0.00           N  
ATOM   4102  CD  PRO   281      74.116  58.377  44.561  1.00  0.00           C  
ATOM   4103  HD2 PRO   281      74.211  58.932  43.627  1.00  0.00           H  
ATOM   4104  HD3 PRO   281      73.082  58.086  44.741  1.00  0.00           H  
ATOM   4105  CG  PRO   281      74.502  59.146  45.780  1.00  0.00           C  
ATOM   4106  HG2 PRO   281      74.254  60.207  45.805  1.00  0.00           H  
ATOM   4107  HG3 PRO   281      73.981  58.577  46.550  1.00  0.00           H  
ATOM   4108  CB  PRO   281      75.983  58.930  45.845  1.00  0.00           C  
ATOM   4109  HB2 PRO   281      76.434  59.102  46.822  1.00  0.00           H  
ATOM   4110  HB3 PRO   281      76.386  59.668  45.150  1.00  0.00           H  
ATOM   4111  CA  PRO   281      76.205  57.546  45.300  1.00  0.00           C  
ATOM   4112  HA  PRO   281      77.181  57.540  44.815  1.00  0.00           H  
ATOM   4113  C   PRO   281      76.278  56.570  46.482  1.00  0.00           C  
ATOM   4114  O   PRO   281      75.231  55.957  46.848  1.00  0.00           O  
ATOM   4115  N   ASP   282      77.390  56.358  47.197  1.00  0.00           N  
ATOM   4116  H   ASP   282      78.209  56.917  47.003  1.00  0.00           H  
ATOM   4117  CA  ASP   282      77.588  55.343  48.277  1.00  0.00           C  
ATOM   4118  HA  ASP   282      77.466  54.389  47.764  1.00  0.00           H  
ATOM   4119  CB  ASP   282      79.056  55.426  48.823  1.00  0.00           C  
ATOM   4120  HB2 ASP   282      79.175  56.470  49.111  1.00  0.00           H  
ATOM   4121  HB3 ASP   282      79.812  55.259  48.056  1.00  0.00           H  
ATOM   4122  CG  ASP   282      79.370  54.528  50.034  1.00  0.00           C  
ATOM   4123  OD1 ASP   282      80.191  54.953  50.916  1.00  0.00           O  
ATOM   4124  OD2 ASP   282      78.929  53.348  50.065  1.00  0.00           O  
ATOM   4125  C   ASP   282      76.571  55.444  49.459  1.00  0.00           C  
ATOM   4126  O   ASP   282      76.040  54.420  49.918  1.00  0.00           O  
ATOM   4127  N   ALA   283      76.303  56.666  49.887  1.00  0.00           N  
ATOM   4128  H   ALA   283      76.761  57.450  49.446  1.00  0.00           H  
ATOM   4129  CA  ALA   283      75.316  56.957  50.976  1.00  0.00           C  
ATOM   4130  HA  ALA   283      75.615  56.413  51.872  1.00  0.00           H  
ATOM   4131  CB  ALA   283      75.356  58.449  51.187  1.00  0.00           C  
ATOM   4132  HB1 ALA   283      76.308  58.850  51.533  1.00  0.00           H  
ATOM   4133  HB2 ALA   283      75.185  59.031  50.281  1.00  0.00           H  
ATOM   4134  HB3 ALA   283      74.569  58.705  51.897  1.00  0.00           H  
ATOM   4135  C   ALA   283      73.843  56.498  50.697  1.00  0.00           C  
ATOM   4136  O   ALA   283      73.037  56.496  51.642  1.00  0.00           O  
ATOM   4137  N   LEU   284      73.484  56.116  49.485  1.00  0.00           N  
ATOM   4138  H   LEU   284      74.188  56.165  48.762  1.00  0.00           H  
ATOM   4139  CA  LEU   284      72.077  55.771  48.983  1.00  0.00           C  
ATOM   4140  HA  LEU   284      71.513  56.667  49.242  1.00  0.00           H  
ATOM   4141  CB  LEU   284      72.081  55.856  47.426  1.00  0.00           C  
ATOM   4142  HB2 LEU   284      72.671  54.985  47.143  1.00  0.00           H  
ATOM   4143  HB3 LEU   284      72.527  56.782  47.063  1.00  0.00           H  
ATOM   4144  CG  LEU   284      70.634  55.633  46.910  1.00  0.00           C  
ATOM   4145  HG  LEU   284      70.401  54.598  47.162  1.00  0.00           H  
ATOM   4146  CD1 LEU   284      69.682  56.705  47.346  1.00  0.00           C  
ATOM   4147 HD11 LEU   284      69.351  56.571  48.375  1.00  0.00           H  
ATOM   4148 HD12 LEU   284      68.779  56.490  46.775  1.00  0.00           H  
ATOM   4149 HD13 LEU   284      70.067  57.696  47.103  1.00  0.00           H  
ATOM   4150  CD2 LEU   284      70.597  55.782  45.347  1.00  0.00           C  
ATOM   4151 HD21 LEU   284      71.243  55.194  44.695  1.00  0.00           H  
ATOM   4152 HD22 LEU   284      69.564  55.654  45.025  1.00  0.00           H  
ATOM   4153 HD23 LEU   284      70.757  56.809  45.019  1.00  0.00           H  
ATOM   4154  C   LEU   284      71.517  54.545  49.696  1.00  0.00           C  
ATOM   4155  O   LEU   284      71.917  53.397  49.450  1.00  0.00           O  
ATOM   4156  N   GLY   285      70.459  54.729  50.543  1.00  0.00           N  
ATOM   4157  H   GLY   285      70.332  55.700  50.790  1.00  0.00           H  
ATOM   4158  CA  GLY   285      69.784  53.670  51.276  1.00  0.00           C  
ATOM   4159  HA2 GLY   285      69.797  52.700  50.777  1.00  0.00           H  
ATOM   4160  HA3 GLY   285      68.778  53.986  51.549  1.00  0.00           H  
ATOM   4161  C   GLY   285      70.407  53.406  52.617  1.00  0.00           C  
ATOM   4162  O   GLY   285      69.745  52.950  53.536  1.00  0.00           O  
ATOM   4163  N   ARG   286      71.639  53.874  52.823  1.00  0.00           N  
ATOM   4164  H   ARG   286      71.999  54.390  52.033  1.00  0.00           H  
ATOM   4165  CA  ARG   286      72.388  53.911  54.172  1.00  0.00           C  
ATOM   4166  HA  ARG   286      72.329  53.008  54.780  1.00  0.00           H  
ATOM   4167  CB  ARG   286      73.877  54.217  53.793  1.00  0.00           C  
ATOM   4168  HB2 ARG   286      74.412  54.470  54.708  1.00  0.00           H  
ATOM   4169  HB3 ARG   286      73.844  55.145  53.222  1.00  0.00           H  
ATOM   4170  CG  ARG   286      74.547  53.066  53.016  1.00  0.00           C  
ATOM   4171  HG2 ARG   286      74.354  52.051  53.363  1.00  0.00           H  
ATOM   4172  HG3 ARG   286      74.234  53.117  51.973  1.00  0.00           H  
ATOM   4173  CD  ARG   286      76.019  53.178  53.046  1.00  0.00           C  
ATOM   4174  HD2 ARG   286      76.344  54.167  52.723  1.00  0.00           H  
ATOM   4175  HD3 ARG   286      76.466  53.197  54.040  1.00  0.00           H  
ATOM   4176  NE  ARG   286      76.781  52.107  52.365  1.00  0.00           N  
ATOM   4177  HE  ARG   286      77.026  52.379  51.424  1.00  0.00           H  
ATOM   4178  CZ  ARG   286      77.052  50.973  52.829  1.00  0.00           C  
ATOM   4179  NH1 ARG   286      76.899  50.659  54.094  1.00  0.00           N  
ATOM   4180 HH11 ARG   286      76.674  51.372  54.773  1.00  0.00           H  
ATOM   4181 HH12 ARG   286      77.125  49.704  54.336  1.00  0.00           H  
ATOM   4182  NH2 ARG   286      77.465  50.073  52.044  1.00  0.00           N  
ATOM   4183 HH21 ARG   286      77.622  50.509  51.147  1.00  0.00           H  
ATOM   4184 HH22 ARG   286      77.831  49.174  52.324  1.00  0.00           H  
ATOM   4185  C   ARG   286      71.810  54.881  55.191  1.00  0.00           C  
ATOM   4186  O   ARG   286      71.082  55.779  54.775  1.00  0.00           O  
ATOM   4187  N   TYR   287      72.185  54.648  56.442  1.00  0.00           N  
ATOM   4188  H   TYR   287      72.648  53.774  56.646  1.00  0.00           H  
ATOM   4189  CA  TYR   287      71.576  55.300  57.629  1.00  0.00           C  
ATOM   4190  HA  TYR   287      72.015  54.833  58.511  1.00  0.00           H  
ATOM   4191  CB  TYR   287      72.063  56.832  57.684  1.00  0.00           C  
ATOM   4192  HB2 TYR   287      71.768  57.273  56.732  1.00  0.00           H  
ATOM   4193  HB3 TYR   287      71.553  57.362  58.488  1.00  0.00           H  
ATOM   4194  CG  TYR   287      73.545  57.011  57.914  1.00  0.00           C  
ATOM   4195  CD1 TYR   287      74.026  56.696  59.213  1.00  0.00           C  
ATOM   4196  HD1 TYR   287      73.360  56.377  60.001  1.00  0.00           H  
ATOM   4197  CE1 TYR   287      75.410  56.885  59.477  1.00  0.00           C  
ATOM   4198  HE1 TYR   287      75.810  56.710  60.465  1.00  0.00           H  
ATOM   4199  CZ  TYR   287      76.279  57.344  58.446  1.00  0.00           C  
ATOM   4200  OH  TYR   287      77.586  57.410  58.615  1.00  0.00           O  
ATOM   4201  HH  TYR   287      78.037  57.504  57.773  1.00  0.00           H  
ATOM   4202  CE2 TYR   287      75.759  57.668  57.190  1.00  0.00           C  
ATOM   4203  HE2 TYR   287      76.359  58.077  56.390  1.00  0.00           H  
ATOM   4204  CD2 TYR   287      74.405  57.564  56.909  1.00  0.00           C  
ATOM   4205  HD2 TYR   287      73.960  58.009  56.032  1.00  0.00           H  
ATOM   4206  C   TYR   287      70.116  55.098  57.925  1.00  0.00           C  
ATOM   4207  O   TYR   287      69.327  55.980  58.268  1.00  0.00           O  
ATOM   4208  N   LEU   288      69.548  53.926  57.616  1.00  0.00           N  
ATOM   4209  H   LEU   288      70.196  53.226  57.284  1.00  0.00           H  
ATOM   4210  CA  LEU   288      68.198  53.475  57.866  1.00  0.00           C  
ATOM   4211  HA  LEU   288      67.485  54.122  57.354  1.00  0.00           H  
ATOM   4212  CB  LEU   288      68.126  52.061  57.175  1.00  0.00           C  
ATOM   4213  HB2 LEU   288      68.099  52.190  56.093  1.00  0.00           H  
ATOM   4214  HB3 LEU   288      69.006  51.457  57.396  1.00  0.00           H  
ATOM   4215  CG  LEU   288      66.971  51.283  57.657  1.00  0.00           C  
ATOM   4216  HG  LEU   288      67.039  51.048  58.719  1.00  0.00           H  
ATOM   4217  CD1 LEU   288      65.599  51.992  57.467  1.00  0.00           C  
ATOM   4218 HD11 LEU   288      64.855  51.282  57.829  1.00  0.00           H  
ATOM   4219 HD12 LEU   288      65.516  52.733  58.262  1.00  0.00           H  
ATOM   4220 HD13 LEU   288      65.344  52.344  56.468  1.00  0.00           H  
ATOM   4221  CD2 LEU   288      66.961  49.948  56.878  1.00  0.00           C  
ATOM   4222 HD21 LEU   288      66.300  50.119  56.028  1.00  0.00           H  
ATOM   4223 HD22 LEU   288      67.961  49.616  56.599  1.00  0.00           H  
ATOM   4224 HD23 LEU   288      66.392  49.205  57.437  1.00  0.00           H  
ATOM   4225  C   LEU   288      68.023  53.340  59.357  1.00  0.00           C  
ATOM   4226  O   LEU   288      68.816  52.724  60.087  1.00  0.00           O  
ATOM   4227  N   ASN   289      66.944  53.934  59.921  1.00  0.00           N  
ATOM   4228  H   ASN   289      66.259  54.464  59.401  1.00  0.00           H  
ATOM   4229  CA  ASN   289      66.568  53.732  61.359  1.00  0.00           C  
ATOM   4230  HA  ASN   289      67.030  52.807  61.704  1.00  0.00           H  
ATOM   4231  CB  ASN   289      67.155  54.829  62.317  1.00  0.00           C  
ATOM   4232  HB2 ASN   289      66.924  54.544  63.343  1.00  0.00           H  
ATOM   4233  HB3 ASN   289      68.244  54.865  62.344  1.00  0.00           H  
ATOM   4234  CG  ASN   289      66.562  56.217  62.243  1.00  0.00           C  
ATOM   4235  OD1 ASN   289      65.778  56.655  63.016  1.00  0.00           O  
ATOM   4236  ND2 ASN   289      67.090  56.932  61.326  1.00  0.00           N  
ATOM   4237 HD21 ASN   289      67.596  56.384  60.645  1.00  0.00           H  
ATOM   4238 HD22 ASN   289      66.736  57.870  61.200  1.00  0.00           H  
ATOM   4239  C   ASN   289      65.092  53.666  61.500  1.00  0.00           C  
ATOM   4240  O   ASN   289      64.357  54.438  60.897  1.00  0.00           O  
ATOM   4241  N   ASP   290      64.647  52.780  62.382  1.00  0.00           N  
ATOM   4242  H   ASP   290      65.368  52.301  62.903  1.00  0.00           H  
ATOM   4243  CA  ASP   290      63.274  52.519  62.799  1.00  0.00           C  
ATOM   4244  HA  ASP   290      62.583  53.126  62.213  1.00  0.00           H  
ATOM   4245  CB  ASP   290      62.941  51.078  62.433  1.00  0.00           C  
ATOM   4246  HB2 ASP   290      63.007  50.958  61.351  1.00  0.00           H  
ATOM   4247  HB3 ASP   290      63.732  50.377  62.699  1.00  0.00           H  
ATOM   4248  CG  ASP   290      61.538  50.602  62.870  1.00  0.00           C  
ATOM   4249  OD1 ASP   290      60.611  51.420  62.695  1.00  0.00           O  
ATOM   4250  OD2 ASP   290      61.375  49.403  63.239  1.00  0.00           O  
ATOM   4251  C   ASP   290      63.081  52.866  64.267  1.00  0.00           C  
ATOM   4252  O   ASP   290      64.031  52.978  65.083  1.00  0.00           O  
ATOM   4253  N   GLN   291      61.812  53.044  64.656  1.00  0.00           N  
ATOM   4254  H   GLN   291      61.111  52.903  63.943  1.00  0.00           H  
ATOM   4255  CA  GLN   291      61.348  53.119  66.036  1.00  0.00           C  
ATOM   4256  HA  GLN   291      62.179  53.425  66.671  1.00  0.00           H  
ATOM   4257  CB  GLN   291      60.193  54.144  66.037  1.00  0.00           C  
ATOM   4258  HB2 GLN   291      59.387  53.925  65.338  1.00  0.00           H  
ATOM   4259  HB3 GLN   291      59.715  54.290  67.006  1.00  0.00           H  
ATOM   4260  CG  GLN   291      60.658  55.584  65.623  1.00  0.00           C  
ATOM   4261  HG2 GLN   291      61.150  55.668  64.654  1.00  0.00           H  
ATOM   4262  HG3 GLN   291      61.346  55.982  66.369  1.00  0.00           H  
ATOM   4263  CD  GLN   291      59.536  56.562  65.444  1.00  0.00           C  
ATOM   4264  OE1 GLN   291      58.367  56.288  65.725  1.00  0.00           O  
ATOM   4265  NE2 GLN   291      59.678  57.682  64.859  1.00  0.00           N  
ATOM   4266 HE21 GLN   291      60.591  57.979  64.546  1.00  0.00           H  
ATOM   4267 HE22 GLN   291      58.884  58.305  64.889  1.00  0.00           H  
ATOM   4268  C   GLN   291      60.838  51.809  66.641  1.00  0.00           C  
ATOM   4269  O   GLN   291      59.753  51.330  66.342  1.00  0.00           O  
ATOM   4270  N   ALA   292      61.622  51.186  67.549  1.00  0.00           N  
ATOM   4271  H   ALA   292      62.440  51.663  67.899  1.00  0.00           H  
ATOM   4272  CA  ALA   292      61.350  49.885  68.121  1.00  0.00           C  
ATOM   4273  HA  ALA   292      61.259  49.141  67.330  1.00  0.00           H  
ATOM   4274  CB  ALA   292      62.553  49.272  68.952  1.00  0.00           C  
ATOM   4275  HB1 ALA   292      63.475  49.317  68.374  1.00  0.00           H  
ATOM   4276  HB2 ALA   292      62.233  48.245  69.131  1.00  0.00           H  
ATOM   4277  HB3 ALA   292      62.678  49.717  69.939  1.00  0.00           H  
ATOM   4278  C   ALA   292      60.135  49.973  69.018  1.00  0.00           C  
ATOM   4279  O   ALA   292      60.049  50.877  69.800  1.00  0.00           O  
ATOM   4280  N   GLN   293      59.124  49.199  68.752  1.00  0.00           N  
ATOM   4281  H   GLN   293      59.247  48.397  68.150  1.00  0.00           H  
ATOM   4282  CA  GLN   293      57.757  49.520  69.230  1.00  0.00           C  
ATOM   4283  HA  GLN   293      57.802  50.558  69.559  1.00  0.00           H  
ATOM   4284  CB  GLN   293      56.828  49.652  67.967  1.00  0.00           C  
ATOM   4285  HB2 GLN   293      57.268  50.456  67.378  1.00  0.00           H  
ATOM   4286  HB3 GLN   293      56.801  48.709  67.420  1.00  0.00           H  
ATOM   4287  CG  GLN   293      55.350  49.817  68.464  1.00  0.00           C  
ATOM   4288  HG2 GLN   293      55.191  50.676  69.116  1.00  0.00           H  
ATOM   4289  HG3 GLN   293      55.060  48.967  69.082  1.00  0.00           H  
ATOM   4290  CD  GLN   293      54.407  49.934  67.292  1.00  0.00           C  
ATOM   4291  OE1 GLN   293      54.655  49.472  66.161  1.00  0.00           O  
ATOM   4292  NE2 GLN   293      53.177  50.329  67.603  1.00  0.00           N  
ATOM   4293 HE21 GLN   293      53.078  50.490  68.595  1.00  0.00           H  
ATOM   4294 HE22 GLN   293      52.582  50.790  66.929  1.00  0.00           H  
ATOM   4295  C   GLN   293      57.265  48.487  70.324  1.00  0.00           C  
ATOM   4296  O   GLN   293      57.281  47.263  70.185  1.00  0.00           O  
ATOM   4297  N   VAL   294      56.808  49.026  71.509  1.00  0.00           N  
ATOM   4298  H   VAL   294      56.657  50.024  71.469  1.00  0.00           H  
ATOM   4299  CA  VAL   294      56.316  48.191  72.626  1.00  0.00           C  
ATOM   4300  HA  VAL   294      56.462  47.145  72.358  1.00  0.00           H  
ATOM   4301  CB  VAL   294      57.055  48.314  74.017  1.00  0.00           C  
ATOM   4302  HB  VAL   294      57.053  49.370  74.289  1.00  0.00           H  
ATOM   4303  CG1 VAL   294      56.533  47.473  75.165  1.00  0.00           C  
ATOM   4304 HG11 VAL   294      56.608  46.421  74.891  1.00  0.00           H  
ATOM   4305 HG12 VAL   294      57.124  47.730  76.044  1.00  0.00           H  
ATOM   4306 HG13 VAL   294      55.520  47.819  75.372  1.00  0.00           H  
ATOM   4307  CG2 VAL   294      58.586  47.977  73.851  1.00  0.00           C  
ATOM   4308 HG21 VAL   294      58.965  48.368  72.906  1.00  0.00           H  
ATOM   4309 HG22 VAL   294      58.690  46.893  73.874  1.00  0.00           H  
ATOM   4310 HG23 VAL   294      59.107  48.380  74.719  1.00  0.00           H  
ATOM   4311  C   VAL   294      54.804  48.583  72.842  1.00  0.00           C  
ATOM   4312  O   VAL   294      54.530  49.789  72.896  1.00  0.00           O  
ATOM   4313  N   VAL   295      53.919  47.596  73.028  1.00  0.00           N  
ATOM   4314  H   VAL   295      54.328  46.678  72.933  1.00  0.00           H  
ATOM   4315  CA  VAL   295      52.485  47.804  73.152  1.00  0.00           C  
ATOM   4316  HA  VAL   295      52.178  48.847  73.068  1.00  0.00           H  
ATOM   4317  CB  VAL   295      51.777  47.155  71.931  1.00  0.00           C  
ATOM   4318  HB  VAL   295      52.389  46.264  71.794  1.00  0.00           H  
ATOM   4319  CG1 VAL   295      50.295  46.736  71.961  1.00  0.00           C  
ATOM   4320 HG11 VAL   295      49.999  46.235  71.040  1.00  0.00           H  
ATOM   4321 HG12 VAL   295      49.700  47.610  72.224  1.00  0.00           H  
ATOM   4322 HG13 VAL   295      49.966  45.981  72.675  1.00  0.00           H  
ATOM   4323  CG2 VAL   295      51.997  47.740  70.584  1.00  0.00           C  
ATOM   4324 HG21 VAL   295      53.017  48.122  70.550  1.00  0.00           H  
ATOM   4325 HG22 VAL   295      52.026  47.063  69.731  1.00  0.00           H  
ATOM   4326 HG23 VAL   295      51.263  48.540  70.477  1.00  0.00           H  
ATOM   4327  C   VAL   295      51.891  47.147  74.430  1.00  0.00           C  
ATOM   4328  O   VAL   295      52.410  46.135  74.908  1.00  0.00           O  
ATOM   4329  N   PHE   296      50.871  47.786  75.007  1.00  0.00           N  
ATOM   4330  H   PHE   296      50.586  48.686  74.646  1.00  0.00           H  
ATOM   4331  CA  PHE   296      50.344  47.366  76.362  1.00  0.00           C  
ATOM   4332  HA  PHE   296      50.288  46.278  76.390  1.00  0.00           H  
ATOM   4333  CB  PHE   296      51.359  47.854  77.411  1.00  0.00           C  
ATOM   4334  HB2 PHE   296      52.386  47.523  77.253  1.00  0.00           H  
ATOM   4335  HB3 PHE   296      51.382  48.942  77.341  1.00  0.00           H  
ATOM   4336  CG  PHE   296      51.018  47.435  78.900  1.00  0.00           C  
ATOM   4337  CD1 PHE   296      51.026  46.048  79.162  1.00  0.00           C  
ATOM   4338  HD1 PHE   296      51.155  45.344  78.353  1.00  0.00           H  
ATOM   4339  CE1 PHE   296      50.726  45.577  80.497  1.00  0.00           C  
ATOM   4340  HE1 PHE   296      50.683  44.511  80.665  1.00  0.00           H  
ATOM   4341  CZ  PHE   296      50.392  46.521  81.514  1.00  0.00           C  
ATOM   4342  HZ  PHE   296      50.265  46.107  82.503  1.00  0.00           H  
ATOM   4343  CE2 PHE   296      50.433  47.906  81.259  1.00  0.00           C  
ATOM   4344  HE2 PHE   296      50.295  48.493  82.155  1.00  0.00           H  
ATOM   4345  CD2 PHE   296      50.721  48.364  79.961  1.00  0.00           C  
ATOM   4346  HD2 PHE   296      50.767  49.423  79.758  1.00  0.00           H  
ATOM   4347  C   PHE   296      48.952  47.939  76.542  1.00  0.00           C  
ATOM   4348  O   PHE   296      48.370  48.580  75.677  1.00  0.00           O  
ATOM   4349  N   ALA   297      48.327  47.650  77.722  1.00  0.00           N  
ATOM   4350  H   ALA   297      48.688  46.904  78.300  1.00  0.00           H  
ATOM   4351  CA  ALA   297      46.869  48.079  77.985  1.00  0.00           C  
ATOM   4352  HA  ALA   297      46.821  49.066  77.525  1.00  0.00           H  
ATOM   4353  CB  ALA   297      45.888  47.280  77.139  1.00  0.00           C  
ATOM   4354  HB1 ALA   297      46.010  46.208  77.293  1.00  0.00           H  
ATOM   4355  HB2 ALA   297      46.153  47.445  76.095  1.00  0.00           H  
ATOM   4356  HB3 ALA   297      44.849  47.574  77.286  1.00  0.00           H  
ATOM   4357  C   ALA   297      46.498  48.236  79.499  1.00  0.00           C  
ATOM   4358  O   ALA   297      47.174  47.671  80.371  1.00  0.00           O  
ATOM   4359  N   SER   298      45.517  49.048  79.745  1.00  0.00           N  
ATOM   4360  H   SER   298      45.130  49.603  78.994  1.00  0.00           H  
ATOM   4361  CA  SER   298      44.937  49.489  81.045  1.00  0.00           C  
ATOM   4362  HA  SER   298      45.262  48.713  81.738  1.00  0.00           H  
ATOM   4363  CB  SER   298      45.654  50.767  81.414  1.00  0.00           C  
ATOM   4364  HB2 SER   298      46.737  50.648  81.402  1.00  0.00           H  
ATOM   4365  HB3 SER   298      45.355  51.619  80.802  1.00  0.00           H  
ATOM   4366  OG  SER   298      45.271  50.975  82.733  1.00  0.00           O  
ATOM   4367  HG  SER   298      46.069  51.057  83.261  1.00  0.00           H  
ATOM   4368  C   SER   298      43.393  49.615  80.957  1.00  0.00           C  
ATOM   4369  O   SER   298      42.807  49.519  79.851  1.00  0.00           O  
ATOM   4370  N   ARG   299      42.688  49.725  82.090  1.00  0.00           N  
ATOM   4371  H   ARG   299      43.180  49.426  82.919  1.00  0.00           H  
ATOM   4372  CA  ARG   299      41.278  50.148  82.207  1.00  0.00           C  
ATOM   4373  HA  ARG   299      41.000  50.688  81.302  1.00  0.00           H  
ATOM   4374  CB  ARG   299      40.260  48.991  82.041  1.00  0.00           C  
ATOM   4375  HB2 ARG   299      39.209  49.278  82.047  1.00  0.00           H  
ATOM   4376  HB3 ARG   299      40.383  48.643  81.015  1.00  0.00           H  
ATOM   4377  CG  ARG   299      40.198  47.868  83.151  1.00  0.00           C  
ATOM   4378  HG2 ARG   299      41.190  47.429  83.253  1.00  0.00           H  
ATOM   4379  HG3 ARG   299      39.906  48.448  84.027  1.00  0.00           H  
ATOM   4380  CD  ARG   299      39.093  46.872  82.944  1.00  0.00           C  
ATOM   4381  HD2 ARG   299      39.341  46.320  82.037  1.00  0.00           H  
ATOM   4382  HD3 ARG   299      38.137  47.396  82.924  1.00  0.00           H  
ATOM   4383  NE  ARG   299      39.111  45.882  84.067  1.00  0.00           N  
ATOM   4384  HE  ARG   299      39.745  46.027  84.840  1.00  0.00           H  
ATOM   4385  CZ  ARG   299      38.660  44.651  84.052  1.00  0.00           C  
ATOM   4386  NH1 ARG   299      37.845  44.198  83.214  1.00  0.00           N  
ATOM   4387 HH11 ARG   299      37.333  44.769  82.557  1.00  0.00           H  
ATOM   4388 HH12 ARG   299      37.732  43.195  83.253  1.00  0.00           H  
ATOM   4389  NH2 ARG   299      39.056  43.813  85.004  1.00  0.00           N  
ATOM   4390 HH21 ARG   299      39.724  44.109  85.701  1.00  0.00           H  
ATOM   4391 HH22 ARG   299      38.873  42.830  84.861  1.00  0.00           H  
ATOM   4392  C   ARG   299      40.973  51.088  83.385  1.00  0.00           C  
ATOM   4393  O   ARG   299      41.521  50.949  84.499  1.00  0.00           O  
ATOM   4394  N   LEU   300      40.068  52.037  83.108  1.00  0.00           N  
ATOM   4395  H   LEU   300      39.720  51.990  82.161  1.00  0.00           H  
ATOM   4396  CA  LEU   300      39.391  52.925  84.089  1.00  0.00           C  
ATOM   4397  HA  LEU   300      40.160  53.216  84.804  1.00  0.00           H  
ATOM   4398  CB  LEU   300      38.945  54.144  83.293  1.00  0.00           C  
ATOM   4399  HB2 LEU   300      38.260  53.846  82.500  1.00  0.00           H  
ATOM   4400  HB3 LEU   300      38.405  54.830  83.946  1.00  0.00           H  
ATOM   4401  CG  LEU   300      40.075  54.916  82.545  1.00  0.00           C  
ATOM   4402  HG  LEU   300      40.368  54.278  81.711  1.00  0.00           H  
ATOM   4403  CD1 LEU   300      39.374  56.194  82.028  1.00  0.00           C  
ATOM   4404 HD11 LEU   300      38.790  56.734  82.774  1.00  0.00           H  
ATOM   4405 HD12 LEU   300      38.630  55.870  81.301  1.00  0.00           H  
ATOM   4406 HD13 LEU   300      40.112  56.778  81.479  1.00  0.00           H  
ATOM   4407  CD2 LEU   300      41.145  55.413  83.583  1.00  0.00           C  
ATOM   4408 HD21 LEU   300      41.843  56.141  83.169  1.00  0.00           H  
ATOM   4409 HD22 LEU   300      41.692  54.526  83.903  1.00  0.00           H  
ATOM   4410 HD23 LEU   300      40.627  55.841  84.442  1.00  0.00           H  
ATOM   4411  C   LEU   300      38.340  52.197  84.928  1.00  0.00           C  
ATOM   4412  O   LEU   300      37.118  52.366  84.727  1.00  0.00           O  
ATOM   4413  N   ARG   301      38.818  51.361  85.842  1.00  0.00           N  
ATOM   4414  H   ARG   301      39.814  51.378  86.009  1.00  0.00           H  
ATOM   4415  CA  ARG   301      37.971  50.480  86.710  1.00  0.00           C  
ATOM   4416  HA  ARG   301      37.149  50.067  86.126  1.00  0.00           H  
ATOM   4417  CB  ARG   301      38.895  49.308  87.231  1.00  0.00           C  
ATOM   4418  HB2 ARG   301      39.608  49.718  87.947  1.00  0.00           H  
ATOM   4419  HB3 ARG   301      39.467  48.907  86.395  1.00  0.00           H  
ATOM   4420  CG  ARG   301      38.086  48.215  87.940  1.00  0.00           C  
ATOM   4421  HG2 ARG   301      38.772  47.426  88.246  1.00  0.00           H  
ATOM   4422  HG3 ARG   301      37.640  48.553  88.875  1.00  0.00           H  
ATOM   4423  CD  ARG   301      37.031  47.560  87.055  1.00  0.00           C  
ATOM   4424  HD2 ARG   301      37.494  47.139  86.162  1.00  0.00           H  
ATOM   4425  HD3 ARG   301      36.156  48.157  86.799  1.00  0.00           H  
ATOM   4426  NE  ARG   301      36.270  46.485  87.823  1.00  0.00           N  
ATOM   4427  HE  ARG   301      35.355  46.797  88.116  1.00  0.00           H  
ATOM   4428  CZ  ARG   301      36.553  45.215  87.960  1.00  0.00           C  
ATOM   4429  NH1 ARG   301      37.683  44.675  87.739  1.00  0.00           N  
ATOM   4430 HH11 ARG   301      38.376  45.256  87.289  1.00  0.00           H  
ATOM   4431 HH12 ARG   301      37.867  43.684  87.790  1.00  0.00           H  
ATOM   4432  NH2 ARG   301      35.653  44.376  88.435  1.00  0.00           N  
ATOM   4433 HH21 ARG   301      34.729  44.655  88.735  1.00  0.00           H  
ATOM   4434 HH22 ARG   301      35.956  43.415  88.505  1.00  0.00           H  
ATOM   4435  C   ARG   301      37.266  51.156  87.894  1.00  0.00           C  
ATOM   4436  O   ARG   301      36.238  50.747  88.320  1.00  0.00           O  
ATOM   4437  N   ASP   302      37.832  52.284  88.342  1.00  0.00           N  
ATOM   4438  H   ASP   302      38.640  52.641  87.853  1.00  0.00           H  
ATOM   4439  CA  ASP   302      37.305  53.155  89.400  1.00  0.00           C  
ATOM   4440  HA  ASP   302      36.629  52.518  89.972  1.00  0.00           H  
ATOM   4441  CB  ASP   302      38.420  53.550  90.334  1.00  0.00           C  
ATOM   4442  HB2 ASP   302      38.082  54.318  91.029  1.00  0.00           H  
ATOM   4443  HB3 ASP   302      38.642  52.619  90.855  1.00  0.00           H  
ATOM   4444  CG  ASP   302      39.654  54.051  89.569  1.00  0.00           C  
ATOM   4445  OD1 ASP   302      40.602  54.562  90.269  1.00  0.00           O  
ATOM   4446  OD2 ASP   302      39.789  54.296  88.323  1.00  0.00           O  
ATOM   4447  C   ASP   302      36.396  54.393  88.967  1.00  0.00           C  
ATOM   4448  O   ASP   302      35.234  54.469  89.385  1.00  0.00           O  
ATOM   4449  N   VAL   303      36.948  55.163  88.037  1.00  0.00           N  
ATOM   4450  H   VAL   303      37.852  54.905  87.668  1.00  0.00           H  
ATOM   4451  CA  VAL   303      36.204  56.304  87.535  1.00  0.00           C  
ATOM   4452  HA  VAL   303      35.776  56.740  88.438  1.00  0.00           H  
ATOM   4453  CB  VAL   303      36.979  57.453  86.835  1.00  0.00           C  
ATOM   4454  HB  VAL   303      37.654  57.747  87.639  1.00  0.00           H  
ATOM   4455  CG1 VAL   303      37.822  56.987  85.603  1.00  0.00           C  
ATOM   4456 HG11 VAL   303      37.291  56.905  84.655  1.00  0.00           H  
ATOM   4457 HG12 VAL   303      38.637  57.688  85.425  1.00  0.00           H  
ATOM   4458 HG13 VAL   303      38.338  56.063  85.863  1.00  0.00           H  
ATOM   4459  CG2 VAL   303      36.093  58.592  86.460  1.00  0.00           C  
ATOM   4460 HG21 VAL   303      36.702  59.297  85.894  1.00  0.00           H  
ATOM   4461 HG22 VAL   303      35.638  59.009  87.358  1.00  0.00           H  
ATOM   4462 HG23 VAL   303      35.368  58.172  85.763  1.00  0.00           H  
ATOM   4463  C   VAL   303      34.995  55.832  86.807  1.00  0.00           C  
ATOM   4464  O   VAL   303      35.049  55.359  85.669  1.00  0.00           O  
ATOM   4465  N   GLN   304      33.839  56.137  87.378  1.00  0.00           N  
ATOM   4466  H   GLN   304      33.842  56.525  88.311  1.00  0.00           H  
ATOM   4467  CA  GLN   304      32.502  55.815  86.784  1.00  0.00           C  
ATOM   4468  HA  GLN   304      32.611  54.883  86.229  1.00  0.00           H  
ATOM   4469  CB  GLN   304      31.394  55.840  87.896  1.00  0.00           C  
ATOM   4470  HB2 GLN   304      31.435  56.837  88.334  1.00  0.00           H  
ATOM   4471  HB3 GLN   304      30.401  55.575  87.533  1.00  0.00           H  
ATOM   4472  CG  GLN   304      31.768  54.732  88.865  1.00  0.00           C  
ATOM   4473  HG2 GLN   304      32.684  55.088  89.335  1.00  0.00           H  
ATOM   4474  HG3 GLN   304      31.012  54.605  89.640  1.00  0.00           H  
ATOM   4475  CD  GLN   304      32.044  53.372  88.190  1.00  0.00           C  
ATOM   4476  OE1 GLN   304      31.289  52.800  87.475  1.00  0.00           O  
ATOM   4477  NE2 GLN   304      33.150  52.769  88.470  1.00  0.00           N  
ATOM   4478 HE21 GLN   304      33.895  53.259  88.943  1.00  0.00           H  
ATOM   4479 HE22 GLN   304      33.425  51.956  87.938  1.00  0.00           H  
ATOM   4480  C   GLN   304      32.157  56.755  85.614  1.00  0.00           C  
ATOM   4481  O   GLN   304      32.626  57.895  85.666  1.00  0.00           O  
ATOM   4482  N   PRO   305      31.455  56.240  84.575  1.00  0.00           N  
ATOM   4483  CD  PRO   305      30.954  54.893  84.382  1.00  0.00           C  
ATOM   4484  HD2 PRO   305      31.745  54.269  83.966  1.00  0.00           H  
ATOM   4485  HD3 PRO   305      30.472  54.552  85.297  1.00  0.00           H  
ATOM   4486  CG  PRO   305      30.000  54.843  83.176  1.00  0.00           C  
ATOM   4487  HG2 PRO   305      28.967  55.045  83.462  1.00  0.00           H  
ATOM   4488  HG3 PRO   305      30.012  53.862  82.702  1.00  0.00           H  
ATOM   4489  CB  PRO   305      30.497  56.066  82.343  1.00  0.00           C  
ATOM   4490  HB2 PRO   305      29.650  56.451  81.774  1.00  0.00           H  
ATOM   4491  HB3 PRO   305      31.272  55.744  81.648  1.00  0.00           H  
ATOM   4492  CA  PRO   305      31.049  57.079  83.411  1.00  0.00           C  
ATOM   4493  HA  PRO   305      31.890  57.616  82.973  1.00  0.00           H  
ATOM   4494  C   PRO   305      29.939  58.099  83.798  1.00  0.00           C  
ATOM   4495  O   PRO   305      29.272  57.915  84.847  1.00  0.00           O  
ATOM   4496  N   GLU   306      29.446  58.874  82.809  1.00  0.00           N  
ATOM   4497  H   GLU   306      29.992  58.903  81.960  1.00  0.00           H  
ATOM   4498  CA  GLU   306      28.322  59.789  82.987  1.00  0.00           C  
ATOM   4499  HA  GLU   306      27.814  59.559  83.923  1.00  0.00           H  
ATOM   4500  CB  GLU   306      28.983  61.106  83.260  1.00  0.00           C  
ATOM   4501  HB2 GLU   306      29.536  61.284  82.338  1.00  0.00           H  
ATOM   4502  HB3 GLU   306      29.771  61.006  84.007  1.00  0.00           H  
ATOM   4503  CG  GLU   306      28.049  62.278  83.625  1.00  0.00           C  
ATOM   4504  HG2 GLU   306      27.480  62.575  82.744  1.00  0.00           H  
ATOM   4505  HG3 GLU   306      28.765  63.073  83.833  1.00  0.00           H  
ATOM   4506  CD  GLU   306      27.314  62.011  84.941  1.00  0.00           C  
ATOM   4507  OE1 GLU   306      27.911  61.498  85.871  1.00  0.00           O  
ATOM   4508  OE2 GLU   306      26.121  62.412  84.979  1.00  0.00           O  
ATOM   4509  C   GLU   306      27.409  59.887  81.799  1.00  0.00           C  
ATOM   4510  O   GLU   306      26.183  59.833  81.867  1.00  0.00           O  
ATOM   4511  N   ASP   307      28.023  60.158  80.594  1.00  0.00           N  
ATOM   4512  H   ASP   307      29.029  60.220  80.524  1.00  0.00           H  
ATOM   4513  CA  ASP   307      27.265  60.120  79.330  1.00  0.00           C  
ATOM   4514  HA  ASP   307      26.371  60.728  79.468  1.00  0.00           H  
ATOM   4515  CB  ASP   307      28.035  60.764  78.188  1.00  0.00           C  
ATOM   4516  HB2 ASP   307      28.958  60.183  78.165  1.00  0.00           H  
ATOM   4517  HB3 ASP   307      27.467  60.536  77.285  1.00  0.00           H  
ATOM   4518  CG  ASP   307      28.251  62.259  78.379  1.00  0.00           C  
ATOM   4519  OD1 ASP   307      29.301  62.827  77.915  1.00  0.00           O  
ATOM   4520  OD2 ASP   307      27.280  62.961  78.750  1.00  0.00           O  
ATOM   4521  C   ASP   307      26.778  58.685  78.896  1.00  0.00           C  
ATOM   4522  O   ASP   307      25.719  58.648  78.301  1.00  0.00           O  
ATOM   4523  N   ALA   308      27.535  57.618  79.232  1.00  0.00           N  
ATOM   4524  H   ALA   308      28.450  57.667  79.655  1.00  0.00           H  
ATOM   4525  CA  ALA   308      27.259  56.315  78.649  1.00  0.00           C  
ATOM   4526  HA  ALA   308      27.306  56.288  77.560  1.00  0.00           H  
ATOM   4527  CB  ALA   308      28.356  55.279  79.155  1.00  0.00           C  
ATOM   4528  HB1 ALA   308      28.346  55.077  80.226  1.00  0.00           H  
ATOM   4529  HB2 ALA   308      28.237  54.350  78.598  1.00  0.00           H  
ATOM   4530  HB3 ALA   308      29.337  55.521  78.747  1.00  0.00           H  
ATOM   4531  C   ALA   308      25.867  55.725  78.878  1.00  0.00           C  
ATOM   4532  O   ALA   308      25.407  55.151  77.887  1.00  0.00           O  
ATOM   4533  N   PRO   309      25.174  55.904  80.025  1.00  0.00           N  
ATOM   4534  CD  PRO   309      25.829  56.267  81.257  1.00  0.00           C  
ATOM   4535  HD2 PRO   309      26.737  55.669  81.333  1.00  0.00           H  
ATOM   4536  HD3 PRO   309      25.998  57.343  81.244  1.00  0.00           H  
ATOM   4537  CG  PRO   309      24.834  55.940  82.337  1.00  0.00           C  
ATOM   4538  HG2 PRO   309      24.725  56.628  83.175  1.00  0.00           H  
ATOM   4539  HG3 PRO   309      25.097  54.954  82.720  1.00  0.00           H  
ATOM   4540  CB  PRO   309      23.477  55.928  81.683  1.00  0.00           C  
ATOM   4541  HB2 PRO   309      22.828  55.225  82.204  1.00  0.00           H  
ATOM   4542  HB3 PRO   309      22.962  56.888  81.630  1.00  0.00           H  
ATOM   4543  CA  PRO   309      23.870  55.383  80.340  1.00  0.00           C  
ATOM   4544  HA  PRO   309      23.959  54.298  80.288  1.00  0.00           H  
ATOM   4545  C   PRO   309      22.832  55.841  79.313  1.00  0.00           C  
ATOM   4546  O   PRO   309      22.139  54.973  78.808  1.00  0.00           O  
ATOM   4547  N   ALA   310      22.791  57.112  78.907  1.00  0.00           N  
ATOM   4548  H   ALA   310      23.400  57.690  79.469  1.00  0.00           H  
ATOM   4549  CA  ALA   310      21.865  57.595  77.903  1.00  0.00           C  
ATOM   4550  HA  ALA   310      20.906  57.207  78.246  1.00  0.00           H  
ATOM   4551  CB  ALA   310      21.931  59.144  77.900  1.00  0.00           C  
ATOM   4552  HB1 ALA   310      21.248  59.502  77.129  1.00  0.00           H  
ATOM   4553  HB2 ALA   310      21.604  59.595  78.837  1.00  0.00           H  
ATOM   4554  HB3 ALA   310      22.938  59.469  77.641  1.00  0.00           H  
ATOM   4555  C   ALA   310      22.254  57.090  76.464  1.00  0.00           C  
ATOM   4556  O   ALA   310      21.360  56.912  75.620  1.00  0.00           O  
ATOM   4557  N   ALA   311      23.461  56.632  76.231  1.00  0.00           N  
ATOM   4558  H   ALA   311      24.192  56.818  76.903  1.00  0.00           H  
ATOM   4559  CA  ALA   311      23.883  56.068  74.919  1.00  0.00           C  
ATOM   4560  HA  ALA   311      23.300  56.584  74.155  1.00  0.00           H  
ATOM   4561  CB  ALA   311      25.438  56.429  74.727  1.00  0.00           C  
ATOM   4562  HB1 ALA   311      25.707  56.018  73.754  1.00  0.00           H  
ATOM   4563  HB2 ALA   311      25.527  57.515  74.690  1.00  0.00           H  
ATOM   4564  HB3 ALA   311      26.006  55.950  75.524  1.00  0.00           H  
ATOM   4565  C   ALA   311      23.685  54.578  74.817  1.00  0.00           C  
ATOM   4566  O   ALA   311      24.078  53.879  73.863  1.00  0.00           O  
ATOM   4567  N   ALA   312      23.234  53.948  75.945  1.00  0.00           N  
ATOM   4568  H   ALA   312      22.943  54.563  76.691  1.00  0.00           H  
ATOM   4569  CA  ALA   312      23.196  52.480  76.105  1.00  0.00           C  
ATOM   4570  HA  ALA   312      22.941  52.332  77.154  1.00  0.00           H  
ATOM   4571  CB  ALA   312      22.024  51.866  75.294  1.00  0.00           C  
ATOM   4572  HB1 ALA   312      22.010  50.776  75.323  1.00  0.00           H  
ATOM   4573  HB2 ALA   312      21.081  52.230  75.700  1.00  0.00           H  
ATOM   4574  HB3 ALA   312      21.959  52.148  74.243  1.00  0.00           H  
ATOM   4575  C   ALA   312      24.615  51.816  75.867  1.00  0.00           C  
ATOM   4576  O   ALA   312      24.700  50.763  75.325  1.00  0.00           O  
ATOM   4577  N   ASN   313      25.641  52.454  76.265  1.00  0.00           N  
ATOM   4578  H   ASN   313      25.453  53.347  76.696  1.00  0.00           H  
ATOM   4579  CA  ASN   313      27.047  52.112  76.169  1.00  0.00           C  
ATOM   4580  HA  ASN   313      27.541  52.993  76.579  1.00  0.00           H  
ATOM   4581  CB  ASN   313      27.276  50.966  77.166  1.00  0.00           C  
ATOM   4582  HB2 ASN   313      28.284  50.557  77.105  1.00  0.00           H  
ATOM   4583  HB3 ASN   313      26.762  50.065  76.831  1.00  0.00           H  
ATOM   4584  CG  ASN   313      26.957  51.212  78.627  1.00  0.00           C  
ATOM   4585  OD1 ASN   313      26.333  52.197  79.051  1.00  0.00           O  
ATOM   4586  ND2 ASN   313      27.241  50.288  79.551  1.00  0.00           N  
ATOM   4587 HD21 ASN   313      27.960  49.661  79.219  1.00  0.00           H  
ATOM   4588 HD22 ASN   313      27.071  50.383  80.542  1.00  0.00           H  
ATOM   4589  C   ASN   313      27.433  51.665  74.720  1.00  0.00           C  
ATOM   4590  O   ASN   313      28.284  50.779  74.503  1.00  0.00           O  
ATOM   4591  N   GLY   314      26.822  52.232  73.651  1.00  0.00           N  
ATOM   4592  H   GLY   314      25.935  52.710  73.722  1.00  0.00           H  
ATOM   4593  CA  GLY   314      27.198  52.036  72.216  1.00  0.00           C  
ATOM   4594  HA2 GLY   314      27.568  51.017  72.103  1.00  0.00           H  
ATOM   4595  HA3 GLY   314      26.262  52.175  71.674  1.00  0.00           H  
ATOM   4596  C   GLY   314      28.247  52.966  71.565  1.00  0.00           C  
ATOM   4597  O   GLY   314      29.159  53.367  72.316  1.00  0.00           O  
ATOM   4598  N   ALA   315      28.160  53.305  70.257  1.00  0.00           N  
ATOM   4599  H   ALA   315      27.511  52.938  69.576  1.00  0.00           H  
ATOM   4600  CA  ALA   315      29.367  53.994  69.688  1.00  0.00           C  
ATOM   4601  HA  ALA   315      30.294  53.473  69.927  1.00  0.00           H  
ATOM   4602  CB  ALA   315      29.198  53.911  68.142  1.00  0.00           C  
ATOM   4603  HB1 ALA   315      29.980  54.494  67.655  1.00  0.00           H  
ATOM   4604  HB2 ALA   315      29.269  52.868  67.835  1.00  0.00           H  
ATOM   4605  HB3 ALA   315      28.260  54.293  67.739  1.00  0.00           H  
ATOM   4606  C   ALA   315      29.399  55.510  70.138  1.00  0.00           C  
ATOM   4607  O   ALA   315      30.462  55.995  70.518  1.00  0.00           O  
ATOM   4608  N   LEU   316      28.229  56.145  70.322  1.00  0.00           N  
ATOM   4609  H   LEU   316      27.529  55.709  69.740  1.00  0.00           H  
ATOM   4610  CA  LEU   316      28.056  57.482  70.915  1.00  0.00           C  
ATOM   4611  HA  LEU   316      28.610  58.311  70.474  1.00  0.00           H  
ATOM   4612  CB  LEU   316      26.528  57.762  70.775  1.00  0.00           C  
ATOM   4613  HB2 LEU   316      26.079  57.002  71.415  1.00  0.00           H  
ATOM   4614  HB3 LEU   316      26.097  57.606  69.786  1.00  0.00           H  
ATOM   4615  CG  LEU   316      26.002  59.127  71.257  1.00  0.00           C  
ATOM   4616  HG  LEU   316      26.217  59.206  72.323  1.00  0.00           H  
ATOM   4617  CD1 LEU   316      26.615  60.403  70.528  1.00  0.00           C  
ATOM   4618 HD11 LEU   316      27.702  60.375  70.614  1.00  0.00           H  
ATOM   4619 HD12 LEU   316      26.349  61.304  71.081  1.00  0.00           H  
ATOM   4620 HD13 LEU   316      26.370  60.437  69.466  1.00  0.00           H  
ATOM   4621  CD2 LEU   316      24.488  59.150  71.101  1.00  0.00           C  
ATOM   4622 HD21 LEU   316      24.083  60.105  71.435  1.00  0.00           H  
ATOM   4623 HD22 LEU   316      24.228  59.117  70.043  1.00  0.00           H  
ATOM   4624 HD23 LEU   316      23.973  58.342  71.621  1.00  0.00           H  
ATOM   4625  C   LEU   316      28.510  57.600  72.423  1.00  0.00           C  
ATOM   4626  O   LEU   316      28.544  58.710  72.902  1.00  0.00           O  
ATOM   4627  N   SER   317      28.893  56.513  73.067  1.00  0.00           N  
ATOM   4628  H   SER   317      29.008  55.668  72.526  1.00  0.00           H  
ATOM   4629  CA  SER   317      28.961  56.493  74.562  1.00  0.00           C  
ATOM   4630  HA  SER   317      28.157  57.120  74.948  1.00  0.00           H  
ATOM   4631  CB  SER   317      28.662  55.082  75.202  1.00  0.00           C  
ATOM   4632  HB2 SER   317      28.690  55.108  76.291  1.00  0.00           H  
ATOM   4633  HB3 SER   317      27.651  54.810  74.897  1.00  0.00           H  
ATOM   4634  OG  SER   317      29.507  54.026  74.772  1.00  0.00           O  
ATOM   4635  HG  SER   317      29.162  53.678  73.946  1.00  0.00           H  
ATOM   4636  C   SER   317      30.207  57.109  75.198  1.00  0.00           C  
ATOM   4637  O   SER   317      30.307  57.131  76.390  1.00  0.00           O  
ATOM   4638  N   GLU   318      31.217  57.524  74.433  1.00  0.00           N  
ATOM   4639  H   GLU   318      31.096  57.520  73.431  1.00  0.00           H  
ATOM   4640  CA  GLU   318      32.378  58.164  74.871  1.00  0.00           C  
ATOM   4641  HA  GLU   318      32.188  58.645  75.830  1.00  0.00           H  
ATOM   4642  CB  GLU   318      33.480  57.111  75.152  1.00  0.00           C  
ATOM   4643  HB2 GLU   318      33.502  56.322  74.401  1.00  0.00           H  
ATOM   4644  HB3 GLU   318      33.153  56.718  76.115  1.00  0.00           H  
ATOM   4645  CG  GLU   318      34.794  57.711  75.445  1.00  0.00           C  
ATOM   4646  HG2 GLU   318      35.384  56.911  75.894  1.00  0.00           H  
ATOM   4647  HG3 GLU   318      35.414  57.958  74.583  1.00  0.00           H  
ATOM   4648  CD  GLU   318      34.824  58.892  76.401  1.00  0.00           C  
ATOM   4649  OE1 GLU   318      33.947  59.004  77.306  1.00  0.00           O  
ATOM   4650  OE2 GLU   318      35.701  59.716  76.253  1.00  0.00           O  
ATOM   4651  C   GLU   318      32.904  59.266  73.833  1.00  0.00           C  
ATOM   4652  O   GLU   318      32.964  59.002  72.657  1.00  0.00           O  
ATOM   4653  N   GLN   319      33.363  60.428  74.269  1.00  0.00           N  
ATOM   4654  H   GLN   319      33.313  60.674  75.248  1.00  0.00           H  
ATOM   4655  CA  GLN   319      34.116  61.354  73.448  1.00  0.00           C  
ATOM   4656  HA  GLN   319      33.554  61.624  72.554  1.00  0.00           H  
ATOM   4657  CB  GLN   319      34.409  62.655  74.190  1.00  0.00           C  
ATOM   4658  HB2 GLN   319      35.162  63.234  73.656  1.00  0.00           H  
ATOM   4659  HB3 GLN   319      34.648  62.427  75.229  1.00  0.00           H  
ATOM   4660  CG  GLN   319      33.120  63.548  74.369  1.00  0.00           C  
ATOM   4661  HG2 GLN   319      32.467  62.925  74.980  1.00  0.00           H  
ATOM   4662  HG3 GLN   319      32.626  63.613  73.399  1.00  0.00           H  
ATOM   4663  CD  GLN   319      33.391  64.946  74.969  1.00  0.00           C  
ATOM   4664  OE1 GLN   319      34.485  65.474  75.144  1.00  0.00           O  
ATOM   4665  NE2 GLN   319      32.385  65.622  75.400  1.00  0.00           N  
ATOM   4666 HE21 GLN   319      31.506  65.167  75.600  1.00  0.00           H  
ATOM   4667 HE22 GLN   319      32.522  66.519  75.844  1.00  0.00           H  
ATOM   4668  C   GLN   319      35.452  60.769  72.874  1.00  0.00           C  
ATOM   4669  O   GLN   319      35.669  60.933  71.687  1.00  0.00           O  
ATOM   4670  N   SER   320      36.310  60.135  73.654  1.00  0.00           N  
ATOM   4671  H   SER   320      36.156  60.225  74.648  1.00  0.00           H  
ATOM   4672  CA  SER   320      37.628  59.560  73.267  1.00  0.00           C  
ATOM   4673  HA  SER   320      37.943  58.924  74.094  1.00  0.00           H  
ATOM   4674  CB  SER   320      37.430  58.640  72.063  1.00  0.00           C  
ATOM   4675  HB2 SER   320      36.539  58.065  72.314  1.00  0.00           H  
ATOM   4676  HB3 SER   320      37.184  59.241  71.187  1.00  0.00           H  
ATOM   4677  OG  SER   320      38.515  57.837  71.805  1.00  0.00           O  
ATOM   4678  HG  SER   320      38.374  56.962  72.173  1.00  0.00           H  
ATOM   4679  C   SER   320      38.720  60.680  73.125  1.00  0.00           C  
ATOM   4680  O   SER   320      38.408  61.820  72.819  1.00  0.00           O  
ATOM   4681  N   GLY   321      40.010  60.360  73.401  1.00  0.00           N  
ATOM   4682  H   GLY   321      40.257  59.484  73.839  1.00  0.00           H  
ATOM   4683  CA  GLY   321      41.138  61.251  73.230  1.00  0.00           C  
ATOM   4684  HA2 GLY   321      41.084  61.809  72.295  1.00  0.00           H  
ATOM   4685  HA3 GLY   321      41.178  62.020  74.001  1.00  0.00           H  
ATOM   4686  C   GLY   321      42.471  60.498  73.336  1.00  0.00           C  
ATOM   4687  O   GLY   321      42.532  59.303  73.758  1.00  0.00           O  
ATOM   4688  N   VAL   322      43.572  61.166  72.952  1.00  0.00           N  
ATOM   4689  H   VAL   322      43.391  62.073  72.548  1.00  0.00           H  
ATOM   4690  CA  VAL   322      44.901  60.581  73.080  1.00  0.00           C  
ATOM   4691  HA  VAL   322      44.848  59.728  73.755  1.00  0.00           H  
ATOM   4692  CB  VAL   322      45.380  60.060  71.665  1.00  0.00           C  
ATOM   4693  HB  VAL   322      45.512  60.962  71.068  1.00  0.00           H  
ATOM   4694  CG1 VAL   322      46.748  59.304  71.856  1.00  0.00           C  
ATOM   4695 HG11 VAL   322      46.665  58.620  72.700  1.00  0.00           H  
ATOM   4696 HG12 VAL   322      47.592  59.960  72.067  1.00  0.00           H  
ATOM   4697 HG13 VAL   322      47.132  58.927  70.908  1.00  0.00           H  
ATOM   4698  CG2 VAL   322      44.367  59.199  70.999  1.00  0.00           C  
ATOM   4699 HG21 VAL   322      43.413  59.709  70.867  1.00  0.00           H  
ATOM   4700 HG22 VAL   322      44.253  58.294  71.596  1.00  0.00           H  
ATOM   4701 HG23 VAL   322      44.747  58.852  70.038  1.00  0.00           H  
ATOM   4702  C   VAL   322      45.854  61.616  73.809  1.00  0.00           C  
ATOM   4703  O   VAL   322      45.851  62.856  73.612  1.00  0.00           O  
ATOM   4704  N   ALA   323      46.682  61.065  74.691  1.00  0.00           N  
ATOM   4705  H   ALA   323      46.647  60.059  74.773  1.00  0.00           H  
ATOM   4706  CA  ALA   323      47.747  61.643  75.501  1.00  0.00           C  
ATOM   4707  HA  ALA   323      47.623  62.725  75.450  1.00  0.00           H  
ATOM   4708  CB  ALA   323      47.505  61.474  77.035  1.00  0.00           C  
ATOM   4709  HB1 ALA   323      48.158  62.129  77.611  1.00  0.00           H  
ATOM   4710  HB2 ALA   323      46.431  61.533  77.212  1.00  0.00           H  
ATOM   4711  HB3 ALA   323      47.756  60.471  77.379  1.00  0.00           H  
ATOM   4712  C   ALA   323      49.081  61.230  74.917  1.00  0.00           C  
ATOM   4713  O   ALA   323      49.166  60.154  74.373  1.00  0.00           O  
ATOM   4714  N   TRP   324      50.164  61.967  75.058  1.00  0.00           N  
ATOM   4715  H   TRP   324      50.056  62.786  75.640  1.00  0.00           H  
ATOM   4716  CA  TRP   324      51.414  61.974  74.286  1.00  0.00           C  
ATOM   4717  HA  TRP   324      51.651  61.023  73.809  1.00  0.00           H  
ATOM   4718  CB  TRP   324      51.354  63.025  73.141  1.00  0.00           C  
ATOM   4719  HB2 TRP   324      50.685  62.627  72.378  1.00  0.00           H  
ATOM   4720  HB3 TRP   324      50.988  64.004  73.451  1.00  0.00           H  
ATOM   4721  CG  TRP   324      52.733  63.291  72.598  1.00  0.00           C  
ATOM   4722  CD1 TRP   324      53.637  62.388  72.230  1.00  0.00           C  
ATOM   4723  HD1 TRP   324      53.523  61.322  72.363  1.00  0.00           H  
ATOM   4724  NE1 TRP   324      54.852  62.918  71.938  1.00  0.00           N  
ATOM   4725  HE1 TRP   324      55.664  62.391  71.651  1.00  0.00           H  
ATOM   4726  CE2 TRP   324      54.761  64.279  72.018  1.00  0.00           C  
ATOM   4727  CZ2 TRP   324      55.679  65.256  71.798  1.00  0.00           C  
ATOM   4728  HZ2 TRP   324      56.723  65.072  71.591  1.00  0.00           H  
ATOM   4729  CH2 TRP   324      55.248  66.629  71.756  1.00  0.00           C  
ATOM   4730  HH2 TRP   324      55.963  67.408  71.535  1.00  0.00           H  
ATOM   4731  CZ3 TRP   324      53.909  66.941  72.096  1.00  0.00           C  
ATOM   4732  HZ3 TRP   324      53.578  67.969  72.089  1.00  0.00           H  
ATOM   4733  CE3 TRP   324      52.970  65.881  72.321  1.00  0.00           C  
ATOM   4734  HE3 TRP   324      51.977  66.208  72.592  1.00  0.00           H  
ATOM   4735  CD2 TRP   324      53.432  64.546  72.366  1.00  0.00           C  
ATOM   4736  C   TRP   324      52.582  62.190  75.257  1.00  0.00           C  
ATOM   4737  O   TRP   324      52.623  63.202  76.011  1.00  0.00           O  
ATOM   4738  N   VAL   325      53.499  61.296  75.242  1.00  0.00           N  
ATOM   4739  H   VAL   325      53.443  60.618  74.495  1.00  0.00           H  
ATOM   4740  CA  VAL   325      54.753  61.353  76.050  1.00  0.00           C  
ATOM   4741  HA  VAL   325      54.734  62.113  76.831  1.00  0.00           H  
ATOM   4742  CB  VAL   325      55.070  59.924  76.533  1.00  0.00           C  
ATOM   4743  HB  VAL   325      55.183  59.330  75.627  1.00  0.00           H  
ATOM   4744  CG1 VAL   325      56.294  59.873  77.414  1.00  0.00           C  
ATOM   4745 HG11 VAL   325      57.215  60.164  76.909  1.00  0.00           H  
ATOM   4746 HG12 VAL   325      56.091  60.525  78.264  1.00  0.00           H  
ATOM   4747 HG13 VAL   325      56.402  58.863  77.809  1.00  0.00           H  
ATOM   4748  CG2 VAL   325      53.890  59.329  77.364  1.00  0.00           C  
ATOM   4749 HG21 VAL   325      54.207  58.381  77.800  1.00  0.00           H  
ATOM   4750 HG22 VAL   325      53.089  59.049  76.679  1.00  0.00           H  
ATOM   4751 HG23 VAL   325      53.651  60.069  78.127  1.00  0.00           H  
ATOM   4752  C   VAL   325      55.893  61.858  75.102  1.00  0.00           C  
ATOM   4753  O   VAL   325      56.038  61.141  74.081  1.00  0.00           O  
ATOM   4754  N   PRO   326      56.644  62.986  75.292  1.00  0.00           N  
ATOM   4755  CD  PRO   326      56.225  64.105  76.049  1.00  0.00           C  
ATOM   4756  HD2 PRO   326      55.148  64.109  76.218  1.00  0.00           H  
ATOM   4757  HD3 PRO   326      56.656  64.062  77.049  1.00  0.00           H  
ATOM   4758  CG  PRO   326      56.685  65.412  75.358  1.00  0.00           C  
ATOM   4759  HG2 PRO   326      56.710  66.308  75.978  1.00  0.00           H  
ATOM   4760  HG3 PRO   326      56.014  65.616  74.524  1.00  0.00           H  
ATOM   4761  CB  PRO   326      58.051  64.868  74.825  1.00  0.00           C  
ATOM   4762  HB2 PRO   326      58.837  65.000  75.569  1.00  0.00           H  
ATOM   4763  HB3 PRO   326      58.441  65.399  73.957  1.00  0.00           H  
ATOM   4764  CA  PRO   326      57.747  63.455  74.458  1.00  0.00           C  
ATOM   4765  HA  PRO   326      57.459  63.397  73.409  1.00  0.00           H  
ATOM   4766  C   PRO   326      58.936  62.538  74.685  1.00  0.00           C  
ATOM   4767  O   PRO   326      59.130  61.930  75.714  1.00  0.00           O  
ATOM   4768  N   TYR   327      59.835  62.364  73.746  1.00  0.00           N  
ATOM   4769  H   TYR   327      59.726  62.853  72.868  1.00  0.00           H  
ATOM   4770  CA  TYR   327      61.210  61.875  74.001  1.00  0.00           C  
ATOM   4771  HA  TYR   327      61.128  60.942  74.557  1.00  0.00           H  
ATOM   4772  CB  TYR   327      61.863  61.441  72.684  1.00  0.00           C  
ATOM   4773  HB2 TYR   327      61.330  60.559  72.331  1.00  0.00           H  
ATOM   4774  HB3 TYR   327      61.792  62.306  72.025  1.00  0.00           H  
ATOM   4775  CG  TYR   327      63.270  61.095  72.580  1.00  0.00           C  
ATOM   4776  CD1 TYR   327      64.255  62.039  72.747  1.00  0.00           C  
ATOM   4777  HD1 TYR   327      64.092  63.103  72.835  1.00  0.00           H  
ATOM   4778  CE1 TYR   327      65.584  61.594  72.859  1.00  0.00           C  
ATOM   4779  HE1 TYR   327      66.225  62.393  73.201  1.00  0.00           H  
ATOM   4780  CZ  TYR   327      65.983  60.299  72.692  1.00  0.00           C  
ATOM   4781  OH  TYR   327      67.307  59.974  72.801  1.00  0.00           O  
ATOM   4782  HH  TYR   327      67.854  60.763  72.810  1.00  0.00           H  
ATOM   4783  CE2 TYR   327      65.043  59.304  72.450  1.00  0.00           C  
ATOM   4784  HE2 TYR   327      65.240  58.243  72.483  1.00  0.00           H  
ATOM   4785  CD2 TYR   327      63.666  59.739  72.324  1.00  0.00           C  
ATOM   4786  HD2 TYR   327      62.959  58.926  72.259  1.00  0.00           H  
ATOM   4787  C   TYR   327      62.100  62.882  74.767  1.00  0.00           C  
ATOM   4788  O   TYR   327      62.189  64.119  74.488  1.00  0.00           O  
ATOM   4789  N   THR   328      62.899  62.241  75.658  1.00  0.00           N  
ATOM   4790  H   THR   328      62.796  61.244  75.779  1.00  0.00           H  
ATOM   4791  CA  THR   328      64.087  62.943  76.291  1.00  0.00           C  
ATOM   4792  HA  THR   328      64.674  63.582  75.632  1.00  0.00           H  
ATOM   4793  CB  THR   328      63.598  63.827  77.540  1.00  0.00           C  
ATOM   4794  HB  THR   328      63.252  64.788  77.159  1.00  0.00           H  
ATOM   4795  CG2 THR   328      62.453  63.069  78.286  1.00  0.00           C  
ATOM   4796 HG21 THR   328      61.607  62.992  77.603  1.00  0.00           H  
ATOM   4797 HG22 THR   328      62.857  62.081  78.505  1.00  0.00           H  
ATOM   4798 HG23 THR   328      62.140  63.631  79.166  1.00  0.00           H  
ATOM   4799  OG1 THR   328      64.552  64.008  78.530  1.00  0.00           O  
ATOM   4800  HG1 THR   328      65.234  64.532  78.104  1.00  0.00           H  
ATOM   4801  C   THR   328      65.092  61.868  76.755  1.00  0.00           C  
ATOM   4802  O   THR   328      64.633  60.807  77.096  1.00  0.00           O  
ATOM   4803  N   ASP   329      66.384  62.112  76.900  1.00  0.00           N  
ATOM   4804  H   ASP   329      66.727  62.984  76.522  1.00  0.00           H  
ATOM   4805  CA  ASP   329      67.275  61.021  77.426  1.00  0.00           C  
ATOM   4806  HA  ASP   329      67.139  60.159  76.772  1.00  0.00           H  
ATOM   4807  CB  ASP   329      68.724  61.466  77.378  1.00  0.00           C  
ATOM   4808  HB2 ASP   329      69.452  60.754  77.767  1.00  0.00           H  
ATOM   4809  HB3 ASP   329      68.743  62.434  77.878  1.00  0.00           H  
ATOM   4810  CG  ASP   329      69.204  61.579  75.907  1.00  0.00           C  
ATOM   4811  OD1 ASP   329      68.993  62.628  75.324  1.00  0.00           O  
ATOM   4812  OD2 ASP   329      69.851  60.665  75.369  1.00  0.00           O  
ATOM   4813  C   ASP   329      66.893  60.586  78.803  1.00  0.00           C  
ATOM   4814  O   ASP   329      67.460  59.574  79.233  1.00  0.00           O  
ATOM   4815  N   GLU   330      66.135  61.334  79.646  1.00  0.00           N  
ATOM   4816  H   GLU   330      65.599  62.089  79.243  1.00  0.00           H  
ATOM   4817  CA  GLU   330      65.710  60.971  81.048  1.00  0.00           C  
ATOM   4818  HA  GLU   330      66.647  60.791  81.575  1.00  0.00           H  
ATOM   4819  CB  GLU   330      64.908  62.176  81.681  1.00  0.00           C  
ATOM   4820  HB2 GLU   330      64.131  62.400  80.951  1.00  0.00           H  
ATOM   4821  HB3 GLU   330      65.614  62.998  81.802  1.00  0.00           H  
ATOM   4822  CG  GLU   330      64.308  61.902  83.108  1.00  0.00           C  
ATOM   4823  HG2 GLU   330      63.750  62.780  83.431  1.00  0.00           H  
ATOM   4824  HG3 GLU   330      63.640  61.041  83.100  1.00  0.00           H  
ATOM   4825  CD  GLU   330      65.495  61.637  83.961  1.00  0.00           C  
ATOM   4826  OE1 GLU   330      66.240  62.577  84.277  1.00  0.00           O  
ATOM   4827  OE2 GLU   330      65.524  60.485  84.546  1.00  0.00           O  
ATOM   4828  C   GLU   330      64.919  59.632  80.984  1.00  0.00           C  
ATOM   4829  O   GLU   330      64.989  58.901  81.908  1.00  0.00           O  
ATOM   4830  N   ALA   331      64.194  59.279  79.863  1.00  0.00           N  
ATOM   4831  H   ALA   331      64.027  59.967  79.143  1.00  0.00           H  
ATOM   4832  CA  ALA   331      63.640  57.977  79.511  1.00  0.00           C  
ATOM   4833  HA  ALA   331      64.296  57.273  80.022  1.00  0.00           H  
ATOM   4834  CB  ALA   331      62.254  57.764  80.169  1.00  0.00           C  
ATOM   4835  HB1 ALA   331      61.951  56.718  80.220  1.00  0.00           H  
ATOM   4836  HB2 ALA   331      61.462  58.236  79.588  1.00  0.00           H  
ATOM   4837  HB3 ALA   331      62.300  58.018  81.228  1.00  0.00           H  
ATOM   4838  C   ALA   331      63.652  57.816  77.976  1.00  0.00           C  
ATOM   4839  O   ALA   331      62.728  58.338  77.343  1.00  0.00           O  
ATOM   4840  N   PRO   332      64.601  57.000  77.376  1.00  0.00           N  
ATOM   4841  CD  PRO   332      65.732  56.389  78.075  1.00  0.00           C  
ATOM   4842  HD2 PRO   332      65.945  56.975  78.969  1.00  0.00           H  
ATOM   4843  HD3 PRO   332      65.526  55.353  78.346  1.00  0.00           H  
ATOM   4844  CG  PRO   332      66.973  56.575  77.176  1.00  0.00           C  
ATOM   4845  HG2 PRO   332      67.780  55.858  77.326  1.00  0.00           H  
ATOM   4846  HG3 PRO   332      67.280  57.615  77.281  1.00  0.00           H  
ATOM   4847  CB  PRO   332      66.312  56.290  75.858  1.00  0.00           C  
ATOM   4848  HB2 PRO   332      66.971  56.696  75.090  1.00  0.00           H  
ATOM   4849  HB3 PRO   332      66.261  55.201  75.823  1.00  0.00           H  
ATOM   4850  CA  PRO   332      64.909  56.916  75.929  1.00  0.00           C  
ATOM   4851  HA  PRO   332      65.024  57.991  75.786  1.00  0.00           H  
ATOM   4852  C   PRO   332      63.914  56.427  74.822  1.00  0.00           C  
ATOM   4853  O   PRO   332      64.175  55.683  73.908  1.00  0.00           O  
ATOM   4854  N   PHE   333      62.738  57.000  74.856  1.00  0.00           N  
ATOM   4855  H   PHE   333      62.565  57.546  75.688  1.00  0.00           H  
ATOM   4856  CA  PHE   333      61.562  56.731  74.000  1.00  0.00           C  
ATOM   4857  HA  PHE   333      61.928  56.603  72.982  1.00  0.00           H  
ATOM   4858  CB  PHE   333      60.822  55.441  74.440  1.00  0.00           C  
ATOM   4859  HB2 PHE   333      59.793  55.585  74.111  1.00  0.00           H  
ATOM   4860  HB3 PHE   333      61.240  54.520  74.035  1.00  0.00           H  
ATOM   4861  CG  PHE   333      60.726  55.247  75.930  1.00  0.00           C  
ATOM   4862  CD1 PHE   333      61.739  54.407  76.431  1.00  0.00           C  
ATOM   4863  HD1 PHE   333      62.582  53.979  75.909  1.00  0.00           H  
ATOM   4864  CE1 PHE   333      61.662  54.041  77.811  1.00  0.00           C  
ATOM   4865  HE1 PHE   333      62.307  53.319  78.289  1.00  0.00           H  
ATOM   4866  CZ  PHE   333      60.760  54.704  78.622  1.00  0.00           C  
ATOM   4867  HZ  PHE   333      60.693  54.580  79.693  1.00  0.00           H  
ATOM   4868  CE2 PHE   333      59.856  55.587  78.138  1.00  0.00           C  
ATOM   4869  HE2 PHE   333      59.140  56.014  78.826  1.00  0.00           H  
ATOM   4870  CD2 PHE   333      59.823  55.818  76.773  1.00  0.00           C  
ATOM   4871  HD2 PHE   333      59.069  56.523  76.455  1.00  0.00           H  
ATOM   4872  C   PHE   333      60.522  57.889  73.974  1.00  0.00           C  
ATOM   4873  O   PHE   333      60.260  58.604  74.924  1.00  0.00           O  
ATOM   4874  N   HIE   334      59.840  58.052  72.834  1.00  0.00           N  
ATOM   4875  H   HIE   334      60.172  57.483  72.069  1.00  0.00           H  
ATOM   4876  CA  HIE   334      58.579  58.631  72.598  1.00  0.00           C  
ATOM   4877  HA  HIE   334      58.494  59.558  73.165  1.00  0.00           H  
ATOM   4878  CB  HIE   334      58.472  58.904  71.082  1.00  0.00           C  
ATOM   4879  HB2 HIE   334      59.163  59.738  70.959  1.00  0.00           H  
ATOM   4880  HB3 HIE   334      58.889  58.097  70.480  1.00  0.00           H  
ATOM   4881  CG  HIE   334      57.068  59.185  70.523  1.00  0.00           C  
ATOM   4882  ND1 HIE   334      56.465  60.437  70.536  1.00  0.00           N  
ATOM   4883  CE1 HIE   334      55.277  60.178  69.952  1.00  0.00           C  
ATOM   4884  HE1 HIE   334      54.543  60.966  69.871  1.00  0.00           H  
ATOM   4885  NE2 HIE   334      55.131  58.950  69.526  1.00  0.00           N  
ATOM   4886  HE2 HIE   334      54.279  58.645  69.078  1.00  0.00           H  
ATOM   4887  CD2 HIE   334      56.258  58.274  69.923  1.00  0.00           C  
ATOM   4888  HD2 HIE   334      56.561  57.291  69.593  1.00  0.00           H  
ATOM   4889  C   HIE   334      57.474  57.592  73.010  1.00  0.00           C  
ATOM   4890  O   HIE   334      57.717  56.354  73.005  1.00  0.00           O  
ATOM   4891  N   GLY   335      56.217  58.108  73.265  1.00  0.00           N  
ATOM   4892  H   GLY   335      56.022  59.098  73.314  1.00  0.00           H  
ATOM   4893  CA  GLY   335      55.041  57.241  73.399  1.00  0.00           C  
ATOM   4894  HA2 GLY   335      55.069  56.507  72.593  1.00  0.00           H  
ATOM   4895  HA3 GLY   335      55.232  56.686  74.317  1.00  0.00           H  
ATOM   4896  C   GLY   335      53.679  57.952  73.380  1.00  0.00           C  
ATOM   4897  O   GLY   335      53.544  59.132  73.448  1.00  0.00           O  
ATOM   4898  N   GLN   336      52.626  57.206  73.220  1.00  0.00           N  
ATOM   4899  H   GLN   336      52.712  56.200  73.192  1.00  0.00           H  
ATOM   4900  CA  GLN   336      51.221  57.649  73.278  1.00  0.00           C  
ATOM   4901  HA  GLN   336      51.196  58.493  73.968  1.00  0.00           H  
ATOM   4902  CB  GLN   336      50.804  58.132  71.899  1.00  0.00           C  
ATOM   4903  HB2 GLN   336      51.582  58.817  71.563  1.00  0.00           H  
ATOM   4904  HB3 GLN   336      49.880  58.704  71.990  1.00  0.00           H  
ATOM   4905  CG  GLN   336      50.671  57.081  70.766  1.00  0.00           C  
ATOM   4906  HG2 GLN   336      50.543  56.104  71.232  1.00  0.00           H  
ATOM   4907  HG3 GLN   336      49.689  57.195  70.306  1.00  0.00           H  
ATOM   4908  CD  GLN   336      51.696  57.011  69.614  1.00  0.00           C  
ATOM   4909  OE1 GLN   336      52.388  57.932  69.323  1.00  0.00           O  
ATOM   4910  NE2 GLN   336      51.921  55.859  68.984  1.00  0.00           N  
ATOM   4911 HE21 GLN   336      51.450  55.018  69.284  1.00  0.00           H  
ATOM   4912 HE22 GLN   336      52.673  55.941  68.315  1.00  0.00           H  
ATOM   4913  C   GLN   336      50.281  56.656  73.905  1.00  0.00           C  
ATOM   4914  O   GLN   336      50.521  55.461  73.990  1.00  0.00           O  
ATOM   4915  N   ILE   337      49.200  57.177  74.543  1.00  0.00           N  
ATOM   4916  H   ILE   337      49.052  58.169  74.426  1.00  0.00           H  
ATOM   4917  CA  ILE   337      48.329  56.488  75.524  1.00  0.00           C  
ATOM   4918  HA  ILE   337      48.345  55.419  75.312  1.00  0.00           H  
ATOM   4919  CB  ILE   337      48.606  56.640  77.004  1.00  0.00           C  
ATOM   4920  HB  ILE   337      48.761  57.705  77.175  1.00  0.00           H  
ATOM   4921  CG2 ILE   337      47.492  56.081  77.865  1.00  0.00           C  
ATOM   4922 HG21 ILE   337      47.300  55.039  77.610  1.00  0.00           H  
ATOM   4923 HG22 ILE   337      46.610  56.711  77.756  1.00  0.00           H  
ATOM   4924 HG23 ILE   337      47.719  56.234  78.920  1.00  0.00           H  
ATOM   4925  CG1 ILE   337      49.939  56.037  77.477  1.00  0.00           C  
ATOM   4926 HG12 ILE   337      49.851  55.848  78.547  1.00  0.00           H  
ATOM   4927 HG13 ILE   337      50.107  55.088  76.967  1.00  0.00           H  
ATOM   4928  CD1 ILE   337      51.226  56.796  77.220  1.00  0.00           C  
ATOM   4929 HD11 ILE   337      51.201  57.771  77.707  1.00  0.00           H  
ATOM   4930 HD12 ILE   337      51.621  56.894  76.209  1.00  0.00           H  
ATOM   4931 HD13 ILE   337      52.065  56.244  77.644  1.00  0.00           H  
ATOM   4932  C   ILE   337      46.888  57.010  75.268  1.00  0.00           C  
ATOM   4933  O   ILE   337      46.548  58.209  75.358  1.00  0.00           O  
ATOM   4934  N   MET   338      46.067  56.136  74.744  1.00  0.00           N  
ATOM   4935  H   MET   338      46.479  55.222  74.626  1.00  0.00           H  
ATOM   4936  CA  MET   338      44.953  56.348  73.828  1.00  0.00           C  
ATOM   4937  HA  MET   338      44.806  57.427  73.787  1.00  0.00           H
[truncated: 4,062,521 more chars]
