# Supplementary material for: Mechanistic insights into glycoside 3-oxidases involved in C-glycoside metabolism in soil microorganisms
Source: Nat Commun. 2023 Nov 14;14:7289. doi: 10.1038/s41467-023-42000-3 (PMC10646112; doi:10.1038/s41467-023-42000-3)
Supplement: Supplementary file 5 — Supplementary Data 1 [file 41467_2023_42000_MOESM5_ESM.zip › SuppInfo-MD-files/cMDs-for-MMPBSA/mang_initial.pdb]

CRYST1   88.030   86.834   80.771  90.00  90.00  90.00               1
ATOM      1  N   ARG     1      45.458  28.382  13.303  1.00  0.00           N  
ATOM      2  H1  ARG     1      45.469  28.412  12.293  1.00  0.00           H  
ATOM      3  H2  ARG     1      46.365  28.095  13.642  1.00  0.00           H  
ATOM      4  H3  ARG     1      44.759  27.722  13.613  1.00  0.00           H  
ATOM      5  CA  ARG     1      45.138  29.723  13.831  1.00  0.00           C  
ATOM      6  HA  ARG     1      44.504  30.213  13.092  1.00  0.00           H  
ATOM      7  CB  ARG     1      44.331  29.667  15.154  1.00  0.00           C  
ATOM      8  HB2 ARG     1      43.443  29.053  15.002  1.00  0.00           H  
ATOM      9  HB3 ARG     1      44.949  29.217  15.931  1.00  0.00           H  
ATOM     10  CG  ARG     1      43.894  31.080  15.607  1.00  0.00           C  
ATOM     11  HG2 ARG     1      43.396  31.580  14.776  1.00  0.00           H  
ATOM     12  HG3 ARG     1      44.777  31.653  15.891  1.00  0.00           H  
ATOM     13  CD  ARG     1      42.929  31.016  16.801  1.00  0.00           C  
ATOM     14  HD2 ARG     1      42.028  30.484  16.495  1.00  0.00           H  
ATOM     15  HD3 ARG     1      43.406  30.468  17.613  1.00  0.00           H  
ATOM     16  NE  ARG     1      42.546  32.360  17.287  1.00  0.00           N  
ATOM     17  HE  ARG     1      42.802  33.150  16.713  1.00  0.00           H  
ATOM     18  CZ  ARG     1      41.889  32.615  18.423  1.00  0.00           C  
ATOM     19  NH1 ARG     1      41.450  31.654  19.194  1.00  0.00           N  
ATOM     20 HH11 ARG     1      41.610  30.690  18.940  1.00  0.00           H  
ATOM     21 HH12 ARG     1      40.951  31.876  20.044  1.00  0.00           H  
ATOM     22  NH2 ARG     1      41.654  33.857  18.785  1.00  0.00           N  
ATOM     23 HH21 ARG     1      41.975  34.621  18.207  1.00  0.00           H  
ATOM     24 HH22 ARG     1      41.152  34.047  19.641  1.00  0.00           H  
ATOM     25  C   ARG     1      46.398  30.556  13.956  1.00  0.00           C  
ATOM     26  O   ARG     1      46.531  31.531  13.239  1.00  0.00           O  
ATOM     27  N   TYR     2      47.300  30.186  14.857  1.00  0.00           N  
ATOM     28  H   TYR     2      47.176  29.304  15.332  1.00  0.00           H  
ATOM     29  CA  TYR     2      48.464  31.002  15.189  1.00  0.00           C  
ATOM     30  HA  TYR     2      48.144  32.033  15.341  1.00  0.00           H  
ATOM     31  CB  TYR     2      49.037  30.455  16.505  1.00  0.00           C  
ATOM     32  HB2 TYR     2      49.688  31.219  16.931  1.00  0.00           H  
ATOM     33  HB3 TYR     2      49.640  29.576  16.279  1.00  0.00           H  
ATOM     34  CG  TYR     2      48.007  30.074  17.562  1.00  0.00           C  
ATOM     35  CD1 TYR     2      46.924  30.927  17.843  1.00  0.00           C  
ATOM     36  HD1 TYR     2      46.835  31.867  17.319  1.00  0.00           H  
ATOM     37  CE1 TYR     2      45.959  30.570  18.796  1.00  0.00           C  
ATOM     38  HE1 TYR     2      45.127  31.228  19.000  1.00  0.00           H  
ATOM     39  CZ  TYR     2      46.081  29.351  19.484  1.00  0.00           C  
ATOM     40  OH  TYR     2      45.161  29.004  20.414  1.00  0.00           O  
ATOM     41  HH  TYR     2      45.573  28.449  21.080  1.00  0.00           H  
ATOM     42  CE2 TYR     2      47.161  28.494  19.207  1.00  0.00           C  
ATOM     43  HE2 TYR     2      47.248  27.553  19.730  1.00  0.00           H  
ATOM     44  CD2 TYR     2      48.128  28.857  18.252  1.00  0.00           C  
ATOM     45  HD2 TYR     2      48.962  28.201  18.050  1.00  0.00           H  
ATOM     46  C   TYR     2      49.519  30.963  14.068  1.00  0.00           C  
ATOM     47  O   TYR     2      49.482  30.028  13.261  1.00  0.00           O  
ATOM     48  N   PRO     3      50.480  31.912  14.020  1.00  0.00           N  
ATOM     49  CD  PRO     3      50.580  33.128  14.819  1.00  0.00           C  
ATOM     50  HD2 PRO     3      49.869  33.874  14.463  1.00  0.00           H  
ATOM     51  HD3 PRO     3      50.390  32.902  15.868  1.00  0.00           H  
ATOM     52  CG  PRO     3      52.011  33.633  14.643  1.00  0.00           C  
ATOM     53  HG2 PRO     3      52.675  33.205  15.394  1.00  0.00           H  
ATOM     54  HG3 PRO     3      52.041  34.722  14.681  1.00  0.00           H  
ATOM     55  CB  PRO     3      52.365  33.135  13.245  1.00  0.00           C  
ATOM     56  HB2 PRO     3      51.979  33.808  12.479  1.00  0.00           H  
ATOM     57  HB3 PRO     3      53.444  33.017  13.143  1.00  0.00           H  
ATOM     58  CA  PRO     3      51.666  31.770  13.186  1.00  0.00           C  
ATOM     59  HA  PRO     3      51.382  31.533  12.161  1.00  0.00           H  
ATOM     60  C   PRO     3      52.559  30.666  13.760  1.00  0.00           C  
ATOM     61  O   PRO     3      52.357  30.217  14.883  1.00  0.00           O  
ATOM     62  N   ALA     4      53.583  30.257  13.014  1.00  0.00           N  
ATOM     63  H   ALA     4      53.707  30.646  12.090  1.00  0.00           H  
ATOM     64  CA  ALA     4      54.532  29.258  13.502  1.00  0.00           C  
ATOM     65  HA  ALA     4      53.968  28.416  13.903  1.00  0.00           H  
ATOM     66  CB  ALA     4      55.376  28.758  12.327  1.00  0.00           C  
ATOM     67  HB1 ALA     4      56.087  28.012  12.681  1.00  0.00           H  
ATOM     68  HB2 ALA     4      55.917  29.595  11.887  1.00  0.00           H  
ATOM     69  HB3 ALA     4      54.725  28.311  11.576  1.00  0.00           H  
ATOM     70  C   ALA     4      55.451  29.799  14.610  1.00  0.00           C  
ATOM     71  O   ALA     4      55.924  29.020  15.437  1.00  0.00           O  
ATOM     72  N   ALA     5      55.736  31.109  14.625  1.00  0.00           N  
ATOM     73  H   ALA     5      55.309  31.708  13.933  1.00  0.00           H  
ATOM     74  CA  ALA     5      56.640  31.701  15.605  1.00  0.00           C  
ATOM     75  HA  ALA     5      56.490  31.209  16.566  1.00  0.00           H  
ATOM     76  CB  ALA     5      58.089  31.475  15.150  1.00  0.00           C  
ATOM     77  HB1 ALA     5      58.772  31.915  15.877  1.00  0.00           H  
ATOM     78  HB2 ALA     5      58.242  31.945  14.178  1.00  0.00           H  
ATOM     79  HB3 ALA     5      58.282  30.405  15.071  1.00  0.00           H  
ATOM     80  C   ALA     5      56.393  33.205  15.772  1.00  0.00           C  
ATOM     81  O   ALA     5      55.739  33.811  14.922  1.00  0.00           O  
ATOM     82  N   VAL     6      56.982  33.798  16.816  1.00  0.00           N  
ATOM     83  H   VAL     6      57.360  33.186  17.525  1.00  0.00           H  
ATOM     84  CA  VAL     6      57.141  35.247  17.048  1.00  0.00           C  
ATOM     85  HA  VAL     6      57.182  35.752  16.083  1.00  0.00           H  
ATOM     86  CB  VAL     6      55.954  35.825  17.860  1.00  0.00           C  
ATOM     87  HB  VAL     6      56.220  36.845  18.137  1.00  0.00           H  
ATOM     88  CG1 VAL     6      54.670  35.903  17.026  1.00  0.00           C  
ATOM     89 HG11 VAL     6      54.867  36.452  16.105  1.00  0.00           H  
ATOM     90 HG12 VAL     6      54.333  34.895  16.783  1.00  0.00           H  
ATOM     91 HG13 VAL     6      53.897  36.417  17.597  1.00  0.00           H  
ATOM     92  CG2 VAL     6      55.695  35.052  19.168  1.00  0.00           C  
ATOM     93 HG21 VAL     6      56.615  35.004  19.751  1.00  0.00           H  
ATOM     94 HG22 VAL     6      54.925  35.564  19.746  1.00  0.00           H  
ATOM     95 HG23 VAL     6      55.361  34.041  18.933  1.00  0.00           H  
ATOM     96  C   VAL     6      58.473  35.485  17.787  1.00  0.00           C  
ATOM     97  O   VAL     6      59.173  34.526  18.093  1.00  0.00           O  
ATOM     98  N   ASP     7      58.846  36.724  18.108  1.00  0.00           N  
ATOM     99  H   ASP     7      58.362  37.506  17.690  1.00  0.00           H  
ATOM    100  CA  ASP     7      59.938  36.984  19.049  1.00  0.00           C  
ATOM    101  HA  ASP     7      60.760  36.304  18.824  1.00  0.00           H  
ATOM    102  CB  ASP     7      60.459  38.426  18.963  1.00  0.00           C  
ATOM    103  HB2 ASP     7      61.150  38.595  19.789  1.00  0.00           H  
ATOM    104  HB3 ASP     7      59.617  39.111  19.062  1.00  0.00           H  
ATOM    105  CG  ASP     7      61.184  38.723  17.656  1.00  0.00           C  
ATOM    106  OD1 ASP     7      60.479  39.047  16.673  1.00  0.00           O  
ATOM    107  OD2 ASP     7      62.436  38.679  17.677  1.00  0.00           O  
ATOM    108  C   ASP     7      59.456  36.711  20.474  1.00  0.00           C  
ATOM    109  O   ASP     7      60.141  36.022  21.222  1.00  0.00           O  
ATOM    110  N   VAL     8      58.283  37.228  20.855  1.00  0.00           N  
ATOM    111  H   VAL     8      57.704  37.665  20.152  1.00  0.00           H  
ATOM    112  CA  VAL     8      57.789  37.196  22.237  1.00  0.00           C  
ATOM    113  HA  VAL     8      58.455  36.556  22.815  1.00  0.00           H  
ATOM    114  CB  VAL     8      57.804  38.603  22.883  1.00  0.00           C  
ATOM    115  HB  VAL     8      56.996  39.194  22.452  1.00  0.00           H  
ATOM    116  CG1 VAL     8      57.548  38.442  24.391  1.00  0.00           C  
ATOM    117 HG11 VAL     8      57.554  39.422  24.868  1.00  0.00           H  
ATOM    118 HG12 VAL     8      58.330  37.821  24.828  1.00  0.00           H  
ATOM    119 HG13 VAL     8      56.579  37.968  24.546  1.00  0.00           H  
ATOM    120  CG2 VAL     8      59.130  39.363  22.691  1.00  0.00           C  
ATOM    121 HG21 VAL     8      59.328  39.486  21.626  1.00  0.00           H  
ATOM    122 HG22 VAL     8      59.058  40.343  23.163  1.00  0.00           H  
ATOM    123 HG23 VAL     8      59.942  38.798  23.148  1.00  0.00           H  
ATOM    124  C   VAL     8      56.387  36.587  22.295  1.00  0.00           C  
ATOM    125  O   VAL     8      55.404  37.231  21.924  1.00  0.00           O  
ATOM    126  N   ALA     9      56.268  35.354  22.779  1.00  0.00           N  
ATOM    127  H   ALA     9      57.082  34.760  22.853  1.00  0.00           H  
ATOM    128  CA  ALA     9      54.959  34.857  23.204  1.00  0.00           C  
ATOM    129  HA  ALA     9      54.213  35.127  22.456  1.00  0.00           H  
ATOM    130  CB  ALA     9      55.000  33.335  23.345  1.00  0.00           C  
ATOM    131  HB1 ALA     9      54.022  32.972  23.662  1.00  0.00           H  
ATOM    132  HB2 ALA     9      55.260  32.888  22.385  1.00  0.00           H  
ATOM    133  HB3 ALA     9      55.748  33.059  24.088  1.00  0.00           H  
ATOM    134  C   ALA     9      54.596  35.520  24.541  1.00  0.00           C  
ATOM    135  O   ALA     9      55.470  35.705  25.388  1.00  0.00           O  
ATOM    136  N   ILE    10      53.323  35.849  24.759  1.00  0.00           N  
ATOM    137  H   ILE    10      52.652  35.673  24.025  1.00  0.00           H  
ATOM    138  CA  ILE    10      52.843  36.454  26.009  1.00  0.00           C  
ATOM    139  HA  ILE    10      53.625  36.335  26.759  1.00  0.00           H  
ATOM    140  CB  ILE    10      52.565  37.975  25.849  1.00  0.00           C  
ATOM    141  HB  ILE    10      51.775  38.102  25.109  1.00  0.00           H  
ATOM    142  CG2 ILE    10      52.061  38.537  27.196  1.00  0.00           C  
ATOM    143 HG21 ILE    10      51.863  39.604  27.094  1.00  0.00           H  
ATOM    144 HG22 ILE    10      51.143  38.023  27.483  1.00  0.00           H  
ATOM    145 HG23 ILE    10      52.820  38.380  27.962  1.00  0.00           H  
ATOM    146  CG1 ILE    10      53.826  38.725  25.346  1.00  0.00           C  
ATOM    147 HG12 ILE    10      54.061  38.360  24.346  1.00  0.00           H  
ATOM    148 HG13 ILE    10      54.659  38.486  26.007  1.00  0.00           H  
ATOM    149  CD1 ILE    10      53.680  40.248  25.276  1.00  0.00           C  
ATOM    150 HD11 ILE    10      53.653  40.658  26.286  1.00  0.00           H  
ATOM    151 HD12 ILE    10      52.756  40.501  24.756  1.00  0.00           H  
ATOM    152 HD13 ILE    10      54.527  40.670  24.736  1.00  0.00           H  
ATOM    153  C   ILE    10      51.617  35.682  26.487  1.00  0.00           C  
ATOM    154  O   ILE    10      50.539  35.810  25.918  1.00  0.00           O  
ATOM    155  N   VAL    11      51.781  34.836  27.497  1.00  0.00           N  
ATOM    156  H   VAL    11      52.711  34.664  27.851  1.00  0.00           H  
ATOM    157  CA  VAL    11      50.647  34.149  28.107  1.00  0.00           C  
ATOM    158  HA  VAL    11      49.972  33.820  27.317  1.00  0.00           H  
ATOM    159  CB  VAL    11      51.080  32.920  28.929  1.00  0.00           C  
ATOM    160  HB  VAL    11      51.438  33.263  29.900  1.00  0.00           H  
ATOM    161  CG1 VAL    11      49.846  32.038  29.150  1.00  0.00           C  
ATOM    162 HG11 VAL    11      50.126  31.159  29.731  1.00  0.00           H  
ATOM    163 HG12 VAL    11      49.087  32.604  29.691  1.00  0.00           H  
ATOM    164 HG13 VAL    11      49.446  31.724  28.186  1.00  0.00           H  
ATOM    165  CG2 VAL    11      52.195  32.091  28.262  1.00  0.00           C  
ATOM    166 HG21 VAL    11      53.072  32.720  28.106  1.00  0.00           H  
ATOM    167 HG22 VAL    11      51.842  31.714  27.302  1.00  0.00           H  
ATOM    168 HG23 VAL    11      52.459  31.253  28.906  1.00  0.00           H  
ATOM    169  C   VAL    11      49.901  35.129  29.011  1.00  0.00           C  
ATOM    170  O   VAL    11      50.517  35.811  29.834  1.00  0.00           O  
ATOM    171  N   GLY    12      48.580  35.137  28.899  1.00  0.00           N  
ATOM    172  H   GLY    12      48.174  34.498  28.231  1.00  0.00           H  
ATOM    173  CA  GLY    12      47.666  35.975  29.643  1.00  0.00           C  
ATOM    174  HA2 GLY    12      46.676  35.518  29.627  1.00  0.00           H  
ATOM    175  HA3 GLY    12      48.008  36.047  30.675  1.00  0.00           H  
ATOM    176  C   GLY    12      47.572  37.376  29.051  1.00  0.00           C  
ATOM    177  O   GLY    12      48.479  37.858  28.382  1.00  0.00           O  
ATOM    178  N   SER    13      46.470  38.055  29.350  1.00  0.00           N  
ATOM    179  H   SER    13      45.789  37.604  29.945  1.00  0.00           H  
ATOM    180  CA  SER    13      46.169  39.413  28.879  1.00  0.00           C  
ATOM    181  HA  SER    13      47.058  39.807  28.386  1.00  0.00           H  
ATOM    182  CB  SER    13      45.053  39.328  27.848  1.00  0.00           C  
ATOM    183  HB2 SER    13      45.347  38.656  27.042  1.00  0.00           H  
ATOM    184  HB3 SER    13      44.851  40.320  27.444  1.00  0.00           H  
ATOM    185  OG  SER    13      43.897  38.831  28.483  1.00  0.00           O  
ATOM    186  HG  SER    13      44.040  37.917  28.739  1.00  0.00           H  
ATOM    187  C   SER    13      45.803  40.356  30.032  1.00  0.00           C  
ATOM    188  O   SER    13      45.172  41.393  29.830  1.00  0.00           O  
ATOM    189  N   GLY    14      46.181  39.980  31.255  1.00  0.00           N  
ATOM    190  H   GLY    14      46.603  39.070  31.371  1.00  0.00           H  
ATOM    191  CA  GLY    14      46.012  40.823  32.432  1.00  0.00           C  
ATOM    192  HA2 GLY    14      44.956  41.072  32.538  1.00  0.00           H  
ATOM    193  HA3 GLY    14      46.339  40.272  33.314  1.00  0.00           H  
ATOM    194  C   GLY    14      46.816  42.116  32.325  1.00  0.00           C  
ATOM    195  O   GLY    14      47.579  42.288  31.371  1.00  0.00           O  
ATOM    196  N   PRO    15      46.737  42.995  33.331  1.00  0.00           N  
ATOM    197  CD  PRO    15      46.008  42.820  34.574  1.00  0.00           C  
ATOM    198  HD2 PRO    15      44.938  42.950  34.409  1.00  0.00           H  
ATOM    199  HD3 PRO    15      46.206  41.832  34.989  1.00  0.00           H  
ATOM    200  CG  PRO    15      46.536  43.898  35.514  1.00  0.00           C  
ATOM    201  HG2 PRO    15      45.750  44.252  36.181  1.00  0.00           H  
ATOM    202  HG3 PRO    15      47.381  43.520  36.089  1.00  0.00           H  
ATOM    203  CB  PRO    15      46.990  45.010  34.566  1.00  0.00           C  
ATOM    204  HB2 PRO    15      47.825  45.565  34.994  1.00  0.00           H  
ATOM    205  HB3 PRO    15      46.161  45.683  34.348  1.00  0.00           H  
ATOM    206  CA  PRO    15      47.425  44.272  33.294  1.00  0.00           C  
ATOM    207  HA  PRO    15      47.085  44.834  32.424  1.00  0.00           H  
ATOM    208  C   PRO    15      48.936  44.058  33.191  1.00  0.00           C  
ATOM    209  O   PRO    15      49.582  44.649  32.337  1.00  0.00           O  
ATOM    210  N   THR    16      49.513  43.150  33.973  1.00  0.00           N  
ATOM    211  H   THR    16      48.945  42.626  34.623  1.00  0.00           H  
ATOM    212  CA  THR    16      50.954  42.893  33.914  1.00  0.00           C  
ATOM    213  HA  THR    16      51.476  43.824  34.132  1.00  0.00           H  
ATOM    214  CB  THR    16      51.330  41.871  34.985  1.00  0.00           C  
ATOM    215  HB  THR    16      52.385  41.624  34.870  1.00  0.00           H  
ATOM    216  CG2 THR    16      51.109  42.400  36.403  1.00  0.00           C  
ATOM    217 HG21 THR    16      51.392  41.634  37.125  1.00  0.00           H  
ATOM    218 HG22 THR    16      50.057  42.654  36.536  1.00  0.00           H  
ATOM    219 HG23 THR    16      51.720  43.289  36.558  1.00  0.00           H  
ATOM    220  OG1 THR    16      50.571  40.697  34.780  1.00  0.00           O  
ATOM    221  HG1 THR    16      49.846  40.670  35.409  1.00  0.00           H  
ATOM    222  C   THR    16      51.393  42.409  32.520  1.00  0.00           C  
ATOM    223  O   THR    16      52.333  42.946  31.940  1.00  0.00           O  
ATOM    224  N   ALA    17      50.701  41.428  31.941  1.00  0.00           N  
ATOM    225  H   ALA    17      49.929  41.017  32.446  1.00  0.00           H  
ATOM    226  CA  ALA    17      51.014  40.922  30.605  1.00  0.00           C  
ATOM    227  HA  ALA    17      52.045  40.569  30.595  1.00  0.00           H  
ATOM    228  CB  ALA    17      50.089  39.749  30.295  1.00  0.00           C  
ATOM    229  HB1 ALA    17      50.312  39.362  29.301  1.00  0.00           H  
ATOM    230  HB2 ALA    17      50.241  38.962  31.033  1.00  0.00           H  
ATOM    231  HB3 ALA    17      49.053  40.085  30.330  1.00  0.00           H  
ATOM    232  C   ALA    17      50.854  42.018  29.540  1.00  0.00           C  
ATOM    233  O   ALA    17      51.660  42.140  28.617  1.00  0.00           O  
ATOM    234  N   SER    18      49.837  42.857  29.697  1.00  0.00           N  
ATOM    235  H   SER    18      49.190  42.688  30.454  1.00  0.00           H  
ATOM    236  CA  SER    18      49.605  44.005  28.839  1.00  0.00           C  
ATOM    237  HA  SER    18      49.564  43.655  27.807  1.00  0.00           H  
ATOM    238  CB  SER    18      48.255  44.626  29.185  1.00  0.00           C  
ATOM    239  HB2 SER    18      48.096  45.514  28.573  1.00  0.00           H  
ATOM    240  HB3 SER    18      48.243  44.904  30.239  1.00  0.00           H  
ATOM    241  OG  SER    18      47.227  43.690  28.933  1.00  0.00           O  
ATOM    242  HG  SER    18      47.121  43.117  29.696  1.00  0.00           H  
ATOM    243  C   SER    18      50.736  45.027  28.951  1.00  0.00           C  
ATOM    244  O   SER    18      51.110  45.614  27.946  1.00  0.00           O  
ATOM    245  N   ALA    19      51.341  45.202  30.128  1.00  0.00           N  
ATOM    246  H   ALA    19      50.981  44.711  30.934  1.00  0.00           H  
ATOM    247  CA  ALA    19      52.502  46.073  30.303  1.00  0.00           C  
ATOM    248  HA  ALA    19      52.244  47.066  29.933  1.00  0.00           H  
ATOM    249  CB  ALA    19      52.859  46.190  31.787  1.00  0.00           C  
ATOM    250  HB1 ALA    19      53.725  46.841  31.903  1.00  0.00           H  
ATOM    251  HB2 ALA    19      52.014  46.610  32.332  1.00  0.00           H  
ATOM    252  HB3 ALA    19      53.092  45.202  32.184  1.00  0.00           H  
ATOM    253  C   ALA    19      53.704  45.560  29.506  1.00  0.00           C  
ATOM    254  O   ALA    19      54.435  46.353  28.916  1.00  0.00           O  
ATOM    255  N   TYR    20      53.883  44.238  29.431  1.00  0.00           N  
ATOM    256  H   TYR    20      53.314  43.624  29.996  1.00  0.00           H  
ATOM    257  CA  TYR    20      54.891  43.673  28.542  1.00  0.00           C  
ATOM    258  HA  TYR    20      55.838  44.153  28.787  1.00  0.00           H  
ATOM    259  CB  TYR    20      55.083  42.167  28.754  1.00  0.00           C  
ATOM    260  HB2 TYR    20      55.489  41.745  27.835  1.00  0.00           H  
ATOM    261  HB3 TYR    20      54.108  41.716  28.941  1.00  0.00           H  
ATOM    262  CG  TYR    20      56.016  41.794  29.898  1.00  0.00           C  
ATOM    263  CD1 TYR    20      55.527  41.699  31.214  1.00  0.00           C  
ATOM    264  HD1 TYR    20      54.504  41.969  31.430  1.00  0.00           H  
ATOM    265  CE1 TYR    20      56.369  41.253  32.250  1.00  0.00           C  
ATOM    266  HE1 TYR    20      55.995  41.193  33.261  1.00  0.00           H  
ATOM    267  CZ  TYR    20      57.699  40.885  31.968  1.00  0.00           C  
ATOM    268  OH  TYR    20      58.484  40.386  32.955  1.00  0.00           O  
ATOM    269  HH  TYR    20      58.049  39.633  33.361  1.00  0.00           H  
ATOM    270  CE2 TYR    20      58.203  41.005  30.656  1.00  0.00           C  
ATOM    271  HE2 TYR    20      59.228  40.742  30.442  1.00  0.00           H  
ATOM    272  CD2 TYR    20      57.361  41.470  29.627  1.00  0.00           C  
ATOM    273  HD2 TYR    20      57.748  41.579  28.625  1.00  0.00           H  
ATOM    274  C   TYR    20      54.579  44.014  27.088  1.00  0.00           C  
ATOM    275  O   TYR    20      55.417  44.613  26.422  1.00  0.00           O  
ATOM    276  N   ALA    21      53.384  43.687  26.597  1.00  0.00           N  
ATOM    277  H   ALA    21      52.710  43.241  27.202  1.00  0.00           H  
ATOM    278  CA  ALA    21      53.021  43.957  25.202  1.00  0.00           C  
ATOM    279  HA  ALA    21      53.682  43.375  24.559  1.00  0.00           H  
ATOM    280  CB  ALA    21      51.586  43.491  24.958  1.00  0.00           C  
ATOM    281  HB1 ALA    21      51.310  43.689  23.922  1.00  0.00           H  
ATOM    282  HB2 ALA    21      51.513  42.421  25.155  1.00  0.00           H  
ATOM    283  HB3 ALA    21      50.911  44.030  25.623  1.00  0.00           H  
ATOM    284  C   ALA    21      53.183  45.444  24.839  1.00  0.00           C  
ATOM    285  O   ALA    21      53.716  45.779  23.783  1.00  0.00           O  
ATOM    286  N   ARG    22      52.776  46.329  25.751  1.00  0.00           N  
ATOM    287  H   ARG    22      52.325  45.960  26.576  1.00  0.00           H  
ATOM    288  CA  ARG    22      52.920  47.779  25.671  1.00  0.00           C  
ATOM    289  HA  ARG    22      52.344  48.136  24.817  1.00  0.00           H  
ATOM    290  CB  ARG    22      52.329  48.390  26.940  1.00  0.00           C  
ATOM    291  HB2 ARG    22      52.784  47.896  27.799  1.00  0.00           H  
ATOM    292  HB3 ARG    22      51.257  48.194  26.953  1.00  0.00           H  
ATOM    293  CG  ARG    22      52.551  49.898  27.084  1.00  0.00           C  
ATOM    294  HG2 ARG    22      52.258  50.199  28.090  1.00  0.00           H  
ATOM    295  HG3 ARG    22      53.610  50.114  26.945  1.00  0.00           H  
ATOM    296  CD  ARG    22      51.744  50.712  26.077  1.00  0.00           C  
ATOM    297  HD2 ARG    22      52.110  50.500  25.072  1.00  0.00           H  
ATOM    298  HD3 ARG    22      50.694  50.427  26.144  1.00  0.00           H  
ATOM    299  NE  ARG    22      51.873  52.146  26.342  1.00  0.00           N  
ATOM    300  HE  ARG    22      52.557  52.639  25.786  1.00  0.00           H  
ATOM    301  CZ  ARG    22      51.204  52.875  27.219  1.00  0.00           C  
ATOM    302  NH1 ARG    22      50.179  52.384  27.887  1.00  0.00           N  
ATOM    303 HH11 ARG    22      49.887  51.430  27.733  1.00  0.00           H  
ATOM    304 HH12 ARG    22      49.686  52.962  28.552  1.00  0.00           H  
ATOM    305  NH2 ARG    22      51.586  54.114  27.419  1.00  0.00           N  
ATOM    306 HH21 ARG    22      52.372  54.489  26.908  1.00  0.00           H  
ATOM    307 HH22 ARG    22      51.094  54.693  28.084  1.00  0.00           H  
ATOM    308  C   ARG    22      54.357  48.189  25.481  1.00  0.00           C  
ATOM    309  O   ARG    22      54.681  48.797  24.472  1.00  0.00           O  
ATOM    310  N   ILE    23      55.214  47.871  26.440  1.00  0.00           N  
ATOM    311  H   ILE    23      54.886  47.338  27.233  1.00  0.00           H  
ATOM    312  CA  ILE    23      56.614  48.266  26.386  1.00  0.00           C  
ATOM    313  HA  ILE    23      56.663  49.353  26.328  1.00  0.00           H  
ATOM    314  CB  ILE    23      57.303  47.815  27.690  1.00  0.00           C  
ATOM    315  HB  ILE    23      56.900  46.830  27.928  1.00  0.00           H  
ATOM    316  CG2 ILE    23      58.821  47.638  27.530  1.00  0.00           C  
ATOM    317 HG21 ILE    23      59.024  46.988  26.679  1.00  0.00           H  
ATOM    318 HG22 ILE    23      59.284  48.610  27.363  1.00  0.00           H  
ATOM    319 HG23 ILE    23      59.232  47.190  28.435  1.00  0.00           H  
ATOM    320  CG1 ILE    23      56.956  48.734  28.891  1.00  0.00           C  
ATOM    321 HG12 ILE    23      57.311  48.246  29.799  1.00  0.00           H  
ATOM    322 HG13 ILE    23      55.872  48.825  28.952  1.00  0.00           H  
ATOM    323  CD1 ILE    23      57.559  50.147  28.850  1.00  0.00           C  
ATOM    324 HD11 ILE    23      57.251  50.700  29.737  1.00  0.00           H  
ATOM    325 HD12 ILE    23      58.646  50.077  28.825  1.00  0.00           H  
ATOM    326 HD13 ILE    23      57.208  50.666  27.958  1.00  0.00           H  
ATOM    327  C   ILE    23      57.264  47.685  25.130  1.00  0.00           C  
ATOM    328  O   ILE    23      58.022  48.368  24.457  1.00  0.00           O  
ATOM    329  N   LEU    24      56.915  46.463  24.739  1.00  0.00           N  
ATOM    330  H   LEU    24      56.252  45.944  25.297  1.00  0.00           H  
ATOM    331  CA  LEU    24      57.457  45.844  23.531  1.00  0.00           C  
ATOM    332  HA  LEU    24      58.540  45.963  23.552  1.00  0.00           H  
ATOM    333  CB  LEU    24      57.149  44.340  23.561  1.00  0.00           C  
ATOM    334  HB2 LEU    24      57.417  43.912  22.595  1.00  0.00           H  
ATOM    335  HB3 LEU    24      56.080  44.203  23.723  1.00  0.00           H  
ATOM    336  CG  LEU    24      57.922  43.584  24.664  1.00  0.00           C  
ATOM    337  HG  LEU    24      57.870  44.157  25.590  1.00  0.00           H  
ATOM    338  CD1 LEU    24      57.270  42.217  24.888  1.00  0.00           C  
ATOM    339 HD11 LEU    24      57.812  41.679  25.666  1.00  0.00           H  
ATOM    340 HD12 LEU    24      56.234  42.355  25.196  1.00  0.00           H  
ATOM    341 HD13 LEU    24      57.300  41.644  23.961  1.00  0.00           H  
ATOM    342  CD2 LEU    24      59.393  43.393  24.277  1.00  0.00           C  
ATOM    343 HD21 LEU    24      59.857  44.367  24.118  1.00  0.00           H  
ATOM    344 HD22 LEU    24      59.914  42.869  25.078  1.00  0.00           H  
ATOM    345 HD23 LEU    24      59.454  42.807  23.360  1.00  0.00           H  
ATOM    346  C   LEU    24      56.936  46.492  22.235  1.00  0.00           C  
ATOM    347  O   LEU    24      57.512  46.270  21.177  1.00  0.00           O  
ATOM    348  N   SER    25      55.899  47.324  22.313  1.00  0.00           N  
ATOM    349  H   SER    25      55.442  47.413  23.209  1.00  0.00           H  
ATOM    350  CA  SER    25      55.367  48.120  21.206  1.00  0.00           C  
ATOM    351  HA  SER    25      55.752  47.708  20.273  1.00  0.00           H  
ATOM    352  CB  SER    25      53.841  48.006  21.186  1.00  0.00           C  
ATOM    353  HB2 SER    25      53.451  48.524  20.310  1.00  0.00           H  
ATOM    354  HB3 SER    25      53.432  48.461  22.088  1.00  0.00           H  
ATOM    355  OG  SER    25      53.464  46.641  21.133  1.00  0.00           O  
ATOM    356  HG  SER    25      53.471  46.272  22.019  1.00  0.00           H  
ATOM    357  C   SER    25      55.784  49.599  21.287  1.00  0.00           C  
ATOM    358  O   SER    25      55.414  50.373  20.413  1.00  0.00           O  
ATOM    359  N   GLU    26      56.560  49.995  22.299  1.00  0.00           N  
ATOM    360  H   GLU    26      56.825  49.305  22.987  1.00  0.00           H  
ATOM    361  CA  GLU    26      57.054  51.368  22.478  1.00  0.00           C  
ATOM    362  HA  GLU    26      56.664  51.991  21.673  1.00  0.00           H  
ATOM    363  CB  GLU    26      56.563  51.930  23.825  1.00  0.00           C  
ATOM    364  HB2 GLU    26      57.112  52.846  24.043  1.00  0.00           H  
ATOM    365  HB3 GLU    26      56.765  51.200  24.609  1.00  0.00           H  
ATOM    366  CG  GLU    26      55.063  52.246  23.813  1.00  0.00           C  
ATOM    367  HG2 GLU    26      54.859  52.964  23.019  1.00  0.00           H  
ATOM    368  HG3 GLU    26      54.507  51.329  23.617  1.00  0.00           H  
ATOM    369  CD  GLU    26      54.602  52.837  25.147  1.00  0.00           C  
ATOM    370  OE1 GLU    26      53.847  53.837  25.122  1.00  0.00           O  
ATOM    371  OE2 GLU    26      54.928  52.255  26.199  1.00  0.00           O  
ATOM    372  C   GLU    26      58.583  51.391  22.425  1.00  0.00           C  
ATOM    373  O   GLU    26      59.177  52.073  21.600  1.00  0.00           O  
ATOM    374  N   GLU    27      59.214  50.600  23.282  1.00  0.00           N  
ATOM    375  H   GLU    27      58.641  50.014  23.872  1.00  0.00           H  
ATOM    376  CA  GLU    27      60.659  50.499  23.450  1.00  0.00           C  
ATOM    377  HA  GLU    27      61.112  51.472  23.258  1.00  0.00           H  
ATOM    378  CB  GLU    27      60.964  50.075  24.899  1.00  0.00           C  
ATOM    379  HB2 GLU    27      62.030  50.223  25.074  1.00  0.00           H  
ATOM    380  HB3 GLU    27      60.744  49.012  25.000  1.00  0.00           H  
ATOM    381  CG  GLU    27      60.193  50.838  25.997  1.00  0.00           C  
ATOM    382  HG2 GLU    27      60.457  50.403  26.961  1.00  0.00           H  
ATOM    383  HG3 GLU    27      59.125  50.696  25.833  1.00  0.00           H  
ATOM    384  CD  GLU    27      60.480  52.340  26.059  1.00  0.00           C  
ATOM    385  OE1 GLU    27      61.681  52.681  26.014  1.00  0.00           O  
ATOM    386  OE2 GLU    27      59.549  53.078  26.447  1.00  0.00           O  
ATOM    387  C   GLU    27      61.276  49.455  22.499  1.00  0.00           C  
ATOM    388  O   GLU    27      62.495  49.395  22.364  1.00  0.00           O  
ATOM    389  N   ALA    28      60.455  48.607  21.866  1.00  0.00           N  
ATOM    390  H   ALA    28      59.463  48.684  22.041  1.00  0.00           H  
ATOM    391  CA  ALA    28      60.917  47.570  20.930  1.00  0.00           C  
ATOM    392  HA  ALA    28      61.872  47.907  20.528  1.00  0.00           H  
ATOM    393  CB  ALA    28      61.197  46.294  21.739  1.00  0.00           C  
ATOM    394  HB1 ALA    28      61.542  45.507  21.069  1.00  0.00           H  
ATOM    395  HB2 ALA    28      60.283  45.972  22.237  1.00  0.00           H  
ATOM    396  HB3 ALA    28      61.965  46.498  22.485  1.00  0.00           H  
ATOM    397  C   ALA    28      59.994  47.259  19.710  1.00  0.00           C  
ATOM    398  O   ALA    28      60.080  46.136  19.194  1.00  0.00           O  
ATOM    399  N   PRO    29      59.129  48.173  19.197  1.00  0.00           N  
ATOM    400  CD  PRO    29      59.015  49.591  19.500  1.00  0.00           C  
ATOM    401  HD2 PRO    29      60.006  50.041  19.566  1.00  0.00           H  
ATOM    402  HD3 PRO    29      58.482  49.728  20.441  1.00  0.00           H  
ATOM    403  CG  PRO    29      58.225  50.225  18.359  1.00  0.00           C  
ATOM    404  HG2 PRO    29      58.893  50.598  17.583  1.00  0.00           H  
ATOM    405  HG3 PRO    29      57.593  51.029  18.735  1.00  0.00           H  
ATOM    406  CB  PRO    29      57.369  49.076  17.835  1.00  0.00           C  
ATOM    407  HB2 PRO    29      57.168  49.194  16.770  1.00  0.00           H  
ATOM    408  HB3 PRO    29      56.435  49.012  18.393  1.00  0.00           H  
ATOM    409  CA  PRO    29      58.231  47.840  18.094  1.00  0.00           C  
ATOM    410  HA  PRO    29      57.592  47.007  18.386  1.00  0.00           H  
ATOM    411  C   PRO    29      59.047  47.448  16.863  1.00  0.00           C  
ATOM    412  O   PRO    29      59.849  48.226  16.352  1.00  0.00           O  
ATOM    413  N   GLY    30      58.876  46.211  16.417  1.00  0.00           N  
ATOM    414  H   GLY    30      58.107  45.672  16.790  1.00  0.00           H  
ATOM    415  CA  GLY    30      59.734  45.586  15.420  1.00  0.00           C  
ATOM    416  HA2 GLY    30      60.722  46.046  15.446  1.00  0.00           H  
ATOM    417  HA3 GLY    30      59.297  45.713  14.430  1.00  0.00           H  
ATOM    418  C   GLY    30      59.851  44.106  15.739  1.00  0.00           C  
ATOM    419  O   GLY    30      59.551  43.267  14.892  1.00  0.00           O  
ATOM    420  N   ALA    31      60.178  43.791  16.993  1.00  0.00           N  
ATOM    421  H   ALA    31      60.547  44.507  17.602  1.00  0.00           H  
ATOM    422  CA  ALA    31      60.014  42.438  17.502  1.00  0.00           C  
ATOM    423  HA  ALA    31      60.611  41.753  16.899  1.00  0.00           H  
ATOM    424  CB  ALA    31      60.497  42.385  18.950  1.00  0.00           C  
ATOM    425  HB1 ALA    31      60.377  41.373  19.337  1.00  0.00           H  
ATOM    426  HB2 ALA    31      59.910  43.077  19.554  1.00  0.00           H  
ATOM    427  HB3 ALA    31      61.549  42.667  18.993  1.00  0.00           H  
ATOM    428  C   ALA    31      58.537  42.048  17.394  1.00  0.00           C  
ATOM    429  O   ALA    31      57.654  42.880  17.623  1.00  0.00           O  
ATOM    430  N   THR    32      58.271  40.801  17.026  1.00  0.00           N  
ATOM    431  H   THR    32      59.048  40.179  16.855  1.00  0.00           H  
ATOM    432  CA  THR    32      56.918  40.278  16.854  1.00  0.00           C  
ATOM    433  HA  THR    32      56.272  41.109  16.571  1.00  0.00           H  
ATOM    434  CB  THR    32      56.875  39.243  15.723  1.00  0.00           C  
ATOM    435  HB  THR    32      55.901  38.753  15.741  1.00  0.00           H  
ATOM    436  CG2 THR    32      57.064  39.895  14.350  1.00  0.00           C  
ATOM    437 HG21 THR    32      57.027  39.129  13.575  1.00  0.00           H  
ATOM    438 HG22 THR    32      58.030  40.399  14.317  1.00  0.00           H  
ATOM    439 HG23 THR    32      56.269  40.622  14.180  1.00  0.00           H  
ATOM    440  OG1 THR    32      57.872  38.260  15.899  1.00  0.00           O  
ATOM    441  HG1 THR    32      58.602  38.630  16.401  1.00  0.00           H  
ATOM    442  C   THR    32      56.393  39.705  18.163  1.00  0.00           C  
ATOM    443  O   THR    32      57.150  39.168  18.971  1.00  0.00           O  
ATOM    444  N   ILE    33      55.090  39.826  18.389  1.00  0.00           N  
ATOM    445  H   ILE    33      54.500  40.113  17.621  1.00  0.00           H  
ATOM    446  CA  ILE    33      54.461  39.570  19.676  1.00  0.00           C  
ATOM    447  HA  ILE    33      55.117  38.950  20.287  1.00  0.00           H  
ATOM    448  CB  ILE    33      54.169  40.903  20.414  1.00  0.00           C  
ATOM    449  HB  ILE    33      53.387  41.424  19.861  1.00  0.00           H  
ATOM    450  CG2 ILE    33      53.610  40.564  21.812  1.00  0.00           C  
ATOM    451 HG21 ILE    33      53.396  41.486  22.352  1.00  0.00           H  
ATOM    452 HG22 ILE    33      54.346  39.981  22.366  1.00  0.00           H  
ATOM    453 HG23 ILE    33      52.693  39.984  21.706  1.00  0.00           H  
ATOM    454  CG1 ILE    33      55.379  41.870  20.545  1.00  0.00           C  
ATOM    455 HG12 ILE    33      56.040  41.501  21.329  1.00  0.00           H  
ATOM    456 HG13 ILE    33      55.924  41.887  19.601  1.00  0.00           H  
ATOM    457  CD1 ILE    33      54.944  43.302  20.898  1.00  0.00           C  
ATOM    458 HD11 ILE    33      55.824  43.940  20.979  1.00  0.00           H  
ATOM    459 HD12 ILE    33      54.288  43.685  20.116  1.00  0.00           H  
ATOM    460 HD13 ILE    33      54.411  43.296  21.849  1.00  0.00           H  
ATOM    461  C   ILE    33      53.158  38.823  19.403  1.00  0.00           C  
ATOM    462  O   ILE    33      52.342  39.306  18.628  1.00  0.00           O  
ATOM    463  N   ALA    34      52.939  37.689  20.063  1.00  0.00           N  
ATOM    464  H   ALA    34      53.698  37.283  20.592  1.00  0.00           H  
ATOM    465  CA  ALA    34      51.646  37.005  20.056  1.00  0.00           C  
ATOM    466  HA  ALA    34      50.918  37.644  19.556  1.00  0.00           H  
ATOM    467  CB  ALA    34      51.723  35.674  19.304  1.00  0.00           C  
ATOM    468  HB1 ALA    34      51.857  35.865  18.239  1.00  0.00           H  
ATOM    469  HB2 ALA    34      52.567  35.094  19.678  1.00  0.00           H  
ATOM    470  HB3 ALA    34      50.800  35.115  19.459  1.00  0.00           H  
ATOM    471  C   ALA    34      51.208  36.810  21.498  1.00  0.00           C  
ATOM    472  O   ALA    34      51.861  36.096  22.261  1.00  0.00           O  
ATOM    473  N   MET    35      50.161  37.519  21.903  1.00  0.00           N  
ATOM    474  H   MET    35      49.806  38.250  21.304  1.00  0.00           H  
ATOM    475  CA  MET    35      49.510  37.278  23.178  1.00  0.00           C  
ATOM    476  HA  MET    35      50.272  37.022  23.915  1.00  0.00           H  
ATOM    477  CB  MET    35      48.816  38.572  23.621  1.00  0.00           C  
ATOM    478  HB2 MET    35      49.553  39.375  23.625  1.00  0.00           H  
ATOM    479  HB3 MET    35      48.035  38.816  22.901  1.00  0.00           H  
ATOM    480  CG  MET    35      48.190  38.481  25.016  1.00  0.00           C  
ATOM    481  HG2 MET    35      47.341  37.799  24.972  1.00  0.00           H  
ATOM    482  HG3 MET    35      48.929  38.079  25.709  1.00  0.00           H  
ATOM    483  SD  MET    35      47.612  40.086  25.640  1.00  0.00           S  
ATOM    484  CE  MET    35      49.147  40.733  26.348  1.00  0.00           C  
ATOM    485  HE1 MET    35      48.963  41.719  26.775  1.00  0.00           H  
ATOM    486  HE2 MET    35      49.499  40.059  27.129  1.00  0.00           H  
ATOM    487  HE3 MET    35      49.903  40.811  25.567  1.00  0.00           H  
ATOM    488  C   MET    35      48.554  36.086  23.027  1.00  0.00           C  
ATOM    489  O   MET    35      47.963  35.904  21.964  1.00  0.00           O  
ATOM    490  N   PHE    36      48.396  35.290  24.081  1.00  0.00           N  
ATOM    491  H   PHE    36      48.898  35.536  24.922  1.00  0.00           H  
ATOM    492  CA  PHE    36      47.562  34.092  24.130  1.00  0.00           C  
ATOM    493  HA  PHE    36      46.854  34.100  23.301  1.00  0.00           H  
ATOM    494  CB  PHE    36      48.426  32.826  24.064  1.00  0.00           C  
ATOM    495  HB2 PHE    36      49.094  32.832  24.925  1.00  0.00           H  
ATOM    496  HB3 PHE    36      47.771  31.958  24.143  1.00  0.00           H  
ATOM    497  CG  PHE    36      49.274  32.671  22.820  1.00  0.00           C  
ATOM    498  CD1 PHE    36      48.764  31.999  21.691  1.00  0.00           C  
ATOM    499  HD1 PHE    36      47.749  31.631  21.694  1.00  0.00           H  
ATOM    500  CE1 PHE    36      49.579  31.808  20.561  1.00  0.00           C  
ATOM    501  HE1 PHE    36      49.197  31.272  19.705  1.00  0.00           H  
ATOM    502  CZ  PHE    36      50.891  32.314  20.544  1.00  0.00           C  
ATOM    503  HZ  PHE    36      51.510  32.176  19.670  1.00  0.00           H  
ATOM    504  CE2 PHE    36      51.398  32.999  21.662  1.00  0.00           C  
ATOM    505  HE2 PHE    36      52.403  33.394  21.644  1.00  0.00           H  
ATOM    506  CD2 PHE    36      50.594  33.169  22.804  1.00  0.00           C  
ATOM    507  HD2 PHE    36      50.988  33.681  23.669  1.00  0.00           H  
ATOM    508  C   PHE    36      46.809  34.110  25.451  1.00  0.00           C  
ATOM    509  O   PHE    36      47.431  34.220  26.502  1.00  0.00           O  
ATOM    510  N   GLU    37      45.490  34.044  25.414  1.00  0.00           N  
ATOM    511  H   GLU    37      45.053  33.848  24.525  1.00  0.00           H  
ATOM    512  CA  GLU    37      44.624  34.234  26.567  1.00  0.00           C  
ATOM    513  HA  GLU    37      45.218  34.175  27.479  1.00  0.00           H  
ATOM    514  CB  GLU    37      44.002  35.632  26.456  1.00  0.00           C  
ATOM    515  HB2 GLU    37      43.625  35.764  25.442  1.00  0.00           H  
ATOM    516  HB3 GLU    37      44.775  36.377  26.643  1.00  0.00           H  
ATOM    517  CG  GLU    37      42.852  35.859  27.434  1.00  0.00           C  
ATOM    518  HG2 GLU    37      42.522  36.894  27.350  1.00  0.00           H  
ATOM    519  HG3 GLU    37      42.025  35.201  27.167  1.00  0.00           H  
ATOM    520  CD  GLU    37      43.250  35.590  28.879  1.00  0.00           C  
ATOM    521  OE1 GLU    37      44.085  36.361  29.411  1.00  0.00           O  
ATOM    522  OE2 GLU    37      42.705  34.625  29.460  1.00  0.00           O  
ATOM    523  C   GLU    37      43.576  33.126  26.574  1.00  0.00           C  
ATOM    524  O   GLU    37      42.810  33.004  25.628  1.00  0.00           O  
ATOM    525  N   VAL    38      43.550  32.292  27.611  1.00  0.00           N  
ATOM    526  H   VAL    38      44.185  32.461  28.378  1.00  0.00           H  
ATOM    527  CA  VAL    38      42.645  31.137  27.697  1.00  0.00           C  
ATOM    528  HA  VAL    38      42.806  30.540  26.799  1.00  0.00           H  
ATOM    529  CB  VAL    38      43.030  30.250  28.904  1.00  0.00           C  
ATOM    530  HB  VAL    38      44.095  30.031  28.827  1.00  0.00           H  
ATOM    531  CG1 VAL    38      42.793  30.934  30.256  1.00  0.00           C  
ATOM    532 HG11 VAL    38      43.318  31.889  30.278  1.00  0.00           H  
ATOM    533 HG12 VAL    38      43.167  30.296  31.056  1.00  0.00           H  
ATOM    534 HG13 VAL    38      41.725  31.104  30.395  1.00  0.00           H  
ATOM    535  CG2 VAL    38      42.280  28.915  28.907  1.00  0.00           C  
ATOM    536 HG21 VAL    38      42.434  28.409  27.954  1.00  0.00           H  
ATOM    537 HG22 VAL    38      41.215  29.097  29.054  1.00  0.00           H  
ATOM    538 HG23 VAL    38      42.656  28.289  29.716  1.00  0.00           H  
ATOM    539  C   VAL    38      41.160  31.525  27.717  1.00  0.00           C  
ATOM    540  O   VAL    38      40.314  30.680  27.434  1.00  0.00           O  
ATOM    541  N   GLY    39      40.817  32.777  28.015  1.00  0.00           N  
ATOM    542  H   GLY    39      41.550  33.432  28.247  1.00  0.00           H  
ATOM    543  CA  GLY    39      39.437  33.251  28.023  1.00  0.00           C  
ATOM    544  HA2 GLY    39      38.776  32.386  28.071  1.00  0.00           H  
ATOM    545  HA3 GLY    39      39.281  33.861  28.913  1.00  0.00           H  
ATOM    546  C   GLY    39      39.062  34.079  26.785  1.00  0.00           C  
ATOM    547  O   GLY    39      39.926  34.457  25.999  1.00  0.00           O  
ATOM    548  N   PRO    40      37.772  34.387  26.592  1.00  0.00           N  
ATOM    549  CD  PRO    40      36.660  33.996  27.445  1.00  0.00           C  
ATOM    550  HD2 PRO    40      36.554  32.911  27.459  1.00  0.00           H  
ATOM    551  HD3 PRO    40      36.814  34.371  28.457  1.00  0.00           H  
ATOM    552  CG  PRO    40      35.428  34.642  26.829  1.00  0.00           C  
ATOM    553  HG2 PRO    40      35.247  35.628  27.257  1.00  0.00           H  
ATOM    554  HG3 PRO    40      34.555  34.003  26.961  1.00  0.00           H  
ATOM    555  CB  PRO    40      35.796  34.745  25.353  1.00  0.00           C  
ATOM    556  HB2 PRO    40      35.596  33.807  24.835  1.00  0.00           H  
ATOM    557  HB3 PRO    40      35.253  35.564  24.881  1.00  0.00           H  
ATOM    558  CA  PRO    40      37.293  35.045  25.383  1.00  0.00           C  
ATOM    559  HA  PRO    40      37.772  34.599  24.511  1.00  0.00           H  
ATOM    560  C   PRO    40      37.519  36.551  25.373  1.00  0.00           C  
ATOM    561  O   PRO    40      37.736  37.191  26.399  1.00  0.00           O  
ATOM    562  N   THR    41      37.359  37.141  24.199  1.00  0.00           N  
ATOM    563  H   THR    41      37.389  36.565  23.370  1.00  0.00           H  
ATOM    564  CA  THR    41      37.143  38.567  24.031  1.00  0.00           C  
ATOM    565  HA  THR    41      37.968  39.107  24.496  1.00  0.00           H  
ATOM    566  CB  THR    41      37.106  38.904  22.536  1.00  0.00           C  
ATOM    567  HB  THR    41      36.214  38.465  22.088  1.00  0.00           H  
ATOM    568  CG2 THR    41      37.092  40.421  22.317  1.00  0.00           C  
ATOM    569 HG21 THR    41      37.066  40.634  21.248  1.00  0.00           H  
ATOM    570 HG22 THR    41      36.210  40.849  22.794  1.00  0.00           H  
ATOM    571 HG23 THR    41      37.990  40.859  22.753  1.00  0.00           H  
ATOM    572  OG1 THR    41      38.256  38.368  21.914  1.00  0.00           O  
ATOM    573  HG1 THR    41      38.386  37.463  22.206  1.00  0.00           H  
ATOM    574  C   THR    41      35.837  38.964  24.721  1.00  0.00           C  
ATOM    575  O   THR    41      34.795  38.372  24.446  1.00  0.00           O  
ATOM    576  N   VAL    42      35.895  39.952  25.622  1.00  0.00           N  
ATOM    577  H   VAL    42      36.789  40.387  25.799  1.00  0.00           H  
ATOM    578  CA  VAL    42      34.718  40.438  26.370  1.00  0.00           C  
ATOM    579  HA  VAL    42      33.838  39.993  25.905  1.00  0.00           H  
ATOM    580  CB  VAL    42      34.741  39.965  27.844  1.00  0.00           C  
ATOM    581  HB  VAL    42      33.820  40.317  28.310  1.00  0.00           H  
ATOM    582  CG1 VAL    42      34.743  38.434  27.942  1.00  0.00           C  
ATOM    583 HG11 VAL    42      33.903  38.032  27.375  1.00  0.00           H  
ATOM    584 HG12 VAL    42      34.651  38.137  28.987  1.00  0.00           H  
ATOM    585 HG13 VAL    42      35.676  38.045  27.534  1.00  0.00           H  
ATOM    586  CG2 VAL    42      35.913  40.578  28.632  1.00  0.00           C  
ATOM    587 HG21 VAL    42      35.883  41.664  28.542  1.00  0.00           H  
ATOM    588 HG22 VAL    42      35.830  40.298  29.682  1.00  0.00           H  
ATOM    589 HG23 VAL    42      36.855  40.206  28.230  1.00  0.00           H  
ATOM    590  C   VAL    42      34.539  41.957  26.308  1.00  0.00           C  
ATOM    591  O   VAL    42      33.537  42.454  26.801  1.00  0.00           O  
ATOM    592  N   SER    43      35.466  42.711  25.710  1.00  0.00           N  
ATOM    593  H   SER    43      36.294  42.268  25.339  1.00  0.00           H  
ATOM    594  CA  SER    43      35.315  44.160  25.578  1.00  0.00           C  
ATOM    595  HA  SER    43      34.269  44.392  25.376  1.00  0.00           H  
ATOM    596  CB  SER    43      35.734  44.840  26.884  1.00  0.00           C  
ATOM    597  HB2 SER    43      36.822  44.851  26.950  1.00  0.00           H  
ATOM    598  HB3 SER    43      35.328  44.282  27.728  1.00  0.00           H  
ATOM    599  OG  SER    43      35.252  46.166  26.926  1.00  0.00           O  
ATOM    600  HG  SER    43      35.827  46.698  27.481  1.00  0.00           H  
ATOM    601  C   SER    43      36.172  44.674  24.424  1.00  0.00           C  
ATOM    602  O   SER    43      37.109  43.991  23.999  1.00  0.00           O  
ATOM    603  N   ASN    44      35.867  45.888  23.969  1.00  0.00           N  
ATOM    604  H   ASN    44      35.033  46.317  24.344  1.00  0.00           H  
ATOM    605  CA  ASN    44      36.613  46.660  22.986  1.00  0.00           C  
ATOM    606  HA  ASN    44      37.622  46.259  22.890  1.00  0.00           H  
ATOM    607  CB  ASN    44      35.902  46.604  21.634  1.00  0.00           C  
ATOM    608  HB2 ASN    44      34.871  46.940  21.748  1.00  0.00           H  
ATOM    609  HB3 ASN    44      35.913  45.581  21.258  1.00  0.00           H  
ATOM    610  CG  ASN    44      36.628  47.511  20.660  1.00  0.00           C  
ATOM    611  OD1 ASN    44      37.804  47.324  20.392  1.00  0.00           O  
ATOM    612  ND2 ASN    44      35.971  48.531  20.151  1.00  0.00           N  
ATOM    613 HD21 ASN    44      35.003  48.682  20.397  1.00  0.00           H  
ATOM    614 HD22 ASN    44      36.434  49.163  19.514  1.00  0.00           H  
ATOM    615  C   ASN    44      36.674  48.117  23.494  1.00  0.00           C  
ATOM    616  O   ASN    44      35.605  48.636  23.822  1.00  0.00           O  
ATOM    617  N   PRO    45      37.830  48.816  23.561  1.00  0.00           N  
ATOM    618  CD  PRO    45      37.833  50.210  23.981  1.00  0.00           C  
ATOM    619  HD2 PRO    45      37.649  50.282  25.053  1.00  0.00           H  
ATOM    620  HD3 PRO    45      37.071  50.766  23.434  1.00  0.00           H  
ATOM    621  CG  PRO    45      39.216  50.754  23.645  1.00  0.00           C  
ATOM    622  HG2 PRO    45      39.241  51.170  22.638  1.00  0.00           H  
ATOM    623  HG3 PRO    45      39.520  51.503  24.376  1.00  0.00           H  
ATOM    624  CB  PRO    45      40.095  49.518  23.750  1.00  0.00           C  
ATOM    625  HB2 PRO    45      40.977  49.616  23.117  1.00  0.00           H  
ATOM    626  HB3 PRO    45      40.389  49.350  24.786  1.00  0.00           H  
ATOM    627  CA  PRO    45      39.198  48.375  23.259  1.00  0.00           C  
ATOM    628  HA  PRO    45      39.311  48.267  22.180  1.00  0.00           H  
ATOM    629  C   PRO    45      39.575  47.049  23.944  1.00  0.00           C  
ATOM    630  O   PRO    45      38.924  46.662  24.915  1.00  0.00           O  
ATOM    631  N   PRO    46      40.582  46.312  23.443  1.00  0.00           N  
ATOM    632  CD  PRO    46      41.484  46.687  22.370  1.00  0.00           C  
ATOM    633  HD2 PRO    46      41.871  47.693  22.532  1.00  0.00           H  
ATOM    634  HD3 PRO    46      40.968  46.634  21.411  1.00  0.00           H  
ATOM    635  CG  PRO    46      42.619  45.666  22.413  1.00  0.00           C  
ATOM    636  HG2 PRO    46      43.031  45.497  21.418  1.00  0.00           H  
ATOM    637  HG3 PRO    46      43.401  45.994  23.099  1.00  0.00           H  
ATOM    638  CB  PRO    46      41.937  44.408  22.943  1.00  0.00           C  
ATOM    639  HB2 PRO    46      42.643  43.787  23.494  1.00  0.00           H  
ATOM    640  HB3 PRO    46      41.494  43.842  22.123  1.00  0.00           H  
ATOM    641  CA  PRO    46      40.844  44.945  23.871  1.00  0.00           C  
ATOM    642  HA  PRO    46      39.940  44.351  23.736  1.00  0.00           H  
ATOM    643  C   PRO    46      41.254  44.900  25.340  1.00  0.00           C  
ATOM    644  O   PRO    46      42.365  45.282  25.698  1.00  0.00           O  
ATOM    645  N   GLY    47      40.343  44.438  26.192  1.00  0.00           N  
ATOM    646  H   GLY    47      39.454  44.131  25.824  1.00  0.00           H  
ATOM    647  CA  GLY    47      40.563  44.353  27.631  1.00  0.00           C  
ATOM    648  HA2 GLY    47      39.992  43.509  28.018  1.00  0.00           H  
ATOM    649  HA3 GLY    47      41.622  44.173  27.814  1.00  0.00           H  
ATOM    650  C   GLY    47      40.141  45.609  28.388  1.00  0.00           C  
ATOM    651  O   GLY    47      40.563  45.811  29.528  1.00  0.00           O  
ATOM    652  N   ALA    48      39.341  46.466  27.758  1.00  0.00           N  
ATOM    653  H   ALA    48      39.151  46.321  26.777  1.00  0.00           H  
ATOM    654  CA  ALA    48      38.734  47.596  28.425  1.00  0.00           C  
ATOM    655  HA  ALA    48      39.506  48.128  28.981  1.00  0.00           H  
ATOM    656  CB  ALA    48      38.129  48.551  27.391  1.00  0.00           C  
ATOM    657  HB1 ALA    48      37.708  49.418  27.899  1.00  0.00           H  
ATOM    658  HB2 ALA    48      37.343  48.037  26.838  1.00  0.00           H  
ATOM    659  HB3 ALA    48      38.906  48.877  26.699  1.00  0.00           H  
ATOM    660  C   ALA    48      37.686  47.100  29.404  1.00  0.00           C  
ATOM    661  O   ALA    48      37.208  45.967  29.319  1.00  0.00           O  
ATOM    662  N   HIE    49      37.311  47.958  30.340  1.00  0.00           N  
ATOM    663  H   HIE    49      37.707  48.887  30.354  1.00  0.00           H  
ATOM    664  CA  HIE    49      36.341  47.579  31.343  1.00  0.00           C  
ATOM    665  HA  HIE    49      36.687  46.664  31.825  1.00  0.00           H  
ATOM    666  CB  HIE    49      36.239  48.671  32.406  1.00  0.00           C  
ATOM    667  HB2 HIE    49      37.233  49.073  32.604  1.00  0.00           H  
ATOM    668  HB3 HIE    49      35.593  49.470  32.041  1.00  0.00           H  
ATOM    669  CG  HIE    49      35.670  48.115  33.677  1.00  0.00           C  
ATOM    670  ND1 HIE    49      34.560  47.280  33.764  1.00  0.00           N  
ATOM    671  CE1 HIE    49      34.462  46.914  35.046  1.00  0.00           C  
ATOM    672  HE1 HIE    49      33.705  46.259  35.452  1.00  0.00           H  
ATOM    673  NE2 HIE    49      35.445  47.484  35.747  1.00  0.00           N  
ATOM    674  HE2 HIE    49      35.588  47.383  36.742  1.00  0.00           H  
ATOM    675  CD2 HIE    49      36.232  48.230  34.903  1.00  0.00           C  
ATOM    676  HD2 HIE    49      37.116  48.792  35.164  1.00  0.00           H  
ATOM    677  C   HIE    49      34.990  47.292  30.682  1.00  0.00           C  
ATOM    678  O   HIE    49      34.441  48.156  29.993  1.00  0.00           O  
ATOM    679  N   VAL    50      34.434  46.101  30.911  1.00  0.00           N  
ATOM    680  H   VAL    50      34.943  45.437  31.477  1.00  0.00           H  
ATOM    681  CA  VAL    50      33.119  45.702  30.383  1.00  0.00           C  
ATOM    682  HA  VAL    50      33.173  45.753  29.296  1.00  0.00           H  
ATOM    683  CB  VAL    50      32.779  44.242  30.763  1.00  0.00           C  
ATOM    684  HB  VAL    50      31.866  43.969  30.233  1.00  0.00           H  
ATOM    685  CG1 VAL    50      33.875  43.249  30.338  1.00  0.00           C  
ATOM    686 HG11 VAL    50      34.079  43.366  29.274  1.00  0.00           H  
ATOM    687 HG12 VAL    50      33.538  42.231  30.534  1.00  0.00           H  
ATOM    688 HG13 VAL    50      34.784  43.447  30.906  1.00  0.00           H  
ATOM    689  CG2 VAL    50      32.515  44.054  32.263  1.00  0.00           C  
ATOM    690 HG21 VAL    50      31.740  44.749  32.586  1.00  0.00           H  
ATOM    691 HG22 VAL    50      32.186  43.032  32.448  1.00  0.00           H  
ATOM    692 HG23 VAL    50      33.432  44.247  32.820  1.00  0.00           H  
ATOM    693  C   VAL    50      31.993  46.647  30.835  1.00  0.00           C  
ATOM    694  O   VAL    50      30.932  46.679  30.224  1.00  0.00           O  
ATOM    695  N   LYS    51      32.218  47.456  31.876  1.00  0.00           N  
ATOM    696  H   LYS    51      33.091  47.338  32.370  1.00  0.00           H  
ATOM    697  CA  LYS    51      31.311  48.499  32.363  1.00  0.00           C  
ATOM    698  HA  LYS    51      30.417  48.016  32.756  1.00  0.00           H  
ATOM    699  CB  LYS    51      32.003  49.243  33.520  1.00  0.00           C  
ATOM    700  HB2 LYS    51      32.258  48.506  34.282  1.00  0.00           H  
ATOM    701  HB3 LYS    51      32.928  49.678  33.142  1.00  0.00           H  
ATOM    702  CG  LYS    51      31.190  50.358  34.201  1.00  0.00           C  
ATOM    703  HG2 LYS    51      30.983  51.152  33.483  1.00  0.00           H  
ATOM    704  HG3 LYS    51      30.251  49.950  34.575  1.00  0.00           H  
ATOM    705  CD  LYS    51      32.014  50.923  35.377  1.00  0.00           C  
ATOM    706  HD2 LYS    51      32.331  50.096  36.012  1.00  0.00           H  
ATOM    707  HD3 LYS    51      32.897  51.425  34.982  1.00  0.00           H  
ATOM    708  CE  LYS    51      31.211  51.919  36.228  1.00  0.00           C  
ATOM    709  HE2 LYS    51      30.869  52.734  35.590  1.00  0.00           H  
ATOM    710  HE3 LYS    51      30.345  51.410  36.651  1.00  0.00           H  
ATOM    711  NZ  LYS    51      32.033  52.486  37.336  1.00  0.00           N  
ATOM    712  HZ1 LYS    51      31.746  53.437  37.516  1.00  0.00           H  
ATOM    713  HZ2 LYS    51      31.902  51.931  38.170  1.00  0.00           H  
ATOM    714  HZ3 LYS    51      33.008  52.473  37.073  1.00  0.00           H  
ATOM    715  C   LYS    51      30.886  49.455  31.253  1.00  0.00           C  
ATOM    716  O   LYS    51      29.777  49.961  31.322  1.00  0.00           O  
ATOM    717  N   ASN    52      31.731  49.702  30.248  1.00  0.00           N  
ATOM    718  H   ASN    52      32.623  49.228  30.228  1.00  0.00           H  
ATOM    719  CA  ASN    52      31.398  50.644  29.172  1.00  0.00           C  
ATOM    720  HA  ASN    52      30.944  51.524  29.627  1.00  0.00           H  
ATOM    721  CB  ASN    52      32.687  51.093  28.462  1.00  0.00           C  
ATOM    722  HB2 ASN    52      32.808  50.510  27.549  1.00  0.00           H  
ATOM    723  HB3 ASN    52      33.538  50.909  29.118  1.00  0.00           H  
ATOM    724  CG  ASN    52      32.649  52.572  28.100  1.00  0.00           C  
ATOM    725  OD1 ASN    52      33.472  53.336  28.569  1.00  0.00           O  
ATOM    726  ND2 ASN    52      31.706  53.020  27.299  1.00  0.00           N  
ATOM    727 HD21 ASN    52      31.020  52.383  26.921  1.00  0.00           H  
ATOM    728 HD22 ASN    52      31.668  54.001  27.062  1.00  0.00           H  
ATOM    729  C   ASN    52      30.397  50.073  28.147  1.00  0.00           C  
ATOM    730  O   ASN    52      29.938  50.795  27.266  1.00  0.00           O  
ATOM    731  N   ILE    53      30.086  48.781  28.212  1.00  0.00           N  
ATOM    732  H   ILE    53      30.585  48.196  28.867  1.00  0.00           H  
ATOM    733  CA  ILE    53      29.055  48.172  27.378  1.00  0.00           C  
ATOM    734  HA  ILE    53      29.117  48.578  26.368  1.00  0.00           H  
ATOM    735  CB  ILE    53      29.239  46.631  27.330  1.00  0.00           C  
ATOM    736  HB  ILE    53      29.156  46.241  28.345  1.00  0.00           H  
ATOM    737  CG2 ILE    53      28.117  46.010  26.475  1.00  0.00           C  
ATOM    738 HG21 ILE    53      28.243  44.928  26.439  1.00  0.00           H  
ATOM    739 HG22 ILE    53      28.165  46.415  25.464  1.00  0.00           H  
ATOM    740 HG23 ILE    53      27.149  46.248  26.917  1.00  0.00           H  
ATOM    741  CG1 ILE    53      30.632  46.241  26.765  1.00  0.00           C  
ATOM    742 HG12 ILE    53      30.643  46.454  25.696  1.00  0.00           H  
ATOM    743 HG13 ILE    53      31.392  46.850  27.253  1.00  0.00           H  
ATOM    744  CD1 ILE    53      30.978  44.762  26.969  1.00  0.00           C  
ATOM    745 HD11 ILE    53      31.964  44.558  26.551  1.00  0.00           H  
ATOM    746 HD12 ILE    53      30.235  44.143  26.466  1.00  0.00           H  
ATOM    747 HD13 ILE    53      30.981  44.533  28.035  1.00  0.00           H  
ATOM    748  C   ILE    53      27.720  48.565  28.005  1.00  0.00           C  
ATOM    749  O   ILE    53      27.334  47.980  29.000  1.00  0.00           O  
ATOM    750  N   GLU    54      27.044  49.606  27.529  1.00  0.00           N  
ATOM    751  H   GLU    54      27.326  50.057  26.670  1.00  0.00           H  
ATOM    752  CA  GLU    54      25.875  50.086  28.283  1.00  0.00           C  
ATOM    753  HA  GLU    54      26.159  50.078  29.335  1.00  0.00           H  
ATOM    754  CB  GLU    54      25.571  51.551  27.921  1.00  0.00           C  
ATOM    755  HB2 GLU    54      26.513  52.096  27.868  1.00  0.00           H  
ATOM    756  HB3 GLU    54      25.093  51.579  26.942  1.00  0.00           H  
ATOM    757  CG  GLU    54      24.654  52.257  28.943  1.00  0.00           C  
ATOM    758  HG2 GLU    54      24.642  53.324  28.718  1.00  0.00           H  
ATOM    759  HG3 GLU    54      23.643  51.864  28.839  1.00  0.00           H  
ATOM    760  CD  GLU    54      25.113  52.069  30.402  1.00  0.00           C  
ATOM    761  OE1 GLU    54      24.253  51.710  31.234  1.00  0.00           O  
ATOM    762  OE2 GLU    54      26.333  52.168  30.654  1.00  0.00           O  
ATOM    763  C   GLU    54      24.647  49.157  28.151  1.00  0.00           C  
ATOM    764  O   GLU    54      23.759  49.173  28.999  1.00  0.00           O  
ATOM    765  N   ASP    55      24.607  48.285  27.142  1.00  0.00           N  
ATOM    766  H   ASP    55      25.332  48.302  26.439  1.00  0.00           H  
ATOM    767  CA  ASP    55      23.523  47.302  27.042  1.00  0.00           C  
ATOM    768  HA  ASP    55      22.575  47.833  27.129  1.00  0.00           H  
ATOM    769  CB  ASP    55      23.547  46.591  25.695  1.00  0.00           C  
ATOM    770  HB2 ASP    55      23.361  47.309  24.896  1.00  0.00           H  
ATOM    771  HB3 ASP    55      24.519  46.120  25.546  1.00  0.00           H  
ATOM    772  CG  ASP    55      22.454  45.524  25.695  1.00  0.00           C  
ATOM    773  OD1 ASP    55      22.744  44.402  26.171  1.00  0.00           O  
ATOM    774  OD2 ASP    55      21.324  45.874  25.310  1.00  0.00           O  
ATOM    775  C   ASP    55      23.611  46.280  28.201  1.00  0.00           C  
ATOM    776  O   ASP    55      24.685  45.713  28.434  1.00  0.00           O  
ATOM    777  N   PRO    56      22.528  46.048  28.971  1.00  0.00           N  
ATOM    778  CD  PRO    56      21.180  46.551  28.759  1.00  0.00           C  
ATOM    779  HD2 PRO    56      20.847  46.333  27.744  1.00  0.00           H  
ATOM    780  HD3 PRO    56      21.147  47.625  28.942  1.00  0.00           H  
ATOM    781  CG  PRO    56      20.311  45.819  29.774  1.00  0.00           C  
ATOM    782  HG2 PRO    56      19.456  46.427  30.070  1.00  0.00           H  
ATOM    783  HG3 PRO    56      19.978  44.862  29.372  1.00  0.00           H  
ATOM    784  CB  PRO    56      21.265  45.605  30.946  1.00  0.00           C  
ATOM    785  HB2 PRO    56      20.988  44.717  31.514  1.00  0.00           H  
ATOM    786  HB3 PRO    56      21.273  46.482  31.594  1.00  0.00           H  
ATOM    787  CA  PRO    56      22.633  45.422  30.280  1.00  0.00           C  
ATOM    788  HA  PRO    56      23.369  45.976  30.862  1.00  0.00           H  
ATOM    789  C   PRO    56      23.056  43.952  30.256  1.00  0.00           C  
ATOM    790  O   PRO    56      23.831  43.561  31.132  1.00  0.00           O  
ATOM    791  N   ASP    57      22.598  43.132  29.299  1.00  0.00           N  
ATOM    792  H   ASP    57      21.946  43.482  28.611  1.00  0.00           H  
ATOM    793  CA  ASP    57      23.036  41.722  29.239  1.00  0.00           C  
ATOM    794  HA  ASP    57      23.530  41.527  30.191  1.00  0.00           H  
ATOM    795  CB  ASP    57      21.899  40.697  29.146  1.00  0.00           C  
ATOM    796  HB2 ASP    57      21.448  40.752  28.155  1.00  0.00           H  
ATOM    797  HB3 ASP    57      21.144  40.928  29.898  1.00  0.00           H  
ATOM    798  CG  ASP    57      22.435  39.258  29.383  1.00  0.00           C  
ATOM    799  OD1 ASP    57      22.155  38.388  28.533  1.00  0.00           O  
ATOM    800  OD2 ASP    57      23.109  39.033  30.420  1.00  0.00           O  
ATOM    801  C   ASP    57      24.090  41.478  28.175  1.00  0.00           C  
ATOM    802  O   ASP    57      24.778  40.485  28.263  1.00  0.00           O  
ATOM    803  N   SER    58      24.384  42.414  27.282  1.00  0.00           N  
ATOM    804  H   SER    58      23.723  43.148  27.072  1.00  0.00           H  
ATOM    805  CA  SER    58      25.681  42.367  26.606  1.00  0.00           C  
ATOM    806  HA  SER    58      25.794  41.392  26.133  1.00  0.00           H  
ATOM    807  CB  SER    58      25.765  43.444  25.533  1.00  0.00           C  
ATOM    808  HB2 SER    58      26.694  43.324  24.975  1.00  0.00           H  
ATOM    809  HB3 SER    58      25.751  44.426  26.005  1.00  0.00           H  
ATOM    810  OG  SER    58      24.671  43.336  24.646  1.00  0.00           O  
ATOM    811  HG  SER    58      23.872  43.638  25.084  1.00  0.00           H  
ATOM    812  C   SER    58      26.790  42.539  27.652  1.00  0.00           C  
ATOM    813  O   SER    58      27.757  41.782  27.687  1.00  0.00           O  
ATOM    814  N   ARG    59      26.619  43.488  28.578  1.00  0.00           N  
ATOM    815  H   ARG    59      25.817  44.096  28.490  1.00  0.00           H  
ATOM    816  CA  ARG    59      27.523  43.701  29.713  1.00  0.00           C  
ATOM    817  HA  ARG    59      28.532  43.847  29.328  1.00  0.00           H  
ATOM    818  CB  ARG    59      27.084  44.984  30.421  1.00  0.00           C  
ATOM    819  HB2 ARG    59      27.094  45.792  29.690  1.00  0.00           H  
ATOM    820  HB3 ARG    59      26.061  44.851  30.774  1.00  0.00           H  
ATOM    821  CG  ARG    59      27.958  45.411  31.611  1.00  0.00           C  
ATOM    822  HG2 ARG    59      27.633  44.865  32.497  1.00  0.00           H  
ATOM    823  HG3 ARG    59      28.996  45.155  31.398  1.00  0.00           H  
ATOM    824  CD  ARG    59      27.864  46.925  31.900  1.00  0.00           C  
ATOM    825  HD2 ARG    59      28.290  47.117  32.885  1.00  0.00           H  
ATOM    826  HD3 ARG    59      28.447  47.463  31.153  1.00  0.00           H  
ATOM    827  NE  ARG    59      26.475  47.434  31.880  1.00  0.00           N  
ATOM    828  HE  ARG    59      25.738  46.743  31.896  1.00  0.00           H  
ATOM    829  CZ  ARG    59      26.096  48.715  31.843  1.00  0.00           C  
ATOM    830  NH1 ARG    59      26.957  49.707  31.919  1.00  0.00           N  
ATOM    831 HH11 ARG    59      27.944  49.513  32.007  1.00  0.00           H  
ATOM    832 HH12 ARG    59      26.631  50.662  31.889  1.00  0.00           H  
ATOM    833  NH2 ARG    59      24.824  49.009  31.731  1.00  0.00           N  
ATOM    834 HH21 ARG    59      24.138  48.270  31.672  1.00  0.00           H  
ATOM    835 HH22 ARG    59      24.529  49.975  31.704  1.00  0.00           H  
ATOM    836  C   ARG    59      27.535  42.508  30.652  1.00  0.00           C  
ATOM    837  O   ARG    59      28.600  42.036  31.035  1.00  0.00           O  
ATOM    838  N   SER    60      26.373  42.010  31.054  1.00  0.00           N  
ATOM    839  H   SER    60      25.510  42.416  30.722  1.00  0.00           H  
ATOM    840  CA  SER    60      26.338  40.876  31.976  1.00  0.00           C  
ATOM    841  HA  SER    60      27.066  41.082  32.761  1.00  0.00           H  
ATOM    842  CB  SER    60      24.973  40.768  32.652  1.00  0.00           C  
ATOM    843  HB2 SER    60      24.217  40.514  31.909  1.00  0.00           H  
ATOM    844  HB3 SER    60      25.006  39.993  33.417  1.00  0.00           H  
ATOM    845  OG  SER    60      24.651  42.010  33.250  1.00  0.00           O  
ATOM    846  HG  SER    60      24.342  42.620  32.576  1.00  0.00           H  
ATOM    847  C   SER    60      26.769  39.566  31.297  1.00  0.00           C  
ATOM    848  O   SER    60      27.310  38.695  31.971  1.00  0.00           O  
ATOM    849  N   LEU    61      26.656  39.447  29.974  1.00  0.00           N  
ATOM    850  H   LEU    61      26.119  40.143  29.477  1.00  0.00           H  
ATOM    851  CA  LEU    61      27.265  38.367  29.205  1.00  0.00           C  
ATOM    852  HA  LEU    61      27.047  37.428  29.715  1.00  0.00           H  
ATOM    853  CB  LEU    61      26.681  38.281  27.786  1.00  0.00           C  
ATOM    854  HB2 LEU    61      25.611  38.090  27.870  1.00  0.00           H  
ATOM    855  HB3 LEU    61      26.825  39.242  27.292  1.00  0.00           H  
ATOM    856  CG  LEU    61      27.298  37.177  26.902  1.00  0.00           C  
ATOM    857  HG  LEU    61      28.367  37.365  26.803  1.00  0.00           H  
ATOM    858  CD1 LEU    61      27.096  35.758  27.461  1.00  0.00           C  
ATOM    859 HD11 LEU    61      27.553  35.687  28.448  1.00  0.00           H  
ATOM    860 HD12 LEU    61      27.562  35.035  26.792  1.00  0.00           H  
ATOM    861 HD13 LEU    61      26.030  35.546  27.538  1.00  0.00           H  
ATOM    862  CD2 LEU    61      26.653  37.268  25.515  1.00  0.00           C  
ATOM    863 HD21 LEU    61      27.072  36.497  24.868  1.00  0.00           H  
ATOM    864 HD22 LEU    61      26.852  38.250  25.086  1.00  0.00           H  
ATOM    865 HD23 LEU    61      25.577  37.122  25.605  1.00  0.00           H  
ATOM    866  C   LEU    61      28.776  38.537  29.163  1.00  0.00           C  
ATOM    867  O   LEU    61      29.480  37.564  29.334  1.00  0.00           O  
ATOM    868  N   ALA    62      29.304  39.745  29.002  1.00  0.00           N  
ATOM    869  H   ALA    62      28.688  40.527  28.831  1.00  0.00           H  
ATOM    870  CA  ALA    62      30.746  39.982  29.064  1.00  0.00           C  
ATOM    871  HA  ALA    62      31.226  39.354  28.313  1.00  0.00           H  
ATOM    872  CB  ALA    62      31.017  41.444  28.708  1.00  0.00           C  
ATOM    873  HB1 ALA    62      32.089  41.636  28.750  1.00  0.00           H  
ATOM    874  HB2 ALA    62      30.504  42.092  29.419  1.00  0.00           H  
ATOM    875  HB3 ALA    62      30.651  41.647  27.702  1.00  0.00           H  
ATOM    876  C   ALA    62      31.325  39.610  30.445  1.00  0.00           C  
ATOM    877  O   ALA    62      32.423  39.057  30.540  1.00  0.00           O  
ATOM    878  N   GLN    63      30.570  39.851  31.521  1.00  0.00           N  
ATOM    879  H   GLN    63      29.734  40.407  31.410  1.00  0.00           H  
ATOM    880  CA  GLN    63      30.902  39.343  32.856  1.00  0.00           C  
ATOM    881  HA  GLN    63      31.906  39.681  33.114  1.00  0.00           H  
ATOM    882  CB  GLN    63      29.914  39.891  33.913  1.00  0.00           C  
ATOM    883  HB2 GLN    63      28.908  39.595  33.616  1.00  0.00           H  
ATOM    884  HB3 GLN    63      30.141  39.423  34.871  1.00  0.00           H  
ATOM    885  CG  GLN    63      29.918  41.420  34.107  1.00  0.00           C  
ATOM    886  HG2 GLN    63      28.964  41.722  34.539  1.00  0.00           H  
ATOM    887  HG3 GLN    63      30.037  41.901  33.136  1.00  0.00           H  
ATOM    888  CD  GLN    63      31.038  41.878  35.027  1.00  0.00           C  
ATOM    889  OE1 GLN    63      32.200  41.851  34.666  1.00  0.00           O  
ATOM    890  NE2 GLN    63      30.730  42.323  36.226  1.00  0.00           N  
ATOM    891 HE21 GLN    63      29.765  42.350  36.522  1.00  0.00           H  
ATOM    892 HE22 GLN    63      31.459  42.637  36.851  1.00  0.00           H  
ATOM    893  C   GLN    63      30.894  37.799  32.846  1.00  0.00           C  
ATOM    894  O   GLN    63      31.902  37.173  33.152  1.00  0.00           O  
ATOM    895  N   ARG    64      29.762  37.192  32.479  1.00  0.00           N  
ATOM    896  H   ARG    64      29.005  37.791  32.183  1.00  0.00           H  
ATOM    897  CA  ARG    64      29.500  35.739  32.460  1.00  0.00           C  
ATOM    898  HA  ARG    64      29.547  35.368  33.484  1.00  0.00           H  
ATOM    899  CB  ARG    64      28.055  35.575  31.951  1.00  0.00           C  
ATOM    900  HB2 ARG    64      27.402  36.102  32.646  1.00  0.00           H  
ATOM    901  HB3 ARG    64      27.981  36.065  30.980  1.00  0.00           H  
ATOM    902  CG  ARG    64      27.516  34.149  31.806  1.00  0.00           C  
ATOM    903  HG2 ARG    64      27.843  33.557  32.661  1.00  0.00           H  
ATOM    904  HG3 ARG    64      27.912  33.707  30.892  1.00  0.00           H  
ATOM    905  CD  ARG    64      25.968  34.140  31.747  1.00  0.00           C  
ATOM    906  HD2 ARG    64      25.637  33.102  31.749  1.00  0.00           H  
ATOM    907  HD3 ARG    64      25.585  34.627  32.644  1.00  0.00           H  
ATOM    908  NE  ARG    64      25.375  34.811  30.556  1.00  0.00           N  
ATOM    909  HE  ARG    64      25.495  34.337  29.672  1.00  0.00           H  
ATOM    910  CZ  ARG    64      24.699  35.972  30.518  1.00  0.00           C  
ATOM    911  NH1 ARG    64      23.963  36.280  29.482  1.00  0.00           N  
ATOM    912 HH11 ARG    64      23.900  35.644  28.700  1.00  0.00           H  
ATOM    913 HH12 ARG    64      23.457  37.154  29.464  1.00  0.00           H  
ATOM    914  NH2 ARG    64      24.726  36.851  31.494  1.00  0.00           N  
ATOM    915 HH21 ARG    64      25.275  36.669  32.322  1.00  0.00           H  
ATOM    916 HH22 ARG    64      24.198  37.708  31.416  1.00  0.00           H  
ATOM    917  C   ARG    64      30.525  34.968  31.620  1.00  0.00           C  
ATOM    918  O   ARG    64      31.022  33.936  32.037  1.00  0.00           O  
ATOM    919  N   ALA    65      30.896  35.496  30.465  1.00  0.00           N  
ATOM    920  H   ALA    65      30.465  36.371  30.203  1.00  0.00           H  
ATOM    921  CA  ALA    65      31.868  34.934  29.534  1.00  0.00           C  
ATOM    922  HA  ALA    65      31.532  33.940  29.239  1.00  0.00           H  
ATOM    923  CB  ALA    65      31.911  35.825  28.290  1.00  0.00           C  
ATOM    924  HB1 ALA    65      32.711  35.490  27.630  1.00  0.00           H  
ATOM    925  HB2 ALA    65      32.095  36.857  28.589  1.00  0.00           H  
ATOM    926  HB3 ALA    65      30.958  35.763  27.765  1.00  0.00           H  
ATOM    927  C   ALA    65      33.267  34.816  30.146  1.00  0.00           C  
ATOM    928  O   ALA    65      34.076  34.027  29.666  1.00  0.00           O  
ATOM    929  N   SER    66      33.555  35.577  31.204  1.00  0.00           N  
ATOM    930  H   SER    66      32.841  36.196  31.560  1.00  0.00           H  
ATOM    931  CA  SER    66      34.854  35.557  31.872  1.00  0.00           C  
ATOM    932  HA  SER    66      35.626  35.428  31.114  1.00  0.00           H  
ATOM    933  CB  SER    66      35.086  36.898  32.568  1.00  0.00           C  
ATOM    934  HB2 SER    66      34.371  37.009  33.383  1.00  0.00           H  
ATOM    935  HB3 SER    66      36.099  36.926  32.970  1.00  0.00           H  
ATOM    936  OG  SER    66      34.916  37.964  31.645  1.00  0.00           O  
ATOM    937  HG  SER    66      34.021  38.304  31.710  1.00  0.00           H  
ATOM    938  C   SER    66      34.988  34.419  32.894  1.00  0.00           C  
ATOM    939  O   SER    66      36.041  34.291  33.525  1.00  0.00           O  
ATOM    940  N   GLU    67      33.935  33.620  33.107  1.00  0.00           N  
ATOM    941  H   GLU    67      33.139  33.709  32.492  1.00  0.00           H  
ATOM    942  CA  GLU    67      33.870  32.625  34.179  1.00  0.00           C  
ATOM    943  HA  GLU    67      34.409  33.043  35.030  1.00  0.00           H  
ATOM    944  CB  GLU    67      32.421  32.398  34.639  1.00  0.00           C  
ATOM    945  HB2 GLU    67      31.822  32.126  33.770  1.00  0.00           H  
ATOM    946  HB3 GLU    67      32.404  31.571  35.349  1.00  0.00           H  
ATOM    947  CG  GLU    67      31.787  33.631  35.300  1.00  0.00           C  
ATOM    948  HG2 GLU    67      31.602  34.397  34.547  1.00  0.00           H  
ATOM    949  HG3 GLU    67      32.458  34.023  36.064  1.00  0.00           H  
ATOM    950  CD  GLU    67      30.466  33.210  35.943  1.00  0.00           C  
ATOM    951  OE1 GLU    67      29.456  33.119  35.209  1.00  0.00           O  
ATOM    952  OE2 GLU    67      30.519  32.778  37.114  1.00  0.00           O  
ATOM    953  C   GLU    67      34.565  31.294  33.821  1.00  0.00           C  
ATOM    954  O   GLU    67      33.981  30.212  33.915  1.00  0.00           O  
ATOM    955  N   GLY    68      35.859  31.360  33.522  1.00  0.00           N  
ATOM    956  H   GLY    68      36.230  32.209  33.119  1.00  0.00           H  
ATOM    957  CA  GLY    68      36.755  30.235  33.762  1.00  0.00           C  
ATOM    958  HA2 GLY    68      37.781  30.592  33.678  1.00  0.00           H  
ATOM    959  HA3 GLY    68      36.594  29.872  34.777  1.00  0.00           H  
ATOM    960  C   GLY    68      36.572  29.069  32.791  1.00  0.00           C  
ATOM    961  O   GLY    68      36.061  29.247  31.677  1.00  0.00           O  
ATOM    962  N   PRO    69      37.009  27.857  33.183  1.00  0.00           N  
ATOM    963  CD  PRO    69      37.779  27.565  34.388  1.00  0.00           C  
ATOM    964  HD2 PRO    69      37.265  27.955  35.266  1.00  0.00           H  
ATOM    965  HD3 PRO    69      38.772  28.008  34.311  1.00  0.00           H  
ATOM    966  CG  PRO    69      37.892  26.043  34.476  1.00  0.00           C  
ATOM    967  HG2 PRO    69      38.898  25.747  34.774  1.00  0.00           H  
ATOM    968  HG3 PRO    69      37.158  25.649  35.179  1.00  0.00           H  
ATOM    969  CB  PRO    69      37.582  25.561  33.058  1.00  0.00           C  
ATOM    970  HB2 PRO    69      37.106  24.581  33.076  1.00  0.00           H  
ATOM    971  HB3 PRO    69      38.493  25.530  32.460  1.00  0.00           H  
ATOM    972  CA  PRO    69      36.624  26.622  32.516  1.00  0.00           C  
ATOM    973  HA  PRO    69      36.757  26.726  31.439  1.00  0.00           H  
ATOM    974  C   PRO    69      35.144  26.335  32.836  1.00  0.00           C  
ATOM    975  O   PRO    69      34.799  25.433  33.591  1.00  0.00           O  
ATOM    976  N   GLY    70      34.269  27.171  32.296  1.00  0.00           N  
ATOM    977  H   GLY    70      34.602  27.798  31.577  1.00  0.00           H  
ATOM    978  CA  GLY    70      32.865  27.251  32.663  1.00  0.00           C  
ATOM    979  HA2 GLY    70      32.796  27.508  33.720  1.00  0.00           H  
ATOM    980  HA3 GLY    70      32.403  26.276  32.506  1.00  0.00           H  
ATOM    981  C   GLY    70      32.095  28.300  31.855  1.00  0.00           C  
ATOM    982  O   GLY    70      30.869  28.337  31.951  1.00  0.00           O  
ATOM    983  N   ALA    71      32.773  29.110  31.034  1.00  0.00           N  
ATOM    984  H   ALA    71      33.782  29.100  31.085  1.00  0.00           H  
ATOM    985  CA  ALA    71      32.147  30.006  30.071  1.00  0.00           C  
ATOM    986  HA  ALA    71      31.212  29.557  29.737  1.00  0.00           H  
ATOM    987  CB  ALA    71      31.832  31.329  30.759  1.00  0.00           C  
ATOM    988  HB1 ALA    71      31.363  32.007  30.046  1.00  0.00           H  
ATOM    989  HB2 ALA    71      32.755  31.774  31.130  1.00  0.00           H  
ATOM    990  HB3 ALA    71      31.153  31.152  31.593  1.00  0.00           H  
ATOM    991  C   ALA    71      33.067  30.191  28.849  1.00  0.00           C  
ATOM    992  O   ALA    71      34.123  29.555  28.763  1.00  0.00           O  
ATOM    993  N   GLY    72      32.655  31.014  27.883  1.00  0.00           N  
ATOM    994  H   GLY    72      31.810  31.542  28.047  1.00  0.00           H  
ATOM    995  CA  GLY    72      33.337  31.206  26.607  1.00  0.00           C  
ATOM    996  HA2 GLY    72      34.387  31.436  26.791  1.00  0.00           H  
ATOM    997  HA3 GLY    72      33.265  30.292  26.018  1.00  0.00           H  
ATOM    998  C   GLY    72      32.695  32.360  25.833  1.00  0.00           C  
ATOM    999  O   GLY    72      31.912  33.117  26.402  1.00  0.00           O  
ATOM   1000  N   ALA    73      33.070  32.506  24.563  1.00  0.00           N  
ATOM   1001  H   ALA    73      33.615  31.755  24.165  1.00  0.00           H  
ATOM   1002  CA  ALA    73      32.777  33.638  23.682  1.00  0.00           C  
ATOM   1003  HA  ALA    73      33.548  34.388  23.858  1.00  0.00           H  
ATOM   1004  CB  ALA    73      32.910  33.190  22.225  1.00  0.00           C  
ATOM   1005  HB1 ALA    73      32.693  34.030  21.565  1.00  0.00           H  
ATOM   1006  HB2 ALA    73      33.926  32.840  22.044  1.00  0.00           H  
ATOM   1007  HB3 ALA    73      32.206  32.381  22.028  1.00  0.00           H  
ATOM   1008  C   ALA    73      31.422  34.323  23.907  1.00  0.00           C  
ATOM   1009  O   ALA    73      30.377  33.786  23.556  1.00  0.00           O  
ATOM   1010  N   ALA    74      31.463  35.592  24.325  1.00  0.00           N  
ATOM   1011  H   ALA    74      32.354  35.966  24.619  1.00  0.00           H  
ATOM   1012  CA  ALA    74      30.293  36.473  24.382  1.00  0.00           C  
ATOM   1013  HA  ALA    74      29.543  36.000  25.016  1.00  0.00           H  
ATOM   1014  CB  ALA    74      30.709  37.796  25.039  1.00  0.00           C  
ATOM   1015  HB1 ALA    74      29.849  38.464  25.089  1.00  0.00           H  
ATOM   1016  HB2 ALA    74      31.077  37.601  26.046  1.00  0.00           H  
ATOM   1017  HB3 ALA    74      31.497  38.263  24.448  1.00  0.00           H  
ATOM   1018  C   ALA    74      29.654  36.743  22.999  1.00  0.00           C  
ATOM   1019  O   ALA    74      28.636  37.418  22.916  1.00  0.00           O  
ATOM   1020  N   THR    75      30.217  36.222  21.904  1.00  0.00           N  
ATOM   1021  H   THR    75      31.125  35.789  21.990  1.00  0.00           H  
ATOM   1022  CA  THR    75      29.578  36.250  20.584  1.00  0.00           C  
ATOM   1023  HA  THR    75      29.267  37.273  20.373  1.00  0.00           H  
ATOM   1024  CB  THR    75      30.580  35.814  19.506  1.00  0.00           C  
ATOM   1025  HB  THR    75      30.072  35.783  18.542  1.00  0.00           H  
ATOM   1026  CG2 THR    75      31.778  36.768  19.407  1.00  0.00           C  
ATOM   1027 HG21 THR    75      32.459  36.418  18.631  1.00  0.00           H  
ATOM   1028 HG22 THR    75      32.300  36.795  20.363  1.00  0.00           H  
ATOM   1029 HG23 THR    75      31.426  37.769  19.157  1.00  0.00           H  
ATOM   1030  OG1 THR    75      31.064  34.523  19.810  1.00  0.00           O  
ATOM   1031  HG1 THR    75      30.327  33.912  19.876  1.00  0.00           H  
ATOM   1032  C   THR    75      28.340  35.342  20.523  1.00  0.00           C  
ATOM   1033  O   THR    75      27.604  35.382  19.543  1.00  0.00           O  
ATOM   1034  N   VAL    76      28.108  34.513  21.543  1.00  0.00           N  
ATOM   1035  H   VAL    76      28.820  34.439  22.256  1.00  0.00           H  
ATOM   1036  CA  VAL    76      26.907  33.707  21.706  1.00  0.00           C  
ATOM   1037  HA  VAL    76      26.128  34.122  21.067  1.00  0.00           H  
ATOM   1038  CB  VAL    76      27.164  32.244  21.271  1.00  0.00           C  
ATOM   1039  HB  VAL    76      27.310  32.251  20.191  1.00  0.00           H  
ATOM   1040  CG1 VAL    76      28.419  31.603  21.896  1.00  0.00           C  
ATOM   1041 HG11 VAL    76      29.288  32.228  21.690  1.00  0.00           H  
ATOM   1042 HG12 VAL    76      28.283  31.514  22.974  1.00  0.00           H  
ATOM   1043 HG13 VAL    76      28.574  30.613  21.466  1.00  0.00           H  
ATOM   1044  CG2 VAL    76      25.933  31.369  21.556  1.00  0.00           C  
ATOM   1045 HG21 VAL    76      25.050  31.828  21.112  1.00  0.00           H  
ATOM   1046 HG22 VAL    76      26.084  30.379  21.125  1.00  0.00           H  
ATOM   1047 HG23 VAL    76      25.793  31.279  22.633  1.00  0.00           H  
ATOM   1048  C   VAL    76      26.461  33.849  23.158  1.00  0.00           C  
ATOM   1049  O   VAL    76      27.282  33.802  24.072  1.00  0.00           O  
ATOM   1050  N   ASN    77      25.168  34.088  23.378  1.00  0.00           N  
ATOM   1051  H   ASN    77      24.543  34.159  22.588  1.00  0.00           H  
ATOM   1052  CA  ASN    77      24.625  34.251  24.723  1.00  0.00           C  
ATOM   1053  HA  ASN    77      25.371  34.778  25.319  1.00  0.00           H  
ATOM   1054  CB  ASN    77      23.361  35.120  24.686  1.00  0.00           C  
ATOM   1055  HB2 ASN    77      23.529  35.973  24.028  1.00  0.00           H  
ATOM   1056  HB3 ASN    77      22.527  34.529  24.306  1.00  0.00           H  
ATOM   1057  CG  ASN    77      23.029  35.621  26.082  1.00  0.00           C  
ATOM   1058  OD1 ASN    77      23.347  34.990  27.079  1.00  0.00           O  
ATOM   1059  ND2 ASN    77      22.448  36.800  26.175  1.00  0.00           N  
ATOM   1060 HD21 ASN    77      22.218  37.317  25.339  1.00  0.00           H  
ATOM   1061 HD22 ASN    77      22.233  37.187  27.083  1.00  0.00           H  
ATOM   1062  C   ASN    77      24.396  32.881  25.371  1.00  0.00           C  
ATOM   1063  O   ASN    77      23.272  32.390  25.466  1.00  0.00           O  
ATOM   1064  N   SER    78      25.490  32.217  25.721  1.00  0.00           N  
ATOM   1065  H   SER    78      26.390  32.649  25.567  1.00  0.00           H  
ATOM   1066  CA  SER    78      25.444  30.895  26.317  1.00  0.00           C  
ATOM   1067  HA  SER    78      24.715  30.287  25.782  1.00  0.00           H  
ATOM   1068  CB  SER    78      26.823  30.248  26.195  1.00  0.00           C  
ATOM   1069  HB2 SER    78      27.560  30.859  26.716  1.00  0.00           H  
ATOM   1070  HB3 SER    78      26.798  29.252  26.636  1.00  0.00           H  
ATOM   1071  OG  SER    78      27.171  30.151  24.828  1.00  0.00           O  
ATOM   1072  HG  SER    78      28.037  29.745  24.746  1.00  0.00           H  
ATOM   1073  C   SER    78      25.045  30.972  27.801  1.00  0.00           C  
ATOM   1074  O   SER    78      25.370  31.953  28.486  1.00  0.00           O  
ATOM   1075  N   PRO    79      24.459  29.890  28.349  1.00  0.00           N  
ATOM   1076  CD  PRO    79      23.830  28.786  27.646  1.00  0.00           C  
ATOM   1077  HD2 PRO    79      23.154  29.158  26.876  1.00  0.00           H  
ATOM   1078  HD3 PRO    79      24.589  28.141  27.202  1.00  0.00           H  
ATOM   1079  CG  PRO    79      23.055  28.027  28.718  1.00  0.00           C  
ATOM   1080  HG2 PRO    79      22.966  26.971  28.463  1.00  0.00           H  
ATOM   1081  HG3 PRO    79      22.069  28.469  28.862  1.00  0.00           H  
ATOM   1082  CB  PRO    79      23.915  28.220  29.966  1.00  0.00           C  
ATOM   1083  HB2 PRO    79      23.296  28.221  30.863  1.00  0.00           H  
ATOM   1084  HB3 PRO    79      24.670  27.436  30.029  1.00  0.00           H  
ATOM   1085  CA  PRO    79      24.584  29.589  29.766  1.00  0.00           C  
ATOM   1086  HA  PRO    79      24.069  30.347  30.356  1.00  0.00           H  
ATOM   1087  C   PRO    79      26.065  29.524  30.169  1.00  0.00           C  
ATOM   1088  O   PRO    79      26.953  29.448  29.321  1.00  0.00           O  
ATOM   1089  N   GLY    80      26.323  29.445  31.471  1.00  0.00           N  
ATOM   1090  H   GLY    80      25.568  29.618  32.119  1.00  0.00           H  
ATOM   1091  CA  GLY    80      27.637  29.122  32.015  1.00  0.00           C  
ATOM   1092  HA2 GLY    80      28.292  28.782  31.213  1.00  0.00           H  
ATOM   1093  HA3 GLY    80      28.065  30.007  32.486  1.00  0.00           H  
ATOM   1094  C   GLY    80      27.483  28.017  33.051  1.00  0.00           C  
ATOM   1095  O   GLY    80      26.361  27.670  33.421  1.00  0.00           O  
ATOM   1096  N   ALA    81      28.597  27.462  33.510  1.00  0.00           N  
ATOM   1097  H   ALA    81      29.484  27.804  33.170  1.00  0.00           H  
ATOM   1098  CA  ALA    81      28.593  26.379  34.485  1.00  0.00           C  
ATOM   1099  HA  ALA    81      28.014  25.550  34.079  1.00  0.00           H  
ATOM   1100  CB  ALA    81      30.034  25.906  34.703  1.00  0.00           C  
ATOM   1101  HB1 ALA    81      30.045  25.095  35.431  1.00  0.00           H  
ATOM   1102  HB2 ALA    81      30.636  26.735  35.074  1.00  0.00           H  
ATOM   1103  HB3 ALA    81      30.447  25.552  33.759  1.00  0.00           H  
ATOM   1104  C   ALA    81      27.960  26.809  35.817  1.00  0.00           C  
ATOM   1105  O   ALA    81      27.886  27.997  36.139  1.00  0.00           O  
ATOM   1106  N   VAL    82      27.584  25.823  36.628  1.00  0.00           N  
ATOM   1107  H   VAL    82      27.514  24.892  36.243  1.00  0.00           H  
ATOM   1108  CA  VAL    82      27.265  26.007  38.048  1.00  0.00           C  
ATOM   1109  HA  VAL    82      26.532  26.808  38.146  1.00  0.00           H  
ATOM   1110  CB  VAL    82      26.647  24.687  38.588  1.00  0.00           C  
ATOM   1111  HB  VAL    82      27.329  23.869  38.355  1.00  0.00           H  
ATOM   1112  CG1 VAL    82      26.392  24.688  40.105  1.00  0.00           C  
ATOM   1113 HG11 VAL    82      27.327  24.882  40.631  1.00  0.00           H  
ATOM   1114 HG12 VAL    82      26.000  23.717  40.408  1.00  0.00           H  
ATOM   1115 HG13 VAL    82      25.668  25.465  40.351  1.00  0.00           H  
ATOM   1116  CG2 VAL    82      25.299  24.409  37.891  1.00  0.00           C  
ATOM   1117 HG21 VAL    82      25.443  24.401  36.811  1.00  0.00           H  
ATOM   1118 HG22 VAL    82      24.916  23.441  38.213  1.00  0.00           H  
ATOM   1119 HG23 VAL    82      24.585  25.188  38.157  1.00  0.00           H  
ATOM   1120  C   VAL    82      28.559  26.420  38.777  1.00  0.00           C  
ATOM   1121  O   VAL    82      29.655  26.187  38.267  1.00  0.00           O  
ATOM   1122  N   LYS    83      28.445  27.031  39.962  1.00  0.00           N  
ATOM   1123  H   LYS    83      27.519  27.290  40.272  1.00  0.00           H  
ATOM   1124  CA  LYS    83      29.576  27.350  40.841  1.00  0.00           C  
ATOM   1125  HA  LYS    83      30.442  26.791  40.487  1.00  0.00           H  
ATOM   1126  CB  LYS    83      29.923  28.858  40.773  1.00  0.00           C  
ATOM   1127  HB2 LYS    83      29.001  29.431  40.868  1.00  0.00           H  
ATOM   1128  HB3 LYS    83      30.581  29.107  41.606  1.00  0.00           H  
ATOM   1129  CG  LYS    83      30.617  29.257  39.452  1.00  0.00           C  
ATOM   1130  HG2 LYS    83      31.343  30.040  39.670  1.00  0.00           H  
ATOM   1131  HG3 LYS    83      31.147  28.389  39.060  1.00  0.00           H  
ATOM   1132  CD  LYS    83      29.660  29.776  38.372  1.00  0.00           C  
ATOM   1133  HD2 LYS    83      28.782  29.131  38.326  1.00  0.00           H  
ATOM   1134  HD3 LYS    83      29.351  30.792  38.619  1.00  0.00           H  
ATOM   1135  CE  LYS    83      30.365  29.774  37.010  1.00  0.00           C  
ATOM   1136  HE2 LYS    83      30.616  28.748  36.741  1.00  0.00           H  
ATOM   1137  HE3 LYS    83      31.281  30.361  37.079  1.00  0.00           H  
ATOM   1138  NZ  LYS    83      29.496  30.350  35.961  1.00  0.00           N  
ATOM   1139  HZ1 LYS    83      30.069  30.724  35.218  1.00  0.00           H  
ATOM   1140  HZ2 LYS    83      28.934  31.090  36.358  1.00  0.00           H  
ATOM   1141  HZ3 LYS    83      28.892  29.630  35.591  1.00  0.00           H  
ATOM   1142  C   LYS    83      29.251  26.864  42.257  1.00  0.00           C  
ATOM   1143  O   LYS    83      28.146  26.390  42.506  1.00  0.00           O  
ATOM   1144  N   SER    84      30.239  26.908  43.143  1.00  0.00           N  
ATOM   1145  H   SER    84      31.023  27.507  42.927  1.00  0.00           H  
ATOM   1146  CA  SER    84      30.295  26.166  44.408  1.00  0.00           C  
ATOM   1147  HA  SER    84      30.106  25.115  44.189  1.00  0.00           H  
ATOM   1148  CB  SER    84      31.709  26.281  44.962  1.00  0.00           C  
ATOM   1149  HB2 SER    84      31.762  25.759  45.917  1.00  0.00           H  
ATOM   1150  HB3 SER    84      31.951  27.333  45.114  1.00  0.00           H  
ATOM   1151  OG  SER    84      32.642  25.713  44.073  1.00  0.00           O  
ATOM   1152  HG  SER    84      32.401  25.935  43.171  1.00  0.00           H  
ATOM   1153  C   SER    84      29.295  26.611  45.489  1.00  0.00           C  
ATOM   1154  O   SER    84      29.693  27.162  46.519  1.00  0.00           O  
ATOM   1155  N   GLY    85      28.021  26.266  45.321  1.00  0.00           N  
ATOM   1156  H   GLY    85      27.755  25.794  44.468  1.00  0.00           H  
ATOM   1157  CA  GLY    85      26.994  26.541  46.316  1.00  0.00           C  
ATOM   1158  HA2 GLY    85      27.223  25.990  47.228  1.00  0.00           H  
ATOM   1159  HA3 GLY    85      26.026  26.218  45.933  1.00  0.00           H  
ATOM   1160  C   GLY    85      26.939  28.032  46.631  1.00  0.00           C  
ATOM   1161  O   GLY    85      27.209  28.863  45.768  1.00  0.00           O  
ATOM   1162  N   GLU    86      26.570  28.374  47.862  1.00  0.00           N  
ATOM   1163  H   GLU    86      26.405  27.642  48.538  1.00  0.00           H  
ATOM   1164  CA  GLU    86      26.393  29.767  48.280  1.00  0.00           C  
ATOM   1165  HA  GLU    86      25.864  30.274  47.473  1.00  0.00           H  
ATOM   1166  CB  GLU    86      25.468  29.806  49.515  1.00  0.00           C  
ATOM   1167  HB2 GLU    86      24.650  29.107  49.342  1.00  0.00           H  
ATOM   1168  HB3 GLU    86      26.036  29.463  50.380  1.00  0.00           H  
ATOM   1169  CG  GLU    86      24.851  31.183  49.852  1.00  0.00           C  
ATOM   1170  HG2 GLU    86      25.637  31.818  50.261  1.00  0.00           H  
ATOM   1171  HG3 GLU    86      24.084  31.044  50.614  1.00  0.00           H  
ATOM   1172  CD  GLU    86      24.222  31.910  48.649  1.00  0.00           C  
ATOM   1173  OE1 GLU    86      24.324  33.158  48.620  1.00  0.00           O  
ATOM   1174  OE2 GLU    86      23.705  31.217  47.739  1.00  0.00           O  
ATOM   1175  C   GLU    86      27.727  30.517  48.482  1.00  0.00           C  
ATOM   1176  O   GLU    86      27.724  31.699  48.812  1.00  0.00           O  
ATOM   1177  N   ARG    87      28.891  29.900  48.217  1.00  0.00           N  
ATOM   1178  H   ARG    87      28.934  28.896  48.119  1.00  0.00           H  
ATOM   1179  CA  ARG    87      30.100  30.723  48.074  1.00  0.00           C  
ATOM   1180  HA  ARG    87      30.238  31.297  48.990  1.00  0.00           H  
ATOM   1181  CB  ARG    87      31.362  29.881  47.832  1.00  0.00           C  
ATOM   1182  HB2 ARG    87      31.203  29.274  46.941  1.00  0.00           H  
ATOM   1183  HB3 ARG    87      32.201  30.553  47.653  1.00  0.00           H  
ATOM   1184  CG  ARG    87      31.721  28.944  48.997  1.00  0.00           C  
ATOM   1185  HG2 ARG    87      31.085  28.060  48.951  1.00  0.00           H  
ATOM   1186  HG3 ARG    87      31.547  29.462  49.940  1.00  0.00           H  
ATOM   1187  CD  ARG    87      33.196  28.507  48.923  1.00  0.00           C  
ATOM   1188  HD2 ARG    87      33.822  29.397  48.868  1.00  0.00           H  
ATOM   1189  HD3 ARG    87      33.447  27.952  49.827  1.00  0.00           H  
ATOM   1190  NE  ARG    87      33.474  27.658  47.745  1.00  0.00           N  
ATOM   1191  HE  ARG    87      32.749  27.008  47.477  1.00  0.00           H  
ATOM   1192  CZ  ARG    87      34.579  27.657  46.997  1.00  0.00           C  
ATOM   1193  NH1 ARG    87      35.581  28.482  47.199  1.00  0.00           N  
ATOM   1194 HH11 ARG    87      35.539  29.153  47.953  1.00  0.00           H  
ATOM   1195 HH12 ARG    87      36.394  28.446  46.600  1.00  0.00           H  
ATOM   1196  NH2 ARG    87      34.697  26.821  45.997  1.00  0.00           N  
ATOM   1197 HH21 ARG    87      33.953  26.169  45.793  1.00  0.00           H  
ATOM   1198 HH22 ARG    87      35.532  26.828  45.429  1.00  0.00           H  
ATOM   1199  C   ARG    87      29.856  31.700  46.921  1.00  0.00           C  
ATOM   1200  O   ARG    87      29.197  31.360  45.936  1.00  0.00           O  
ATOM   1201  N   ARG    88      30.361  32.924  47.034  1.00  0.00           N  
ATOM   1202  H   ARG    88      30.928  33.132  47.844  1.00  0.00           H  
ATOM   1203  CA  ARG    88      30.142  33.993  46.048  1.00  0.00           C  
ATOM   1204  HA  ARG    88      29.466  33.630  45.274  1.00  0.00           H  
ATOM   1205  CB  ARG    88      29.510  35.229  46.730  1.00  0.00           C  
ATOM   1206  HB2 ARG    88      30.273  35.680  47.364  1.00  0.00           H  
ATOM   1207  HB3 ARG    88      29.246  35.947  45.953  1.00  0.00           H  
ATOM   1208  CG  ARG    88      28.257  34.988  47.609  1.00  0.00           C  
ATOM   1209  HG2 ARG    88      28.080  35.892  48.192  1.00  0.00           H  
ATOM   1210  HG3 ARG    88      28.474  34.173  48.299  1.00  0.00           H  
ATOM   1211  CD  ARG    88      26.960  34.652  46.856  1.00  0.00           C  
ATOM   1212  HD2 ARG    88      26.135  34.654  47.568  1.00  0.00           H  
ATOM   1213  HD3 ARG    88      26.780  35.420  46.104  1.00  0.00           H  
ATOM   1214  NE  ARG    88      27.004  33.338  46.193  1.00  0.00           N  
ATOM   1215  HE  ARG    88      27.915  32.918  46.073  1.00  0.00           H  
ATOM   1216  CZ  ARG    88      25.963  32.652  45.738  1.00  0.00           C  
ATOM   1217  NH1 ARG    88      26.160  31.487  45.162  1.00  0.00           N  
ATOM   1218 HH11 ARG    88      27.098  31.125  45.063  1.00  0.00           H  
ATOM   1219 HH12 ARG    88      25.374  30.954  44.819  1.00  0.00           H  
ATOM   1220  NH2 ARG    88      24.736  33.097  45.863  1.00  0.00           N  
ATOM   1221 HH21 ARG    88      24.564  33.987  46.309  1.00  0.00           H  
ATOM   1222 HH22 ARG    88      23.962  32.550  45.513  1.00  0.00           H  
ATOM   1223  C   ARG    88      31.477  34.349  45.412  1.00  0.00           C  
ATOM   1224  O   ARG    88      32.518  34.071  45.992  1.00  0.00           O  
ATOM   1225  N   ALA    89      31.441  35.001  44.259  1.00  0.00           N  
ATOM   1226  H   ALA    89      30.544  35.104  43.807  1.00  0.00           H  
ATOM   1227  CA  ALA    89      32.604  35.581  43.595  1.00  0.00           C  
ATOM   1228  HA  ALA    89      33.484  35.462  44.227  1.00  0.00           H  
ATOM   1229  CB  ALA    89      32.831  34.867  42.257  1.00  0.00           C  
ATOM   1230  HB1 ALA    89      33.699  35.297  41.758  1.00  0.00           H  
ATOM   1231  HB2 ALA    89      33.004  33.806  42.437  1.00  0.00           H  
ATOM   1232  HB3 ALA    89      31.951  34.990  41.626  1.00  0.00           H  
ATOM   1233  C   ALA    89      32.311  37.071  43.396  1.00  0.00           C  
ATOM   1234  O   ALA    89      31.162  37.490  43.563  1.00  0.00           O  
ATOM   1235  N   ARG    90      33.302  37.883  43.027  1.00  0.00           N  
ATOM   1236  H   ARG    90      34.258  37.558  43.044  1.00  0.00           H  
ATOM   1237  CA  ARG    90      32.996  39.252  42.596  1.00  0.00           C  
ATOM   1238  HA  ARG    90      32.273  39.684  43.288  1.00  0.00           H  
ATOM   1239  CB  ARG    90      34.260  40.126  42.591  1.00  0.00           C  
ATOM   1240  HB2 ARG    90      35.004  39.660  41.945  1.00  0.00           H  
ATOM   1241  HB3 ARG    90      34.009  41.108  42.190  1.00  0.00           H  
ATOM   1242  CG  ARG    90      34.866  40.299  43.996  1.00  0.00           C  
ATOM   1243  HG2 ARG    90      35.355  39.372  44.295  1.00  0.00           H  
ATOM   1244  HG3 ARG    90      34.073  40.535  44.706  1.00  0.00           H  
ATOM   1245  CD  ARG    90      35.896  41.436  43.987  1.00  0.00           C  
ATOM   1246  HD2 ARG    90      36.587  41.276  43.159  1.00  0.00           H  
ATOM   1247  HD3 ARG    90      35.377  42.383  43.839  1.00  0.00           H  
ATOM   1248  NE  ARG    90      36.666  41.502  45.240  1.00  0.00           N  
ATOM   1249  HE  ARG    90      36.587  40.722  45.876  1.00  0.00           H  
ATOM   1250  CZ  ARG    90      37.457  42.508  45.600  1.00  0.00           C  
ATOM   1251  NH1 ARG    90      37.760  43.490  44.781  1.00  0.00           N  
ATOM   1252 HH11 ARG    90      37.397  43.492  43.839  1.00  0.00           H  
ATOM   1253 HH12 ARG    90      38.356  44.243  45.094  1.00  0.00           H  
ATOM   1254  NH2 ARG    90      37.935  42.550  46.814  1.00  0.00           N  
ATOM   1255 HH21 ARG    90      37.712  41.816  47.470  1.00  0.00           H  
ATOM   1256 HH22 ARG    90      38.528  43.317  47.097  1.00  0.00           H  
ATOM   1257  C   ARG    90      32.361  39.186  41.194  1.00  0.00           C  
ATOM   1258  O   ARG    90      32.711  38.285  40.431  1.00  0.00           O  
ATOM   1259  N   PRO    91      31.468  40.114  40.811  1.00  0.00           N  
ATOM   1260  CD  PRO    91      30.883  41.159  41.635  1.00  0.00           C  
ATOM   1261  HD2 PRO    91      31.597  41.968  41.789  1.00  0.00           H  
ATOM   1262  HD3 PRO    91      30.569  40.748  42.595  1.00  0.00           H  
ATOM   1263  CG  PRO    91      29.670  41.659  40.855  1.00  0.00           C  
ATOM   1264  HG2 PRO    91      28.779  41.082  41.104  1.00  0.00           H  
ATOM   1265  HG3 PRO    91      29.504  42.719  41.046  1.00  0.00           H  
ATOM   1266  CB  PRO    91      30.080  41.435  39.403  1.00  0.00           C  
ATOM   1267  HB2 PRO    91      30.671  42.272  39.032  1.00  0.00           H  
ATOM   1268  HB3 PRO    91      29.199  41.285  38.778  1.00  0.00           H  
ATOM   1269  CA  PRO    91      30.921  40.154  39.458  1.00  0.00           C  
ATOM   1270  HA  PRO    91      30.274  39.290  39.304  1.00  0.00           H  
ATOM   1271  C   PRO    91      32.032  40.154  38.395  1.00  0.00           C  
ATOM   1272  O   PRO    91      32.922  41.000  38.438  1.00  0.00           O  
ATOM   1273  N   GLY    92      31.976  39.228  37.433  1.00  0.00           N  
ATOM   1274  H   GLY    92      31.199  38.583  37.423  1.00  0.00           H  
ATOM   1275  CA  GLY    92      33.004  39.115  36.390  1.00  0.00           C  
ATOM   1276  HA2 GLY    92      32.559  38.638  35.517  1.00  0.00           H  
ATOM   1277  HA3 GLY    92      33.335  40.116  36.113  1.00  0.00           H  
ATOM   1278  C   GLY    92      34.222  38.294  36.824  1.00  0.00           C  
ATOM   1279  O   GLY    92      35.255  38.326  36.154  1.00  0.00           O  
ATOM   1280  N   THR    93      34.119  37.571  37.939  1.00  0.00           N  
ATOM   1281  H   THR    93      33.281  37.676  38.492  1.00  0.00           H  
ATOM   1282  CA  THR    93      35.135  36.639  38.414  1.00  0.00           C  
ATOM   1283  HA  THR    93      35.858  36.475  37.615  1.00  0.00           H  
ATOM   1284  CB  THR    93      35.880  37.197  39.649  1.00  0.00           C  
ATOM   1285  HB  THR    93      36.776  36.597  39.811  1.00  0.00           H  
ATOM   1286  CG2 THR    93      36.297  38.665  39.523  1.00  0.00           C  
ATOM   1287 HG21 THR    93      36.813  38.976  40.431  1.00  0.00           H  
ATOM   1288 HG22 THR    93      35.411  39.283  39.379  1.00  0.00           H  
ATOM   1289 HG23 THR    93      36.964  38.781  38.669  1.00  0.00           H  
ATOM   1290  OG1 THR    93      35.072  37.108  40.797  1.00  0.00           O  
ATOM   1291  HG1 THR    93      34.161  37.302  40.564  1.00  0.00           H  
ATOM   1292  C   THR    93      34.449  35.309  38.735  1.00  0.00           C  
ATOM   1293  O   THR    93      33.235  35.281  38.927  1.00  0.00           O  
ATOM   1294  N   TYR    94      35.214  34.227  38.824  1.00  0.00           N  
ATOM   1295  H   TYR    94      36.198  34.340  38.624  1.00  0.00           H  
ATOM   1296  CA  TYR    94      34.757  32.892  39.185  1.00  0.00           C  
ATOM   1297  HA  TYR    94      33.734  32.956  39.555  1.00  0.00           H  
ATOM   1298  CB  TYR    94      34.785  31.973  37.951  1.00  0.00           C  
ATOM   1299  HB2 TYR    94      34.313  31.030  38.225  1.00  0.00           H  
ATOM   1300  HB3 TYR    94      34.193  32.438  37.163  1.00  0.00           H  
ATOM   1301  CG  TYR    94      36.172  31.659  37.391  1.00  0.00           C  
ATOM   1302  CD1 TYR    94      36.828  30.472  37.780  1.00  0.00           C  
ATOM   1303  HD1 TYR    94      36.338  29.784  38.453  1.00  0.00           H  
ATOM   1304  CE1 TYR    94      38.116  30.179  37.298  1.00  0.00           C  
ATOM   1305  HE1 TYR    94      38.620  29.276  37.610  1.00  0.00           H  
ATOM   1306  CZ  TYR    94      38.747  31.071  36.404  1.00  0.00           C  
ATOM   1307  OH  TYR    94      39.995  30.799  35.945  1.00  0.00           O  
ATOM   1308  HH  TYR    94      39.987  29.963  35.473  1.00  0.00           H  
ATOM   1309  CE2 TYR    94      38.093  32.257  36.004  1.00  0.00           C  
ATOM   1310  HE2 TYR    94      38.576  32.936  35.316  1.00  0.00           H  
ATOM   1311  CD2 TYR    94      36.810  32.553  36.504  1.00  0.00           C  
ATOM   1312  HD2 TYR    94      36.313  33.465  36.208  1.00  0.00           H  
ATOM   1313  C   TYR    94      35.655  32.361  40.299  1.00  0.00           C  
ATOM   1314  O   TYR    94      36.865  32.563  40.270  1.00  0.00           O  
ATOM   1315  N   LEU    95      35.071  31.709  41.301  1.00  0.00           N  
ATOM   1316  H   LEU    95      34.068  31.594  41.285  1.00  0.00           H  
ATOM   1317  CA  LEU    95      35.825  31.151  42.427  1.00  0.00           C  
ATOM   1318  HA  LEU    95      36.342  31.958  42.945  1.00  0.00           H  
ATOM   1319  CB  LEU    95      34.857  30.463  43.406  1.00  0.00           C  
ATOM   1320  HB2 LEU    95      35.429  29.772  44.025  1.00  0.00           H  
ATOM   1321  HB3 LEU    95      34.125  29.894  42.832  1.00  0.00           H  
ATOM   1322  CG  LEU    95      34.110  31.434  44.331  1.00  0.00           C  
ATOM   1323  HG  LEU    95      33.796  32.304  43.755  1.00  0.00           H  
ATOM   1324  CD1 LEU    95      32.871  30.716  44.868  1.00  0.00           C  
ATOM   1325 HD11 LEU    95      32.321  31.385  45.530  1.00  0.00           H  
ATOM   1326 HD12 LEU    95      33.177  29.829  45.422  1.00  0.00           H  
ATOM   1327 HD13 LEU    95      32.232  30.422  44.035  1.00  0.00           H  
ATOM   1328  CD2 LEU    95      35.008  31.895  45.486  1.00  0.00           C  
ATOM   1329 HD21 LEU    95      35.884  32.404  45.085  1.00  0.00           H  
ATOM   1330 HD22 LEU    95      34.452  32.580  46.127  1.00  0.00           H  
ATOM   1331 HD23 LEU    95      35.325  31.029  46.068  1.00  0.00           H  
ATOM   1332  C   LEU    95      36.852  30.115  41.961  1.00  0.00           C  
ATOM   1333  O   LEU    95      36.615  29.393  40.989  1.00  0.00           O  
ATOM   1334  N   LEU    96      37.879  29.899  42.784  1.00  0.00           N  
ATOM   1335  H   LEU    96      38.236  30.666  43.335  1.00  0.00           H  
ATOM   1336  CA  LEU    96      38.501  28.585  42.910  1.00  0.00           C  
ATOM   1337  HA  LEU    96      38.875  28.268  41.937  1.00  0.00           H  
ATOM   1338  CB  LEU    96      39.669  28.625  43.918  1.00  0.00           C  
ATOM   1339  HB2 LEU    96      39.414  29.336  44.703  1.00  0.00           H  
ATOM   1340  HB3 LEU    96      39.774  27.637  44.366  1.00  0.00           H  
ATOM   1341  CG  LEU    96      41.027  29.038  43.322  1.00  0.00           C  
ATOM   1342  HG  LEU    96      40.927  30.007  42.834  1.00  0.00           H  
ATOM   1343  CD1 LEU    96      42.060  29.143  44.453  1.00  0.00           C  
ATOM   1344 HD11 LEU    96      41.721  29.872  45.189  1.00  0.00           H  
ATOM   1345 HD12 LEU    96      42.175  28.170  44.931  1.00  0.00           H  
ATOM   1346 HD13 LEU    96      43.018  29.461  44.042  1.00  0.00           H  
ATOM   1347  CD2 LEU    96      41.535  28.004  42.302  1.00  0.00           C  
ATOM   1348 HD21 LEU    96      40.816  27.912  41.488  1.00  0.00           H  
ATOM   1349 HD22 LEU    96      42.496  28.329  41.903  1.00  0.00           H  
ATOM   1350 HD23 LEU    96      41.654  27.038  42.792  1.00  0.00           H  
ATOM   1351  C   LEU    96      37.425  27.606  43.383  1.00  0.00           C  
ATOM   1352  O   LEU    96      37.042  27.618  44.556  1.00  0.00           O  
ATOM   1353  N   GLN    97      36.859  26.834  42.455  1.00  0.00           N  
ATOM   1354  H   GLN    97      37.213  26.875  41.510  1.00  0.00           H  
ATOM   1355  CA  GLN    97      35.746  25.930  42.749  1.00  0.00           C  
ATOM   1356  HA  GLN    97      34.967  26.500  43.255  1.00  0.00           H  
ATOM   1357  CB  GLN    97      35.154  25.345  41.457  1.00  0.00           C  
ATOM   1358  HB2 GLN    97      35.913  24.717  40.991  1.00  0.00           H  
ATOM   1359  HB3 GLN    97      34.300  24.720  41.719  1.00  0.00           H  
ATOM   1360  CG  GLN    97      34.697  26.388  40.422  1.00  0.00           C  
ATOM   1361  HG2 GLN    97      35.576  26.929  40.072  1.00  0.00           H  
ATOM   1362  HG3 GLN    97      34.250  25.866  39.576  1.00  0.00           H  
ATOM   1363  CD  GLN    97      33.689  27.407  40.956  1.00  0.00           C  
ATOM   1364  OE1 GLN    97      32.813  27.115  41.766  1.00  0.00           O  
ATOM   1365  NE2 GLN    97      33.772  28.635  40.492  1.00  0.00           N  
ATOM   1366 HE21 GLN    97      34.486  28.873  39.819  1.00  0.00           H  
ATOM   1367 HE22 GLN    97      33.121  29.340  40.809  1.00  0.00           H  
ATOM   1368  C   GLN    97      36.184  24.786  43.674  1.00  0.00           C  
ATOM   1369  O   GLN    97      35.412  24.354  44.521  1.00  0.00           O  
ATOM   1370  N   ASP    98      37.440  24.367  43.558  1.00  0.00           N  
ATOM   1371  H   ASP    98      37.983  24.762  42.804  1.00  0.00           H  
ATOM   1372  CA  ASP    98      38.112  23.393  44.413  1.00  0.00           C  
ATOM   1373  HA  ASP    98      37.552  23.291  45.343  1.00  0.00           H  
ATOM   1374  CB  ASP    98      38.160  22.030  43.705  1.00  0.00           C  
ATOM   1375  HB2 ASP    98      38.715  22.133  42.773  1.00  0.00           H  
ATOM   1376  HB3 ASP    98      37.143  21.706  43.482  1.00  0.00           H  
ATOM   1377  CG  ASP    98      38.843  20.976  44.578  1.00  0.00           C  
ATOM   1378  OD1 ASP    98      38.602  21.023  45.807  1.00  0.00           O  
ATOM   1379  OD2 ASP    98      39.698  20.250  44.036  1.00  0.00           O  
ATOM   1380  C   ASP    98      39.513  23.948  44.729  1.00  0.00           C  
ATOM   1381  O   ASP    98      39.859  25.028  44.243  1.00  0.00           O  
ATOM   1382  N   GLY    99      40.290  23.292  45.590  1.00  0.00           N  
ATOM   1383  H   GLY    99      39.890  22.502  46.076  1.00  0.00           H  
ATOM   1384  CA  GLY    99      41.684  23.636  45.881  1.00  0.00           C  
ATOM   1385  HA2 GLY    99      42.155  22.779  46.362  1.00  0.00           H  
ATOM   1386  HA3 GLY    99      42.198  23.835  44.941  1.00  0.00           H  
ATOM   1387  C   GLY    99      41.850  24.852  46.797  1.00  0.00           C  
ATOM   1388  O   GLY    99      42.915  25.054  47.372  1.00  0.00           O  
ATOM   1389  N   TYR   100      40.790  25.637  46.974  1.00  0.00           N  
ATOM   1390  H   TYR   100      39.928  25.335  46.543  1.00  0.00           H  
ATOM   1391  CA  TYR   100      40.742  26.890  47.726  1.00  0.00           C  
ATOM   1392  HA  TYR   100      41.390  27.606  47.221  1.00  0.00           H  
ATOM   1393  CB  TYR   100      39.309  27.442  47.679  1.00  0.00           C  
ATOM   1394  HB2 TYR   100      39.082  27.712  46.648  1.00  0.00           H  
ATOM   1395  HB3 TYR   100      39.263  28.342  48.293  1.00  0.00           H  
ATOM   1396  CG  TYR   100      38.243  26.472  48.160  1.00  0.00           C  
ATOM   1397  CD1 TYR   100      37.937  26.374  49.533  1.00  0.00           C  
ATOM   1398  HD1 TYR   100      38.447  27.005  50.246  1.00  0.00           H  
ATOM   1399  CE1 TYR   100      36.968  25.455  49.974  1.00  0.00           C  
ATOM   1400  HE1 TYR   100      36.716  25.396  51.023  1.00  0.00           H  
ATOM   1401  CZ  TYR   100      36.325  24.610  49.043  1.00  0.00           C  
ATOM   1402  OH  TYR   100      35.407  23.705  49.471  1.00  0.00           O  
ATOM   1403  HH  TYR   100      35.820  23.098  50.090  1.00  0.00           H  
ATOM   1404  CE2 TYR   100      36.638  24.701  47.670  1.00  0.00           C  
ATOM   1405  HE2 TYR   100      36.150  24.051  46.959  1.00  0.00           H  
ATOM   1406  CD2 TYR   100      37.587  25.640  47.229  1.00  0.00           C  
ATOM   1407  HD2 TYR   100      37.814  25.724  46.176  1.00  0.00           H  
ATOM   1408  C   TYR   100      41.221  26.770  49.179  1.00  0.00           C  
ATOM   1409  O   TYR   100      41.618  27.774  49.759  1.00  0.00           O  
ATOM   1410  N   ALA   101      41.214  25.579  49.772  1.00  0.00           N  
ATOM   1411  H   ALA   101      40.757  24.813  49.298  1.00  0.00           H  
ATOM   1412  CA  ALA   101      41.829  25.319  51.066  1.00  0.00           C  
ATOM   1413  HA  ALA   101      42.694  25.971  51.188  1.00  0.00           H  
ATOM   1414  CB  ALA   101      40.823  25.605  52.188  1.00  0.00           C  
ATOM   1415  HB1 ALA   101      41.289  25.409  53.153  1.00  0.00           H  
ATOM   1416  HB2 ALA   101      39.952  24.961  52.068  1.00  0.00           H  
ATOM   1417  HB3 ALA   101      40.512  26.649  52.140  1.00  0.00           H  
ATOM   1418  C   ALA   101      42.290  23.864  51.100  1.00  0.00           C  
ATOM   1419  O   ALA   101      41.467  22.953  51.031  1.00  0.00           O  
ATOM   1420  N   PHE   102      43.598  23.627  51.160  1.00  0.00           N  
ATOM   1421  H   PHE   102      44.255  24.367  50.958  1.00  0.00           H  
ATOM   1422  CA  PHE   102      44.084  22.300  51.517  1.00  0.00           C  
ATOM   1423  HA  PHE   102      43.651  21.571  50.833  1.00  0.00           H  
ATOM   1424  CB  PHE   102      45.613  22.280  51.361  1.00  0.00           C  
ATOM   1425  HB2 PHE   102      46.026  23.070  51.988  1.00  0.00           H  
ATOM   1426  HB3 PHE   102      45.857  22.501  50.322  1.00  0.00           H  
ATOM   1427  CG  PHE   102      46.284  20.983  51.744  1.00  0.00           C  
ATOM   1428  CD1 PHE   102      46.674  20.755  53.080  1.00  0.00           C  
ATOM   1429  HD1 PHE   102      46.496  21.510  53.831  1.00  0.00           H  
ATOM   1430  CE1 PHE   102      47.295  19.543  53.434  1.00  0.00           C  
ATOM   1431  HE1 PHE   102      47.584  19.363  54.459  1.00  0.00           H  
ATOM   1432  CZ  PHE   102      47.540  18.564  52.451  1.00  0.00           C  
ATOM   1433  HZ  PHE   102      48.024  17.637  52.722  1.00  0.00           H  
ATOM   1434  CE2 PHE   102      47.155  18.793  51.116  1.00  0.00           C  
ATOM   1435  HE2 PHE   102      47.348  18.044  50.362  1.00  0.00           H  
ATOM   1436  CD2 PHE   102      46.519  19.998  50.765  1.00  0.00           C  
ATOM   1437  HD2 PHE   102      46.211  20.168  49.744  1.00  0.00           H  
ATOM   1438  C   PHE   102      43.593  21.990  52.957  1.00  0.00           C  
ATOM   1439  O   PHE   102      43.447  22.921  53.754  1.00  0.00           O  
ATOM   1440  N   PRO   103      43.292  20.726  53.316  1.00  0.00           N  
ATOM   1441  CD  PRO   103      43.279  19.543  52.462  1.00  0.00           C  
ATOM   1442  HD2 PRO   103      44.297  19.217  52.251  1.00  0.00           H  
ATOM   1443  HD3 PRO   103      42.756  19.760  51.531  1.00  0.00           H  
ATOM   1444  CG  PRO   103      42.529  18.468  53.246  1.00  0.00           C  
ATOM   1445  HG2 PRO   103      41.463  18.489  53.019  1.00  0.00           H  
ATOM   1446  HG3 PRO   103      42.945  17.482  53.037  1.00  0.00           H  
ATOM   1447  CB  PRO   103      42.788  18.860  54.697  1.00  0.00           C  
ATOM   1448  HB2 PRO   103      43.756  18.494  55.038  1.00  0.00           H  
ATOM   1449  HB3 PRO   103      41.990  18.492  55.342  1.00  0.00           H  
ATOM   1450  CA  PRO   103      42.766  20.388  54.633  1.00  0.00           C  
ATOM   1451  HA  PRO   103      41.728  20.718  54.683  1.00  0.00           H  
ATOM   1452  C   PRO   103      43.531  21.023  55.803  1.00  0.00           C  
ATOM   1453  O   PRO   103      44.725  20.795  55.987  1.00  0.00           O  
ATOM   1454  N   GLY   104      42.811  21.776  56.637  1.00  0.00           N  
ATOM   1455  H   GLY   104      41.863  22.006  56.375  1.00  0.00           H  
ATOM   1456  CA  GLY   104      43.320  22.287  57.910  1.00  0.00           C  
ATOM   1457  HA2 GLY   104      43.950  21.519  58.358  1.00  0.00           H  
ATOM   1458  HA3 GLY   104      42.475  22.475  58.573  1.00  0.00           H  
ATOM   1459  C   GLY   104      44.142  23.571  57.789  1.00  0.00           C  
ATOM   1460  O   GLY   104      44.760  23.981  58.769  1.00  0.00           O  
ATOM   1461  N   GLU   105      44.214  24.170  56.606  1.00  0.00           N  
ATOM   1462  H   GLU   105      43.914  23.643  55.799  1.00  0.00           H  
ATOM   1463  CA  GLU   105      44.695  25.536  56.379  1.00  0.00           C  
ATOM   1464  HA  GLU   105      45.564  25.740  57.004  1.00  0.00           H  
ATOM   1465  CB  GLU   105      45.064  25.666  54.892  1.00  0.00           C  
ATOM   1466  HB2 GLU   105      45.472  26.664  54.732  1.00  0.00           H  
ATOM   1467  HB3 GLU   105      44.154  25.565  54.300  1.00  0.00           H  
ATOM   1468  CG  GLU   105      46.095  24.642  54.381  1.00  0.00           C  
ATOM   1469  HG2 GLU   105      45.789  23.654  54.724  1.00  0.00           H  
ATOM   1470  HG3 GLU   105      46.081  24.650  53.291  1.00  0.00           H  
ATOM   1471  CD  GLU   105      47.528  24.885  54.850  1.00  0.00           C  
ATOM   1472  OE1 GLU   105      47.895  26.058  55.033  1.00  0.00           O  
ATOM   1473  OE2 GLU   105      48.264  23.881  55.006  1.00  0.00           O  
ATOM   1474  C   GLU   105      43.558  26.525  56.704  1.00  0.00           C  
ATOM   1475  O   GLU   105      42.398  26.115  56.736  1.00  0.00           O  
ATOM   1476  N   ASP   106      43.849  27.825  56.830  1.00  0.00           N  
ATOM   1477  H   ASP   106      44.782  28.106  57.096  1.00  0.00           H  
ATOM   1478  CA  ASP   106      42.818  28.851  56.583  1.00  0.00           C  
ATOM   1479  HA  ASP   106      41.942  28.648  57.199  1.00  0.00           H  
ATOM   1480  CB  ASP   106      43.330  30.279  56.860  1.00  0.00           C  
ATOM   1481  HB2 ASP   106      44.291  30.398  56.360  1.00  0.00           H  
ATOM   1482  HB3 ASP   106      42.625  30.991  56.431  1.00  0.00           H  
ATOM   1483  CG  ASP   106      43.517  30.610  58.336  1.00  0.00           C  
ATOM   1484  OD1 ASP   106      44.593  30.256  58.866  1.00  0.00           O  
ATOM   1485  OD2 ASP   106      42.653  31.333  58.873  1.00  0.00           O  
ATOM   1486  C   ASP   106      42.433  28.789  55.102  1.00  0.00           C  
ATOM   1487  O   ASP   106      41.263  28.880  54.731  1.00  0.00           O  
ATOM   1488  N   GLY   107      43.448  28.619  54.251  1.00  0.00           N  
ATOM   1489  H   GLY   107      44.371  28.461  54.630  1.00  0.00           H  
ATOM   1490  CA  GLY   107      43.290  28.650  52.814  1.00  0.00           C  
ATOM   1491  HA2 GLY   107      44.234  28.376  52.343  1.00  0.00           H  
ATOM   1492  HA3 GLY   107      42.520  27.936  52.521  1.00  0.00           H  
ATOM   1493  C   GLY   107      42.885  30.047  52.352  1.00  0.00           C  
ATOM   1494  O   GLY   107      43.109  31.043  53.033  1.00  0.00           O  
ATOM   1495  N   MET   108      42.307  30.120  51.164  1.00  0.00           N  
ATOM   1496  H   MET   108      42.310  29.288  50.591  1.00  0.00           H  
ATOM   1497  CA  MET   108      41.668  31.309  50.621  1.00  0.00           C  
ATOM   1498  HA  MET   108      41.573  32.045  51.420  1.00  0.00           H  
ATOM   1499  CB  MET   108      42.533  31.908  49.513  1.00  0.00           C  
ATOM   1500  HB2 MET   108      42.829  31.116  48.826  1.00  0.00           H  
ATOM   1501  HB3 MET   108      41.954  32.655  48.970  1.00  0.00           H  
ATOM   1502  CG  MET   108      43.788  32.565  50.087  1.00  0.00           C  
ATOM   1503  HG2 MET   108      44.437  31.784  50.483  1.00  0.00           H  
ATOM   1504  HG3 MET   108      43.497  33.227  50.903  1.00  0.00           H  
ATOM   1505  SD  MET   108      44.717  33.518  48.868  1.00  0.00           S  
ATOM   1506  CE  MET   108      45.968  34.173  49.995  1.00  0.00           C  
ATOM   1507  HE1 MET   108      45.487  34.791  50.753  1.00  0.00           H  
ATOM   1508  HE2 MET   108      46.490  33.347  50.478  1.00  0.00           H  
ATOM   1509  HE3 MET   108      46.682  34.776  49.434  1.00  0.00           H  
ATOM   1510  C   MET   108      40.263  30.928  50.144  1.00  0.00           C  
ATOM   1511  O   MET   108      40.042  30.763  48.942  1.00  0.00           O  
ATOM   1512  N   PRO   109      39.299  30.739  51.065  1.00  0.00           N  
ATOM   1513  CD  PRO   109      39.402  30.967  52.500  1.00  0.00           C  
ATOM   1514  HD2 PRO   109      40.050  30.220  52.959  1.00  0.00           H  
ATOM   1515  HD3 PRO   109      39.788  31.968  52.694  1.00  0.00           H  
ATOM   1516  CG  PRO   109      37.981  30.840  53.034  1.00  0.00           C  
ATOM   1517  HG2 PRO   109      37.979  30.489  54.066  1.00  0.00           H  
ATOM   1518  HG3 PRO   109      37.455  31.791  52.952  1.00  0.00           H  
ATOM   1519  CB  PRO   109      37.363  29.803  52.099  1.00  0.00           C  
ATOM   1520  HB2 PRO   109      36.284  29.938  52.028  1.00  0.00           H  
ATOM   1521  HB3 PRO   109      37.598  28.795  52.442  1.00  0.00           H  
ATOM   1522  CA  PRO   109      38.037  30.079  50.751  1.00  0.00           C  
ATOM   1523  HA  PRO   109      38.262  29.121  50.282  1.00  0.00           H  
ATOM   1524  C   PRO   109      37.126  30.869  49.808  1.00  0.00           C  
ATOM   1525  O   PRO   109      36.151  30.306  49.314  1.00  0.00           O  
ATOM   1526  N   VAL   110      37.437  32.133  49.516  1.00  0.00           N  
ATOM   1527  H   VAL   110      38.232  32.547  49.982  1.00  0.00           H  
ATOM   1528  CA  VAL   110      36.692  32.959  48.556  1.00  0.00           C  
ATOM   1529  HA  VAL   110      36.038  32.280  48.008  1.00  0.00           H  
ATOM   1530  CB  VAL   110      35.768  33.964  49.283  1.00  0.00           C  
ATOM   1531  HB  VAL   110      35.349  34.639  48.537  1.00  0.00           H  
ATOM   1532  CG1 VAL   110      34.602  33.236  49.976  1.00  0.00           C  
ATOM   1533 HG11 VAL   110      34.062  32.635  49.244  1.00  0.00           H  
ATOM   1534 HG12 VAL   110      33.925  33.969  50.414  1.00  0.00           H  
ATOM   1535 HG13 VAL   110      34.993  32.589  50.761  1.00  0.00           H  
ATOM   1536  CG2 VAL   110      36.523  34.808  50.317  1.00  0.00           C  
ATOM   1537 HG21 VAL   110      37.350  35.325  49.830  1.00  0.00           H  
ATOM   1538 HG22 VAL   110      35.844  35.540  50.754  1.00  0.00           H  
ATOM   1539 HG23 VAL   110      36.912  34.159  51.102  1.00  0.00           H  
ATOM   1540  C   VAL   110      37.615  33.611  47.513  1.00  0.00           C  
ATOM   1541  O   VAL   110      37.233  34.584  46.869  1.00  0.00           O  
ATOM   1542  N   ALA   111      38.819  33.065  47.310  1.00  0.00           N  
ATOM   1543  H   ALA   111      39.163  32.370  47.957  1.00  0.00           H  
ATOM   1544  CA  ALA   111      39.647  33.454  46.171  1.00  0.00           C  
ATOM   1545  HA  ALA   111      39.853  34.522  46.236  1.00  0.00           H  
ATOM   1546  CB  ALA   111      40.976  32.695  46.187  1.00  0.00           C  
ATOM   1547  HB1 ALA   111      41.579  32.998  45.331  1.00  0.00           H  
ATOM   1548  HB2 ALA   111      41.513  32.922  47.108  1.00  0.00           H  
ATOM   1549  HB3 ALA   111      40.783  31.624  46.134  1.00  0.00           H  
ATOM   1550  C   ALA   111      38.904  33.174  44.862  1.00  0.00           C  
ATOM   1551  O   ALA   111      38.314  32.104  44.681  1.00  0.00           O  
ATOM   1552  N   ALA   112      38.986  34.122  43.934  1.00  0.00           N  
ATOM   1553  H   ALA   112      39.492  34.961  44.178  1.00  0.00           H  
ATOM   1554  CA  ALA   112      38.413  34.060  42.598  1.00  0.00           C  
ATOM   1555  HA  ALA   112      38.158  33.022  42.387  1.00  0.00           H  
ATOM   1556  CB  ALA   112      37.115  34.887  42.570  1.00  0.00           C  
ATOM   1557  HB1 ALA   112      36.679  34.846  41.572  1.00  0.00           H  
ATOM   1558  HB2 ALA   112      36.408  34.478  43.292  1.00  0.00           H  
ATOM   1559  HB3 ALA   112      37.338  35.923  42.827  1.00  0.00           H  
ATOM   1560  C   ALA   112      39.431  34.526  41.545  1.00  0.00           C  
ATOM   1561  O   ALA   112      40.543  34.944  41.872  1.00  0.00           O  
ATOM   1562  N   MET   113      39.056  34.410  40.279  1.00  0.00           N  
ATOM   1563  H   MET   113      38.085  34.182  40.121  1.00  0.00           H  
ATOM   1564  CA  MET   113      39.882  34.573  39.085  1.00  0.00           C  
ATOM   1565  HA  MET   113      40.751  35.197  39.293  1.00  0.00           H  
ATOM   1566  CB  MET   113      40.307  33.173  38.624  1.00  0.00           C  
ATOM   1567  HB2 MET   113      40.794  33.267  37.654  1.00  0.00           H  
ATOM   1568  HB3 MET   113      39.414  32.559  38.507  1.00  0.00           H  
ATOM   1569  CG  MET   113      41.268  32.461  39.574  1.00  0.00           C  
ATOM   1570  HG2 MET   113      42.215  33.001  39.585  1.00  0.00           H  
ATOM   1571  HG3 MET   113      40.844  32.467  40.578  1.00  0.00           H  
ATOM   1572  SD  MET   113      41.580  30.750  39.076  1.00  0.00           S  
ATOM   1573  CE  MET   113      42.954  30.422  40.198  1.00  0.00           C  
ATOM   1574  HE1 MET   113      43.807  31.042  39.920  1.00  0.00           H  
ATOM   1575  HE2 MET   113      43.233  29.370  40.133  1.00  0.00           H  
ATOM   1576  HE3 MET   113      42.653  30.655  41.219  1.00  0.00           H  
ATOM   1577  C   MET   113      39.004  35.200  37.996  1.00  0.00           C  
ATOM   1578  O   MET   113      37.789  35.122  38.106  1.00  0.00           O  
ATOM   1579  N   SER   114      39.570  35.706  36.906  1.00  0.00           N  
ATOM   1580  H   SER   114      40.559  35.909  36.923  1.00  0.00           H  
ATOM   1581  CA  SER   114      38.814  35.983  35.675  1.00  0.00           C  
ATOM   1582  HA  SER   114      37.839  35.498  35.721  1.00  0.00           H  
ATOM   1583  CB  SER   114      38.639  37.485  35.455  1.00  0.00           C  
ATOM   1584  HB2 SER   114      39.622  37.937  35.321  1.00  0.00           H  
ATOM   1585  HB3 SER   114      38.048  37.646  34.554  1.00  0.00           H  
ATOM   1586  OG  SER   114      37.998  38.107  36.541  1.00  0.00           O  
ATOM   1587  HG  SER   114      37.082  37.823  36.578  1.00  0.00           H  
ATOM   1588  C   SER   114      39.614  35.426  34.515  1.00  0.00           C  
ATOM   1589  O   SER   114      40.842  35.439  34.580  1.00  0.00           O  
ATOM   1590  N   SER   115      38.956  34.961  33.461  1.00  0.00           N  
ATOM   1591  H   SER   115      37.947  34.921  33.491  1.00  0.00           H  
ATOM   1592  CA  SER   115      39.646  34.507  32.265  1.00  0.00           C  
ATOM   1593  HA  SER   115      40.675  34.863  32.311  1.00  0.00           H  
ATOM   1594  CB  SER   115      39.674  32.980  32.192  1.00  0.00           C  
ATOM   1595  HB2 SER   115      40.183  32.673  31.278  1.00  0.00           H  
ATOM   1596  HB3 SER   115      40.213  32.587  33.054  1.00  0.00           H  
ATOM   1597  OG  SER   115      38.364  32.466  32.188  1.00  0.00           O  
ATOM   1598  HG  SER   115      37.755  33.139  32.500  1.00  0.00           H  
ATOM   1599  C   SER   115      38.993  35.115  31.050  1.00  0.00           C  
ATOM   1600  O   SER   115      37.904  34.697  30.669  1.00  0.00           O  
ATOM   1601  N   ASN   116      39.636  36.116  30.463  1.00  0.00           N  
ATOM   1602  H   ASN   116      40.537  36.380  30.835  1.00  0.00           H  
ATOM   1603  CA  ASN   116      39.130  36.859  29.320  1.00  0.00           C  
ATOM   1604  HA  ASN   116      38.815  36.165  28.541  1.00  0.00           H  
ATOM   1605  CB  ASN   116      37.938  37.722  29.756  1.00  0.00           C  
ATOM   1606  HB2 ASN   116      37.637  38.354  28.920  1.00  0.00           H  
ATOM   1607  HB3 ASN   116      37.107  37.070  30.026  1.00  0.00           H  
ATOM   1608  CG  ASN   116      38.278  38.607  30.941  1.00  0.00           C  
ATOM   1609  OD1 ASN   116      38.088  38.233  32.089  1.00  0.00           O  
ATOM   1610  ND2 ASN   116      38.752  39.810  30.719  1.00  0.00           N  
ATOM   1611 HD21 ASN   116      38.898  40.128  29.772  1.00  0.00           H  
ATOM   1612 HD22 ASN   116      38.971  40.418  31.495  1.00  0.00           H  
ATOM   1613  C   ASN   116      40.242  37.756  28.790  1.00  0.00           C  
ATOM   1614  O   ASN   116      41.204  38.020  29.505  1.00  0.00           O  
ATOM   1615  N   VAL   117      40.074  38.301  27.589  1.00  0.00           N  
ATOM   1616  H   VAL   117      39.334  37.952  26.997  1.00  0.00           H  
ATOM   1617  CA  VAL   117      40.918  39.386  27.092  1.00  0.00           C  
ATOM   1618  HA  VAL   117      41.954  39.048  27.094  1.00  0.00           H  
ATOM   1619  CB  VAL   117      40.543  39.804  25.662  1.00  0.00           C  
ATOM   1620  HB  VAL   117      39.491  40.088  25.639  1.00  0.00           H  
ATOM   1621  CG1 VAL   117      41.394  40.995  25.197  1.00  0.00           C  
ATOM   1622 HG11 VAL   117      41.249  41.833  25.878  1.00  0.00           H  
ATOM   1623 HG12 VAL   117      41.091  41.287  24.192  1.00  0.00           H  
ATOM   1624 HG13 VAL   117      42.446  40.709  25.190  1.00  0.00           H  
ATOM   1625  CG2 VAL   117      40.771  38.643  24.681  1.00  0.00           C  
ATOM   1626 HG21 VAL   117      40.176  37.783  24.990  1.00  0.00           H  
ATOM   1627 HG22 VAL   117      40.472  38.950  23.679  1.00  0.00           H  
ATOM   1628 HG23 VAL   117      41.827  38.372  24.678  1.00  0.00           H  
ATOM   1629  C   VAL   117      40.789  40.551  28.059  1.00  0.00           C  
ATOM   1630  O   VAL   117      39.690  41.068  28.260  1.00  0.00           O  
ATOM   1631  N   GLY   118      41.895  40.917  28.694  1.00  0.00           N  
ATOM   1632  H   GLY   118      42.741  40.413  28.470  1.00  0.00           H  
ATOM   1633  CA  GLY   118      42.000  41.977  29.682  1.00  0.00           C  
ATOM   1634  HA2 GLY   118      41.118  42.612  29.599  1.00  0.00           H  
ATOM   1635  HA3 GLY   118      42.884  42.575  29.461  1.00  0.00           H  
ATOM   1636  C   GLY   118      42.096  41.475  31.117  1.00  0.00           C  
ATOM   1637  O   GLY   118      42.309  42.278  32.026  1.00  0.00           O  
ATOM   1638  N   GLY   119      41.938  40.173  31.340  1.00  0.00           N  
ATOM   1639  H   GLY   119      41.759  39.564  30.554  1.00  0.00           H  
ATOM   1640  CA  GLY   119      42.013  39.595  32.665  1.00  0.00           C  
ATOM   1641  HA2 GLY   119      43.023  39.739  33.050  1.00  0.00           H  
ATOM   1642  HA3 GLY   119      41.811  38.526  32.595  1.00  0.00           H  
ATOM   1643  C   GLY   119      41.027  40.220  33.643  1.00  0.00           C  
ATOM   1644  O   GLY   119      39.984  40.765  33.268  1.00  0.00           O  
ATOM   1645  N   MET   120      41.349  40.110  34.923  1.00  0.00           N  
ATOM   1646  H   MET   120      42.208  39.633  35.158  1.00  0.00           H  
ATOM   1647  CA  MET   120      40.541  40.634  36.006  1.00  0.00           C  
ATOM   1648  HA  MET   120      39.532  40.236  35.893  1.00  0.00           H  
ATOM   1649  CB  MET   120      41.110  40.100  37.320  1.00  0.00           C  
ATOM   1650  HB2 MET   120      41.261  39.024  37.229  1.00  0.00           H  
ATOM   1651  HB3 MET   120      42.068  40.581  37.516  1.00  0.00           H  
ATOM   1652  CG  MET   120      40.167  40.371  38.487  1.00  0.00           C  
ATOM   1653  HG2 MET   120      40.061  41.450  38.600  1.00  0.00           H  
ATOM   1654  HG3 MET   120      39.191  39.945  38.255  1.00  0.00           H  
ATOM   1655  SD  MET   120      40.741  39.686  40.060  1.00  0.00           S  
ATOM   1656  CE  MET   120      40.447  37.920  39.782  1.00  0.00           C  
ATOM   1657  HE1 MET   120      40.751  37.357  40.665  1.00  0.00           H  
ATOM   1658  HE2 MET   120      41.027  37.586  38.921  1.00  0.00           H  
ATOM   1659  HE3 MET   120      39.387  37.754  39.592  1.00  0.00           H  
ATOM   1660  C   MET   120      40.451  42.167  35.954  1.00  0.00           C  
ATOM   1661  O   MET   120      39.437  42.736  36.353  1.00  0.00           O  
ATOM   1662  N   ALA   121      41.433  42.850  35.360  1.00  0.00           N  
ATOM   1663  H   ALA   121      42.256  42.353  35.052  1.00  0.00           H  
ATOM   1664  CA  ALA   121      41.356  44.296  35.140  1.00  0.00           C  
ATOM   1665  HA  ALA   121      40.987  44.735  36.067  1.00  0.00           H  
ATOM   1666  CB  ALA   121      42.748  44.869  34.907  1.00  0.00           C  
ATOM   1667  HB1 ALA   121      42.676  45.944  34.745  1.00  0.00           H  
ATOM   1668  HB2 ALA   121      43.192  44.398  34.030  1.00  0.00           H  
ATOM   1669  HB3 ALA   121      43.372  44.674  35.779  1.00  0.00           H  
ATOM   1670  C   ALA   121      40.367  44.711  34.028  1.00  0.00           C  
ATOM   1671  O   ALA   121      40.105  45.898  33.868  1.00  0.00           O  
ATOM   1672  N   ALA   122      39.720  43.780  33.322  1.00  0.00           N  
ATOM   1673  H   ALA   122      40.070  42.832  33.315  1.00  0.00           H  
ATOM   1674  CA  ALA   122      38.508  44.107  32.554  1.00  0.00           C  
ATOM   1675  HA  ALA   122      38.672  45.056  32.043  1.00  0.00           H  
ATOM   1676  CB  ALA   122      38.261  43.031  31.499  1.00  0.00           C  
ATOM   1677  HB1 ALA   122      37.714  43.462  30.660  1.00  0.00           H  
ATOM   1678  HB2 ALA   122      39.216  42.641  31.148  1.00  0.00           H  
ATOM   1679  HB3 ALA   122      37.677  42.221  31.936  1.00  0.00           H  
ATOM   1680  C   ALA   122      37.260  44.251  33.460  1.00  0.00           C  
ATOM   1681  O   ALA   122      36.168  44.524  32.957  1.00  0.00           O  
ATOM   1682  N   HIE   123      37.399  44.015  34.775  1.00  0.00           N  
ATOM   1683  H   HIE   123      38.337  43.884  35.126  1.00  0.00           H  
ATOM   1684  CA  HIE   123      36.293  43.932  35.748  1.00  0.00           C  
ATOM   1685  HA  HIE   123      35.407  44.364  35.283  1.00  0.00           H  
ATOM   1686  CB  HIE   123      35.993  42.451  36.050  1.00  0.00           C  
ATOM   1687  HB2 HIE   123      36.805  42.053  36.658  1.00  0.00           H  
ATOM   1688  HB3 HIE   123      35.066  42.390  36.620  1.00  0.00           H  
ATOM   1689  CG  HIE   123      35.859  41.592  34.809  1.00  0.00           C  
ATOM   1690  ND1 HIE   123      34.826  41.639  33.896  1.00  0.00           N  
ATOM   1691  CE1 HIE   123      35.079  40.728  32.938  1.00  0.00           C  
ATOM   1692  HE1 HIE   123      34.451  40.523  32.084  1.00  0.00           H  
ATOM   1693  NE2 HIE   123      36.245  40.114  33.220  1.00  0.00           N  
ATOM   1694  HE2 HIE   123      36.677  39.385  32.670  1.00  0.00           H  
ATOM   1695  CD2 HIE   123      36.748  40.649  34.385  1.00  0.00           C  
ATOM   1696  HD2 HIE   123      37.672  40.374  34.871  1.00  0.00           H  
ATOM   1697  C   HIE   123      36.561  44.701  37.061  1.00  0.00           C  
ATOM   1698  O   HIE   123      35.611  45.028  37.766  1.00  0.00           O  
ATOM   1699  N   TRP   124      37.825  45.001  37.372  1.00  0.00           N  
ATOM   1700  H   TRP   124      38.529  44.718  36.706  1.00  0.00           H  
ATOM   1701  CA  TRP   124      38.308  45.698  38.577  1.00  0.00           C  
ATOM   1702  HA  TRP   124      38.056  45.087  39.444  1.00  0.00           H  
ATOM   1703  CB  TRP   124      39.838  45.798  38.495  1.00  0.00           C  
ATOM   1704  HB2 TRP   124      40.211  45.970  39.504  1.00  0.00           H  
ATOM   1705  HB3 TRP   124      40.223  44.839  38.149  1.00  0.00           H  
ATOM   1706  CG  TRP   124      40.404  46.881  37.608  1.00  0.00           C  
ATOM   1707  CD1 TRP   124      39.844  47.400  36.489  1.00  0.00           C  
ATOM   1708  HD1 TRP   124      38.899  47.085  36.072  1.00  0.00           H  
ATOM   1709  NE1 TRP   124      40.644  48.381  35.959  1.00  0.00           N  
ATOM   1710  HE1 TRP   124      40.419  48.910  35.128  1.00  0.00           H  
ATOM   1711  CE2 TRP   124      41.785  48.554  36.696  1.00  0.00           C  
ATOM   1712  CZ2 TRP   124      42.883  49.417  36.570  1.00  0.00           C  
ATOM   1713  HZ2 TRP   124      42.966  50.082  35.723  1.00  0.00           H  
ATOM   1714  CH2 TRP   124      43.873  49.399  37.567  1.00  0.00           C  
ATOM   1715  HH2 TRP   124      44.732  50.049  37.489  1.00  0.00           H  
ATOM   1716  CZ3 TRP   124      43.743  48.532  38.668  1.00  0.00           C  
ATOM   1717  HZ3 TRP   124      44.480  48.558  39.457  1.00  0.00           H  
ATOM   1718  CE3 TRP   124      42.664  47.631  38.755  1.00  0.00           C  
ATOM   1719  HE3 TRP   124      42.613  46.937  39.581  1.00  0.00           H  
ATOM   1720  CD2 TRP   124      41.649  47.624  37.776  1.00  0.00           C  
ATOM   1721  C   TRP   124      37.717  47.103  38.796  1.00  0.00           C  
ATOM   1722  O   TRP   124      36.990  47.610  37.962  1.00  0.00           O  
ATOM   1723  N   THR   125      38.095  47.799  39.870  1.00  0.00           N  
ATOM   1724  H   THR   125      38.782  47.398  40.492  1.00  0.00           H  
ATOM   1725  CA  THR   125      37.544  49.136  40.182  1.00  0.00           C  
ATOM   1726  HA  THR   125      36.902  49.404  39.343  1.00  0.00           H  
ATOM   1727  CB  THR   125      36.631  49.041  41.408  1.00  0.00           C  
ATOM   1728  HB  THR   125      36.231  50.029  41.636  1.00  0.00           H  
ATOM   1729  CG2 THR   125      35.466  48.077  41.102  1.00  0.00           C  
ATOM   1730 HG21 THR   125      34.814  48.007  41.972  1.00  0.00           H  
ATOM   1731 HG22 THR   125      34.897  48.453  40.252  1.00  0.00           H  
ATOM   1732 HG23 THR   125      35.864  47.090  40.865  1.00  0.00           H  
ATOM   1733  OG1 THR   125      37.367  48.564  42.523  1.00  0.00           O  
ATOM   1734  HG1 THR   125      38.135  48.077  42.215  1.00  0.00           H  
ATOM   1735  C   THR   125      38.612  50.235  40.274  1.00  0.00           C  
ATOM   1736  O   THR   125      38.337  51.325  40.764  1.00  0.00           O  
ATOM   1737  N   ALA   126      39.808  49.956  39.748  1.00  0.00           N  
ATOM   1738  H   ALA   126      40.053  48.980  39.657  1.00  0.00           H  
ATOM   1739  CA  ALA   126      40.798  50.937  39.291  1.00  0.00           C  
ATOM   1740  HA  ALA   126      41.642  50.355  38.920  1.00  0.00           H  
ATOM   1741  CB  ALA   126      40.226  51.660  38.073  1.00  0.00           C  
ATOM   1742  HB1 ALA   126      40.946  52.396  37.715  1.00  0.00           H  
ATOM   1743  HB2 ALA   126      39.300  52.164  38.351  1.00  0.00           H  
ATOM   1744  HB3 ALA   126      40.023  50.937  37.283  1.00  0.00           H  
ATOM   1745  C   ALA   126      41.388  51.920  40.321  1.00  0.00           C  
ATOM   1746  O   ALA   126      42.152  52.806  39.939  1.00  0.00           O  
ATOM   1747  N   ALA   127      41.126  51.766  41.616  1.00  0.00           N  
ATOM   1748  H   ALA   127      40.415  51.108  41.900  1.00  0.00           H  
ATOM   1749  CA  ALA   127      41.841  52.525  42.636  1.00  0.00           C  
ATOM   1750  HA  ALA   127      41.703  53.590  42.451  1.00  0.00           H  
ATOM   1751  CB  ALA   127      41.286  52.182  44.015  1.00  0.00           C  
ATOM   1752  HB1 ALA   127      41.205  51.100  44.116  1.00  0.00           H  
ATOM   1753  HB2 ALA   127      40.300  52.632  44.132  1.00  0.00           H  
ATOM   1754  HB3 ALA   127      41.956  52.569  44.783  1.00  0.00           H  
ATOM   1755  C   ALA   127      43.331  52.188  42.540  1.00  0.00           C  
ATOM   1756  O   ALA   127      43.687  51.012  42.607  1.00  0.00           O  
ATOM   1757  N   CYS   128      44.188  53.191  42.334  1.00  0.00           N  
ATOM   1758  H   CYS   128      43.824  54.133  42.323  1.00  0.00           H  
ATOM   1759  CA  CYS   128      45.629  53.004  42.123  1.00  0.00           C  
ATOM   1760  HA  CYS   128      45.892  52.012  42.489  1.00  0.00           H  
ATOM   1761  CB  CYS   128      45.922  53.040  40.615  1.00  0.00           C  
ATOM   1762  HB2 CYS   128      45.488  53.943  40.185  1.00  0.00           H  
ATOM   1763  HB3 CYS   128      47.000  53.046  40.456  1.00  0.00           H  
ATOM   1764  SG  CYS   128      45.205  51.590  39.809  1.00  0.00           S  
ATOM   1765  HG  CYS   128      44.052  51.929  39.225  1.00  0.00           H  
ATOM   1766  C   CYS   128      46.503  54.030  42.876  1.00  0.00           C  
ATOM   1767  O   CYS   128      47.293  54.730  42.249  1.00  0.00           O  
ATOM   1768  N   PRO   129      46.448  54.119  44.214  1.00  0.00           N  
ATOM   1769  CD  PRO   129      45.461  53.557  45.110  1.00  0.00           C  
ATOM   1770  HD2 PRO   129      44.568  54.182  45.133  1.00  0.00           H  
ATOM   1771  HD3 PRO   129      45.203  52.545  44.797  1.00  0.00           H  
ATOM   1772  CG  PRO   129      46.126  53.528  46.480  1.00  0.00           C  
ATOM   1773  HG2 PRO   129      46.638  52.580  46.644  1.00  0.00           H  
ATOM   1774  HG3 PRO   129      45.389  53.703  47.264  1.00  0.00           H  
ATOM   1775  CB  PRO   129      47.119  54.677  46.420  1.00  0.00           C  
ATOM   1776  HB2 PRO   129      46.646  55.613  46.716  1.00  0.00           H  
ATOM   1777  HB3 PRO   129      47.979  54.469  47.057  1.00  0.00           H  
ATOM   1778  CA  PRO   129      47.543  54.724  44.957  1.00  0.00           C  
ATOM   1779  HA  PRO   129      47.674  55.760  44.644  1.00  0.00           H  
ATOM   1780  C   PRO   129      48.845  53.946  44.736  1.00  0.00           C  
ATOM   1781  O   PRO   129      48.834  52.803  44.279  1.00  0.00           O  
ATOM   1782  N   ARG   130      49.970  54.556  45.113  1.00  0.00           N  
ATOM   1783  H   ARG   130      49.907  55.506  45.451  1.00  0.00           H  
ATOM   1784  CA  ARG   130      51.292  53.925  45.064  1.00  0.00           C  
ATOM   1785  HA  ARG   130      51.291  53.168  44.280  1.00  0.00           H  
ATOM   1786  CB  ARG   130      52.342  54.999  44.716  1.00  0.00           C  
ATOM   1787  HB2 ARG   130      52.183  55.877  45.342  1.00  0.00           H  
ATOM   1788  HB3 ARG   130      53.341  54.601  44.897  1.00  0.00           H  
ATOM   1789  CG  ARG   130      52.211  55.397  43.239  1.00  0.00           C  
ATOM   1790  HG2 ARG   130      52.275  54.497  42.627  1.00  0.00           H  
ATOM   1791  HG3 ARG   130      51.238  55.863  43.083  1.00  0.00           H  
ATOM   1792  CD  ARG   130      53.299  56.365  42.799  1.00  0.00           C  
ATOM   1793  HD2 ARG   130      53.311  57.219  43.476  1.00  0.00           H  
ATOM   1794  HD3 ARG   130      54.265  55.862  42.838  1.00  0.00           H  
ATOM   1795  NE  ARG   130      53.055  56.841  41.425  1.00  0.00           N  
ATOM   1796  HE  ARG   130      52.127  56.713  41.048  1.00  0.00           H  
ATOM   1797  CZ  ARG   130      53.956  57.425  40.643  1.00  0.00           C  
ATOM   1798  NH1 ARG   130      55.226  57.501  40.978  1.00  0.00           N  
ATOM   1799 HH11 ARG   130      55.544  57.098  41.848  1.00  0.00           H  
ATOM   1800 HH12 ARG   130      55.883  57.962  40.365  1.00  0.00           H  
ATOM   1801  NH2 ARG   130      53.570  57.968  39.518  1.00  0.00           N  
ATOM   1802 HH21 ARG   130      52.598  57.931  39.247  1.00  0.00           H  
ATOM   1803 HH22 ARG   130      54.244  58.425  38.920  1.00  0.00           H  
ATOM   1804  C   ARG   130      51.597  53.246  46.408  1.00  0.00           C  
ATOM   1805  O   ARG   130      51.044  53.667  47.424  1.00  0.00           O  
ATOM   1806  N   PRO   131      52.500  52.247  46.443  1.00  0.00           N  
ATOM   1807  CD  PRO   131      53.168  51.645  45.303  1.00  0.00           C  
ATOM   1808  HD2 PRO   131      53.555  52.417  44.638  1.00  0.00           H  
ATOM   1809  HD3 PRO   131      52.477  50.997  44.763  1.00  0.00           H  
ATOM   1810  CG  PRO   131      54.311  50.823  45.885  1.00  0.00           C  
ATOM   1811  HG2 PRO   131      54.528  49.957  45.260  1.00  0.00           H  
ATOM   1812  HG3 PRO   131      55.202  51.440  46.005  1.00  0.00           H  
ATOM   1813  CB  PRO   131      53.773  50.394  47.245  1.00  0.00           C  
ATOM   1814  HB2 PRO   131      54.587  50.257  47.957  1.00  0.00           H  
ATOM   1815  HB3 PRO   131      53.195  49.475  47.150  1.00  0.00           H  
ATOM   1816  CA  PRO   131      52.864  51.554  47.674  1.00  0.00           C  
ATOM   1817  HA  PRO   131      51.967  51.158  48.150  1.00  0.00           H  
ATOM   1818  C   PRO   131      53.586  52.490  48.641  1.00  0.00           C  
ATOM   1819  O   PRO   131      54.427  53.299  48.228  1.00  0.00           O  
ATOM   1820  N   GLY   132      53.319  52.323  49.933  1.00  0.00           N  
ATOM   1821  H   GLY   132      52.585  51.674  50.178  1.00  0.00           H  
ATOM   1822  CA  GLY   132      54.005  53.004  51.020  1.00  0.00           C  
ATOM   1823  HA2 GLY   132      53.336  53.068  51.878  1.00  0.00           H  
ATOM   1824  HA3 GLY   132      54.274  54.010  50.699  1.00  0.00           H  
ATOM   1825  C   GLY   132      55.271  52.250  51.428  1.00  0.00           C  
ATOM   1826  O   GLY   132      55.498  51.121  51.009  1.00  0.00           O  
ATOM   1827  N   GLY   133      56.093  52.878  52.271  1.00  0.00           N  
ATOM   1828  H   GLY   133      55.748  53.714  52.720  1.00  0.00           H  
ATOM   1829  CA  GLY   133      57.459  52.450  52.597  1.00  0.00           C  
ATOM   1830  HA2 GLY   133      57.725  52.884  53.561  1.00  0.00           H  
ATOM   1831  HA3 GLY   133      58.135  52.850  51.841  1.00  0.00           H  
ATOM   1832  C   GLY   133      57.677  50.934  52.687  1.00  0.00           C  
ATOM   1833  O   GLY   133      58.481  50.392  51.935  1.00  0.00           O  
ATOM   1834  N   LYS   134      57.011  50.254  53.628  1.00  0.00           N  
ATOM   1835  H   LYS   134      56.284  50.723  54.150  1.00  0.00           H  
ATOM   1836  CA  LYS   134      57.307  48.838  53.926  1.00  0.00           C  
ATOM   1837  HA  LYS   134      58.377  48.750  54.114  1.00  0.00           H  
ATOM   1838  CB  LYS   134      56.564  48.366  55.185  1.00  0.00           C  
ATOM   1839  HB2 LYS   134      55.497  48.350  54.964  1.00  0.00           H  
ATOM   1840  HB3 LYS   134      56.886  47.351  55.419  1.00  0.00           H  
ATOM   1841  CG  LYS   134      56.785  49.249  56.423  1.00  0.00           C  
ATOM   1842  HG2 LYS   134      57.843  49.494  56.511  1.00  0.00           H  
ATOM   1843  HG3 LYS   134      56.206  50.167  56.323  1.00  0.00           H  
ATOM   1844  CD  LYS   134      56.329  48.489  57.679  1.00  0.00           C  
ATOM   1845  HD2 LYS   134      57.147  47.856  58.022  1.00  0.00           H  
ATOM   1846  HD3 LYS   134      55.476  47.860  57.423  1.00  0.00           H  
ATOM   1847  CE  LYS   134      55.929  49.433  58.812  1.00  0.00           C  
ATOM   1848  HE2 LYS   134      55.149  50.098  58.440  1.00  0.00           H  
ATOM   1849  HE3 LYS   134      55.519  48.840  59.629  1.00  0.00           H  
ATOM   1850  NZ  LYS   134      57.029  50.265  59.341  1.00  0.00           N  
ATOM   1851  HZ1 LYS   134      56.719  51.223  59.421  1.00  0.00           H  
ATOM   1852  HZ2 LYS   134      57.819  50.218  58.713  1.00  0.00           H  
ATOM   1853  HZ3 LYS   134      57.302  49.923  60.251  1.00  0.00           H  
ATOM   1854  C   LYS   134      56.947  47.881  52.786  1.00  0.00           C  
ATOM   1855  O   LYS   134      57.384  46.739  52.791  1.00  0.00           O  
ATOM   1856  N   GLU   135      56.122  48.320  51.848  1.00  0.00           N  
ATOM   1857  H   GLU   135      55.820  49.283  51.893  1.00  0.00           H  
ATOM   1858  CA  GLU   135      55.624  47.493  50.753  1.00  0.00           C  
ATOM   1859  HA  GLU   135      55.474  46.473  51.108  1.00  0.00           H  
ATOM   1860  CB  GLU   135      54.284  48.070  50.277  1.00  0.00           C  
ATOM   1861  HB2 GLU   135      54.473  49.048  49.835  1.00  0.00           H  
ATOM   1862  HB3 GLU   135      53.877  47.414  49.507  1.00  0.00           H  
ATOM   1863  CG  GLU   135      53.232  48.240  51.380  1.00  0.00           C  
ATOM   1864  HG2 GLU   135      53.615  48.914  52.146  1.00  0.00           H  
ATOM   1865  HG3 GLU   135      53.012  47.270  51.826  1.00  0.00           H  
ATOM   1866  CD  GLU   135      51.958  48.824  50.780  1.00  0.00           C  
ATOM   1867  OE1 GLU   135      51.109  48.016  50.349  1.00  0.00           O  
ATOM   1868  OE2 GLU   135      51.836  50.066  50.764  1.00  0.00           O  
ATOM   1869  C   GLU   135      56.603  47.483  49.568  1.00  0.00           C  
ATOM   1870  O   GLU   135      56.372  46.797  48.572  1.00  0.00           O  
ATOM   1871  N   ARG   136      57.659  48.300  49.617  1.00  0.00           N  
ATOM   1872  H   ARG   136      57.887  48.750  50.492  1.00  0.00           H  
ATOM   1873  CA  ARG   136      58.495  48.566  48.451  1.00  0.00           C  
ATOM   1874  HA  ARG   136      57.867  48.489  47.564  1.00  0.00           H  
ATOM   1875  CB  ARG   136      59.040  49.996  48.519  1.00  0.00           C  
ATOM   1876  HB2 ARG   136      59.493  50.167  49.496  1.00  0.00           H  
ATOM   1877  HB3 ARG   136      59.790  50.137  47.741  1.00  0.00           H  
ATOM   1878  CG  ARG   136      57.887  50.989  48.307  1.00  0.00           C  
ATOM   1879  HG2 ARG   136      57.218  50.944  49.166  1.00  0.00           H  
ATOM   1880  HG3 ARG   136      57.335  50.710  47.409  1.00  0.00           H  
ATOM   1881  CD  ARG   136      58.403  52.415  48.154  1.00  0.00           C  
ATOM   1882  HD2 ARG   136      58.804  52.758  49.108  1.00  0.00           H  
ATOM   1883  HD3 ARG   136      59.192  52.436  47.402  1.00  0.00           H  
ATOM   1884  NE  ARG   136      57.307  53.306  47.737  1.00  0.00           N  
ATOM   1885  HE  ARG   136      56.389  53.095  48.101  1.00  0.00           H  
ATOM   1886  CZ  ARG   136      57.400  54.359  46.932  1.00  0.00           C  
ATOM   1887  NH1 ARG   136      58.560  54.789  46.489  1.00  0.00           N  
ATOM   1888 HH11 ARG   136      59.410  54.314  46.756  1.00  0.00           H  
ATOM   1889 HH12 ARG   136      58.601  55.595  45.882  1.00  0.00           H  
ATOM   1890  NH2 ARG   136      56.315  55.001  46.573  1.00  0.00           N  
ATOM   1891 HH21 ARG   136      55.412  54.692  46.904  1.00  0.00           H  
ATOM   1892 HH22 ARG   136      56.382  55.805  45.965  1.00  0.00           H  
ATOM   1893  C   ARG   136      59.618  47.551  48.318  1.00  0.00           C  
ATOM   1894  O   ARG   136      60.214  47.108  49.291  1.00  0.00           O  
ATOM   1895  N   ILE   137      59.918  47.226  47.072  1.00  0.00           N  
ATOM   1896  H   ILE   137      59.395  47.682  46.338  1.00  0.00           H  
ATOM   1897  CA  ILE   137      60.933  46.272  46.667  1.00  0.00           C  
ATOM   1898  HA  ILE   137      60.844  45.372  47.275  1.00  0.00           H  
ATOM   1899  CB  ILE   137      60.719  45.907  45.177  1.00  0.00           C  
ATOM   1900  HB  ILE   137      60.809  46.809  44.571  1.00  0.00           H  
ATOM   1901  CG2 ILE   137      61.811  44.907  44.760  1.00  0.00           C  
ATOM   1902 HG21 ILE   137      61.677  44.638  43.712  1.00  0.00           H  
ATOM   1903 HG22 ILE   137      61.738  44.012  45.377  1.00  0.00           H  
ATOM   1904 HG23 ILE   137      62.792  45.363  44.895  1.00  0.00           H  
ATOM   1905  CG1 ILE   137      59.323  45.267  44.936  1.00  0.00           C  
ATOM   1906 HG12 ILE   137      59.055  44.710  45.834  1.00  0.00           H  
ATOM   1907 HG13 ILE   137      59.409  44.562  44.109  1.00  0.00           H  
ATOM   1908  CD1 ILE   137      58.169  46.235  44.625  1.00  0.00           C  
ATOM   1909 HD11 ILE   137      57.507  45.786  43.885  1.00  0.00           H  
ATOM   1910 HD12 ILE   137      58.573  47.168  44.232  1.00  0.00           H  
ATOM   1911 HD13 ILE   137      57.609  46.438  45.538  1.00  0.00           H  
ATOM   1912  C   ILE   137      62.313  46.911  46.905  1.00  0.00           C  
ATOM   1913  O   ILE   137      62.609  47.908  46.252  1.00  0.00           O  
ATOM   1914  N   PRO   138      63.156  46.396  47.820  1.00  0.00           N  
ATOM   1915  CD  PRO   138      62.965  45.202  48.632  1.00  0.00           C  
ATOM   1916  HD2 PRO   138      62.171  45.363  49.361  1.00  0.00           H  
ATOM   1917  HD3 PRO   138      62.721  44.352  47.995  1.00  0.00           H  
ATOM   1918  CG  PRO   138      64.297  44.958  49.343  1.00  0.00           C  
ATOM   1919  HG2 PRO   138      64.135  44.568  50.348  1.00  0.00           H  
ATOM   1920  HG3 PRO   138      64.916  44.272  48.765  1.00  0.00           H  
ATOM   1921  CB  PRO   138      64.943  46.343  49.395  1.00  0.00           C  
ATOM   1922  HB2 PRO   138      64.642  46.876  50.297  1.00  0.00           H  
ATOM   1923  HB3 PRO   138      66.029  46.256  49.352  1.00  0.00           H  
ATOM   1924  CA  PRO   138      64.417  47.054  48.144  1.00  0.00           C  
ATOM   1925  HA  PRO   138      64.225  48.101  48.380  1.00  0.00           H  
ATOM   1926  C   PRO   138      65.400  46.974  46.973  1.00  0.00           C  
ATOM   1927  O   PRO   138      65.998  47.976  46.598  1.00  0.00           O  
ATOM   1928  N   PHE   139      65.511  45.801  46.348  1.00  0.00           N  
ATOM   1929  H   PHE   139      64.944  45.038  46.690  1.00  0.00           H  
ATOM   1930  CA  PHE   139      66.387  45.528  45.206  1.00  0.00           C  
ATOM   1931  HA  PHE   139      67.345  46.003  45.419  1.00  0.00           H  
ATOM   1932  CB  PHE   139      66.644  44.012  45.133  1.00  0.00           C  
ATOM   1933  HB2 PHE   139      67.185  43.812  44.208  1.00  0.00           H  
ATOM   1934  HB3 PHE   139      67.285  43.734  45.970  1.00  0.00           H  
ATOM   1935  CG  PHE   139      65.419  43.116  45.154  1.00  0.00           C  
ATOM   1936  CD1 PHE   139      65.078  42.411  46.327  1.00  0.00           C  
ATOM   1937  HD1 PHE   139      65.676  42.528  47.219  1.00  0.00           H  
ATOM   1938  CE1 PHE   139      63.959  41.554  46.339  1.00  0.00           C  
ATOM   1939  HE1 PHE   139      63.687  41.033  47.245  1.00  0.00           H  
ATOM   1940  CZ  PHE   139      63.197  41.378  45.169  1.00  0.00           C  
ATOM   1941  HZ  PHE   139      62.339  40.722  45.175  1.00  0.00           H  
ATOM   1942  CE2 PHE   139      63.556  42.059  43.991  1.00  0.00           C  
ATOM   1943  HE2 PHE   139      62.989  41.903  43.085  1.00  0.00           H  
ATOM   1944  CD2 PHE   139      64.650  42.941  43.990  1.00  0.00           C  
ATOM   1945  HD2 PHE   139      64.901  43.486  43.092  1.00  0.00           H  
ATOM   1946  C   PHE   139      65.873  46.128  43.880  1.00  0.00           C  
ATOM   1947  O   PHE   139      66.308  45.721  42.807  1.00  0.00           O  
ATOM   1948  N   LEU   140      64.959  47.101  43.943  1.00  0.00           N  
ATOM   1949  H   LEU   140      64.431  47.203  44.798  1.00  0.00           H  
ATOM   1950  CA  LEU   140      64.678  48.026  42.848  1.00  0.00           C  
ATOM   1951  HA  LEU   140      65.499  47.976  42.133  1.00  0.00           H  
ATOM   1952  CB  LEU   140      63.372  47.653  42.122  1.00  0.00           C  
ATOM   1953  HB2 LEU   140      62.609  47.458  42.876  1.00  0.00           H  
ATOM   1954  HB3 LEU   140      63.055  48.504  41.520  1.00  0.00           H  
ATOM   1955  CG  LEU   140      63.470  46.415  41.208  1.00  0.00           C  
ATOM   1956  HG  LEU   140      63.870  45.578  41.780  1.00  0.00           H  
ATOM   1957  CD1 LEU   140      62.054  46.074  40.739  1.00  0.00           C  
ATOM   1958 HD11 LEU   140      62.087  45.200  40.088  1.00  0.00           H  
ATOM   1959 HD12 LEU   140      61.640  46.920  40.190  1.00  0.00           H  
ATOM   1960 HD13 LEU   140      61.426  45.860  41.604  1.00  0.00           H  
ATOM   1961  CD2 LEU   140      64.359  46.658  39.978  1.00  0.00           C  
ATOM   1962 HD21 LEU   140      65.371  46.902  40.303  1.00  0.00           H  
ATOM   1963 HD22 LEU   140      64.382  45.758  39.363  1.00  0.00           H  
ATOM   1964 HD23 LEU   140      63.955  47.486  39.395  1.00  0.00           H  
ATOM   1965  C   LEU   140      64.605  49.453  43.410  1.00  0.00           C  
ATOM   1966  O   LEU   140      63.506  49.965  43.642  1.00  0.00           O  
ATOM   1967  N   PRO   141      65.748  50.138  43.604  1.00  0.00           N  
ATOM   1968  CD  PRO   141      67.102  49.622  43.494  1.00  0.00           C  
ATOM   1969  HD2 PRO   141      67.368  49.467  42.449  1.00  0.00           H  
ATOM   1970  HD3 PRO   141      67.195  48.688  44.049  1.00  0.00           H  
ATOM   1971  CG  PRO   141      67.987  50.695  44.118  1.00  0.00           C  
ATOM   1972  HG2 PRO   141      68.082  50.546  45.194  1.00  0.00           H  
ATOM   1973  HG3 PRO   141      68.969  50.701  43.646  1.00  0.00           H  
ATOM   1974  CB  PRO   141      67.237  51.990  43.808  1.00  0.00           C  
ATOM   1975  HB2 PRO   141      67.510  52.369  42.823  1.00  0.00           H  
ATOM   1976  HB3 PRO   141      67.442  52.739  44.573  1.00  0.00           H  
ATOM   1977  CA  PRO   141      65.760  51.582  43.844  1.00  0.00           C  
ATOM   1978  HA  PRO   141      65.349  51.790  44.832  1.00  0.00           H  
ATOM   1979  C   PRO   141      64.956  52.347  42.781  1.00  0.00           C  
ATOM   1980  O   PRO   141      64.375  53.389  43.067  1.00  0.00           O  
ATOM   1981  N   ASP   142      64.871  51.778  41.578  1.00  0.00           N  
ATOM   1982  H   ASP   142      65.392  50.920  41.464  1.00  0.00           H  
ATOM   1983  CA  ASP   142      64.129  52.225  40.404  1.00  0.00           C  
ATOM   1984  HA  ASP   142      64.563  53.153  40.033  1.00  0.00           H  
ATOM   1985  CB  ASP   142      64.238  51.136  39.316  1.00  0.00           C  
ATOM   1986  HB2 ASP   142      63.604  50.299  39.609  1.00  0.00           H  
ATOM   1987  HB3 ASP   142      63.863  51.544  38.377  1.00  0.00           H  
ATOM   1988  CG  ASP   142      65.651  50.604  39.085  1.00  0.00           C  
ATOM   1989  OD1 ASP   142      66.130  49.863  39.977  1.00  0.00           O  
ATOM   1990  OD2 ASP   142      66.209  50.912  38.012  1.00  0.00           O  
ATOM   1991  C   ASP   142      62.631  52.430  40.660  1.00  0.00           C  
ATOM   1992  O   ASP   142      61.943  53.015  39.828  1.00  0.00           O  
ATOM   1993  N   LEU   143      62.086  51.877  41.747  1.00  0.00           N  
ATOM   1994  H   LEU   143      62.687  51.638  42.523  1.00  0.00           H  
ATOM   1995  CA  LEU   143      60.658  51.604  41.858  1.00  0.00           C  
ATOM   1996  HA  LEU   143      60.402  50.912  41.056  1.00  0.00           H  
ATOM   1997  CB  LEU   143      60.373  50.881  43.183  1.00  0.00           C  
ATOM   1998  HB2 LEU   143      60.673  51.536  44.001  1.00  0.00           H  
ATOM   1999  HB3 LEU   143      60.978  49.975  43.223  1.00  0.00           H  
ATOM   2000  CG  LEU   143      58.892  50.496  43.390  1.00  0.00           C  
ATOM   2001  HG  LEU   143      58.287  51.402  43.353  1.00  0.00           H  
ATOM   2002  CD1 LEU   143      58.375  49.513  42.325  1.00  0.00           C  
ATOM   2003 HD11 LEU   143      58.477  49.961  41.336  1.00  0.00           H  
ATOM   2004 HD12 LEU   143      58.956  48.592  42.368  1.00  0.00           H  
ATOM   2005 HD13 LEU   143      57.325  49.289  42.516  1.00  0.00           H  
ATOM   2006  CD2 LEU   143      58.747  49.864  44.777  1.00  0.00           C  
ATOM   2007 HD21 LEU   143      57.706  49.585  44.943  1.00  0.00           H  
ATOM   2008 HD22 LEU   143      59.376  48.976  44.839  1.00  0.00           H  
ATOM   2009 HD23 LEU   143      59.056  50.581  45.537  1.00  0.00           H  
ATOM   2010  C   LEU   143      59.769  52.838  41.685  1.00  0.00           C  
ATOM   2011  O   LEU   143      58.685  52.698  41.140  1.00  0.00           O  
ATOM   2012  N   GLU   144      60.172  54.028  42.129  1.00  0.00           N  
ATOM   2013  H   GLU   144      61.066  54.121  42.590  1.00  0.00           H  
ATOM   2014  CA  GLU   144      59.310  55.207  41.945  1.00  0.00           C  
ATOM   2015  HA  GLU   144      58.308  54.939  42.280  1.00  0.00           H  
ATOM   2016  CB  GLU   144      59.793  56.379  42.811  1.00  0.00           C  
ATOM   2017  HB2 GLU   144      60.070  55.999  43.794  1.00  0.00           H  
ATOM   2018  HB3 GLU   144      60.668  56.830  42.344  1.00  0.00           H  
ATOM   2019  CG  GLU   144      58.704  57.455  42.982  1.00  0.00           C  
ATOM   2020  HG2 GLU   144      59.147  58.334  43.451  1.00  0.00           H  
ATOM   2021  HG3 GLU   144      58.319  57.731  42.000  1.00  0.00           H  
ATOM   2022  CD  GLU   144      57.543  56.957  43.855  1.00  0.00           C  
ATOM   2023  OE1 GLU   144      57.697  57.012  45.093  1.00  0.00           O  
ATOM   2024  OE2 GLU   144      56.538  56.472  43.293  1.00  0.00           O  
ATOM   2025  C   GLU   144      59.215  55.609  40.465  1.00  0.00           C  
ATOM   2026  O   GLU   144      58.145  55.978  39.992  1.00  0.00           O  
ATOM   2027  N   GLU   145      60.293  55.454  39.700  1.00  0.00           N  
ATOM   2028  H   GLU   145      61.154  55.140  40.125  1.00  0.00           H  
ATOM   2029  CA  GLU   145      60.269  55.724  38.263  1.00  0.00           C  
ATOM   2030  HA  GLU   145      59.702  56.640  38.099  1.00  0.00           H  
ATOM   2031  CB  GLU   145      61.692  55.937  37.723  1.00  0.00           C  
ATOM   2032  HB2 GLU   145      62.303  55.078  38.001  1.00  0.00           H  
ATOM   2033  HB3 GLU   145      61.651  56.005  36.636  1.00  0.00           H  
ATOM   2034  CG  GLU   145      62.352  57.211  38.279  1.00  0.00           C  
ATOM   2035  HG2 GLU   145      62.546  57.069  39.342  1.00  0.00           H  
ATOM   2036  HG3 GLU   145      63.299  57.373  37.764  1.00  0.00           H  
ATOM   2037  CD  GLU   145      61.469  58.456  38.102  1.00  0.00           C  
ATOM   2038  OE1 GLU   145      61.367  59.226  39.080  1.00  0.00           O  
ATOM   2039  OE2 GLU   145      60.854  58.586  37.018  1.00  0.00           O  
ATOM   2040  C   GLU   145      59.576  54.593  37.506  1.00  0.00           C  
ATOM   2041  O   GLU   145      58.845  54.838  36.551  1.00  0.00           O  
ATOM   2042  N   LEU   146      59.704  53.352  37.971  1.00  0.00           N  
ATOM   2043  H   LEU   146      60.365  53.163  38.711  1.00  0.00           H  
ATOM   2044  CA  LEU   146      58.903  52.261  37.427  1.00  0.00           C  
ATOM   2045  HA  LEU   146      59.038  52.244  36.346  1.00  0.00           H  
ATOM   2046  CB  LEU   146      59.361  50.908  37.992  1.00  0.00           C  
ATOM   2047  HB2 LEU   146      58.676  50.143  37.627  1.00  0.00           H  
ATOM   2048  HB3 LEU   146      59.288  50.946  39.079  1.00  0.00           H  
ATOM   2049  CG  LEU   146      60.793  50.482  37.615  1.00  0.00           C  
ATOM   2050  HG  LEU   146      61.482  51.285  37.874  1.00  0.00           H  
ATOM   2051  CD1 LEU   146      61.156  49.230  38.426  1.00  0.00           C  
ATOM   2052 HD11 LEU   146      62.168  48.913  38.172  1.00  0.00           H  
ATOM   2053 HD12 LEU   146      60.455  48.429  38.191  1.00  0.00           H  
ATOM   2054 HD13 LEU   146      61.103  49.459  39.490  1.00  0.00           H  
ATOM   2055  CD2 LEU   146      60.921  50.177  36.113  1.00  0.00           C  
ATOM   2056 HD21 LEU   146      60.663  51.066  35.538  1.00  0.00           H  
ATOM   2057 HD22 LEU   146      61.946  49.884  35.888  1.00  0.00           H  
ATOM   2058 HD23 LEU   146      60.245  49.364  35.848  1.00  0.00           H  
ATOM   2059  C   LEU   146      57.416  52.489  37.722  1.00  0.00           C  
ATOM   2060  O   LEU   146      56.578  52.116  36.912  1.00  0.00           O  
ATOM   2061  N   LEU   147      57.073  53.113  38.852  1.00  0.00           N  
ATOM   2062  H   LEU   147      57.799  53.329  39.520  1.00  0.00           H  
ATOM   2063  CA  LEU   147      55.700  53.499  39.172  1.00  0.00           C  
ATOM   2064  HA  LEU   147      55.048  52.660  38.926  1.00  0.00           H  
ATOM   2065  CB  LEU   147      55.538  53.804  40.675  1.00  0.00           C  
ATOM   2066  HB2 LEU   147      56.367  54.441  40.984  1.00  0.00           H  
ATOM   2067  HB3 LEU   147      54.606  54.351  40.820  1.00  0.00           H  
ATOM   2068  CG  LEU   147      55.524  52.555  41.586  1.00  0.00           C  
ATOM   2069  HG  LEU   147      56.284  51.856  41.237  1.00  0.00           H  
ATOM   2070  CD1 LEU   147      55.847  52.959  43.032  1.00  0.00           C  
ATOM   2071 HD11 LEU   147      56.814  53.462  43.062  1.00  0.00           H  
ATOM   2072 HD12 LEU   147      55.882  52.068  43.659  1.00  0.00           H  
ATOM   2073 HD13 LEU   147      55.075  53.633  43.402  1.00  0.00           H  
ATOM   2074  CD2 LEU   147      54.160  51.851  41.579  1.00  0.00           C  
ATOM   2075 HD21 LEU   147      53.909  51.554  40.561  1.00  0.00           H  
ATOM   2076 HD22 LEU   147      54.205  50.966  42.214  1.00  0.00           H  
ATOM   2077 HD23 LEU   147      53.398  52.532  41.957  1.00  0.00           H  
ATOM   2078  C   LEU   147      55.258  54.703  38.334  1.00  0.00           C  
ATOM   2079  O   LEU   147      54.086  54.777  37.999  1.00  0.00           O  
ATOM   2080  N   ASN   148      56.159  55.613  37.946  1.00  0.00           N  
ATOM   2081  H   ASN   148      57.091  55.572  38.334  1.00  0.00           H  
ATOM   2082  CA  ASN   148      55.842  56.670  36.976  1.00  0.00           C  
ATOM   2083  HA  ASN   148      54.957  57.200  37.328  1.00  0.00           H  
ATOM   2084  CB  ASN   148      56.990  57.693  36.827  1.00  0.00           C  
ATOM   2085  HB2 ASN   148      57.924  57.146  36.699  1.00  0.00           H  
ATOM   2086  HB3 ASN   148      56.810  58.294  35.936  1.00  0.00           H  
ATOM   2087  CG  ASN   148      57.136  58.620  38.021  1.00  0.00           C  
ATOM   2088  OD1 ASN   148      56.160  58.949  38.683  1.00  0.00           O  
ATOM   2089  ND2 ASN   148      58.328  59.090  38.305  1.00  0.00           N  
ATOM   2090 HD21 ASN   148      59.123  58.822  37.743  1.00  0.00           H  
ATOM   2091 HD22 ASN   148      58.450  59.719  39.085  1.00  0.00           H  
ATOM   2092  C   ASN   148      55.523  56.064  35.613  1.00  0.00           C  
ATOM   2093  O   ASN   148      54.579  56.486  34.953  1.00  0.00           O  
ATOM   2094  N   ASP   149      56.286  55.065  35.184  1.00  0.00           N  
ATOM   2095  H   ASP   149      57.080  54.785  35.741  1.00  0.00           H  
ATOM   2096  CA  ASP   149      56.017  54.358  33.936  1.00  0.00           C  
ATOM   2097  HA  ASP   149      55.902  55.096  33.142  1.00  0.00           H  
ATOM   2098  CB  ASP   149      57.220  53.462  33.593  1.00  0.00           C  
ATOM   2099  HB2 ASP   149      57.137  52.539  34.166  1.00  0.00           H  
ATOM   2100  HB3 ASP   149      58.136  53.976  33.885  1.00  0.00           H  
ATOM   2101  CG  ASP   149      57.308  53.103  32.101  1.00  0.00           C  
ATOM   2102  OD1 ASP   149      58.374  52.593  31.692  1.00  0.00           O  
ATOM   2103  OD2 ASP   149      56.350  53.404  31.364  1.00  0.00           O  
ATOM   2104  C   ASP   149      54.702  53.565  34.053  1.00  0.00           C  
ATOM   2105  O   ASP   149      53.867  53.590  33.159  1.00  0.00           O  
ATOM   2106  N   ALA   150      54.428  52.962  35.209  1.00  0.00           N  
ATOM   2107  H   ALA   150      55.133  52.942  35.932  1.00  0.00           H  
ATOM   2108  CA  ALA   150      53.136  52.329  35.458  1.00  0.00           C  
ATOM   2109  HA  ALA   150      52.969  51.589  34.676  1.00  0.00           H  
ATOM   2110  CB  ALA   150      53.163  51.598  36.797  1.00  0.00           C  
ATOM   2111  HB1 ALA   150      54.038  50.950  36.840  1.00  0.00           H  
ATOM   2112  HB2 ALA   150      52.260  50.996  36.900  1.00  0.00           H  
ATOM   2113  HB3 ALA   150      53.209  52.326  37.607  1.00  0.00           H  
ATOM   2114  C   ALA   150      51.980  53.342  35.404  1.00  0.00           C  
ATOM   2115  O   ALA   150      50.895  53.017  34.933  1.00  0.00           O  
ATOM   2116  N   ASP   151      52.213  54.584  35.822  1.00  0.00           N  
ATOM   2117  H   ASP   151      53.114  54.782  36.233  1.00  0.00           H  
ATOM   2118  CA  ASP   151      51.249  55.681  35.725  1.00  0.00           C  
ATOM   2119  HA  ASP   151      50.299  55.349  36.143  1.00  0.00           H  
ATOM   2120  CB  ASP   151      51.748  56.886  36.534  1.00  0.00           C  
ATOM   2121  HB2 ASP   151      52.560  56.565  37.187  1.00  0.00           H  
ATOM   2122  HB3 ASP   151      52.119  57.648  35.849  1.00  0.00           H  
ATOM   2123  CG  ASP   151      50.634  57.476  37.382  1.00  0.00           C  
ATOM   2124  OD1 ASP   151      49.552  57.729  36.810  1.00  0.00           O  
ATOM   2125  OD2 ASP   151      50.888  57.655  38.601  1.00  0.00           O  
ATOM   2126  C   ASP   151      51.029  56.081  34.262  1.00  0.00           C  
ATOM   2127  O   ASP   151      49.900  56.207  33.801  1.00  0.00           O  
ATOM   2128  N   ARG   152      52.105  56.142  33.471  1.00  0.00           N  
ATOM   2129  H   ARG   152      53.011  56.066  33.912  1.00  0.00           H  
ATOM   2130  CA  ARG   152      52.075  56.312  32.004  1.00  0.00           C  
ATOM   2131  HA  ARG   152      51.578  57.254  31.772  1.00  0.00           H  
ATOM   2132  CB  ARG   152      53.536  56.392  31.520  1.00  0.00           C  
ATOM   2133  HB2 ARG   152      54.085  57.029  32.214  1.00  0.00           H  
ATOM   2134  HB3 ARG   152      53.966  55.391  31.557  1.00  0.00           H  
ATOM   2135  CG  ARG   152      53.736  56.954  30.104  1.00  0.00           C  
ATOM   2136  HG2 ARG   152      53.424  57.998  30.084  1.00  0.00           H  
ATOM   2137  HG3 ARG   152      53.131  56.382  29.400  1.00  0.00           H  
ATOM   2138  CD  ARG   152      55.219  56.859  29.698  1.00  0.00           C  
ATOM   2139  HD2 ARG   152      55.359  57.373  28.747  1.00  0.00           H  
ATOM   2140  HD3 ARG   152      55.829  57.345  30.459  1.00  0.00           H  
ATOM   2141  NE  ARG   152      55.655  55.455  29.552  1.00  0.00           N  
ATOM   2142  HE  ARG   152      56.114  55.047  30.354  1.00  0.00           H  
ATOM   2143  CZ  ARG   152      55.517  54.664  28.495  1.00  0.00           C  
ATOM   2144  NH1 ARG   152      55.099  55.132  27.340  1.00  0.00           N  
ATOM   2145 HH11 ARG   152      54.886  56.114  27.240  1.00  0.00           H  
ATOM   2146 HH12 ARG   152      54.991  54.509  26.552  1.00  0.00           H  
ATOM   2147  NH2 ARG   152      55.775  53.389  28.613  1.00  0.00           N  
ATOM   2148 HH21 ARG   152      56.086  53.017  29.499  1.00  0.00           H  
ATOM   2149 HH22 ARG   152      55.663  52.776  27.819  1.00  0.00           H  
ATOM   2150  C   ARG   152      51.314  55.167  31.305  1.00  0.00           C  
ATOM   2151  O   ARG   152      50.983  55.267  30.119  1.00  0.00           O  
ATOM   2152  N   LEU   153      51.026  54.091  32.033  1.00  0.00           N  
ATOM   2153  H   LEU   153      51.345  54.096  32.991  1.00  0.00           H  
ATOM   2154  CA  LEU   153      50.301  52.908  31.595  1.00  0.00           C  
ATOM   2155  HA  LEU   153      50.206  52.952  30.510  1.00  0.00           H  
ATOM   2156  CB  LEU   153      51.151  51.669  31.951  1.00  0.00           C  
ATOM   2157  HB2 LEU   153      51.836  51.944  32.753  1.00  0.00           H  
ATOM   2158  HB3 LEU   153      50.487  50.884  32.314  1.00  0.00           H  
ATOM   2159  CG  LEU   153      51.980  51.110  30.781  1.00  0.00           C  
ATOM   2160  HG  LEU   153      51.298  50.833  29.977  1.00  0.00           H  
ATOM   2161  CD1 LEU   153      53.020  52.093  30.218  1.00  0.00           C  
ATOM   2162 HD11 LEU   153      52.519  53.003  29.887  1.00  0.00           H  
ATOM   2163 HD12 LEU   153      53.534  51.634  29.374  1.00  0.00           H  
ATOM   2164 HD13 LEU   153      53.744  52.339  30.994  1.00  0.00           H  
ATOM   2165  CD2 LEU   153      52.735  49.855  31.230  1.00  0.00           C  
ATOM   2166 HD21 LEU   153      52.029  49.131  31.637  1.00  0.00           H  
ATOM   2167 HD22 LEU   153      53.462  50.123  31.997  1.00  0.00           H  
ATOM   2168 HD23 LEU   153      53.252  49.417  30.376  1.00  0.00           H  
ATOM   2169  C   LEU   153      48.883  52.814  32.195  1.00  0.00           C  
ATOM   2170  O   LEU   153      48.118  51.964  31.756  1.00  0.00           O  
ATOM   2171  N   LEU   154      48.489  53.670  33.143  1.00  0.00           N  
ATOM   2172  H   LEU   154      49.106  54.427  33.402  1.00  0.00           H  
ATOM   2173  CA  LEU   154      47.185  53.550  33.826  1.00  0.00           C  
ATOM   2174  HA  LEU   154      46.566  52.886  33.223  1.00  0.00           H  
ATOM   2175  CB  LEU   154      47.385  52.867  35.197  1.00  0.00           C  
ATOM   2176  HB2 LEU   154      46.576  53.178  35.858  1.00  0.00           H  
ATOM   2177  HB3 LEU   154      48.332  53.201  35.620  1.00  0.00           H  
ATOM   2178  CG  LEU   154      47.390  51.322  35.123  1.00  0.00           C  
ATOM   2179  HG  LEU   154      48.088  51.009  34.346  1.00  0.00           H  
ATOM   2180  CD1 LEU   154      47.844  50.733  36.464  1.00  0.00           C  
ATOM   2181 HD11 LEU   154      48.831  51.120  36.716  1.00  0.00           H  
ATOM   2182 HD12 LEU   154      47.889  49.647  36.387  1.00  0.00           H  
ATOM   2183 HD13 LEU   154      47.135  51.013  37.243  1.00  0.00           H  
ATOM   2184  CD2 LEU   154      45.993  50.756  34.796  1.00  0.00           C  
ATOM   2185 HD21 LEU   154      45.649  51.162  33.845  1.00  0.00           H  
ATOM   2186 HD22 LEU   154      46.048  49.670  34.728  1.00  0.00           H  
ATOM   2187 HD23 LEU   154      45.294  51.036  35.584  1.00  0.00           H  
ATOM   2188  C   LEU   154      46.415  54.867  33.986  1.00  0.00           C  
ATOM   2189  O   LEU   154      45.192  54.819  34.117  1.00  0.00           O  
ATOM   2190  N   GLY   155      47.082  56.016  33.907  1.00  0.00           N  
ATOM   2191  H   GLY   155      48.080  55.973  33.759  1.00  0.00           H  
ATOM   2192  CA  GLY   155      46.466  57.333  34.020  1.00  0.00           C  
ATOM   2193  HA2 GLY   155      47.225  58.095  33.843  1.00  0.00           H  
ATOM   2194  HA3 GLY   155      45.683  57.427  33.267  1.00  0.00           H  
ATOM   2195  C   GLY   155      45.859  57.551  35.401  1.00  0.00           C  
ATOM   2196  O   GLY   155      44.650  57.739  35.514  1.00  0.00           O  
ATOM   2197  N   VAL   156      46.665  57.491  36.460  1.00  0.00           N  
ATOM   2198  H   VAL   156      47.648  57.308  36.318  1.00  0.00           H  
ATOM   2199  CA  VAL   156      46.170  57.682  37.821  1.00  0.00           C  
ATOM   2200  HA  VAL   156      45.220  57.156  37.910  1.00  0.00           H  
ATOM   2201  CB  VAL   156      47.137  57.100  38.872  1.00  0.00           C  
ATOM   2202  HB  VAL   156      48.051  57.694  38.884  1.00  0.00           H  
ATOM   2203  CG1 VAL   156      46.477  57.163  40.260  1.00  0.00           C  
ATOM   2204 HG11 VAL   156      46.220  58.196  40.494  1.00  0.00           H  
ATOM   2205 HG12 VAL   156      45.573  56.555  40.260  1.00  0.00           H  
ATOM   2206 HG13 VAL   156      47.171  56.783  41.010  1.00  0.00           H  
ATOM   2207  CG2 VAL   156      47.492  55.631  38.563  1.00  0.00           C  
ATOM   2208 HG21 VAL   156      47.961  55.569  37.581  1.00  0.00           H  
ATOM   2209 HG22 VAL   156      46.584  55.029  38.570  1.00  0.00           H  
ATOM   2210 HG23 VAL   156      48.182  55.257  39.320  1.00  0.00           H  
ATOM   2211  C   VAL   156      45.911  59.169  38.063  1.00  0.00           C  
ATOM   2212  O   VAL   156      46.801  59.908  38.485  1.00  0.00           O  
ATOM   2213  N   THR   157      44.680  59.636  37.848  1.00  0.00           N  
ATOM   2214  H   THR   157      44.005  59.104  37.317  1.00  0.00           H  
ATOM   2215  CA  THR   157      44.343  60.938  38.404  1.00  0.00           C  
ATOM   2216  HA  THR   157      45.122  61.633  38.092  1.00  0.00           H  
ATOM   2217  CB  THR   157      43.002  61.513  37.924  1.00  0.00           C  
ATOM   2218  HB  THR   157      43.002  61.553  36.835  1.00  0.00           H  
ATOM   2219  CG2 THR   157      41.742  60.789  38.397  1.00  0.00           C  
ATOM   2220 HG21 THR   157      40.862  61.289  37.993  1.00  0.00           H  
ATOM   2221 HG22 THR   157      41.765  59.756  38.050  1.00  0.00           H  
ATOM   2222 HG23 THR   157      41.701  60.805  39.486  1.00  0.00           H  
ATOM   2223  OG1 THR   157      42.952  62.833  38.435  1.00  0.00           O  
ATOM   2224  HG1 THR   157      42.086  62.997  38.816  1.00  0.00           H  
ATOM   2225  C   THR   157      44.420  60.826  39.923  1.00  0.00           C  
ATOM   2226  O   THR   157      43.779  59.978  40.541  1.00  0.00           O  
ATOM   2227  N   THR   158      45.215  61.682  40.549  1.00  0.00           N  
ATOM   2228  H   THR   158      45.816  62.276  39.996  1.00  0.00           H  
ATOM   2229  CA  THR   158      45.259  61.803  42.004  1.00  0.00           C  
ATOM   2230  HA  THR   158      45.277  60.800  42.429  1.00  0.00           H  
ATOM   2231  CB  THR   158      46.550  62.524  42.418  1.00  0.00           C  
ATOM   2232  HB  THR   158      46.459  62.853  43.453  1.00  0.00           H  
ATOM   2233  CG2 THR   158      47.762  61.595  42.291  1.00  0.00           C  
ATOM   2234 HG21 THR   158      48.663  62.130  42.590  1.00  0.00           H  
ATOM   2235 HG22 THR   158      47.624  60.727  42.936  1.00  0.00           H  
ATOM   2236 HG23 THR   158      47.861  61.266  41.256  1.00  0.00           H  
ATOM   2237  OG1 THR   158      46.761  63.653  41.588  1.00  0.00           O  
ATOM   2238  HG1 THR   158      46.009  64.246  41.656  1.00  0.00           H  
ATOM   2239  C   THR   158      44.030  62.535  42.554  1.00  0.00           C  
ATOM   2240  O   THR   158      43.919  62.689  43.764  1.00  0.00           O  
ATOM   2241  N   HID   159      43.121  63.013  41.691  1.00  0.00           N  
ATOM   2242  H   HID   159      43.275  62.838  40.708  1.00  0.00           H  
ATOM   2243  CA  HID   159      41.924  63.768  42.063  1.00  0.00           C  
ATOM   2244  HA  HID   159      41.646  63.501  43.083  1.00  0.00           H  
ATOM   2245  CB  HID   159      42.218  65.280  42.012  1.00  0.00           C  
ATOM   2246  HB2 HID   159      42.680  65.517  41.053  1.00  0.00           H  
ATOM   2247  HB3 HID   159      41.280  65.828  42.100  1.00  0.00           H  
ATOM   2248  CG  HID   159      43.148  65.712  43.121  1.00  0.00           C  
ATOM   2249  ND1 HID   159      42.795  65.830  44.450  1.00  0.00           N  
ATOM   2250  HD1 HID   159      41.855  65.815  44.818  1.00  0.00           H  
ATOM   2251  CE1 HID   159      43.924  65.968  45.168  1.00  0.00           C  
ATOM   2252  HE1 HID   159      43.977  66.056  46.243  1.00  0.00           H  
ATOM   2253  NE2 HID   159      44.981  65.979  44.325  1.00  0.00           N  
ATOM   2254  CD2 HID   159      44.509  65.822  43.032  1.00  0.00           C  
ATOM   2255  HD2 HID   159      45.101  65.792  42.129  1.00  0.00           H  
ATOM   2256  C   HID   159      40.778  63.389  41.129  1.00  0.00           C  
ATOM   2257  O   HID   159      40.795  63.770  39.961  1.00  0.00           O  
ATOM   2258  N   ALA   160      39.838  62.581  41.616  1.00  0.00           N  
ATOM   2259  H   ALA   160      39.876  62.341  42.596  1.00  0.00           H  
ATOM   2260  CA  ALA   160      38.748  62.019  40.806  1.00  0.00           C  
ATOM   2261  HA  ALA   160      38.890  62.338  39.774  1.00  0.00           H  
ATOM   2262  CB  ALA   160      38.838  60.490  40.852  1.00  0.00           C  
ATOM   2263  HB1 ALA   160      38.034  60.060  40.254  1.00  0.00           H  
ATOM   2264  HB2 ALA   160      39.800  60.171  40.450  1.00  0.00           H  
ATOM   2265  HB3 ALA   160      38.745  60.151  41.884  1.00  0.00           H  
ATOM   2266  C   ALA   160      37.352  62.468  41.260  1.00  0.00           C  
ATOM   2267  O   ALA   160      36.394  62.268  40.522  1.00  0.00           O  
ATOM   2268  N   PHE   161      37.221  63.056  42.455  1.00  0.00           N  
ATOM   2269  H   PHE   161      38.055  63.329  42.955  1.00  0.00           H  
ATOM   2270  CA  PHE   161      35.906  63.321  43.072  1.00  0.00           C  
ATOM   2271  HA  PHE   161      35.156  63.387  42.284  1.00  0.00           H  
ATOM   2272  CB  PHE   161      35.521  62.179  44.028  1.00  0.00           C  
ATOM   2273  HB2 PHE   161      34.433  62.129  44.062  1.00  0.00           H  
ATOM   2274  HB3 PHE   161      35.882  62.433  45.025  1.00  0.00           H  
ATOM   2275  CG  PHE   161      36.032  60.799  43.678  1.00  0.00           C  
ATOM   2276  CD1 PHE   161      35.400  60.026  42.685  1.00  0.00           C  
ATOM   2277  HD1 PHE   161      34.565  60.432  42.134  1.00  0.00           H  
ATOM   2278  CE1 PHE   161      35.860  58.722  42.412  1.00  0.00           C  
ATOM   2279  HE1 PHE   161      35.363  58.119  41.667  1.00  0.00           H  
ATOM   2280  CZ  PHE   161      36.968  58.206  43.112  1.00  0.00           C  
ATOM   2281  HZ  PHE   161      37.315  57.203  42.912  1.00  0.00           H  
ATOM   2282  CE2 PHE   161      37.621  59.000  44.072  1.00  0.00           C  
ATOM   2283  HE2 PHE   161      38.489  58.616  44.587  1.00  0.00           H  
ATOM   2284  CD2 PHE   161      37.149  60.288  44.363  1.00  0.00           C  
ATOM   2285  HD2 PHE   161      37.643  60.888  45.113  1.00  0.00           H  
ATOM   2286  C   PHE   161      35.886  64.619  43.880  1.00  0.00           C  
ATOM   2287  O   PHE   161      34.922  64.896  44.585  1.00  0.00           O  
ATOM   2288  N   ASP   162      36.997  65.342  43.895  1.00  0.00           N  
ATOM   2289  H   ASP   162      37.748  65.079  43.273  1.00  0.00           H  
ATOM   2290  CA  ASP   162      37.189  66.490  44.758  1.00  0.00           C  
ATOM   2291  HA  ASP   162      37.030  66.182  45.791  1.00  0.00           H  
ATOM   2292  CB  ASP   162      38.629  67.001  44.613  1.00  0.00           C  
ATOM   2293  HB2 ASP   162      38.772  67.842  45.291  1.00  0.00           H  
ATOM   2294  HB3 ASP   162      38.783  67.342  43.589  1.00  0.00           H  
ATOM   2295  CG  ASP   162      39.669  65.922  44.941  1.00  0.00           C  
ATOM   2296  OD1 ASP   162      40.400  66.102  45.945  1.00  0.00           O  
ATOM   2297  OD2 ASP   162      39.806  64.976  44.127  1.00  0.00           O  
ATOM   2298  C   ASP   162      36.152  67.557  44.398  1.00  0.00           C  
ATOM   2299  O   ASP   162      35.974  67.886  43.226  1.00  0.00           O  
ATOM   2300  N   GLY   163      35.441  68.062  45.398  1.00  0.00           N  
ATOM   2301  H   GLY   163      35.677  67.770  46.336  1.00  0.00           H  
ATOM   2302  CA  GLY   163      34.343  69.009  45.238  1.00  0.00           C  
ATOM   2303  HA2 GLY   163      34.515  69.582  44.327  1.00  0.00           H  
ATOM   2304  HA3 GLY   163      34.346  69.693  46.086  1.00  0.00           H  
ATOM   2305  C   GLY   163      32.960  68.351  45.141  1.00  0.00           C  
ATOM   2306  O   GLY   163      31.959  69.059  45.250  1.00  0.00           O  
ATOM   2307  N   ALA   164      32.865  67.025  44.985  1.00  0.00           N  
ATOM   2308  H   ALA   164      33.687  66.490  44.744  1.00  0.00           H  
ATOM   2309  CA  ALA   164      31.584  66.343  45.160  1.00  0.00           C  
ATOM   2310  HA  ALA   164      30.844  66.819  44.517  1.00  0.00           H  
ATOM   2311  CB  ALA   164      31.693  64.867  44.774  1.00  0.00           C  
ATOM   2312  HB1 ALA   164      32.366  64.359  45.465  1.00  0.00           H  
ATOM   2313  HB2 ALA   164      32.084  64.785  43.760  1.00  0.00           H  
ATOM   2314  HB3 ALA   164      30.707  64.405  44.822  1.00  0.00           H  
ATOM   2315  C   ALA   164      31.154  66.528  46.632  1.00  0.00           C  
ATOM   2316  O   ALA   164      31.958  66.226  47.520  1.00  0.00           O  
ATOM   2317  N   PRO   165      29.957  67.078  46.930  1.00  0.00           N  
ATOM   2318  CD  PRO   165      28.856  67.350  46.017  1.00  0.00           C  
ATOM   2319  HD2 PRO   165      29.230  67.798  45.096  1.00  0.00           H  
ATOM   2320  HD3 PRO   165      28.320  66.428  45.793  1.00  0.00           H  
ATOM   2321  CG  PRO   165      27.938  68.324  46.745  1.00  0.00           C  
ATOM   2322  HG2 PRO   165      26.897  68.163  46.463  1.00  0.00           H  
ATOM   2323  HG3 PRO   165      28.233  69.352  46.537  1.00  0.00           H  
ATOM   2324  CB  PRO   165      28.161  67.994  48.216  1.00  0.00           C  
ATOM   2325  HB2 PRO   165      27.526  67.166  48.533  1.00  0.00           H  
ATOM   2326  HB3 PRO   165      27.982  68.872  48.836  1.00  0.00           H  
ATOM   2327  CA  PRO   165      29.644  67.600  48.257  1.00  0.00           C  
ATOM   2328  HA  PRO   165      30.234  68.502  48.418  1.00  0.00           H  
ATOM   2329  C   PRO   165      29.952  66.618  49.386  1.00  0.00           C  
ATOM   2330  O   PRO   165      30.696  66.942  50.315  1.00  0.00           O  
ATOM   2331  N   PHE   166      29.380  65.417  49.334  1.00  0.00           N  
ATOM   2332  H   PHE   166      28.836  65.154  48.524  1.00  0.00           H  
ATOM   2333  CA  PHE   166      29.534  64.482  50.436  1.00  0.00           C  
ATOM   2334  HA  PHE   166      29.534  65.055  51.363  1.00  0.00           H  
ATOM   2335  CB  PHE   166      28.339  63.542  50.470  1.00  0.00           C  
ATOM   2336  HB2 PHE   166      28.218  63.136  49.466  1.00  0.00           H  
ATOM   2337  HB3 PHE   166      28.580  62.716  51.139  1.00  0.00           H  
ATOM   2338  CG  PHE   166      26.994  64.111  50.893  1.00  0.00           C  
ATOM   2339  CD1 PHE   166      26.839  65.406  51.442  1.00  0.00           C  
ATOM   2340  HD1 PHE   166      27.687  66.071  51.504  1.00  0.00           H  
ATOM   2341  CE1 PHE   166      25.581  65.826  51.906  1.00  0.00           C  
ATOM   2342  HE1 PHE   166      25.468  66.806  52.346  1.00  0.00           H  
ATOM   2343  CZ  PHE   166      24.469  64.973  51.799  1.00  0.00           C  
ATOM   2344  HZ  PHE   166      23.507  65.292  52.171  1.00  0.00           H  
ATOM   2345  CE2 PHE   166      24.608  63.706  51.209  1.00  0.00           C  
ATOM   2346  HE2 PHE   166      23.748  63.063  51.097  1.00  0.00           H  
ATOM   2347  CD2 PHE   166      25.869  63.279  50.765  1.00  0.00           C  
ATOM   2348  HD2 PHE   166      25.976  62.301  50.320  1.00  0.00           H  
ATOM   2349  C   PHE   166      30.849  63.711  50.363  1.00  0.00           C  
ATOM   2350  O   PHE   166      31.353  63.326  51.409  1.00  0.00           O  
ATOM   2351  N   SER   167      31.464  63.561  49.189  1.00  0.00           N  
ATOM   2352  H   SER   167      30.983  63.847  48.348  1.00  0.00           H  
ATOM   2353  CA  SER   167      32.816  62.995  49.073  1.00  0.00           C  
ATOM   2354  HA  SER   167      32.805  61.953  49.392  1.00  0.00           H  
ATOM   2355  CB  SER   167      33.281  63.083  47.614  1.00  0.00           C  
ATOM   2356  HB2 SER   167      33.247  64.126  47.300  1.00  0.00           H  
ATOM   2357  HB3 SER   167      32.600  62.504  46.991  1.00  0.00           H  
ATOM   2358  OG  SER   167      34.595  62.599  47.429  1.00  0.00           O  
ATOM   2359  HG  SER   167      35.225  63.276  47.686  1.00  0.00           H  
ATOM   2360  C   SER   167      33.773  63.791  49.955  1.00  0.00           C  
ATOM   2361  O   SER   167      34.554  63.240  50.736  1.00  0.00           O  
ATOM   2362  N   ASP   168      33.702  65.110  49.842  1.00  0.00           N  
ATOM   2363  H   ASP   168      32.957  65.515  49.294  1.00  0.00           H  
ATOM   2364  CA  ASP   168      34.661  65.987  50.481  1.00  0.00           C  
ATOM   2365  HA  ASP   168      35.627  65.483  50.462  1.00  0.00           H  
ATOM   2366  CB  ASP   168      34.800  67.276  49.665  1.00  0.00           C  
ATOM   2367  HB2 ASP   168      33.813  67.597  49.333  1.00  0.00           H  
ATOM   2368  HB3 ASP   168      35.239  68.053  50.291  1.00  0.00           H  
ATOM   2369  CG  ASP   168      35.696  67.048  48.436  1.00  0.00           C  
ATOM   2370  OD1 ASP   168      35.665  65.937  47.862  1.00  0.00           O  
ATOM   2371  OD2 ASP   168      36.482  67.957  48.121  1.00  0.00           O  
ATOM   2372  C   ASP   168      34.291  66.209  51.943  1.00  0.00           C  
ATOM   2373  O   ASP   168      35.176  66.225  52.788  1.00  0.00           O  
ATOM   2374  N   LEU   169      33.001  66.224  52.292  1.00  0.00           N  
ATOM   2375  H   LEU   169      32.295  66.224  51.570  1.00  0.00           H  
ATOM   2376  CA  LEU   169      32.586  66.241  53.700  1.00  0.00           C  
ATOM   2377  HA  LEU   169      33.110  67.058  54.197  1.00  0.00           H  
ATOM   2378  CB  LEU   169      31.080  66.529  53.770  1.00  0.00           C  
ATOM   2379  HB2 LEU   169      30.893  67.481  53.274  1.00  0.00           H  
ATOM   2380  HB3 LEU   169      30.551  65.745  53.227  1.00  0.00           H  
ATOM   2381  CG  LEU   169      30.504  66.611  55.200  1.00  0.00           C  
ATOM   2382  HG  LEU   169      30.583  65.632  55.672  1.00  0.00           H  
ATOM   2383  CD1 LEU   169      31.221  67.650  56.078  1.00  0.00           C  
ATOM   2384 HD11 LEU   169      32.277  67.391  56.160  1.00  0.00           H  
ATOM   2385 HD12 LEU   169      31.124  68.637  55.625  1.00  0.00           H  
ATOM   2386 HD13 LEU   169      30.771  67.659  57.071  1.00  0.00           H  
ATOM   2387  CD2 LEU   169      29.024  67.000  55.102  1.00  0.00           C  
ATOM   2388 HD21 LEU   169      28.497  66.274  54.482  1.00  0.00           H  
ATOM   2389 HD22 LEU   169      28.938  67.990  54.654  1.00  0.00           H  
ATOM   2390 HD23 LEU   169      28.585  67.013  56.100  1.00  0.00           H  
ATOM   2391  C   LEU   169      32.949  64.930  54.424  1.00  0.00           C  
ATOM   2392  O   LEU   169      33.296  64.939  55.603  1.00  0.00           O  
ATOM   2393  N   VAL   170      32.906  63.793  53.731  1.00  0.00           N  
ATOM   2394  H   VAL   170      32.501  63.802  52.806  1.00  0.00           H  
ATOM   2395  CA  VAL   170      33.425  62.530  54.261  1.00  0.00           C  
ATOM   2396  HA  VAL   170      32.965  62.354  55.233  1.00  0.00           H  
ATOM   2397  CB  VAL   170      33.065  61.345  53.334  1.00  0.00           C  
ATOM   2398  HB  VAL   170      33.208  61.651  52.298  1.00  0.00           H  
ATOM   2399  CG1 VAL   170      33.909  60.086  53.603  1.00  0.00           C  
ATOM   2400 HG11 VAL   170      34.965  60.319  53.462  1.00  0.00           H  
ATOM   2401 HG12 VAL   170      33.744  59.751  54.627  1.00  0.00           H  
ATOM   2402 HG13 VAL   170      33.615  59.297  52.911  1.00  0.00           H  
ATOM   2403  CG2 VAL   170      31.593  60.972  53.543  1.00  0.00           C  
ATOM   2404 HG21 VAL   170      30.967  61.845  53.360  1.00  0.00           H  
ATOM   2405 HG22 VAL   170      31.447  60.629  54.567  1.00  0.00           H  
ATOM   2406 HG23 VAL   170      31.318  60.176  52.851  1.00  0.00           H  
ATOM   2407  C   VAL   170      34.927  62.649  54.461  1.00  0.00           C  
ATOM   2408  O   VAL   170      35.427  62.257  55.506  1.00  0.00           O  
ATOM   2409  N   ARG   171      35.663  63.194  53.491  1.00  0.00           N  
ATOM   2410  H   ARG   171      35.201  63.536  52.660  1.00  0.00           H  
ATOM   2411  CA  ARG   171      37.120  63.312  53.593  1.00  0.00           C  
ATOM   2412  HA  ARG   171      37.509  62.323  53.834  1.00  0.00           H  
ATOM   2413  CB  ARG   171      37.680  63.700  52.224  1.00  0.00           C  
ATOM   2414  HB2 ARG   171      37.292  63.005  51.479  1.00  0.00           H  
ATOM   2415  HB3 ARG   171      37.344  64.707  51.977  1.00  0.00           H  
ATOM   2416  CG  ARG   171      39.213  63.662  52.179  1.00  0.00           C  
ATOM   2417  HG2 ARG   171      39.562  62.862  52.832  1.00  0.00           H  
ATOM   2418  HG3 ARG   171      39.602  64.612  52.545  1.00  0.00           H  
ATOM   2419  CD  ARG   171      39.756  63.413  50.761  1.00  0.00           C  
ATOM   2420  HD2 ARG   171      40.823  63.202  50.838  1.00  0.00           H  
ATOM   2421  HD3 ARG   171      39.258  62.537  50.347  1.00  0.00           H  
ATOM   2422  NE  ARG   171      39.575  64.545  49.825  1.00  0.00           N  
ATOM   2423  HE  ARG   171      40.339  65.204  49.783  1.00  0.00           H  
ATOM   2424  CZ  ARG   171      38.537  64.813  49.028  1.00  0.00           C  
ATOM   2425  NH1 ARG   171      38.589  65.845  48.223  1.00  0.00           N  
ATOM   2426 HH11 ARG   171      39.413  66.429  48.203  1.00  0.00           H  
ATOM   2427 HH12 ARG   171      37.805  66.057  47.622  1.00  0.00           H  
ATOM   2428  NH2 ARG   171      37.438  64.091  49.020  1.00  0.00           N  
ATOM   2429 HH21 ARG   171      37.355  63.291  49.630  1.00  0.00           H  
ATOM   2430 HH22 ARG   171      36.677  64.337  48.403  1.00  0.00           H  
ATOM   2431  C   ARG   171      37.550  64.255  54.717  1.00  0.00           C  
ATOM   2432  O   ARG   171      38.498  63.940  55.421  1.00  0.00           O  
ATOM   2433  N   GLU   172      36.816  65.336  54.942  1.00  0.00           N  
ATOM   2434  H   GLU   172      36.098  65.559  54.268  1.00  0.00           H  
ATOM   2435  CA  GLU   172      36.963  66.233  56.090  1.00  0.00           C  
ATOM   2436  HA  GLU   172      37.961  66.670  56.074  1.00  0.00           H  
ATOM   2437  CB  GLU   172      35.917  67.360  55.941  1.00  0.00           C  
ATOM   2438  HB2 GLU   172      36.233  68.001  55.118  1.00  0.00           H  
ATOM   2439  HB3 GLU   172      34.961  66.908  55.676  1.00  0.00           H  
ATOM   2440  CG  GLU   172      35.704  68.252  57.177  1.00  0.00           C  
ATOM   2441  HG2 GLU   172      35.548  67.605  58.040  1.00  0.00           H  
ATOM   2442  HG3 GLU   172      34.806  68.850  57.023  1.00  0.00           H  
ATOM   2443  CD  GLU   172      36.873  69.195  57.490  1.00  0.00           C  
ATOM   2444  OE1 GLU   172      37.946  69.036  56.866  1.00  0.00           O  
ATOM   2445  OE2 GLU   172      36.652  70.080  58.345  1.00  0.00           O  
ATOM   2446  C   GLU   172      36.778  65.455  57.397  1.00  0.00           C  
ATOM   2447  O   GLU   172      37.636  65.454  58.276  1.00  0.00           O  
ATOM   2448  N   ARG   173      35.660  64.744  57.541  1.00  0.00           N  
ATOM   2449  H   ARG   173      34.998  64.692  56.780  1.00  0.00           H  
ATOM   2450  CA  ARG   173      35.383  64.037  58.795  1.00  0.00           C  
ATOM   2451  HA  ARG   173      35.526  64.742  59.614  1.00  0.00           H  
ATOM   2452  CB  ARG   173      33.931  63.585  58.817  1.00  0.00           C  
ATOM   2453  HB2 ARG   173      33.686  63.111  57.866  1.00  0.00           H  
ATOM   2454  HB3 ARG   173      33.787  62.869  59.626  1.00  0.00           H  
ATOM   2455  CG  ARG   173      33.012  64.791  59.035  1.00  0.00           C  
ATOM   2456  HG2 ARG   173      33.144  65.495  58.213  1.00  0.00           H  
ATOM   2457  HG3 ARG   173      33.275  65.279  59.973  1.00  0.00           H  
ATOM   2458  CD  ARG   173      31.555  64.352  59.088  1.00  0.00           C  
ATOM   2459  HD2 ARG   173      31.311  63.799  58.181  1.00  0.00           H  
ATOM   2460  HD3 ARG   173      31.402  63.710  59.956  1.00  0.00           H  
ATOM   2461  NE  ARG   173      30.682  65.527  59.190  1.00  0.00           N  
ATOM   2462  HE  ARG   173      31.112  66.399  59.465  1.00  0.00           H  
ATOM   2463  CZ  ARG   173      29.377  65.544  58.953  1.00  0.00           C  
ATOM   2464  NH1 ARG   173      28.700  64.440  58.731  1.00  0.00           N  
ATOM   2465 HH11 ARG   173      29.172  63.547  58.744  1.00  0.00           H  
ATOM   2466 HH12 ARG   173      27.708  64.484  58.547  1.00  0.00           H  
ATOM   2467  NH2 ARG   173      28.756  66.700  58.925  1.00  0.00           N  
ATOM   2468 HH21 ARG   173      29.270  67.554  59.088  1.00  0.00           H  
ATOM   2469 HH22 ARG   173      27.764  66.736  58.740  1.00  0.00           H  
ATOM   2470  C   ARG   173      36.320  62.859  59.025  1.00  0.00           C  
ATOM   2471  O   ARG   173      36.645  62.549  60.165  1.00  0.00           O  
ATOM   2472  N   LEU   174      36.798  62.226  57.960  1.00  0.00           N  
ATOM   2473  H   LEU   174      36.379  62.397  57.057  1.00  0.00           H  
ATOM   2474  CA  LEU   174      37.906  61.295  58.060  1.00  0.00           C  
ATOM   2475  HA  LEU   174      37.638  60.509  58.766  1.00  0.00           H  
ATOM   2476  CB  LEU   174      38.231  60.649  56.704  1.00  0.00           C  
ATOM   2477  HB2 LEU   174      39.222  60.200  56.771  1.00  0.00           H  
ATOM   2478  HB3 LEU   174      38.254  61.430  55.944  1.00  0.00           H  
ATOM   2479  CG  LEU   174      37.239  59.559  56.258  1.00  0.00           C  
ATOM   2480  HG  LEU   174      36.224  59.950  56.328  1.00  0.00           H  
ATOM   2481  CD1 LEU   174      37.544  59.215  54.795  1.00  0.00           C  
ATOM   2482 HD11 LEU   174      36.855  58.444  54.451  1.00  0.00           H  
ATOM   2483 HD12 LEU   174      37.426  60.107  54.180  1.00  0.00           H  
ATOM   2484 HD13 LEU   174      38.568  58.850  54.713  1.00  0.00           H  
ATOM   2485  CD2 LEU   174      37.347  58.282  57.110  1.00  0.00           C  
ATOM   2486 HD21 LEU   174      37.131  58.520  58.152  1.00  0.00           H  
ATOM   2487 HD22 LEU   174      36.630  57.544  56.750  1.00  0.00           H  
ATOM   2488 HD23 LEU   174      38.356  57.877  57.031  1.00  0.00           H  
ATOM   2489  C   LEU   174      39.116  62.038  58.596  1.00  0.00           C  
ATOM   2490  O   LEU   174      39.686  61.589  59.576  1.00  0.00           O  
ATOM   2491  N   ALA   175      39.513  63.160  57.996  1.00  0.00           N  
ATOM   2492  H   ALA   175      38.967  63.517  57.225  1.00  0.00           H  
ATOM   2493  CA  ALA   175      40.703  63.892  58.407  1.00  0.00           C  
ATOM   2494  HA  ALA   175      41.566  63.250  58.228  1.00  0.00           H  
ATOM   2495  CB  ALA   175      40.883  65.163  57.566  1.00  0.00           C  
ATOM   2496  HB1 ALA   175      41.779  65.692  57.893  1.00  0.00           H  
ATOM   2497  HB2 ALA   175      40.984  64.892  56.515  1.00  0.00           H  
ATOM   2498  HB3 ALA   175      40.014  65.808  57.692  1.00  0.00           H  
ATOM   2499  C   ALA   175      40.678  64.234  59.903  1.00  0.00           C  
ATOM   2500  O   ALA   175      41.696  64.094  60.578  1.00  0.00           O  
ATOM   2501  N   ALA   176      39.508  64.573  60.448  1.00  0.00           N  
ATOM   2502  H   ALA   176      38.697  64.611  59.848  1.00  0.00           H  
ATOM   2503  CA  ALA   176      39.333  64.893  61.866  1.00  0.00           C  
ATOM   2504  HA  ALA   176      39.927  65.782  62.079  1.00  0.00           H  
ATOM   2505  CB  ALA   176      37.865  65.246  62.119  1.00  0.00           C  
ATOM   2506  HB1 ALA   176      37.725  65.486  63.173  1.00  0.00           H  
ATOM   2507  HB2 ALA   176      37.236  64.396  61.853  1.00  0.00           H  
ATOM   2508  HB3 ALA   176      37.588  66.107  61.510  1.00  0.00           H  
ATOM   2509  C   ALA   176      39.793  63.780  62.835  1.00  0.00           C  
ATOM   2510  O   ALA   176      40.025  64.064  64.010  1.00  0.00           O  
ATOM   2511  N   VAL   177      39.971  62.538  62.367  1.00  0.00           N  
ATOM   2512  H   VAL   177      39.681  62.344  61.419  1.00  0.00           H  
ATOM   2513  CA  VAL   177      40.563  61.435  63.146  1.00  0.00           C  
ATOM   2514  HA  VAL   177      40.921  61.869  64.079  1.00  0.00           H  
ATOM   2515  CB  VAL   177      39.509  60.368  63.529  1.00  0.00           C  
ATOM   2516  HB  VAL   177      40.039  59.525  63.973  1.00  0.00           H  
ATOM   2517  CG1 VAL   177      38.547  60.925  64.591  1.00  0.00           C  
ATOM   2518 HG11 VAL   177      39.120  61.310  65.435  1.00  0.00           H  
ATOM   2519 HG12 VAL   177      37.885  60.130  64.934  1.00  0.00           H  
ATOM   2520 HG13 VAL   177      37.953  61.730  64.157  1.00  0.00           H  
ATOM   2521  CG2 VAL   177      38.684  59.828  62.344  1.00  0.00           C  
ATOM   2522 HG21 VAL   177      39.346  59.326  61.638  1.00  0.00           H  
ATOM   2523 HG22 VAL   177      38.182  60.656  61.844  1.00  0.00           H  
ATOM   2524 HG23 VAL   177      37.941  59.120  62.711  1.00  0.00           H  
ATOM   2525  C   VAL   177      41.782  60.823  62.450  1.00  0.00           C  
ATOM   2526  O   VAL   177      42.820  60.665  63.081  1.00  0.00           O  
ATOM   2527  N   VAL   178      41.695  60.535  61.153  1.00  0.00           N  
ATOM   2528  H   VAL   178      40.823  60.746  60.689  1.00  0.00           H  
ATOM   2529  CA  VAL   178      42.760  59.938  60.345  1.00  0.00           C  
ATOM   2530  HA  VAL   178      42.977  58.944  60.735  1.00  0.00           H  
ATOM   2531  CB  VAL   178      42.320  59.803  58.861  1.00  0.00           C  
ATOM   2532  HB  VAL   178      41.970  60.774  58.511  1.00  0.00           H  
ATOM   2533  CG1 VAL   178      43.475  59.343  57.960  1.00  0.00           C  
ATOM   2534 HG11 VAL   178      44.306  60.043  58.047  1.00  0.00           H  
ATOM   2535 HG12 VAL   178      43.803  58.350  58.269  1.00  0.00           H  
ATOM   2536 HG13 VAL   178      43.136  59.308  56.925  1.00  0.00           H  
ATOM   2537  CG2 VAL   178      41.183  58.783  58.698  1.00  0.00           C  
ATOM   2538 HG21 VAL   178      40.340  59.075  59.324  1.00  0.00           H  
ATOM   2539 HG22 VAL   178      41.535  57.796  58.999  1.00  0.00           H  
ATOM   2540 HG23 VAL   178      40.868  58.754  57.655  1.00  0.00           H  
ATOM   2541  C   VAL   178      44.022  60.779  60.430  1.00  0.00           C  
ATOM   2542  O   VAL   178      45.102  60.232  60.602  1.00  0.00           O  
ATOM   2543  N   ASP   179      43.888  62.091  60.268  1.00  0.00           N  
ATOM   2544  H   ASP   179      42.958  62.480  60.329  1.00  0.00           H  
ATOM   2545  CA  ASP   179      44.995  63.010  60.007  1.00  0.00           C  
ATOM   2546  HA  ASP   179      45.805  62.434  59.560  1.00  0.00           H  
ATOM   2547  CB  ASP   179      44.535  64.054  58.972  1.00  0.00           C  
ATOM   2548  HB2 ASP   179      43.459  63.956  58.830  1.00  0.00           H  
ATOM   2549  HB3 ASP   179      44.752  65.051  59.354  1.00  0.00           H  
ATOM   2550  CG  ASP   179      45.224  63.879  57.623  1.00  0.00           C  
ATOM   2551  OD1 ASP   179      45.283  62.727  57.140  1.00  0.00           O  
ATOM   2552  OD2 ASP   179      45.677  64.911  57.085  1.00  0.00           O  
ATOM   2553  C   ASP   179      45.530  63.642  61.301  1.00  0.00           C  
ATOM   2554  O   ASP   179      46.314  64.595  61.270  1.00  0.00           O  
ATOM   2555  N   GLN   180      45.133  63.108  62.454  1.00  0.00           N  
ATOM   2556  H   GLN   180      44.310  62.523  62.472  1.00  0.00           H  
ATOM   2557  CA  GLN   180      45.862  63.351  63.688  1.00  0.00           C  
ATOM   2558  HA  GLN   180      46.023  64.423  63.801  1.00  0.00           H  
ATOM   2559  CB  GLN   180      45.048  62.838  64.886  1.00  0.00           C  
ATOM   2560  HB2 GLN   180      45.638  62.964  65.794  1.00  0.00           H  
ATOM   2561  HB3 GLN   180      44.834  61.779  64.744  1.00  0.00           H  
ATOM   2562  CG  GLN   180      43.718  63.606  65.043  1.00  0.00           C  
ATOM   2563  HG2 GLN   180      43.932  64.675  65.068  1.00  0.00           H  
ATOM   2564  HG3 GLN   180      43.082  63.392  64.184  1.00  0.00           H  
ATOM   2565  CD  GLN   180      42.973  63.225  66.320  1.00  0.00           C  
ATOM   2566  OE1 GLN   180      43.565  62.944  67.351  1.00  0.00           O  
ATOM   2567  NE2 GLN   180      41.656  63.255  66.306  1.00  0.00           N  
ATOM   2568 HE21 GLN   180      41.165  63.506  65.460  1.00  0.00           H  
ATOM   2569 HE22 GLN   180      41.137  63.027  67.142  1.00  0.00           H  
ATOM   2570  C   GLN   180      47.225  62.647  63.578  1.00  0.00           C  
ATOM   2571  O   GLN   180      47.327  61.571  62.997  1.00  0.00           O  
ATOM   2572  N   GLY   181      48.283  63.253  64.116  1.00  0.00           N  
ATOM   2573  H   GLY   181      48.141  64.072  64.690  1.00  0.00           H  
ATOM   2574  CA  GLY   181      49.646  62.765  63.898  1.00  0.00           C  
ATOM   2575  HA2 GLY   181      49.678  61.691  64.083  1.00  0.00           H  
ATOM   2576  HA3 GLY   181      50.325  63.271  64.584  1.00  0.00           H  
ATOM   2577  C   GLY   181      50.079  63.044  62.458  1.00  0.00           C  
ATOM   2578  O   GLY   181      50.325  64.200  62.120  1.00  0.00           O  
ATOM   2579  N   ARG   182      50.153  61.998  61.631  1.00  0.00           N  
ATOM   2580  H   ARG   182      49.975  61.100  62.056  1.00  0.00           H  
ATOM   2581  CA  ARG   182      50.456  61.961  60.191  1.00  0.00           C  
ATOM   2582  HA  ARG   182      50.954  61.008  60.010  1.00  0.00           H  
ATOM   2583  CB  ARG   182      49.166  61.935  59.358  1.00  0.00           C  
ATOM   2584  HB2 ARG   182      48.582  62.829  59.575  1.00  0.00           H  
ATOM   2585  HB3 ARG   182      49.422  61.920  58.299  1.00  0.00           H  
ATOM   2586  CG  ARG   182      48.330  60.691  59.696  1.00  0.00           C  
ATOM   2587  HG2 ARG   182      47.596  60.955  60.457  1.00  0.00           H  
ATOM   2588  HG3 ARG   182      48.988  59.915  60.088  1.00  0.00           H  
ATOM   2589  CD  ARG   182      47.598  60.153  58.468  1.00  0.00           C  
ATOM   2590  HD2 ARG   182      48.323  59.916  57.690  1.00  0.00           H  
ATOM   2591  HD3 ARG   182      46.905  60.909  58.099  1.00  0.00           H  
ATOM   2592  NE  ARG   182      46.851  58.938  58.826  1.00  0.00           N  
ATOM   2593  HE  ARG   182      46.366  58.957  59.712  1.00  0.00           H  
ATOM   2594  CZ  ARG   182      46.739  57.819  58.121  1.00  0.00           C  
ATOM   2595  NH1 ARG   182      46.162  56.760  58.641  1.00  0.00           N  
ATOM   2596 HH11 ARG   182      45.796  56.795  59.582  1.00  0.00           H  
ATOM   2597 HH12 ARG   182      46.084  55.911  58.100  1.00  0.00           H  
ATOM   2598  NH2 ARG   182      47.204  57.728  56.902  1.00  0.00           N  
ATOM   2599 HH21 ARG   182      47.657  58.522  56.474  1.00  0.00           H  
ATOM   2600 HH22 ARG   182      47.110  56.863  56.389  1.00  0.00           H  
ATOM   2601  C   ARG   182      51.411  63.038  59.701  1.00  0.00           C  
ATOM   2602  O   ARG   182      51.018  64.165  59.387  1.00  0.00           O  
ATOM   2603  N   THR   183      52.668  62.663  59.504  1.00  0.00           N  
ATOM   2604  H   THR   183      53.026  61.831  59.951  1.00  0.00           H  
ATOM   2605  CA  THR   183      53.529  63.459  58.638  1.00  0.00           C  
ATOM   2606  HA  THR   183      53.638  64.454  59.069  1.00  0.00           H  
ATOM   2607  CB  THR   183      54.916  62.810  58.531  1.00  0.00           C  
ATOM   2608  HB  THR   183      55.476  63.299  57.734  1.00  0.00           H  
ATOM   2609  CG2 THR   183      55.702  62.931  59.841  1.00  0.00           C  
ATOM   2610 HG21 THR   183      56.678  62.460  59.725  1.00  0.00           H  
ATOM   2611 HG22 THR   183      55.152  62.435  60.641  1.00  0.00           H  
ATOM   2612 HG23 THR   183      55.834  63.984  60.089  1.00  0.00           H  
ATOM   2613  OG1 THR   183      54.769  61.447  58.218  1.00  0.00           O  
ATOM   2614  HG1 THR   183      54.293  61.006  58.926  1.00  0.00           H  
ATOM   2615  C   THR   183      52.855  63.586  57.253  1.00  0.00           C  
ATOM   2616  O   THR   183      52.074  62.710  56.869  1.00  0.00           O  
ATOM   2617  N   PRO   184      53.139  64.650  56.472  1.00  0.00           N  
ATOM   2618  CD  PRO   184      54.000  65.778  56.807  1.00  0.00           C  
ATOM   2619  HD2 PRO   184      53.809  66.111  57.827  1.00  0.00           H  
ATOM   2620  HD3 PRO   184      55.047  65.496  56.695  1.00  0.00           H  
ATOM   2621  CG  PRO   184      53.646  66.883  55.812  1.00  0.00           C  
ATOM   2622  HG2 PRO   184      54.523  67.482  55.567  1.00  0.00           H  
ATOM   2623  HG3 PRO   184      52.853  67.515  56.211  1.00  0.00           H  
ATOM   2624  CB  PRO   184      53.151  66.115  54.591  1.00  0.00           C  
ATOM   2625  HB2 PRO   184      53.984  65.803  53.960  1.00  0.00           H  
ATOM   2626  HB3 PRO   184      52.445  66.719  54.021  1.00  0.00           H  
ATOM   2627  CA  PRO   184      52.446  64.906  55.208  1.00  0.00           C  
ATOM   2628  HA  PRO   184      51.417  65.187  55.432  1.00  0.00           H  
ATOM   2629  C   PRO   184      52.422  63.734  54.223  1.00  0.00           C  
ATOM   2630  O   PRO   184      51.467  63.611  53.466  1.00  0.00           O  
ATOM   2631  N   ALA   185      53.431  62.857  54.252  1.00  0.00           N  
ATOM   2632  H   ALA   185      54.159  62.999  54.938  1.00  0.00           H  
ATOM   2633  CA  ALA   185      53.552  61.705  53.356  1.00  0.00           C  
ATOM   2634  HA  ALA   185      53.610  62.074  52.332  1.00  0.00           H  
ATOM   2635  CB  ALA   185      54.862  60.980  53.678  1.00  0.00           C  
ATOM   2636  HB1 ALA   185      54.972  60.117  53.021  1.00  0.00           H  
ATOM   2637  HB2 ALA   185      55.700  61.660  53.527  1.00  0.00           H  
ATOM   2638  HB3 ALA   185      54.847  60.647  54.716  1.00  0.00           H  
ATOM   2639  C   ALA   185      52.381  60.711  53.444  1.00  0.00           C  
ATOM   2640  O   ALA   185      52.255  59.853  52.576  1.00  0.00           O  
ATOM   2641  N   PHE   186      51.538  60.809  54.475  1.00  0.00           N  
ATOM   2642  H   PHE   186      51.642  61.591  55.105  1.00  0.00           H  
ATOM   2643  CA  PHE   186      50.473  59.844  54.739  1.00  0.00           C  
ATOM   2644  HA  PHE   186      50.436  59.142  53.906  1.00  0.00           H  
ATOM   2645  CB  PHE   186      50.829  59.060  56.009  1.00  0.00           C  
ATOM   2646  HB2 PHE   186      50.757  59.737  56.860  1.00  0.00           H  
ATOM   2647  HB3 PHE   186      50.103  58.257  56.138  1.00  0.00           H  
ATOM   2648  CG  PHE   186      52.223  58.458  55.996  1.00  0.00           C  
ATOM   2649  CD1 PHE   186      52.573  57.507  55.018  1.00  0.00           C  
ATOM   2650  HD1 PHE   186      51.850  57.210  54.273  1.00  0.00           H  
ATOM   2651  CE1 PHE   186      53.862  56.942  55.008  1.00  0.00           C  
ATOM   2652  HE1 PHE   186      54.128  56.217  54.253  1.00  0.00           H  
ATOM   2653  CZ  PHE   186      54.805  57.322  55.981  1.00  0.00           C  
ATOM   2654  HZ  PHE   186      55.794  56.888  55.975  1.00  0.00           H  
ATOM   2655  CE2 PHE   186      54.456  58.269  56.962  1.00  0.00           C  
ATOM   2656  HE2 PHE   186      55.176  58.556  57.714  1.00  0.00           H  
ATOM   2657  CD2 PHE   186      53.171  58.843  56.965  1.00  0.00           C  
ATOM   2658  HD2 PHE   186      52.911  59.580  57.711  1.00  0.00           H  
ATOM   2659  C   PHE   186      49.097  60.500  54.871  1.00  0.00           C  
ATOM   2660  O   PHE   186      48.146  59.831  55.269  1.00  0.00           O  
ATOM   2661  N   ARG   187      48.972  61.801  54.618  1.00  0.00           N  
ATOM   2662  H   ARG   187      49.755  62.311  54.235  1.00  0.00           H  
ATOM   2663  CA  ARG   187      47.713  62.503  54.888  1.00  0.00           C  
ATOM   2664  HA  ARG   187      47.369  62.178  55.870  1.00  0.00           H  
ATOM   2665  CB  ARG   187      47.970  64.013  54.978  1.00  0.00           C  
ATOM   2666  HB2 ARG   187      48.617  64.330  54.160  1.00  0.00           H  
ATOM   2667  HB3 ARG   187      47.024  64.552  54.930  1.00  0.00           H  
ATOM   2668  CG  ARG   187      48.659  64.287  56.328  1.00  0.00           C  
ATOM   2669  HG2 ARG   187      48.096  63.777  57.110  1.00  0.00           H  
ATOM   2670  HG3 ARG   187      49.667  63.873  56.296  1.00  0.00           H  
ATOM   2671  CD  ARG   187      48.749  65.771  56.689  1.00  0.00           C  
ATOM   2672  HD2 ARG   187      47.780  66.245  56.534  1.00  0.00           H  
ATOM   2673  HD3 ARG   187      49.496  66.255  56.060  1.00  0.00           H  
ATOM   2674  NE  ARG   187      49.140  65.895  58.107  1.00  0.00           N  
ATOM   2675  HE  ARG   187      50.129  65.877  58.310  1.00  0.00           H  
ATOM   2676  CZ  ARG   187      48.316  66.028  59.145  1.00  0.00           C  
ATOM   2677  NH1 ARG   187      47.052  66.344  59.006  1.00  0.00           N  
ATOM   2678 HH11 ARG   187      46.672  66.513  58.086  1.00  0.00           H  
ATOM   2679 HH12 ARG   187      46.458  66.418  59.819  1.00  0.00           H  
ATOM   2680  NH2 ARG   187      48.751  65.797  60.358  1.00  0.00           N  
ATOM   2681 HH21 ARG   187      49.715  65.534  60.507  1.00  0.00           H  
ATOM   2682 HH22 ARG   187      48.123  65.881  61.144  1.00  0.00           H  
ATOM   2683  C   ARG   187      46.623  62.127  53.883  1.00  0.00           C  
ATOM   2684  O   ARG   187      46.912  61.862  52.718  1.00  0.00           O  
ATOM   2685  N   VAL   188      45.383  62.062  54.361  1.00  0.00           N  
ATOM   2686  H   VAL   188      45.225  62.429  55.289  1.00  0.00           H  
ATOM   2687  CA  VAL   188      44.224  61.502  53.654  1.00  0.00           C  
ATOM   2688  HA  VAL   188      44.437  60.453  53.450  1.00  0.00           H  
ATOM   2689  CB  VAL   188      42.986  61.558  54.587  1.00  0.00           C  
ATOM   2690  HB  VAL   188      43.295  61.160  55.554  1.00  0.00           H  
ATOM   2691  CG1 VAL   188      42.448  62.976  54.833  1.00  0.00           C  
ATOM   2692 HG11 VAL   188      43.256  63.615  55.190  1.00  0.00           H  
ATOM   2693 HG12 VAL   188      41.656  62.939  55.581  1.00  0.00           H  
ATOM   2694 HG13 VAL   188      42.050  63.380  53.902  1.00  0.00           H  
ATOM   2695  CG2 VAL   188      41.830  60.678  54.085  1.00  0.00           C  
ATOM   2696 HG21 VAL   188      42.194  59.667  53.905  1.00  0.00           H  
ATOM   2697 HG22 VAL   188      41.435  61.092  53.157  1.00  0.00           H  
ATOM   2698 HG23 VAL   188      41.041  60.652  54.836  1.00  0.00           H  
ATOM   2699  C   VAL   188      43.998  62.201  52.307  1.00  0.00           C  
ATOM   2700  O   VAL   188      44.155  63.415  52.194  1.00  0.00           O  
ATOM   2701  N   GLN   189      43.603  61.441  51.286  1.00  0.00           N  
ATOM   2702  H   GLN   189      43.413  60.467  51.473  1.00  0.00           H  
ATOM   2703  CA  GLN   189      43.424  61.917  49.909  1.00  0.00           C  
ATOM   2704  HA  GLN   189      43.509  63.003  49.884  1.00  0.00           H  
ATOM   2705  CB  GLN   189      44.529  61.291  49.028  1.00  0.00           C  
ATOM   2706  HB2 GLN   189      44.308  61.528  47.987  1.00  0.00           H  
ATOM   2707  HB3 GLN   189      44.499  60.208  49.151  1.00  0.00           H  
ATOM   2708  CG  GLN   189      45.947  61.777  49.336  1.00  0.00           C  
ATOM   2709  HG2 GLN   189      46.234  61.417  50.324  1.00  0.00           H  
ATOM   2710  HG3 GLN   189      46.632  61.365  48.595  1.00  0.00           H  
ATOM   2711  CD  GLN   189      46.053  63.299  49.319  1.00  0.00           C  
ATOM   2712  OE1 GLN   189      45.649  63.963  48.365  1.00  0.00           O  
ATOM   2713  NE2 GLN   189      46.589  63.877  50.374  1.00  0.00           N  
ATOM   2714 HE21 GLN   189      46.912  63.315  51.148  1.00  0.00           H  
ATOM   2715 HE22 GLN   189      46.677  64.883  50.409  1.00  0.00           H  
ATOM   2716  C   GLN   189      42.037  61.496  49.396  1.00  0.00           C  
ATOM   2717  O   GLN   189      41.403  60.635  50.010  1.00  0.00           O  
ATOM   2718  N   PRO   190      41.542  62.021  48.258  1.00  0.00           N  
ATOM   2719  CD  PRO   190      42.053  63.140  47.479  1.00  0.00           C  
ATOM   2720  HD2 PRO   190      41.610  64.078  47.813  1.00  0.00           H  
ATOM   2721  HD3 PRO   190      43.139  63.188  47.552  1.00  0.00           H  
ATOM   2722  CG  PRO   190      41.633  62.823  46.051  1.00  0.00           C  
ATOM   2723  HG2 PRO   190      42.352  62.160  45.569  1.00  0.00           H  
ATOM   2724  HG3 PRO   190      41.514  63.741  45.475  1.00  0.00           H  
ATOM   2725  CB  PRO   190      40.291  62.132  46.237  1.00  0.00           C  
ATOM   2726  HB2 PRO   190      39.495  62.849  46.439  1.00  0.00           H  
ATOM   2727  HB3 PRO   190      40.048  61.517  45.371  1.00  0.00           H  
ATOM   2728  CA  PRO   190      40.585  61.260  47.458  1.00  0.00           C  
ATOM   2729  HA  PRO   190      39.674  61.069  48.025  1.00  0.00           H  
ATOM   2730  C   PRO   190      41.257  59.939  47.047  1.00  0.00           C  
ATOM   2731  O   PRO   190      42.473  59.804  47.151  1.00  0.00           O  
ATOM   2732  N   MET   191      40.508  58.965  46.547  1.00  0.00           N  
ATOM   2733  H   MET   191      39.501  59.048  46.555  1.00  0.00           H  
ATOM   2734  CA  MET   191      41.139  57.770  45.983  1.00  0.00           C  
ATOM   2735  HA  MET   191      41.860  57.383  46.703  1.00  0.00           H  
ATOM   2736  CB  MET   191      40.089  56.686  45.709  1.00  0.00           C  
ATOM   2737  HB2 MET   191      39.279  56.785  46.431  1.00  0.00           H  
ATOM   2738  HB3 MET   191      39.691  56.819  44.703  1.00  0.00           H  
ATOM   2739  CG  MET   191      40.693  55.294  45.828  1.00  0.00           C  
ATOM   2740  HG2 MET   191      40.022  54.577  45.354  1.00  0.00           H  
ATOM   2741  HG3 MET   191      41.653  55.277  45.313  1.00  0.00           H  
ATOM   2742  SD  MET   191      40.940  54.812  47.553  1.00  0.00           S  
ATOM   2743  CE  MET   191      42.577  54.060  47.430  1.00  0.00           C  
ATOM   2744  HE1 MET   191      42.889  53.704  48.412  1.00  0.00           H  
ATOM   2745  HE2 MET   191      43.291  54.801  47.069  1.00  0.00           H  
ATOM   2746  HE3 MET   191      42.540  53.221  46.735  1.00  0.00           H  
ATOM   2747  C   MET   191      41.884  58.145  44.692  1.00  0.00           C  
ATOM   2748  O   MET   191      41.226  58.625  43.767  1.00  0.00           O  
ATOM   2749  N   PRO   192      43.217  57.964  44.582  1.00  0.00           N  
ATOM   2750  CD  PRO   192      44.188  57.579  45.593  1.00  0.00           C  
ATOM   2751  HD2 PRO   192      43.971  58.064  46.544  1.00  0.00           H  
ATOM   2752  HD3 PRO   192      44.201  56.496  45.714  1.00  0.00           H  
ATOM   2753  CG  PRO   192      45.516  58.066  45.026  1.00  0.00           C  
ATOM   2754  HG2 PRO   192      46.352  57.503  45.441  1.00  0.00           H  
ATOM   2755  HG3 PRO   192      45.643  59.133  45.211  1.00  0.00           H  
ATOM   2756  CB  PRO   192      45.358  57.796  43.532  1.00  0.00           C  
ATOM   2757  HB2 PRO   192      45.643  56.772  43.290  1.00  0.00           H  
ATOM   2758  HB3 PRO   192      45.952  58.503  42.953  1.00  0.00           H  
ATOM   2759  CA  PRO   192      43.863  58.021  43.280  1.00  0.00           C  
ATOM   2760  HA  PRO   192      43.703  58.998  42.825  1.00  0.00           H  
ATOM   2761  C   PRO   192      43.257  56.925  42.400  1.00  0.00           C  
ATOM   2762  O   PRO   192      43.036  55.807  42.877  1.00  0.00           O  
ATOM   2763  N   LEU   193      42.953  57.232  41.143  1.00  0.00           N  
ATOM   2764  H   LEU   193      43.341  58.076  40.746  1.00  0.00           H  
ATOM   2765  CA  LEU   193      42.085  56.407  40.310  1.00  0.00           C  
ATOM   2766  HA  LEU   193      42.046  55.399  40.723  1.00  0.00           H  
ATOM   2767  CB  LEU   193      40.673  57.025  40.352  1.00  0.00           C  
ATOM   2768  HB2 LEU   193      40.436  57.266  41.388  1.00  0.00           H  
ATOM   2769  HB3 LEU   193      40.679  57.948  39.771  1.00  0.00           H  
ATOM   2770  CG  LEU   193      39.565  56.105  39.805  1.00  0.00           C  
ATOM   2771  HG  LEU   193      39.879  55.688  38.848  1.00  0.00           H  
ATOM   2772  CD1 LEU   193      39.253  54.963  40.784  1.00  0.00           C  
ATOM   2773 HD11 LEU   193      40.150  54.364  40.942  1.00  0.00           H  
ATOM   2774 HD12 LEU   193      38.465  54.335  40.369  1.00  0.00           H  
ATOM   2775 HD13 LEU   193      38.923  55.380  41.735  1.00  0.00           H  
ATOM   2776  CD2 LEU   193      38.281  56.924  39.609  1.00  0.00           C  
ATOM   2777 HD21 LEU   193      38.474  57.743  38.917  1.00  0.00           H  
ATOM   2778 HD22 LEU   193      37.958  57.328  40.569  1.00  0.00           H  
ATOM   2779 HD23 LEU   193      37.499  56.282  39.203  1.00  0.00           H  
ATOM   2780  C   LEU   193      42.634  56.343  38.886  1.00  0.00           C  
ATOM   2781  O   LEU   193      42.798  57.373  38.242  1.00  0.00           O  
ATOM   2782  N   ALA   194      42.949  55.143  38.413  1.00  0.00           N  
ATOM   2783  H   ALA   194      42.912  54.357  39.046  1.00  0.00           H  
ATOM   2784  CA  ALA   194      43.344  54.897  37.034  1.00  0.00           C  
ATOM   2785  HA  ALA   194      44.128  55.604  36.763  1.00  0.00           H  
ATOM   2786  CB  ALA   194      43.902  53.477  36.925  1.00  0.00           C  
ATOM   2787  HB1 ALA   194      44.176  53.272  35.890  1.00  0.00           H  
ATOM   2788  HB2 ALA   194      44.784  53.384  37.559  1.00  0.00           H  
ATOM   2789  HB3 ALA   194      43.145  52.763  37.249  1.00  0.00           H  
ATOM   2790  C   ALA   194      42.140  55.117  36.108  1.00  0.00           C  
ATOM   2791  O   ALA   194      41.154  54.375  36.177  1.00  0.00           O  
ATOM   2792  N   VAL   195      42.190  56.148  35.268  1.00  0.00           N  
ATOM   2793  H   VAL   195      43.049  56.676  35.217  1.00  0.00           H  
ATOM   2794  CA  VAL   195      41.075  56.565  34.412  1.00  0.00           C  
ATOM   2795  HA  VAL   195      40.366  55.739  34.356  1.00  0.00           H  
ATOM   2796  CB  VAL   195      40.339  57.784  35.007  1.00  0.00           C  
ATOM   2797  HB  VAL   195      39.549  58.062  34.309  1.00  0.00           H  
ATOM   2798  CG1 VAL   195      39.673  57.443  36.343  1.00  0.00           C  
ATOM   2799 HG11 VAL   195      39.026  56.575  36.216  1.00  0.00           H  
ATOM   2800 HG12 VAL   195      39.079  58.292  36.680  1.00  0.00           H  
ATOM   2801 HG13 VAL   195      40.440  57.219  37.085  1.00  0.00           H  
ATOM   2802  CG2 VAL   195      41.253  59.009  35.181  1.00  0.00           C  
ATOM   2803 HG21 VAL   195      41.725  59.249  34.228  1.00  0.00           H  
ATOM   2804 HG22 VAL   195      40.660  59.860  35.517  1.00  0.00           H  
ATOM   2805 HG23 VAL   195      42.021  58.787  35.922  1.00  0.00           H  
ATOM   2806  C   VAL   195      41.548  56.875  32.996  1.00  0.00           C  
ATOM   2807  O   VAL   195      42.722  57.140  32.751  1.00  0.00           O  
ATOM   2808  N   HIE   196      40.604  56.871  32.061  1.00  0.00           N  
ATOM   2809  H   HIE   196      39.651  56.722  32.361  1.00  0.00           H  
ATOM   2810  CA  HIE   196      40.838  57.064  30.644  1.00  0.00           C  
ATOM   2811  HA  HIE   196      41.695  57.722  30.500  1.00  0.00           H  
ATOM   2812  CB  HIE   196      41.148  55.675  30.060  1.00  0.00           C  
ATOM   2813  HB2 HIE   196      42.140  55.387  30.407  1.00  0.00           H  
ATOM   2814  HB3 HIE   196      40.427  54.967  30.468  1.00  0.00           H  
ATOM   2815  CG  HIE   196      41.136  55.545  28.557  1.00  0.00           C  
ATOM   2816  ND1 HIE   196      42.189  55.165  27.757  1.00  0.00           N  
ATOM   2817  CE1 HIE   196      41.699  54.909  26.529  1.00  0.00           C  
ATOM   2818  HE1 HIE   196      42.291  54.590  25.684  1.00  0.00           H  
ATOM   2819  NE2 HIE   196      40.367  55.107  26.503  1.00  0.00           N  
ATOM   2820  HE2 HIE   196      39.749  54.978  25.715  1.00  0.00           H  
ATOM   2821  CD2 HIE   196      40.014  55.526  27.786  1.00  0.00           C  
ATOM   2822  HD2 HIE   196      39.019  55.791  28.112  1.00  0.00           H  
ATOM   2823  C   HIE   196      39.582  57.716  30.054  1.00  0.00           C  
ATOM   2824  O   HIE   196      38.464  57.317  30.381  1.00  0.00           O  
ATOM   2825  N   ARG   197      39.747  58.724  29.193  1.00  0.00           N  
ATOM   2826  H   ARG   197      40.683  59.054  29.006  1.00  0.00           H  
ATOM   2827  CA  ARG   197      38.622  59.371  28.509  1.00  0.00           C  
ATOM   2828  HA  ARG   197      37.835  59.557  29.239  1.00  0.00           H  
ATOM   2829  CB  ARG   197      39.063  60.722  27.910  1.00  0.00           C  
ATOM   2830  HB2 ARG   197      39.612  61.281  28.668  1.00  0.00           H  
ATOM   2831  HB3 ARG   197      39.720  60.537  27.060  1.00  0.00           H  
ATOM   2832  CG  ARG   197      37.858  61.567  27.442  1.00  0.00           C  
ATOM   2833  HG2 ARG   197      37.004  60.903  27.303  1.00  0.00           H  
ATOM   2834  HG3 ARG   197      37.616  62.293  28.218  1.00  0.00           H  
ATOM   2835  CD  ARG   197      38.109  62.313  26.131  1.00  0.00           C  
ATOM   2836  HD2 ARG   197      37.336  63.070  25.999  1.00  0.00           H  
ATOM   2837  HD3 ARG   197      39.083  62.800  26.177  1.00  0.00           H  
ATOM   2838  NE  ARG   197      38.081  61.392  24.980  1.00  0.00           N  
ATOM   2839  HE  ARG   197      38.954  60.952  24.726  1.00  0.00           H  
ATOM   2840  CZ  ARG   197      37.015  61.084  24.243  1.00  0.00           C  
ATOM   2841  NH1 ARG   197      37.128  60.207  23.270  1.00  0.00           N  
ATOM   2842 HH11 ARG   197      38.021  59.774  23.081  1.00  0.00           H  
ATOM   2843 HH12 ARG   197      36.322  59.966  22.711  1.00  0.00           H  
ATOM   2844  NH2 ARG   197      35.831  61.612  24.452  1.00  0.00           N  
ATOM   2845 HH21 ARG   197      35.702  62.285  25.194  1.00  0.00           H  
ATOM   2846 HH22 ARG   197      35.049  61.345  23.871  1.00  0.00           H  
ATOM   2847  C   ARG   197      38.079  58.420  27.443  1.00  0.00           C  
ATOM   2848  O   ARG   197      38.661  58.330  26.364  1.00  0.00           O  
ATOM   2849  N   ARG   198      37.029  57.664  27.780  1.00  0.00           N  
ATOM   2850  H   ARG   198      36.634  57.793  28.700  1.00  0.00           H  
ATOM   2851  CA  ARG   198      36.407  56.654  26.901  1.00  0.00           C  
ATOM   2852  HA  ARG   198      37.207  56.037  26.492  1.00  0.00           H  
ATOM   2853  CB  ARG   198      35.496  55.733  27.751  1.00  0.00           C  
ATOM   2854  HB2 ARG   198      34.786  56.358  28.292  1.00  0.00           H  
ATOM   2855  HB3 ARG   198      34.942  55.075  27.081  1.00  0.00           H  
ATOM   2856  CG  ARG   198      36.260  54.866  28.777  1.00  0.00           C  
ATOM   2857  HG2 ARG   198      36.986  55.498  29.289  1.00  0.00           H  
ATOM   2858  HG3 ARG   198      35.550  54.483  29.510  1.00  0.00           H  
ATOM   2859  CD  ARG   198      37.005  53.684  28.147  1.00  0.00           C  
ATOM   2860  HD2 ARG   198      36.277  52.980  27.744  1.00  0.00           H  
ATOM   2861  HD3 ARG   198      37.636  54.050  27.337  1.00  0.00           H  
ATOM   2862  NE  ARG   198      37.849  52.986  29.143  1.00  0.00           N  
ATOM   2863  HE  ARG   198      37.617  53.116  30.117  1.00  0.00           H  
ATOM   2864  CZ  ARG   198      38.889  52.201  28.863  1.00  0.00           C  
ATOM   2865  NH1 ARG   198      39.389  51.425  29.797  1.00  0.00           N  
ATOM   2866 HH11 ARG   198      38.991  51.431  30.725  1.00  0.00           H  
ATOM   2867 HH12 ARG   198      40.171  50.822  29.587  1.00  0.00           H  
ATOM   2868  NH2 ARG   198      39.412  52.171  27.658  1.00  0.00           N  
ATOM   2869 HH21 ARG   198      39.032  52.756  26.928  1.00  0.00           H  
ATOM   2870 HH22 ARG   198      40.194  51.563  27.462  1.00  0.00           H  
ATOM   2871  C   ARG   198      35.706  57.349  25.718  1.00  0.00           C  
ATOM   2872  O   ARG   198      36.064  58.467  25.389  1.00  0.00           O  
ATOM   2873  N   GLN   199      34.794  56.692  24.997  1.00  0.00           N  
ATOM   2874  H   GLN   199      34.507  55.773  25.303  1.00  0.00           H  
ATOM   2875  CA  GLN   199      34.188  57.250  23.773  1.00  0.00           C  
ATOM   2876  HA  GLN   199      34.967  57.282  23.011  1.00  0.00           H  
ATOM   2877  CB  GLN   199      33.092  56.297  23.267  1.00  0.00           C  
ATOM   2878  HB2 GLN   199      33.533  55.313  23.107  1.00  0.00           H  
ATOM   2879  HB3 GLN   199      32.316  56.216  24.028  1.00  0.00           H  
ATOM   2880  CG  GLN   199      32.451  56.767  21.949  1.00  0.00           C  
ATOM   2881  HG2 GLN   199      33.179  57.363  21.398  1.00  0.00           H  
ATOM   2882  HG3 GLN   199      32.184  55.894  21.353  1.00  0.00           H  
ATOM   2883  CD  GLN   199      31.201  57.611  22.182  1.00  0.00           C  
ATOM   2884  OE1 GLN   199      30.148  57.088  22.500  1.00  0.00           O  
ATOM   2885  NE2 GLN   199      31.277  58.919  22.030  1.00  0.00           N  
ATOM   2886 HE21 GLN   199      32.153  59.347  21.765  1.00  0.00           H  
ATOM   2887 HE22 GLN   199      30.459  59.493  22.179  1.00  0.00           H  
ATOM   2888  C   GLN   199      33.690  58.694  23.981  1.00  0.00           C  
ATOM   2889  O   GLN   199      34.129  59.603  23.275  1.00  0.00           O  
ATOM   2890  N   ASP   200      32.835  58.905  24.976  1.00  0.00           N  
ATOM   2891  H   ASP   200      31.909  58.504  24.927  1.00  0.00           H  
ATOM   2892  CA  ASP   200      33.208  59.706  26.141  1.00  0.00           C  
ATOM   2893  HA  ASP   200      34.292  59.820  26.113  1.00  0.00           H  
ATOM   2894  CB  ASP   200      32.611  61.123  26.167  1.00  0.00           C  
ATOM   2895  HB2 ASP   200      31.569  61.075  26.482  1.00  0.00           H  
ATOM   2896  HB3 ASP   200      32.671  61.563  25.171  1.00  0.00           H  
ATOM   2897  CG  ASP   200      33.413  61.987  27.163  1.00  0.00           C  
ATOM   2898  OD1 ASP   200      32.931  62.139  28.308  1.00  0.00           O  
ATOM   2899  OD2 ASP   200      34.565  62.334  26.818  1.00  0.00           O  
ATOM   2900  C   ASP   200      32.884  58.822  27.354  1.00  0.00           C  
ATOM   2901  O   ASP   200      32.849  57.600  27.203  1.00  0.00           O  
ATOM   2902  N   GLY   201      32.736  59.388  28.541  1.00  0.00           N  
ATOM   2903  H   GLY   201      32.358  60.324  28.578  1.00  0.00           H  
ATOM   2904  CA  GLY   201      33.085  58.744  29.791  1.00  0.00           C  
ATOM   2905  HA2 GLY   201      32.341  58.979  30.552  1.00  0.00           H  
ATOM   2906  HA3 GLY   201      33.140  57.665  29.648  1.00  0.00           H  
ATOM   2907  C   GLY   201      34.448  59.280  30.210  1.00  0.00           C  
ATOM   2908  O   GLY   201      35.415  58.525  30.288  1.00  0.00           O  
ATOM   2909  N   ALA   202      34.541  60.600  30.399  1.00  0.00           N  
ATOM   2910  H   ALA   202      33.686  61.129  30.491  1.00  0.00           H  
ATOM   2911  CA  ALA   202      35.809  61.320  30.480  1.00  0.00           C  
ATOM   2912  HA  ALA   202      36.320  61.184  29.527  1.00  0.00           H  
ATOM   2913  CB  ALA   202      35.529  62.817  30.636  1.00  0.00           C  
ATOM   2914  HB1 ALA   202      36.473  63.359  30.697  1.00  0.00           H  
ATOM   2915  HB2 ALA   202      34.954  62.986  31.546  1.00  0.00           H  
ATOM   2916  HB3 ALA   202      34.961  63.172  29.776  1.00  0.00           H  
ATOM   2917  C   ALA   202      36.770  60.853  31.583  1.00  0.00           C  
ATOM   2918  O   ALA   202      37.975  61.038  31.448  1.00  0.00           O  
ATOM   2919  N   LEU   203      36.252  60.248  32.652  1.00  0.00           N  
ATOM   2920  H   LEU   203      35.248  60.143  32.689  1.00  0.00           H  
ATOM   2921  CA  LEU   203      37.033  59.723  33.781  1.00  0.00           C  
ATOM   2922  HA  LEU   203      38.085  59.717  33.495  1.00  0.00           H  
ATOM   2923  CB  LEU   203      36.872  60.640  35.017  1.00  0.00           C  
ATOM   2924  HB2 LEU   203      35.810  60.694  35.258  1.00  0.00           H  
ATOM   2925  HB3 LEU   203      37.392  60.180  35.857  1.00  0.00           H  
ATOM   2926  CG  LEU   203      37.396  62.086  34.851  1.00  0.00           C  
ATOM   2927  HG  LEU   203      36.964  62.519  33.949  1.00  0.00           H  
ATOM   2928  CD1 LEU   203      36.961  62.920  36.064  1.00  0.00           C  
ATOM   2929 HD11 LEU   203      35.875  62.891  36.155  1.00  0.00           H  
ATOM   2930 HD12 LEU   203      37.287  63.952  35.931  1.00  0.00           H  
ATOM   2931 HD13 LEU   203      37.412  62.510  36.968  1.00  0.00           H  
ATOM   2932  CD2 LEU   203      38.927  62.147  34.751  1.00  0.00           C  
ATOM   2933 HD21 LEU   203      39.259  61.560  33.895  1.00  0.00           H  
ATOM   2934 HD22 LEU   203      39.242  63.183  34.626  1.00  0.00           H  
ATOM   2935 HD23 LEU   203      39.367  61.741  35.662  1.00  0.00           H  
ATOM   2936  C   LEU   203      36.611  58.278  34.091  1.00  0.00           C  
ATOM   2937  O   LEU   203      36.666  57.833  35.234  1.00  0.00           O  
ATOM   2938  N   VAL   204      36.085  57.555  33.104  1.00  0.00           N  
ATOM   2939  H   VAL   204      35.937  57.978  32.199  1.00  0.00           H  
ATOM   2940  CA  VAL   204      35.720  56.156  33.317  1.00  0.00           C  
ATOM   2941  HA  VAL   204      35.122  56.099  34.227  1.00  0.00           H  
ATOM   2942  CB  VAL   204      34.854  55.649  32.144  1.00  0.00           C  
ATOM   2943  HB  VAL   204      35.315  55.957  31.206  1.00  0.00           H  
ATOM   2944  CG1 VAL   204      34.669  54.118  32.130  1.00  0.00           C  
ATOM   2945 HG11 VAL   204      35.643  53.634  32.062  1.00  0.00           H  
ATOM   2946 HG12 VAL   204      34.171  53.804  33.047  1.00  0.00           H  
ATOM   2947 HG13 VAL   204      34.062  53.833  31.271  1.00  0.00           H  
ATOM   2948  CG2 VAL   204      33.452  56.277  32.240  1.00  0.00           C  
ATOM   2949 HG21 VAL   204      33.540  57.363  32.253  1.00  0.00           H  
ATOM   2950 HG22 VAL   204      32.966  55.941  33.156  1.00  0.00           H  
ATOM   2951 HG23 VAL   204      32.857  55.971  31.380  1.00  0.00           H  
ATOM   2952  C   VAL   204      37.003  55.348  33.542  1.00  0.00           C  
ATOM   2953  O   VAL   204      38.074  55.696  33.049  1.00  0.00           O  
ATOM   2954  N   TRP   205      36.887  54.282  34.327  1.00  0.00           N  
ATOM   2955  H   TRP   205      35.966  54.039  34.662  1.00  0.00           H  
ATOM   2956  CA  TRP   205      37.999  53.445  34.733  1.00  0.00           C  
ATOM   2957  HA  TRP   205      38.650  54.036  35.378  1.00  0.00           H  
ATOM   2958  CB  TRP   205      37.451  52.268  35.557  1.00  0.00           C  
ATOM   2959  HB2 TRP   205      36.728  51.739  34.935  1.00  0.00           H  
ATOM   2960  HB3 TRP   205      38.277  51.589  35.770  1.00  0.00           H  
ATOM   2961  CG  TRP   205      36.769  52.606  36.863  1.00  0.00           C  
ATOM   2962  CD1 TRP   205      37.061  53.652  37.672  1.00  0.00           C  
ATOM   2963  HD1 TRP   205      37.793  54.415  37.453  1.00  0.00           H  
ATOM   2964  NE1 TRP   205      36.291  53.605  38.814  1.00  0.00           N  
ATOM   2965  HE1 TRP   205      36.323  54.298  39.548  1.00  0.00           H  
ATOM   2966  CE2 TRP   205      35.476  52.501  38.832  1.00  0.00           C  
ATOM   2967  CZ2 TRP   205      34.568  51.991  39.774  1.00  0.00           C  
ATOM   2968  HZ2 TRP   205      34.390  52.516  40.701  1.00  0.00           H  
ATOM   2969  CH2 TRP   205      33.894  50.789  39.497  1.00  0.00           C  
ATOM   2970  HH2 TRP   205      33.211  50.371  40.222  1.00  0.00           H  
ATOM   2971  CZ3 TRP   205      34.113  50.133  38.271  1.00  0.00           C  
ATOM   2972  HZ3 TRP   205      33.588  49.215  38.053  1.00  0.00           H  
ATOM   2973  CE3 TRP   205      35.014  50.668  37.325  1.00  0.00           C  
ATOM   2974  HE3 TRP   205      35.153  50.159  36.383  1.00  0.00           H  
ATOM   2975  CD2 TRP   205      35.737  51.853  37.583  1.00  0.00           C  
ATOM   2976  C   TRP   205      38.831  52.943  33.547  1.00  0.00           C  
ATOM   2977  O   TRP   205      38.309  52.489  32.515  1.00  0.00           O  
ATOM   2978  N   SER   206      40.143  52.957  33.749  1.00  0.00           N  
ATOM   2979  H   SER   206      40.505  53.515  34.510  1.00  0.00           H  
ATOM   2980  CA  SER   206      41.082  52.214  32.935  1.00  0.00           C  
ATOM   2981  HA  SER   206      40.964  52.523  31.896  1.00  0.00           H  
ATOM   2982  CB  SER   206      42.508  52.555  33.390  1.00  0.00           C  
ATOM   2983  HB2 SER   206      42.607  52.378  34.461  1.00  0.00           H  
ATOM   2984  HB3 SER   206      43.225  51.939  32.847  1.00  0.00           H  
ATOM   2985  OG  SER   206      42.740  53.918  33.106  1.00  0.00           O  
ATOM   2986  HG  SER   206      43.586  54.182  33.474  1.00  0.00           H  
ATOM   2987  C   SER   206      40.792  50.710  33.036  1.00  0.00           C  
ATOM   2988  O   SER   206      39.989  50.250  33.849  1.00  0.00           O  
ATOM   2989  N   GLY   207      41.468  49.933  32.206  1.00  0.00           N  
ATOM   2990  H   GLY   207      42.033  50.393  31.506  1.00  0.00           H  
ATOM   2991  CA  GLY   207      41.474  48.481  32.207  1.00  0.00           C  
ATOM   2992  HA2 GLY   207      41.397  48.106  33.228  1.00  0.00           H  
ATOM   2993  HA3 GLY   207      40.643  48.106  31.610  1.00  0.00           H  
ATOM   2994  C   GLY   207      42.793  48.046  31.589  1.00  0.00           C  
ATOM   2995  O   GLY   207      43.630  48.900  31.274  1.00  0.00           O  
ATOM   2996  N   SER   208      42.982  46.749  31.382  1.00  0.00           N  
ATOM   2997  H   SER   208      42.273  46.095  31.681  1.00  0.00           H  
ATOM   2998  CA  SER   208      44.191  46.241  30.732  1.00  0.00           C  
ATOM   2999  HA  SER   208      45.049  46.477  31.361  1.00  0.00           H  
ATOM   3000  CB  SER   208      44.100  44.736  30.583  1.00  0.00           C  
ATOM   3001  HB2 SER   208      43.136  44.469  30.149  1.00  0.00           H  
ATOM   3002  HB3 SER   208      44.902  44.384  29.934  1.00  0.00           H  
ATOM   3003  OG  SER   208      44.226  44.143  31.850  1.00  0.00           O  
ATOM   3004  HG  SER   208      43.386  43.755  32.107  1.00  0.00           H  
ATOM   3005  C   SER   208      44.414  46.855  29.356  1.00  0.00           C  
ATOM   3006  O   SER   208      45.558  46.980  28.940  1.00  0.00           O  
ATOM   3007  N   ASP   209      43.364  47.301  28.665  1.00  0.00           N  
ATOM   3008  H   ASP   209      42.434  47.162  29.034  1.00  0.00           H  
ATOM   3009  CA  ASP   209      43.529  47.986  27.387  1.00  0.00           C  
ATOM   3010  HA  ASP   209      44.030  47.305  26.699  1.00  0.00           H  
ATOM   3011  CB  ASP   209      42.184  48.368  26.780  1.00  0.00           C  
ATOM   3012  HB2 ASP   209      41.483  47.547  26.931  1.00  0.00           H  
ATOM   3013  HB3 ASP   209      42.311  48.537  25.711  1.00  0.00           H  
ATOM   3014  CG  ASP   209      41.611  49.633  27.422  1.00  0.00           C  
ATOM   3015  OD1 ASP   209      41.273  49.595  28.629  1.00  0.00           O  
ATOM   3016  OD2 ASP   209      41.555  50.649  26.707  1.00  0.00           O  
ATOM   3017  C   ASP   209      44.374  49.255  27.500  1.00  0.00           C  
ATOM   3018  O   ASP   209      45.124  49.553  26.578  1.00  0.00           O  
ATOM   3019  N   VAL   210      44.274  50.007  28.596  1.00  0.00           N  
ATOM   3020  H   VAL   210      43.653  49.704  29.332  1.00  0.00           H  
ATOM   3021  CA  VAL   210      45.025  51.255  28.783  1.00  0.00           C  
ATOM   3022  HA  VAL   210      44.953  51.846  27.870  1.00  0.00           H  
ATOM   3023  CB  VAL   210      44.456  52.083  29.955  1.00  0.00           C  
ATOM   3024  HB  VAL   210      44.609  51.531  30.882  1.00  0.00           H  
ATOM   3025  CG1 VAL   210      45.159  53.447  30.069  1.00  0.00           C  
ATOM   3026 HG11 VAL   210      46.229  53.294  30.207  1.00  0.00           H  
ATOM   3027 HG12 VAL   210      44.757  53.992  30.923  1.00  0.00           H  
ATOM   3028 HG13 VAL   210      44.988  54.021  29.158  1.00  0.00           H  
ATOM   3029  CG2 VAL   210      42.951  52.319  29.762  1.00  0.00           C  
ATOM   3030 HG21 VAL   210      42.440  51.360  29.680  1.00  0.00           H  
ATOM   3031 HG22 VAL   210      42.788  52.897  28.852  1.00  0.00           H  
ATOM   3032 HG23 VAL   210      42.557  52.868  30.617  1.00  0.00           H  
ATOM   3033  C   VAL   210      46.484  50.915  29.029  1.00  0.00           C  
ATOM   3034  O   VAL   210      47.376  51.553  28.474  1.00  0.00           O  
ATOM   3035  N   VAL   211      46.716  49.844  29.788  1.00  0.00           N  
ATOM   3036  H   VAL   211      45.931  49.382  30.224  1.00  0.00           H  
ATOM   3037  CA  VAL   211      48.049  49.311  30.016  1.00  0.00           C  
ATOM   3038  HA  VAL   211      48.658  50.111  30.437  1.00  0.00           H  
ATOM   3039  CB  VAL   211      48.026  48.151  31.035  1.00  0.00           C  
ATOM   3040  HB  VAL   211      47.644  47.253  30.550  1.00  0.00           H  
ATOM   3041  CG1 VAL   211      49.453  47.900  31.511  1.00  0.00           C  
ATOM   3042 HG11 VAL   211      50.089  47.679  30.654  1.00  0.00           H  
ATOM   3043 HG12 VAL   211      49.827  48.788  32.021  1.00  0.00           H  
ATOM   3044 HG13 VAL   211      49.463  47.054  32.199  1.00  0.00           H  
ATOM   3045  CG2 VAL   211      47.179  48.456  32.281  1.00  0.00           C  
ATOM   3046 HG21 VAL   211      46.147  48.642  31.983  1.00  0.00           H  
ATOM   3047 HG22 VAL   211      47.213  47.604  32.960  1.00  0.00           H  
ATOM   3048 HG23 VAL   211      47.577  49.338  32.784  1.00  0.00           H  
ATOM   3049  C   VAL   211      48.654  48.925  28.675  1.00  0.00           C  
ATOM   3050  O   VAL   211      49.695  49.454  28.309  1.00  0.00           O  
ATOM   3051  N   MET   212      47.948  48.099  27.901  1.00  0.00           N  
ATOM   3052  H   MET   212      47.077  47.752  28.277  1.00  0.00           H  
ATOM   3053  CA  MET   212      48.315  47.649  26.560  1.00  0.00           C  
ATOM   3054  HA  MET   212      49.225  47.054  26.631  1.00  0.00           H  
ATOM   3055  CB  MET   212      47.183  46.751  26.025  1.00  0.00           C  
ATOM   3056  HB2 MET   212      46.335  47.382  25.758  1.00  0.00           H  
ATOM   3057  HB3 MET   212      46.877  46.062  26.812  1.00  0.00           H  
ATOM   3058  CG  MET   212      47.598  45.945  24.796  1.00  0.00           C  
ATOM   3059  HG2 MET   212      48.079  46.625  24.092  1.00  0.00           H  
ATOM   3060  HG3 MET   212      48.325  45.194  25.104  1.00  0.00           H  
ATOM   3061  SD  MET   212      46.234  45.109  23.932  1.00  0.00           S  
ATOM   3062  CE  MET   212      45.673  43.944  25.211  1.00  0.00           C  
ATOM   3063  HE1 MET   212      44.837  43.358  24.828  1.00  0.00           H  
ATOM   3064  HE2 MET   212      45.353  44.499  26.093  1.00  0.00           H  
ATOM   3065  HE3 MET   212      46.492  43.277  25.479  1.00  0.00           H  
ATOM   3066  C   MET   212      48.583  48.842  25.628  1.00  0.00           C  
ATOM   3067  O   MET   212      49.537  48.811  24.861  1.00  0.00           O  
ATOM   3068  N   GLY   213      47.795  49.910  25.754  1.00  0.00           N  
ATOM   3069  H   GLY   213      46.999  49.808  26.368  1.00  0.00           H  
ATOM   3070  CA  GLY   213      47.949  51.209  25.108  1.00  0.00           C  
ATOM   3071  HA2 GLY   213      48.943  51.590  25.343  1.00  0.00           H  
ATOM   3072  HA3 GLY   213      47.208  51.893  25.522  1.00  0.00           H  
ATOM   3073  C   GLY   213      47.795  51.186  23.587  1.00  0.00           C  
ATOM   3074  O   GLY   213      47.839  50.142  22.939  1.00  0.00           O  
ATOM   3075  N   GLU   214      47.656  52.374  23.001  1.00  0.00           N  
ATOM   3076  H   GLU   214      47.698  53.208  23.568  1.00  0.00           H  
ATOM   3077  CA  GLU   214      47.443  52.506  21.553  1.00  0.00           C  
ATOM   3078  HA  GLU   214      46.639  51.827  21.269  1.00  0.00           H  
ATOM   3079  CB  GLU   214      47.018  53.935  21.163  1.00  0.00           C  
ATOM   3080  HB2 GLU   214      46.608  53.898  20.154  1.00  0.00           H  
ATOM   3081  HB3 GLU   214      47.906  54.566  21.150  1.00  0.00           H  
ATOM   3082  CG  GLU   214      45.969  54.592  22.076  1.00  0.00           C  
ATOM   3083  HG2 GLU   214      46.482  55.033  22.931  1.00  0.00           H  
ATOM   3084  HG3 GLU   214      45.466  55.384  21.521  1.00  0.00           H  
ATOM   3085  CD  GLU   214      44.919  53.609  22.594  1.00  0.00           C  
ATOM   3086  OE1 GLU   214      44.369  52.836  21.780  1.00  0.00           O  
ATOM   3087  OE2 GLU   214      44.776  53.554  23.833  1.00  0.00           O  
ATOM   3088  C   GLU   214      48.689  52.123  20.751  1.00  0.00           C  
ATOM   3089  O   GLU   214      48.578  51.754  19.589  1.00  0.00           O  
ATOM   3090  N   ALA   215      49.871  52.154  21.370  1.00  0.00           N  
ATOM   3091  H   ALA   215      49.914  52.499  22.318  1.00  0.00           H  
ATOM   3092  CA  ALA   215      51.104  51.708  20.729  1.00  0.00           C  
ATOM   3093  HA  ALA   215      51.322  52.369  19.891  1.00  0.00           H  
ATOM   3094  CB  ALA   215      52.252  51.795  21.736  1.00  0.00           C  
ATOM   3095  HB1 ALA   215      53.176  51.463  21.263  1.00  0.00           H  
ATOM   3096  HB2 ALA   215      52.033  51.157  22.592  1.00  0.00           H  
ATOM   3097  HB3 ALA   215      52.365  52.826  22.070  1.00  0.00           H  
ATOM   3098  C   ALA   215      50.940  50.280  20.200  1.00  0.00           C  
ATOM   3099  O   ALA   215      51.223  50.000  19.045  1.00  0.00           O  
ATOM   3100  N   THR   216      50.381  49.397  21.016  1.00  0.00           N  
ATOM   3101  H   THR   216      50.108  49.730  21.930  1.00  0.00           H  
ATOM   3102  CA  THR   216      50.121  47.984  20.721  1.00  0.00           C  
ATOM   3103  HA  THR   216      50.992  47.562  20.220  1.00  0.00           H  
ATOM   3104  CB  THR   216      49.942  47.291  22.074  1.00  0.00           C  
ATOM   3105  HB  THR   216      48.965  47.560  22.475  1.00  0.00           H  
ATOM   3106  CG2 THR   216      50.071  45.772  22.089  1.00  0.00           C  
ATOM   3107 HG21 THR   216      49.923  45.404  23.104  1.00  0.00           H  
ATOM   3108 HG22 THR   216      49.318  45.337  21.432  1.00  0.00           H  
ATOM   3109 HG23 THR   216      51.064  45.488  21.741  1.00  0.00           H  
ATOM   3110  OG1 THR   216      50.933  47.777  22.947  1.00  0.00           O  
ATOM   3111  HG1 THR   216      50.625  47.706  23.853  1.00  0.00           H  
ATOM   3112  C   THR   216      48.884  47.787  19.823  1.00  0.00           C  
ATOM   3113  O   THR   216      48.399  46.672  19.664  1.00  0.00           O  
ATOM   3114  N   ARG   217      48.326  48.868  19.274  1.00  0.00           N  
ATOM   3115  H   ARG   217      48.736  49.766  19.486  1.00  0.00           H  
ATOM   3116  CA  ARG   217      47.159  48.844  18.383  1.00  0.00           C  
ATOM   3117  HA  ARG   217      46.939  47.800  18.159  1.00  0.00           H  
ATOM   3118  CB  ARG   217      45.935  49.429  19.106  1.00  0.00           C  
ATOM   3119  HB2 ARG   217      46.178  50.428  19.468  1.00  0.00           H  
ATOM   3120  HB3 ARG   217      45.101  49.493  18.407  1.00  0.00           H  
ATOM   3121  CG  ARG   217      45.530  48.545  20.300  1.00  0.00           C  
ATOM   3122  HG2 ARG   217      45.443  47.513  19.960  1.00  0.00           H  
ATOM   3123  HG3 ARG   217      46.305  48.603  21.064  1.00  0.00           H  
ATOM   3124  CD  ARG   217      44.192  48.978  20.911  1.00  0.00           C  
ATOM   3125  HD2 ARG   217      43.562  49.376  20.116  1.00  0.00           H  
ATOM   3126  HD3 ARG   217      43.703  48.104  21.342  1.00  0.00           H  
ATOM   3127  NE  ARG   217      44.333  50.009  21.957  1.00  0.00           N  
ATOM   3128  HE  ARG   217      44.309  50.971  21.650  1.00  0.00           H  
ATOM   3129  CZ  ARG   217      44.489  49.804  23.262  1.00  0.00           C  
ATOM   3130  NH1 ARG   217      44.745  48.609  23.756  1.00  0.00           N  
ATOM   3131 HH11 ARG   217      44.833  47.815  23.138  1.00  0.00           H  
ATOM   3132 HH12 ARG   217      44.853  48.487  24.753  1.00  0.00           H  
ATOM   3133  NH2 ARG   217      44.377  50.800  24.101  1.00  0.00           N  
ATOM   3134 HH21 ARG   217      44.176  51.729  23.758  1.00  0.00           H  
ATOM   3135 HH22 ARG   217      44.491  50.641  25.092  1.00  0.00           H  
ATOM   3136  C   ARG   217      47.430  49.551  17.055  1.00  0.00           C  
ATOM   3137  O   ARG   217      46.744  49.263  16.083  1.00  0.00           O  
ATOM   3138  N   ASP   218      48.450  50.401  16.998  1.00  0.00           N  
ATOM   3139  H   ASP   218      48.739  50.867  17.846  1.00  0.00           H  
ATOM   3140  CA  ASP   218      49.172  50.691  15.761  1.00  0.00           C  
ATOM   3141  HA  ASP   218      48.453  50.881  14.964  1.00  0.00           H  
ATOM   3142  CB  ASP   218      50.048  51.934  15.954  1.00  0.00           C  
ATOM   3143  HB2 ASP   218      50.631  51.823  16.869  1.00  0.00           H  
ATOM   3144  HB3 ASP   218      49.411  52.814  16.037  1.00  0.00           H  
ATOM   3145  CG  ASP   218      51.001  52.109  14.768  1.00  0.00           C  
ATOM   3146  OD1 ASP   218      50.559  52.713  13.768  1.00  0.00           O  
ATOM   3147  OD2 ASP   218      52.159  51.652  14.896  1.00  0.00           O  
ATOM   3148  C   ASP   218      50.036  49.484  15.380  1.00  0.00           C  
ATOM   3149  O   ASP   218      49.841  48.902  14.319  1.00  0.00           O  
ATOM   3150  N   ASN   219      50.952  49.096  16.280  1.00  0.00           N  
ATOM   3151  H   ASN   219      50.851  49.460  17.217  1.00  0.00           H  
ATOM   3152  CA  ASN   219      52.084  48.197  16.039  1.00  0.00           C  
ATOM   3153  HA  ASN   219      52.828  48.747  15.463  1.00  0.00           H  
ATOM   3154  CB  ASN   219      52.725  47.806  17.384  1.00  0.00           C  
ATOM   3155  HB2 ASN   219      51.958  47.375  18.027  1.00  0.00           H  
ATOM   3156  HB3 ASN   219      53.127  48.700  17.860  1.00  0.00           H  
ATOM   3157  CG  ASN   219      53.844  46.792  17.208  1.00  0.00           C  
ATOM   3158  OD1 ASN   219      54.433  46.663  16.143  1.00  0.00           O  
ATOM   3159  ND2 ASN   219      54.187  46.062  18.251  1.00  0.00           N  
ATOM   3160 HD21 ASN   219      53.704  46.179  19.130  1.00  0.00           H  
ATOM   3161 HD22 ASN   219      54.933  45.386  18.171  1.00  0.00           H  
ATOM   3162  C   ASN   219      51.697  46.942  15.232  1.00  0.00           C  
ATOM   3163  O   ASN   219      51.200  45.980  15.825  1.00  0.00           O  
ATOM   3164  N   PRO   220      51.983  46.885  13.911  1.00  0.00           N  
ATOM   3165  CD  PRO   220      52.560  47.949  13.099  1.00  0.00           C  
ATOM   3166  HD2 PRO   220      52.178  48.920  13.415  1.00  0.00           H  
ATOM   3167  HD3 PRO   220      53.647  47.931  13.174  1.00  0.00           H  
ATOM   3168  CG  PRO   220      52.127  47.644  11.671  1.00  0.00           C  
ATOM   3169  HG2 PRO   220      51.147  48.071  11.458  1.00  0.00           H  
ATOM   3170  HG3 PRO   220      52.867  48.012  10.960  1.00  0.00           H  
ATOM   3171  CB  PRO   220      52.078  46.120  11.652  1.00  0.00           C  
ATOM   3172  HB2 PRO   220      53.063  45.703  11.440  1.00  0.00           H  
ATOM   3173  HB3 PRO   220      51.353  45.773  10.915  1.00  0.00           H  
ATOM   3174  CA  PRO   220      51.621  45.746  13.066  1.00  0.00           C  
ATOM   3175  HA  PRO   220      50.537  45.630  13.071  1.00  0.00           H  
ATOM   3176  C   PRO   220      52.269  44.419  13.478  1.00  0.00           C  
ATOM   3177  O   PRO   220      51.924  43.374  12.939  1.00  0.00           O  
ATOM   3178  N   GLN   221      53.236  44.451  14.394  1.00  0.00           N  
ATOM   3179  H   GLN   221      53.478  45.346  14.794  1.00  0.00           H  
ATOM   3180  CA  GLN   221      53.965  43.282  14.855  1.00  0.00           C  
ATOM   3181  HA  GLN   221      54.040  42.578  14.026  1.00  0.00           H  
ATOM   3182  CB  GLN   221      55.393  43.703  15.260  1.00  0.00           C  
ATOM   3183  HB2 GLN   221      55.326  44.261  16.194  1.00  0.00           H  
ATOM   3184  HB3 GLN   221      55.980  42.802  15.439  1.00  0.00           H  
ATOM   3185  CG  GLN   221      56.143  44.577  14.238  1.00  0.00           C  
ATOM   3186  HG2 GLN   221      55.553  45.472  14.044  1.00  0.00           H  
ATOM   3187  HG3 GLN   221      57.104  44.871  14.661  1.00  0.00           H  
ATOM   3188  CD  GLN   221      56.383  43.855  12.920  1.00  0.00           C  
ATOM   3189  OE1 GLN   221      55.630  43.995  11.969  1.00  0.00           O  
ATOM   3190  NE2 GLN   221      57.452  43.090  12.817  1.00  0.00           N  
ATOM   3191 HE21 GLN   221      58.077  42.987  13.604  1.00  0.00           H  
ATOM   3192 HE22 GLN   221      57.646  42.607  11.952  1.00  0.00           H  
ATOM   3193  C   GLN   221      53.251  42.573  16.028  1.00  0.00           C  
ATOM   3194  O   GLN   221      53.806  41.612  16.558  1.00  0.00           O  
ATOM   3195  N   PHE   222      52.076  43.046  16.471  1.00  0.00           N  
ATOM   3196  H   PHE   222      51.684  43.848  15.998  1.00  0.00           H  
ATOM   3197  CA  PHE   222      51.319  42.479  17.597  1.00  0.00           C  
ATOM   3198  HA  PHE   222      51.971  41.792  18.137  1.00  0.00           H  
ATOM   3199  CB  PHE   222      50.920  43.618  18.552  1.00  0.00           C  
ATOM   3200  HB2 PHE   222      51.831  44.074  18.940  1.00  0.00           H  
ATOM   3201  HB3 PHE   222      50.367  44.369  17.988  1.00  0.00           H  
ATOM   3202  CG  PHE   222      50.070  43.170  19.731  1.00  0.00           C  
ATOM   3203  CD1 PHE   222      50.669  42.553  20.847  1.00  0.00           C  
ATOM   3204  HD1 PHE   222      51.742  42.438  20.884  1.00  0.00           H  
ATOM   3205  CE1 PHE   222      49.878  42.085  21.914  1.00  0.00           C  
ATOM   3206  HE1 PHE   222      50.342  41.590  22.755  1.00  0.00           H  
ATOM   3207  CZ  PHE   222      48.482  42.263  21.883  1.00  0.00           C  
ATOM   3208  HZ  PHE   222      47.873  41.915  22.704  1.00  0.00           H  
ATOM   3209  CE2 PHE   222      47.881  42.897  20.777  1.00  0.00           C  
ATOM   3210  HE2 PHE   222      46.812  43.047  20.758  1.00  0.00           H  
ATOM   3211  CD2 PHE   222      48.670  43.335  19.697  1.00  0.00           C  
ATOM   3212  HD2 PHE   222      48.202  43.798  18.841  1.00  0.00           H  
ATOM   3213  C   PHE   222      50.082  41.695  17.117  1.00  0.00           C  
ATOM   3214  O   PHE   222      49.474  42.049  16.112  1.00  0.00           O  
ATOM   3215  N   GLU   223      49.699  40.660  17.867  1.00  0.00           N  
ATOM   3216  H   GLU   223      50.246  40.476  18.696  1.00  0.00           H  
ATOM   3217  CA  GLU   223      48.571  39.764  17.616  1.00  0.00           C  
ATOM   3218  HA  GLU   223      47.782  40.307  17.097  1.00  0.00           H  
ATOM   3219  CB  GLU   223      49.107  38.642  16.709  1.00  0.00           C  
ATOM   3220  HB2 GLU   223      49.263  39.067  15.717  1.00  0.00           H  
ATOM   3221  HB3 GLU   223      50.074  38.324  17.098  1.00  0.00           H  
ATOM   3222  CG  GLU   223      48.230  37.405  16.547  1.00  0.00           C  
ATOM   3223  HG2 GLU   223      48.792  36.667  15.974  1.00  0.00           H  
ATOM   3224  HG3 GLU   223      48.029  36.993  17.536  1.00  0.00           H  
ATOM   3225  CD  GLU   223      46.887  37.634  15.834  1.00  0.00           C  
ATOM   3226  OE1 GLU   223      46.693  37.011  14.765  1.00  0.00           O  
ATOM   3227  OE2 GLU   223      46.042  38.350  16.418  1.00  0.00           O  
ATOM   3228  C   GLU   223      48.041  39.259  18.982  1.00  0.00           C  
ATOM   3229  O   GLU   223      48.798  39.219  19.960  1.00  0.00           O  
ATOM   3230  N   LEU   224      46.750  38.911  19.070  1.00  0.00           N  
ATOM   3231  H   LEU   224      46.250  38.768  18.204  1.00  0.00           H  
ATOM   3232  CA  LEU   224      46.001  38.720  20.319  1.00  0.00           C  
ATOM   3233  HA  LEU   224      46.713  38.502  21.115  1.00  0.00           H  
ATOM   3234  CB  LEU   224      45.295  40.044  20.654  1.00  0.00           C  
ATOM   3235  HB2 LEU   224      46.062  40.805  20.798  1.00  0.00           H  
ATOM   3236  HB3 LEU   224      44.681  40.332  19.800  1.00  0.00           H  
ATOM   3237  CG  LEU   224      44.402  40.029  21.912  1.00  0.00           C  
ATOM   3238  HG  LEU   224      43.566  39.349  21.748  1.00  0.00           H  
ATOM   3239  CD1 LEU   224      45.157  39.600  23.174  1.00  0.00           C  
ATOM   3240 HD11 LEU   224      45.549  38.592  23.038  1.00  0.00           H  
ATOM   3241 HD12 LEU   224      44.477  39.614  24.026  1.00  0.00           H  
ATOM   3242 HD13 LEU   224      45.982  40.289  23.356  1.00  0.00           H  
ATOM   3243  CD2 LEU   224      43.860  41.449  22.126  1.00  0.00           C  
ATOM   3244 HD21 LEU   224      43.224  41.466  23.011  1.00  0.00           H  
ATOM   3245 HD22 LEU   224      43.278  41.751  21.255  1.00  0.00           H  
ATOM   3246 HD23 LEU   224      44.693  42.139  22.263  1.00  0.00           H  
ATOM   3247  C   LEU   224      45.008  37.552  20.229  1.00  0.00           C  
ATOM   3248  O   LEU   224      43.852  37.708  19.833  1.00  0.00           O  
ATOM   3249  N   PHE   225      45.447  36.371  20.646  1.00  0.00           N  
ATOM   3250  H   PHE   225      46.373  36.317  21.045  1.00  0.00           H  
ATOM   3251  CA  PHE   225      44.661  35.153  20.557  1.00  0.00           C  
ATOM   3252  HA  PHE   225      43.954  35.274  19.736  1.00  0.00           H  
ATOM   3253  CB  PHE   225      45.575  33.985  20.211  1.00  0.00           C  
ATOM   3254  HB2 PHE   225      46.330  33.898  20.992  1.00  0.00           H  
ATOM   3255  HB3 PHE   225      44.982  33.070  20.194  1.00  0.00           H  
ATOM   3256  CG  PHE   225      46.279  34.130  18.884  1.00  0.00           C  
ATOM   3257  CD1 PHE   225      45.522  34.275  17.703  1.00  0.00           C  
ATOM   3258  HD1 PHE   225      44.444  34.311  17.755  1.00  0.00           H  
ATOM   3259  CE1 PHE   225      46.166  34.372  16.461  1.00  0.00           C  
ATOM   3260  HE1 PHE   225      45.587  34.492  15.557  1.00  0.00           H  
ATOM   3261  CZ  PHE   225      47.566  34.313  16.398  1.00  0.00           C  
ATOM   3262  HZ  PHE   225      48.061  34.367  15.440  1.00  0.00           H  
ATOM   3263  CE2 PHE   225      48.332  34.184  17.574  1.00  0.00           C  
ATOM   3264  HE2 PHE   225      49.410  34.139  17.518  1.00  0.00           H  
ATOM   3265  CD2 PHE   225      47.686  34.114  18.821  1.00  0.00           C  
ATOM   3266  HD2 PHE   225      48.268  34.048  19.729  1.00  0.00           H  
ATOM   3267  C   PHE   225      43.857  34.873  21.824  1.00  0.00           C  
ATOM   3268  O   PHE   225      44.340  34.240  22.760  1.00  0.00           O  
ATOM   3269  N   ASP   226      42.602  35.309  21.832  1.00  0.00           N  
ATOM   3270  H   ASP   226      42.313  35.967  21.122  1.00  0.00           H  
ATOM   3271  CA  ASP   226      41.620  34.875  22.828  1.00  0.00           C  
ATOM   3272  HA  ASP   226      42.050  35.062  23.812  1.00  0.00           H  
ATOM   3273  CB  ASP   226      40.348  35.735  22.710  1.00  0.00           C  
ATOM   3274  HB2 ASP   226      39.873  35.763  23.691  1.00  0.00           H  
ATOM   3275  HB3 ASP   226      40.644  36.750  22.444  1.00  0.00           H  
ATOM   3276  CG  ASP   226      39.300  35.259  21.697  1.00  0.00           C  
ATOM   3277  OD1 ASP   226      38.118  35.597  21.938  1.00  0.00           O  
ATOM   3278  OD2 ASP   226      39.657  34.602  20.695  1.00  0.00           O  
ATOM   3279  C   ASP   226      41.318  33.363  22.735  1.00  0.00           C  
ATOM   3280  O   ASP   226      41.706  32.695  21.777  1.00  0.00           O  
ATOM   3281  N   GLU   227      40.613  32.829  23.731  1.00  0.00           N  
ATOM   3282  H   GLU   227      40.245  33.474  24.416  1.00  0.00           H  
ATOM   3283  CA  GLU   227      40.310  31.405  23.946  1.00  0.00           C  
ATOM   3284  HA  GLU   227      40.240  31.276  25.026  1.00  0.00           H  
ATOM   3285  CB  GLU   227      38.914  31.061  23.390  1.00  0.00           C  
ATOM   3286  HB2 GLU   227      38.871  29.993  23.174  1.00  0.00           H  
ATOM   3287  HB3 GLU   227      38.748  31.619  22.469  1.00  0.00           H  
ATOM   3288  CG  GLU   227      37.808  31.412  24.398  1.00  0.00           C  
ATOM   3289  HG2 GLU   227      38.129  31.099  25.391  1.00  0.00           H  
ATOM   3290  HG3 GLU   227      37.660  32.492  24.399  1.00  0.00           H  
ATOM   3291  CD  GLU   227      36.475  30.728  24.076  1.00  0.00           C  
ATOM   3292  OE1 GLU   227      36.360  29.516  24.356  1.00  0.00           O  
ATOM   3293  OE2 GLU   227      35.563  31.442  23.603  1.00  0.00           O  
ATOM   3294  C   GLU   227      41.432  30.450  23.480  1.00  0.00           C  
ATOM   3295  O   GLU   227      41.206  29.462  22.782  1.00  0.00           O  
ATOM   3296  N   SER   228      42.646  30.722  23.943  1.00  0.00           N  
ATOM   3297  H   SER   228      42.729  31.509  24.570  1.00  0.00           H  
ATOM   3298  CA  SER   228      43.871  29.995  23.634  1.00  0.00           C  
ATOM   3299  HA  SER   228      43.622  29.129  23.021  1.00  0.00           H  
ATOM   3300  CB  SER   228      44.792  30.913  22.839  1.00  0.00           C  
ATOM   3301  HB2 SER   228      44.994  31.819  23.410  1.00  0.00           H  
ATOM   3302  HB3 SER   228      45.728  30.398  22.622  1.00  0.00           H  
ATOM   3303  OG  SER   228      44.135  31.244  21.626  1.00  0.00           O  
ATOM   3304  HG  SER   228      44.342  30.585  20.959  1.00  0.00           H  
ATOM   3305  C   SER   228      44.517  29.512  24.930  1.00  0.00           C  
ATOM   3306  O   SER   228      45.199  30.268  25.615  1.00  0.00           O  
ATOM   3307  N   LEU   229      44.231  28.267  25.304  1.00  0.00           N  
ATOM   3308  H   LEU   229      43.559  27.749  24.756  1.00  0.00           H  
ATOM   3309  CA  LEU   229      44.830  27.607  26.458  1.00  0.00           C  
ATOM   3310  HA  LEU   229      44.750  28.256  27.330  1.00  0.00           H  
ATOM   3311  CB  LEU   229      44.082  26.281  26.730  1.00  0.00           C  
ATOM   3312  HB2 LEU   229      43.082  26.522  27.091  1.00  0.00           H  
ATOM   3313  HB3 LEU   229      43.991  25.733  25.792  1.00  0.00           H  
ATOM   3314  CG  LEU   229      44.766  25.364  27.774  1.00  0.00           C  
ATOM   3315  HG  LEU   229      45.782  25.155  27.439  1.00  0.00           H  
ATOM   3316  CD1 LEU   229      44.833  26.004  29.164  1.00  0.00           C  
ATOM   3317 HD11 LEU   229      45.382  26.944  29.106  1.00  0.00           H  
ATOM   3318 HD12 LEU   229      43.822  26.195  29.525  1.00  0.00           H  
ATOM   3319 HD13 LEU   229      45.342  25.328  29.851  1.00  0.00           H  
ATOM   3320  CD2 LEU   229      43.997  24.044  27.849  1.00  0.00           C  
ATOM   3321 HD21 LEU   229      44.469  23.389  28.581  1.00  0.00           H  
ATOM   3322 HD22 LEU   229      44.007  23.562  26.871  1.00  0.00           H  
ATOM   3323 HD23 LEU   229      42.967  24.240  28.147  1.00  0.00           H  
ATOM   3324  C   LEU   229      46.298  27.333  26.161  1.00  0.00           C  
ATOM   3325  O   LEU   229      46.596  26.385  25.441  1.00  0.00           O  
ATOM   3326  N   VAL   230      47.222  28.114  26.710  1.00  0.00           N  
ATOM   3327  H   VAL   230      46.952  28.995  27.125  1.00  0.00           H  
ATOM   3328  CA  VAL   230      48.625  27.708  26.718  1.00  0.00           C  
ATOM   3329  HA  VAL   230      48.893  27.379  25.714  1.00  0.00           H  
ATOM   3330  CB  VAL   230      49.548  28.875  27.107  1.00  0.00           C  
ATOM   3331  HB  VAL   230      49.230  29.282  28.067  1.00  0.00           H  
ATOM   3332  CG1 VAL   230      51.001  28.398  27.214  1.00  0.00           C  
ATOM   3333 HG11 VAL   230      51.073  27.618  27.972  1.00  0.00           H  
ATOM   3334 HG12 VAL   230      51.324  28.000  26.252  1.00  0.00           H  
ATOM   3335 HG13 VAL   230      51.639  29.236  27.494  1.00  0.00           H  
ATOM   3336  CG2 VAL   230      49.462  29.978  26.031  1.00  0.00           C  
ATOM   3337 HG21 VAL   230      48.432  30.325  25.947  1.00  0.00           H  
ATOM   3338 HG22 VAL   230      50.104  30.812  26.314  1.00  0.00           H  
ATOM   3339 HG23 VAL   230      49.790  29.577  25.072  1.00  0.00           H  
ATOM   3340  C   VAL   230      48.741  26.515  27.662  1.00  0.00           C  
ATOM   3341  O   VAL   230      48.473  26.645  28.855  1.00  0.00           O  
ATOM   3342  N   THR   231      49.040  25.338  27.117  1.00  0.00           N  
ATOM   3343  H   THR   231      49.159  25.303  26.115  1.00  0.00           H  
ATOM   3344  CA  THR   231      49.209  24.094  27.862  1.00  0.00           C  
ATOM   3345  HA  THR   231      48.474  24.064  28.666  1.00  0.00           H  
ATOM   3346  CB  THR   231      48.975  22.893  26.932  1.00  0.00           C  
ATOM   3347  HB  THR   231      49.288  21.983  27.444  1.00  0.00           H  
ATOM   3348  CG2 THR   231      47.502  22.753  26.528  1.00  0.00           C  
ATOM   3349 HG21 THR   231      47.385  21.891  25.871  1.00  0.00           H  
ATOM   3350 HG22 THR   231      46.892  22.614  27.421  1.00  0.00           H  
ATOM   3351 HG23 THR   231      47.181  23.654  26.005  1.00  0.00           H  
ATOM   3352  OG1 THR   231      49.740  23.042  25.757  1.00  0.00           O  
ATOM   3353  HG1 THR   231      50.668  23.131  25.988  1.00  0.00           H  
ATOM   3354  C   THR   231      50.610  23.999  28.470  1.00  0.00           C  
ATOM   3355  O   THR   231      50.754  23.467  29.571  1.00  0.00           O  
ATOM   3356  N   ARG   232      51.639  24.536  27.796  1.00  0.00           N  
ATOM   3357  H   ARG   232      51.477  24.854  26.851  1.00  0.00           H  
ATOM   3358  CA  ARG   232      52.987  24.687  28.357  1.00  0.00           C  
ATOM   3359  HA  ARG   232      52.913  24.748  29.443  1.00  0.00           H  
ATOM   3360  CB  ARG   232      53.913  23.513  27.986  1.00  0.00           C  
ATOM   3361  HB2 ARG   232      53.991  23.481  26.899  1.00  0.00           H  
ATOM   3362  HB3 ARG   232      54.903  23.715  28.395  1.00  0.00           H  
ATOM   3363  CG  ARG   232      53.468  22.126  28.464  1.00  0.00           C  
ATOM   3364  HG2 ARG   232      53.151  22.191  29.505  1.00  0.00           H  
ATOM   3365  HG3 ARG   232      52.631  21.786  27.854  1.00  0.00           H  
ATOM   3366  CD  ARG   232      54.625  21.116  28.349  1.00  0.00           C  
ATOM   3367  HD2 ARG   232      55.448  21.452  28.980  1.00  0.00           H  
ATOM   3368  HD3 ARG   232      54.283  20.143  28.700  1.00  0.00           H  
ATOM   3369  NE  ARG   232      55.115  20.982  26.961  1.00  0.00           N  
ATOM   3370  HE  ARG   232      54.429  20.686  26.281  1.00  0.00           H  
ATOM   3371  CZ  ARG   232      56.344  21.200  26.487  1.00  0.00           C  
ATOM   3372  NH1 ARG   232      57.339  21.615  27.243  1.00  0.00           N  
ATOM   3373 HH11 ARG   232      57.190  21.779  28.228  1.00  0.00           H  
ATOM   3374 HH12 ARG   232      58.251  21.769  26.838  1.00  0.00           H  
ATOM   3375  NH2 ARG   232      56.598  21.009  25.217  1.00  0.00           N  
ATOM   3376 HH21 ARG   232      55.865  20.694  24.597  1.00  0.00           H  
ATOM   3377 HH22 ARG   232      57.527  21.177  24.857  1.00  0.00           H  
ATOM   3378  C   ARG   232      53.640  25.956  27.836  1.00  0.00           C  
ATOM   3379  O   ARG   232      53.457  26.337  26.684  1.00  0.00           O  
ATOM   3380  N   VAL   233      54.525  26.522  28.633  1.00  0.00           N  
ATOM   3381  H   VAL   233      54.384  26.469  29.632  1.00  0.00           H  
ATOM   3382  CA  VAL   233      55.698  27.221  28.126  1.00  0.00           C  
ATOM   3383  HA  VAL   233      55.412  27.960  27.377  1.00  0.00           H  
ATOM   3384  CB  VAL   233      56.435  27.893  29.297  1.00  0.00           C  
ATOM   3385  HB  VAL   233      56.763  27.110  29.980  1.00  0.00           H  
ATOM   3386  CG1 VAL   233      57.677  28.661  28.829  1.00  0.00           C  
ATOM   3387 HG11 VAL   233      58.328  27.992  28.267  1.00  0.00           H  
ATOM   3388 HG12 VAL   233      58.214  29.047  29.696  1.00  0.00           H  
ATOM   3389 HG13 VAL   233      57.372  29.491  28.192  1.00  0.00           H  
ATOM   3390  CG2 VAL   233      55.539  28.861  30.084  1.00  0.00           C  
ATOM   3391 HG21 VAL   233      54.648  28.335  30.427  1.00  0.00           H  
ATOM   3392 HG22 VAL   233      55.246  29.690  29.439  1.00  0.00           H  
ATOM   3393 HG23 VAL   233      56.087  29.246  30.944  1.00  0.00           H  
ATOM   3394  C   VAL   233      56.588  26.142  27.507  1.00  0.00           C  
ATOM   3395  O   VAL   233      56.925  25.177  28.188  1.00  0.00           O  
ATOM   3396  N   LEU   234      56.961  26.275  26.239  1.00  0.00           N  
ATOM   3397  H   LEU   234      56.505  26.959  25.653  1.00  0.00           H  
ATOM   3398  CA  LEU   234      58.023  25.443  25.684  1.00  0.00           C  
ATOM   3399  HA  LEU   234      57.799  24.395  25.884  1.00  0.00           H  
ATOM   3400  CB  LEU   234      58.178  25.647  24.166  1.00  0.00           C  
ATOM   3401  HB2 LEU   234      58.415  26.696  23.992  1.00  0.00           H  
ATOM   3402  HB3 LEU   234      59.017  25.043  23.822  1.00  0.00           H  
ATOM   3403  CG  LEU   234      56.948  25.295  23.319  1.00  0.00           C  
ATOM   3404  HG  LEU   234      56.105  25.892  23.667  1.00  0.00           H  
ATOM   3405  CD1 LEU   234      57.208  25.629  21.845  1.00  0.00           C  
ATOM   3406 HD11 LEU   234      57.471  26.683  21.752  1.00  0.00           H  
ATOM   3407 HD12 LEU   234      56.309  25.427  21.263  1.00  0.00           H  
ATOM   3408 HD13 LEU   234      58.028  25.015  21.473  1.00  0.00           H  
ATOM   3409  CD2 LEU   234      56.580  23.819  23.441  1.00  0.00           C  
ATOM   3410 HD21 LEU   234      56.394  23.576  24.487  1.00  0.00           H  
ATOM   3411 HD22 LEU   234      55.682  23.619  22.856  1.00  0.00           H  
ATOM   3412 HD23 LEU   234      57.401  23.208  23.066  1.00  0.00           H  
ATOM   3413  C   LEU   234      59.315  25.825  26.398  1.00  0.00           C  
ATOM   3414  O   LEU   234      59.748  26.975  26.313  1.00  0.00           O  
ATOM   3415  N   VAL   235      59.916  24.879  27.107  1.00  0.00           N  
ATOM   3416  H   VAL   235      59.439  23.995  27.215  1.00  0.00           H  
ATOM   3417  CA  VAL   235      61.221  25.032  27.741  1.00  0.00           C  
ATOM   3418  HA  VAL   235      61.694  25.922  27.326  1.00  0.00           H  
ATOM   3419  CB  VAL   235      61.146  25.204  29.267  1.00  0.00           C  
ATOM   3420  HB  VAL   235      60.613  24.360  29.706  1.00  0.00           H  
ATOM   3421  CG1 VAL   235      62.560  25.291  29.865  1.00  0.00           C  
ATOM   3422 HG11 VAL   235      63.105  24.373  29.644  1.00  0.00           H  
ATOM   3423 HG12 VAL   235      62.490  25.421  30.945  1.00  0.00           H  
ATOM   3424 HG13 VAL   235      63.087  26.140  29.430  1.00  0.00           H  
ATOM   3425  CG2 VAL   235      60.408  26.506  29.594  1.00  0.00           C  
ATOM   3426 HG21 VAL   235      59.401  26.467  29.179  1.00  0.00           H  
ATOM   3427 HG22 VAL   235      60.351  26.629  30.676  1.00  0.00           H  
ATOM   3428 HG23 VAL   235      60.947  27.348  29.161  1.00  0.00           H  
ATOM   3429  C   VAL   235      62.030  23.834  27.314  1.00  0.00           C  
ATOM   3430  O   VAL   235      61.981  22.775  27.932  1.00  0.00           O  
ATOM   3431  N   GLU   236      62.698  23.996  26.188  1.00  0.00           N  
ATOM   3432  H   GLU   236      62.723  24.923  25.788  1.00  0.00           H  
ATOM   3433  CA  GLU   236      63.398  22.940  25.484  1.00  0.00           C  
ATOM   3434  HA  GLU   236      63.321  22.013  26.051  1.00  0.00           H  
ATOM   3435  CB  GLU   236      62.787  22.737  24.083  1.00  0.00           C  
ATOM   3436  HB2 GLU   236      63.074  21.745  23.733  1.00  0.00           H  
ATOM   3437  HB3 GLU   236      63.218  23.478  23.409  1.00  0.00           H  
ATOM   3438  CG  GLU   236      61.242  22.842  24.002  1.00  0.00           C  
ATOM   3439  HG2 GLU   236      60.966  23.880  24.187  1.00  0.00           H  
ATOM   3440  HG3 GLU   236      60.932  22.578  22.991  1.00  0.00           H  
ATOM   3441  CD  GLU   236      60.462  21.960  24.996  1.00  0.00           C  
ATOM   3442  OE1 GLU   236      60.836  20.782  25.148  1.00  0.00           O  
ATOM   3443  OE2 GLU   236      59.439  22.462  25.532  1.00  0.00           O  
ATOM   3444  C   GLU   236      64.859  23.393  25.445  1.00  0.00           C  
ATOM   3445  O   GLU   236      65.119  24.597  25.439  1.00  0.00           O  
ATOM   3446  N   ASP   237      65.811  22.468  25.568  1.00  0.00           N  
ATOM   3447  H   ASP   237      65.565  21.501  25.412  1.00  0.00           H  
ATOM   3448  CA  ASP   237      67.208  22.789  25.921  1.00  0.00           C  
ATOM   3449  HA  ASP   237      67.657  21.864  26.282  1.00  0.00           H  
ATOM   3450  CB  ASP   237      68.008  23.207  24.671  1.00  0.00           C  
ATOM   3451  HB2 ASP   237      67.491  24.033  24.183  1.00  0.00           H  
ATOM   3452  HB3 ASP   237      68.999  23.540  24.978  1.00  0.00           H  
ATOM   3453  CG  ASP   237      68.156  22.055  23.670  1.00  0.00           C  
ATOM   3454  OD1 ASP   237      68.291  20.899  24.137  1.00  0.00           O  
ATOM   3455  OD2 ASP   237      68.154  22.351  22.455  1.00  0.00           O  
ATOM   3456  C   ASP   237      67.290  23.802  27.088  1.00  0.00           C  
ATOM   3457  O   ASP   237      68.147  24.684  27.138  1.00  0.00           O  
ATOM   3458  N   GLY   238      66.363  23.681  28.048  1.00  0.00           N  
ATOM   3459  H   GLY   238      65.655  22.970  27.935  1.00  0.00           H  
ATOM   3460  CA  GLY   238      66.312  24.515  29.250  1.00  0.00           C  
ATOM   3461  HA2 GLY   238      65.544  24.114  29.911  1.00  0.00           H  
ATOM   3462  HA3 GLY   238      67.275  24.454  29.757  1.00  0.00           H  
ATOM   3463  C   GLY   238      65.992  25.989  28.982  1.00  0.00           C  
ATOM   3464  O   GLY   238      66.126  26.801  29.891  1.00  0.00           O  
ATOM   3465  N   THR   239      65.587  26.348  27.764  1.00  0.00           N  
ATOM   3466  H   THR   239      65.326  25.615  27.120  1.00  0.00           H  
ATOM   3467  CA  THR   239      65.495  27.730  27.296  1.00  0.00           C  
ATOM   3468  HA  THR   239      65.749  28.403  28.115  1.00  0.00           H  
ATOM   3469  CB  THR   239      66.519  27.905  26.162  1.00  0.00           C  
ATOM   3470  HB  THR   239      66.263  27.232  25.344  1.00  0.00           H  
ATOM   3471  CG2 THR   239      66.564  29.343  25.633  1.00  0.00           C  
ATOM   3472 HG21 THR   239      67.302  29.414  24.834  1.00  0.00           H  
ATOM   3473 HG22 THR   239      65.583  29.618  25.246  1.00  0.00           H  
ATOM   3474 HG23 THR   239      66.839  30.019  26.442  1.00  0.00           H  
ATOM   3475  OG1 THR   239      67.807  27.573  26.650  1.00  0.00           O  
ATOM   3476  HG1 THR   239      67.744  26.806  27.224  1.00  0.00           H  
ATOM   3477  C   THR   239      64.069  28.024  26.828  1.00  0.00           C  
ATOM   3478  O   THR   239      63.403  27.152  26.278  1.00  0.00           O  
ATOM   3479  N   ALA   240      63.579  29.241  27.067  1.00  0.00           N  
ATOM   3480  H   ALA   240      64.169  29.909  27.542  1.00  0.00           H  
ATOM   3481  CA  ALA   240      62.236  29.660  26.679  1.00  0.00           C  
ATOM   3482  HA  ALA   240      61.515  28.964  27.108  1.00  0.00           H  
ATOM   3483  CB  ALA   240      61.966  31.048  27.241  1.00  0.00           C  
ATOM   3484  HB1 ALA   240      60.964  31.368  26.955  1.00  0.00           H  
ATOM   3485  HB2 ALA   240      62.699  31.750  26.843  1.00  0.00           H  
ATOM   3486  HB3 ALA   240      62.042  31.021  28.328  1.00  0.00           H  
ATOM   3487  C   ALA   240      62.075  29.657  25.158  1.00  0.00           C  
ATOM   3488  O   ALA   240      62.569  30.548  24.474  1.00  0.00           O  
ATOM   3489  N   ALA   241      61.394  28.646  24.634  1.00  0.00           N  
ATOM   3490  H   ALA   241      60.863  28.056  25.258  1.00  0.00           H  
ATOM   3491  CA  ALA   241      61.368  28.338  23.210  1.00  0.00           C  
ATOM   3492  HA  ALA   241      62.120  28.955  22.718  1.00  0.00           H  
ATOM   3493  CB  ALA   241      61.771  26.870  23.036  1.00  0.00           C  
ATOM   3494  HB1 ALA   241      61.760  26.613  21.977  1.00  0.00           H  
ATOM   3495  HB2 ALA   241      62.774  26.719  23.436  1.00  0.00           H  
ATOM   3496  HB3 ALA   241      61.067  26.234  23.572  1.00  0.00           H  
ATOM   3497  C   ALA   241      60.011  28.634  22.557  1.00  0.00           C  
ATOM   3498  O   ALA   241      59.844  28.358  21.372  1.00  0.00           O  
ATOM   3499  N   GLY   242      59.032  29.176  23.295  1.00  0.00           N  
ATOM   3500  H   GLY   242      59.234  29.409  24.257  1.00  0.00           H  
ATOM   3501  CA  GLY   242      57.683  29.450  22.786  1.00  0.00           C  
ATOM   3502  HA2 GLY   242      57.562  30.529  22.686  1.00  0.00           H  
ATOM   3503  HA3 GLY   242      57.577  28.990  21.803  1.00  0.00           H  
ATOM   3504  C   GLY   242      56.588  28.922  23.697  1.00  0.00           C  
ATOM   3505  O   GLY   242      56.778  28.799  24.905  1.00  0.00           O  
ATOM   3506  N   VAL   243      55.427  28.626  23.124  1.00  0.00           N  
ATOM   3507  H   VAL   243      55.335  28.790  22.132  1.00  0.00           H  
ATOM   3508  CA  VAL   243      54.273  28.078  23.836  1.00  0.00           C  
ATOM   3509  HA  VAL   243      54.609  27.750  24.819  1.00  0.00           H  
ATOM   3510  CB  VAL   243      53.175  29.144  24.039  1.00  0.00           C  
ATOM   3511  HB  VAL   243      52.292  28.634  24.424  1.00  0.00           H  
ATOM   3512  CG1 VAL   243      53.606  30.179  25.091  1.00  0.00           C  
ATOM   3513 HG11 VAL   243      53.896  29.666  26.008  1.00  0.00           H  
ATOM   3514 HG12 VAL   243      52.775  30.853  25.299  1.00  0.00           H  
ATOM   3515 HG13 VAL   243      54.452  30.752  24.712  1.00  0.00           H  
ATOM   3516  CG2 VAL   243      52.765  29.860  22.744  1.00  0.00           C  
ATOM   3517 HG21 VAL   243      52.460  29.123  22.001  1.00  0.00           H  
ATOM   3518 HG22 VAL   243      53.611  30.432  22.362  1.00  0.00           H  
ATOM   3519 HG23 VAL   243      51.933  30.534  22.949  1.00  0.00           H  
ATOM   3520  C   VAL   243      53.723  26.864  23.097  1.00  0.00           C  
ATOM   3521  O   VAL   243      53.791  26.773  21.875  1.00  0.00           O  
ATOM   3522  N   GLU   244      53.179  25.931  23.857  1.00  0.00           N  
ATOM   3523  H   GLU   244      53.365  25.990  24.848  1.00  0.00           H  
ATOM   3524  CA  GLU   244      52.341  24.829  23.418  1.00  0.00           C  
ATOM   3525  HA  GLU   244      52.430  24.679  22.342  1.00  0.00           H  
ATOM   3526  CB  GLU   244      52.785  23.581  24.180  1.00  0.00           C  
ATOM   3527  HB2 GLU   244      52.393  23.646  25.195  1.00  0.00           H  
ATOM   3528  HB3 GLU   244      53.874  23.573  24.228  1.00  0.00           H  
ATOM   3529  CG  GLU   244      52.317  22.262  23.575  1.00  0.00           C  
ATOM   3530  HG2 GLU   244      51.264  22.101  23.804  1.00  0.00           H  
ATOM   3531  HG3 GLU   244      52.461  22.280  22.495  1.00  0.00           H  
ATOM   3532  CD  GLU   244      53.160  21.148  24.191  1.00  0.00           C  
ATOM   3533  OE1 GLU   244      52.800  20.698  25.298  1.00  0.00           O  
ATOM   3534  OE2 GLU   244      54.231  20.853  23.611  1.00  0.00           O  
ATOM   3535  C   GLU   244      50.929  25.254  23.791  1.00  0.00           C  
ATOM   3536  O   GLU   244      50.735  25.754  24.902  1.00  0.00           O  
ATOM   3537  N   VAL   245      49.990  25.240  22.850  1.00  0.00           N  
ATOM   3538  H   VAL   245      50.111  24.665  22.029  1.00  0.00           H  
ATOM   3539  CA  VAL   245      48.784  26.051  22.996  1.00  0.00           C  
ATOM   3540  HA  VAL   245      48.495  26.002  24.046  1.00  0.00           H  
ATOM   3541  CB  VAL   245      49.111  27.533  22.688  1.00  0.00           C  
ATOM   3542  HB  VAL   245      49.781  27.871  23.478  1.00  0.00           H  
ATOM   3543  CG1 VAL   245      49.859  27.753  21.358  1.00  0.00           C  
ATOM   3544 HG11 VAL   245      50.744  27.118  21.329  1.00  0.00           H  
ATOM   3545 HG12 VAL   245      49.202  27.499  20.526  1.00  0.00           H  
ATOM   3546 HG13 VAL   245      50.159  28.798  21.278  1.00  0.00           H  
ATOM   3547  CG2 VAL   245      47.852  28.405  22.784  1.00  0.00           C  
ATOM   3548 HG21 VAL   245      48.109  29.441  22.563  1.00  0.00           H  
ATOM   3549 HG22 VAL   245      47.441  28.340  23.791  1.00  0.00           H  
ATOM   3550 HG23 VAL   245      47.111  28.054  22.066  1.00  0.00           H  
ATOM   3551  C   VAL   245      47.613  25.492  22.186  1.00  0.00           C  
ATOM   3552  O   VAL   245      47.689  25.338  20.969  1.00  0.00           O  
ATOM   3553  N   GLN   246      46.528  25.163  22.881  1.00  0.00           N  
ATOM   3554  H   GLN   246      46.568  25.256  23.886  1.00  0.00           H  
ATOM   3555  CA  GLN   246      45.290  24.680  22.298  1.00  0.00           C  
ATOM   3556  HA  GLN   246      45.525  24.213  21.341  1.00  0.00           H  
ATOM   3557  CB  GLN   246      44.666  23.617  23.206  1.00  0.00           C  
ATOM   3558  HB2 GLN   246      45.400  22.834  23.398  1.00  0.00           H  
ATOM   3559  HB3 GLN   246      44.374  24.076  24.150  1.00  0.00           H  
ATOM   3560  CG  GLN   246      43.431  22.998  22.540  1.00  0.00           C  
ATOM   3561  HG2 GLN   246      43.721  22.565  21.583  1.00  0.00           H  
ATOM   3562  HG3 GLN   246      42.686  23.775  22.372  1.00  0.00           H  
ATOM   3563  CD  GLN   246      42.832  21.911  23.417  1.00  0.00           C  
ATOM   3564  OE1 GLN   246      41.966  22.172  24.237  1.00  0.00           O  
ATOM   3565  NE2 GLN   246      43.286  20.681  23.288  1.00  0.00           N  
ATOM   3566 HE21 GLN   246      44.009  20.478  22.612  1.00  0.00           H  
ATOM   3567 HE22 GLN   246      42.911  19.941  23.865  1.00  0.00           H  
ATOM   3568  C   GLN   246      44.328  25.833  22.039  1.00  0.00           C  
ATOM   3569  O   GLN   246      43.909  26.535  22.962  1.00  0.00           O  
ATOM   3570  N   ASP   247      43.941  25.991  20.783  1.00  0.00           N  
ATOM   3571  H   ASP   247      44.461  25.520  20.056  1.00  0.00           H  
ATOM   3572  CA  ASP   247      42.804  26.810  20.402  1.00  0.00           C  
ATOM   3573  HA  ASP   247      42.896  27.791  20.868  1.00  0.00           H  
ATOM   3574  CB  ASP   247      42.806  26.971  18.885  1.00  0.00           C  
ATOM   3575  HB2 ASP   247      42.833  25.987  18.417  1.00  0.00           H  
ATOM   3576  HB3 ASP   247      43.685  27.540  18.582  1.00  0.00           H  
ATOM   3577  CG  ASP   247      41.555  27.704  18.442  1.00  0.00           C  
ATOM   3578  OD1 ASP   247      40.598  27.016  18.046  1.00  0.00           O  
ATOM   3579  OD2 ASP   247      41.561  28.948  18.522  1.00  0.00           O  
ATOM   3580  C   ASP   247      41.513  26.139  20.887  1.00  0.00           C  
ATOM   3581  O   ASP   247      41.111  25.102  20.368  1.00  0.00           O  
ATOM   3582  N   ARG   248      40.853  26.696  21.905  1.00  0.00           N  
ATOM   3583  H   ARG   248      41.208  27.551  22.309  1.00  0.00           H  
ATOM   3584  CA  ARG   248      39.620  26.102  22.459  1.00  0.00           C  
ATOM   3585  HA  ARG   248      39.829  25.077  22.764  1.00  0.00           H  
ATOM   3586  CB  ARG   248      39.147  26.898  23.686  1.00  0.00           C  
ATOM   3587  HB2 ARG   248      39.043  27.940  23.384  1.00  0.00           H  
ATOM   3588  HB3 ARG   248      38.164  26.527  23.976  1.00  0.00           H  
ATOM   3589  CG  ARG   248      40.062  26.859  24.926  1.00  0.00           C  
ATOM   3590  HG2 ARG   248      39.903  25.915  25.448  1.00  0.00           H  
ATOM   3591  HG3 ARG   248      41.101  26.913  24.601  1.00  0.00           H  
ATOM   3592  CD  ARG   248      39.782  28.021  25.908  1.00  0.00           C  
ATOM   3593  HD2 ARG   248      40.196  27.758  26.881  1.00  0.00           H  
ATOM   3594  HD3 ARG   248      40.283  28.918  25.544  1.00  0.00           H  
ATOM   3595  NE  ARG   248      38.337  28.315  26.075  1.00  0.00           N  
ATOM   3596  HE  ARG   248      37.784  28.248  25.232  1.00  0.00           H  
ATOM   3597  CZ  ARG   248      37.661  28.654  27.173  1.00  0.00           C  
ATOM   3598  NH1 ARG   248      38.247  28.820  28.340  1.00  0.00           N  
ATOM   3599 HH11 ARG   248      39.244  28.682  28.429  1.00  0.00           H  
ATOM   3600 HH12 ARG   248      37.700  29.085  29.147  1.00  0.00           H  
ATOM   3601  NH2 ARG   248      36.368  28.847  27.072  1.00  0.00           N  
ATOM   3602 HH21 ARG   248      35.908  28.730  26.180  1.00  0.00           H  
ATOM   3603 HH22 ARG   248      35.832  29.112  27.886  1.00  0.00           H  
ATOM   3604  C   ARG   248      38.472  26.092  21.442  1.00  0.00           C  
ATOM   3605  O   ARG   248      37.487  25.393  21.646  1.00  0.00           O  
ATOM   3606  N   ARG   249      38.555  26.901  20.381  1.00  0.00           N  
ATOM   3607  H   ARG   249      39.400  27.441  20.257  1.00  0.00           H  
ATOM   3608  CA  ARG   249      37.485  27.048  19.386  1.00  0.00           C  
ATOM   3609  HA  ARG   249      36.533  27.075  19.915  1.00  0.00           H  
ATOM   3610  CB  ARG   249      37.645  28.382  18.618  1.00  0.00           C  
ATOM   3611  HB2 ARG   249      36.813  28.470  17.920  1.00  0.00           H  
ATOM   3612  HB3 ARG   249      38.572  28.342  18.046  1.00  0.00           H  
ATOM   3613  CG  ARG   249      37.667  29.653  19.495  1.00  0.00           C  
ATOM   3614  HG2 ARG   249      38.110  29.409  20.460  1.00  0.00           H  
ATOM   3615  HG3 ARG   249      38.274  30.414  19.005  1.00  0.00           H  
ATOM   3616  CD  ARG   249      36.250  30.208  19.722  1.00  0.00           C  
ATOM   3617  HD2 ARG   249      35.605  29.391  20.045  1.00  0.00           H  
ATOM   3618  HD3 ARG   249      35.872  30.604  18.779  1.00  0.00           H  
ATOM   3619  NE  ARG   249      36.201  31.276  20.742  1.00  0.00           N  
ATOM   3620  HE  ARG   249      35.662  31.061  21.568  1.00  0.00           H  
ATOM   3621  CZ  ARG   249      36.767  32.483  20.727  1.00  0.00           C  
ATOM   3622  NH1 ARG   249      37.541  32.898  19.748  1.00  0.00           N  
ATOM   3623 HH11 ARG   249      37.721  32.297  18.957  1.00  0.00           H  
ATOM   3624 HH12 ARG   249      37.956  33.818  19.787  1.00  0.00           H  
ATOM   3625  NH2 ARG   249      36.567  33.281  21.741  1.00  0.00           N  
ATOM   3626 HH21 ARG   249      35.985  32.983  22.511  1.00  0.00           H  
ATOM   3627 HH22 ARG   249      36.994  34.196  21.755  1.00  0.00           H  
ATOM   3628  C   ARG   249      37.457  25.856  18.413  1.00  0.00           C  
ATOM   3629  O   ARG   249      36.497  25.732  17.658  1.00  0.00           O  
ATOM   3630  N   SER   250      38.466  24.983  18.451  1.00  0.00           N  
ATOM   3631  H   SER   250      39.192  25.140  19.135  1.00  0.00           H  
ATOM   3632  CA  SER   250      38.602  23.813  17.575  1.00  0.00           C  
ATOM   3633  HA  SER   250      37.631  23.598  17.128  1.00  0.00           H  
ATOM   3634  CB  SER   250      39.591  24.155  16.456  1.00  0.00           C  
ATOM   3635  HB2 SER   250      39.793  23.261  15.867  1.00  0.00           H  
ATOM   3636  HB3 SER   250      39.159  24.922  15.813  1.00  0.00           H  
ATOM   3637  OG  SER   250      40.801  24.634  17.013  1.00  0.00           O  
ATOM   3638  HG  SER   250      40.606  25.291  17.685  1.00  0.00           H  
ATOM   3639  C   SER   250      39.088  22.560  18.317  1.00  0.00           C  
ATOM   3640  O   SER   250      38.650  21.455  18.006  1.00  0.00           O  
ATOM   3641  N   GLY   251      39.982  22.720  19.295  1.00  0.00           N  
ATOM   3642  H   GLY   251      40.134  23.657  19.640  1.00  0.00           H  
ATOM   3643  CA  GLY   251      40.758  21.640  19.904  1.00  0.00           C  
ATOM   3644  HA2 GLY   251      40.853  21.836  20.972  1.00  0.00           H  
ATOM   3645  HA3 GLY   251      40.228  20.698  19.761  1.00  0.00           H  
ATOM   3646  C   GLY   251      42.164  21.520  19.297  1.00  0.00           C  
ATOM   3647  O   GLY   251      42.976  20.733  19.795  1.00  0.00           O  
ATOM   3648  N   ASP   252      42.472  22.300  18.256  1.00  0.00           N  
ATOM   3649  H   ASP   252      41.766  22.934  17.911  1.00  0.00           H  
ATOM   3650  CA  ASP   252      43.770  22.288  17.589  1.00  0.00           C  
ATOM   3651  HA  ASP   252      43.957  21.289  17.195  1.00  0.00           H  
ATOM   3652  CB  ASP   252      43.840  23.297  16.441  1.00  0.00           C  
ATOM   3653  HB2 ASP   252      43.395  24.228  16.792  1.00  0.00           H  
ATOM   3654  HB3 ASP   252      44.890  23.485  16.217  1.00  0.00           H  
ATOM   3655  CG  ASP   252      43.138  22.911  15.144  1.00  0.00           C  
ATOM   3656  OD1 ASP   252      42.667  21.762  15.035  1.00  0.00           O  
ATOM   3657  OD2 ASP   252      43.182  23.776  14.234  1.00  0.00           O  
ATOM   3658  C   ASP   252      44.868  22.640  18.591  1.00  0.00           C  
ATOM   3659  O   ASP   252      44.979  23.780  19.047  1.00  0.00           O  
ATOM   3660  N   THR   253      45.681  21.651  18.948  1.00  0.00           N  
ATOM   3661  H   THR   253      45.532  20.741  18.536  1.00  0.00           H  
ATOM   3662  CA  THR   253      46.776  21.803  19.899  1.00  0.00           C  
ATOM   3663  HA  THR   253      46.553  22.663  20.531  1.00  0.00           H  
ATOM   3664  CB  THR   253      46.850  20.568  20.796  1.00  0.00           C  
ATOM   3665  HB  THR   253      47.165  19.705  20.209  1.00  0.00           H  
ATOM   3666  CG2 THR   253      47.823  20.783  21.960  1.00  0.00           C  
ATOM   3667 HG21 THR   253      47.853  19.887  22.579  1.00  0.00           H  
ATOM   3668 HG22 THR   253      47.489  21.629  22.561  1.00  0.00           H  
ATOM   3669 HG23 THR   253      48.819  20.987  21.568  1.00  0.00           H  
ATOM   3670  OG1 THR   253      45.550  20.341  21.322  1.00  0.00           O  
ATOM   3671  HG1 THR   253      45.443  19.407  21.518  1.00  0.00           H  
ATOM   3672  C   THR   253      48.061  22.105  19.135  1.00  0.00           C  
ATOM   3673  O   THR   253      48.776  21.204  18.702  1.00  0.00           O  
ATOM   3674  N   TYR   254      48.283  23.390  18.886  1.00  0.00           N  
ATOM   3675  H   TYR   254      47.597  24.057  19.211  1.00  0.00           H  
ATOM   3676  CA  TYR   254      49.444  23.905  18.179  1.00  0.00           C  
ATOM   3677  HA  TYR   254      49.664  23.261  17.328  1.00  0.00           H  
ATOM   3678  CB  TYR   254      49.127  25.327  17.676  1.00  0.00           C  
ATOM   3679  HB2 TYR   254      50.009  25.700  17.155  1.00  0.00           H  
ATOM   3680  HB3 TYR   254      48.946  25.964  18.542  1.00  0.00           H  
ATOM   3681  CG  TYR   254      47.941  25.456  16.732  1.00  0.00           C  
ATOM   3682  CD1 TYR   254      48.105  25.192  15.356  1.00  0.00           C  
ATOM   3683  HD1 TYR   254      49.072  24.899  14.974  1.00  0.00           H  
ATOM   3684  CE1 TYR   254      47.008  25.311  14.481  1.00  0.00           C  
ATOM   3685  HE1 TYR   254      47.128  25.097  13.429  1.00  0.00           H  
ATOM   3686  CZ  TYR   254      45.750  25.712  14.984  1.00  0.00           C  
ATOM   3687  OH  TYR   254      44.695  25.845  14.137  1.00  0.00           O  
ATOM   3688  HH  TYR   254      44.724  25.147  13.478  1.00  0.00           H  
ATOM   3689  CE2 TYR   254      45.604  26.041  16.347  1.00  0.00           C  
ATOM   3690  HE2 TYR   254      44.664  26.425  16.715  1.00  0.00           H  
ATOM   3691  CD2 TYR   254      46.686  25.867  17.224  1.00  0.00           C  
ATOM   3692  HD2 TYR   254      46.556  26.049  18.281  1.00  0.00           H  
ATOM   3693  C   TYR   254      50.668  23.961  19.107  1.00  0.00           C  
ATOM   3694  O   TYR   254      50.557  23.877  20.332  1.00  0.00           O  
ATOM   3695  N   GLN   255      51.821  24.257  18.516  1.00  0.00           N  
ATOM   3696  H   GLN   255      51.946  23.980  17.553  1.00  0.00           H  
ATOM   3697  CA  GLN   255      52.913  24.956  19.175  1.00  0.00           C  
ATOM   3698  HA  GLN   255      52.638  25.182  20.205  1.00  0.00           H  
ATOM   3699  CB  GLN   255      54.188  24.099  19.154  1.00  0.00           C  
ATOM   3700  HB2 GLN   255      54.310  23.682  18.154  1.00  0.00           H  
ATOM   3701  HB3 GLN   255      55.044  24.735  19.378  1.00  0.00           H  
ATOM   3702  CG  GLN   255      54.149  22.943  20.165  1.00  0.00           C  
ATOM   3703  HG2 GLN   255      54.015  23.356  21.165  1.00  0.00           H  
ATOM   3704  HG3 GLN   255      53.304  22.296  19.932  1.00  0.00           H  
ATOM   3705  CD  GLN   255      55.434  22.112  20.143  1.00  0.00           C  
ATOM   3706  OE1 GLN   255      56.252  22.220  19.240  1.00  0.00           O  
ATOM   3707  NE2 GLN   255      55.644  21.259  21.125  1.00  0.00           N  
ATOM   3708 HE21 GLN   255      54.967  21.168  21.869  1.00  0.00           H  
ATOM   3709 HE22 GLN   255      56.482  20.696  21.134  1.00  0.00           H  
ATOM   3710  C   GLN   255      53.132  26.256  18.402  1.00  0.00           C  
ATOM   3711  O   GLN   255      52.767  26.339  17.228  1.00  0.00           O  
ATOM   3712  N   VAL   256      53.746  27.244  19.043  1.00  0.00           N  
ATOM   3713  H   VAL   256      53.928  27.115  20.028  1.00  0.00           H  
ATOM   3714  CA  VAL   256      54.180  28.501  18.440  1.00  0.00           C  
ATOM   3715  HA  VAL   256      54.296  28.367  17.365  1.00  0.00           H  
ATOM   3716  CB  VAL   256      53.190  29.653  18.710  1.00  0.00           C  
ATOM   3717  HB  VAL   256      53.179  29.855  19.781  1.00  0.00           H  
ATOM   3718  CG1 VAL   256      53.672  30.922  17.979  1.00  0.00           C  
ATOM   3719 HG11 VAL   256      52.974  31.738  18.168  1.00  0.00           H  
ATOM   3720 HG12 VAL   256      54.661  31.198  18.345  1.00  0.00           H  
ATOM   3721 HG13 VAL   256      53.722  30.727  16.908  1.00  0.00           H  
ATOM   3722  CG2 VAL   256      51.766  29.301  18.269  1.00  0.00           C  
ATOM   3723 HG21 VAL   256      51.435  28.403  18.791  1.00  0.00           H  
ATOM   3724 HG22 VAL   256      51.753  29.122  17.194  1.00  0.00           H  
ATOM   3725 HG23 VAL   256      51.097  30.128  18.508  1.00  0.00           H  
ATOM   3726  C   VAL   256      55.527  28.816  19.057  1.00  0.00           C  
ATOM   3727  O   VAL   256      55.604  29.031  20.266  1.00  0.00           O  
ATOM   3728  N   ALA   257      56.598  28.743  18.276  1.00  0.00           N  
ATOM   3729  H   ALA   257      56.492  28.498  17.302  1.00  0.00           H  
ATOM   3730  CA  ALA   257      57.922  29.013  18.811  1.00  0.00           C  
ATOM   3731  HA  ALA   257      58.073  28.390  19.692  1.00  0.00           H  
ATOM   3732  CB  ALA   257      58.983  28.650  17.773  1.00  0.00           C  
ATOM   3733  HB1 ALA   257      59.974  28.854  18.179  1.00  0.00           H  
ATOM   3734  HB2 ALA   257      58.829  29.246  16.873  1.00  0.00           H  
ATOM   3735  HB3 ALA   257      58.903  27.591  17.526  1.00  0.00           H  
ATOM   3736  C   ALA   257      58.033  30.487  19.231  1.00  0.00           C  
ATOM   3737  O   ALA   257      57.321  31.352  18.718  1.00  0.00           O  
ATOM   3738  N   ALA   258      58.968  30.800  20.116  1.00  0.00           N  
ATOM   3739  H   ALA   258      59.436  30.056  20.614  1.00  0.00           H  
ATOM   3740  CA  ALA   258      59.344  32.172  20.396  1.00  0.00           C  
ATOM   3741  HA  ALA   258      59.240  32.744  19.474  1.00  0.00           H  
ATOM   3742  CB  ALA   258      58.420  32.796  21.446  1.00  0.00           C  
ATOM   3743  HB1 ALA   258      58.426  33.881  21.338  1.00  0.00           H  
ATOM   3744  HB2 ALA   258      57.406  32.423  21.305  1.00  0.00           H  
ATOM   3745  HB3 ALA   258      58.770  32.528  22.443  1.00  0.00           H  
ATOM   3746  C   ALA   258      60.800  32.236  20.826  1.00  0.00           C  
ATOM   3747  O   ALA   258      61.408  31.209  21.121  1.00  0.00           O  
ATOM   3748  N   ARG   259      61.353  33.444  20.860  1.00  0.00           N  
ATOM   3749  H   ARG   259      60.803  34.224  20.530  1.00  0.00           H  
ATOM   3750  CA  ARG   259      62.709  33.720  21.345  1.00  0.00           C  
ATOM   3751  HA  ARG   259      63.321  32.827  21.218  1.00  0.00           H  
ATOM   3752  CB  ARG   259      63.316  34.862  20.527  1.00  0.00           C  
ATOM   3753  HB2 ARG   259      62.689  35.745  20.648  1.00  0.00           H  
ATOM   3754  HB3 ARG   259      64.311  35.082  20.915  1.00  0.00           H  
ATOM   3755  CG  ARG   259      63.428  34.544  19.020  1.00  0.00           C  
ATOM   3756  HG2 ARG   259      64.116  33.710  18.879  1.00  0.00           H  
ATOM   3757  HG3 ARG   259      62.446  34.271  18.635  1.00  0.00           H  
ATOM   3758  CD  ARG   259      63.950  35.764  18.257  1.00  0.00           C  
ATOM   3759  HD2 ARG   259      63.263  36.598  18.403  1.00  0.00           H  
ATOM   3760  HD3 ARG   259      64.007  35.527  17.195  1.00  0.00           H  
ATOM   3761  NE  ARG   259      65.287  36.148  18.742  1.00  0.00           N  
ATOM   3762  HE  ARG   259      65.989  35.422  18.753  1.00  0.00           H  
ATOM   3763  CZ  ARG   259      65.668  37.349  19.167  1.00  0.00           C  
ATOM   3764  NH1 ARG   259      64.986  38.449  18.923  1.00  0.00           N  
ATOM   3765 HH11 ARG   259      64.132  38.405  18.386  1.00  0.00           H  
ATOM   3766 HH12 ARG   259      65.317  39.337  19.273  1.00  0.00           H  
ATOM   3767  NH2 ARG   259      66.772  37.431  19.873  1.00  0.00           N  
ATOM   3768 HH21 ARG   259      67.306  36.598  20.074  1.00  0.00           H  
ATOM   3769 HH22 ARG   259      67.087  38.327  20.215  1.00  0.00           H  
ATOM   3770  C   ARG   259      62.706  34.118  22.821  1.00  0.00           C  
ATOM   3771  O   ARG   259      63.738  34.036  23.476  1.00  0.00           O  
ATOM   3772  N   TYR   260      61.559  34.567  23.318  1.00  0.00           N  
ATOM   3773  H   TYR   260      60.787  34.654  22.673  1.00  0.00           H  
ATOM   3774  CA  TYR   260      61.306  34.945  24.694  1.00  0.00           C  
ATOM   3775  HA  TYR   260      61.993  34.423  25.360  1.00  0.00           H  
ATOM   3776  CB  TYR   260      61.453  36.469  24.868  1.00  0.00           C  
ATOM   3777  HB2 TYR   260      60.585  36.941  24.409  1.00  0.00           H  
ATOM   3778  HB3 TYR   260      61.441  36.694  25.934  1.00  0.00           H  
ATOM   3779  CG  TYR   260      62.697  37.098  24.262  1.00  0.00           C  
ATOM   3780  CD1 TYR   260      62.643  37.671  22.973  1.00  0.00           C  
ATOM   3781  HD1 TYR   260      61.719  37.650  22.414  1.00  0.00           H  
ATOM   3782  CE1 TYR   260      63.784  38.268  22.414  1.00  0.00           C  
ATOM   3783  HE1 TYR   260      63.737  38.714  21.431  1.00  0.00           H  
ATOM   3784  CZ  TYR   260      64.993  38.283  23.142  1.00  0.00           C  
ATOM   3785  OH  TYR   260      66.096  38.855  22.587  1.00  0.00           O  
ATOM   3786  HH  TYR   260      66.784  38.193  22.488  1.00  0.00           H  
ATOM   3787  CE2 TYR   260      65.056  37.689  24.425  1.00  0.00           C  
ATOM   3788  HE2 TYR   260      65.987  37.682  24.972  1.00  0.00           H  
ATOM   3789  CD2 TYR   260      63.904  37.108  24.987  1.00  0.00           C  
ATOM   3790  HD2 TYR   260      63.946  36.670  25.973  1.00  0.00           H  
ATOM   3791  C   TYR   260      59.866  34.545  25.004  1.00  0.00           C  
ATOM   3792  O   TYR   260      59.030  34.490  24.095  1.00  0.00           O  
ATOM   3793  N   VAL   261      59.540  34.330  26.274  1.00  0.00           N  
ATOM   3794  H   VAL   261      60.261  34.381  26.980  1.00  0.00           H  
ATOM   3795  CA  VAL   261      58.169  34.022  26.682  1.00  0.00           C  
ATOM   3796  HA  VAL   261      57.490  34.363  25.901  1.00  0.00           H  
ATOM   3797  CB  VAL   261      57.955  32.507  26.891  1.00  0.00           C  
ATOM   3798  HB  VAL   261      58.563  32.185  27.736  1.00  0.00           H  
ATOM   3799  CG1 VAL   261      56.471  32.251  27.229  1.00  0.00           C  
ATOM   3800 HG11 VAL   261      56.188  32.846  28.098  1.00  0.00           H  
ATOM   3801 HG12 VAL   261      56.326  31.194  27.450  1.00  0.00           H  
ATOM   3802 HG13 VAL   261      55.851  32.533  26.378  1.00  0.00           H  
ATOM   3803  CG2 VAL   261      58.335  31.660  25.664  1.00  0.00           C  
ATOM   3804 HG21 VAL   261      59.382  31.831  25.414  1.00  0.00           H  
ATOM   3805 HG22 VAL   261      58.184  30.605  25.890  1.00  0.00           H  
ATOM   3806 HG23 VAL   261      57.708  31.944  24.818  1.00  0.00           H  
ATOM   3807  C   VAL   261      57.865  34.789  27.954  1.00  0.00           C  
ATOM   3808  O   VAL   261      58.589  34.662  28.931  1.00  0.00           O  
ATOM   3809  N   VAL   262      56.815  35.596  27.944  1.00  0.00           N  
ATOM   3810  H   VAL   262      56.362  35.774  27.059  1.00  0.00           H  
ATOM   3811  CA  VAL   262      56.272  36.245  29.136  1.00  0.00           C  
ATOM   3812  HA  VAL   262      57.045  36.335  29.899  1.00  0.00           H  
ATOM   3813  CB  VAL   262      55.725  37.634  28.769  1.00  0.00           C  
ATOM   3814  HB  VAL   262      54.954  37.500  28.010  1.00  0.00           H  
ATOM   3815  CG1 VAL   262      55.082  38.341  29.974  1.00  0.00           C  
ATOM   3816 HG11 VAL   262      54.303  37.705  30.396  1.00  0.00           H  
ATOM   3817 HG12 VAL   262      54.644  39.285  29.650  1.00  0.00           H  
ATOM   3818 HG13 VAL   262      55.843  38.534  30.730  1.00  0.00           H  
ATOM   3819  CG2 VAL   262      56.820  38.527  28.175  1.00  0.00           C  
ATOM   3820 HG21 VAL   262      57.274  38.026  27.320  1.00  0.00           H  
ATOM   3821 HG22 VAL   262      57.582  38.719  28.931  1.00  0.00           H  
ATOM   3822 HG23 VAL   262      56.383  39.472  27.852  1.00  0.00           H  
ATOM   3823  C   VAL   262      55.135  35.371  29.642  1.00  0.00           C  
ATOM   3824  O   VAL   262      54.331  34.905  28.836  1.00  0.00           O  
ATOM   3825  N   VAL   263      55.010  35.192  30.955  1.00  0.00           N  
ATOM   3826  H   VAL   263      55.712  35.587  31.565  1.00  0.00           H  
ATOM   3827  CA  VAL   263      53.901  34.449  31.554  1.00  0.00           C  
ATOM   3828  HA  VAL   263      53.180  34.240  30.764  1.00  0.00           H  
ATOM   3829  CB  VAL   263      54.361  33.095  32.137  1.00  0.00           C  
ATOM   3830  HB  VAL   263      54.877  33.271  33.081  1.00  0.00           H  
ATOM   3831  CG1 VAL   263      53.131  32.210  32.396  1.00  0.00           C  
ATOM   3832 HG11 VAL   263      52.444  32.728  33.065  1.00  0.00           H  
ATOM   3833 HG12 VAL   263      52.629  32.001  31.451  1.00  0.00           H  
ATOM   3834 HG13 VAL   263      53.448  31.273  32.855  1.00  0.00           H  
ATOM   3835  CG2 VAL   263      55.292  32.323  31.194  1.00  0.00           C  
ATOM   3836 HG21 VAL   263      56.179  32.922  30.987  1.00  0.00           H  
ATOM   3837 HG22 VAL   263      54.770  32.113  30.260  1.00  0.00           H  
ATOM   3838 HG23 VAL   263      55.589  31.385  31.664  1.00  0.00           H  
ATOM   3839  C   VAL   263      53.205  35.319  32.594  1.00  0.00           C  
ATOM   3840  O   VAL   263      53.613  35.357  33.749  1.00  0.00           O  
ATOM   3841  N   GLY   264      52.159  36.031  32.175  1.00  0.00           N  
ATOM   3842  H   GLY   264      51.975  36.048  31.182  1.00  0.00           H  
ATOM   3843  CA  GLY   264      51.255  36.791  33.044  1.00  0.00           C  
ATOM   3844  HA2 GLY   264      51.670  36.824  34.051  1.00  0.00           H  
ATOM   3845  HA3 GLY   264      51.157  37.807  32.661  1.00  0.00           H  
ATOM   3846  C   GLY   264      49.886  36.139  33.091  1.00  0.00           C  
ATOM   3847  O   GLY   264      48.857  36.809  33.027  1.00  0.00           O  
ATOM   3848  N   ALA   265      49.901  34.817  33.173  1.00  0.00           N  
ATOM   3849  H   ALA   265      50.809  34.390  33.285  1.00  0.00           H  
ATOM   3850  CA  ALA   265      48.775  33.912  33.121  1.00  0.00           C  
ATOM   3851  HA  ALA   265      48.101  34.236  32.328  1.00  0.00           H  
ATOM   3852  CB  ALA   265      49.343  32.534  32.755  1.00  0.00           C  
ATOM   3853  HB1 ALA   265      48.531  31.808  32.702  1.00  0.00           H  
ATOM   3854  HB2 ALA   265      50.059  32.223  33.516  1.00  0.00           H  
ATOM   3855  HB3 ALA   265      49.842  32.592  31.788  1.00  0.00           H  
ATOM   3856  C   ALA   265      47.995  33.878  34.453  1.00  0.00           C  
ATOM   3857  O   ALA   265      47.733  32.800  34.963  1.00  0.00           O  
ATOM   3858  N   ASP   266      47.638  35.039  35.023  1.00  0.00           N  
ATOM   3859  H   ASP   266      47.839  35.880  34.502  1.00  0.00           H  
ATOM   3860  CA  ASP   266      46.976  35.214  36.345  1.00  0.00           C  
ATOM   3861  HA  ASP   266      46.774  36.281  36.438  1.00  0.00           H  
ATOM   3862  CB  ASP   266      45.576  34.510  36.354  1.00  0.00           C  
ATOM   3863  HB2 ASP   266      44.853  35.234  35.978  1.00  0.00           H  
ATOM   3864  HB3 ASP   266      45.616  33.682  35.646  1.00  0.00           H  
ATOM   3865  CG  ASP   266      45.020  33.967  37.678  1.00  0.00           C  
ATOM   3866  OD1 ASP   266      45.796  33.400  38.468  1.00  0.00           O  
ATOM   3867  OD2 ASP   266      43.772  33.960  37.782  1.00  0.00           O  
ATOM   3868  C   ASP   266      47.943  34.865  37.496  1.00  0.00           C  
ATOM   3869  O   ASP   266      48.819  34.015  37.361  1.00  0.00           O  
ATOM   3870  N   ALA   267      47.886  35.605  38.603  1.00  0.00           N  
ATOM   3871  H   ALA   267      47.144  36.284  38.696  1.00  0.00           H  
ATOM   3872  CA  ALA   267      48.859  35.470  39.691  1.00  0.00           C  
ATOM   3873  HA  ALA   267      49.839  35.757  39.309  1.00  0.00           H  
ATOM   3874  CB  ALA   267      48.479  36.442  40.808  1.00  0.00           C  
ATOM   3875  HB1 ALA   267      47.512  36.159  41.223  1.00  0.00           H  
ATOM   3876  HB2 ALA   267      49.235  36.407  41.592  1.00  0.00           H  
ATOM   3877  HB3 ALA   267      48.420  37.453  40.405  1.00  0.00           H  
ATOM   3878  C   ALA   267      48.966  34.045  40.269  1.00  0.00           C  
ATOM   3879  O   ALA   267      50.042  33.643  40.712  1.00  0.00           O  
ATOM   3880  N   LEU   268      47.871  33.288  40.302  1.00  0.00           N  
ATOM   3881  H   LEU   268      47.025  33.669  39.903  1.00  0.00           H  
ATOM   3882  CA  LEU   268      47.807  31.942  40.876  1.00  0.00           C  
ATOM   3883  HA  LEU   268      48.616  31.830  41.598  1.00  0.00           H  
ATOM   3884  CB  LEU   268      46.460  31.739  41.603  1.00  0.00           C  
ATOM   3885  HB2 LEU   268      46.533  30.814  42.175  1.00  0.00           H  
ATOM   3886  HB3 LEU   268      45.684  31.610  40.848  1.00  0.00           H  
ATOM   3887  CG  LEU   268      46.004  32.854  42.577  1.00  0.00           C  
ATOM   3888  HG  LEU   268      45.821  33.763  42.003  1.00  0.00           H  
ATOM   3889  CD1 LEU   268      44.692  32.430  43.254  1.00  0.00           C  
ATOM   3890 HD11 LEU   268      43.945  32.209  42.492  1.00  0.00           H  
ATOM   3891 HD12 LEU   268      44.334  33.239  43.890  1.00  0.00           H  
ATOM   3892 HD13 LEU   268      44.867  31.541  43.861  1.00  0.00           H  
ATOM   3893  CD2 LEU   268      47.045  33.162  43.662  1.00  0.00           C  
ATOM   3894 HD21 LEU   268      47.981  33.464  43.193  1.00  0.00           H  
ATOM   3895 HD22 LEU   268      47.213  32.271  44.267  1.00  0.00           H  
ATOM   3896 HD23 LEU   268      46.680  33.969  44.297  1.00  0.00           H  
ATOM   3897  C   LEU   268      47.963  30.867  39.786  1.00  0.00           C  
ATOM   3898  O   LEU   268      48.496  29.790  40.048  1.00  0.00           O  
ATOM   3899  N   ARG   269      47.530  31.151  38.555  1.00  0.00           N  
ATOM   3900  H   ARG   269      47.148  32.070  38.384  1.00  0.00           H  
ATOM   3901  CA  ARG   269      47.579  30.200  37.435  1.00  0.00           C  
ATOM   3902  HA  ARG   269      47.523  29.196  37.855  1.00  0.00           H  
ATOM   3903  CB  ARG   269      46.354  30.391  36.532  1.00  0.00           C  
ATOM   3904  HB2 ARG   269      46.495  29.814  35.618  1.00  0.00           H  
ATOM   3905  HB3 ARG   269      46.259  31.447  36.278  1.00  0.00           H  
ATOM   3906  CG  ARG   269      45.069  29.923  37.223  1.00  0.00           C  
ATOM   3907  HG2 ARG   269      45.186  28.882  37.524  1.00  0.00           H  
ATOM   3908  HG3 ARG   269      44.895  30.535  38.108  1.00  0.00           H  
ATOM   3909  CD  ARG   269      43.866  30.039  36.288  1.00  0.00           C  
ATOM   3910  HD2 ARG   269      44.157  29.719  35.288  1.00  0.00           H  
ATOM   3911  HD3 ARG   269      43.063  29.398  36.653  1.00  0.00           H  
ATOM   3912  NE  ARG   269      43.391  31.431  36.232  1.00  0.00           N  
ATOM   3913  HE  ARG   269      43.475  31.959  37.089  1.00  0.00           H  
ATOM   3914  CZ  ARG   269      42.867  32.080  35.203  1.00  0.00           C  
ATOM   3915  NH1 ARG   269      42.777  31.547  34.000  1.00  0.00           N  
ATOM   3916 HH11 ARG   269      43.102  30.604  33.840  1.00  0.00           H  
ATOM   3917 HH12 ARG   269      42.383  32.082  33.239  1.00  0.00           H  
ATOM   3918  NH2 ARG   269      42.462  33.308  35.399  1.00  0.00           N  
ATOM   3919 HH21 ARG   269      42.541  33.726  36.315  1.00  0.00           H  
ATOM   3920 HH22 ARG   269      42.070  33.839  34.634  1.00  0.00           H  
ATOM   3921  C   ARG   269      48.882  30.292  36.638  1.00  0.00           C  
ATOM   3922  O   ARG   269      49.296  29.303  36.048  1.00  0.00           O  
ATOM   3923  N   THR   270      49.628  31.385  36.739  1.00  0.00           N  
ATOM   3924  H   THR   270      49.223  32.212  37.154  1.00  0.00           H  
ATOM   3925  CA  THR   270      51.015  31.441  36.273  1.00  0.00           C  
ATOM   3926  HA  THR   270      50.997  31.260  35.198  1.00  0.00           H  
ATOM   3927  CB  THR   270      51.633  32.833  36.483  1.00  0.00           C  
ATOM   3928  HB  THR   270      51.533  33.111  37.532  1.00  0.00           H  
ATOM   3929  CG2 THR   270      53.116  32.858  36.100  1.00  0.00           C  
ATOM   3930 HG21 THR   270      53.517  33.859  36.262  1.00  0.00           H  
ATOM   3931 HG22 THR   270      53.224  32.590  35.049  1.00  0.00           H  
ATOM   3932 HG23 THR   270      53.662  32.143  36.716  1.00  0.00           H  
ATOM   3933  OG1 THR   270      50.935  33.762  35.696  1.00  0.00           O  
ATOM   3934  HG1 THR   270      49.991  33.640  35.819  1.00  0.00           H  
ATOM   3935  C   THR   270      51.841  30.318  36.901  1.00  0.00           C  
ATOM   3936  O   THR   270      52.378  29.504  36.152  1.00  0.00           O  
ATOM   3937  N   PRO   271      51.945  30.185  38.238  1.00  0.00           N  
ATOM   3938  CD  PRO   271      51.474  31.072  39.292  1.00  0.00           C  
ATOM   3939  HD2 PRO   271      50.410  31.273  39.169  1.00  0.00           H  
ATOM   3940  HD3 PRO   271      52.035  32.006  39.271  1.00  0.00           H  
ATOM   3941  CG  PRO   271      51.724  30.343  40.606  1.00  0.00           C  
ATOM   3942  HG2 PRO   271      51.991  31.044  41.396  1.00  0.00           H  
ATOM   3943  HG3 PRO   271      50.847  29.763  40.893  1.00  0.00           H  
ATOM   3944  CB  PRO   271      52.888  29.420  40.281  1.00  0.00           C  
ATOM   3945  HB2 PRO   271      52.836  28.510  40.879  1.00  0.00           H  
ATOM   3946  HB3 PRO   271      53.835  29.932  40.454  1.00  0.00           H  
ATOM   3947  CA  PRO   271      52.725  29.098  38.796  1.00  0.00           C  
ATOM   3948  HA  PRO   271      53.714  29.130  38.339  1.00  0.00           H  
ATOM   3949  C   PRO   271      52.111  27.718  38.489  1.00  0.00           C  
ATOM   3950  O   PRO   271      52.860  26.762  38.333  1.00  0.00           O  
ATOM   3951  N   GLN   272      50.797  27.609  38.264  1.00  0.00           N  
ATOM   3952  H   GLN   272      50.208  28.413  38.426  1.00  0.00           H  
ATOM   3953  CA  GLN   272      50.177  26.362  37.790  1.00  0.00           C  
ATOM   3954  HA  GLN   272      50.416  25.569  38.498  1.00  0.00           H  
ATOM   3955  CB  GLN   272      48.650  26.539  37.759  1.00  0.00           C  
ATOM   3956  HB2 GLN   272      48.401  27.193  36.923  1.00  0.00           H  
ATOM   3957  HB3 GLN   272      48.337  27.023  38.684  1.00  0.00           H  
ATOM   3958  CG  GLN   272      47.859  25.235  37.598  1.00  0.00           C  
ATOM   3959  HG2 GLN   272      48.190  24.729  36.691  1.00  0.00           H  
ATOM   3960  HG3 GLN   272      48.051  24.592  38.457  1.00  0.00           H  
ATOM   3961  CD  GLN   272      46.355  25.504  37.498  1.00  0.00           C  
ATOM   3962  OE1 GLN   272      45.920  26.590  37.158  1.00  0.00           O  
ATOM   3963  NE2 GLN   272      45.519  24.539  37.800  1.00  0.00           N  
ATOM   3964 HE21 GLN   272      45.871  23.637  38.087  1.00  0.00           H  
ATOM   3965 HE22 GLN   272      44.523  24.698  37.745  1.00  0.00           H  
ATOM   3966  C   GLN   272      50.715  25.956  36.408  1.00  0.00           C  
ATOM   3967  O   GLN   272      51.113  24.812  36.206  1.00  0.00           O  
ATOM   3968  N   LEU   273      50.746  26.879  35.448  1.00  0.00           N  
ATOM   3969  H   LEU   273      50.395  27.802  35.661  1.00  0.00           H  
ATOM   3970  CA  LEU   273      51.260  26.629  34.104  1.00  0.00           C  
ATOM   3971  HA  LEU   273      50.766  25.744  33.702  1.00  0.00           H  
ATOM   3972  CB  LEU   273      50.912  27.832  33.212  1.00  0.00           C  
ATOM   3973  HB2 LEU   273      49.828  27.879  33.104  1.00  0.00           H  
ATOM   3974  HB3 LEU   273      51.255  28.743  33.702  1.00  0.00           H  
ATOM   3975  CG  LEU   273      51.540  27.758  31.805  1.00  0.00           C  
ATOM   3976  HG  LEU   273      52.625  27.735  31.904  1.00  0.00           H  
ATOM   3977  CD1 LEU   273      51.087  26.520  31.023  1.00  0.00           C  
ATOM   3978 HD11 LEU   273      51.365  25.621  31.573  1.00  0.00           H  
ATOM   3979 HD12 LEU   273      51.569  26.512  30.045  1.00  0.00           H  
ATOM   3980 HD13 LEU   273      50.005  26.547  30.894  1.00  0.00           H  
ATOM   3981  CD2 LEU   273      51.142  29.005  31.020  1.00  0.00           C  
ATOM   3982 HD21 LEU   273      51.458  29.894  31.565  1.00  0.00           H  
ATOM   3983 HD22 LEU   273      51.624  28.988  30.042  1.00  0.00           H  
ATOM   3984 HD23 LEU   273      50.060  29.023  30.891  1.00  0.00           H  
ATOM   3985  C   LEU   273      52.770  26.379  34.124  1.00  0.00           C  
ATOM   3986  O   LEU   273      53.271  25.512  33.411  1.00  0.00           O  
ATOM   3987  N   LEU   274      53.513  27.118  34.940  1.00  0.00           N  
ATOM   3988  H   LEU   274      53.072  27.852  35.475  1.00  0.00           H  
ATOM   3989  CA  LEU   274      54.948  26.898  35.084  1.00  0.00           C  
ATOM   3990  HA  LEU   274      55.408  26.992  34.100  1.00  0.00           H  
ATOM   3991  CB  LEU   274      55.556  27.971  36.005  1.00  0.00           C  
ATOM   3992  HB2 LEU   274      54.967  28.005  36.922  1.00  0.00           H  
ATOM   3993  HB3 LEU   274      56.575  27.676  36.257  1.00  0.00           H  
ATOM   3994  CG  LEU   274      55.590  29.398  35.398  1.00  0.00           C  
ATOM   3995  HG  LEU   274      54.590  29.651  35.044  1.00  0.00           H  
ATOM   3996  CD1 LEU   274      56.005  30.415  36.467  1.00  0.00           C  
ATOM   3997 HD11 LEU   274      55.322  30.351  37.314  1.00  0.00           H  
ATOM   3998 HD12 LEU   274      57.019  30.197  36.801  1.00  0.00           H  
ATOM   3999 HD13 LEU   274      55.969  31.420  36.046  1.00  0.00           H  
ATOM   4000  CD2 LEU   274      56.569  29.516  34.227  1.00  0.00           C  
ATOM   4001 HD21 LEU   274      56.296  28.801  33.451  1.00  0.00           H  
ATOM   4002 HD22 LEU   274      57.580  29.304  34.576  1.00  0.00           H  
ATOM   4003 HD23 LEU   274      56.529  30.527  33.821  1.00  0.00           H  
ATOM   4004  C   LEU   274      55.198  25.474  35.596  1.00  0.00           C  
ATOM   4005  O   LEU   274      55.972  24.737  34.988  1.00  0.00           O  
ATOM   4006  N   TRP   275      54.453  25.034  36.614  1.00  0.00           N  
ATOM   4007  H   TRP   275      53.828  25.683  37.070  1.00  0.00           H  
ATOM   4008  CA  TRP   275      54.501  23.658  37.097  1.00  0.00           C  
ATOM   4009  HA  TRP   275      55.520  23.451  37.425  1.00  0.00           H  
ATOM   4010  CB  TRP   275      53.569  23.487  38.306  1.00  0.00           C  
ATOM   4011  HB2 TRP   275      53.833  24.250  39.038  1.00  0.00           H  
ATOM   4012  HB3 TRP   275      52.546  23.670  37.977  1.00  0.00           H  
ATOM   4013  CG  TRP   275      53.609  22.155  39.000  1.00  0.00           C  
ATOM   4014  CD1 TRP   275      53.005  21.018  38.585  1.00  0.00           C  
ATOM   4015  HD1 TRP   275      52.458  20.914  37.659  1.00  0.00           H  
ATOM   4016  NE1 TRP   275      53.184  20.014  39.505  1.00  0.00           N  
ATOM   4017  HE1 TRP   275      52.797  19.085  39.416  1.00  0.00           H  
ATOM   4018  CE2 TRP   275      53.955  20.432  40.562  1.00  0.00           C  
ATOM   4019  CZ2 TRP   275      54.424  19.790  41.717  1.00  0.00           C  
ATOM   4020  HZ2 TRP   275      54.161  18.762  41.918  1.00  0.00           H  
ATOM   4021  CH2 TRP   275      55.243  20.505  42.610  1.00  0.00           C  
ATOM   4022  HH2 TRP   275      55.605  20.029  43.510  1.00  0.00           H  
ATOM   4023  CZ3 TRP   275      55.591  21.841  42.331  1.00  0.00           C  
ATOM   4024  HZ3 TRP   275      56.234  22.381  43.010  1.00  0.00           H  
ATOM   4025  CE3 TRP   275      55.105  22.477  41.170  1.00  0.00           C  
ATOM   4026  HE3 TRP   275      55.376  23.504  40.976  1.00  0.00           H  
ATOM   4027  CD2 TRP   275      54.270  21.795  40.255  1.00  0.00           C  
ATOM   4028  C   TRP   275      54.158  22.679  35.973  1.00  0.00           C  
ATOM   4029  O   TRP   275      54.893  21.714  35.771  1.00  0.00           O  
ATOM   4030  N   ALA   276      53.098  22.933  35.200  1.00  0.00           N  
ATOM   4031  H   ALA   276      52.532  23.743  35.411  1.00  0.00           H  
ATOM   4032  CA  ALA   276      52.716  22.093  34.059  1.00  0.00           C  
ATOM   4033  HA  ALA   276      52.427  21.110  34.432  1.00  0.00           H  
ATOM   4034  CB  ALA   276      51.516  22.710  33.324  1.00  0.00           C  
ATOM   4035  HB1 ALA   276      51.857  23.179  32.401  1.00  0.00           H  
ATOM   4036  HB2 ALA   276      50.793  21.929  33.089  1.00  0.00           H  
ATOM   4037  HB3 ALA   276      51.047  23.460  33.960  1.00  0.00           H  
ATOM   4038  C   ALA   276      53.877  21.920  33.074  1.00  0.00           C  
ATOM   4039  O   ALA   276      54.107  20.832  32.558  1.00  0.00           O  
ATOM   4040  N   SER   277      54.635  22.990  32.856  1.00  0.00           N  
ATOM   4041  H   SER   277      54.403  23.832  33.363  1.00  0.00           H  
ATOM   4042  CA  SER   277      55.775  23.051  31.946  1.00  0.00           C  
ATOM   4043  HA  SER   277      55.530  22.490  31.044  1.00  0.00           H  
ATOM   4044  CB  SER   277      56.005  24.513  31.564  1.00  0.00           C  
ATOM   4045  HB2 SER   277      56.702  24.556  30.727  1.00  0.00           H  
ATOM   4046  HB3 SER   277      56.433  25.042  32.415  1.00  0.00           H  
ATOM   4047  OG  SER   277      54.790  25.142  31.187  1.00  0.00           O  
ATOM   4048  HG  SER   277      54.316  25.422  31.974  1.00  0.00           H  
ATOM   4049  C   SER   277      57.064  22.465  32.554  1.00  0.00           C  
ATOM   4050  O   SER   277      58.118  22.544  31.934  1.00  0.00           O  
ATOM   4051  N   GLY   278      57.013  21.927  33.776  1.00  0.00           N  
ATOM   4052  H   GLY   278      56.120  21.909  34.247  1.00  0.00           H  
ATOM   4053  CA  GLY   278      58.171  21.360  34.479  1.00  0.00           C  
ATOM   4054  HA2 GLY   278      57.807  20.658  35.229  1.00  0.00           H  
ATOM   4055  HA3 GLY   278      58.785  20.817  33.761  1.00  0.00           H  
ATOM   4056  C   GLY   278      59.045  22.408  35.181  1.00  0.00           C  
ATOM   4057  O   GLY   278      60.029  22.058  35.827  1.00  0.00           O  
ATOM   4058  N   ILE   279      58.690  23.686  35.086  1.00  0.00           N  
ATOM   4059  H   ILE   279      57.819  23.896  34.619  1.00  0.00           H  
ATOM   4060  CA  ILE   279      59.467  24.808  35.607  1.00  0.00           C  
ATOM   4061  HA  ILE   279      60.529  24.591  35.491  1.00  0.00           H  
ATOM   4062  CB  ILE   279      59.129  26.106  34.835  1.00  0.00           C  
ATOM   4063  HB  ILE   279      58.094  26.370  35.053  1.00  0.00           H  
ATOM   4064  CG2 ILE   279      60.032  27.254  35.337  1.00  0.00           C  
ATOM   4065 HG21 ILE   279      59.794  28.168  34.793  1.00  0.00           H  
ATOM   4066 HG22 ILE   279      59.862  27.410  36.402  1.00  0.00           H  
ATOM   4067 HG23 ILE   279      61.077  26.994  35.170  1.00  0.00           H  
ATOM   4068  CG1 ILE   279      59.273  25.948  33.299  1.00  0.00           C  
ATOM   4069 HG12 ILE   279      58.971  24.940  33.014  1.00  0.00           H  
ATOM   4070 HG13 ILE   279      60.315  26.103  33.018  1.00  0.00           H  
ATOM   4071  CD1 ILE   279      58.398  26.959  32.561  1.00  0.00           C  
ATOM   4072 HD11 ILE   279      58.517  26.827  31.486  1.00  0.00           H  
ATOM   4073 HD12 ILE   279      57.354  26.802  32.832  1.00  0.00           H  
ATOM   4074 HD13 ILE   279      58.698  27.970  32.838  1.00  0.00           H  
ATOM   4075  C   ILE   279      59.144  24.938  37.095  1.00  0.00           C  
ATOM   4076  O   ILE   279      58.149  25.560  37.466  1.00  0.00           O  
ATOM   4077  N   ARG   280      59.929  24.276  37.947  1.00  0.00           N  
ATOM   4078  H   ARG   280      60.803  23.903  37.606  1.00  0.00           H  
ATOM   4079  CA  ARG   280      59.579  24.065  39.361  1.00  0.00           C  
ATOM   4080  HA  ARG   280      58.736  24.716  39.593  1.00  0.00           H  
ATOM   4081  CB  ARG   280      59.111  22.604  39.557  1.00  0.00           C  
ATOM   4082  HB2 ARG   280      59.920  21.938  39.256  1.00  0.00           H  
ATOM   4083  HB3 ARG   280      58.896  22.442  40.613  1.00  0.00           H  
ATOM   4084  CG  ARG   280      57.858  22.255  38.735  1.00  0.00           C  
ATOM   4085  HG2 ARG   280      57.021  22.855  39.092  1.00  0.00           H  
ATOM   4086  HG3 ARG   280      58.042  22.487  37.686  1.00  0.00           H  
ATOM   4087  CD  ARG   280      57.500  20.772  38.866  1.00  0.00           C  
ATOM   4088  HD2 ARG   280      57.043  20.599  39.840  1.00  0.00           H  
ATOM   4089  HD3 ARG   280      58.407  20.174  38.783  1.00  0.00           H  
ATOM   4090  NE  ARG   280      56.554  20.371  37.809  1.00  0.00           N  
ATOM   4091  HE  ARG   280      56.435  21.019  37.043  1.00  0.00           H  
ATOM   4092  CZ  ARG   280      55.841  19.252  37.753  1.00  0.00           C  
ATOM   4093  NH1 ARG   280      55.903  18.339  38.696  1.00  0.00           N  
ATOM   4094 HH11 ARG   280      55.336  17.506  38.630  1.00  0.00           H  
ATOM   4095 HH12 ARG   280      56.518  18.470  39.487  1.00  0.00           H  
ATOM   4096  NH2 ARG   280      55.017  19.059  36.750  1.00  0.00           N  
ATOM   4097 HH21 ARG   280      54.939  19.752  36.020  1.00  0.00           H  
ATOM   4098 HH22 ARG   280      54.461  18.217  36.708  1.00  0.00           H  
ATOM   4099  C   ARG   280      60.728  24.435  40.314  1.00  0.00           C  
ATOM   4100  O   ARG   280      61.271  23.542  40.964  1.00  0.00           O  
ATOM   4101  N   PRO   281      61.078  25.728  40.464  1.00  0.00           N  
ATOM   4102  CD  PRO   281      60.625  26.877  39.690  1.00  0.00           C  
ATOM   4103  HD2 PRO   281      61.152  26.922  38.737  1.00  0.00           H  
ATOM   4104  HD3 PRO   281      59.550  26.812  39.520  1.00  0.00           H  
ATOM   4105  CG  PRO   281      60.948  28.114  40.533  1.00  0.00           C  
ATOM   4106  HG2 PRO   281      61.296  28.931  39.901  1.00  0.00           H  
ATOM   4107  HG3 PRO   281      60.072  28.423  41.103  1.00  0.00           H  
ATOM   4108  CB  PRO   281      62.056  27.650  41.475  1.00  0.00           C  
ATOM   4109  HB2 PRO   281      61.993  28.170  42.431  1.00  0.00           H  
ATOM   4110  HB3 PRO   281      63.033  27.813  41.020  1.00  0.00           H  
ATOM   4111  CA  PRO   281      61.797  26.149  41.655  1.00  0.00           C  
ATOM   4112  HA  PRO   281      62.737  25.605  41.750  1.00  0.00           H  
ATOM   4113  C   PRO   281      60.891  25.879  42.858  1.00  0.00           C  
ATOM   4114  O   PRO   281      59.677  26.017  42.756  1.00  0.00           O  
ATOM   4115  N   ASP   282      61.447  25.580  44.029  1.00  0.00           N  
ATOM   4116  H   ASP   282      62.450  25.483  44.099  1.00  0.00           H  
ATOM   4117  CA  ASP   282      60.606  25.390  45.223  1.00  0.00           C  
ATOM   4118  HA  ASP   282      59.835  24.659  44.979  1.00  0.00           H  
ATOM   4119  CB  ASP   282      61.447  24.824  46.368  1.00  0.00           C  
ATOM   4120  HB2 ASP   282      62.297  25.483  46.542  1.00  0.00           H  
ATOM   4121  HB3 ASP   282      61.812  23.836  46.088  1.00  0.00           H  
ATOM   4122  CG  ASP   282      60.633  24.711  47.658  1.00  0.00           C  
ATOM   4123  OD1 ASP   282      61.065  25.340  48.643  1.00  0.00           O  
ATOM   4124  OD2 ASP   282      59.583  24.037  47.657  1.00  0.00           O  
ATOM   4125  C   ASP   282      59.906  26.696  45.642  1.00  0.00           C  
ATOM   4126  O   ASP   282      58.854  26.666  46.263  1.00  0.00           O  
ATOM   4127  N   ALA   283      60.428  27.852  45.227  1.00  0.00           N  
ATOM   4128  H   ALA   283      61.325  27.829  44.763  1.00  0.00           H  
ATOM   4129  CA  ALA   283      59.777  29.152  45.405  1.00  0.00           C  
ATOM   4130  HA  ALA   283      59.593  29.306  46.468  1.00  0.00           H  
ATOM   4131  CB  ALA   283      60.737  30.234  44.915  1.00  0.00           C  
ATOM   4132  HB1 ALA   283      60.274  31.213  45.037  1.00  0.00           H  
ATOM   4133  HB2 ALA   283      61.658  30.192  45.496  1.00  0.00           H  
ATOM   4134  HB3 ALA   283      60.964  30.068  43.862  1.00  0.00           H  
ATOM   4135  C   ALA   283      58.438  29.288  44.650  1.00  0.00           C  
ATOM   4136  O   ALA   283      57.703  30.247  44.879  1.00  0.00           O  
ATOM   4137  N   LEU   284      58.125  28.386  43.720  1.00  0.00           N  
ATOM   4138  H   LEU   284      58.712  27.569  43.628  1.00  0.00           H  
ATOM   4139  CA  LEU   284      56.980  28.518  42.829  1.00  0.00           C  
ATOM   4140  HA  LEU   284      57.059  29.469  42.303  1.00  0.00           H  
ATOM   4141  CB  LEU   284      57.031  27.382  41.794  1.00  0.00           C  
ATOM   4142  HB2 LEU   284      56.753  26.449  42.285  1.00  0.00           H  
ATOM   4143  HB3 LEU   284      58.049  27.293  41.416  1.00  0.00           H  
ATOM   4144  CG  LEU   284      56.083  27.618  40.617  1.00  0.00           C  
ATOM   4145  HG  LEU   284      55.143  28.020  40.997  1.00  0.00           H  
ATOM   4146  CD1 LEU   284      56.688  28.623  39.626  1.00  0.00           C  
ATOM   4147 HD11 LEU   284      56.886  29.565  40.138  1.00  0.00           H  
ATOM   4148 HD12 LEU   284      55.987  28.794  38.809  1.00  0.00           H  
ATOM   4149 HD13 LEU   284      57.620  28.223  39.227  1.00  0.00           H  
ATOM   4150  CD2 LEU   284      55.803  26.296  39.906  1.00  0.00           C  
ATOM   4151 HD21 LEU   284      55.127  26.469  39.068  1.00  0.00           H  
ATOM   4152 HD22 LEU   284      56.739  25.877  39.537  1.00  0.00           H  
ATOM   4153 HD23 LEU   284      55.343  25.598  40.605  1.00  0.00           H  
ATOM   4154  C   LEU   284      55.659  28.501  43.609  1.00  0.00           C  
ATOM   4155  O   LEU   284      55.309  27.499  44.221  1.00  0.00           O  
ATOM   4156  N   GLY   285      54.911  29.603  43.578  1.00  0.00           N  
ATOM   4157  H   GLY   285      55.249  30.400  43.058  1.00  0.00           H  
ATOM   4158  CA  GLY   285      53.623  29.713  44.262  1.00  0.00           C  
ATOM   4159  HA2 GLY   285      53.113  28.752  44.191  1.00  0.00           H  
ATOM   4160  HA3 GLY   285      53.021  30.468  43.756  1.00  0.00           H  
ATOM   4161  C   GLY   285      53.741  30.089  45.741  1.00  0.00           C  
ATOM   4162  O   GLY   285      52.724  30.406  46.357  1.00  0.00           O  
ATOM   4163  N   ARG   286      54.949  30.076  46.318  1.00  0.00           N  
ATOM   4164  H   ARG   286      55.742  29.793  45.760  1.00  0.00           H  
ATOM   4165  CA  ARG   286      55.184  30.450  47.717  1.00  0.00           C  
ATOM   4166  HA  ARG   286      54.450  29.928  48.331  1.00  0.00           H  
ATOM   4167  CB  ARG   286      56.584  29.992  48.161  1.00  0.00           C  
ATOM   4168  HB2 ARG   286      56.801  30.433  49.134  1.00  0.00           H  
ATOM   4169  HB3 ARG   286      57.318  30.351  47.439  1.00  0.00           H  
ATOM   4170  CG  ARG   286      56.707  28.475  48.277  1.00  0.00           C  
ATOM   4171  HG2 ARG   286      55.895  28.090  48.893  1.00  0.00           H  
ATOM   4172  HG3 ARG   286      56.654  28.028  47.284  1.00  0.00           H  
ATOM   4173  CD  ARG   286      58.050  28.126  48.924  1.00  0.00           C  
ATOM   4174  HD2 ARG   286      58.856  28.530  48.312  1.00  0.00           H  
ATOM   4175  HD3 ARG   286      58.096  28.571  49.918  1.00  0.00           H  
ATOM   4176  NE  ARG   286      58.216  26.670  49.038  1.00  0.00           N  
ATOM   4177  HE  ARG   286      58.639  26.202  48.249  1.00  0.00           H  
ATOM   4178  CZ  ARG   286      57.872  25.906  50.060  1.00  0.00           C  
ATOM   4179  NH1 ARG   286      57.241  26.413  51.089  1.00  0.00           N  
ATOM   4180 HH11 ARG   286      57.009  27.396  51.105  1.00  0.00           H  
ATOM   4181 HH12 ARG   286      56.986  25.821  51.867  1.00  0.00           H  
ATOM   4182  NH2 ARG   286      58.171  24.630  50.057  1.00  0.00           N  
ATOM   4183 HH21 ARG   286      58.661  24.228  49.271  1.00  0.00           H  
ATOM   4184 HH22 ARG   286      57.911  24.049  50.841  1.00  0.00           H  
ATOM   4185  C   ARG   286      54.998  31.944  47.934  1.00  0.00           C  
ATOM   4186  O   ARG   286      54.842  32.705  46.985  1.00  0.00           O  
ATOM   4187  N   TYR   287      55.026  32.348  49.202  1.00  0.00           N  
ATOM   4188  H   TYR   287      55.152  31.637  49.908  1.00  0.00           H  
ATOM   4189  CA  TYR   287      54.891  33.732  49.665  1.00  0.00           C  
ATOM   4190  HA  TYR   287      54.942  33.709  50.754  1.00  0.00           H  
ATOM   4191  CB  TYR   287      56.084  34.581  49.177  1.00  0.00           C  
ATOM   4192  HB2 TYR   287      55.881  34.920  48.161  1.00  0.00           H  
ATOM   4193  HB3 TYR   287      56.191  35.450  49.827  1.00  0.00           H  
ATOM   4194  CG  TYR   287      57.384  33.800  49.179  1.00  0.00           C  
ATOM   4195  CD1 TYR   287      57.980  33.441  50.404  1.00  0.00           C  
ATOM   4196  HD1 TYR   287      57.616  33.863  51.329  1.00  0.00           H  
ATOM   4197  CE1 TYR   287      59.051  32.531  50.415  1.00  0.00           C  
ATOM   4198  HE1 TYR   287      59.527  32.265  51.347  1.00  0.00           H  
ATOM   4199  CZ  TYR   287      59.503  31.966  49.202  1.00  0.00           C  
ATOM   4200  OH  TYR   287      60.439  30.989  49.219  1.00  0.00           O  
ATOM   4201  HH  TYR   287      60.778  30.886  50.111  1.00  0.00           H  
ATOM   4202  CE2 TYR   287      58.952  32.380  47.973  1.00  0.00           C  
ATOM   4203  HE2 TYR   287      59.347  31.996  47.044  1.00  0.00           H  
ATOM   4204  CD2 TYR   287      57.887  33.294  47.962  1.00  0.00           C  
ATOM   4205  HD2 TYR   287      57.454  33.609  47.024  1.00  0.00           H  
ATOM   4206  C   TYR   287      53.531  34.327  49.294  1.00  0.00           C  
ATOM   4207  O   TYR   287      53.348  35.543  49.375  1.00  0.00           O  
ATOM   4208  N   LEU   288      52.590  33.459  48.906  1.00  0.00           N  
ATOM   4209  H   LEU   288      52.860  32.488  48.838  1.00  0.00           H  
ATOM   4210  CA  LEU   288      51.220  33.785  48.575  1.00  0.00           C  
ATOM   4211  HA  LEU   288      51.182  34.283  47.606  1.00  0.00           H  
ATOM   4212  CB  LEU   288      50.395  32.481  48.527  1.00  0.00           C  
ATOM   4213  HB2 LEU   288      50.674  31.933  47.627  1.00  0.00           H  
ATOM   4214  HB3 LEU   288      50.649  31.875  49.397  1.00  0.00           H  
ATOM   4215  CG  LEU   288      48.867  32.699  48.507  1.00  0.00           C  
ATOM   4216  HG  LEU   288      48.599  33.333  49.352  1.00  0.00           H  
ATOM   4217  CD1 LEU   288      48.380  33.378  47.219  1.00  0.00           C  
ATOM   4218 HD11 LEU   288      48.885  34.337  47.100  1.00  0.00           H  
ATOM   4219 HD12 LEU   288      48.606  32.740  46.365  1.00  0.00           H  
ATOM   4220 HD13 LEU   288      47.304  33.539  47.278  1.00  0.00           H  
ATOM   4221  CD2 LEU   288      48.153  31.355  48.666  1.00  0.00           C  
ATOM   4222 HD21 LEU   288      48.494  30.867  49.579  1.00  0.00           H  
ATOM   4223 HD22 LEU   288      47.077  31.520  48.723  1.00  0.00           H  
ATOM   4224 HD23 LEU   288      48.378  30.720  47.809  1.00  0.00           H  
ATOM   4225  C   LEU   288      50.690  34.710  49.648  1.00  0.00           C  
ATOM   4226  O   LEU   288      50.733  34.366  50.823  1.00  0.00           O  
ATOM   4227  N   ASN   289      50.152  35.853  49.255  1.00  0.00           N  
ATOM   4228  H   ASN   289      50.298  36.172  48.308  1.00  0.00           H  
ATOM   4229  CA  ASN   289      49.358  36.653  50.162  1.00  0.00           C  
ATOM   4230  HA  ASN   289      48.894  35.974  50.878  1.00  0.00           H  
ATOM   4231  CB  ASN   289      50.223  37.637  50.954  1.00  0.00           C  
ATOM   4232  HB2 ASN   289      49.567  38.201  51.616  1.00  0.00           H  
ATOM   4233  HB3 ASN   289      50.921  37.066  51.566  1.00  0.00           H  
ATOM   4234  CG  ASN   289      51.019  38.635  50.124  1.00  0.00           C  
ATOM   4235  OD1 ASN   289      50.673  39.809  50.048  1.00  0.00           O  
ATOM   4236  ND2 ASN   289      52.144  38.232  49.563  1.00  0.00           N  
ATOM   4237 HD21 ASN   289      52.441  37.271  49.659  1.00  0.00           H  
ATOM   4238 HD22 ASN   289      52.708  38.884  49.037  1.00  0.00           H  
ATOM   4239  C   ASN   289      48.250  37.355  49.420  1.00  0.00           C  
ATOM   4240  O   ASN   289      48.418  37.736  48.264  1.00  0.00           O  
ATOM   4241  N   ASP   290      47.140  37.537  50.121  1.00  0.00           N  
ATOM   4242  H   ASP   290      47.062  37.038  50.995  1.00  0.00           H  
ATOM   4243  CA  ASP   290      46.030  38.387  49.746  1.00  0.00           C  
ATOM   4244  HA  ASP   290      46.377  39.071  48.972  1.00  0.00           H  
ATOM   4245  CB  ASP   290      44.856  37.576  49.171  1.00  0.00           C  
ATOM   4246  HB2 ASP   290      44.537  38.041  48.238  1.00  0.00           H  
ATOM   4247  HB3 ASP   290      45.197  36.562  48.962  1.00  0.00           H  
ATOM   4248  CG  ASP   290      43.654  37.509  50.119  1.00  0.00           C  
ATOM   4249  OD1 ASP   290      42.615  38.116  49.760  1.00  0.00           O  
ATOM   4250  OD2 ASP   290      43.759  36.820  51.155  1.00  0.00           O  
ATOM   4251  C   ASP   290      45.643  39.216  50.967  1.00  0.00           C  
ATOM   4252  O   ASP   290      46.045  38.914  52.094  1.00  0.00           O  
ATOM   4253  N   GLN   291      44.961  40.324  50.729  1.00  0.00           N  
ATOM   4254  H   GLN   291      44.528  40.442  49.824  1.00  0.00           H  
ATOM   4255  CA  GLN   291      44.810  41.377  51.717  1.00  0.00           C  
ATOM   4256  HA  GLN   291      45.687  41.363  52.364  1.00  0.00           H  
ATOM   4257  CB  GLN   291      44.760  42.734  51.011  1.00  0.00           C  
ATOM   4258  HB2 GLN   291      43.972  42.721  50.258  1.00  0.00           H  
ATOM   4259  HB3 GLN   291      44.549  43.515  51.742  1.00  0.00           H  
ATOM   4260  CG  GLN   291      46.111  43.020  50.332  1.00  0.00           C  
ATOM   4261  HG2 GLN   291      46.332  42.212  49.635  1.00  0.00           H  
ATOM   4262  HG3 GLN   291      46.891  43.056  51.093  1.00  0.00           H  
ATOM   4263  CD  GLN   291      46.100  44.331  49.573  1.00  0.00           C  
ATOM   4264  OE1 GLN   291      45.123  45.064  49.584  1.00  0.00           O  
ATOM   4265  NE2 GLN   291      47.149  44.622  48.836  1.00  0.00           N  
ATOM   4266 HE21 GLN   291      47.940  43.994  48.812  1.00  0.00           H  
ATOM   4267 HE22 GLN   291      47.164  45.474  48.293  1.00  0.00           H  
ATOM   4268  C   GLN   291      43.582  41.116  52.578  1.00  0.00           C  
ATOM   4269  O   GLN   291      42.465  41.503  52.221  1.00  0.00           O  
ATOM   4270  N   ALA   292      43.791  40.458  53.716  1.00  0.00           N  
ATOM   4271  H   ALA   292      44.685  40.014  53.872  1.00  0.00           H  
ATOM   4272  CA  ALA   292      42.764  40.363  54.740  1.00  0.00           C  
ATOM   4273  HA  ALA   292      41.921  39.801  54.339  1.00  0.00           H  
ATOM   4274  CB  ALA   292      43.314  39.620  55.959  1.00  0.00           C  
ATOM   4275  HB1 ALA   292      42.540  39.552  56.723  1.00  0.00           H  
ATOM   4276  HB2 ALA   292      44.171  40.162  56.358  1.00  0.00           H  
ATOM   4277  HB3 ALA   292      43.623  38.617  55.664  1.00  0.00           H  
ATOM   4278  C   ALA   292      42.288  41.779  55.097  1.00  0.00           C  
ATOM   4279  O   ALA   292      43.069  42.737  55.075  1.00  0.00           O  
ATOM   4280  N   GLN   293      40.996  41.919  55.378  1.00  0.00           N  
ATOM   4281  H   GLN   293      40.453  41.090  55.574  1.00  0.00           H  
ATOM   4282  CA  GLN   293      40.326  43.213  55.417  1.00  0.00           C  
ATOM   4283  HA  GLN   293      41.056  43.997  55.618  1.00  0.00           H  
ATOM   4284  CB  GLN   293      39.660  43.465  54.057  1.00  0.00           C  
ATOM   4285  HB2 GLN   293      39.407  42.502  53.614  1.00  0.00           H  
ATOM   4286  HB3 GLN   293      38.741  44.029  54.216  1.00  0.00           H  
ATOM   4287  CG  GLN   293      40.539  44.228  53.077  1.00  0.00           C  
ATOM   4288  HG2 GLN   293      41.549  43.818  53.095  1.00  0.00           H  
ATOM   4289  HG3 GLN   293      40.567  45.281  53.355  1.00  0.00           H  
ATOM   4290  CD  GLN   293      39.957  44.086  51.684  1.00  0.00           C  
ATOM   4291  OE1 GLN   293      38.961  44.706  51.338  1.00  0.00           O  
ATOM   4292  NE2 GLN   293      40.517  43.222  50.865  1.00  0.00           N  
ATOM   4293 HE21 GLN   293      41.325  42.694  51.163  1.00  0.00           H  
ATOM   4294 HE22 GLN   293      40.139  43.086  49.938  1.00  0.00           H  
ATOM   4295  C   GLN   293      39.258  43.221  56.495  1.00  0.00           C  
ATOM   4296  O   GLN   293      38.730  42.174  56.868  1.00  0.00           O  
ATOM   4297  N   VAL   294      38.881  44.418  56.923  1.00  0.00           N  
ATOM   4298  H   VAL   294      39.404  45.218  56.596  1.00  0.00           H  
ATOM   4299  CA  VAL   294      37.770  44.665  57.829  1.00  0.00           C  
ATOM   4300  HA  VAL   294      37.151  43.769  57.868  1.00  0.00           H  
ATOM   4301  CB  VAL   294      38.303  44.953  59.250  1.00  0.00           C  
ATOM   4302  HB  VAL   294      38.954  44.125  59.532  1.00  0.00           H  
ATOM   4303  CG1 VAL   294      39.131  46.245  59.338  1.00  0.00           C  
ATOM   4304 HG11 VAL   294      39.942  46.207  58.611  1.00  0.00           H  
ATOM   4305 HG12 VAL   294      38.491  47.101  59.124  1.00  0.00           H  
ATOM   4306 HG13 VAL   294      39.546  46.343  60.341  1.00  0.00           H  
ATOM   4307  CG2 VAL   294      37.166  45.020  60.278  1.00  0.00           C  
ATOM   4308 HG21 VAL   294      36.572  44.108  60.224  1.00  0.00           H  
ATOM   4309 HG22 VAL   294      36.531  45.880  60.062  1.00  0.00           H  
ATOM   4310 HG23 VAL   294      37.586  45.121  61.279  1.00  0.00           H  
ATOM   4311  C   VAL   294      36.941  45.798  57.235  1.00  0.00           C  
ATOM   4312  O   VAL   294      37.500  46.683  56.591  1.00  0.00           O  
ATOM   4313  N   VAL   295      35.622  45.762  57.402  1.00  0.00           N  
ATOM   4314  H   VAL   295      35.240  45.028  57.981  1.00  0.00           H  
ATOM   4315  CA  VAL   295      34.685  46.716  56.802  1.00  0.00           C  
ATOM   4316  HA  VAL   295      35.255  47.593  56.494  1.00  0.00           H  
ATOM   4317  CB  VAL   295      34.002  46.131  55.543  1.00  0.00           C  
ATOM   4318  HB  VAL   295      33.251  46.849  55.214  1.00  0.00           H  
ATOM   4319  CG1 VAL   295      35.002  45.945  54.389  1.00  0.00           C  
ATOM   4320 HG11 VAL   295      35.510  46.889  54.192  1.00  0.00           H  
ATOM   4321 HG12 VAL   295      34.468  45.626  53.494  1.00  0.00           H  
ATOM   4322 HG13 VAL   295      35.737  45.188  54.663  1.00  0.00           H  
ATOM   4323  CG2 VAL   295      33.279  44.804  55.831  1.00  0.00           C  
ATOM   4324 HG21 VAL   295      32.573  44.945  56.649  1.00  0.00           H  
ATOM   4325 HG22 VAL   295      32.742  44.482  54.939  1.00  0.00           H  
ATOM   4326 HG23 VAL   295      34.010  44.045  56.108  1.00  0.00           H  
ATOM   4327  C   VAL   295      33.652  47.169  57.830  1.00  0.00           C  
ATOM   4328  O   VAL   295      33.417  46.481  58.825  1.00  0.00           O  
ATOM   4329  N   PHE   296      33.052  48.336  57.598  1.00  0.00           N  
ATOM   4330  H   PHE   296      33.284  48.812  56.738  1.00  0.00           H  
ATOM   4331  CA  PHE   296      32.086  48.987  58.484  1.00  0.00           C  
ATOM   4332  HA  PHE   296      31.444  48.236  58.944  1.00  0.00           H  
ATOM   4333  CB  PHE   296      32.877  49.731  59.574  1.00  0.00           C  
ATOM   4334  HB2 PHE   296      33.644  49.052  59.945  1.00  0.00           H  
ATOM   4335  HB3 PHE   296      33.373  50.584  59.111  1.00  0.00           H  
ATOM   4336  CG  PHE   296      32.091  50.233  60.771  1.00  0.00           C  
ATOM   4337  CD1 PHE   296      31.340  49.330  61.550  1.00  0.00           C  
ATOM   4338  HD1 PHE   296      31.291  48.288  61.271  1.00  0.00           H  
ATOM   4339  CE1 PHE   296      30.655  49.784  62.690  1.00  0.00           C  
ATOM   4340  HE1 PHE   296      30.088  49.088  63.290  1.00  0.00           H  
ATOM   4341  CZ  PHE   296      30.706  51.141  63.051  1.00  0.00           C  
ATOM   4342  HZ  PHE   296      30.182  51.485  63.930  1.00  0.00           H  
ATOM   4343  CE2 PHE   296      31.439  52.052  62.268  1.00  0.00           C  
ATOM   4344  HE2 PHE   296      31.464  53.098  62.535  1.00  0.00           H  
ATOM   4345  CD2 PHE   296      32.141  51.596  61.134  1.00  0.00           C  
ATOM   4346  HD2 PHE   296      32.718  52.291  60.542  1.00  0.00           H  
ATOM   4347  C   PHE   296      31.235  49.953  57.642  1.00  0.00           C  
ATOM   4348  O   PHE   296      31.517  50.129  56.455  1.00  0.00           O  
ATOM   4349  N   ALA   297      30.222  50.594  58.225  1.00  0.00           N  
ATOM   4350  H   ALA   297      30.018  50.402  59.195  1.00  0.00           H  
ATOM   4351  CA  ALA   297      29.396  51.564  57.511  1.00  0.00           C  
ATOM   4352  HA  ALA   297      29.989  52.004  56.709  1.00  0.00           H  
ATOM   4353  CB  ALA   297      28.196  50.844  56.894  1.00  0.00           C  
ATOM   4354  HB1 ALA   297      27.576  51.563  56.359  1.00  0.00           H  
ATOM   4355  HB2 ALA   297      27.609  50.374  57.683  1.00  0.00           H  
ATOM   4356  HB3 ALA   297      28.548  50.081  56.200  1.00  0.00           H  
ATOM   4357  C   ALA   297      28.934  52.681  58.448  1.00  0.00           C  
ATOM   4358  O   ALA   297      28.789  52.472  59.651  1.00  0.00           O  
ATOM   4359  N   SER   298      28.680  53.859  57.891  1.00  0.00           N  
ATOM   4360  H   SER   298      28.841  53.949  56.898  1.00  0.00           H  
ATOM   4361  CA  SER   298      28.186  55.035  58.601  1.00  0.00           C  
ATOM   4362  HA  SER   298      27.477  54.718  59.366  1.00  0.00           H  
ATOM   4363  CB  SER   298      29.369  55.742  59.275  1.00  0.00           C  
ATOM   4364  HB2 SER   298      29.921  55.020  59.877  1.00  0.00           H  
ATOM   4365  HB3 SER   298      30.028  56.149  58.509  1.00  0.00           H  
ATOM   4366  OG  SER   298      28.920  56.787  60.104  1.00  0.00           O  
ATOM   4367  HG  SER   298      29.648  57.386  60.287  1.00  0.00           H  
ATOM   4368  C   SER   298      27.471  55.941  57.602  1.00  0.00           C  
ATOM   4369  O   SER   298      27.399  55.601  56.422  1.00  0.00           O  
ATOM   4370  N   ARG   299      26.928  57.074  58.036  1.00  0.00           N  
ATOM   4371  H   ARG   299      26.926  57.260  59.029  1.00  0.00           H  
ATOM   4372  CA  ARG   299      26.335  58.059  57.140  1.00  0.00           C  
ATOM   4373  HA  ARG   299      26.872  58.015  56.192  1.00  0.00           H  
ATOM   4374  CB  ARG   299      24.865  57.714  56.865  1.00  0.00           C  
ATOM   4375  HB2 ARG   299      24.481  58.423  56.131  1.00  0.00           H  
ATOM   4376  HB3 ARG   299      24.817  56.712  56.439  1.00  0.00           H  
ATOM   4377  CG  ARG   299      23.957  57.764  58.099  1.00  0.00           C  
ATOM   4378  HG2 ARG   299      24.288  57.020  58.824  1.00  0.00           H  
ATOM   4379  HG3 ARG   299      24.007  58.756  58.547  1.00  0.00           H  
ATOM   4380  CD  ARG   299      22.519  57.465  57.684  1.00  0.00           C  
ATOM   4381  HD2 ARG   299      22.528  56.820  56.805  1.00  0.00           H  
ATOM   4382  HD3 ARG   299      22.015  58.399  57.438  1.00  0.00           H  
ATOM   4383  NE  ARG   299      21.790  56.792  58.767  1.00  0.00           N  
ATOM   4384  HE  ARG   299      22.228  56.777  59.677  1.00  0.00           H  
ATOM   4385  CZ  ARG   299      20.610  56.203  58.657  1.00  0.00           C  
ATOM   4386  NH1 ARG   299      19.940  56.223  57.527  1.00  0.00           N  
ATOM   4387 HH11 ARG   299      20.333  56.676  56.715  1.00  0.00           H  
ATOM   4388 HH12 ARG   299      19.032  55.785  57.471  1.00  0.00           H  
ATOM   4389  NH2 ARG   299      20.067  55.634  59.699  1.00  0.00           N  
ATOM   4390 HH21 ARG   299      20.556  55.626  60.582  1.00  0.00           H  
ATOM   4391 HH22 ARG   299      19.157  55.202  59.622  1.00  0.00           H  
ATOM   4392  C   ARG   299      26.454  59.469  57.677  1.00  0.00           C  
ATOM   4393  O   ARG   299      26.440  59.709  58.882  1.00  0.00           O  
ATOM   4394  N   LEU   300      26.474  60.401  56.746  1.00  0.00           N  
ATOM   4395  H   LEU   300      26.753  60.129  55.814  1.00  0.00           H  
ATOM   4396  CA  LEU   300      26.124  61.786  56.967  1.00  0.00           C  
ATOM   4397  HA  LEU   300      26.697  62.191  57.801  1.00  0.00           H  
ATOM   4398  CB  LEU   300      26.449  62.561  55.671  1.00  0.00           C  
ATOM   4399  HB2 LEU   300      26.208  61.916  54.826  1.00  0.00           H  
ATOM   4400  HB3 LEU   300      25.807  63.441  55.626  1.00  0.00           H  
ATOM   4401  CG  LEU   300      27.921  63.022  55.513  1.00  0.00           C  
ATOM   4402  HG  LEU   300      28.082  63.879  56.167  1.00  0.00           H  
ATOM   4403  CD1 LEU   300      28.995  61.971  55.824  1.00  0.00           C  
ATOM   4404 HD11 LEU   300      28.878  61.624  56.851  1.00  0.00           H  
ATOM   4405 HD12 LEU   300      29.983  62.414  55.701  1.00  0.00           H  
ATOM   4406 HD13 LEU   300      28.887  61.128  55.141  1.00  0.00           H  
ATOM   4407  CD2 LEU   300      28.123  63.477  54.073  1.00  0.00           C  
ATOM   4408 HD21 LEU   300      27.373  64.226  53.820  1.00  0.00           H  
ATOM   4409 HD22 LEU   300      28.022  62.622  53.405  1.00  0.00           H  
ATOM   4410 HD23 LEU   300      29.118  63.908  53.964  1.00  0.00           H  
ATOM   4411  C   LEU   300      24.621  61.838  57.280  1.00  0.00           C  
ATOM   4412  O   LEU   300      23.861  60.949  56.894  1.00  0.00           O  
ATOM   4413  N   ARG   301      24.177  62.928  57.897  1.00  0.00           N  
ATOM   4414  H   ARG   301      24.856  63.535  58.334  1.00  0.00           H  
ATOM   4415  CA  ARG   301      22.748  63.308  57.983  1.00  0.00           C  
ATOM   4416  HA  ARG   301      22.179  62.603  57.378  1.00  0.00           H  
ATOM   4417  CB  ARG   301      22.258  63.182  59.437  1.00  0.00           C  
ATOM   4418  HB2 ARG   301      21.311  63.714  59.529  1.00  0.00           H  
ATOM   4419  HB3 ARG   301      22.989  63.652  60.095  1.00  0.00           H  
ATOM   4420  CG  ARG   301      22.045  61.727  59.892  1.00  0.00           C  
ATOM   4421  HG2 ARG   301      22.972  61.172  59.748  1.00  0.00           H  
ATOM   4422  HG3 ARG   301      21.785  61.719  60.950  1.00  0.00           H  
ATOM   4423  CD  ARG   301      20.924  61.041  59.092  1.00  0.00           C  
ATOM   4424  HD2 ARG   301      21.334  60.663  58.155  1.00  0.00           H  
ATOM   4425  HD3 ARG   301      20.142  61.768  58.874  1.00  0.00           H  
ATOM   4426  NE  ARG   301      20.349  59.924  59.851  1.00  0.00           N  
ATOM   4427  HE  ARG   301      20.894  59.580  60.629  1.00  0.00           H  
ATOM   4428  CZ  ARG   301      19.190  59.317  59.626  1.00  0.00           C  
ATOM   4429  NH1 ARG   301      18.458  59.577  58.564  1.00  0.00           N  
ATOM   4430 HH11 ARG   301      18.770  60.262  57.891  1.00  0.00           H  
ATOM   4431 HH12 ARG   301      17.584  59.091  58.422  1.00  0.00           H  
ATOM   4432  NH2 ARG   301      18.762  58.419  60.473  1.00  0.00           N  
ATOM   4433 HH21 ARG   301      19.309  58.197  61.293  1.00  0.00           H  
ATOM   4434 HH22 ARG   301      17.885  57.947  60.308  1.00  0.00           H  
ATOM   4435  C   ARG   301      22.526  64.709  57.402  1.00  0.00           C  
ATOM   4436  O   ARG   301      21.488  65.329  57.587  1.00  0.00           O  
ATOM   4437  N   ASP   302      23.557  65.192  56.735  1.00  0.00           N  
ATOM   4438  H   ASP   302      24.368  64.592  56.690  1.00  0.00           H  
ATOM   4439  CA  ASP   302      23.682  66.458  56.063  1.00  0.00           C  
ATOM   4440  HA  ASP   302      23.317  67.254  56.712  1.00  0.00           H  
ATOM   4441  CB  ASP   302      25.185  66.656  55.798  1.00  0.00           C  
ATOM   4442  HB2 ASP   302      25.510  65.937  55.047  1.00  0.00           H  
ATOM   4443  HB3 ASP   302      25.352  67.666  55.423  1.00  0.00           H  
ATOM   4444  CG  ASP   302      26.013  66.450  57.081  1.00  0.00           C  
ATOM   4445  OD1 ASP   302      26.289  65.273  57.435  1.00  0.00           O  
ATOM   4446  OD2 ASP   302      26.367  67.470  57.702  1.00  0.00           O  
ATOM   4447  C   ASP   302      22.850  66.425  54.772  1.00  0.00           C  
ATOM   4448  O   ASP   302      22.285  65.388  54.415  1.00  0.00           O  
ATOM   4449  N   VAL   303      22.783  67.544  54.053  1.00  0.00           N  
ATOM   4450  H   VAL   303      23.323  68.342  54.355  1.00  0.00           H  
ATOM   4451  CA  VAL   303      21.962  67.675  52.842  1.00  0.00           C  
ATOM   4452  HA  VAL   303      21.490  66.711  52.654  1.00  0.00           H  
ATOM   4453  CB  VAL   303      20.841  68.722  53.025  1.00  0.00           C  
ATOM   4454  HB  VAL   303      20.300  68.796  52.082  1.00  0.00           H  
ATOM   4455  CG1 VAL   303      19.843  68.261  54.101  1.00  0.00           C  
ATOM   4456 HG11 VAL   303      19.473  67.267  53.852  1.00  0.00           H  
ATOM   4457 HG12 VAL   303      20.342  68.231  55.070  1.00  0.00           H  
ATOM   4458 HG13 VAL   303      19.007  68.959  54.144  1.00  0.00           H  
ATOM   4459  CG2 VAL   303      21.366  70.127  53.374  1.00  0.00           C  
ATOM   4460 HG21 VAL   303      22.073  70.451  52.610  1.00  0.00           H  
ATOM   4461 HG22 VAL   303      21.866  70.098  54.342  1.00  0.00           H  
ATOM   4462 HG23 VAL   303      20.531  70.826  53.417  1.00  0.00           H  
ATOM   4463  C   VAL   303      22.845  68.002  51.646  1.00  0.00           C  
ATOM   4464  O   VAL   303      23.887  68.641  51.793  1.00  0.00           O  
ATOM   4465  N   GLN   304      22.435  67.546  50.465  1.00  0.00           N  
ATOM   4466  H   GLN   304      21.674  66.882  50.432  1.00  0.00           H  
ATOM   4467  CA  GLN   304      23.052  67.977  49.218  1.00  0.00           C  
ATOM   4468  HA  GLN   304      24.130  67.829  49.273  1.00  0.00           H  
ATOM   4469  CB  GLN   304      22.474  67.146  48.052  1.00  0.00           C  
ATOM   4470  HB2 GLN   304      21.387  67.166  48.124  1.00  0.00           H  
ATOM   4471  HB3 GLN   304      22.770  67.611  47.112  1.00  0.00           H  
ATOM   4472  CG  GLN   304      22.931  65.675  48.041  1.00  0.00           C  
ATOM   4473  HG2 GLN   304      22.699  65.235  49.011  1.00  0.00           H  
ATOM   4474  HG3 GLN   304      22.375  65.140  47.271  1.00  0.00           H  
ATOM   4475  CD  GLN   304      24.426  65.503  47.777  1.00  0.00           C  
ATOM   4476  OE1 GLN   304      25.151  66.447  47.495  1.00  0.00           O  
ATOM   4477  NE2 GLN   304      24.920  64.293  47.898  1.00  0.00           N  
ATOM   4478 HE21 GLN   304      24.315  63.523  48.143  1.00  0.00           H  
ATOM   4479 HE22 GLN   304      25.905  64.132  47.746  1.00  0.00           H  
ATOM   4480  C   GLN   304      22.746  69.471  49.007  1.00  0.00           C  
ATOM   4481  O   GLN   304      21.800  69.982  49.613  1.00  0.00           O  
ATOM   4482  N   PRO   305      23.484  70.181  48.136  1.00  0.00           N  
ATOM   4483  CD  PRO   305      24.716  69.771  47.490  1.00  0.00           C  
ATOM   4484  HD2 PRO   305      25.416  69.368  48.222  1.00  0.00           H  
ATOM   4485  HD3 PRO   305      24.508  69.029  46.720  1.00  0.00           H  
ATOM   4486  CG  PRO   305      25.274  71.042  46.859  1.00  0.00           C  
ATOM   4487  HG2 PRO   305      25.842  70.813  45.957  1.00  0.00           H  
ATOM   4488  HG3 PRO   305      25.896  71.581  47.574  1.00  0.00           H  
ATOM   4489  CB  PRO   305      24.021  71.852  46.525  1.00  0.00           C  
ATOM   4490  HB2 PRO   305      23.656  71.603  45.529  1.00  0.00           H  
ATOM   4491  HB3 PRO   305      24.231  72.919  46.595  1.00  0.00           H  
ATOM   4492  CA  PRO   305      23.002  71.440  47.595  1.00  0.00           C  
ATOM   4493  HA  PRO   305      22.952  72.194  48.380  1.00  0.00           H  
ATOM   4494  C   PRO   305      21.618  71.226  46.976  1.00  0.00           C  
ATOM   4495  O   PRO   305      21.392  70.212  46.315  1.00  0.00           O  
ATOM   4496  N   GLU   306      20.722  72.201  47.114  1.00  0.00           N  
ATOM   4497  H   GLU   306      20.963  73.007  47.673  1.00  0.00           H  
ATOM   4498  CA  GLU   306      19.395  72.148  46.483  1.00  0.00           C  
ATOM   4499  HA  GLU   306      18.906  71.219  46.774  1.00  0.00           H  
ATOM   4500  CB  GLU   306      18.554  73.331  46.995  1.00  0.00           C  
ATOM   4501  HB2 GLU   306      18.756  74.198  46.366  1.00  0.00           H  
ATOM   4502  HB3 GLU   306      18.854  73.560  48.017  1.00  0.00           H  
ATOM   4503  CG  GLU   306      17.045  73.052  46.972  1.00  0.00           C  
ATOM   4504  HG2 GLU   306      16.781  72.607  46.013  1.00  0.00           H  
ATOM   4505  HG3 GLU   306      16.506  73.992  47.091  1.00  0.00           H  
ATOM   4506  CD  GLU   306      16.637  72.092  48.097  1.00  0.00           C  
ATOM   4507  OE1 GLU   306      16.375  72.602  49.210  1.00  0.00           O  
ATOM   4508  OE2 GLU   306      16.604  70.868  47.831  1.00  0.00           O  
ATOM   4509  C   GLU   306      19.513  72.185  44.946  1.00  0.00           C  
ATOM   4510  O   GLU   306      18.604  71.796  44.219  1.00  0.00           O  
ATOM   4511  N   ASP   307      20.671  72.607  44.439  1.00  0.00           N  
ATOM   4512  H   ASP   307      21.351  72.992  45.079  1.00  0.00           H  
ATOM   4513  CA  ASP   307      21.023  72.552  43.031  1.00  0.00           C  
ATOM   4514  HA  ASP   307      20.286  73.108  42.452  1.00  0.00           H  
ATOM   4515  CB  ASP   307      22.414  73.176  42.821  1.00  0.00           C  
ATOM   4516  HB2 ASP   307      23.167  72.476  43.184  1.00  0.00           H  
ATOM   4517  HB3 ASP   307      22.570  73.339  41.755  1.00  0.00           H  
ATOM   4518  CG  ASP   307      22.590  74.503  43.554  1.00  0.00           C  
ATOM   4519  OD1 ASP   307      22.441  75.550  42.892  1.00  0.00           O  
ATOM   4520  OD2 ASP   307      22.888  74.437  44.771  1.00  0.00           O  
ATOM   4521  C   ASP   307      21.079  71.107  42.530  1.00  0.00           C  
ATOM   4522  O   ASP   307      20.776  70.840  41.372  1.00  0.00           O  
ATOM   4523  N   ALA   308      21.529  70.169  43.366  1.00  0.00           N  
ATOM   4524  H   ALA   308      21.563  70.379  44.353  1.00  0.00           H  
ATOM   4525  CA  ALA   308      21.974  68.853  42.917  1.00  0.00           C  
ATOM   4526  HA  ALA   308      22.763  69.034  42.187  1.00  0.00           H  
ATOM   4527  CB  ALA   308      22.634  68.093  44.077  1.00  0.00           C  
ATOM   4528  HB1 ALA   308      22.962  67.113  43.730  1.00  0.00           H  
ATOM   4529  HB2 ALA   308      23.494  68.657  44.438  1.00  0.00           H  
ATOM   4530  HB3 ALA   308      21.915  67.970  44.887  1.00  0.00           H  
ATOM   4531  C   ALA   308      20.881  68.047  42.174  1.00  0.00           C  
ATOM   4532  O   ALA   308      21.168  67.542  41.086  1.00  0.00           O  
ATOM   4533  N   PRO   309      19.618  67.951  42.648  1.00  0.00           N  
ATOM   4534  CD  PRO   309      19.108  68.373  43.947  1.00  0.00           C  
ATOM   4535  HD2 PRO   309      19.832  68.151  44.730  1.00  0.00           H  
ATOM   4536  HD3 PRO   309      18.886  69.440  43.934  1.00  0.00           H  
ATOM   4537  CG  PRO   309      17.829  67.575  44.164  1.00  0.00           C  
ATOM   4538  HG2 PRO   309      17.128  68.120  44.796  1.00  0.00           H  
ATOM   4539  HG3 PRO   309      18.055  66.599  44.595  1.00  0.00           H  
ATOM   4540  CB  PRO   309      17.289  67.423  42.746  1.00  0.00           C  
ATOM   4541  HB2 PRO   309      16.673  66.528  42.659  1.00  0.00           H  
ATOM   4542  HB3 PRO   309      16.718  68.306  42.461  1.00  0.00           H  
ATOM   4543  CA  PRO   309      18.550  67.302  41.884  1.00  0.00           C  
ATOM   4544  HA  PRO   309      18.795  66.246  41.766  1.00  0.00           H  
ATOM   4545  C   PRO   309      18.294  67.910  40.493  1.00  0.00           C  
ATOM   4546  O   PRO   309      17.776  67.218  39.622  1.00  0.00           O  
ATOM   4547  N   ALA   310      18.633  69.183  40.265  1.00  0.00           N  
ATOM   4548  H   ALA   310      19.004  69.725  41.032  1.00  0.00           H  
ATOM   4549  CA  ALA   310      18.493  69.832  38.958  1.00  0.00           C  
ATOM   4550  HA  ALA   310      17.726  69.306  38.390  1.00  0.00           H  
ATOM   4551  CB  ALA   310      18.035  71.277  39.172  1.00  0.00           C  
ATOM   4552  HB1 ALA   310      17.927  71.771  38.207  1.00  0.00           H  
ATOM   4553  HB2 ALA   310      17.077  71.281  39.691  1.00  0.00           H  
ATOM   4554  HB3 ALA   310      18.775  71.808  39.771  1.00  0.00           H  
ATOM   4555  C   ALA   310      19.802  69.808  38.151  1.00  0.00           C  
ATOM   4556  O   ALA   310      19.781  69.894  36.923  1.00  0.00           O  
ATOM   4557  N   ALA   311      20.945  69.670  38.817  1.00  0.00           N  
ATOM   4558  H   ALA   311      20.892  69.544  39.818  1.00  0.00           H  
ATOM   4559  CA  ALA   311      22.262  69.688  38.210  1.00  0.00           C  
ATOM   4560  HA  ALA   311      22.371  70.620  37.656  1.00  0.00           H  
ATOM   4561  CB  ALA   311      23.328  69.652  39.307  1.00  0.00           C  
ATOM   4562  HB1 ALA   311      23.281  70.571  39.891  1.00  0.00           H  
ATOM   4563  HB2 ALA   311      23.148  68.798  39.960  1.00  0.00           H  
ATOM   4564  HB3 ALA   311      24.314  69.561  38.852  1.00  0.00           H  
ATOM   4565  C   ALA   311      22.395  68.524  37.225  1.00  0.00           C  
ATOM   4566  O   ALA   311      22.287  67.356  37.601  1.00  0.00           O  
ATOM   4567  N   ALA   312      22.563  68.857  35.942  1.00  0.00           N  
ATOM   4568  H   ALA   312      22.761  69.824  35.729  1.00  0.00           H  
ATOM   4569  CA  ALA   312      22.479  67.915  34.825  1.00  0.00           C  
ATOM   4570  HA  ALA   312      22.363  68.503  33.915  1.00  0.00           H  
ATOM   4571  CB  ALA   312      23.795  67.142  34.700  1.00  0.00           C  
ATOM   4572  HB1 ALA   312      23.728  66.442  33.867  1.00  0.00           H  
ATOM   4573  HB2 ALA   312      24.611  67.842  34.521  1.00  0.00           H  
ATOM   4574  HB3 ALA   312      23.983  66.592  35.622  1.00  0.00           H  
ATOM   4575  C   ALA   312      21.244  67.000  34.937  1.00  0.00           C  
ATOM   4576  O   ALA   312      21.340  65.785  34.796  1.00  0.00           O  
ATOM   4577  N   ASN   313      20.077  67.596  35.204  1.00  0.00           N  
ATOM   4578  H   ASN   313      20.076  68.601  35.300  1.00  0.00           H  
ATOM   4579  CA  ASN   313      18.799  66.898  35.367  1.00  0.00           C  
ATOM   4580  HA  ASN   313      18.086  67.628  35.749  1.00  0.00           H  
ATOM   4581  CB  ASN   313      18.282  66.446  33.987  1.00  0.00           C  
ATOM   4582  HB2 ASN   313      18.683  65.456  33.769  1.00  0.00           H  
ATOM   4583  HB3 ASN   313      18.634  67.146  33.229  1.00  0.00           H  
ATOM   4584  CG  ASN   313      16.763  66.381  33.935  1.00  0.00           C  
ATOM   4585  OD1 ASN   313      16.126  67.233  33.340  1.00  0.00           O  
ATOM   4586  ND2 ASN   313      16.151  65.397  34.553  1.00  0.00           N  
ATOM   4587 HD21 ASN   313      16.688  64.699  35.047  1.00  0.00           H  
ATOM   4588 HD22 ASN   313      15.143  65.338  34.534  1.00  0.00           H  
ATOM   4589  C   ASN   313      18.885  65.766  36.411  1.00  0.00           C  
ATOM   4590  O   ASN   313      18.284  64.705  36.259  1.00  0.00           O  
ATOM   4591  N   GLY   314      19.674  65.974  37.463  1.00  0.00           N  
ATOM   4592  H   GLY   314      20.212  66.828  37.496  1.00  0.00           H  
ATOM   4593  CA  GLY   314      19.802  65.036  38.569  1.00  0.00           C  
ATOM   4594  HA2 GLY   314      20.053  65.596  39.470  1.00  0.00           H  
ATOM   4595  HA3 GLY   314      18.844  64.538  38.720  1.00  0.00           H  
ATOM   4596  C   GLY   314      20.878  63.977  38.342  1.00  0.00           C  
ATOM   4597  O   GLY   314      21.160  63.209  39.258  1.00  0.00           O  
ATOM   4598  N   ALA   315      21.557  63.966  37.192  1.00  0.00           N  
ATOM   4599  H   ALA   315      21.256  64.564  36.435  1.00  0.00           H  
ATOM   4600  CA  ALA   315      22.728  63.107  37.003  1.00  0.00           C  
ATOM   4601  HA  ALA   315      22.432  62.080  37.217  1.00  0.00           H  
ATOM   4602  CB  ALA   315      23.192  63.174  35.546  1.00  0.00           C  
ATOM   4603  HB1 ALA   315      24.063  62.533  35.412  1.00  0.00           H  
ATOM   4604  HB2 ALA   315      22.388  62.835  34.893  1.00  0.00           H  
ATOM   4605  HB3 ALA   315      23.455  64.202  35.295  1.00  0.00           H  
ATOM   4606  C   ALA   315      23.880  63.480  37.954  1.00  0.00           C  
ATOM   4607  O   ALA   315      24.780  62.676  38.165  1.00  0.00           O  
ATOM   4608  N   LEU   316      23.834  64.671  38.561  1.00  0.00           N  
ATOM   4609  H   LEU   316      23.084  65.298  38.307  1.00  0.00           H  
ATOM   4610  CA  LEU   316      24.794  65.132  39.569  1.00  0.00           C  
ATOM   4611  HA  LEU   316      25.584  64.386  39.651  1.00  0.00           H  
ATOM   4612  CB  LEU   316      25.430  66.453  39.097  1.00  0.00           C  
ATOM   4613  HB2 LEU   316      26.130  66.783  39.865  1.00  0.00           H  
ATOM   4614  HB3 LEU   316      24.643  67.201  39.002  1.00  0.00           H  
ATOM   4615  CG  LEU   316      26.194  66.374  37.757  1.00  0.00           C  
ATOM   4616  HG  LEU   316      25.535  65.926  37.013  1.00  0.00           H  
ATOM   4617  CD1 LEU   316      26.548  67.794  37.296  1.00  0.00           C  
ATOM   4618 HD11 LEU   316      25.640  68.394  37.238  1.00  0.00           H  
ATOM   4619 HD12 LEU   316      27.018  67.750  36.314  1.00  0.00           H  
ATOM   4620 HD13 LEU   316      27.237  68.246  38.009  1.00  0.00           H  
ATOM   4621  CD2 LEU   316      27.472  65.533  37.838  1.00  0.00           C  
ATOM   4622 HD21 LEU   316      27.223  64.524  38.165  1.00  0.00           H  
ATOM   4623 HD22 LEU   316      27.942  65.491  36.855  1.00  0.00           H  
ATOM   4624 HD23 LEU   316      28.161  65.987  38.551  1.00  0.00           H  
ATOM   4625  C   LEU   316      24.124  65.275  40.949  1.00  0.00           C  
ATOM   4626  O   LEU   316      24.690  65.901  41.840  1.00  0.00           O  
ATOM   4627  N   SER   317      22.933  64.687  41.134  1.00  0.00           N  
ATOM   4628  H   SER   317      22.500  64.228  40.346  1.00  0.00           H  
ATOM   4629  CA  SER   317      22.224  64.674  42.420  1.00  0.00           C  
ATOM   4630  HA  SER   317      21.995  65.706  42.687  1.00  0.00           H  
ATOM   4631  CB  SER   317      20.900  63.918  42.278  1.00  0.00           C  
ATOM   4632  HB2 SER   317      20.363  64.302  41.410  1.00  0.00           H  
ATOM   4633  HB3 SER   317      21.107  62.858  42.130  1.00  0.00           H  
ATOM   4634  OG  SER   317      20.092  64.076  43.425  1.00  0.00           O  
ATOM   4635  HG  SER   317      19.271  63.593  43.308  1.00  0.00           H  
ATOM   4636  C   SER   317      23.110  64.088  43.521  1.00  0.00           C  
ATOM   4637  O   SER   317      23.128  64.600  44.636  1.00  0.00           O  
ATOM   4638  N   GLU   318      23.932  63.093  43.174  1.00  0.00           N  
ATOM   4639  H   GLU   318      23.643  62.449  42.451  1.00  0.00           H  
ATOM   4640  CA  GLU   318      25.230  62.908  43.805  1.00  0.00           C  
ATOM   4641  HA  GLU   318      25.652  63.892  44.009  1.00  0.00           H  
ATOM   4642  CB  GLU   318      25.105  62.155  45.137  1.00  0.00           C  
ATOM   4643  HB2 GLU   318      24.655  61.182  44.941  1.00  0.00           H  
ATOM   4644  HB3 GLU   318      24.446  62.718  45.797  1.00  0.00           H  
ATOM   4645  CG  GLU   318      26.449  61.933  45.853  1.00  0.00           C  
ATOM   4646  HG2 GLU   318      26.233  61.577  46.860  1.00  0.00           H  
ATOM   4647  HG3 GLU   318      26.993  61.151  45.323  1.00  0.00           H  
ATOM   4648  CD  GLU   318      27.371  63.166  45.978  1.00  0.00           C  
ATOM   4649  OE1 GLU   318      27.605  63.588  47.131  1.00  0.00           O  
ATOM   4650  OE2 GLU   318      27.905  63.606  44.939  1.00  0.00           O  
ATOM   4651  C   GLU   318      26.163  62.182  42.825  1.00  0.00           C  
ATOM   4652  O   GLU   318      26.018  60.986  42.588  1.00  0.00           O  
ATOM   4653  N   GLN   319      27.099  62.917  42.229  1.00  0.00           N  
ATOM   4654  H   GLN   319      27.050  63.920  42.337  1.00  0.00           H  
ATOM   4655  CA  GLN   319      28.197  62.370  41.426  1.00  0.00           C  
ATOM   4656  HA  GLN   319      27.749  61.849  40.580  1.00  0.00           H  
ATOM   4657  CB  GLN   319      29.059  63.512  40.854  1.00  0.00           C  
ATOM   4658  HB2 GLN   319      28.469  64.032  40.100  1.00  0.00           H  
ATOM   4659  HB3 GLN   319      29.931  63.075  40.368  1.00  0.00           H  
ATOM   4660  CG  GLN   319      29.545  64.556  41.879  1.00  0.00           C  
ATOM   4661  HG2 GLN   319      30.505  64.950  41.547  1.00  0.00           H  
ATOM   4662  HG3 GLN   319      29.678  64.068  42.845  1.00  0.00           H  
ATOM   4663  CD  GLN   319      28.567  65.721  42.041  1.00  0.00           C  
ATOM   4664  OE1 GLN   319      28.442  66.568  41.170  1.00  0.00           O  
ATOM   4665  NE2 GLN   319      27.844  65.793  43.141  1.00  0.00           N  
ATOM   4666 HE21 GLN   319      27.945  65.090  43.859  1.00  0.00           H  
ATOM   4667 HE22 GLN   319      27.189  66.552  43.266  1.00  0.00           H  
ATOM   4668  C   GLN   319      29.072  61.344  42.184  1.00  0.00           C  
ATOM   4669  O   GLN   319      29.683  60.493  41.541  1.00  0.00           O  
ATOM   4670  N   SER   320      29.069  61.377  43.523  1.00  0.00           N  
ATOM   4671  H   SER   320      28.613  62.169  43.953  1.00  0.00           H  
ATOM   4672  CA  SER   320      29.658  60.386  44.433  1.00  0.00           C  
ATOM   4673  HA  SER   320      29.281  60.608  45.432  1.00  0.00           H  
ATOM   4674  CB  SER   320      29.145  58.982  44.060  1.00  0.00           C  
ATOM   4675  HB2 SER   320      28.082  59.046  43.830  1.00  0.00           H  
ATOM   4676  HB3 SER   320      29.679  58.631  43.177  1.00  0.00           H  
ATOM   4677  OG  SER   320      29.329  58.052  45.110  1.00  0.00           O  
ATOM   4678  HG  SER   320      28.620  57.405  45.093  1.00  0.00           H  
ATOM   4679  C   SER   320      31.193  60.482  44.500  1.00  0.00           C  
ATOM   4680  O   SER   320      31.815  61.277  43.795  1.00  0.00           O  
ATOM   4681  N   GLY   321      31.826  59.687  45.368  1.00  0.00           N  
ATOM   4682  H   GLY   321      31.287  59.038  45.923  1.00  0.00           H  
ATOM   4683  CA  GLY   321      33.270  59.732  45.535  1.00  0.00           C  
ATOM   4684  HA2 GLY   321      33.729  59.512  44.571  1.00  0.00           H  
ATOM   4685  HA3 GLY   321      33.553  60.742  45.831  1.00  0.00           H  
ATOM   4686  C   GLY   321      33.827  58.751  46.561  1.00  0.00           C  
ATOM   4687  O   GLY   321      33.085  58.008  47.211  1.00  0.00           O  
ATOM   4688  N   VAL   322      35.161  58.722  46.651  1.00  0.00           N  
ATOM   4689  H   VAL   322      35.674  59.417  46.128  1.00  0.00           H  
ATOM   4690  CA  VAL   322      35.945  57.768  47.444  1.00  0.00           C  
ATOM   4691  HA  VAL   322      35.341  57.417  48.281  1.00  0.00           H  
ATOM   4692  CB  VAL   322      36.359  56.550  46.567  1.00  0.00           C  
ATOM   4693  HB  VAL   322      37.118  56.893  45.864  1.00  0.00           H  
ATOM   4694  CG1 VAL   322      36.969  55.394  47.386  1.00  0.00           C  
ATOM   4695 HG11 VAL   322      37.798  55.771  47.985  1.00  0.00           H  
ATOM   4696 HG12 VAL   322      37.333  54.621  46.709  1.00  0.00           H  
ATOM   4697 HG13 VAL   322      36.208  54.973  48.043  1.00  0.00           H  
ATOM   4698  CG2 VAL   322      35.202  55.953  45.749  1.00  0.00           C  
ATOM   4699 HG21 VAL   322      34.737  56.737  45.151  1.00  0.00           H  
ATOM   4700 HG22 VAL   322      34.462  55.525  46.425  1.00  0.00           H  
ATOM   4701 HG23 VAL   322      35.586  55.173  45.091  1.00  0.00           H  
ATOM   4702  C   VAL   322      37.187  58.493  47.988  1.00  0.00           C  
ATOM   4703  O   VAL   322      37.722  59.383  47.325  1.00  0.00           O  
ATOM   4704  N   ALA   323      37.680  58.094  49.159  1.00  0.00           N  
ATOM   4705  H   ALA   323      37.178  57.360  49.638  1.00  0.00           H  
ATOM   4706  CA  ALA   323      38.873  58.613  49.817  1.00  0.00           C  
ATOM   4707  HA  ALA   323      39.359  59.324  49.149  1.00  0.00           H  
ATOM   4708  CB  ALA   323      38.460  59.347  51.097  1.00  0.00           C  
ATOM   4709  HB1 ALA   323      39.347  59.738  51.595  1.00  0.00           H  
ATOM   4710  HB2 ALA   323      37.793  60.171  50.844  1.00  0.00           H  
ATOM   4711  HB3 ALA   323      37.945  58.654  51.763  1.00  0.00           H  
ATOM   4712  C   ALA   323      39.855  57.475  50.122  1.00  0.00           C  
ATOM   4713  O   ALA   323      39.434  56.360  50.435  1.00  0.00           O  
ATOM   4714  N   TRP   324      41.150  57.782  50.057  1.00  0.00           N  
ATOM   4715  H   TRP   324      41.382  58.717  49.754  1.00  0.00           H  
ATOM   4716  CA  TRP   324      42.264  56.901  50.380  1.00  0.00           C  
ATOM   4717  HA  TRP   324      41.921  55.867  50.405  1.00  0.00           H  
ATOM   4718  CB  TRP   324      43.361  57.061  49.314  1.00  0.00           C  
ATOM   4719  HB2 TRP   324      42.960  56.686  48.372  1.00  0.00           H  
ATOM   4720  HB3 TRP   324      43.565  58.125  49.195  1.00  0.00           H  
ATOM   4721  CG  TRP   324      44.667  56.359  49.561  1.00  0.00           C  
ATOM   4722  CD1 TRP   324      44.818  55.144  50.127  1.00  0.00           C  
ATOM   4723  HD1 TRP   324      44.007  54.528  50.486  1.00  0.00           H  
ATOM   4724  NE1 TRP   324      46.144  54.799  50.183  1.00  0.00           N  
ATOM   4725  HE1 TRP   324      46.489  53.933  50.572  1.00  0.00           H  
ATOM   4726  CE2 TRP   324      46.945  55.775  49.646  1.00  0.00           C  
ATOM   4727  CZ2 TRP   324      48.333  55.881  49.457  1.00  0.00           C  
ATOM   4728  HZ2 TRP   324      48.993  55.094  49.790  1.00  0.00           H  
ATOM   4729  CH2 TRP   324      48.850  57.028  48.828  1.00  0.00           C  
ATOM   4730  HH2 TRP   324      49.915  57.131  48.680  1.00  0.00           H  
ATOM   4731  CZ3 TRP   324      47.975  58.043  48.392  1.00  0.00           C  
ATOM   4732  HZ3 TRP   324      48.374  58.920  47.904  1.00  0.00           H  
ATOM   4733  CE3 TRP   324      46.581  57.923  48.587  1.00  0.00           C  
ATOM   4734  HE3 TRP   324      45.927  58.710  48.241  1.00  0.00           H  
ATOM   4735  CD2 TRP   324      46.026  56.791  49.227  1.00  0.00           C  
ATOM   4736  C   TRP   324      42.831  57.290  51.740  1.00  0.00           C  
ATOM   4737  O   TRP   324      43.142  58.460  51.969  1.00  0.00           O  
ATOM   4738  N   VAL   325      43.022  56.298  52.606  1.00  0.00           N  
ATOM   4739  H   VAL   325      42.603  55.404  52.395  1.00  0.00           H  
ATOM   4740  CA  VAL   325      43.795  56.411  53.839  1.00  0.00           C  
ATOM   4741  HA  VAL   325      44.025  57.461  54.020  1.00  0.00           H  
ATOM   4742  CB  VAL   325      42.986  55.859  55.031  1.00  0.00           C  
ATOM   4743  HB  VAL   325      42.699  54.830  54.814  1.00  0.00           H  
ATOM   4744  CG1 VAL   325      43.830  55.878  56.314  1.00  0.00           C  
ATOM   4745 HG11 VAL   325      44.737  55.293  56.162  1.00  0.00           H  
ATOM   4746 HG12 VAL   325      44.098  56.906  56.557  1.00  0.00           H  
ATOM   4747 HG13 VAL   325      43.254  55.449  57.134  1.00  0.00           H  
ATOM   4748  CG2 VAL   325      41.712  56.690  55.269  1.00  0.00           C  
ATOM   4749 HG21 VAL   325      41.101  56.686  54.366  1.00  0.00           H  
ATOM   4750 HG22 VAL   325      41.988  57.715  55.516  1.00  0.00           H  
ATOM   4751 HG23 VAL   325      41.145  56.257  56.093  1.00  0.00           H  
ATOM   4752  C   VAL   325      45.108  55.638  53.634  1.00  0.00           C  
ATOM   4753  O   VAL   325      45.076  54.409  53.588  1.00  0.00           O  
ATOM   4754  N   PRO   326      46.257  56.311  53.441  1.00  0.00           N  
ATOM   4755  CD  PRO   326      46.399  57.734  53.173  1.00  0.00           C  
ATOM   4756  HD2 PRO   326      45.652  58.062  52.450  1.00  0.00           H  
ATOM   4757  HD3 PRO   326      46.301  58.302  54.098  1.00  0.00           H  
ATOM   4758  CG  PRO   326      47.803  57.900  52.602  1.00  0.00           C  
ATOM   4759  HG2 PRO   326      48.224  58.867  52.877  1.00  0.00           H  
ATOM   4760  HG3 PRO   326      47.789  57.784  51.518  1.00  0.00           H  
ATOM   4761  CB  PRO   326      48.586  56.759  53.251  1.00  0.00           C  
ATOM   4762  HB2 PRO   326      48.969  57.057  54.227  1.00  0.00           H  
ATOM   4763  HB3 PRO   326      49.403  56.443  52.603  1.00  0.00           H  
ATOM   4764  CA  PRO   326      47.550  55.635  53.391  1.00  0.00           C  
ATOM   4765  HA  PRO   326      47.590  54.991  52.512  1.00  0.00           H  
ATOM   4766  C   PRO   326      47.818  54.799  54.652  1.00  0.00           C  
ATOM   4767  O   PRO   326      47.373  55.158  55.744  1.00  0.00           O  
ATOM   4768  N   TYR   327      48.642  53.760  54.521  1.00  0.00           N  
ATOM   4769  H   TYR   327      48.820  53.395  53.596  1.00  0.00           H  
ATOM   4770  CA  TYR   327      49.299  53.127  55.665  1.00  0.00           C  
ATOM   4771  HA  TYR   327      48.548  52.778  56.374  1.00  0.00           H  
ATOM   4772  CB  TYR   327      50.136  51.927  55.157  1.00  0.00           C  
ATOM   4773  HB2 TYR   327      49.451  51.215  54.696  1.00  0.00           H  
ATOM   4774  HB3 TYR   327      50.822  52.288  54.391  1.00  0.00           H  
ATOM   4775  CG  TYR   327      50.947  51.177  56.214  1.00  0.00           C  
ATOM   4776  CD1 TYR   327      52.078  51.782  56.806  1.00  0.00           C  
ATOM   4777  HD1 TYR   327      52.435  52.731  56.434  1.00  0.00           H  
ATOM   4778  CE1 TYR   327      52.743  51.157  57.877  1.00  0.00           C  
ATOM   4779  HE1 TYR   327      53.558  51.659  58.377  1.00  0.00           H  
ATOM   4780  CZ  TYR   327      52.339  49.871  58.295  1.00  0.00           C  
ATOM   4781  OH  TYR   327      52.948  49.272  59.353  1.00  0.00           O  
ATOM   4782  HH  TYR   327      53.809  49.672  59.496  1.00  0.00           H  
ATOM   4783  CE2 TYR   327      51.291  49.208  57.617  1.00  0.00           C  
ATOM   4784  HE2 TYR   327      51.036  48.192  57.880  1.00  0.00           H  
ATOM   4785  CD2 TYR   327      50.578  49.872  56.598  1.00  0.00           C  
ATOM   4786  HD2 TYR   327      49.749  49.380  56.111  1.00  0.00           H  
ATOM   4787  C   TYR   327      50.201  54.170  56.337  1.00  0.00           C  
ATOM   4788  O   TYR   327      50.934  54.874  55.646  1.00  0.00           O  
ATOM   4789  N   THR   328      50.235  54.200  57.667  1.00  0.00           N  
ATOM   4790  H   THR   328      49.466  53.782  58.170  1.00  0.00           H  
ATOM   4791  CA  THR   328      51.324  54.805  58.450  1.00  0.00           C  
ATOM   4792  HA  THR   328      52.257  54.694  57.897  1.00  0.00           H  
ATOM   4793  CB  THR   328      51.057  56.295  58.668  1.00  0.00           C  
ATOM   4794  HB  THR   328      50.962  56.760  57.687  1.00  0.00           H  
ATOM   4795  CG2 THR   328      49.757  56.554  59.431  1.00  0.00           C  
ATOM   4796 HG21 THR   328      48.913  56.190  58.846  1.00  0.00           H  
ATOM   4797 HG22 THR   328      49.787  56.032  60.388  1.00  0.00           H  
ATOM   4798 HG23 THR   328      49.644  57.624  59.604  1.00  0.00           H  
ATOM   4799  OG1 THR   328      52.165  56.882  59.313  1.00  0.00           O  
ATOM   4800  HG1 THR   328      51.899  57.203  60.178  1.00  0.00           H  
ATOM   4801  C   THR   328      51.431  54.018  59.756  1.00  0.00           C  
ATOM   4802  O   THR   328      50.522  53.265  60.064  1.00  0.00           O  
ATOM   4803  N   ASP   329      52.507  54.103  60.528  1.00  0.00           N  
ATOM   4804  H   ASP   329      53.207  54.809  60.351  1.00  0.00           H  
ATOM   4805  CA  ASP   329      52.671  53.158  61.646  1.00  0.00           C  
ATOM   4806  HA  ASP   329      52.335  52.187  61.281  1.00  0.00           H  
ATOM   4807  CB  ASP   329      54.151  52.998  62.007  1.00  0.00           C  
ATOM   4808  HB2 ASP   329      54.231  52.560  63.002  1.00  0.00           H  
ATOM   4809  HB3 ASP   329      54.629  53.977  62.006  1.00  0.00           H  
ATOM   4810  CG  ASP   329      54.861  52.087  60.997  1.00  0.00           C  
ATOM   4811  OD1 ASP   329      54.417  50.927  60.837  1.00  0.00           O  
ATOM   4812  OD2 ASP   329      55.861  52.537  60.396  1.00  0.00           O  
ATOM   4813  C   ASP   329      51.792  53.493  62.870  1.00  0.00           C  
ATOM   4814  O   ASP   329      51.506  52.608  63.686  1.00  0.00           O  
ATOM   4815  N   GLU   330      51.261  54.717  62.977  1.00  0.00           N  
ATOM   4816  H   GLU   330      51.612  55.458  62.387  1.00  0.00           H  
ATOM   4817  CA  GLU   330      50.182  55.013  63.929  1.00  0.00           C  
ATOM   4818  HA  GLU   330      50.456  54.532  64.868  1.00  0.00           H  
ATOM   4819  CB  GLU   330      50.051  56.523  64.229  1.00  0.00           C  
ATOM   4820  HB2 GLU   330      51.035  56.885  64.527  1.00  0.00           H  
ATOM   4821  HB3 GLU   330      49.375  56.643  65.075  1.00  0.00           H  
ATOM   4822  CG  GLU   330      49.553  57.425  63.087  1.00  0.00           C  
ATOM   4823  HG2 GLU   330      48.944  56.827  62.409  1.00  0.00           H  
ATOM   4824  HG3 GLU   330      48.939  58.222  63.507  1.00  0.00           H  
ATOM   4825  CD  GLU   330      50.705  58.049  62.293  1.00  0.00           C  
ATOM   4826  OE1 GLU   330      51.556  57.271  61.803  1.00  0.00           O  
ATOM   4827  OE2 GLU   330      50.701  59.291  62.156  1.00  0.00           O  
ATOM   4828  C   GLU   330      48.836  54.395  63.495  1.00  0.00           C  
ATOM   4829  O   GLU   330      47.956  54.199  64.333  1.00  0.00           O  
ATOM   4830  N   ALA   331      48.703  53.987  62.233  1.00  0.00           N  
ATOM   4831  H   ALA   331      49.503  54.097  61.627  1.00  0.00           H  
ATOM   4832  CA  ALA   331      47.500  53.394  61.649  1.00  0.00           C  
ATOM   4833  HA  ALA   331      46.957  52.850  62.422  1.00  0.00           H  
ATOM   4834  CB  ALA   331      46.629  54.540  61.135  1.00  0.00           C  
ATOM   4835  HB1 ALA   331      45.720  54.135  60.691  1.00  0.00           H  
ATOM   4836  HB2 ALA   331      47.179  55.105  60.383  1.00  0.00           H  
ATOM   4837  HB3 ALA   331      46.367  55.197  61.964  1.00  0.00           H  
ATOM   4838  C   ALA   331      47.899  52.411  60.519  1.00  0.00           C  
ATOM   4839  O   ALA   331      47.803  52.766  59.338  1.00  0.00           O  
ATOM   4840  N   PRO   332      48.442  51.221  60.868  1.00  0.00           N  
ATOM   4841  CD  PRO   332      48.596  50.735  62.229  1.00  0.00           C  
ATOM   4842  HD2 PRO   332      49.272  51.381  62.789  1.00  0.00           H  
ATOM   4843  HD3 PRO   332      47.625  50.690  62.723  1.00  0.00           H  
ATOM   4844  CG  PRO   332      49.183  49.335  62.101  1.00  0.00           C  
ATOM   4845  HG2 PRO   332      48.409  48.592  61.906  1.00  0.00           H  
ATOM   4846  HG3 PRO   332      49.757  49.073  62.990  1.00  0.00           H  
ATOM   4847  CB  PRO   332      50.098  49.516  60.902  1.00  0.00           C  
ATOM   4848  HB2 PRO   332      51.015  50.037  61.178  1.00  0.00           H  
ATOM   4849  HB3 PRO   332      50.326  48.554  60.443  1.00  0.00           H  
ATOM   4850  CA  PRO   332      49.231  50.370  59.968  1.00  0.00           C  
ATOM   4851  HA  PRO   332      49.882  51.004  59.365  1.00  0.00           H  
ATOM   4852  C   PRO   332      48.363  49.520  59.032  1.00  0.00           C  
ATOM   4853  O   PRO   332      48.401  48.289  59.047  1.00  0.00           O  
ATOM   4854  N   PHE   333      47.567  50.181  58.206  1.00  0.00           N  
ATOM   4855  H   PHE   333      47.610  51.190  58.217  1.00  0.00           H  
ATOM   4856  CA  PHE   333      46.638  49.554  57.286  1.00  0.00           C  
ATOM   4857  HA  PHE   333      47.115  48.682  56.839  1.00  0.00           H  
ATOM   4858  CB  PHE   333      45.361  49.105  58.029  1.00  0.00           C  
ATOM   4859  HB2 PHE   333      44.508  49.305  57.380  1.00  0.00           H  
ATOM   4860  HB3 PHE   333      45.421  48.030  58.197  1.00  0.00           H  
ATOM   4861  CG  PHE   333      45.102  49.784  59.362  1.00  0.00           C  
ATOM   4862  CD1 PHE   333      45.468  49.140  60.563  1.00  0.00           C  
ATOM   4863  HD1 PHE   333      45.911  48.155  60.533  1.00  0.00           H  
ATOM   4864  CE1 PHE   333      45.258  49.776  61.798  1.00  0.00           C  
ATOM   4865  HE1 PHE   333      45.532  49.276  62.715  1.00  0.00           H  
ATOM   4866  CZ  PHE   333      44.691  51.063  61.841  1.00  0.00           C  
ATOM   4867  HZ  PHE   333      44.523  51.551  62.790  1.00  0.00           H  
ATOM   4868  CE2 PHE   333      44.344  51.712  60.640  1.00  0.00           C  
ATOM   4869  HE2 PHE   333      43.912  52.701  60.670  1.00  0.00           H  
ATOM   4870  CD2 PHE   333      44.557  51.079  59.402  1.00  0.00           C  
ATOM   4871  HD2 PHE   333      44.302  51.587  58.484  1.00  0.00           H  
ATOM   4872  C   PHE   333      46.319  50.562  56.190  1.00  0.00           C  
ATOM   4873  O   PHE   333      46.161  51.752  56.457  1.00  0.00           O  
ATOM   4874  N   HIE   334      46.249  50.092  54.952  1.00  0.00           N  
ATOM   4875  H   HIE   334      46.598  49.164  54.759  1.00  0.00           H  
ATOM   4876  CA  HIE   334      45.681  50.878  53.861  1.00  0.00           C  
ATOM   4877  HA  HIE   334      46.111  51.880  53.868  1.00  0.00           H  
ATOM   4878  CB  HIE   334      46.033  50.175  52.544  1.00  0.00           C  
ATOM   4879  HB2 HIE   334      47.096  50.326  52.358  1.00  0.00           H  
ATOM   4880  HB3 HIE   334      45.854  49.107  52.666  1.00  0.00           H  
ATOM   4881  CG  HIE   334      45.280  50.646  51.328  1.00  0.00           C  
ATOM   4882  ND1 HIE   334      45.525  51.833  50.647  1.00  0.00           N  
ATOM   4883  CE1 HIE   334      44.718  51.792  49.574  1.00  0.00           C  
ATOM   4884  HE1 HIE   334      44.660  52.569  48.826  1.00  0.00           H  
ATOM   4885  NE2 HIE   334      43.995  50.666  49.549  1.00  0.00           N  
ATOM   4886  HE2 HIE   334      43.323  50.404  48.842  1.00  0.00           H  
ATOM   4887  CD2 HIE   334      44.332  49.934  50.654  1.00  0.00           C  
ATOM   4888  HD2 HIE   334      43.925  48.975  50.939  1.00  0.00           H  
ATOM   4889  C   HIE   334      44.172  50.964  54.094  1.00  0.00           C  
ATOM   4890  O   HIE   334      43.604  50.109  54.774  1.00  0.00           O  
ATOM   4891  N   GLY   335      43.504  51.964  53.534  1.00  0.00           N  
ATOM   4892  H   GLY   335      44.011  52.643  52.984  1.00  0.00           H  
ATOM   4893  CA  GLY   335      42.071  52.114  53.685  1.00  0.00           C  
ATOM   4894  HA2 GLY   335      41.629  51.129  53.836  1.00  0.00           H  
ATOM   4895  HA3 GLY   335      41.869  52.731  54.560  1.00  0.00           H  
ATOM   4896  C   GLY   335      41.434  52.752  52.476  1.00  0.00           C  
ATOM   4897  O   GLY   335      42.045  53.580  51.798  1.00  0.00           O  
ATOM   4898  N   GLN   336      40.175  52.401  52.253  1.00  0.00           N  
ATOM   4899  H   GLN   336      39.775  51.691  52.850  1.00  0.00           H  
ATOM   4900  CA  GLN   336      39.330  52.959  51.218  1.00  0.00           C  
ATOM   4901  HA  GLN   336      39.749  53.908  50.884  1.00  0.00           H  
ATOM   4902  CB  GLN   336      39.219  52.004  50.019  1.00  0.00           C  
ATOM   4903  HB2 GLN   336      38.606  52.477  49.252  1.00  0.00           H  
ATOM   4904  HB3 GLN   336      38.732  51.084  50.343  1.00  0.00           H  
ATOM   4905  CG  GLN   336      40.589  51.655  49.408  1.00  0.00           C  
ATOM   4906  HG2 GLN   336      41.161  52.575  49.286  1.00  0.00           H  
ATOM   4907  HG3 GLN   336      41.123  50.994  50.091  1.00  0.00           H  
ATOM   4908  CD  GLN   336      40.469  50.970  48.049  1.00  0.00           C  
ATOM   4909  OE1 GLN   336      40.868  49.827  47.876  1.00  0.00           O  
ATOM   4910  NE2 GLN   336      39.935  51.643  47.049  1.00  0.00           N  
ATOM   4911 HE21 GLN   336      39.611  52.589  47.193  1.00  0.00           H  
ATOM   4912 HE22 GLN   336      39.850  51.213  46.139  1.00  0.00           H  
ATOM   4913  C   GLN   336      37.964  53.205  51.844  1.00  0.00           C  
ATOM   4914  O   GLN   336      37.399  52.314  52.477  1.00  0.00           O  
ATOM   4915  N   ILE   337      37.445  54.414  51.701  1.00  0.00           N  
ATOM   4916  H   ILE   337      37.975  55.102  51.185  1.00  0.00           H  
ATOM   4917  CA  ILE   337      36.151  54.810  52.247  1.00  0.00           C  
ATOM   4918  HA  ILE   337      35.620  53.920  52.586  1.00  0.00           H  
ATOM   4919  CB  ILE   337      36.346  55.767  53.445  1.00  0.00           C  
ATOM   4920  HB  ILE   337      37.026  56.565  53.146  1.00  0.00           H  
ATOM   4921  CG2 ILE   337      34.994  56.392  53.830  1.00  0.00           C  
ATOM   4922 HG21 ILE   337      35.132  57.067  54.675  1.00  0.00           H  
ATOM   4923 HG22 ILE   337      34.295  55.603  54.106  1.00  0.00           H  
ATOM   4924 HG23 ILE   337      34.596  56.949  52.982  1.00  0.00           H  
ATOM   4925  CG1 ILE   337      36.952  55.033  54.674  1.00  0.00           C  
ATOM   4926 HG12 ILE   337      36.481  55.423  55.576  1.00  0.00           H  
ATOM   4927 HG13 ILE   337      36.728  53.969  54.593  1.00  0.00           H  
ATOM   4928  CD1 ILE   337      38.469  55.210  54.804  1.00  0.00           C  
ATOM   4929 HD11 ILE   337      38.824  54.672  55.683  1.00  0.00           H  
ATOM   4930 HD12 ILE   337      38.703  56.269  54.908  1.00  0.00           H  
ATOM   4931 HD13 ILE   337      38.958  54.815  53.914  1.00  0.00           H  
ATOM   4932  C   ILE   337      35.384  55.436  51.096  1.00  0.00           C  
ATOM   4933  O   ILE   337      35.957  56.222  50.352  1.00  0.00           O  
ATOM   4934  N   MET   338      34.136  55.039  50.897  1.00  0.00           N  
ATOM   4935  H   MET   338      33.696  54.490  51.622  1.00  0.00           H  
ATOM   4936  CA  MET   338      33.355  55.340  49.704  1.00  0.00           C  
ATOM   4937  HA  MET   338      33.854  56.130  49.142  1.00  0.00           H
[truncated: 4,062,521 more chars]
