# Supplementary material for: Mechanistic insights into glycoside 3-oxidases involved in C-glycoside metabolism in soil microorganisms
Source: Nat Commun. 2023 Nov 14;14:7289. doi: 10.1038/s41467-023-42000-3 (PMC10646112; doi:10.1038/s41467-023-42000-3)
Supplement: Supplementary file 5 — Supplementary Data 1 [file 41467_2023_42000_MOESM5_ESM.zip › SuppInfo-MD-files/GAMDs/eq-gamd.in]

cMD and GaMD equilibration                       
 &cntrl                                          
  imin   = 0,                                    
  irest  = 0,                                    
  ntx    = 1,                                    
  ntb    = 1,                                    
  cut    = 8.0,                                  
  ntr    = 0,                                    
  ntc    = 2,                                    
  ntf    = 2,                                    
  tol    = 0.000001,                             
  tempi  = 300.0,                                
  temp0  = 300.0,                                
  ntt    = 2,                                    
  ioutfm = 1,                                    
  iwrap  = 1,                                    
  nstlim = 26000000, dt = 0.002,                 
  ntpr = 10000, ntwx = 10000, ntwr = 10000,      
  igamd = 3, iE = 1, irest_gamd = 0,             
  sigma0P = 6.0, sigma0D = 6.0, ntave = 200000,  
  ntcmdprep = 200000, ntcmd = 1000000,           
  ntebprep  = 800000, nteb  = 25000000,          
 /                                               
