# Supplementary material for: Mechanistic insights into glycoside 3-oxidases involved in C-glycoside metabolism in soil microorganisms
Source: Nat Commun. 2023 Nov 14;14:7289. doi: 10.1038/s41467-023-42000-3 (PMC10646112; doi:10.1038/s41467-023-42000-3)
Supplement: Supplementary file 5 — Supplementary Data 1 [file 41467_2023_42000_MOESM5_ESM.zip › SuppInfo-MD-files/GAMDs/Model_I_GAMD_final_1.pdb]

CRYST1   79.094   96.666   76.165  90.00  90.00  90.00               1
ATOM      1  N   ARG     1      -9.308  11.518  28.369  1.00  0.00           N  
ATOM      2  H1  ARG     1      -8.307  11.389  28.340  1.00  0.00           H  
ATOM      3  H2  ARG     1      -9.585  11.172  29.277  1.00  0.00           H  
ATOM      4  H3  ARG     1      -9.536  12.494  28.499  1.00  0.00           H  
ATOM      5  CA  ARG     1      -9.908  10.894  27.142  1.00  0.00           C  
ATOM      6  HA  ARG     1     -10.994  10.989  27.133  1.00  0.00           H  
ATOM      7  CB  ARG     1      -9.481  11.620  25.888  1.00  0.00           C  
ATOM      8  HB2 ARG     1      -8.404  11.506  25.762  1.00  0.00           H  
ATOM      9  HB3 ARG     1      -9.752  12.676  25.893  1.00  0.00           H  
ATOM     10  CG  ARG     1     -10.058  10.977  24.641  1.00  0.00           C  
ATOM     11  HG2 ARG     1      -9.988   9.891  24.588  1.00  0.00           H  
ATOM     12  HG3 ARG     1     -11.139  11.122  24.624  1.00  0.00           H  
ATOM     13  CD  ARG     1      -9.477  11.448  23.296  1.00  0.00           C  
ATOM     14  HD2 ARG     1      -8.392  11.378  23.376  1.00  0.00           H  
ATOM     15  HD3 ARG     1      -9.746  12.496  23.162  1.00  0.00           H  
ATOM     16  NE  ARG     1     -10.034  10.727  22.101  1.00  0.00           N  
ATOM     17  HE  ARG     1     -10.979  10.370  22.090  1.00  0.00           H  
ATOM     18  CZ  ARG     1      -9.468  10.657  20.974  1.00  0.00           C  
ATOM     19  NH1 ARG     1      -8.388  11.372  20.659  1.00  0.00           N  
ATOM     20 HH11 ARG     1      -7.976  12.045  21.290  1.00  0.00           H  
ATOM     21 HH12 ARG     1      -8.106  11.478  19.695  1.00  0.00           H  
ATOM     22  NH2 ARG     1     -10.044   9.931  20.002  1.00  0.00           N  
ATOM     23 HH21 ARG     1      -9.804  10.044  19.027  1.00  0.00           H  
ATOM     24 HH22 ARG     1     -10.837   9.369  20.277  1.00  0.00           H  
ATOM     25  C   ARG     1      -9.670   9.410  27.143  1.00  0.00           C  
ATOM     26  O   ARG     1     -10.590   8.610  27.074  1.00  0.00           O  
ATOM     27  N   TYR     2      -8.416   8.991  27.107  1.00  0.00           N  
ATOM     28  H   TYR     2      -7.653   9.637  27.250  1.00  0.00           H  
ATOM     29  CA  TYR     2      -8.065   7.522  27.065  1.00  0.00           C  
ATOM     30  HA  TYR     2      -8.592   7.014  26.257  1.00  0.00           H  
ATOM     31  CB  TYR     2      -6.536   7.450  26.620  1.00  0.00           C  
ATOM     32  HB2 TYR     2      -5.955   7.823  27.463  1.00  0.00           H  
ATOM     33  HB3 TYR     2      -6.276   6.393  26.559  1.00  0.00           H  
ATOM     34  CG  TYR     2      -6.058   8.256  25.403  1.00  0.00           C  
ATOM     35  CD1 TYR     2      -6.810   8.204  24.222  1.00  0.00           C  
ATOM     36  HD1 TYR     2      -7.736   7.655  24.143  1.00  0.00           H  
ATOM     37  CE1 TYR     2      -6.444   9.064  23.157  1.00  0.00           C  
ATOM     38  HE1 TYR     2      -6.979   9.033  22.220  1.00  0.00           H  
ATOM     39  CZ  TYR     2      -5.248   9.855  23.308  1.00  0.00           C  
ATOM     40  OH  TYR     2      -4.968  10.743  22.308  1.00  0.00           O  
ATOM     41  HH  TYR     2      -5.159  10.400  21.432  1.00  0.00           H  
ATOM     42  CE2 TYR     2      -4.614   9.955  24.575  1.00  0.00           C  
ATOM     43  HE2 TYR     2      -3.924  10.779  24.676  1.00  0.00           H  
ATOM     44  CD2 TYR     2      -4.969   9.121  25.622  1.00  0.00           C  
ATOM     45  HD2 TYR     2      -4.554   9.149  26.619  1.00  0.00           H  
ATOM     46  C   TYR     2      -8.235   6.841  28.509  1.00  0.00           C  
ATOM     47  O   TYR     2      -8.332   7.556  29.555  1.00  0.00           O  
ATOM     48  N   PRO     3      -8.241   5.501  28.574  1.00  0.00           N  
ATOM     49  CD  PRO     3      -8.319   4.652  27.407  1.00  0.00           C  
ATOM     50  HD2 PRO     3      -7.546   4.951  26.699  1.00  0.00           H  
ATOM     51  HD3 PRO     3      -9.273   4.702  26.883  1.00  0.00           H  
ATOM     52  CG  PRO     3      -7.935   3.306  27.905  1.00  0.00           C  
ATOM     53  HG2 PRO     3      -8.286   2.514  27.243  1.00  0.00           H  
ATOM     54  HG3 PRO     3      -6.858   3.188  28.027  1.00  0.00           H  
ATOM     55  CB  PRO     3      -8.343   3.283  29.412  1.00  0.00           C  
ATOM     56  HB2 PRO     3      -7.790   2.513  29.950  1.00  0.00           H  
ATOM     57  HB3 PRO     3      -9.420   3.117  29.447  1.00  0.00           H  
ATOM     58  CA  PRO     3      -7.995   4.704  29.772  1.00  0.00           C  
ATOM     59  HA  PRO     3      -8.680   4.987  30.571  1.00  0.00           H  
ATOM     60  C   PRO     3      -6.540   4.745  30.280  1.00  0.00           C  
ATOM     61  O   PRO     3      -5.551   4.926  29.602  1.00  0.00           O  
ATOM     62  N   ALA     4      -6.355   4.363  31.529  1.00  0.00           N  
ATOM     63  H   ALA     4      -7.114   3.933  32.040  1.00  0.00           H  
ATOM     64  CA  ALA     4      -4.996   4.249  32.142  1.00  0.00           C  
ATOM     65  HA  ALA     4      -4.413   5.124  31.853  1.00  0.00           H  
ATOM     66  CB  ALA     4      -5.160   4.096  33.741  1.00  0.00           C  
ATOM     67  HB1 ALA     4      -4.191   3.922  34.209  1.00  0.00           H  
ATOM     68  HB2 ALA     4      -5.609   4.998  34.157  1.00  0.00           H  
ATOM     69  HB3 ALA     4      -5.796   3.229  33.915  1.00  0.00           H  
ATOM     70  C   ALA     4      -4.257   2.965  31.617  1.00  0.00           C  
ATOM     71  O   ALA     4      -3.000   2.881  31.555  1.00  0.00           O  
ATOM     72  N   ALA     5      -5.026   1.903  31.556  1.00  0.00           N  
ATOM     73  H   ALA     5      -5.974   2.023  31.884  1.00  0.00           H  
ATOM     74  CA  ALA     5      -4.643   0.539  31.222  1.00  0.00           C  
ATOM     75  HA  ALA     5      -3.790   0.540  30.544  1.00  0.00           H  
ATOM     76  CB  ALA     5      -4.086  -0.019  32.572  1.00  0.00           C  
ATOM     77  HB1 ALA     5      -3.229   0.590  32.861  1.00  0.00           H  
ATOM     78  HB2 ALA     5      -4.890  -0.042  33.307  1.00  0.00           H  
ATOM     79  HB3 ALA     5      -3.721  -1.037  32.436  1.00  0.00           H  
ATOM     80  C   ALA     5      -5.578  -0.473  30.499  1.00  0.00           C  
ATOM     81  O   ALA     5      -6.835  -0.421  30.604  1.00  0.00           O  
ATOM     82  N   VAL     6      -5.003  -1.417  29.772  1.00  0.00           N  
ATOM     83  H   VAL     6      -3.998  -1.427  29.675  1.00  0.00           H  
ATOM     84  CA  VAL     6      -5.725  -2.352  28.924  1.00  0.00           C  
ATOM     85  HA  VAL     6      -6.723  -2.569  29.305  1.00  0.00           H  
ATOM     86  CB  VAL     6      -5.994  -1.747  27.525  1.00  0.00           C  
ATOM     87  HB  VAL     6      -6.664  -2.513  27.135  1.00  0.00           H  
ATOM     88  CG1 VAL     6      -6.615  -0.378  27.304  1.00  0.00           C  
ATOM     89 HG11 VAL     6      -7.388  -0.112  28.026  1.00  0.00           H  
ATOM     90 HG12 VAL     6      -5.760   0.298  27.322  1.00  0.00           H  
ATOM     91 HG13 VAL     6      -7.084  -0.233  26.331  1.00  0.00           H  
ATOM     92  CG2 VAL     6      -4.718  -1.733  26.712  1.00  0.00           C  
ATOM     93 HG21 VAL     6      -4.303  -2.728  26.548  1.00  0.00           H  
ATOM     94 HG22 VAL     6      -3.968  -1.178  27.276  1.00  0.00           H  
ATOM     95 HG23 VAL     6      -5.008  -1.244  25.782  1.00  0.00           H  
ATOM     96  C   VAL     6      -5.088  -3.731  28.782  1.00  0.00           C  
ATOM     97  O   VAL     6      -3.931  -3.974  29.067  1.00  0.00           O  
ATOM     98  N   ASP     7      -5.938  -4.715  28.346  1.00  0.00           N  
ATOM     99  H   ASP     7      -6.887  -4.454  28.118  1.00  0.00           H  
ATOM    100  CA  ASP     7      -5.449  -6.013  27.834  1.00  0.00           C  
ATOM    101  HA  ASP     7      -4.764  -6.249  28.649  1.00  0.00           H  
ATOM    102  CB  ASP     7      -6.480  -7.176  27.722  1.00  0.00           C  
ATOM    103  HB2 ASP     7      -7.213  -6.965  26.944  1.00  0.00           H  
ATOM    104  HB3 ASP     7      -5.926  -8.029  27.331  1.00  0.00           H  
ATOM    105  CG  ASP     7      -7.394  -7.359  28.965  1.00  0.00           C  
ATOM    106  OD1 ASP     7      -8.313  -8.169  28.937  1.00  0.00           O  
ATOM    107  OD2 ASP     7      -7.133  -6.798  30.012  1.00  0.00           O  
ATOM    108  C   ASP     7      -4.604  -5.819  26.590  1.00  0.00           C  
ATOM    109  O   ASP     7      -3.347  -5.939  26.564  1.00  0.00           O  
ATOM    110  N   VAL     8      -5.201  -5.413  25.437  1.00  0.00           N  
ATOM    111  H   VAL     8      -6.209  -5.360  25.391  1.00  0.00           H  
ATOM    112  CA  VAL     8      -4.548  -5.312  24.118  1.00  0.00           C  
ATOM    113  HA  VAL     8      -3.480  -5.513  24.206  1.00  0.00           H  
ATOM    114  CB  VAL     8      -5.116  -6.385  23.146  1.00  0.00           C  
ATOM    115  HB  VAL     8      -6.089  -6.034  22.804  1.00  0.00           H  
ATOM    116  CG1 VAL     8      -4.235  -6.637  21.901  1.00  0.00           C  
ATOM    117 HG11 VAL     8      -4.687  -7.265  21.134  1.00  0.00           H  
ATOM    118 HG12 VAL     8      -3.252  -7.012  22.187  1.00  0.00           H  
ATOM    119 HG13 VAL     8      -4.151  -5.702  21.347  1.00  0.00           H  
ATOM    120  CG2 VAL     8      -5.354  -7.672  23.876  1.00  0.00           C  
ATOM    121 HG21 VAL     8      -5.709  -8.426  23.173  1.00  0.00           H  
ATOM    122 HG22 VAL     8      -4.438  -7.928  24.409  1.00  0.00           H  
ATOM    123 HG23 VAL     8      -6.170  -7.575  24.593  1.00  0.00           H  
ATOM    124  C   VAL     8      -4.621  -3.993  23.458  1.00  0.00           C  
ATOM    125  O   VAL     8      -5.696  -3.459  23.321  1.00  0.00           O  
ATOM    126  N   ALA     9      -3.456  -3.439  23.038  1.00  0.00           N  
ATOM    127  H   ALA     9      -2.663  -4.059  23.122  1.00  0.00           H  
ATOM    128  CA  ALA     9      -3.379  -2.194  22.375  1.00  0.00           C  
ATOM    129  HA  ALA     9      -4.312  -1.642  22.492  1.00  0.00           H  
ATOM    130  CB  ALA     9      -2.303  -1.488  23.136  1.00  0.00           C  
ATOM    131  HB1 ALA     9      -2.582  -1.395  24.185  1.00  0.00           H  
ATOM    132  HB2 ALA     9      -1.388  -2.055  22.963  1.00  0.00           H  
ATOM    133  HB3 ALA     9      -2.124  -0.442  22.886  1.00  0.00           H  
ATOM    134  C   ALA     9      -3.000  -2.334  20.845  1.00  0.00           C  
ATOM    135  O   ALA     9      -2.022  -3.047  20.502  1.00  0.00           O  
ATOM    136  N   ILE    10      -3.729  -1.712  19.926  1.00  0.00           N  
ATOM    137  H   ILE    10      -4.499  -1.148  20.259  1.00  0.00           H  
ATOM    138  CA  ILE    10      -3.534  -1.868  18.473  1.00  0.00           C  
ATOM    139  HA  ILE    10      -2.736  -2.535  18.146  1.00  0.00           H  
ATOM    140  CB  ILE    10      -4.739  -2.580  17.971  1.00  0.00           C  
ATOM    141  HB  ILE    10      -5.655  -2.012  18.136  1.00  0.00           H  
ATOM    142  CG2 ILE    10      -4.813  -2.704  16.470  1.00  0.00           C  
ATOM    143 HG21 ILE    10      -3.867  -2.998  16.014  1.00  0.00           H  
ATOM    144 HG22 ILE    10      -5.686  -3.283  16.170  1.00  0.00           H  
ATOM    145 HG23 ILE    10      -5.019  -1.738  16.009  1.00  0.00           H  
ATOM    146  CG1 ILE    10      -4.802  -4.044  18.451  1.00  0.00           C  
ATOM    147 HG12 ILE    10      -4.302  -4.694  17.733  1.00  0.00           H  
ATOM    148 HG13 ILE    10      -4.276  -4.134  19.402  1.00  0.00           H  
ATOM    149  CD1 ILE    10      -6.184  -4.505  18.754  1.00  0.00           C  
ATOM    150 HD11 ILE    10      -6.269  -5.546  19.064  1.00  0.00           H  
ATOM    151 HD12 ILE    10      -6.698  -4.405  17.798  1.00  0.00           H  
ATOM    152 HD13 ILE    10      -6.654  -3.903  19.531  1.00  0.00           H  
ATOM    153  C   ILE    10      -3.278  -0.538  17.708  1.00  0.00           C  
ATOM    154  O   ILE    10      -4.059   0.353  17.851  1.00  0.00           O  
ATOM    155  N   VAL    11      -2.163  -0.508  17.038  1.00  0.00           N  
ATOM    156  H   VAL    11      -1.674  -1.384  16.922  1.00  0.00           H  
ATOM    157  CA  VAL    11      -1.808   0.645  16.184  1.00  0.00           C  
ATOM    158  HA  VAL    11      -2.099   1.584  16.655  1.00  0.00           H  
ATOM    159  CB  VAL    11      -0.305   0.753  15.965  1.00  0.00           C  
ATOM    160  HB  VAL    11      -0.059  -0.209  15.515  1.00  0.00           H  
ATOM    161  CG1 VAL    11       0.012   1.817  14.957  1.00  0.00           C  
ATOM    162 HG11 VAL    11      -0.188   2.860  15.202  1.00  0.00           H  
ATOM    163 HG12 VAL    11      -0.324   1.520  13.963  1.00  0.00           H  
ATOM    164 HG13 VAL    11       1.096   1.925  14.914  1.00  0.00           H  
ATOM    165  CG2 VAL    11       0.642   0.760  17.170  1.00  0.00           C  
ATOM    166 HG21 VAL    11       0.589   1.714  17.695  1.00  0.00           H  
ATOM    167 HG22 VAL    11       0.518  -0.064  17.873  1.00  0.00           H  
ATOM    168 HG23 VAL    11       1.662   0.596  16.822  1.00  0.00           H  
ATOM    169  C   VAL    11      -2.494   0.568  14.847  1.00  0.00           C  
ATOM    170  O   VAL    11      -2.472  -0.535  14.318  1.00  0.00           O  
ATOM    171  N   GLY    12      -3.224   1.603  14.482  1.00  0.00           N  
ATOM    172  H   GLY    12      -3.202   2.377  15.131  1.00  0.00           H  
ATOM    173  CA  GLY    12      -3.897   1.887  13.138  1.00  0.00           C  
ATOM    174  HA2 GLY    12      -3.808   2.946  12.893  1.00  0.00           H  
ATOM    175  HA3 GLY    12      -3.464   1.289  12.337  1.00  0.00           H  
ATOM    176  C   GLY    12      -5.362   1.561  13.059  1.00  0.00           C  
ATOM    177  O   GLY    12      -6.065   1.209  14.041  1.00  0.00           O  
ATOM    178  N   SER    13      -5.866   1.504  11.858  1.00  0.00           N  
ATOM    179  H   SER    13      -5.299   1.964  11.159  1.00  0.00           H  
ATOM    180  CA  SER    13      -7.211   1.142  11.562  1.00  0.00           C  
ATOM    181  HA  SER    13      -7.484   0.388  12.301  1.00  0.00           H  
ATOM    182  CB  SER    13      -7.997   2.473  11.690  1.00  0.00           C  
ATOM    183  HB2 SER    13      -9.064   2.355  11.502  1.00  0.00           H  
ATOM    184  HB3 SER    13      -7.864   2.836  12.709  1.00  0.00           H  
ATOM    185  OG  SER    13      -7.482   3.407  10.749  1.00  0.00           O  
ATOM    186  HG  SER    13      -6.623   3.684  11.076  1.00  0.00           H  
ATOM    187  C   SER    13      -7.541   0.570  10.180  1.00  0.00           C  
ATOM    188  O   SER    13      -8.683   0.743   9.807  1.00  0.00           O  
ATOM    189  N   GLY    14      -6.577  -0.041   9.497  1.00  0.00           N  
ATOM    190  H   GLY    14      -5.655  -0.027   9.911  1.00  0.00           H  
ATOM    191  CA  GLY    14      -6.802  -0.881   8.317  1.00  0.00           C  
ATOM    192  HA2 GLY    14      -7.645  -0.517   7.729  1.00  0.00           H  
ATOM    193  HA3 GLY    14      -5.843  -0.919   7.800  1.00  0.00           H  
ATOM    194  C   GLY    14      -7.036  -2.341   8.597  1.00  0.00           C  
ATOM    195  O   GLY    14      -7.197  -2.750   9.795  1.00  0.00           O  
ATOM    196  N   PRO    15      -7.139  -3.204   7.629  1.00  0.00           N  
ATOM    197  CD  PRO    15      -7.087  -2.809   6.222  1.00  0.00           C  
ATOM    198  HD2 PRO    15      -7.786  -1.981   6.104  1.00  0.00           H  
ATOM    199  HD3 PRO    15      -6.075  -2.647   5.849  1.00  0.00           H  
ATOM    200  CG  PRO    15      -7.642  -4.029   5.445  1.00  0.00           C  
ATOM    201  HG2 PRO    15      -7.241  -4.208   4.447  1.00  0.00           H  
ATOM    202  HG3 PRO    15      -8.723  -3.948   5.331  1.00  0.00           H  
ATOM    203  CB  PRO    15      -7.357  -5.260   6.253  1.00  0.00           C  
ATOM    204  HB2 PRO    15      -8.085  -6.070   6.276  1.00  0.00           H  
ATOM    205  HB3 PRO    15      -6.312  -5.549   6.140  1.00  0.00           H  
ATOM    206  CA  PRO    15      -7.473  -4.639   7.697  1.00  0.00           C  
ATOM    207  HA  PRO    15      -8.522  -4.618   7.994  1.00  0.00           H  
ATOM    208  C   PRO    15      -6.690  -5.448   8.708  1.00  0.00           C  
ATOM    209  O   PRO    15      -7.201  -6.334   9.358  1.00  0.00           O  
ATOM    210  N   THR    16      -5.424  -5.108   8.992  1.00  0.00           N  
ATOM    211  H   THR    16      -4.948  -4.362   8.505  1.00  0.00           H  
ATOM    212  CA  THR    16      -4.606  -6.106   9.831  1.00  0.00           C  
ATOM    213  HA  THR    16      -4.974  -7.124   9.704  1.00  0.00           H  
ATOM    214  CB  THR    16      -3.145  -6.101   9.462  1.00  0.00           C  
ATOM    215  HB  THR    16      -2.642  -6.763  10.166  1.00  0.00           H  
ATOM    216  CG2 THR    16      -2.916  -6.457   7.978  1.00  0.00           C  
ATOM    217 HG21 THR    16      -3.434  -5.745   7.335  1.00  0.00           H  
ATOM    218 HG22 THR    16      -3.247  -7.488   7.855  1.00  0.00           H  
ATOM    219 HG23 THR    16      -1.838  -6.447   7.820  1.00  0.00           H  
ATOM    220  OG1 THR    16      -2.555  -4.807   9.648  1.00  0.00           O  
ATOM    221  HG1 THR    16      -2.893  -4.177   9.008  1.00  0.00           H  
ATOM    222  C   THR    16      -4.821  -5.797  11.330  1.00  0.00           C  
ATOM    223  O   THR    16      -5.029  -6.713  12.134  1.00  0.00           O  
ATOM    224  N   ALA    17      -4.977  -4.474  11.653  1.00  0.00           N  
ATOM    225  H   ALA    17      -4.705  -3.817  10.936  1.00  0.00           H  
ATOM    226  CA  ALA    17      -5.388  -4.035  12.997  1.00  0.00           C  
ATOM    227  HA  ALA    17      -4.755  -4.491  13.758  1.00  0.00           H  
ATOM    228  CB  ALA    17      -5.141  -2.517  13.052  1.00  0.00           C  
ATOM    229  HB1 ALA    17      -5.500  -2.095  13.991  1.00  0.00           H  
ATOM    230  HB2 ALA    17      -4.108  -2.202  12.907  1.00  0.00           H  
ATOM    231  HB3 ALA    17      -5.782  -2.066  12.295  1.00  0.00           H  
ATOM    232  C   ALA    17      -6.885  -4.400  13.290  1.00  0.00           C  
ATOM    233  O   ALA    17      -7.209  -4.746  14.394  1.00  0.00           O  
ATOM    234  N   SER    18      -7.712  -4.268  12.307  1.00  0.00           N  
ATOM    235  H   SER    18      -7.380  -3.987  11.396  1.00  0.00           H  
ATOM    236  CA  SER    18      -9.164  -4.650  12.370  1.00  0.00           C  
ATOM    237  HA  SER    18      -9.635  -4.311  13.293  1.00  0.00           H  
ATOM    238  CB  SER    18     -10.001  -3.997  11.208  1.00  0.00           C  
ATOM    239  HB2 SER    18      -9.661  -4.551  10.333  1.00  0.00           H  
ATOM    240  HB3 SER    18     -11.020  -4.282  11.467  1.00  0.00           H  
ATOM    241  OG  SER    18      -9.809  -2.549  11.180  1.00  0.00           O  
ATOM    242  HG  SER    18      -9.048  -2.387  10.617  1.00  0.00           H  
ATOM    243  C   SER    18      -9.354  -6.154  12.462  1.00  0.00           C  
ATOM    244  O   SER    18     -10.243  -6.602  13.189  1.00  0.00           O  
ATOM    245  N   ALA    19      -8.373  -6.970  11.968  1.00  0.00           N  
ATOM    246  H   ALA    19      -7.799  -6.615  11.217  1.00  0.00           H  
ATOM    247  CA  ALA    19      -8.383  -8.378  12.160  1.00  0.00           C  
ATOM    248  HA  ALA    19      -9.419  -8.716  12.138  1.00  0.00           H  
ATOM    249  CB  ALA    19      -7.538  -9.013  11.053  1.00  0.00           C  
ATOM    250  HB1 ALA    19      -7.445 -10.064  11.327  1.00  0.00           H  
ATOM    251  HB2 ALA    19      -8.044  -8.849  10.102  1.00  0.00           H  
ATOM    252  HB3 ALA    19      -6.551  -8.552  11.004  1.00  0.00           H  
ATOM    253  C   ALA    19      -7.900  -8.912  13.529  1.00  0.00           C  
ATOM    254  O   ALA    19      -8.337  -9.969  13.935  1.00  0.00           O  
ATOM    255  N   TYR    20      -7.105  -8.164  14.272  1.00  0.00           N  
ATOM    256  H   TYR    20      -6.749  -7.320  13.848  1.00  0.00           H  
ATOM    257  CA  TYR    20      -6.818  -8.437  15.652  1.00  0.00           C  
ATOM    258  HA  TYR    20      -6.590  -9.502  15.687  1.00  0.00           H  
ATOM    259  CB  TYR    20      -5.564  -7.686  16.220  1.00  0.00           C  
ATOM    260  HB2 TYR    20      -5.512  -6.659  15.859  1.00  0.00           H  
ATOM    261  HB3 TYR    20      -5.659  -7.648  17.305  1.00  0.00           H  
ATOM    262  CG  TYR    20      -4.230  -8.344  15.913  1.00  0.00           C  
ATOM    263  CD1 TYR    20      -3.705  -8.313  14.639  1.00  0.00           C  
ATOM    264  HD1 TYR    20      -4.217  -7.708  13.905  1.00  0.00           H  
ATOM    265  CE1 TYR    20      -2.437  -8.913  14.348  1.00  0.00           C  
ATOM    266  HE1 TYR    20      -2.027  -8.858  13.351  1.00  0.00           H  
ATOM    267  CZ  TYR    20      -1.784  -9.686  15.340  1.00  0.00           C  
ATOM    268  OH  TYR    20      -0.506 -10.120  15.212  1.00  0.00           O  
ATOM    269  HH  TYR    20      -0.334 -10.188  14.270  1.00  0.00           H  
ATOM    270  CE2 TYR    20      -2.355  -9.754  16.608  1.00  0.00           C  
ATOM    271  HE2 TYR    20      -1.714 -10.324  17.265  1.00  0.00           H  
ATOM    272  CD2 TYR    20      -3.537  -9.123  16.918  1.00  0.00           C  
ATOM    273  HD2 TYR    20      -3.966  -9.110  17.909  1.00  0.00           H  
ATOM    274  C   TYR    20      -8.015  -8.070  16.489  1.00  0.00           C  
ATOM    275  O   TYR    20      -8.486  -8.900  17.213  1.00  0.00           O  
ATOM    276  N   ALA    21      -8.560  -6.855  16.395  1.00  0.00           N  
ATOM    277  H   ALA    21      -8.172  -6.112  15.832  1.00  0.00           H  
ATOM    278  CA  ALA    21      -9.727  -6.449  17.248  1.00  0.00           C  
ATOM    279  HA  ALA    21      -9.406  -6.518  18.288  1.00  0.00           H  
ATOM    280  CB  ALA    21     -10.188  -4.951  17.018  1.00  0.00           C  
ATOM    281  HB1 ALA    21      -9.404  -4.256  17.321  1.00  0.00           H  
ATOM    282  HB2 ALA    21     -11.105  -4.853  17.601  1.00  0.00           H  
ATOM    283  HB3 ALA    21     -10.521  -4.735  16.003  1.00  0.00           H  
ATOM    284  C   ALA    21     -10.891  -7.430  16.999  1.00  0.00           C  
ATOM    285  O   ALA    21     -11.585  -7.865  17.934  1.00  0.00           O  
ATOM    286  N   ARG    22     -11.032  -7.827  15.744  1.00  0.00           N  
ATOM    287  H   ARG    22     -10.498  -7.335  15.042  1.00  0.00           H  
ATOM    288  CA  ARG    22     -12.001  -8.813  15.383  1.00  0.00           C  
ATOM    289  HA  ARG    22     -12.945  -8.421  15.761  1.00  0.00           H  
ATOM    290  CB  ARG    22     -12.196  -8.922  13.845  1.00  0.00           C  
ATOM    291  HB2 ARG    22     -12.192  -7.922  13.410  1.00  0.00           H  
ATOM    292  HB3 ARG    22     -11.372  -9.445  13.360  1.00  0.00           H  
ATOM    293  CG  ARG    22     -13.430  -9.645  13.389  1.00  0.00           C  
ATOM    294  HG2 ARG    22     -13.528 -10.649  13.802  1.00  0.00           H  
ATOM    295  HG3 ARG    22     -13.385  -9.672  12.300  1.00  0.00           H  
ATOM    296  CD  ARG    22     -14.801  -9.051  13.875  1.00  0.00           C  
ATOM    297  HD2 ARG    22     -14.897  -8.855  14.943  1.00  0.00           H  
ATOM    298  HD3 ARG    22     -15.006  -8.056  13.481  1.00  0.00           H  
ATOM    299  NE  ARG    22     -15.896  -9.897  13.430  1.00  0.00           N  
ATOM    300  HE  ARG    22     -16.336 -10.472  14.135  1.00  0.00           H  
ATOM    301  CZ  ARG    22     -16.418  -9.964  12.229  1.00  0.00           C  
ATOM    302  NH1 ARG    22     -16.088  -9.230  11.301  1.00  0.00           N  
ATOM    303 HH11 ARG    22     -15.280  -8.640  11.439  1.00  0.00           H  
ATOM    304 HH12 ARG    22     -16.372  -9.379  10.343  1.00  0.00           H  
ATOM    305  NH2 ARG    22     -17.311 -10.832  11.943  1.00  0.00           N  
ATOM    306 HH21 ARG    22     -17.520 -11.430  12.729  1.00  0.00           H  
ATOM    307 HH22 ARG    22     -17.576 -11.032  10.989  1.00  0.00           H  
ATOM    308  C   ARG    22     -11.808 -10.166  15.963  1.00  0.00           C  
ATOM    309  O   ARG    22     -12.666 -10.503  16.806  1.00  0.00           O  
ATOM    310  N   ILE    23     -10.751 -10.965  15.699  1.00  0.00           N  
ATOM    311  H   ILE    23     -10.104 -10.514  15.068  1.00  0.00           H  
ATOM    312  CA  ILE    23     -10.477 -12.240  16.380  1.00  0.00           C  
ATOM    313  HA  ILE    23     -11.259 -12.909  16.020  1.00  0.00           H  
ATOM    314  CB  ILE    23      -9.133 -12.861  15.787  1.00  0.00           C  
ATOM    315  HB  ILE    23      -8.391 -12.067  15.709  1.00  0.00           H  
ATOM    316  CG2 ILE    23      -8.442 -13.883  16.739  1.00  0.00           C  
ATOM    317 HG21 ILE    23      -9.195 -14.638  16.965  1.00  0.00           H  
ATOM    318 HG22 ILE    23      -7.621 -14.412  16.255  1.00  0.00           H  
ATOM    319 HG23 ILE    23      -8.059 -13.407  17.641  1.00  0.00           H  
ATOM    320  CG1 ILE    23      -9.132 -13.320  14.299  1.00  0.00           C  
ATOM    321 HG12 ILE    23      -8.134 -13.502  13.900  1.00  0.00           H  
ATOM    322 HG13 ILE    23      -9.511 -12.494  13.697  1.00  0.00           H  
ATOM    323  CD1 ILE    23      -9.908 -14.579  13.967  1.00  0.00           C  
ATOM    324 HD11 ILE    23      -9.315 -15.458  14.221  1.00  0.00           H  
ATOM    325 HD12 ILE    23     -10.826 -14.604  14.554  1.00  0.00           H  
ATOM    326 HD13 ILE    23     -10.045 -14.595  12.886  1.00  0.00           H  
ATOM    327  C   ILE    23     -10.472 -12.248  17.941  1.00  0.00           C  
ATOM    328  O   ILE    23     -10.911 -13.201  18.515  1.00  0.00           O  
ATOM    329  N   LEU    24      -9.961 -11.241  18.598  1.00  0.00           N  
ATOM    330  H   LEU    24      -9.472 -10.511  18.100  1.00  0.00           H  
ATOM    331  CA  LEU    24     -10.015 -11.070  20.095  1.00  0.00           C  
ATOM    332  HA  LEU    24      -9.889 -12.038  20.579  1.00  0.00           H  
ATOM    333  CB  LEU    24      -9.103  -9.933  20.490  1.00  0.00           C  
ATOM    334  HB2 LEU    24      -9.508  -8.967  20.186  1.00  0.00           H  
ATOM    335  HB3 LEU    24      -9.162  -9.903  21.578  1.00  0.00           H  
ATOM    336  CG  LEU    24      -7.608 -10.080  20.157  1.00  0.00           C  
ATOM    337  HG  LEU    24      -7.509 -10.606  19.207  1.00  0.00           H  
ATOM    338  CD1 LEU    24      -6.897  -8.699  20.104  1.00  0.00           C  
ATOM    339 HD11 LEU    24      -5.863  -8.839  19.787  1.00  0.00           H  
ATOM    340 HD12 LEU    24      -7.349  -8.010  19.391  1.00  0.00           H  
ATOM    341 HD13 LEU    24      -6.907  -8.210  21.078  1.00  0.00           H  
ATOM    342  CD2 LEU    24      -6.756 -10.961  21.147  1.00  0.00           C  
ATOM    343 HD21 LEU    24      -5.702 -10.925  20.873  1.00  0.00           H  
ATOM    344 HD22 LEU    24      -7.243 -11.934  21.079  1.00  0.00           H  
ATOM    345 HD23 LEU    24      -6.798 -10.565  22.162  1.00  0.00           H  
ATOM    346  C   LEU    24     -11.398 -10.752  20.616  1.00  0.00           C  
ATOM    347  O   LEU    24     -11.695 -10.862  21.806  1.00  0.00           O  
ATOM    348  N   SER    25     -12.330 -10.299  19.742  1.00  0.00           N  
ATOM    349  H   SER    25     -12.000 -10.060  18.817  1.00  0.00           H  
ATOM    350  CA  SER    25     -13.761 -10.004  20.150  1.00  0.00           C  
ATOM    351  HA  SER    25     -13.685  -9.754  21.208  1.00  0.00           H  
ATOM    352  CB  SER    25     -14.266  -8.697  19.516  1.00  0.00           C  
ATOM    353  HB2 SER    25     -15.320  -8.560  19.760  1.00  0.00           H  
ATOM    354  HB3 SER    25     -14.212  -8.708  18.427  1.00  0.00           H  
ATOM    355  OG  SER    25     -13.717  -7.555  20.086  1.00  0.00           O  
ATOM    356  HG  SER    25     -12.913  -7.307  19.624  1.00  0.00           H  
ATOM    357  C   SER    25     -14.564 -11.279  19.924  1.00  0.00           C  
ATOM    358  O   SER    25     -15.625 -11.521  20.556  1.00  0.00           O  
ATOM    359  N   GLU    26     -14.105 -12.206  19.073  1.00  0.00           N  
ATOM    360  H   GLU    26     -13.333 -11.951  18.474  1.00  0.00           H  
ATOM    361  CA  GLU    26     -14.898 -13.410  18.638  1.00  0.00           C  
ATOM    362  HA  GLU    26     -15.966 -13.263  18.800  1.00  0.00           H  
ATOM    363  CB  GLU    26     -14.798 -13.511  17.135  1.00  0.00           C  
ATOM    364  HB2 GLU    26     -15.283 -14.437  16.829  1.00  0.00           H  
ATOM    365  HB3 GLU    26     -13.771 -13.361  16.802  1.00  0.00           H  
ATOM    366  CG  GLU    26     -15.592 -12.397  16.433  1.00  0.00           C  
ATOM    367  HG2 GLU    26     -16.270 -12.024  17.200  1.00  0.00           H  
ATOM    368  HG3 GLU    26     -14.918 -11.564  16.228  1.00  0.00           H  
ATOM    369  CD  GLU    26     -16.316 -12.813  15.156  1.00  0.00           C  
ATOM    370  OE1 GLU    26     -17.203 -12.065  14.612  1.00  0.00           O  
ATOM    371  OE2 GLU    26     -15.963 -13.921  14.679  1.00  0.00           O  
ATOM    372  C   GLU    26     -14.348 -14.675  19.282  1.00  0.00           C  
ATOM    373  O   GLU    26     -15.034 -15.391  19.980  1.00  0.00           O  
ATOM    374  N   GLU    27     -13.102 -15.008  19.092  1.00  0.00           N  
ATOM    375  H   GLU    27     -12.441 -14.444  18.576  1.00  0.00           H  
ATOM    376  CA  GLU    27     -12.527 -16.302  19.392  1.00  0.00           C  
ATOM    377  HA  GLU    27     -13.273 -17.096  19.430  1.00  0.00           H  
ATOM    378  CB  GLU    27     -11.416 -16.679  18.341  1.00  0.00           C  
ATOM    379  HB2 GLU    27     -10.543 -16.038  18.461  1.00  0.00           H  
ATOM    380  HB3 GLU    27     -11.143 -17.696  18.620  1.00  0.00           H  
ATOM    381  CG  GLU    27     -12.027 -16.747  16.954  1.00  0.00           C  
ATOM    382  HG2 GLU    27     -13.058 -17.101  16.990  1.00  0.00           H  
ATOM    383  HG3 GLU    27     -12.069 -15.689  16.694  1.00  0.00           H  
ATOM    384  CD  GLU    27     -11.195 -17.495  15.934  1.00  0.00           C  
ATOM    385  OE1 GLU    27     -11.740 -17.762  14.847  1.00  0.00           O  
ATOM    386  OE2 GLU    27     -10.054 -17.942  16.181  1.00  0.00           O  
ATOM    387  C   GLU    27     -11.997 -16.472  20.853  1.00  0.00           C  
ATOM    388  O   GLU    27     -11.540 -17.521  21.295  1.00  0.00           O  
ATOM    389  N   ALA    28     -12.023 -15.374  21.605  1.00  0.00           N  
ATOM    390  H   ALA    28     -12.378 -14.508  21.227  1.00  0.00           H  
ATOM    391  CA  ALA    28     -11.426 -15.152  22.909  1.00  0.00           C  
ATOM    392  HA  ALA    28     -10.812 -16.038  23.067  1.00  0.00           H  
ATOM    393  CB  ALA    28     -10.356 -14.050  22.783  1.00  0.00           C  
ATOM    394  HB1 ALA    28     -10.033 -13.871  23.809  1.00  0.00           H  
ATOM    395  HB2 ALA    28      -9.438 -14.291  22.248  1.00  0.00           H  
ATOM    396  HB3 ALA    28     -10.853 -13.156  22.406  1.00  0.00           H  
ATOM    397  C   ALA    28     -12.457 -14.975  24.006  1.00  0.00           C  
ATOM    398  O   ALA    28     -13.450 -14.383  23.679  1.00  0.00           O  
ATOM    399  N   PRO    29     -12.163 -15.160  25.313  1.00  0.00           N  
ATOM    400  CD  PRO    29     -11.059 -15.948  25.827  1.00  0.00           C  
ATOM    401  HD2 PRO    29     -10.159 -15.335  25.775  1.00  0.00           H  
ATOM    402  HD3 PRO    29     -10.981 -16.812  25.167  1.00  0.00           H  
ATOM    403  CG  PRO    29     -11.566 -16.339  27.235  1.00  0.00           C  
ATOM    404  HG2 PRO    29     -10.730 -16.604  27.883  1.00  0.00           H  
ATOM    405  HG3 PRO    29     -12.270 -17.154  27.067  1.00  0.00           H  
ATOM    406  CB  PRO    29     -12.310 -15.149  27.841  1.00  0.00           C  
ATOM    407  HB2 PRO    29     -13.117 -15.326  28.551  1.00  0.00           H  
ATOM    408  HB3 PRO    29     -11.645 -14.388  28.249  1.00  0.00           H  
ATOM    409  CA  PRO    29     -12.823 -14.555  26.495  1.00  0.00           C  
ATOM    410  HA  PRO    29     -13.880 -14.801  26.400  1.00  0.00           H  
ATOM    411  C   PRO    29     -12.784 -12.992  26.478  1.00  0.00           C  
ATOM    412  O   PRO    29     -11.795 -12.465  26.037  1.00  0.00           O  
ATOM    413  N   GLY    30     -13.801 -12.349  27.055  1.00  0.00           N  
ATOM    414  H   GLY    30     -14.596 -12.894  27.358  1.00  0.00           H  
ATOM    415  CA  GLY    30     -14.018 -10.864  27.191  1.00  0.00           C  
ATOM    416  HA2 GLY    30     -14.335 -10.523  26.205  1.00  0.00           H  
ATOM    417  HA3 GLY    30     -14.836 -10.766  27.905  1.00  0.00           H  
ATOM    418  C   GLY    30     -12.848 -10.035  27.729  1.00  0.00           C  
ATOM    419  O   GLY    30     -12.728  -9.926  28.959  1.00  0.00           O  
ATOM    420  N   ALA    31     -12.088  -9.487  26.755  1.00  0.00           N  
ATOM    421  H   ALA    31     -12.281  -9.664  25.779  1.00  0.00           H  
ATOM    422  CA  ALA    31     -10.900  -8.703  26.962  1.00  0.00           C  
ATOM    423  HA  ALA    31     -10.711  -8.618  28.032  1.00  0.00           H  
ATOM    424  CB  ALA    31      -9.795  -9.358  26.249  1.00  0.00           C  
ATOM    425  HB1 ALA    31      -8.816  -9.010  26.579  1.00  0.00           H  
ATOM    426  HB2 ALA    31      -9.981  -9.091  25.209  1.00  0.00           H  
ATOM    427  HB3 ALA    31      -9.919 -10.441  26.273  1.00  0.00           H  
ATOM    428  C   ALA    31     -11.005  -7.206  26.700  1.00  0.00           C  
ATOM    429  O   ALA    31     -11.702  -6.749  25.781  1.00  0.00           O  
ATOM    430  N   THR    32     -10.306  -6.383  27.491  1.00  0.00           N  
ATOM    431  H   THR    32      -9.579  -6.772  28.073  1.00  0.00           H  
ATOM    432  CA  THR    32     -10.258  -4.956  27.156  1.00  0.00           C  
ATOM    433  HA  THR    32     -11.244  -4.587  26.874  1.00  0.00           H  
ATOM    434  CB  THR    32      -9.760  -3.964  28.332  1.00  0.00           C  
ATOM    435  HB  THR    32      -8.815  -4.279  28.774  1.00  0.00           H  
ATOM    436  CG2 THR    32      -9.729  -2.524  27.988  1.00  0.00           C  
ATOM    437 HG21 THR    32     -10.697  -2.083  28.226  1.00  0.00           H  
ATOM    438 HG22 THR    32      -9.510  -2.233  26.960  1.00  0.00           H  
ATOM    439 HG23 THR    32      -9.004  -2.043  28.645  1.00  0.00           H  
ATOM    440  OG1 THR    32     -10.516  -4.140  29.520  1.00  0.00           O  
ATOM    441  HG1 THR    32     -10.406  -5.047  29.815  1.00  0.00           H  
ATOM    442  C   THR    32      -9.314  -4.731  25.956  1.00  0.00           C  
ATOM    443  O   THR    32      -8.104  -4.989  26.051  1.00  0.00           O  
ATOM    444  N   ILE    33      -9.861  -4.151  24.866  1.00  0.00           N  
ATOM    445  H   ILE    33     -10.808  -3.808  24.940  1.00  0.00           H  
ATOM    446  CA  ILE    33      -9.155  -3.809  23.672  1.00  0.00           C  
ATOM    447  HA  ILE    33      -8.167  -4.270  23.679  1.00  0.00           H  
ATOM    448  CB  ILE    33      -9.941  -4.451  22.468  1.00  0.00           C  
ATOM    449  HB  ILE    33     -10.868  -3.913  22.268  1.00  0.00           H  
ATOM    450  CG2 ILE    33      -8.991  -4.363  21.277  1.00  0.00           C  
ATOM    451 HG21 ILE    33      -9.315  -4.906  20.390  1.00  0.00           H  
ATOM    452 HG22 ILE    33      -8.001  -4.710  21.575  1.00  0.00           H  
ATOM    453 HG23 ILE    33      -8.803  -3.311  21.061  1.00  0.00           H  
ATOM    454  CG1 ILE    33     -10.404  -5.874  22.707  1.00  0.00           C  
ATOM    455 HG12 ILE    33     -11.298  -5.850  23.330  1.00  0.00           H  
ATOM    456 HG13 ILE    33      -9.631  -6.450  23.216  1.00  0.00           H  
ATOM    457  CD1 ILE    33     -10.906  -6.742  21.535  1.00  0.00           C  
ATOM    458 HD11 ILE    33     -11.122  -7.752  21.885  1.00  0.00           H  
ATOM    459 HD12 ILE    33     -10.110  -6.780  20.792  1.00  0.00           H  
ATOM    460 HD13 ILE    33     -11.742  -6.289  21.001  1.00  0.00           H  
ATOM    461  C   ILE    33      -9.096  -2.223  23.566  1.00  0.00           C  
ATOM    462  O   ILE    33     -10.015  -1.496  23.981  1.00  0.00           O  
ATOM    463  N   ALA    34      -8.032  -1.692  22.990  1.00  0.00           N  
ATOM    464  H   ALA    34      -7.286  -2.294  22.674  1.00  0.00           H  
ATOM    465  CA  ALA    34      -8.049  -0.423  22.256  1.00  0.00           C  
ATOM    466  HA  ALA    34      -9.082  -0.148  22.042  1.00  0.00           H  
ATOM    467  CB  ALA    34      -7.298   0.624  23.126  1.00  0.00           C  
ATOM    468  HB1 ALA    34      -7.825   0.776  24.068  1.00  0.00           H  
ATOM    469  HB2 ALA    34      -6.234   0.411  23.222  1.00  0.00           H  
ATOM    470  HB3 ALA    34      -7.430   1.580  22.619  1.00  0.00           H  
ATOM    471  C   ALA    34      -7.312  -0.315  20.962  1.00  0.00           C  
ATOM    472  O   ALA    34      -6.408  -1.118  20.659  1.00  0.00           O  
ATOM    473  N   MET    35      -7.693   0.762  20.288  1.00  0.00           N  
ATOM    474  H   MET    35      -8.402   1.398  20.622  1.00  0.00           H  
ATOM    475  CA  MET    35      -7.124   0.993  19.007  1.00  0.00           C  
ATOM    476  HA  MET    35      -6.214   0.409  18.873  1.00  0.00           H  
ATOM    477  CB  MET    35      -8.134   0.668  17.871  1.00  0.00           C  
ATOM    478  HB2 MET    35      -9.071   1.188  18.073  1.00  0.00           H  
ATOM    479  HB3 MET    35      -7.616   1.097  17.013  1.00  0.00           H  
ATOM    480  CG  MET    35      -8.621  -0.772  17.688  1.00  0.00           C  
ATOM    481  HG2 MET    35      -7.695  -1.333  17.555  1.00  0.00           H  
ATOM    482  HG3 MET    35      -9.091  -1.185  18.580  1.00  0.00           H  
ATOM    483  SD  MET    35      -9.564  -1.176  16.172  1.00  0.00           S  
ATOM    484  CE  MET    35      -8.280  -1.249  15.021  1.00  0.00           C  
ATOM    485  HE1 MET    35      -7.470  -0.568  15.283  1.00  0.00           H  
ATOM    486  HE2 MET    35      -8.667  -1.121  14.010  1.00  0.00           H  
ATOM    487  HE3 MET    35      -7.784  -2.210  15.157  1.00  0.00           H  
ATOM    488  C   MET    35      -6.687   2.521  18.954  1.00  0.00           C  
ATOM    489  O   MET    35      -7.447   3.320  19.438  1.00  0.00           O  
ATOM    490  N   PHE    36      -5.571   2.808  18.252  1.00  0.00           N  
ATOM    491  H   PHE    36      -5.117   2.121  17.667  1.00  0.00           H  
ATOM    492  CA  PHE    36      -5.107   4.205  18.202  1.00  0.00           C  
ATOM    493  HA  PHE    36      -5.812   4.949  18.572  1.00  0.00           H  
ATOM    494  CB  PHE    36      -3.970   4.414  19.159  1.00  0.00           C  
ATOM    495  HB2 PHE    36      -3.244   3.608  19.056  1.00  0.00           H  
ATOM    496  HB3 PHE    36      -3.483   5.337  18.844  1.00  0.00           H  
ATOM    497  CG  PHE    36      -4.261   4.464  20.671  1.00  0.00           C  
ATOM    498  CD1 PHE    36      -4.544   5.709  21.290  1.00  0.00           C  
ATOM    499  HD1 PHE    36      -4.269   6.603  20.750  1.00  0.00           H  
ATOM    500  CE1 PHE    36      -4.890   5.795  22.632  1.00  0.00           C  
ATOM    501  HE1 PHE    36      -4.983   6.772  23.083  1.00  0.00           H  
ATOM    502  CZ  PHE    36      -5.044   4.659  23.419  1.00  0.00           C  
ATOM    503  HZ  PHE    36      -5.376   4.804  24.436  1.00  0.00           H  
ATOM    504  CE2 PHE    36      -4.807   3.329  22.828  1.00  0.00           C  
ATOM    505  HE2 PHE    36      -5.028   2.435  23.393  1.00  0.00           H  
ATOM    506  CD2 PHE    36      -4.434   3.279  21.421  1.00  0.00           C  
ATOM    507  HD2 PHE    36      -4.522   2.343  20.890  1.00  0.00           H  
ATOM    508  C   PHE    36      -4.732   4.487  16.755  1.00  0.00           C  
ATOM    509  O   PHE    36      -3.962   3.657  16.193  1.00  0.00           O  
ATOM    510  N   GLU    37      -5.171   5.583  16.165  1.00  0.00           N  
ATOM    511  H   GLU    37      -5.696   6.242  16.723  1.00  0.00           H  
ATOM    512  CA  GLU    37      -4.871   5.988  14.787  1.00  0.00           C  
ATOM    513  HA  GLU    37      -4.003   5.408  14.474  1.00  0.00           H  
ATOM    514  CB  GLU    37      -6.082   5.557  13.993  1.00  0.00           C  
ATOM    515  HB2 GLU    37      -6.916   5.856  14.628  1.00  0.00           H  
ATOM    516  HB3 GLU    37      -6.051   4.498  13.739  1.00  0.00           H  
ATOM    517  CG  GLU    37      -6.253   6.263  12.596  1.00  0.00           C  
ATOM    518  HG2 GLU    37      -6.256   7.353  12.582  1.00  0.00           H  
ATOM    519  HG3 GLU    37      -7.122   5.947  12.019  1.00  0.00           H  
ATOM    520  CD  GLU    37      -5.191   5.721  11.716  1.00  0.00           C  
ATOM    521  OE1 GLU    37      -5.197   4.499  11.372  1.00  0.00           O  
ATOM    522  OE2 GLU    37      -4.286   6.441  11.206  1.00  0.00           O  
ATOM    523  C   GLU    37      -4.537   7.509  14.692  1.00  0.00           C  
ATOM    524  O   GLU    37      -5.227   8.338  15.280  1.00  0.00           O  
ATOM    525  N   VAL    38      -3.608   7.927  13.819  1.00  0.00           N  
ATOM    526  H   VAL    38      -3.012   7.316  13.279  1.00  0.00           H  
ATOM    527  CA  VAL    38      -3.198   9.293  13.671  1.00  0.00           C  
ATOM    528  HA  VAL    38      -3.276   9.732  14.665  1.00  0.00           H  
ATOM    529  CB  VAL    38      -1.761   9.463  13.199  1.00  0.00           C  
ATOM    530  HB  VAL    38      -1.252   8.608  13.646  1.00  0.00           H  
ATOM    531  CG1 VAL    38      -1.561   9.225  11.690  1.00  0.00           C  
ATOM    532 HG11 VAL    38      -0.543   8.863  11.552  1.00  0.00           H  
ATOM    533 HG12 VAL    38      -2.259   8.504  11.263  1.00  0.00           H  
ATOM    534 HG13 VAL    38      -1.452  10.198  11.211  1.00  0.00           H  
ATOM    535  CG2 VAL    38      -1.074  10.791  13.697  1.00  0.00           C  
ATOM    536 HG21 VAL    38      -0.155  11.016  13.156  1.00  0.00           H  
ATOM    537 HG22 VAL    38      -0.845  10.805  14.763  1.00  0.00           H  
ATOM    538 HG23 VAL    38      -1.724  11.600  13.364  1.00  0.00           H  
ATOM    539  C   VAL    38      -4.112  10.114  12.691  1.00  0.00           C  
ATOM    540  O   VAL    38      -4.200  11.322  12.876  1.00  0.00           O  
ATOM    541  N   GLY    39      -4.871   9.565  11.658  1.00  0.00           N  
ATOM    542  H   GLY    39      -4.856   8.557  11.602  1.00  0.00           H  
ATOM    543  CA  GLY    39      -5.897  10.304  10.937  1.00  0.00           C  
ATOM    544  HA2 GLY    39      -5.450  11.137  10.393  1.00  0.00           H  
ATOM    545  HA3 GLY    39      -6.250   9.649  10.142  1.00  0.00           H  
ATOM    546  C   GLY    39      -7.106  10.708  11.755  1.00  0.00           C  
ATOM    547  O   GLY    39      -7.349  10.094  12.782  1.00  0.00           O  
ATOM    548  N   PRO    40      -8.001  11.617  11.286  1.00  0.00           N  
ATOM    549  CD  PRO    40      -7.814  12.524  10.197  1.00  0.00           C  
ATOM    550  HD2 PRO    40      -6.765  12.586   9.908  1.00  0.00           H  
ATOM    551  HD3 PRO    40      -8.321  12.170   9.299  1.00  0.00           H  
ATOM    552  CG  PRO    40      -8.522  13.730  10.654  1.00  0.00           C  
ATOM    553  HG2 PRO    40      -8.855  14.402   9.863  1.00  0.00           H  
ATOM    554  HG3 PRO    40      -7.895  14.195  11.415  1.00  0.00           H  
ATOM    555  CB  PRO    40      -9.729  13.166  11.308  1.00  0.00           C  
ATOM    556  HB2 PRO    40     -10.523  13.148  10.561  1.00  0.00           H  
ATOM    557  HB3 PRO    40     -10.106  13.736  12.157  1.00  0.00           H  
ATOM    558  CA  PRO    40      -9.324  11.763  11.816  1.00  0.00           C  
ATOM    559  HA  PRO    40      -9.366  11.658  12.900  1.00  0.00           H  
ATOM    560  C   PRO    40     -10.287  10.735  11.277  1.00  0.00           C  
ATOM    561  O   PRO    40      -9.968  10.163  10.203  1.00  0.00           O  
ATOM    562  N   THR    41     -11.488  10.569  11.890  1.00  0.00           N  
ATOM    563  H   THR    41     -11.614  10.958  12.814  1.00  0.00           H  
ATOM    564  CA  THR    41     -12.649   9.863  11.239  1.00  0.00           C  
ATOM    565  HA  THR    41     -12.301   8.998  10.676  1.00  0.00           H  
ATOM    566  CB  THR    41     -13.741   9.508  12.294  1.00  0.00           C  
ATOM    567  HB  THR    41     -14.098  10.453  12.701  1.00  0.00           H  
ATOM    568  CG2 THR    41     -14.978   8.837  11.716  1.00  0.00           C  
ATOM    569 HG21 THR    41     -15.552   9.487  11.055  1.00  0.00           H  
ATOM    570 HG22 THR    41     -14.545   7.981  11.199  1.00  0.00           H  
ATOM    571 HG23 THR    41     -15.676   8.566  12.508  1.00  0.00           H  
ATOM    572  OG1 THR    41     -13.158   8.705  13.284  1.00  0.00           O  
ATOM    573  HG1 THR    41     -12.700   9.200  13.966  1.00  0.00           H  
ATOM    574  C   THR    41     -13.263  10.744  10.145  1.00  0.00           C  
ATOM    575  O   THR    41     -13.574  11.880  10.421  1.00  0.00           O  
ATOM    576  N   VAL    42     -13.415  10.153   8.935  1.00  0.00           N  
ATOM    577  H   VAL    42     -12.973   9.246   8.881  1.00  0.00           H  
ATOM    578  CA  VAL    42     -14.034  10.712   7.731  1.00  0.00           C  
ATOM    579  HA  VAL    42     -14.438  11.699   7.955  1.00  0.00           H  
ATOM    580  CB  VAL    42     -12.983  10.978   6.659  1.00  0.00           C  
ATOM    581  HB  VAL    42     -13.462  11.570   5.878  1.00  0.00           H  
ATOM    582  CG1 VAL    42     -11.985  12.036   7.120  1.00  0.00           C  
ATOM    583 HG11 VAL    42     -12.557  12.742   7.723  1.00  0.00           H  
ATOM    584 HG12 VAL    42     -11.504  12.595   6.317  1.00  0.00           H  
ATOM    585 HG13 VAL    42     -11.194  11.484   7.626  1.00  0.00           H  
ATOM    586  CG2 VAL    42     -12.319   9.666   6.116  1.00  0.00           C  
ATOM    587 HG21 VAL    42     -13.132   9.126   5.631  1.00  0.00           H  
ATOM    588 HG22 VAL    42     -11.994   9.010   6.924  1.00  0.00           H  
ATOM    589 HG23 VAL    42     -11.601   9.840   5.316  1.00  0.00           H  
ATOM    590  C   VAL    42     -15.228   9.898   7.179  1.00  0.00           C  
ATOM    591  O   VAL    42     -16.099  10.361   6.524  1.00  0.00           O  
ATOM    592  N   SER    43     -15.304   8.568   7.470  1.00  0.00           N  
ATOM    593  H   SER    43     -14.530   8.131   7.949  1.00  0.00           H  
ATOM    594  CA  SER    43     -16.266   7.584   6.858  1.00  0.00           C  
ATOM    595  HA  SER    43     -16.744   8.116   6.035  1.00  0.00           H  
ATOM    596  CB  SER    43     -15.428   6.380   6.354  1.00  0.00           C  
ATOM    597  HB2 SER    43     -14.951   5.879   7.197  1.00  0.00           H  
ATOM    598  HB3 SER    43     -14.660   6.866   5.753  1.00  0.00           H  
ATOM    599  OG  SER    43     -16.245   5.625   5.516  1.00  0.00           O  
ATOM    600  HG  SER    43     -15.762   4.850   5.220  1.00  0.00           H  
ATOM    601  C   SER    43     -17.350   7.202   7.844  1.00  0.00           C  
ATOM    602  O   SER    43     -17.231   7.454   9.019  1.00  0.00           O  
ATOM    603  N   ASN    44     -18.469   6.629   7.442  1.00  0.00           N  
ATOM    604  H   ASN    44     -18.440   6.300   6.487  1.00  0.00           H  
ATOM    605  CA  ASN    44     -19.590   6.314   8.317  1.00  0.00           C  
ATOM    606  HA  ASN    44     -19.278   6.310   9.361  1.00  0.00           H  
ATOM    607  CB  ASN    44     -20.613   7.435   8.163  1.00  0.00           C  
ATOM    608  HB2 ASN    44     -20.114   8.372   8.408  1.00  0.00           H  
ATOM    609  HB3 ASN    44     -20.942   7.291   7.134  1.00  0.00           H  
ATOM    610  CG  ASN    44     -21.803   7.436   9.095  1.00  0.00           C  
ATOM    611  OD1 ASN    44     -22.016   6.479   9.883  1.00  0.00           O  
ATOM    612  ND2 ASN    44     -22.529   8.540   9.040  1.00  0.00           N  
ATOM    613 HD21 ASN    44     -22.185   9.258   8.419  1.00  0.00           H  
ATOM    614 HD22 ASN    44     -23.497   8.502   9.325  1.00  0.00           H  
ATOM    615  C   ASN    44     -20.204   4.974   7.878  1.00  0.00           C  
ATOM    616  O   ASN    44     -20.794   4.972   6.833  1.00  0.00           O  
ATOM    617  N   PRO    45     -20.226   3.900   8.699  1.00  0.00           N  
ATOM    618  CD  PRO    45     -20.936   2.744   8.330  1.00  0.00           C  
ATOM    619  HD2 PRO    45     -21.824   2.989   7.746  1.00  0.00           H  
ATOM    620  HD3 PRO    45     -20.328   2.077   7.718  1.00  0.00           H  
ATOM    621  CG  PRO    45     -21.122   2.062   9.702  1.00  0.00           C  
ATOM    622  HG2 PRO    45     -21.167   0.974   9.745  1.00  0.00           H  
ATOM    623  HG3 PRO    45     -22.032   2.432  10.173  1.00  0.00           H  
ATOM    624  CB  PRO    45     -19.987   2.497  10.571  1.00  0.00           C  
ATOM    625  HB2 PRO    45     -19.170   1.822  10.320  1.00  0.00           H  
ATOM    626  HB3 PRO    45     -20.198   2.574  11.638  1.00  0.00           H  
ATOM    627  CA  PRO    45     -19.562   3.830  10.006  1.00  0.00           C  
ATOM    628  HA  PRO    45     -20.023   4.613  10.609  1.00  0.00           H  
ATOM    629  C   PRO    45     -17.984   4.060   9.907  1.00  0.00           C  
ATOM    630  O   PRO    45     -17.471   4.103   8.795  1.00  0.00           O  
ATOM    631  N   PRO    46     -17.253   4.204  11.026  1.00  0.00           N  
ATOM    632  CD  PRO    46     -17.775   4.251  12.357  1.00  0.00           C  
ATOM    633  HD2 PRO    46     -17.751   3.291  12.872  1.00  0.00           H  
ATOM    634  HD3 PRO    46     -18.816   4.574  12.369  1.00  0.00           H  
ATOM    635  CG  PRO    46     -17.028   5.279  13.111  1.00  0.00           C  
ATOM    636  HG2 PRO    46     -17.539   6.212  12.873  1.00  0.00           H  
ATOM    637  HG3 PRO    46     -17.057   5.084  14.183  1.00  0.00           H  
ATOM    638  CB  PRO    46     -15.685   5.163  12.466  1.00  0.00           C  
ATOM    639  HB2 PRO    46     -15.137   6.090  12.638  1.00  0.00           H  
ATOM    640  HB3 PRO    46     -15.191   4.277  12.866  1.00  0.00           H  
ATOM    641  CA  PRO    46     -16.002   4.987  10.971  1.00  0.00           C  
ATOM    642  HA  PRO    46     -16.169   5.967  10.524  1.00  0.00           H  
ATOM    643  C   PRO    46     -14.879   4.341  10.236  1.00  0.00           C  
ATOM    644  O   PRO    46     -14.069   5.111   9.700  1.00  0.00           O  
ATOM    645  N   GLY    47     -14.839   3.003  10.089  1.00  0.00           N  
ATOM    646  H   GLY    47     -15.531   2.431  10.552  1.00  0.00           H  
ATOM    647  CA  GLY    47     -13.880   2.301   9.173  1.00  0.00           C  
ATOM    648  HA2 GLY    47     -13.011   2.866   8.835  1.00  0.00           H  
ATOM    649  HA3 GLY    47     -13.509   1.458   9.756  1.00  0.00           H  
ATOM    650  C   GLY    47     -14.436   1.835   7.809  1.00  0.00           C  
ATOM    651  O   GLY    47     -13.691   1.234   7.007  1.00  0.00           O  
ATOM    652  N   ALA    48     -15.672   2.309   7.484  1.00  0.00           N  
ATOM    653  H   ALA    48     -16.215   2.821   8.165  1.00  0.00           H  
ATOM    654  CA  ALA    48     -16.286   1.886   6.202  1.00  0.00           C  
ATOM    655  HA  ALA    48     -16.295   0.798   6.268  1.00  0.00           H  
ATOM    656  CB  ALA    48     -17.708   2.353   6.189  1.00  0.00           C  
ATOM    657  HB1 ALA    48     -17.729   3.434   6.322  1.00  0.00           H  
ATOM    658  HB2 ALA    48     -18.163   1.865   7.051  1.00  0.00           H  
ATOM    659  HB3 ALA    48     -18.214   1.956   5.308  1.00  0.00           H  
ATOM    660  C   ALA    48     -15.508   2.417   5.000  1.00  0.00           C  
ATOM    661  O   ALA    48     -15.001   3.511   5.085  1.00  0.00           O  
ATOM    662  N   HID    49     -15.396   1.676   3.861  1.00  0.00           N  
ATOM    663  H   HID    49     -15.582   0.686   3.934  1.00  0.00           H  
ATOM    664  CA  HID    49     -14.924   2.071   2.517  1.00  0.00           C  
ATOM    665  HA  HID    49     -13.847   2.193   2.636  1.00  0.00           H  
ATOM    666  CB  HID    49     -15.037   0.861   1.593  1.00  0.00           C  
ATOM    667  HB2 HID    49     -14.398   0.092   2.027  1.00  0.00           H  
ATOM    668  HB3 HID    49     -16.069   0.533   1.464  1.00  0.00           H  
ATOM    669  CG  HID    49     -14.420   1.159   0.323  1.00  0.00           C  
ATOM    670  ND1 HID    49     -13.037   1.100   0.134  1.00  0.00           N  
ATOM    671  HD1 HID    49     -12.262   0.875   0.742  1.00  0.00           H  
ATOM    672  CE1 HID    49     -12.872   1.531  -1.138  1.00  0.00           C  
ATOM    673  HE1 HID    49     -11.864   1.476  -1.522  1.00  0.00           H  
ATOM    674  NE2 HID    49     -13.998   1.687  -1.817  1.00  0.00           N  
ATOM    675  CD2 HID    49     -15.005   1.535  -0.807  1.00  0.00           C  
ATOM    676  HD2 HID    49     -16.080   1.524  -0.906  1.00  0.00           H  
ATOM    677  C   HID    49     -15.651   3.359   2.041  1.00  0.00           C  
ATOM    678  O   HID    49     -16.878   3.294   1.811  1.00  0.00           O  
ATOM    679  N   VAL    50     -14.903   4.442   1.685  1.00  0.00           N  
ATOM    680  H   VAL    50     -13.896   4.372   1.652  1.00  0.00           H  
ATOM    681  CA  VAL    50     -15.505   5.790   1.520  1.00  0.00           C  
ATOM    682  HA  VAL    50     -16.057   5.920   2.451  1.00  0.00           H  
ATOM    683  CB  VAL    50     -14.363   6.860   1.481  1.00  0.00           C  
ATOM    684  HB  VAL    50     -13.584   6.299   0.965  1.00  0.00           H  
ATOM    685  CG1 VAL    50     -14.654   8.253   0.880  1.00  0.00           C  
ATOM    686 HG11 VAL    50     -14.488   8.125  -0.190  1.00  0.00           H  
ATOM    687 HG12 VAL    50     -15.694   8.531   1.049  1.00  0.00           H  
ATOM    688 HG13 VAL    50     -14.058   9.120   1.166  1.00  0.00           H  
ATOM    689  CG2 VAL    50     -13.873   6.958   2.873  1.00  0.00           C  
ATOM    690 HG21 VAL    50     -13.059   7.668   3.020  1.00  0.00           H  
ATOM    691 HG22 VAL    50     -14.729   7.180   3.509  1.00  0.00           H  
ATOM    692 HG23 VAL    50     -13.512   5.988   3.216  1.00  0.00           H  
ATOM    693  C   VAL    50     -16.395   5.932   0.314  1.00  0.00           C  
ATOM    694  O   VAL    50     -17.467   6.497   0.430  1.00  0.00           O  
ATOM    695  N   LYS    51     -16.091   5.254  -0.771  1.00  0.00           N  
ATOM    696  H   LYS    51     -15.310   4.623  -0.662  1.00  0.00           H  
ATOM    697  CA  LYS    51     -16.964   5.265  -1.978  1.00  0.00           C  
ATOM    698  HA  LYS    51     -17.053   6.280  -2.365  1.00  0.00           H  
ATOM    699  CB  LYS    51     -16.304   4.551  -3.153  1.00  0.00           C  
ATOM    700  HB2 LYS    51     -16.172   3.490  -2.943  1.00  0.00           H  
ATOM    701  HB3 LYS    51     -17.057   4.560  -3.941  1.00  0.00           H  
ATOM    702  CG  LYS    51     -14.854   4.945  -3.588  1.00  0.00           C  
ATOM    703  HG2 LYS    51     -14.707   6.024  -3.545  1.00  0.00           H  
ATOM    704  HG3 LYS    51     -14.199   4.469  -2.858  1.00  0.00           H  
ATOM    705  CD  LYS    51     -14.480   4.442  -4.938  1.00  0.00           C  
ATOM    706  HD2 LYS    51     -15.013   5.009  -5.701  1.00  0.00           H  
ATOM    707  HD3 LYS    51     -14.583   3.376  -5.143  1.00  0.00           H  
ATOM    708  CE  LYS    51     -13.036   4.766  -5.109  1.00  0.00           C  
ATOM    709  HE2 LYS    51     -13.028   5.787  -5.491  1.00  0.00           H  
ATOM    710  HE3 LYS    51     -12.419   4.741  -4.210  1.00  0.00           H  
ATOM    711  NZ  LYS    51     -12.421   3.782  -6.105  1.00  0.00           N  
ATOM    712  HZ1 LYS    51     -11.451   4.040  -6.210  1.00  0.00           H  
ATOM    713  HZ2 LYS    51     -12.974   3.787  -6.950  1.00  0.00           H  
ATOM    714  HZ3 LYS    51     -12.539   2.879  -5.667  1.00  0.00           H  
ATOM    715  C   LYS    51     -18.351   4.547  -1.741  1.00  0.00           C  
ATOM    716  O   LYS    51     -19.238   4.858  -2.579  1.00  0.00           O  
ATOM    717  N   ASN    52     -18.585   3.768  -0.660  1.00  0.00           N  
ATOM    718  H   ASN    52     -17.846   3.558  -0.004  1.00  0.00           H  
ATOM    719  CA  ASN    52     -19.936   3.320  -0.350  1.00  0.00           C  
ATOM    720  HA  ASN    52     -20.429   2.934  -1.242  1.00  0.00           H  
ATOM    721  CB  ASN    52     -19.728   2.113   0.613  1.00  0.00           C  
ATOM    722  HB2 ASN    52     -20.695   1.719   0.924  1.00  0.00           H  
ATOM    723  HB3 ASN    52     -19.411   2.588   1.542  1.00  0.00           H  
ATOM    724  CG  ASN    52     -18.880   0.937   0.107  1.00  0.00           C  
ATOM    725  OD1 ASN    52     -18.492   0.769  -1.056  1.00  0.00           O  
ATOM    726  ND2 ASN    52     -18.460   0.264   1.068  1.00  0.00           N  
ATOM    727 HD21 ASN    52     -18.729   0.444   2.025  1.00  0.00           H  
ATOM    728 HD22 ASN    52     -17.767  -0.424   0.812  1.00  0.00           H  
ATOM    729  C   ASN    52     -20.874   4.358   0.327  1.00  0.00           C  
ATOM    730  O   ASN    52     -22.045   4.239   0.188  1.00  0.00           O  
ATOM    731  N   ILE    53     -20.381   5.453   0.872  1.00  0.00           N  
ATOM    732  H   ILE    53     -19.387   5.633   0.881  1.00  0.00           H  
ATOM    733  CA  ILE    53     -21.147   6.186   1.878  1.00  0.00           C  
ATOM    734  HA  ILE    53     -21.705   5.417   2.412  1.00  0.00           H  
ATOM    735  CB  ILE    53     -20.238   6.919   2.964  1.00  0.00           C  
ATOM    736  HB  ILE    53     -20.938   7.225   3.742  1.00  0.00           H  
ATOM    737  CG2 ILE    53     -19.214   5.897   3.554  1.00  0.00           C  
ATOM    738 HG21 ILE    53     -19.552   4.866   3.663  1.00  0.00           H  
ATOM    739 HG22 ILE    53     -18.295   5.933   2.970  1.00  0.00           H  
ATOM    740 HG23 ILE    53     -18.945   6.196   4.567  1.00  0.00           H  
ATOM    741  CG1 ILE    53     -19.658   8.226   2.302  1.00  0.00           C  
ATOM    742 HG12 ILE    53     -19.443   7.938   1.273  1.00  0.00           H  
ATOM    743 HG13 ILE    53     -20.379   9.039   2.220  1.00  0.00           H  
ATOM    744  CD1 ILE    53     -18.300   8.748   2.944  1.00  0.00           C  
ATOM    745 HD11 ILE    53     -18.047   9.722   2.524  1.00  0.00           H  
ATOM    746 HD12 ILE    53     -18.541   8.977   3.982  1.00  0.00           H  
ATOM    747 HD13 ILE    53     -17.562   7.963   2.776  1.00  0.00           H  
ATOM    748  C   ILE    53     -22.265   7.114   1.296  1.00  0.00           C  
ATOM    749  O   ILE    53     -22.153   7.619   0.156  1.00  0.00           O  
ATOM    750  N   GLU    54     -23.301   7.361   2.074  1.00  0.00           N  
ATOM    751  H   GLU    54     -23.328   6.938   2.990  1.00  0.00           H  
ATOM    752  CA  GLU    54     -24.360   8.277   1.644  1.00  0.00           C  
ATOM    753  HA  GLU    54     -24.578   7.993   0.615  1.00  0.00           H  
ATOM    754  CB  GLU    54     -25.629   8.140   2.514  1.00  0.00           C  
ATOM    755  HB2 GLU    54     -25.353   8.309   3.555  1.00  0.00           H  
ATOM    756  HB3 GLU    54     -26.275   9.011   2.409  1.00  0.00           H  
ATOM    757  CG  GLU    54     -26.409   6.861   2.222  1.00  0.00           C  
ATOM    758  HG2 GLU    54     -27.475   7.011   2.393  1.00  0.00           H  
ATOM    759  HG3 GLU    54     -25.907   6.105   2.826  1.00  0.00           H  
ATOM    760  CD  GLU    54     -26.301   6.316   0.832  1.00  0.00           C  
ATOM    761  OE1 GLU    54     -25.751   5.181   0.686  1.00  0.00           O  
ATOM    762  OE2 GLU    54     -26.828   6.932  -0.113  1.00  0.00           O  
ATOM    763  C   GLU    54     -24.036   9.797   1.692  1.00  0.00           C  
ATOM    764  O   GLU    54     -24.776  10.524   1.028  1.00  0.00           O  
ATOM    765  N   ASP    55     -23.133  10.407   2.447  1.00  0.00           N  
ATOM    766  H   ASP    55     -22.406   9.817   2.825  1.00  0.00           H  
ATOM    767  CA  ASP    55     -23.013  11.885   2.610  1.00  0.00           C  
ATOM    768  HA  ASP    55     -23.953  12.391   2.393  1.00  0.00           H  
ATOM    769  CB  ASP    55     -22.610  12.155   4.064  1.00  0.00           C  
ATOM    770  HB2 ASP    55     -23.459  11.920   4.707  1.00  0.00           H  
ATOM    771  HB3 ASP    55     -21.739  11.575   4.371  1.00  0.00           H  
ATOM    772  CG  ASP    55     -22.382  13.658   4.373  1.00  0.00           C  
ATOM    773  OD1 ASP    55     -23.080  14.416   3.747  1.00  0.00           O  
ATOM    774  OD2 ASP    55     -21.354  14.045   5.042  1.00  0.00           O  
ATOM    775  C   ASP    55     -21.904  12.460   1.720  1.00  0.00           C  
ATOM    776  O   ASP    55     -20.704  12.237   1.981  1.00  0.00           O  
ATOM    777  N   PRO    56     -22.249  13.424   0.810  1.00  0.00           N  
ATOM    778  CD  PRO    56     -23.623  13.732   0.346  1.00  0.00           C  
ATOM    779  HD2 PRO    56     -24.352  12.945   0.538  1.00  0.00           H  
ATOM    780  HD3 PRO    56     -23.966  14.624   0.870  1.00  0.00           H  
ATOM    781  CG  PRO    56     -23.506  14.169  -1.095  1.00  0.00           C  
ATOM    782  HG2 PRO    56     -24.262  14.918  -1.328  1.00  0.00           H  
ATOM    783  HG3 PRO    56     -23.582  13.331  -1.788  1.00  0.00           H  
ATOM    784  CB  PRO    56     -22.132  14.921  -0.962  1.00  0.00           C  
ATOM    785  HB2 PRO    56     -21.725  15.075  -1.962  1.00  0.00           H  
ATOM    786  HB3 PRO    56     -22.464  15.811  -0.428  1.00  0.00           H  
ATOM    787  CA  PRO    56     -21.296  14.121  -0.012  1.00  0.00           C  
ATOM    788  HA  PRO    56     -20.654  13.424  -0.551  1.00  0.00           H  
ATOM    789  C   PRO    56     -20.371  15.031   0.779  1.00  0.00           C  
ATOM    790  O   PRO    56     -19.215  15.291   0.326  1.00  0.00           O  
ATOM    791  N   ASP    57     -20.790  15.539   1.943  1.00  0.00           N  
ATOM    792  H   ASP    57     -21.741  15.562   2.282  1.00  0.00           H  
ATOM    793  CA  ASP    57     -19.817  16.433   2.671  1.00  0.00           C  
ATOM    794  HA  ASP    57     -19.281  17.126   2.022  1.00  0.00           H  
ATOM    795  CB  ASP    57     -20.527  17.393   3.603  1.00  0.00           C  
ATOM    796  HB2 ASP    57     -20.585  16.900   4.573  1.00  0.00           H  
ATOM    797  HB3 ASP    57     -19.813  18.161   3.899  1.00  0.00           H  
ATOM    798  CG  ASP    57     -21.890  18.025   3.240  1.00  0.00           C  
ATOM    799  OD1 ASP    57     -22.362  18.823   4.100  1.00  0.00           O  
ATOM    800  OD2 ASP    57     -22.451  17.827   2.083  1.00  0.00           O  
ATOM    801  C   ASP    57     -18.708  15.525   3.351  1.00  0.00           C  
ATOM    802  O   ASP    57     -17.578  16.013   3.514  1.00  0.00           O  
ATOM    803  N   SER    58     -19.043  14.248   3.645  1.00  0.00           N  
ATOM    804  H   SER    58     -20.006  13.948   3.585  1.00  0.00           H  
ATOM    805  CA  SER    58     -18.056  13.193   4.073  1.00  0.00           C  
ATOM    806  HA  SER    58     -17.532  13.524   4.969  1.00  0.00           H  
ATOM    807  CB  SER    58     -18.742  11.939   4.497  1.00  0.00           C  
ATOM    808  HB2 SER    58     -19.304  11.450   3.700  1.00  0.00           H  
ATOM    809  HB3 SER    58     -18.014  11.160   4.721  1.00  0.00           H  
ATOM    810  OG  SER    58     -19.501  12.299   5.623  1.00  0.00           O  
ATOM    811  HG  SER    58     -20.134  12.994   5.424  1.00  0.00           H  
ATOM    812  C   SER    58     -17.040  12.929   3.024  1.00  0.00           C  
ATOM    813  O   SER    58     -15.815  13.066   3.172  1.00  0.00           O  
ATOM    814  N   ARG    59     -17.479  12.606   1.799  1.00  0.00           N  
ATOM    815  H   ARG    59     -18.478  12.458   1.805  1.00  0.00           H  
ATOM    816  CA  ARG    59     -16.646  12.466   0.557  1.00  0.00           C  
ATOM    817  HA  ARG    59     -16.044  11.557   0.586  1.00  0.00           H  
ATOM    818  CB  ARG    59     -17.693  12.194  -0.487  1.00  0.00           C  
ATOM    819  HB2 ARG    59     -18.531  12.887  -0.414  1.00  0.00           H  
ATOM    820  HB3 ARG    59     -17.193  12.331  -1.446  1.00  0.00           H  
ATOM    821  CG  ARG    59     -18.193  10.777  -0.441  1.00  0.00           C  
ATOM    822  HG2 ARG    59     -18.854  10.795   0.425  1.00  0.00           H  
ATOM    823  HG3 ARG    59     -17.352  10.085  -0.388  1.00  0.00           H  
ATOM    824  CD  ARG    59     -19.101  10.576  -1.729  1.00  0.00           C  
ATOM    825  HD2 ARG    59     -19.773  11.425  -1.854  1.00  0.00           H  
ATOM    826  HD3 ARG    59     -18.461  10.424  -2.599  1.00  0.00           H  
ATOM    827  NE  ARG    59     -19.974   9.403  -1.609  1.00  0.00           N  
ATOM    828  HE  ARG    59     -20.786   9.536  -1.023  1.00  0.00           H  
ATOM    829  CZ  ARG    59     -19.900   8.325  -2.430  1.00  0.00           C  
ATOM    830  NH1 ARG    59     -18.976   8.132  -3.320  1.00  0.00           N  
ATOM    831 HH11 ARG    59     -18.216   8.755  -3.552  1.00  0.00           H  
ATOM    832 HH12 ARG    59     -19.075   7.335  -3.932  1.00  0.00           H  
ATOM    833  NH2 ARG    59     -20.791   7.397  -2.381  1.00  0.00           N  
ATOM    834 HH21 ARG    59     -21.577   7.496  -1.754  1.00  0.00           H  
ATOM    835 HH22 ARG    59     -20.614   6.505  -2.821  1.00  0.00           H  
ATOM    836  C   ARG    59     -15.778  13.700   0.263  1.00  0.00           C  
ATOM    837  O   ARG    59     -14.714  13.535  -0.271  1.00  0.00           O  
ATOM    838  N   SER    60     -16.217  14.921   0.646  1.00  0.00           N  
ATOM    839  H   SER    60     -17.205  15.015   0.834  1.00  0.00           H  
ATOM    840  CA  SER    60     -15.514  16.218   0.604  1.00  0.00           C  
ATOM    841  HA  SER    60     -14.901  16.329  -0.291  1.00  0.00           H  
ATOM    842  CB  SER    60     -16.509  17.442   0.527  1.00  0.00           C  
ATOM    843  HB2 SER    60     -16.997  17.216  -0.421  1.00  0.00           H  
ATOM    844  HB3 SER    60     -17.187  17.348   1.375  1.00  0.00           H  
ATOM    845  OG  SER    60     -15.844  18.682   0.587  1.00  0.00           O  
ATOM    846  HG  SER    60     -16.559  19.320   0.528  1.00  0.00           H  
ATOM    847  C   SER    60     -14.461  16.350   1.746  1.00  0.00           C  
ATOM    848  O   SER    60     -13.297  16.703   1.445  1.00  0.00           O  
ATOM    849  N   LEU    61     -14.777  16.004   3.035  1.00  0.00           N  
ATOM    850  H   LEU    61     -15.758  15.989   3.276  1.00  0.00           H  
ATOM    851  CA  LEU    61     -13.750  15.974   4.118  1.00  0.00           C  
ATOM    852  HA  LEU    61     -13.291  16.959   4.202  1.00  0.00           H  
ATOM    853  CB  LEU    61     -14.493  15.556   5.384  1.00  0.00           C  
ATOM    854  HB2 LEU    61     -14.753  14.518   5.172  1.00  0.00           H  
ATOM    855  HB3 LEU    61     -15.488  15.998   5.424  1.00  0.00           H  
ATOM    856  CG  LEU    61     -13.864  15.751   6.767  1.00  0.00           C  
ATOM    857  HG  LEU    61     -13.021  15.061   6.758  1.00  0.00           H  
ATOM    858  CD1 LEU    61     -13.359  17.178   7.085  1.00  0.00           C  
ATOM    859 HD11 LEU    61     -12.593  17.374   6.335  1.00  0.00           H  
ATOM    860 HD12 LEU    61     -12.895  17.110   8.069  1.00  0.00           H  
ATOM    861 HD13 LEU    61     -14.084  17.985   7.190  1.00  0.00           H  
ATOM    862  CD2 LEU    61     -14.727  15.217   7.911  1.00  0.00           C  
ATOM    863 HD21 LEU    61     -14.926  14.150   7.822  1.00  0.00           H  
ATOM    864 HD22 LEU    61     -15.724  15.659   7.920  1.00  0.00           H  
ATOM    865 HD23 LEU    61     -14.217  15.220   8.875  1.00  0.00           H  
ATOM    866  C   LEU    61     -12.680  14.941   3.719  1.00  0.00           C  
ATOM    867  O   LEU    61     -11.486  15.245   3.917  1.00  0.00           O  
ATOM    868  N   ALA    62     -12.973  13.740   3.160  1.00  0.00           N  
ATOM    869  H   ALA    62     -13.936  13.440   3.197  1.00  0.00           H  
ATOM    870  CA  ALA    62     -11.996  12.697   3.004  1.00  0.00           C  
ATOM    871  HA  ALA    62     -11.365  12.622   3.890  1.00  0.00           H  
ATOM    872  CB  ALA    62     -12.712  11.372   2.709  1.00  0.00           C  
ATOM    873  HB1 ALA    62     -12.079  10.488   2.791  1.00  0.00           H  
ATOM    874  HB2 ALA    62     -13.626  11.263   3.291  1.00  0.00           H  
ATOM    875  HB3 ALA    62     -13.088  11.411   1.687  1.00  0.00           H  
ATOM    876  C   ALA    62     -10.969  13.099   1.901  1.00  0.00           C  
ATOM    877  O   ALA    62      -9.880  12.600   1.861  1.00  0.00           O  
ATOM    878  N   GLN    63     -11.328  13.913   0.920  1.00  0.00           N  
ATOM    879  H   GLN    63     -12.281  14.229   0.811  1.00  0.00           H  
ATOM    880  CA  GLN    63     -10.390  14.621   0.003  1.00  0.00           C  
ATOM    881  HA  GLN    63      -9.596  13.964  -0.351  1.00  0.00           H  
ATOM    882  CB  GLN    63     -11.199  15.109  -1.281  1.00  0.00           C  
ATOM    883  HB2 GLN    63     -10.637  15.804  -1.904  1.00  0.00           H  
ATOM    884  HB3 GLN    63     -12.179  15.453  -0.949  1.00  0.00           H  
ATOM    885  CG  GLN    63     -11.439  13.930  -2.189  1.00  0.00           C  
ATOM    886  HG2 GLN    63     -10.518  13.506  -2.589  1.00  0.00           H  
ATOM    887  HG3 GLN    63     -11.908  13.103  -1.656  1.00  0.00           H  
ATOM    888  CD  GLN    63     -12.386  14.322  -3.293  1.00  0.00           C  
ATOM    889  OE1 GLN    63     -12.014  14.751  -4.363  1.00  0.00           O  
ATOM    890  NE2 GLN    63     -13.672  14.442  -3.108  1.00  0.00           N  
ATOM    891 HE21 GLN    63     -14.047  14.218  -2.197  1.00  0.00           H  
ATOM    892 HE22 GLN    63     -14.206  14.838  -3.869  1.00  0.00           H  
ATOM    893  C   GLN    63      -9.642  15.749   0.657  1.00  0.00           C  
ATOM    894  O   GLN    63      -8.442  15.845   0.626  1.00  0.00           O  
ATOM    895  N   ARG    64     -10.319  16.659   1.395  1.00  0.00           N  
ATOM    896  H   ARG    64     -11.323  16.550   1.427  1.00  0.00           H  
ATOM    897  CA  ARG    64      -9.649  17.679   2.134  1.00  0.00           C  
ATOM    898  HA  ARG    64      -9.204  18.437   1.490  1.00  0.00           H  
ATOM    899  CB  ARG    64     -10.699  18.383   2.885  1.00  0.00           C  
ATOM    900  HB2 ARG    64     -10.271  18.601   3.864  1.00  0.00           H  
ATOM    901  HB3 ARG    64     -11.540  17.702   3.015  1.00  0.00           H  
ATOM    902  CG  ARG    64     -11.092  19.752   2.230  1.00  0.00           C  
ATOM    903  HG2 ARG    64     -11.522  20.430   2.967  1.00  0.00           H  
ATOM    904  HG3 ARG    64     -10.293  20.409   1.888  1.00  0.00           H  
ATOM    905  CD  ARG    64     -12.180  19.680   1.117  1.00  0.00           C  
ATOM    906  HD2 ARG    64     -13.000  19.082   1.515  1.00  0.00           H  
ATOM    907  HD3 ARG    64     -12.534  20.708   1.049  1.00  0.00           H  
ATOM    908  NE  ARG    64     -11.599  19.245  -0.214  1.00  0.00           N  
ATOM    909  HE  ARG    64     -10.591  19.266  -0.287  1.00  0.00           H  
ATOM    910  CZ  ARG    64     -12.189  18.778  -1.309  1.00  0.00           C  
ATOM    911  NH1 ARG    64     -13.423  18.462  -1.247  1.00  0.00           N  
ATOM    912 HH11 ARG    64     -13.911  18.731  -0.404  1.00  0.00           H  
ATOM    913 HH12 ARG    64     -14.032  18.024  -1.923  1.00  0.00           H  
ATOM    914  NH2 ARG    64     -11.593  18.434  -2.401  1.00  0.00           N  
ATOM    915 HH21 ARG    64     -10.584  18.471  -2.442  1.00  0.00           H  
ATOM    916 HH22 ARG    64     -12.123  18.063  -3.176  1.00  0.00           H  
ATOM    917  C   ARG    64      -8.530  17.157   3.082  1.00  0.00           C  
ATOM    918  O   ARG    64      -7.691  17.956   3.501  1.00  0.00           O  
ATOM    919  N   ALA    65      -8.616  15.896   3.538  1.00  0.00           N  
ATOM    920  H   ALA    65      -9.316  15.238   3.228  1.00  0.00           H  
ATOM    921  CA  ALA    65      -7.767  15.419   4.556  1.00  0.00           C  
ATOM    922  HA  ALA    65      -7.807  16.058   5.439  1.00  0.00           H  
ATOM    923  CB  ALA    65      -8.298  14.048   4.964  1.00  0.00           C  
ATOM    924  HB1 ALA    65      -7.647  13.573   5.698  1.00  0.00           H  
ATOM    925  HB2 ALA    65      -9.339  14.084   5.286  1.00  0.00           H  
ATOM    926  HB3 ALA    65      -8.297  13.452   4.051  1.00  0.00           H  
ATOM    927  C   ALA    65      -6.334  15.204   4.050  1.00  0.00           C  
ATOM    928  O   ALA    65      -5.297  15.284   4.742  1.00  0.00           O  
ATOM    929  N   SER    66      -6.316  14.846   2.763  1.00  0.00           N  
ATOM    930  H   SER    66      -7.227  14.836   2.326  1.00  0.00           H  
ATOM    931  CA  SER    66      -5.225  14.551   1.862  1.00  0.00           C  
ATOM    932  HA  SER    66      -4.378  14.114   2.390  1.00  0.00           H  
ATOM    933  CB  SER    66      -5.488  13.561   0.703  1.00  0.00           C  
ATOM    934  HB2 SER    66      -4.546  13.257   0.247  1.00  0.00           H  
ATOM    935  HB3 SER    66      -6.061  14.038  -0.092  1.00  0.00           H  
ATOM    936  OG  SER    66      -6.170  12.428   1.284  1.00  0.00           O  
ATOM    937  HG  SER    66      -5.510  12.128   1.913  1.00  0.00           H  
ATOM    938  C   SER    66      -4.629  15.809   1.191  1.00  0.00           C  
ATOM    939  O   SER    66      -3.454  15.882   0.911  1.00  0.00           O  
ATOM    940  N   GLU    67      -5.505  16.755   0.926  1.00  0.00           N  
ATOM    941  H   GLU    67      -6.449  16.486   1.162  1.00  0.00           H  
ATOM    942  CA  GLU    67      -5.122  18.014   0.202  1.00  0.00           C  
ATOM    943  HA  GLU    67      -4.595  17.886  -0.743  1.00  0.00           H  
ATOM    944  CB  GLU    67      -6.410  18.822  -0.204  1.00  0.00           C  
ATOM    945  HB2 GLU    67      -7.143  18.643   0.582  1.00  0.00           H  
ATOM    946  HB3 GLU    67      -6.137  19.878  -0.187  1.00  0.00           H  
ATOM    947  CG  GLU    67      -6.912  18.287  -1.581  1.00  0.00           C  
ATOM    948  HG2 GLU    67      -6.850  17.212  -1.748  1.00  0.00           H  
ATOM    949  HG3 GLU    67      -6.212  18.635  -2.340  1.00  0.00           H  
ATOM    950  CD  GLU    67      -8.312  18.699  -1.981  1.00  0.00           C  
ATOM    951  OE1 GLU    67      -8.820  18.399  -3.072  1.00  0.00           O  
ATOM    952  OE2 GLU    67      -8.919  19.468  -1.238  1.00  0.00           O  
ATOM    953  C   GLU    67      -4.166  18.858   1.108  1.00  0.00           C  
ATOM    954  O   GLU    67      -4.499  18.944   2.291  1.00  0.00           O  
ATOM    955  N   GLY    68      -3.056  19.347   0.535  1.00  0.00           N  
ATOM    956  H   GLY    68      -2.959  19.346  -0.471  1.00  0.00           H  
ATOM    957  CA  GLY    68      -1.856  19.847   1.223  1.00  0.00           C  
ATOM    958  HA2 GLY    68      -1.141  19.043   1.049  1.00  0.00           H  
ATOM    959  HA3 GLY    68      -1.988  19.905   2.304  1.00  0.00           H  
ATOM    960  C   GLY    68      -1.230  21.016   0.610  1.00  0.00           C  
ATOM    961  O   GLY    68      -1.850  21.727  -0.206  1.00  0.00           O  
ATOM    962  N   PRO    69       0.033  21.394   0.935  1.00  0.00           N  
ATOM    963  CD  PRO    69       0.735  20.817   2.069  1.00  0.00           C  
ATOM    964  HD2 PRO    69       0.150  20.852   2.989  1.00  0.00           H  
ATOM    965  HD3 PRO    69       1.087  19.794   1.932  1.00  0.00           H  
ATOM    966  CG  PRO    69       1.923  21.688   2.380  1.00  0.00           C  
ATOM    967  HG2 PRO    69       2.750  21.062   2.717  1.00  0.00           H  
ATOM    968  HG3 PRO    69       1.677  22.349   3.212  1.00  0.00           H  
ATOM    969  CB  PRO    69       2.211  22.313   1.054  1.00  0.00           C  
ATOM    970  HB2 PRO    69       2.604  23.319   1.203  1.00  0.00           H  
ATOM    971  HB3 PRO    69       2.888  21.768   0.396  1.00  0.00           H  
ATOM    972  CA  PRO    69       0.936  22.374   0.266  1.00  0.00           C  
ATOM    973  HA  PRO    69       0.431  23.326   0.436  1.00  0.00           H  
ATOM    974  C   PRO    69       1.093  22.190  -1.227  1.00  0.00           C  
ATOM    975  O   PRO    69       0.833  21.177  -1.788  1.00  0.00           O  
ATOM    976  N   GLY    70       1.658  23.243  -1.849  1.00  0.00           N  
ATOM    977  H   GLY    70       1.733  24.156  -1.423  1.00  0.00           H  
ATOM    978  CA  GLY    70       2.078  23.311  -3.245  1.00  0.00           C  
ATOM    979  HA2 GLY    70       2.280  24.366  -3.428  1.00  0.00           H  
ATOM    980  HA3 GLY    70       3.043  22.814  -3.339  1.00  0.00           H  
ATOM    981  C   GLY    70       0.965  22.910  -4.292  1.00  0.00           C  
ATOM    982  O   GLY    70      -0.219  23.272  -4.197  1.00  0.00           O  
ATOM    983  N   ALA    71       1.413  22.172  -5.329  1.00  0.00           N  
ATOM    984  H   ALA    71       2.392  21.923  -5.330  1.00  0.00           H  
ATOM    985  CA  ALA    71       0.493  21.589  -6.315  1.00  0.00           C  
ATOM    986  HA  ALA    71      -0.159  22.343  -6.755  1.00  0.00           H  
ATOM    987  CB  ALA    71       1.336  20.920  -7.466  1.00  0.00           C  
ATOM    988  HB1 ALA    71       1.937  20.079  -7.120  1.00  0.00           H  
ATOM    989  HB2 ALA    71       1.903  21.718  -7.945  1.00  0.00           H  
ATOM    990  HB3 ALA    71       0.640  20.458  -8.166  1.00  0.00           H  
ATOM    991  C   ALA    71      -0.495  20.571  -5.711  1.00  0.00           C  
ATOM    992  O   ALA    71      -1.573  20.419  -6.279  1.00  0.00           O  
ATOM    993  N   GLY    72      -0.250  19.977  -4.575  1.00  0.00           N  
ATOM    994  H   GLY    72       0.685  20.129  -4.226  1.00  0.00           H  
ATOM    995  CA  GLY    72      -1.262  19.107  -3.943  1.00  0.00           C  
ATOM    996  HA2 GLY    72      -0.751  18.463  -3.228  1.00  0.00           H  
ATOM    997  HA3 GLY    72      -1.659  18.525  -4.774  1.00  0.00           H  
ATOM    998  C   GLY    72      -2.393  19.817  -3.206  1.00  0.00           C  
ATOM    999  O   GLY    72      -3.267  19.157  -2.611  1.00  0.00           O  
ATOM   1000  N   ALA    73      -2.677  21.128  -3.349  1.00  0.00           N  
ATOM   1001  H   ALA    73      -2.125  21.646  -4.018  1.00  0.00           H  
ATOM   1002  CA  ALA    73      -3.833  21.837  -2.821  1.00  0.00           C  
ATOM   1003  HA  ALA    73      -3.908  21.524  -1.779  1.00  0.00           H  
ATOM   1004  CB  ALA    73      -3.525  23.363  -2.961  1.00  0.00           C  
ATOM   1005  HB1 ALA    73      -3.686  23.599  -4.013  1.00  0.00           H  
ATOM   1006  HB2 ALA    73      -4.222  23.999  -2.415  1.00  0.00           H  
ATOM   1007  HB3 ALA    73      -2.517  23.572  -2.604  1.00  0.00           H  
ATOM   1008  C   ALA    73      -5.175  21.323  -3.551  1.00  0.00           C  
ATOM   1009  O   ALA    73      -6.272  21.726  -3.071  1.00  0.00           O  
ATOM   1010  N   ALA    74      -5.181  20.546  -4.621  1.00  0.00           N  
ATOM   1011  H   ALA    74      -4.295  20.397  -5.083  1.00  0.00           H  
ATOM   1012  CA  ALA    74      -6.358  19.904  -5.223  1.00  0.00           C  
ATOM   1013  HA  ALA    74      -7.232  20.025  -4.584  1.00  0.00           H  
ATOM   1014  CB  ALA    74      -6.811  20.708  -6.447  1.00  0.00           C  
ATOM   1015  HB1 ALA    74      -5.967  20.900  -7.110  1.00  0.00           H  
ATOM   1016  HB2 ALA    74      -7.529  20.130  -7.028  1.00  0.00           H  
ATOM   1017  HB3 ALA    74      -7.184  21.644  -6.030  1.00  0.00           H  
ATOM   1018  C   ALA    74      -6.063  18.405  -5.434  1.00  0.00           C  
ATOM   1019  O   ALA    74      -4.941  17.988  -5.728  1.00  0.00           O  
ATOM   1020  N   THR    75      -7.080  17.580  -5.266  1.00  0.00           N  
ATOM   1021  H   THR    75      -7.982  17.940  -4.990  1.00  0.00           H  
ATOM   1022  CA  THR    75      -7.068  16.103  -5.424  1.00  0.00           C  
ATOM   1023  HA  THR    75      -6.279  15.747  -4.762  1.00  0.00           H  
ATOM   1024  CB  THR    75      -8.351  15.516  -4.920  1.00  0.00           C  
ATOM   1025  HB  THR    75      -9.145  15.997  -5.491  1.00  0.00           H  
ATOM   1026  CG2 THR    75      -8.386  13.993  -5.029  1.00  0.00           C  
ATOM   1027 HG21 THR    75      -9.394  13.816  -4.654  1.00  0.00           H  
ATOM   1028 HG22 THR    75      -8.308  13.680  -6.070  1.00  0.00           H  
ATOM   1029 HG23 THR    75      -7.579  13.629  -4.394  1.00  0.00           H  
ATOM   1030  OG1 THR    75      -8.485  15.731  -3.550  1.00  0.00           O  
ATOM   1031  HG1 THR    75      -8.746  16.639  -3.382  1.00  0.00           H  
ATOM   1032  C   THR    75      -6.801  15.764  -6.914  1.00  0.00           C  
ATOM   1033  O   THR    75      -7.379  16.393  -7.798  1.00  0.00           O  
ATOM   1034  N   VAL    76      -5.995  14.750  -7.224  1.00  0.00           N  
ATOM   1035  H   VAL    76      -5.486  14.285  -6.486  1.00  0.00           H  
ATOM   1036  CA  VAL    76      -5.687  14.409  -8.604  1.00  0.00           C  
ATOM   1037  HA  VAL    76      -5.354  15.291  -9.152  1.00  0.00           H  
ATOM   1038  CB  VAL    76      -4.450  13.421  -8.705  1.00  0.00           C  
ATOM   1039  HB  VAL    76      -3.608  13.891  -8.196  1.00  0.00           H  
ATOM   1040  CG1 VAL    76      -4.735  12.055  -8.146  1.00  0.00           C  
ATOM   1041 HG11 VAL    76      -3.835  11.479  -7.933  1.00  0.00           H  
ATOM   1042 HG12 VAL    76      -5.339  12.059  -7.238  1.00  0.00           H  
ATOM   1043 HG13 VAL    76      -5.347  11.442  -8.808  1.00  0.00           H  
ATOM   1044  CG2 VAL    76      -4.081  13.251 -10.199  1.00  0.00           C  
ATOM   1045 HG21 VAL    76      -3.133  12.716 -10.257  1.00  0.00           H  
ATOM   1046 HG22 VAL    76      -4.830  12.681 -10.748  1.00  0.00           H  
ATOM   1047 HG23 VAL    76      -3.885  14.205 -10.690  1.00  0.00           H  
ATOM   1048  C   VAL    76      -6.883  13.852  -9.396  1.00  0.00           C  
ATOM   1049  O   VAL    76      -7.502  12.913  -8.944  1.00  0.00           O  
ATOM   1050  N   ASN    77      -7.241  14.528 -10.481  1.00  0.00           N  
ATOM   1051  H   ASN    77      -6.798  15.418 -10.658  1.00  0.00           H  
ATOM   1052  CA  ASN    77      -8.398  14.074 -11.335  1.00  0.00           C  
ATOM   1053  HA  ASN    77      -8.680  13.037 -11.152  1.00  0.00           H  
ATOM   1054  CB  ASN    77      -9.560  15.004 -11.249  1.00  0.00           C  
ATOM   1055  HB2 ASN    77      -9.373  15.929 -11.794  1.00  0.00           H  
ATOM   1056  HB3 ASN    77     -10.310  14.557 -11.901  1.00  0.00           H  
ATOM   1057  CG  ASN    77     -10.193  15.259  -9.876  1.00  0.00           C  
ATOM   1058  OD1 ASN    77     -10.732  16.352  -9.619  1.00  0.00           O  
ATOM   1059  ND2 ASN    77     -10.110  14.325  -8.968  1.00  0.00           N  
ATOM   1060 HD21 ASN    77      -9.644  13.488  -9.288  1.00  0.00           H  
ATOM   1061 HD22 ASN    77     -10.718  14.437  -8.169  1.00  0.00           H  
ATOM   1062  C   ASN    77      -7.847  13.898 -12.800  1.00  0.00           C  
ATOM   1063  O   ASN    77      -8.204  12.936 -13.492  1.00  0.00           O  
ATOM   1064  N   SER    78      -7.063  14.903 -13.260  1.00  0.00           N  
ATOM   1065  H   SER    78      -6.784  15.596 -12.580  1.00  0.00           H  
ATOM   1066  CA  SER    78      -6.415  14.978 -14.591  1.00  0.00           C  
ATOM   1067  HA  SER    78      -7.054  15.152 -15.457  1.00  0.00           H  
ATOM   1068  CB  SER    78      -5.605  16.281 -14.441  1.00  0.00           C  
ATOM   1069  HB2 SER    78      -5.141  16.266 -13.455  1.00  0.00           H  
ATOM   1070  HB3 SER    78      -6.185  17.204 -14.423  1.00  0.00           H  
ATOM   1071  OG  SER    78      -4.548  16.385 -15.393  1.00  0.00           O  
ATOM   1072  HG  SER    78      -4.903  16.627 -16.252  1.00  0.00           H  
ATOM   1073  C   SER    78      -5.444  13.750 -14.795  1.00  0.00           C  
ATOM   1074  O   SER    78      -4.654  13.371 -13.901  1.00  0.00           O  
ATOM   1075  N   PRO    79      -5.547  13.187 -15.998  1.00  0.00           N  
ATOM   1076  CD  PRO    79      -6.788  13.036 -16.839  1.00  0.00           C  
ATOM   1077  HD2 PRO    79      -7.603  12.901 -16.128  1.00  0.00           H  
ATOM   1078  HD3 PRO    79      -6.929  13.900 -17.488  1.00  0.00           H  
ATOM   1079  CG  PRO    79      -6.619  11.743 -17.611  1.00  0.00           C  
ATOM   1080  HG2 PRO    79      -7.130  11.699 -18.572  1.00  0.00           H  
ATOM   1081  HG3 PRO    79      -6.928  10.866 -17.042  1.00  0.00           H  
ATOM   1082  CB  PRO    79      -5.125  11.712 -17.779  1.00  0.00           C  
ATOM   1083  HB2 PRO    79      -4.663  10.730 -17.877  1.00  0.00           H  
ATOM   1084  HB3 PRO    79      -4.894  12.291 -18.673  1.00  0.00           H  
ATOM   1085  CA  PRO    79      -4.454  12.308 -16.519  1.00  0.00           C  
ATOM   1086  HA  PRO    79      -4.334  11.494 -15.804  1.00  0.00           H  
ATOM   1087  C   PRO    79      -3.107  12.939 -16.686  1.00  0.00           C  
ATOM   1088  O   PRO    79      -2.129  12.269 -16.365  1.00  0.00           O  
ATOM   1089  N   GLY    80      -3.118  14.233 -17.104  1.00  0.00           N  
ATOM   1090  H   GLY    80      -3.987  14.669 -17.376  1.00  0.00           H  
ATOM   1091  CA  GLY    80      -1.882  14.962 -17.260  1.00  0.00           C  
ATOM   1092  HA2 GLY    80      -1.335  14.510 -18.087  1.00  0.00           H  
ATOM   1093  HA3 GLY    80      -2.088  16.006 -17.495  1.00  0.00           H  
ATOM   1094  C   GLY    80      -0.999  15.072 -16.060  1.00  0.00           C  
ATOM   1095  O   GLY    80       0.197  14.915 -16.094  1.00  0.00           O  
ATOM   1096  N   ALA    81      -1.605  15.104 -14.897  1.00  0.00           N  
ATOM   1097  H   ALA    81      -2.612  15.027 -14.927  1.00  0.00           H  
ATOM   1098  CA  ALA    81      -0.873  15.193 -13.658  1.00  0.00           C  
ATOM   1099  HA  ALA    81      -0.223  16.068 -13.681  1.00  0.00           H  
ATOM   1100  CB  ALA    81      -1.916  15.554 -12.654  1.00  0.00           C  
ATOM   1101  HB1 ALA    81      -2.464  16.449 -12.950  1.00  0.00           H  
ATOM   1102  HB2 ALA    81      -1.492  15.732 -11.666  1.00  0.00           H  
ATOM   1103  HB3 ALA    81      -2.624  14.726 -12.628  1.00  0.00           H  
ATOM   1104  C   ALA    81      -0.089  13.956 -13.252  1.00  0.00           C  
ATOM   1105  O   ALA    81       0.980  13.982 -12.653  1.00  0.00           O  
ATOM   1106  N   VAL    82      -0.720  12.829 -13.487  1.00  0.00           N  
ATOM   1107  H   VAL    82      -1.630  12.971 -13.901  1.00  0.00           H  
ATOM   1108  CA  VAL    82      -0.067  11.530 -13.487  1.00  0.00           C  
ATOM   1109  HA  VAL    82       0.256  11.315 -12.468  1.00  0.00           H  
ATOM   1110  CB  VAL    82      -1.018  10.448 -13.726  1.00  0.00           C  
ATOM   1111  HB  VAL    82      -1.394  10.420 -14.748  1.00  0.00           H  
ATOM   1112  CG1 VAL    82      -0.427   9.064 -13.512  1.00  0.00           C  
ATOM   1113 HG11 VAL    82       0.302   8.683 -14.227  1.00  0.00           H  
ATOM   1114 HG12 VAL    82       0.020   8.964 -12.523  1.00  0.00           H  
ATOM   1115 HG13 VAL    82      -1.309   8.424 -13.541  1.00  0.00           H  
ATOM   1116  CG2 VAL    82      -2.323  10.620 -12.877  1.00  0.00           C  
ATOM   1117 HG21 VAL    82      -2.093  11.045 -11.900  1.00  0.00           H  
ATOM   1118 HG22 VAL    82      -2.999   9.773 -12.757  1.00  0.00           H  
ATOM   1119 HG23 VAL    82      -2.909  11.388 -13.383  1.00  0.00           H  
ATOM   1120  C   VAL    82       1.115  11.453 -14.489  1.00  0.00           C  
ATOM   1121  O   VAL    82       2.236  11.290 -14.144  1.00  0.00           O  
ATOM   1122  N   LYS    83       0.875  11.741 -15.789  1.00  0.00           N  
ATOM   1123  H   LYS    83      -0.073  11.735 -16.138  1.00  0.00           H  
ATOM   1124  CA  LYS    83       1.991  11.773 -16.819  1.00  0.00           C  
ATOM   1125  HA  LYS    83       2.474  10.797 -16.778  1.00  0.00           H  
ATOM   1126  CB  LYS    83       1.417  11.940 -18.283  1.00  0.00           C  
ATOM   1127  HB2 LYS    83       2.302  12.019 -18.914  1.00  0.00           H  
ATOM   1128  HB3 LYS    83       0.873  12.882 -18.336  1.00  0.00           H  
ATOM   1129  CG  LYS    83       0.588  10.747 -18.709  1.00  0.00           C  
ATOM   1130  HG2 LYS    83       1.026   9.788 -18.430  1.00  0.00           H  
ATOM   1131  HG3 LYS    83      -0.354  10.757 -18.162  1.00  0.00           H  
ATOM   1132  CD  LYS    83       0.284  10.726 -20.188  1.00  0.00           C  
ATOM   1133  HD2 LYS    83      -0.264  11.624 -20.471  1.00  0.00           H  
ATOM   1134  HD3 LYS    83      -0.293   9.825 -20.400  1.00  0.00           H  
ATOM   1135  CE  LYS    83       1.485  10.674 -21.098  1.00  0.00           C  
ATOM   1136  HE2 LYS    83       2.034  11.593 -20.893  1.00  0.00           H  
ATOM   1137  HE3 LYS    83       2.030   9.792 -20.761  1.00  0.00           H  
ATOM   1138  NZ  LYS    83       1.020  10.519 -22.502  1.00  0.00           N  
ATOM   1139  HZ1 LYS    83       1.754  10.828 -23.123  1.00  0.00           H  
ATOM   1140  HZ2 LYS    83       0.778   9.550 -22.651  1.00  0.00           H  
ATOM   1141  HZ3 LYS    83       0.169  11.017 -22.718  1.00  0.00           H  
ATOM   1142  C   LYS    83       3.008  12.887 -16.586  1.00  0.00           C  
ATOM   1143  O   LYS    83       4.183  12.734 -17.055  1.00  0.00           O  
ATOM   1144  N   SER    84       2.764  13.936 -15.864  1.00  0.00           N  
ATOM   1145  H   SER    84       1.823  14.074 -15.524  1.00  0.00           H  
ATOM   1146  CA  SER    84       3.774  14.894 -15.497  1.00  0.00           C  
ATOM   1147  HA  SER    84       4.571  14.863 -16.241  1.00  0.00           H  
ATOM   1148  CB  SER    84       3.343  16.277 -15.682  1.00  0.00           C  
ATOM   1149  HB2 SER    84       4.219  16.926 -15.667  1.00  0.00           H  
ATOM   1150  HB3 SER    84       2.895  16.334 -16.674  1.00  0.00           H  
ATOM   1151  OG  SER    84       2.361  16.635 -14.790  1.00  0.00           O  
ATOM   1152  HG  SER    84       1.655  17.088 -15.259  1.00  0.00           H  
ATOM   1153  C   SER    84       4.445  14.621 -14.104  1.00  0.00           C  
ATOM   1154  O   SER    84       5.302  15.400 -13.778  1.00  0.00           O  
ATOM   1155  N   GLY    85       4.109  13.564 -13.344  1.00  0.00           N  
ATOM   1156  H   GLY    85       3.514  12.825 -13.690  1.00  0.00           H  
ATOM   1157  CA  GLY    85       4.668  13.338 -12.021  1.00  0.00           C  
ATOM   1158  HA2 GLY    85       5.705  13.011 -11.948  1.00  0.00           H  
ATOM   1159  HA3 GLY    85       4.138  12.534 -11.509  1.00  0.00           H  
ATOM   1160  C   GLY    85       4.431  14.613 -11.159  1.00  0.00           C  
ATOM   1161  O   GLY    85       5.106  14.877 -10.151  1.00  0.00           O  
ATOM   1162  N   GLU    86       3.377  15.385 -11.408  1.00  0.00           N  
ATOM   1163  H   GLU    86       2.826  15.068 -12.193  1.00  0.00           H  
ATOM   1164  CA  GLU    86       2.881  16.405 -10.528  1.00  0.00           C  
ATOM   1165  HA  GLU    86       3.734  17.062 -10.354  1.00  0.00           H  
ATOM   1166  CB  GLU    86       1.893  17.338 -11.284  1.00  0.00           C  
ATOM   1167  HB2 GLU    86       2.282  17.609 -12.266  1.00  0.00           H  
ATOM   1168  HB3 GLU    86       0.952  16.788 -11.303  1.00  0.00           H  
ATOM   1169  CG  GLU    86       1.631  18.716 -10.598  1.00  0.00           C  
ATOM   1170  HG2 GLU    86       0.850  19.238 -11.152  1.00  0.00           H  
ATOM   1171  HG3 GLU    86       1.146  18.573  -9.633  1.00  0.00           H  
ATOM   1172  CD  GLU    86       2.889  19.481 -10.378  1.00  0.00           C  
ATOM   1173  OE1 GLU    86       3.558  19.245  -9.367  1.00  0.00           O  
ATOM   1174  OE2 GLU    86       3.321  20.202 -11.281  1.00  0.00           O  
ATOM   1175  C   GLU    86       2.454  15.988  -9.127  1.00  0.00           C  
ATOM   1176  O   GLU    86       2.026  14.818  -8.973  1.00  0.00           O  
ATOM   1177  N   ARG    87       2.536  16.831  -8.109  1.00  0.00           N  
ATOM   1178  H   ARG    87       2.976  17.720  -8.302  1.00  0.00           H  
ATOM   1179  CA  ARG    87       2.113  16.425  -6.720  1.00  0.00           C  
ATOM   1180  HA  ARG    87       2.212  15.342  -6.655  1.00  0.00           H  
ATOM   1181  CB  ARG    87       3.003  17.154  -5.658  1.00  0.00           C  
ATOM   1182  HB2 ARG    87       2.586  18.160  -5.607  1.00  0.00           H  
ATOM   1183  HB3 ARG    87       2.779  16.651  -4.718  1.00  0.00           H  
ATOM   1184  CG  ARG    87       4.512  17.173  -5.991  1.00  0.00           C  
ATOM   1185  HG2 ARG    87       4.505  17.576  -7.004  1.00  0.00           H  
ATOM   1186  HG3 ARG    87       5.081  17.707  -5.231  1.00  0.00           H  
ATOM   1187  CD  ARG    87       5.116  15.762  -6.067  1.00  0.00           C  
ATOM   1188  HD2 ARG    87       4.419  15.180  -6.670  1.00  0.00           H  
ATOM   1189  HD3 ARG    87       6.153  15.909  -6.370  1.00  0.00           H  
ATOM   1190  NE  ARG    87       5.219  15.172  -4.758  1.00  0.00           N  
ATOM   1191  HE  ARG    87       5.205  15.761  -3.938  1.00  0.00           H  
ATOM   1192  CZ  ARG    87       5.309  13.863  -4.490  1.00  0.00           C  
ATOM   1193  NH1 ARG    87       5.355  12.906  -5.310  1.00  0.00           N  
ATOM   1194 HH11 ARG    87       5.515  13.081  -6.292  1.00  0.00           H  
ATOM   1195 HH12 ARG    87       5.588  12.006  -4.916  1.00  0.00           H  
ATOM   1196  NH2 ARG    87       5.449  13.491  -3.230  1.00  0.00           N  
ATOM   1197 HH21 ARG    87       5.715  14.217  -2.580  1.00  0.00           H  
ATOM   1198 HH22 ARG    87       5.285  12.550  -2.903  1.00  0.00           H  
ATOM   1199  C   ARG    87       0.620  16.693  -6.364  1.00  0.00           C  
ATOM   1200  O   ARG    87       0.327  16.974  -5.183  1.00  0.00           O  
ATOM   1201  N   ARG    88      -0.290  16.572  -7.366  1.00  0.00           N  
ATOM   1202  H   ARG    88       0.035  16.163  -8.230  1.00  0.00           H  
ATOM   1203  CA  ARG    88      -1.741  16.588  -7.100  1.00  0.00           C  
ATOM   1204  HA  ARG    88      -2.108  17.387  -6.456  1.00  0.00           H  
ATOM   1205  CB  ARG    88      -2.582  16.412  -8.440  1.00  0.00           C  
ATOM   1206  HB2 ARG    88      -2.183  15.540  -8.959  1.00  0.00           H  
ATOM   1207  HB3 ARG    88      -3.633  16.307  -8.174  1.00  0.00           H  
ATOM   1208  CG  ARG    88      -2.598  17.642  -9.408  1.00  0.00           C  
ATOM   1209  HG2 ARG    88      -1.604  17.698  -9.853  1.00  0.00           H  
ATOM   1210  HG3 ARG    88      -3.387  17.469 -10.140  1.00  0.00           H  
ATOM   1211  CD  ARG    88      -2.840  18.977  -8.671  1.00  0.00           C  
ATOM   1212  HD2 ARG    88      -3.519  18.796  -7.838  1.00  0.00           H  
ATOM   1213  HD3 ARG    88      -1.868  19.396  -8.409  1.00  0.00           H  
ATOM   1214  NE  ARG    88      -3.342  20.002  -9.558  1.00  0.00           N  
ATOM   1215  HE  ARG    88      -3.866  19.671 -10.355  1.00  0.00           H  
ATOM   1216  CZ  ARG    88      -3.169  21.368  -9.469  1.00  0.00           C  
ATOM   1217  NH1 ARG    88      -3.578  22.234 -10.396  1.00  0.00           N  
ATOM   1218 HH11 ARG    88      -4.097  21.894 -11.193  1.00  0.00           H  
ATOM   1219 HH12 ARG    88      -3.407  23.223 -10.288  1.00  0.00           H  
ATOM   1220  NH2 ARG    88      -2.536  21.863  -8.503  1.00  0.00           N  
ATOM   1221 HH21 ARG    88      -2.296  22.843  -8.454  1.00  0.00           H  
ATOM   1222 HH22 ARG    88      -1.986  21.319  -7.853  1.00  0.00           H  
ATOM   1223  C   ARG    88      -1.956  15.311  -6.218  1.00  0.00           C  
ATOM   1224  O   ARG    88      -1.454  14.192  -6.526  1.00  0.00           O  
ATOM   1225  N   ALA    89      -2.657  15.517  -5.062  1.00  0.00           N  
ATOM   1226  H   ALA    89      -3.200  16.364  -4.978  1.00  0.00           H  
ATOM   1227  CA  ALA    89      -2.763  14.610  -3.903  1.00  0.00           C  
ATOM   1228  HA  ALA    89      -1.766  14.226  -3.684  1.00  0.00           H  
ATOM   1229  CB  ALA    89      -3.338  15.381  -2.695  1.00  0.00           C  
ATOM   1230  HB1 ALA    89      -4.272  15.912  -2.876  1.00  0.00           H  
ATOM   1231  HB2 ALA    89      -2.701  16.222  -2.422  1.00  0.00           H  
ATOM   1232  HB3 ALA    89      -3.470  14.702  -1.852  1.00  0.00           H  
ATOM   1233  C   ALA    89      -3.706  13.462  -4.359  1.00  0.00           C  
ATOM   1234  O   ALA    89      -4.637  13.724  -5.143  1.00  0.00           O  
ATOM   1235  N   ARG    90      -3.574  12.289  -3.769  1.00  0.00           N  
ATOM   1236  H   ARG    90      -3.064  12.320  -2.898  1.00  0.00           H  
ATOM   1237  CA  ARG    90      -4.430  11.103  -3.966  1.00  0.00           C  
ATOM   1238  HA  ARG    90      -4.910  11.179  -4.942  1.00  0.00           H  
ATOM   1239  CB  ARG    90      -3.442   9.923  -4.037  1.00  0.00           C  
ATOM   1240  HB2 ARG    90      -2.936   9.916  -3.072  1.00  0.00           H  
ATOM   1241  HB3 ARG    90      -3.979   8.977  -3.965  1.00  0.00           H  
ATOM   1242  CG  ARG    90      -2.559  10.023  -5.288  1.00  0.00           C  
ATOM   1243  HG2 ARG    90      -1.942  10.911  -5.148  1.00  0.00           H  
ATOM   1244  HG3 ARG    90      -3.134  10.263  -6.182  1.00  0.00           H  
ATOM   1245  CD  ARG    90      -1.653   8.820  -5.565  1.00  0.00           C  
ATOM   1246  HD2 ARG    90      -0.983   8.560  -4.744  1.00  0.00           H  
ATOM   1247  HD3 ARG    90      -1.147   9.045  -6.504  1.00  0.00           H  
ATOM   1248  NE  ARG    90      -2.630   7.665  -5.819  1.00  0.00           N  
ATOM   1249  HE  ARG    90      -3.548   7.775  -5.413  1.00  0.00           H  
ATOM   1250  CZ  ARG    90      -2.331   6.479  -6.299  1.00  0.00           C  
ATOM   1251  NH1 ARG    90      -1.132   6.203  -6.763  1.00  0.00           N  
ATOM   1252 HH11 ARG    90      -0.369   6.865  -6.782  1.00  0.00           H  
ATOM   1253 HH12 ARG    90      -0.946   5.233  -6.971  1.00  0.00           H  
ATOM   1254  NH2 ARG    90      -3.199   5.489  -6.262  1.00  0.00           N  
ATOM   1255 HH21 ARG    90      -4.146   5.812  -6.121  1.00  0.00           H  
ATOM   1256 HH22 ARG    90      -2.832   4.608  -6.593  1.00  0.00           H  
ATOM   1257  C   ARG    90      -5.475  10.942  -2.837  1.00  0.00           C  
ATOM   1258  O   ARG    90      -5.175  11.145  -1.679  1.00  0.00           O  
ATOM   1259  N   PRO    91      -6.725  10.669  -3.205  1.00  0.00           N  
ATOM   1260  CD  PRO    91      -7.118  10.098  -4.488  1.00  0.00           C  
ATOM   1261  HD2 PRO    91      -6.497   9.232  -4.714  1.00  0.00           H  
ATOM   1262  HD3 PRO    91      -7.058  10.882  -5.244  1.00  0.00           H  
ATOM   1263  CG  PRO    91      -8.506   9.636  -4.383  1.00  0.00           C  
ATOM   1264  HG2 PRO    91      -9.138   9.780  -5.259  1.00  0.00           H  
ATOM   1265  HG3 PRO    91      -8.534   8.569  -4.160  1.00  0.00           H  
ATOM   1266  CB  PRO    91      -9.089  10.372  -3.172  1.00  0.00           C  
ATOM   1267  HB2 PRO    91      -9.781   9.722  -2.636  1.00  0.00           H  
ATOM   1268  HB3 PRO    91      -9.485  11.312  -3.554  1.00  0.00           H  
ATOM   1269  CA  PRO    91      -7.829  10.640  -2.308  1.00  0.00           C  
ATOM   1270  HA  PRO    91      -7.923  11.645  -1.896  1.00  0.00           H  
ATOM   1271  C   PRO    91      -7.638   9.671  -1.071  1.00  0.00           C  
ATOM   1272  O   PRO    91      -7.348   8.466  -1.196  1.00  0.00           O  
ATOM   1273  N   GLY    92      -7.920  10.257   0.108  1.00  0.00           N  
ATOM   1274  H   GLY    92      -8.200  11.228   0.111  1.00  0.00           H  
ATOM   1275  CA  GLY    92      -7.635   9.710   1.418  1.00  0.00           C  
ATOM   1276  HA2 GLY    92      -8.277   8.871   1.687  1.00  0.00           H  
ATOM   1277  HA3 GLY    92      -7.855  10.476   2.161  1.00  0.00           H  
ATOM   1278  C   GLY    92      -6.184   9.184   1.677  1.00  0.00           C  
ATOM   1279  O   GLY    92      -5.975   8.410   2.649  1.00  0.00           O  
ATOM   1280  N   THR    93      -5.251   9.458   0.804  1.00  0.00           N  
ATOM   1281  H   THR    93      -5.407  10.152   0.087  1.00  0.00           H  
ATOM   1282  CA  THR    93      -3.890   8.909   0.808  1.00  0.00           C  
ATOM   1283  HA  THR    93      -3.560   8.682   1.822  1.00  0.00           H  
ATOM   1284  CB  THR    93      -3.733   7.660  -0.153  1.00  0.00           C  
ATOM   1285  HB  THR    93      -2.668   7.434  -0.095  1.00  0.00           H  
ATOM   1286  CG2 THR    93      -4.424   6.421   0.438  1.00  0.00           C  
ATOM   1287 HG21 THR    93      -4.046   6.234   1.444  1.00  0.00           H  
ATOM   1288 HG22 THR    93      -4.370   5.557  -0.224  1.00  0.00           H  
ATOM   1289 HG23 THR    93      -5.455   6.686   0.672  1.00  0.00           H  
ATOM   1290  OG1 THR    93      -4.134   7.847  -1.530  1.00  0.00           O  
ATOM   1291  HG1 THR    93      -3.664   8.679  -1.629  1.00  0.00           H  
ATOM   1292  C   THR    93      -2.971   9.998   0.427  1.00  0.00           C  
ATOM   1293  O   THR    93      -2.785  10.264  -0.764  1.00  0.00           O  
ATOM   1294  N   TYR    94      -2.388  10.668   1.366  1.00  0.00           N  
ATOM   1295  H   TYR    94      -2.476  10.414   2.340  1.00  0.00           H  
ATOM   1296  CA  TYR    94      -1.586  11.837   1.166  1.00  0.00           C  
ATOM   1297  HA  TYR    94      -2.114  12.462   0.446  1.00  0.00           H  
ATOM   1298  CB  TYR    94      -1.554  12.774   2.371  1.00  0.00           C  
ATOM   1299  HB2 TYR    94      -1.248  13.777   2.074  1.00  0.00           H  
ATOM   1300  HB3 TYR    94      -2.595  12.899   2.667  1.00  0.00           H  
ATOM   1301  CG  TYR    94      -0.674  12.298   3.467  1.00  0.00           C  
ATOM   1302  CD1 TYR    94       0.665  12.540   3.455  1.00  0.00           C  
ATOM   1303  HD1 TYR    94       1.199  13.057   2.672  1.00  0.00           H  
ATOM   1304  CE1 TYR    94       1.496  12.012   4.476  1.00  0.00           C  
ATOM   1305  HE1 TYR    94       2.565  12.085   4.340  1.00  0.00           H  
ATOM   1306  CZ  TYR    94       0.890  11.275   5.527  1.00  0.00           C  
ATOM   1307  OH  TYR    94       1.707  10.749   6.494  1.00  0.00           O  
ATOM   1308  HH  TYR    94       2.588  11.124   6.418  1.00  0.00           H  
ATOM   1309  CE2 TYR    94      -0.486  10.974   5.530  1.00  0.00           C  
ATOM   1310  HE2 TYR    94      -0.901  10.309   6.274  1.00  0.00           H  
ATOM   1311  CD2 TYR    94      -1.227  11.456   4.431  1.00  0.00           C  
ATOM   1312  HD2 TYR    94      -2.274  11.192   4.444  1.00  0.00           H  
ATOM   1313  C   TYR    94      -0.168  11.583   0.553  1.00  0.00           C  
ATOM   1314  O   TYR    94       0.424  10.499   0.668  1.00  0.00           O  
ATOM   1315  N   LEU    95       0.230  12.513  -0.369  1.00  0.00           N  
ATOM   1316  H   LEU    95      -0.375  13.311  -0.499  1.00  0.00           H  
ATOM   1317  CA  LEU    95       1.598  12.518  -0.938  1.00  0.00           C  
ATOM   1318  HA  LEU    95       1.994  11.504  -0.987  1.00  0.00           H  
ATOM   1319  CB  LEU    95       1.601  13.083  -2.321  1.00  0.00           C  
ATOM   1320  HB2 LEU    95       1.413  14.156  -2.269  1.00  0.00           H  
ATOM   1321  HB3 LEU    95       2.616  12.888  -2.666  1.00  0.00           H  
ATOM   1322  CG  LEU    95       0.628  12.399  -3.258  1.00  0.00           C  
ATOM   1323  HG  LEU    95      -0.356  12.703  -2.899  1.00  0.00           H  
ATOM   1324  CD1 LEU    95       0.934  12.944  -4.653  1.00  0.00           C  
ATOM   1325 HD11 LEU    95       0.503  12.343  -5.454  1.00  0.00           H  
ATOM   1326 HD12 LEU    95       1.995  12.738  -4.793  1.00  0.00           H  
ATOM   1327 HD13 LEU    95       0.607  13.980  -4.742  1.00  0.00           H  
ATOM   1328  CD2 LEU    95       0.715  10.848  -3.284  1.00  0.00           C  
ATOM   1329 HD21 LEU    95      -0.122  10.546  -3.915  1.00  0.00           H  
ATOM   1330 HD22 LEU    95       1.668  10.525  -3.704  1.00  0.00           H  
ATOM   1331 HD23 LEU    95       0.609  10.411  -2.291  1.00  0.00           H  
ATOM   1332  C   LEU    95       2.620  13.242   0.002  1.00  0.00           C  
ATOM   1333  O   LEU    95       2.259  14.171   0.697  1.00  0.00           O  
ATOM   1334  N   LEU    96       3.825  12.720  -0.093  1.00  0.00           N  
ATOM   1335  H   LEU    96       4.042  11.936  -0.692  1.00  0.00           H  
ATOM   1336  CA  LEU    96       4.949  13.159   0.742  1.00  0.00           C  
ATOM   1337  HA  LEU    96       4.656  13.131   1.792  1.00  0.00           H  
ATOM   1338  CB  LEU    96       5.997  11.937   0.640  1.00  0.00           C  
ATOM   1339  HB2 LEU    96       6.961  12.331   0.962  1.00  0.00           H  
ATOM   1340  HB3 LEU    96       6.209  11.753  -0.413  1.00  0.00           H  
ATOM   1341  CG  LEU    96       5.657  10.647   1.292  1.00  0.00           C  
ATOM   1342  HG  LEU    96       4.785  10.232   0.788  1.00  0.00           H  
ATOM   1343  CD1 LEU    96       6.761   9.565   1.086  1.00  0.00           C  
ATOM   1344 HD11 LEU    96       7.032   9.515   0.032  1.00  0.00           H  
ATOM   1345 HD12 LEU    96       6.208   8.669   1.367  1.00  0.00           H  
ATOM   1346 HD13 LEU    96       7.615   9.674   1.756  1.00  0.00           H  
ATOM   1347  CD2 LEU    96       5.294  10.746   2.754  1.00  0.00           C  
ATOM   1348 HD21 LEU    96       4.297  11.184   2.745  1.00  0.00           H  
ATOM   1349 HD22 LEU    96       5.308   9.786   3.270  1.00  0.00           H  
ATOM   1350 HD23 LEU    96       5.897  11.496   3.266  1.00  0.00           H  
ATOM   1351  C   LEU    96       5.603  14.463   0.311  1.00  0.00           C  
ATOM   1352  O   LEU    96       6.017  14.559  -0.830  1.00  0.00           O  
ATOM   1353  N   GLN    97       5.703  15.306   1.303  1.00  0.00           N  
ATOM   1354  H   GLN    97       5.176  15.120   2.144  1.00  0.00           H  
ATOM   1355  CA  GLN    97       6.516  16.548   1.283  1.00  0.00           C  
ATOM   1356  HA  GLN    97       6.311  17.134   0.387  1.00  0.00           H  
ATOM   1357  CB  GLN    97       6.000  17.542   2.343  1.00  0.00           C  
ATOM   1358  HB2 GLN    97       6.758  18.306   2.520  1.00  0.00           H  
ATOM   1359  HB3 GLN    97       5.787  16.971   3.246  1.00  0.00           H  
ATOM   1360  CG  GLN    97       4.727  18.295   1.866  1.00  0.00           C  
ATOM   1361  HG2 GLN    97       4.036  17.502   1.581  1.00  0.00           H  
ATOM   1362  HG3 GLN    97       4.383  18.937   2.676  1.00  0.00           H  
ATOM   1363  CD  GLN    97       4.862  19.120   0.591  1.00  0.00           C  
ATOM   1364  OE1 GLN    97       4.926  18.708  -0.618  1.00  0.00           O  
ATOM   1365  NE2 GLN    97       4.956  20.380   0.780  1.00  0.00           N  
ATOM   1366 HE21 GLN    97       5.064  20.742   1.717  1.00  0.00           H  
ATOM   1367 HE22 GLN    97       5.088  20.935  -0.053  1.00  0.00           H  
ATOM   1368  C   GLN    97       8.062  16.376   1.275  1.00  0.00           C  
ATOM   1369  O   GLN    97       8.724  17.218   0.722  1.00  0.00           O  
ATOM   1370  N   ASP    98       8.736  15.279   1.807  1.00  0.00           N  
ATOM   1371  H   ASP    98       8.246  14.611   2.385  1.00  0.00           H  
ATOM   1372  CA  ASP    98      10.178  15.084   1.862  1.00  0.00           C  
ATOM   1373  HA  ASP    98      10.599  15.399   0.908  1.00  0.00           H  
ATOM   1374  CB  ASP    98      10.769  16.011   2.919  1.00  0.00           C  
ATOM   1375  HB2 ASP    98      11.829  15.827   3.094  1.00  0.00           H  
ATOM   1376  HB3 ASP    98      10.642  17.041   2.587  1.00  0.00           H  
ATOM   1377  CG  ASP    98      10.063  16.014   4.275  1.00  0.00           C  
ATOM   1378  OD1 ASP    98       9.263  15.132   4.648  1.00  0.00           O  
ATOM   1379  OD2 ASP    98      10.273  16.946   5.067  1.00  0.00           O  
ATOM   1380  C   ASP    98      10.554  13.614   2.209  1.00  0.00           C  
ATOM   1381  O   ASP    98       9.621  12.782   2.481  1.00  0.00           O  
ATOM   1382  N   GLY    99      11.930  13.287   2.255  1.00  0.00           N  
ATOM   1383  H   GLY    99      12.546  14.003   1.896  1.00  0.00           H  
ATOM   1384  CA  GLY    99      12.458  11.935   2.466  1.00  0.00           C  
ATOM   1385  HA2 GLY    99      12.055  11.528   3.393  1.00  0.00           H  
ATOM   1386  HA3 GLY    99      13.537  12.056   2.560  1.00  0.00           H  
ATOM   1387  C   GLY    99      12.330  11.005   1.311  1.00  0.00           C  
ATOM   1388  O   GLY    99      13.033   9.971   1.317  1.00  0.00           O  
ATOM   1389  N   TYR   100      11.508  11.271   0.278  1.00  0.00           N  
ATOM   1390  H   TYR   100      10.957  12.103   0.431  1.00  0.00           H  
ATOM   1391  CA  TYR   100      11.207  10.300  -0.760  1.00  0.00           C  
ATOM   1392  HA  TYR   100      10.933   9.369  -0.263  1.00  0.00           H  
ATOM   1393  CB  TYR   100      10.033  10.691  -1.664  1.00  0.00           C  
ATOM   1394  HB2 TYR   100       9.200  10.818  -0.973  1.00  0.00           H  
ATOM   1395  HB3 TYR   100       9.762   9.938  -2.404  1.00  0.00           H  
ATOM   1396  CG  TYR   100      10.154  11.990  -2.397  1.00  0.00           C  
ATOM   1397  CD1 TYR   100      11.089  12.196  -3.438  1.00  0.00           C  
ATOM   1398  HD1 TYR   100      11.656  11.332  -3.753  1.00  0.00           H  
ATOM   1399  CE1 TYR   100      11.274  13.460  -3.983  1.00  0.00           C  
ATOM   1400  HE1 TYR   100      12.029  13.752  -4.698  1.00  0.00           H  
ATOM   1401  CZ  TYR   100      10.508  14.543  -3.594  1.00  0.00           C  
ATOM   1402  OH  TYR   100      10.765  15.798  -4.073  1.00  0.00           O  
ATOM   1403  HH  TYR   100      10.974  15.792  -5.010  1.00  0.00           H  
ATOM   1404  CE2 TYR   100       9.544  14.360  -2.492  1.00  0.00           C  
ATOM   1405  HE2 TYR   100       8.921  15.167  -2.138  1.00  0.00           H  
ATOM   1406  CD2 TYR   100       9.424  13.100  -1.904  1.00  0.00           C  
ATOM   1407  HD2 TYR   100       8.668  12.994  -1.141  1.00  0.00           H  
ATOM   1408  C   TYR   100      12.401   9.806  -1.615  1.00  0.00           C  
ATOM   1409  O   TYR   100      12.156   8.879  -2.375  1.00  0.00           O  
ATOM   1410  N   ALA   101      13.665  10.246  -1.455  1.00  0.00           N  
ATOM   1411  H   ALA   101      13.878  10.908  -0.723  1.00  0.00           H  
ATOM   1412  CA  ALA   101      14.818   9.726  -2.165  1.00  0.00           C  
ATOM   1413  HA  ALA   101      14.777   8.640  -2.241  1.00  0.00           H  
ATOM   1414  CB  ALA   101      14.823  10.379  -3.575  1.00  0.00           C  
ATOM   1415  HB1 ALA   101      13.835  10.305  -4.029  1.00  0.00           H  
ATOM   1416  HB2 ALA   101      15.012  11.449  -3.492  1.00  0.00           H  
ATOM   1417  HB3 ALA   101      15.553   9.803  -4.143  1.00  0.00           H  
ATOM   1418  C   ALA   101      16.099  10.012  -1.344  1.00  0.00           C  
ATOM   1419  O   ALA   101      16.024  10.755  -0.346  1.00  0.00           O  
ATOM   1420  N   PHE   102      17.253   9.610  -1.835  1.00  0.00           N  
ATOM   1421  H   PHE   102      17.254   9.262  -2.783  1.00  0.00           H  
ATOM   1422  CA  PHE   102      18.591   9.905  -1.247  1.00  0.00           C  
ATOM   1423  HA  PHE   102      18.562  10.741  -0.547  1.00  0.00           H  
ATOM   1424  CB  PHE   102      19.019   8.654  -0.536  1.00  0.00           C  
ATOM   1425  HB2 PHE   102      18.286   8.357   0.214  1.00  0.00           H  
ATOM   1426  HB3 PHE   102      19.142   7.856  -1.269  1.00  0.00           H  
ATOM   1427  CG  PHE   102      20.327   8.775   0.175  1.00  0.00           C  
ATOM   1428  CD1 PHE   102      20.411   9.467   1.408  1.00  0.00           C  
ATOM   1429  HD1 PHE   102      19.505   9.830   1.869  1.00  0.00           H  
ATOM   1430  CE1 PHE   102      21.651   9.691   1.986  1.00  0.00           C  
ATOM   1431  HE1 PHE   102      21.714  10.344   2.844  1.00  0.00           H  
ATOM   1432  CZ  PHE   102      22.795   9.176   1.437  1.00  0.00           C  
ATOM   1433  HZ  PHE   102      23.749   9.377   1.902  1.00  0.00           H  
ATOM   1434  CE2 PHE   102      22.742   8.464   0.207  1.00  0.00           C  
ATOM   1435  HE2 PHE   102      23.581   8.026  -0.314  1.00  0.00           H  
ATOM   1436  CD2 PHE   102      21.503   8.339  -0.462  1.00  0.00           C  
ATOM   1437  HD2 PHE   102      21.412   7.826  -1.408  1.00  0.00           H  
ATOM   1438  C   PHE   102      19.481  10.140  -2.506  1.00  0.00           C  
ATOM   1439  O   PHE   102      19.204   9.612  -3.588  1.00  0.00           O  
ATOM   1440  N   PRO   103      20.436  11.091  -2.330  1.00  0.00           N  
ATOM   1441  CD  PRO   103      20.853  11.887  -1.153  1.00  0.00           C  
ATOM   1442  HD2 PRO   103      21.640  11.332  -0.643  1.00  0.00           H  
ATOM   1443  HD3 PRO   103      19.985  12.137  -0.543  1.00  0.00           H  
ATOM   1444  CG  PRO   103      21.420  13.156  -1.723  1.00  0.00           C  
ATOM   1445  HG2 PRO   103      20.667  13.943  -1.706  1.00  0.00           H  
ATOM   1446  HG3 PRO   103      22.290  13.559  -1.204  1.00  0.00           H  
ATOM   1447  CB  PRO   103      22.010  12.762  -3.070  1.00  0.00           C  
ATOM   1448  HB2 PRO   103      23.076  12.601  -2.905  1.00  0.00           H  
ATOM   1449  HB3 PRO   103      21.891  13.592  -3.766  1.00  0.00           H  
ATOM   1450  CA  PRO   103      21.223  11.498  -3.494  1.00  0.00           C  
ATOM   1451  HA  PRO   103      20.595  11.814  -4.328  1.00  0.00           H  
ATOM   1452  C   PRO   103      22.121  10.381  -4.156  1.00  0.00           C  
ATOM   1453  O   PRO   103      22.836   9.627  -3.416  1.00  0.00           O  
ATOM   1454  N   GLY   104      21.871  10.177  -5.460  1.00  0.00           N  
ATOM   1455  H   GLY   104      21.309  10.899  -5.885  1.00  0.00           H  
ATOM   1456  CA  GLY   104      22.492   9.080  -6.174  1.00  0.00           C  
ATOM   1457  HA2 GLY   104      23.020   9.536  -7.011  1.00  0.00           H  
ATOM   1458  HA3 GLY   104      23.228   8.501  -5.615  1.00  0.00           H  
ATOM   1459  C   GLY   104      21.530   8.017  -6.668  1.00  0.00           C  
ATOM   1460  O   GLY   104      21.822   7.432  -7.707  1.00  0.00           O  
ATOM   1461  N   GLU   105      20.449   7.763  -5.952  1.00  0.00           N  
ATOM   1462  H   GLU   105      20.225   8.391  -5.194  1.00  0.00           H  
ATOM   1463  CA  GLU   105      19.437   6.685  -6.109  1.00  0.00           C  
ATOM   1464  HA  GLU   105      19.754   5.812  -6.681  1.00  0.00           H  
ATOM   1465  CB  GLU   105      19.253   5.956  -4.762  1.00  0.00           C  
ATOM   1466  HB2 GLU   105      18.965   4.914  -4.904  1.00  0.00           H  
ATOM   1467  HB3 GLU   105      18.276   6.276  -4.398  1.00  0.00           H  
ATOM   1468  CG  GLU   105      20.380   5.959  -3.800  1.00  0.00           C  
ATOM   1469  HG2 GLU   105      20.918   6.903  -3.713  1.00  0.00           H  
ATOM   1470  HG3 GLU   105      19.886   5.986  -2.829  1.00  0.00           H  
ATOM   1471  CD  GLU   105      21.355   4.750  -3.962  1.00  0.00           C  
ATOM   1472  OE1 GLU   105      22.136   4.463  -3.046  1.00  0.00           O  
ATOM   1473  OE2 GLU   105      21.292   3.990  -4.966  1.00  0.00           O  
ATOM   1474  C   GLU   105      18.132   7.164  -6.800  1.00  0.00           C  
ATOM   1475  O   GLU   105      18.067   8.245  -7.368  1.00  0.00           O  
ATOM   1476  N   ASP   106      17.218   6.225  -6.982  1.00  0.00           N  
ATOM   1477  H   ASP   106      17.306   5.302  -6.582  1.00  0.00           H  
ATOM   1478  CA  ASP   106      15.905   6.381  -7.681  1.00  0.00           C  
ATOM   1479  HA  ASP   106      15.991   7.087  -8.507  1.00  0.00           H  
ATOM   1480  CB  ASP   106      15.473   5.105  -8.442  1.00  0.00           C  
ATOM   1481  HB2 ASP   106      14.649   5.369  -9.104  1.00  0.00           H  
ATOM   1482  HB3 ASP   106      15.052   4.337  -7.794  1.00  0.00           H  
ATOM   1483  CG  ASP   106      16.559   4.622  -9.490  1.00  0.00           C  
ATOM   1484  OD1 ASP   106      16.719   3.423  -9.749  1.00  0.00           O  
ATOM   1485  OD2 ASP   106      17.356   5.471  -9.993  1.00  0.00           O  
ATOM   1486  C   ASP   106      14.775   6.801  -6.778  1.00  0.00           C  
ATOM   1487  O   ASP   106      13.926   7.572  -7.220  1.00  0.00           O  
ATOM   1488  N   GLY   107      14.788   6.385  -5.543  1.00  0.00           N  
ATOM   1489  H   GLY   107      15.571   5.819  -5.248  1.00  0.00           H  
ATOM   1490  CA  GLY   107      13.884   6.823  -4.542  1.00  0.00           C  
ATOM   1491  HA2 GLY   107      14.332   6.658  -3.562  1.00  0.00           H  
ATOM   1492  HA3 GLY   107      13.724   7.892  -4.679  1.00  0.00           H  
ATOM   1493  C   GLY   107      12.555   6.118  -4.612  1.00  0.00           C  
ATOM   1494  O   GLY   107      12.328   5.251  -5.411  1.00  0.00           O  
ATOM   1495  N   MET   108      11.494   6.534  -3.814  1.00  0.00           N  
ATOM   1496  H   MET   108      11.659   7.299  -3.176  1.00  0.00           H  
ATOM   1497  CA  MET   108      10.101   6.031  -3.946  1.00  0.00           C  
ATOM   1498  HA  MET   108      10.104   5.418  -4.848  1.00  0.00           H  
ATOM   1499  CB  MET   108       9.689   5.073  -2.790  1.00  0.00           C  
ATOM   1500  HB2 MET   108       8.669   4.716  -2.928  1.00  0.00           H  
ATOM   1501  HB3 MET   108       9.690   5.593  -1.832  1.00  0.00           H  
ATOM   1502  CG  MET   108      10.605   3.852  -2.756  1.00  0.00           C  
ATOM   1503  HG2 MET   108      10.717   3.520  -3.788  1.00  0.00           H  
ATOM   1504  HG3 MET   108      11.630   4.116  -2.494  1.00  0.00           H  
ATOM   1505  SD  MET   108      10.032   2.417  -1.759  1.00  0.00           S  
ATOM   1506  CE  MET   108       8.318   2.174  -2.435  1.00  0.00           C  
ATOM   1507  HE1 MET   108       8.130   2.781  -3.321  1.00  0.00           H  
ATOM   1508  HE2 MET   108       7.689   2.516  -1.613  1.00  0.00           H  
ATOM   1509  HE3 MET   108       8.093   1.118  -2.586  1.00  0.00           H  
ATOM   1510  C   MET   108       9.120   7.208  -4.082  1.00  0.00           C  
ATOM   1511  O   MET   108       8.301   7.451  -3.153  1.00  0.00           O  
ATOM   1512  N   PRO   109       9.254   8.044  -5.135  1.00  0.00           N  
ATOM   1513  CD  PRO   109      10.122   7.804  -6.284  1.00  0.00           C  
ATOM   1514  HD2 PRO   109      11.170   7.996  -6.055  1.00  0.00           H  
ATOM   1515  HD3 PRO   109       9.984   6.829  -6.751  1.00  0.00           H  
ATOM   1516  CG  PRO   109       9.713   8.880  -7.284  1.00  0.00           C  
ATOM   1517  HG2 PRO   109       8.844   8.467  -7.795  1.00  0.00           H  
ATOM   1518  HG3 PRO   109      10.531   9.115  -7.966  1.00  0.00           H  
ATOM   1519  CB  PRO   109       9.209  10.084  -6.511  1.00  0.00           C  
ATOM   1520  HB2 PRO   109       8.456  10.714  -6.986  1.00  0.00           H  
ATOM   1521  HB3 PRO   109      10.124  10.635  -6.293  1.00  0.00           H  
ATOM   1522  CA  PRO   109       8.803   9.461  -5.176  1.00  0.00           C  
ATOM   1523  HA  PRO   109       9.311   9.978  -4.363  1.00  0.00           H  
ATOM   1524  C   PRO   109       7.284   9.686  -4.982  1.00  0.00           C  
ATOM   1525  O   PRO   109       6.806  10.600  -4.273  1.00  0.00           O  
ATOM   1526  N   VAL   110       6.499   8.738  -5.503  1.00  0.00           N  
ATOM   1527  H   VAL   110       6.992   8.001  -5.986  1.00  0.00           H  
ATOM   1528  CA  VAL   110       5.059   8.657  -5.636  1.00  0.00           C  
ATOM   1529  HA  VAL   110       4.679   9.656  -5.420  1.00  0.00           H  
ATOM   1530  CB  VAL   110       4.740   8.428  -7.142  1.00  0.00           C  
ATOM   1531  HB  VAL   110       3.658   8.429  -7.271  1.00  0.00           H  
ATOM   1532  CG1 VAL   110       5.310   9.548  -8.018  1.00  0.00           C  
ATOM   1533 HG11 VAL   110       4.818   9.451  -8.985  1.00  0.00           H  
ATOM   1534 HG12 VAL   110       6.396   9.473  -8.067  1.00  0.00           H  
ATOM   1535 HG13 VAL   110       5.016  10.506  -7.590  1.00  0.00           H  
ATOM   1536  CG2 VAL   110       5.162   7.034  -7.674  1.00  0.00           C  
ATOM   1537 HG21 VAL   110       6.220   6.873  -7.465  1.00  0.00           H  
ATOM   1538 HG22 VAL   110       4.527   6.286  -7.200  1.00  0.00           H  
ATOM   1539 HG23 VAL   110       5.038   7.021  -8.757  1.00  0.00           H  
ATOM   1540  C   VAL   110       4.353   7.724  -4.613  1.00  0.00           C  
ATOM   1541  O   VAL   110       3.134   7.501  -4.756  1.00  0.00           O  
ATOM   1542  N   ALA   111       5.123   7.177  -3.654  1.00  0.00           N  
ATOM   1543  H   ALA   111       6.125   7.247  -3.757  1.00  0.00           H  
ATOM   1544  CA  ALA   111       4.454   6.441  -2.557  1.00  0.00           C  
ATOM   1545  HA  ALA   111       3.922   5.639  -3.069  1.00  0.00           H  
ATOM   1546  CB  ALA   111       5.414   5.742  -1.545  1.00  0.00           C  
ATOM   1547  HB1 ALA   111       4.940   5.362  -0.640  1.00  0.00           H  
ATOM   1548  HB2 ALA   111       5.865   4.913  -2.090  1.00  0.00           H  
ATOM   1549  HB3 ALA   111       6.145   6.520  -1.325  1.00  0.00           H  
ATOM   1550  C   ALA   111       3.325   7.339  -1.822  1.00  0.00           C  
ATOM   1551  O   ALA   111       3.368   8.589  -1.915  1.00  0.00           O  
ATOM   1552  N   ALA   112       2.391   6.663  -1.144  1.00  0.00           N  
ATOM   1553  H   ALA   112       2.475   5.657  -1.140  1.00  0.00           H  
ATOM   1554  CA  ALA   112       1.267   7.225  -0.360  1.00  0.00           C  
ATOM   1555  HA  ALA   112       1.534   8.236  -0.052  1.00  0.00           H  
ATOM   1556  CB  ALA   112       0.068   7.483  -1.209  1.00  0.00           C  
ATOM   1557  HB1 ALA   112      -0.640   6.656  -1.157  1.00  0.00           H  
ATOM   1558  HB2 ALA   112       0.439   7.790  -2.187  1.00  0.00           H  
ATOM   1559  HB3 ALA   112      -0.432   8.352  -0.781  1.00  0.00           H  
ATOM   1560  C   ALA   112       0.944   6.559   0.988  1.00  0.00           C  
ATOM   1561  O   ALA   112       1.159   5.330   1.128  1.00  0.00           O  
ATOM   1562  N   MET   113       0.437   7.368   1.927  1.00  0.00           N  
ATOM   1563  H   MET   113       0.393   8.344   1.670  1.00  0.00           H  
ATOM   1564  CA  MET   113       0.037   7.015   3.308  1.00  0.00           C  
ATOM   1565  HA  MET   113       0.041   5.930   3.410  1.00  0.00           H  
ATOM   1566  CB  MET   113       1.082   7.515   4.296  1.00  0.00           C  
ATOM   1567  HB2 MET   113       0.606   7.194   5.223  1.00  0.00           H  
ATOM   1568  HB3 MET   113       1.162   8.592   4.150  1.00  0.00           H  
ATOM   1569  CG  MET   113       2.442   6.830   4.244  1.00  0.00           C  
ATOM   1570  HG2 MET   113       2.458   5.817   4.645  1.00  0.00           H  
ATOM   1571  HG3 MET   113       2.592   6.755   3.167  1.00  0.00           H  
ATOM   1572  SD  MET   113       3.865   7.751   5.053  1.00  0.00           S  
ATOM   1573  CE  MET   113       5.161   6.914   4.185  1.00  0.00           C  
ATOM   1574  HE1 MET   113       6.118   7.179   4.635  1.00  0.00           H  
ATOM   1575  HE2 MET   113       5.037   7.161   3.131  1.00  0.00           H  
ATOM   1576  HE3 MET   113       5.018   5.853   4.388  1.00  0.00           H  
ATOM   1577  C   MET   113      -1.326   7.480   3.790  1.00  0.00           C  
ATOM   1578  O   MET   113      -1.859   8.439   3.329  1.00  0.00           O  
ATOM   1579  N   SER   114      -1.945   6.698   4.682  1.00  0.00           N  
ATOM   1580  H   SER   114      -1.552   5.858   5.081  1.00  0.00           H  
ATOM   1581  CA  SER   114      -3.386   6.921   5.075  1.00  0.00           C  
ATOM   1582  HA  SER   114      -3.961   6.760   4.163  1.00  0.00           H  
ATOM   1583  CB  SER   114      -3.813   5.807   6.061  1.00  0.00           C  
ATOM   1584  HB2 SER   114      -3.080   5.819   6.868  1.00  0.00           H  
ATOM   1585  HB3 SER   114      -3.844   4.809   5.623  1.00  0.00           H  
ATOM   1586  OG  SER   114      -5.122   6.127   6.536  1.00  0.00           O  
ATOM   1587  HG  SER   114      -5.201   5.656   7.369  1.00  0.00           H  
ATOM   1588  C   SER   114      -3.632   8.374   5.608  1.00  0.00           C  
ATOM   1589  O   SER   114      -2.883   8.863   6.451  1.00  0.00           O  
ATOM   1590  N   SER   115      -4.699   9.050   5.107  1.00  0.00           N  
ATOM   1591  H   SER   115      -5.102   8.529   4.341  1.00  0.00           H  
ATOM   1592  CA  SER   115      -5.177  10.328   5.648  1.00  0.00           C  
ATOM   1593  HA  SER   115      -4.359  10.976   5.960  1.00  0.00           H  
ATOM   1594  CB  SER   115      -5.807  11.126   4.523  1.00  0.00           C  
ATOM   1595  HB2 SER   115      -6.213  12.007   5.019  1.00  0.00           H  
ATOM   1596  HB3 SER   115      -6.605  10.521   4.090  1.00  0.00           H  
ATOM   1597  OG  SER   115      -4.782  11.496   3.552  1.00  0.00           O  
ATOM   1598  HG  SER   115      -4.150  12.002   4.068  1.00  0.00           H  
ATOM   1599  C   SER   115      -6.264  10.230   6.758  1.00  0.00           C  
ATOM   1600  O   SER   115      -6.761  11.230   7.235  1.00  0.00           O  
ATOM   1601  N   ASN   116      -6.611   8.983   7.072  1.00  0.00           N  
ATOM   1602  H   ASN   116      -6.266   8.225   6.500  1.00  0.00           H  
ATOM   1603  CA  ASN   116      -7.877   8.769   7.899  1.00  0.00           C  
ATOM   1604  HA  ASN   116      -7.941   9.515   8.691  1.00  0.00           H  
ATOM   1605  CB  ASN   116      -9.007   9.087   6.897  1.00  0.00           C  
ATOM   1606  HB2 ASN   116      -9.043  10.150   6.657  1.00  0.00           H  
ATOM   1607  HB3 ASN   116      -9.944   8.736   7.328  1.00  0.00           H  
ATOM   1608  CG  ASN   116      -8.911   8.206   5.633  1.00  0.00           C  
ATOM   1609  OD1 ASN   116      -8.815   8.751   4.640  1.00  0.00           O  
ATOM   1610  ND2 ASN   116      -9.159   6.909   5.758  1.00  0.00           N  
ATOM   1611 HD21 ASN   116      -9.396   6.461   6.632  1.00  0.00           H  
ATOM   1612 HD22 ASN   116      -9.124   6.359   4.912  1.00  0.00           H  
ATOM   1613  C   ASN   116      -7.842   7.397   8.616  1.00  0.00           C  
ATOM   1614  O   ASN   116      -7.059   6.455   8.358  1.00  0.00           O  
ATOM   1615  N   VAL   117      -8.720   7.426   9.654  1.00  0.00           N  
ATOM   1616  H   VAL   117      -9.206   8.278   9.894  1.00  0.00           H  
ATOM   1617  CA  VAL   117      -9.341   6.171  10.230  1.00  0.00           C  
ATOM   1618  HA  VAL   117      -8.592   5.534  10.700  1.00  0.00           H  
ATOM   1619  CB  VAL   117     -10.422   6.388  11.286  1.00  0.00           C  
ATOM   1620  HB  VAL   117     -11.238   6.977  10.867  1.00  0.00           H  
ATOM   1621  CG1 VAL   117     -10.907   5.042  11.806  1.00  0.00           C  
ATOM   1622 HG11 VAL   117     -10.044   4.540  12.243  1.00  0.00           H  
ATOM   1623 HG12 VAL   117     -11.433   4.550  10.988  1.00  0.00           H  
ATOM   1624 HG13 VAL   117     -11.648   5.327  12.553  1.00  0.00           H  
ATOM   1625  CG2 VAL   117      -9.820   7.211  12.526  1.00  0.00           C  
ATOM   1626 HG21 VAL   117      -9.100   6.637  13.109  1.00  0.00           H  
ATOM   1627 HG22 VAL   117      -9.358   8.171  12.295  1.00  0.00           H  
ATOM   1628 HG23 VAL   117     -10.654   7.430  13.192  1.00  0.00           H  
ATOM   1629  C   VAL   117      -9.828   5.385   9.014  1.00  0.00           C  
ATOM   1630  O   VAL   117     -10.642   5.873   8.244  1.00  0.00           O  
ATOM   1631  N   GLY   118      -9.417   4.147   8.894  1.00  0.00           N  
ATOM   1632  H   GLY   118      -8.777   3.840   9.612  1.00  0.00           H  
ATOM   1633  CA  GLY   118      -9.784   3.193   7.956  1.00  0.00           C  
ATOM   1634  HA2 GLY   118     -10.222   2.350   8.490  1.00  0.00           H  
ATOM   1635  HA3 GLY   118     -10.502   3.527   7.207  1.00  0.00           H  
ATOM   1636  C   GLY   118      -8.746   2.669   7.025  1.00  0.00           C  
ATOM   1637  O   GLY   118      -9.041   1.979   6.036  1.00  0.00           O  
ATOM   1638  N   GLY   119      -7.506   3.096   7.239  1.00  0.00           N  
ATOM   1639  H   GLY   119      -7.322   3.764   7.974  1.00  0.00           H  
ATOM   1640  CA  GLY   119      -6.313   2.659   6.520  1.00  0.00           C  
ATOM   1641  HA2 GLY   119      -5.403   3.119   6.907  1.00  0.00           H  
ATOM   1642  HA3 GLY   119      -6.106   1.597   6.652  1.00  0.00           H  
ATOM   1643  C   GLY   119      -6.269   3.071   5.034  1.00  0.00           C  
ATOM   1644  O   GLY   119      -7.158   3.801   4.588  1.00  0.00           O  
ATOM   1645  N   MET   120      -5.302   2.533   4.230  1.00  0.00           N  
ATOM   1646  H   MET   120      -4.561   1.982   4.639  1.00  0.00           H  
ATOM   1647  CA  MET   120      -5.373   2.751   2.808  1.00  0.00           C  
ATOM   1648  HA  MET   120      -5.467   3.834   2.726  1.00  0.00           H  
ATOM   1649  CB  MET   120      -4.043   2.361   2.181  1.00  0.00           C  
ATOM   1650  HB2 MET   120      -3.702   1.377   2.503  1.00  0.00           H  
ATOM   1651  HB3 MET   120      -4.236   2.213   1.118  1.00  0.00           H  
ATOM   1652  CG  MET   120      -2.847   3.350   2.322  1.00  0.00           C  
ATOM   1653  HG2 MET   120      -3.267   4.340   2.144  1.00  0.00           H  
ATOM   1654  HG3 MET   120      -2.485   3.301   3.349  1.00  0.00           H  
ATOM   1655  SD  MET   120      -1.531   2.983   1.139  1.00  0.00           S  
ATOM   1656  CE  MET   120      -0.584   1.709   1.856  1.00  0.00           C  
ATOM   1657  HE1 MET   120      -0.145   2.141   2.755  1.00  0.00           H  
ATOM   1658  HE2 MET   120       0.215   1.427   1.171  1.00  0.00           H  
ATOM   1659  HE3 MET   120      -1.262   0.914   2.168  1.00  0.00           H  
ATOM   1660  C   MET   120      -6.566   2.037   2.134  1.00  0.00           C  
ATOM   1661  O   MET   120      -7.120   2.416   1.086  1.00  0.00           O  
ATOM   1662  N   ALA   121      -7.186   1.097   2.869  1.00  0.00           N  
ATOM   1663  H   ALA   121      -6.815   0.893   3.786  1.00  0.00           H  
ATOM   1664  CA  ALA   121      -8.442   0.369   2.573  1.00  0.00           C  
ATOM   1665  HA  ALA   121      -8.247  -0.198   1.662  1.00  0.00           H  
ATOM   1666  CB  ALA   121      -8.698  -0.669   3.648  1.00  0.00           C  
ATOM   1667  HB1 ALA   121      -9.588  -1.244   3.391  1.00  0.00           H  
ATOM   1668  HB2 ALA   121      -8.868  -0.187   4.610  1.00  0.00           H  
ATOM   1669  HB3 ALA   121      -7.882  -1.392   3.663  1.00  0.00           H  
ATOM   1670  C   ALA   121      -9.659   1.242   2.485  1.00  0.00           C  
ATOM   1671  O   ALA   121     -10.639   0.997   1.783  1.00  0.00           O  
ATOM   1672  N   ALA   122      -9.655   2.502   3.138  1.00  0.00           N  
ATOM   1673  H   ALA   122      -8.962   2.665   3.854  1.00  0.00           H  
ATOM   1674  CA  ALA   122     -10.841   3.296   3.018  1.00  0.00           C  
ATOM   1675  HA  ALA   122     -11.699   2.626   3.073  1.00  0.00           H  
ATOM   1676  CB  ALA   122     -10.781   4.376   4.143  1.00  0.00           C  
ATOM   1677  HB1 ALA   122     -10.651   3.892   5.111  1.00  0.00           H  
ATOM   1678  HB2 ALA   122     -11.733   4.906   4.183  1.00  0.00           H  
ATOM   1679  HB3 ALA   122     -10.006   5.099   3.888  1.00  0.00           H  
ATOM   1680  C   ALA   122     -11.031   3.846   1.588  1.00  0.00           C  
ATOM   1681  O   ALA   122     -12.132   4.263   1.199  1.00  0.00           O  
ATOM   1682  N   HID   123     -10.019   3.687   0.693  1.00  0.00           N  
ATOM   1683  H   HID   123      -9.115   3.432   1.065  1.00  0.00           H  
ATOM   1684  CA  HID   123     -10.097   4.129  -0.687  1.00  0.00           C  
ATOM   1685  HA  HID   123     -11.118   4.374  -0.980  1.00  0.00           H  
ATOM   1686  CB  HID   123      -9.322   5.504  -0.865  1.00  0.00           C  
ATOM   1687  HB2 HID   123      -8.262   5.418  -0.625  1.00  0.00           H  
ATOM   1688  HB3 HID   123      -9.382   5.717  -1.932  1.00  0.00           H  
ATOM   1689  CG  HID   123      -9.824   6.607  -0.067  1.00  0.00           C  
ATOM   1690  ND1 HID   123      -9.572   6.808   1.266  1.00  0.00           N  
ATOM   1691  HD1 HID   123      -8.840   6.409   1.836  1.00  0.00           H  
ATOM   1692  CE1 HID   123     -10.471   7.704   1.726  1.00  0.00           C  
ATOM   1693  HE1 HID   123     -10.581   8.005   2.758  1.00  0.00           H  
ATOM   1694  NE2 HID   123     -11.218   8.198   0.676  1.00  0.00           N  
ATOM   1695  CD2 HID   123     -10.833   7.409  -0.437  1.00  0.00           C  
ATOM   1696  HD2 HID   123     -11.356   7.287  -1.374  1.00  0.00           H  
ATOM   1697  C   HID   123      -9.700   3.066  -1.724  1.00  0.00           C  
ATOM   1698  O   HID   123      -9.530   3.364  -2.878  1.00  0.00           O  
ATOM   1699  N   TRP   124      -9.521   1.747  -1.365  1.00  0.00           N  
ATOM   1700  H   TRP   124      -9.500   1.542  -0.376  1.00  0.00           H  
ATOM   1701  CA  TRP   124      -8.912   0.712  -2.272  1.00  0.00           C  
ATOM   1702  HA  TRP   124      -8.131   1.280  -2.779  1.00  0.00           H  
ATOM   1703  CB  TRP   124      -8.273  -0.429  -1.427  1.00  0.00           C  
ATOM   1704  HB2 TRP   124      -7.661  -1.086  -2.045  1.00  0.00           H  
ATOM   1705  HB3 TRP   124      -7.511  -0.001  -0.775  1.00  0.00           H  
ATOM   1706  CG  TRP   124      -9.198  -1.317  -0.620  1.00  0.00           C  
ATOM   1707  CD1 TRP   124     -10.463  -1.049  -0.230  1.00  0.00           C  
ATOM   1708  HD1 TRP   124     -10.913  -0.080  -0.386  1.00  0.00           H  
ATOM   1709  NE1 TRP   124     -10.934  -2.088   0.563  1.00  0.00           N  
ATOM   1710  HE1 TRP   124     -11.838  -2.148   1.009  1.00  0.00           H  
ATOM   1711  CE2 TRP   124     -10.021  -3.024   0.698  1.00  0.00           C  
ATOM   1712  CZ2 TRP   124     -10.029  -4.263   1.295  1.00  0.00           C  
ATOM   1713  HZ2 TRP   124     -10.946  -4.461   1.830  1.00  0.00           H  
ATOM   1714  CH2 TRP   124      -8.958  -5.131   1.095  1.00  0.00           C  
ATOM   1715  HH2 TRP   124      -9.023  -6.153   1.439  1.00  0.00           H  
ATOM   1716  CZ3 TRP   124      -7.826  -4.765   0.337  1.00  0.00           C  
ATOM   1717  HZ3 TRP   124      -7.055  -5.495   0.137  1.00  0.00           H  
ATOM   1718  CE3 TRP   124      -7.702  -3.439  -0.169  1.00  0.00           C  
ATOM   1719  HE3 TRP   124      -6.842  -3.084  -0.719  1.00  0.00           H  
ATOM   1720  CD2 TRP   124      -8.870  -2.627  -0.061  1.00  0.00           C  
ATOM   1721  C   TRP   124      -9.698   0.143  -3.509  1.00  0.00           C  
ATOM   1722  O   TRP   124     -10.905   0.035  -3.458  1.00  0.00           O  
ATOM   1723  N   THR   125      -8.956  -0.228  -4.593  1.00  0.00           N  
ATOM   1724  H   THR   125      -7.951  -0.129  -4.568  1.00  0.00           H  
ATOM   1725  CA  THR   125      -9.466  -1.270  -5.571  1.00  0.00           C  
ATOM   1726  HA  THR   125     -10.483  -0.974  -5.827  1.00  0.00           H  
ATOM   1727  CB  THR   125      -8.659  -1.358  -6.884  1.00  0.00           C  
ATOM   1728  HB  THR   125      -7.618  -1.285  -6.571  1.00  0.00           H  
ATOM   1729  CG2 THR   125      -9.139  -2.493  -7.874  1.00  0.00           C  
ATOM   1730 HG21 THR   125      -8.972  -3.447  -7.374  1.00  0.00           H  
ATOM   1731 HG22 THR   125     -10.163  -2.373  -8.227  1.00  0.00           H  
ATOM   1732 HG23 THR   125      -8.423  -2.519  -8.696  1.00  0.00           H  
ATOM   1733  OG1 THR   125      -8.779  -0.105  -7.614  1.00  0.00           O  
ATOM   1734  HG1 THR   125      -9.390  -0.283  -8.332  1.00  0.00           H  
ATOM   1735  C   THR   125      -9.456  -2.626  -4.820  1.00  0.00           C  
ATOM   1736  O   THR   125      -8.352  -3.045  -4.529  1.00  0.00           O  
ATOM   1737  N   ALA   126     -10.563  -3.290  -4.568  1.00  0.00           N  
ATOM   1738  H   ALA   126     -11.448  -2.945  -4.912  1.00  0.00           H  
ATOM   1739  CA  ALA   126     -10.618  -4.291  -3.499  1.00  0.00           C  
ATOM   1740  HA  ALA   126      -9.922  -3.934  -2.740  1.00  0.00           H  
ATOM   1741  CB  ALA   126     -12.099  -4.126  -2.957  1.00  0.00           C  
ATOM   1742  HB1 ALA   126     -12.444  -3.096  -2.865  1.00  0.00           H  
ATOM   1743  HB2 ALA   126     -12.749  -4.599  -3.694  1.00  0.00           H  
ATOM   1744  HB3 ALA   126     -12.331  -4.699  -2.059  1.00  0.00           H  
ATOM   1745  C   ALA   126     -10.171  -5.724  -3.772  1.00  0.00           C  
ATOM   1746  O   ALA   126     -10.680  -6.723  -3.240  1.00  0.00           O  
ATOM   1747  N   ALA   127      -9.275  -5.878  -4.772  1.00  0.00           N  
ATOM   1748  H   ALA   127      -8.825  -5.034  -5.096  1.00  0.00           H  
ATOM   1749  CA  ALA   127      -8.782  -7.144  -5.272  1.00  0.00           C  
ATOM   1750  HA  ALA   127      -9.631  -7.724  -5.633  1.00  0.00           H  
ATOM   1751  CB  ALA   127      -7.927  -6.777  -6.422  1.00  0.00           C  
ATOM   1752  HB1 ALA   127      -8.466  -6.205  -7.177  1.00  0.00           H  
ATOM   1753  HB2 ALA   127      -7.624  -7.762  -6.778  1.00  0.00           H  
ATOM   1754  HB3 ALA   127      -7.063  -6.176  -6.140  1.00  0.00           H  
ATOM   1755  C   ALA   127      -8.085  -7.953  -4.190  1.00  0.00           C  
ATOM   1756  O   ALA   127      -7.265  -7.377  -3.474  1.00  0.00           O  
ATOM   1757  N   CYS   128      -8.481  -9.236  -4.094  1.00  0.00           N  
ATOM   1758  H   CYS   128      -9.203  -9.571  -4.715  1.00  0.00           H  
ATOM   1759  CA  CYS   128      -7.804 -10.143  -3.093  1.00  0.00           C  
ATOM   1760  HA  CYS   128      -6.855  -9.697  -2.793  1.00  0.00           H  
ATOM   1761  CB  CYS   128      -8.619 -10.064  -1.854  1.00  0.00           C  
ATOM   1762  HB2 CYS   128      -9.651 -10.168  -2.187  1.00  0.00           H  
ATOM   1763  HB3 CYS   128      -8.376 -10.898  -1.196  1.00  0.00           H  
ATOM   1764  SG  CYS   128      -8.389  -8.544  -0.940  1.00  0.00           S  
ATOM   1765  HG  CYS   128      -8.650  -7.653  -1.902  1.00  0.00           H  
ATOM   1766  C   CYS   128      -7.526 -11.580  -3.632  1.00  0.00           C  
ATOM   1767  O   CYS   128      -8.087 -12.533  -3.152  1.00  0.00           O  
ATOM   1768  N   PRO   129      -6.672 -11.737  -4.698  1.00  0.00           N  
ATOM   1769  CD  PRO   129      -6.198 -10.731  -5.649  1.00  0.00           C  
ATOM   1770  HD2 PRO   129      -7.039 -10.400  -6.258  1.00  0.00           H  
ATOM   1771  HD3 PRO   129      -5.753  -9.911  -5.085  1.00  0.00           H  
ATOM   1772  CG  PRO   129      -5.194 -11.464  -6.584  1.00  0.00           C  
ATOM   1773  HG2 PRO   129      -4.166 -11.461  -6.223  1.00  0.00           H  
ATOM   1774  HG3 PRO   129      -5.210 -10.940  -7.540  1.00  0.00           H  
ATOM   1775  CB  PRO   129      -5.721 -12.877  -6.683  1.00  0.00           C  
ATOM   1776  HB2 PRO   129      -6.619 -12.917  -7.300  1.00  0.00           H  
ATOM   1777  HB3 PRO   129      -4.936 -13.593  -6.926  1.00  0.00           H  
ATOM   1778  CA  PRO   129      -6.185 -13.051  -5.184  1.00  0.00           C  
ATOM   1779  HA  PRO   129      -7.044 -13.721  -5.226  1.00  0.00           H  
ATOM   1780  C   PRO   129      -5.190 -13.676  -4.264  1.00  0.00           C  
ATOM   1781  O   PRO   129      -4.842 -13.038  -3.290  1.00  0.00           O  
ATOM   1782  N   ARG   130      -4.760 -14.951  -4.534  1.00  0.00           N  
ATOM   1783  H   ARG   130      -5.034 -15.414  -5.388  1.00  0.00           H  
ATOM   1784  CA  ARG   130      -3.873 -15.651  -3.602  1.00  0.00           C  
ATOM   1785  HA  ARG   130      -3.472 -15.068  -2.773  1.00  0.00           H  
ATOM   1786  CB  ARG   130      -4.561 -16.869  -2.917  1.00  0.00           C  
ATOM   1787  HB2 ARG   130      -4.283 -17.766  -3.470  1.00  0.00           H  
ATOM   1788  HB3 ARG   130      -4.110 -16.906  -1.925  1.00  0.00           H  
ATOM   1789  CG  ARG   130      -6.086 -16.777  -2.716  1.00  0.00           C  
ATOM   1790  HG2 ARG   130      -6.399 -15.767  -2.450  1.00  0.00           H  
ATOM   1791  HG3 ARG   130      -6.542 -16.971  -3.687  1.00  0.00           H  
ATOM   1792  CD  ARG   130      -6.534 -17.856  -1.677  1.00  0.00           C  
ATOM   1793  HD2 ARG   130      -6.253 -18.827  -2.084  1.00  0.00           H  
ATOM   1794  HD3 ARG   130      -6.014 -17.606  -0.752  1.00  0.00           H  
ATOM   1795  NE  ARG   130      -7.973 -17.840  -1.444  1.00  0.00           N  
ATOM   1796  HE  ARG   130      -8.511 -17.087  -1.850  1.00  0.00           H  
ATOM   1797  CZ  ARG   130      -8.647 -18.815  -0.881  1.00  0.00           C  
ATOM   1798  NH1 ARG   130      -8.205 -19.915  -0.374  1.00  0.00           N  
ATOM   1799 HH11 ARG   130      -7.266 -20.206  -0.604  1.00  0.00           H  
ATOM   1800 HH12 ARG   130      -8.865 -20.475   0.147  1.00  0.00           H  
ATOM   1801  NH2 ARG   130      -9.912 -18.662  -0.702  1.00  0.00           N  
ATOM   1802 HH21 ARG   130     -10.306 -17.757  -0.917  1.00  0.00           H  
ATOM   1803 HH22 ARG   130     -10.525 -19.306  -0.223  1.00  0.00           H  
ATOM   1804  C   ARG   130      -2.683 -16.173  -4.418  1.00  0.00           C  
ATOM   1805  O   ARG   130      -2.886 -16.650  -5.570  1.00  0.00           O  
ATOM   1806  N   PRO   131      -1.484 -16.043  -3.915  1.00  0.00           N  
ATOM   1807  CD  PRO   131      -1.043 -15.025  -2.987  1.00  0.00           C  
ATOM   1808  HD2 PRO   131      -1.301 -14.010  -3.291  1.00  0.00           H  
ATOM   1809  HD3 PRO   131      -1.680 -15.271  -2.137  1.00  0.00           H  
ATOM   1810  CG  PRO   131       0.353 -15.441  -2.556  1.00  0.00           C  
ATOM   1811  HG2 PRO   131       0.349 -16.140  -1.720  1.00  0.00           H  
ATOM   1812  HG3 PRO   131       0.839 -14.492  -2.328  1.00  0.00           H  
ATOM   1813  CB  PRO   131       0.900 -16.115  -3.806  1.00  0.00           C  
ATOM   1814  HB2 PRO   131       1.314 -15.246  -4.318  1.00  0.00           H  
ATOM   1815  HB3 PRO   131       1.619 -16.876  -3.504  1.00  0.00           H  
ATOM   1816  CA  PRO   131      -0.319 -16.625  -4.543  1.00  0.00           C  
ATOM   1817  HA  PRO   131      -0.234 -16.312  -5.584  1.00  0.00           H  
ATOM   1818  C   PRO   131      -0.284 -18.140  -4.557  1.00  0.00           C  
ATOM   1819  O   PRO   131      -0.952 -18.795  -3.681  1.00  0.00           O  
ATOM   1820  N   GLY   132       0.462 -18.819  -5.416  1.00  0.00           N  
ATOM   1821  H   GLY   132       0.939 -18.230  -6.083  1.00  0.00           H  
ATOM   1822  CA  GLY   132       0.818 -20.240  -5.364  1.00  0.00           C  
ATOM   1823  HA2 GLY   132       1.103 -20.559  -6.367  1.00  0.00           H  
ATOM   1824  HA3 GLY   132      -0.074 -20.797  -5.078  1.00  0.00           H  
ATOM   1825  C   GLY   132       1.831 -20.669  -4.363  1.00  0.00           C  
ATOM   1826  O   GLY   132       2.499 -19.823  -3.799  1.00  0.00           O  
ATOM   1827  N   GLY   133       2.047 -21.932  -4.025  1.00  0.00           N  
ATOM   1828  H   GLY   133       1.634 -22.700  -4.535  1.00  0.00           H  
ATOM   1829  CA  GLY   133       2.859 -22.295  -2.821  1.00  0.00           C  
ATOM   1830  HA2 GLY   133       2.539 -21.835  -1.886  1.00  0.00           H  
ATOM   1831  HA3 GLY   133       2.793 -23.379  -2.734  1.00  0.00           H  
ATOM   1832  C   GLY   133       4.340 -21.901  -3.051  1.00  0.00           C  
ATOM   1833  O   GLY   133       5.086 -21.756  -2.085  1.00  0.00           O  
ATOM   1834  N   LYS   134       4.848 -21.775  -4.290  1.00  0.00           N  
ATOM   1835  H   LYS   134       4.191 -21.891  -5.048  1.00  0.00           H  
ATOM   1836  CA  LYS   134       6.156 -21.259  -4.669  1.00  0.00           C  
ATOM   1837  HA  LYS   134       6.824 -21.738  -3.954  1.00  0.00           H  
ATOM   1838  CB  LYS   134       6.471 -21.558  -6.212  1.00  0.00           C  
ATOM   1839  HB2 LYS   134       6.157 -22.547  -6.547  1.00  0.00           H  
ATOM   1840  HB3 LYS   134       5.951 -20.799  -6.797  1.00  0.00           H  
ATOM   1841  CG  LYS   134       7.972 -21.356  -6.562  1.00  0.00           C  
ATOM   1842  HG2 LYS   134       8.554 -22.062  -5.969  1.00  0.00           H  
ATOM   1843  HG3 LYS   134       8.264 -20.328  -6.346  1.00  0.00           H  
ATOM   1844  CD  LYS   134       8.321 -21.621  -8.019  1.00  0.00           C  
ATOM   1845  HD2 LYS   134       7.970 -22.624  -8.260  1.00  0.00           H  
ATOM   1846  HD3 LYS   134       7.882 -20.876  -8.683  1.00  0.00           H  
ATOM   1847  CE  LYS   134       9.773 -21.586  -8.362  1.00  0.00           C  
ATOM   1848  HE2 LYS   134      10.311 -22.238  -7.674  1.00  0.00           H  
ATOM   1849  HE3 LYS   134      10.116 -20.557  -8.248  1.00  0.00           H  
ATOM   1850  NZ  LYS   134      10.002 -21.736  -9.848  1.00  0.00           N  
ATOM   1851  HZ1 LYS   134       9.834 -20.862 -10.325  1.00  0.00           H  
ATOM   1852  HZ2 LYS   134      10.982 -21.931  -9.995  1.00  0.00           H  
ATOM   1853  HZ3 LYS   134       9.560 -22.530 -10.289  1.00  0.00           H  
ATOM   1854  C   LYS   134       6.343 -19.756  -4.308  1.00  0.00           C  
ATOM   1855  O   LYS   134       7.364 -19.443  -3.672  1.00  0.00           O  
ATOM   1856  N   GLU   135       5.237 -18.952  -4.389  1.00  0.00           N  
ATOM   1857  H   GLU   135       4.451 -19.235  -4.957  1.00  0.00           H  
ATOM   1858  CA  GLU   135       5.353 -17.607  -3.937  1.00  0.00           C  
ATOM   1859  HA  GLU   135       6.397 -17.293  -3.918  1.00  0.00           H  
ATOM   1860  CB  GLU   135       4.624 -16.758  -4.960  1.00  0.00           C  
ATOM   1861  HB2 GLU   135       3.544 -16.899  -5.013  1.00  0.00           H  
ATOM   1862  HB3 GLU   135       4.691 -15.696  -4.726  1.00  0.00           H  
ATOM   1863  CG  GLU   135       5.182 -16.994  -6.346  1.00  0.00           C  
ATOM   1864  HG2 GLU   135       4.634 -16.371  -7.052  1.00  0.00           H  
ATOM   1865  HG3 GLU   135       5.089 -18.055  -6.582  1.00  0.00           H  
ATOM   1866  CD  GLU   135       6.736 -16.739  -6.441  1.00  0.00           C  
ATOM   1867  OE1 GLU   135       7.112 -15.602  -6.096  1.00  0.00           O  
ATOM   1868  OE2 GLU   135       7.472 -17.612  -7.039  1.00  0.00           O  
ATOM   1869  C   GLU   135       4.704 -17.349  -2.589  1.00  0.00           C  
ATOM   1870  O   GLU   135       4.795 -16.213  -2.137  1.00  0.00           O  
ATOM   1871  N   ARG   136       4.065 -18.307  -1.897  1.00  0.00           N  
ATOM   1872  H   ARG   136       3.814 -19.168  -2.363  1.00  0.00           H  
ATOM   1873  CA  ARG   136       3.635 -18.104  -0.494  1.00  0.00           C  
ATOM   1874  HA  ARG   136       3.123 -17.141  -0.509  1.00  0.00           H  
ATOM   1875  CB  ARG   136       2.793 -19.290  -0.044  1.00  0.00           C  
ATOM   1876  HB2 ARG   136       2.674 -19.350   1.038  1.00  0.00           H  
ATOM   1877  HB3 ARG   136       3.268 -20.239  -0.293  1.00  0.00           H  
ATOM   1878  CG  ARG   136       1.433 -19.210  -0.671  1.00  0.00           C  
ATOM   1879  HG2 ARG   136       0.894 -18.291  -0.441  1.00  0.00           H  
ATOM   1880  HG3 ARG   136       1.620 -19.287  -1.742  1.00  0.00           H  
ATOM   1881  CD  ARG   136       0.595 -20.439  -0.311  1.00  0.00           C  
ATOM   1882  HD2 ARG   136       1.053 -21.398  -0.550  1.00  0.00           H  
ATOM   1883  HD3 ARG   136       0.303 -20.365   0.736  1.00  0.00           H  
ATOM   1884  NE  ARG   136      -0.651 -20.279  -1.200  1.00  0.00           N  
ATOM   1885  HE  ARG   136      -0.555 -19.690  -2.015  1.00  0.00           H  
ATOM   1886  CZ  ARG   136      -1.759 -20.938  -1.045  1.00  0.00           C  
ATOM   1887  NH1 ARG   136      -1.950 -21.887  -0.201  1.00  0.00           N  
ATOM   1888 HH11 ARG   136      -1.254 -22.264   0.425  1.00  0.00           H  
ATOM   1889 HH12 ARG   136      -2.855 -22.336  -0.194  1.00  0.00           H  
ATOM   1890  NH2 ARG   136      -2.708 -20.699  -1.886  1.00  0.00           N  
ATOM   1891 HH21 ARG   136      -2.637 -19.972  -2.583  1.00  0.00           H  
ATOM   1892 HH22 ARG   136      -3.553 -21.216  -1.688  1.00  0.00           H  
ATOM   1893  C   ARG   136       4.825 -17.987   0.473  1.00  0.00           C  
ATOM   1894  O   ARG   136       5.956 -18.366   0.152  1.00  0.00           O  
ATOM   1895  N   ILE   137       4.655 -17.290   1.625  1.00  0.00           N  
ATOM   1896  H   ILE   137       3.728 -16.912   1.756  1.00  0.00           H  
ATOM   1897  CA  ILE   137       5.575 -17.325   2.740  1.00  0.00           C  
ATOM   1898  HA  ILE   137       6.587 -17.040   2.452  1.00  0.00           H  
ATOM   1899  CB  ILE   137       5.048 -16.379   3.853  1.00  0.00           C  
ATOM   1900  HB  ILE   137       4.016 -16.724   3.922  1.00  0.00           H  
ATOM   1901  CG2 ILE   137       5.646 -16.643   5.248  1.00  0.00           C  
ATOM   1902 HG21 ILE   137       5.222 -17.549   5.681  1.00  0.00           H  
ATOM   1903 HG22 ILE   137       5.356 -15.829   5.912  1.00  0.00           H  
ATOM   1904 HG23 ILE   137       6.725 -16.591   5.098  1.00  0.00           H  
ATOM   1905  CG1 ILE   137       5.004 -14.849   3.484  1.00  0.00           C  
ATOM   1906 HG12 ILE   137       4.646 -14.724   2.462  1.00  0.00           H  
ATOM   1907 HG13 ILE   137       6.049 -14.537   3.495  1.00  0.00           H  
ATOM   1908  CD1 ILE   137       4.237 -13.944   4.469  1.00  0.00           C  
ATOM   1909 HD11 ILE   137       3.534 -14.586   4.999  1.00  0.00           H  
ATOM   1910 HD12 ILE   137       3.823 -13.134   3.868  1.00  0.00           H  
ATOM   1911 HD13 ILE   137       4.858 -13.587   5.290  1.00  0.00           H  
ATOM   1912  C   ILE   137       5.824 -18.807   3.230  1.00  0.00           C  
ATOM   1913  O   ILE   137       4.871 -19.398   3.791  1.00  0.00           O  
ATOM   1914  N   PRO   138       7.078 -19.362   3.276  1.00  0.00           N  
ATOM   1915  CD  PRO   138       8.307 -18.786   2.692  1.00  0.00           C  
ATOM   1916  HD2 PRO   138       8.216 -18.939   1.616  1.00  0.00           H  
ATOM   1917  HD3 PRO   138       8.475 -17.747   2.975  1.00  0.00           H  
ATOM   1918  CG  PRO   138       9.505 -19.647   3.204  1.00  0.00           C  
ATOM   1919  HG2 PRO   138       9.810 -19.324   4.200  1.00  0.00           H  
ATOM   1920  HG3 PRO   138      10.327 -19.663   2.489  1.00  0.00           H  
ATOM   1921  CB  PRO   138       8.802 -21.024   3.310  1.00  0.00           C  
ATOM   1922  HB2 PRO   138       9.348 -21.761   3.898  1.00  0.00           H  
ATOM   1923  HB3 PRO   138       8.737 -21.467   2.316  1.00  0.00           H  
ATOM   1924  CA  PRO   138       7.309 -20.738   3.711  1.00  0.00           C  
ATOM   1925  HA  PRO   138       6.669 -21.352   3.079  1.00  0.00           H  
ATOM   1926  C   PRO   138       7.021 -20.991   5.192  1.00  0.00           C  
ATOM   1927  O   PRO   138       6.772 -22.139   5.633  1.00  0.00           O  
ATOM   1928  N   PHE   139       7.041 -19.951   6.084  1.00  0.00           N  
ATOM   1929  H   PHE   139       7.388 -19.090   5.685  1.00  0.00           H  
ATOM   1930  CA  PHE   139       6.782 -20.027   7.510  1.00  0.00           C  
ATOM   1931  HA  PHE   139       7.160 -20.977   7.888  1.00  0.00           H  
ATOM   1932  CB  PHE   139       7.307 -18.713   8.232  1.00  0.00           C  
ATOM   1933  HB2 PHE   139       6.634 -17.881   8.029  1.00  0.00           H  
ATOM   1934  HB3 PHE   139       7.455 -18.845   9.304  1.00  0.00           H  
ATOM   1935  CG  PHE   139       8.662 -18.285   7.578  1.00  0.00           C  
ATOM   1936  CD1 PHE   139       8.952 -17.054   6.998  1.00  0.00           C  
ATOM   1937  HD1 PHE   139       8.252 -16.231   6.990  1.00  0.00           H  
ATOM   1938  CE1 PHE   139      10.132 -16.781   6.346  1.00  0.00           C  
ATOM   1939  HE1 PHE   139      10.221 -15.839   5.825  1.00  0.00           H  
ATOM   1940  CZ  PHE   139      11.080 -17.793   6.217  1.00  0.00           C  
ATOM   1941  HZ  PHE   139      11.881 -17.592   5.520  1.00  0.00           H  
ATOM   1942  CE2 PHE   139      10.842 -19.020   6.909  1.00  0.00           C  
ATOM   1943  HE2 PHE   139      11.599 -19.787   6.841  1.00  0.00           H  
ATOM   1944  CD2 PHE   139       9.684 -19.203   7.649  1.00  0.00           C  
ATOM   1945  HD2 PHE   139       9.534 -20.073   8.270  1.00  0.00           H  
ATOM   1946  C   PHE   139       5.275 -20.229   7.831  1.00  0.00           C  
ATOM   1947  O   PHE   139       5.010 -20.737   8.897  1.00  0.00           O  
ATOM   1948  N   LEU   140       4.346 -19.873   6.883  1.00  0.00           N  
ATOM   1949  H   LEU   140       4.645 -19.646   5.945  1.00  0.00           H  
ATOM   1950  CA  LEU   140       2.949 -20.268   7.004  1.00  0.00           C  
ATOM   1951  HA  LEU   140       2.697 -20.236   8.064  1.00  0.00           H  
ATOM   1952  CB  LEU   140       2.024 -19.440   6.081  1.00  0.00           C  
ATOM   1953  HB2 LEU   140       2.489 -19.308   5.104  1.00  0.00           H  
ATOM   1954  HB3 LEU   140       1.036 -19.882   5.949  1.00  0.00           H  
ATOM   1955  CG  LEU   140       1.735 -18.053   6.693  1.00  0.00           C  
ATOM   1956  HG  LEU   140       2.694 -17.643   7.010  1.00  0.00           H  
ATOM   1957  CD1 LEU   140       1.080 -17.059   5.645  1.00  0.00           C  
ATOM   1958 HD11 LEU   140       1.797 -16.803   4.865  1.00  0.00           H  
ATOM   1959 HD12 LEU   140       0.170 -17.496   5.234  1.00  0.00           H  
ATOM   1960 HD13 LEU   140       0.761 -16.170   6.188  1.00  0.00           H  
ATOM   1961  CD2 LEU   140       0.679 -18.223   7.870  1.00  0.00           C  
ATOM   1962 HD21 LEU   140       0.558 -17.215   8.269  1.00  0.00           H  
ATOM   1963 HD22 LEU   140       1.094 -18.720   8.747  1.00  0.00           H  
ATOM   1964 HD23 LEU   140      -0.320 -18.576   7.616  1.00  0.00           H  
ATOM   1965  C   LEU   140       2.938 -21.779   6.548  1.00  0.00           C  
ATOM   1966  O   LEU   140       3.672 -22.184   5.665  1.00  0.00           O  
ATOM   1967  N   PRO   141       1.925 -22.531   6.941  1.00  0.00           N  
ATOM   1968  CD  PRO   141       1.194 -22.172   8.069  1.00  0.00           C  
ATOM   1969  HD2 PRO   141       1.866 -21.793   8.839  1.00  0.00           H  
ATOM   1970  HD3 PRO   141       0.344 -21.538   7.817  1.00  0.00           H  
ATOM   1971  CG  PRO   141       0.646 -23.494   8.668  1.00  0.00           C  
ATOM   1972  HG2 PRO   141      -0.326 -23.312   9.125  1.00  0.00           H  
ATOM   1973  HG3 PRO   141       1.398 -23.846   9.374  1.00  0.00           H  
ATOM   1974  CB  PRO   141       0.564 -24.433   7.529  1.00  0.00           C  
ATOM   1975  HB2 PRO   141       0.598 -25.476   7.847  1.00  0.00           H  
ATOM   1976  HB3 PRO   141      -0.409 -24.201   7.097  1.00  0.00           H  
ATOM   1977  CA  PRO   141       1.630 -23.898   6.585  1.00  0.00           C  
ATOM   1978  HA  PRO   141       2.541 -24.459   6.792  1.00  0.00           H  
ATOM   1979  C   PRO   141       1.278 -24.057   5.112  1.00  0.00           C  
ATOM   1980  O   PRO   141       0.943 -23.161   4.314  1.00  0.00           O  
ATOM   1981  N   ASP   142       1.242 -25.349   4.687  1.00  0.00           N  
ATOM   1982  H   ASP   142       1.287 -26.068   5.395  1.00  0.00           H  
ATOM   1983  CA  ASP   142       0.684 -25.747   3.347  1.00  0.00           C  
ATOM   1984  HA  ASP   142       1.233 -25.097   2.665  1.00  0.00           H  
ATOM   1985  CB  ASP   142       1.181 -27.148   3.067  1.00  0.00           C  
ATOM   1986  HB2 ASP   142       0.854 -27.393   2.056  1.00  0.00           H  
ATOM   1987  HB3 ASP   142       0.747 -27.842   3.788  1.00  0.00           H  
ATOM   1988  CG  ASP   142       2.737 -27.197   3.041  1.00  0.00           C  
ATOM   1989  OD1 ASP   142       3.325 -27.958   3.929  1.00  0.00           O  
ATOM   1990  OD2 ASP   142       3.373 -26.508   2.248  1.00  0.00           O  
ATOM   1991  C   ASP   142      -0.850 -25.583   3.079  1.00  0.00           C  
ATOM   1992  O   ASP   142      -1.318 -25.703   1.924  1.00  0.00           O  
ATOM   1993  N   LEU   143      -1.585 -25.454   4.180  1.00  0.00           N  
ATOM   1994  H   LEU   143      -1.021 -25.471   5.018  1.00  0.00           H  
ATOM   1995  CA  LEU   143      -3.005 -25.280   4.152  1.00  0.00           C  
ATOM   1996  HA  LEU   143      -3.428 -26.118   3.598  1.00  0.00           H  
ATOM   1997  CB  LEU   143      -3.533 -25.267   5.630  1.00  0.00           C  
ATOM   1998  HB2 LEU   143      -3.113 -24.360   6.065  1.00  0.00           H  
ATOM   1999  HB3 LEU   143      -4.615 -25.135   5.648  1.00  0.00           H  
ATOM   2000  CG  LEU   143      -2.988 -26.437   6.405  1.00  0.00           C  
ATOM   2001  HG  LEU   143      -1.907 -26.542   6.311  1.00  0.00           H  
ATOM   2002  CD1 LEU   143      -3.371 -26.373   7.916  1.00  0.00           C  
ATOM   2003 HD11 LEU   143      -3.024 -25.496   8.461  1.00  0.00           H  
ATOM   2004 HD12 LEU   143      -4.459 -26.324   7.962  1.00  0.00           H  
ATOM   2005 HD13 LEU   143      -3.016 -27.321   8.320  1.00  0.00           H  
ATOM   2006  CD2 LEU   143      -3.596 -27.756   5.939  1.00  0.00           C  
ATOM   2007 HD21 LEU   143      -3.339 -27.840   4.883  1.00  0.00           H  
ATOM   2008 HD22 LEU   143      -3.283 -28.656   6.468  1.00  0.00           H  
ATOM   2009 HD23 LEU   143      -4.678 -27.674   6.043  1.00  0.00           H  
ATOM   2010  C   LEU   143      -3.556 -24.015   3.524  1.00  0.00           C  
ATOM   2011  O   LEU   143      -3.141 -22.835   3.686  1.00  0.00           O  
ATOM   2012  N   GLU   144      -4.692 -24.260   2.880  1.00  0.00           N  
ATOM   2013  H   GLU   144      -5.024 -25.214   2.898  1.00  0.00           H  
ATOM   2014  CA  GLU   144      -5.672 -23.254   2.437  1.00  0.00           C  
ATOM   2015  HA  GLU   144      -5.127 -22.389   2.056  1.00  0.00           H  
ATOM   2016  CB  GLU   144      -6.388 -23.888   1.299  1.00  0.00           C  
ATOM   2017  HB2 GLU   144      -5.796 -24.669   0.821  1.00  0.00           H  
ATOM   2018  HB3 GLU   144      -7.278 -24.329   1.749  1.00  0.00           H  
ATOM   2019  CG  GLU   144      -6.792 -22.852   0.242  1.00  0.00           C  
ATOM   2020  HG2 GLU   144      -7.380 -22.025   0.640  1.00  0.00           H  
ATOM   2021  HG3 GLU   144      -7.403 -23.357  -0.508  1.00  0.00           H  
ATOM   2022  CD  GLU   144      -5.610 -22.220  -0.563  1.00  0.00           C  
ATOM   2023  OE1 GLU   144      -4.481 -22.678  -0.375  1.00  0.00           O  
ATOM   2024  OE2 GLU   144      -5.865 -21.260  -1.291  1.00  0.00           O  
ATOM   2025  C   GLU   144      -6.632 -22.686   3.521  1.00  0.00           C  
ATOM   2026  O   GLU   144      -7.090 -21.562   3.456  1.00  0.00           O  
ATOM   2027  N   GLU   145      -7.002 -23.446   4.483  1.00  0.00           N  
ATOM   2028  H   GLU   145      -6.649 -24.390   4.540  1.00  0.00           H  
ATOM   2029  CA  GLU   145      -7.901 -23.171   5.601  1.00  0.00           C  
ATOM   2030  HA  GLU   145      -8.957 -23.185   5.329  1.00  0.00           H  
ATOM   2031  CB  GLU   145      -7.787 -24.256   6.690  1.00  0.00           C  
ATOM   2032  HB2 GLU   145      -6.721 -24.458   6.791  1.00  0.00           H  
ATOM   2033  HB3 GLU   145      -8.206 -23.880   7.624  1.00  0.00           H  
ATOM   2034  CG  GLU   145      -8.490 -25.579   6.297  1.00  0.00           C  
ATOM   2035  HG2 GLU   145      -8.326 -25.720   5.229  1.00  0.00           H  
ATOM   2036  HG3 GLU   145      -7.980 -26.364   6.855  1.00  0.00           H  
ATOM   2037  CD  GLU   145      -9.961 -25.563   6.572  1.00  0.00           C  
ATOM   2038  OE1 GLU   145     -10.470 -25.125   7.619  1.00  0.00           O  
ATOM   2039  OE2 GLU   145     -10.685 -26.059   5.676  1.00  0.00           O  
ATOM   2040  C   GLU   145      -7.732 -21.759   6.139  1.00  0.00           C  
ATOM   2041  O   GLU   145      -8.734 -20.948   6.256  1.00  0.00           O  
ATOM   2042  N   LEU   146      -6.496 -21.303   6.418  1.00  0.00           N  
ATOM   2043  H   LEU   146      -5.767 -21.974   6.220  1.00  0.00           H  
ATOM   2044  CA  LEU   146      -6.238 -19.956   6.891  1.00  0.00           C  
ATOM   2045  HA  LEU   146      -6.966 -19.768   7.680  1.00  0.00           H  
ATOM   2046  CB  LEU   146      -4.866 -20.013   7.460  1.00  0.00           C  
ATOM   2047  HB2 LEU   146      -4.761 -20.900   8.086  1.00  0.00           H  
ATOM   2048  HB3 LEU   146      -4.172 -20.026   6.620  1.00  0.00           H  
ATOM   2049  CG  LEU   146      -4.449 -18.787   8.355  1.00  0.00           C  
ATOM   2050  HG  LEU   146      -4.343 -17.850   7.808  1.00  0.00           H  
ATOM   2051  CD1 LEU   146      -5.514 -18.498   9.430  1.00  0.00           C  
ATOM   2052 HD11 LEU   146      -5.163 -17.823  10.210  1.00  0.00           H  
ATOM   2053 HD12 LEU   146      -6.200 -17.853   8.881  1.00  0.00           H  
ATOM   2054 HD13 LEU   146      -5.979 -19.385   9.862  1.00  0.00           H  
ATOM   2055  CD2 LEU   146      -3.125 -19.247   9.102  1.00  0.00           C  
ATOM   2056 HD21 LEU   146      -2.415 -19.325   8.279  1.00  0.00           H  
ATOM   2057 HD22 LEU   146      -2.828 -18.473   9.810  1.00  0.00           H  
ATOM   2058 HD23 LEU   146      -3.368 -20.130   9.694  1.00  0.00           H  
ATOM   2059  C   LEU   146      -6.422 -18.780   5.870  1.00  0.00           C  
ATOM   2060  O   LEU   146      -6.920 -17.725   6.259  1.00  0.00           O  
ATOM   2061  N   LEU   147      -6.213 -19.017   4.528  1.00  0.00           N  
ATOM   2062  H   LEU   147      -5.848 -19.946   4.374  1.00  0.00           H  
ATOM   2063  CA  LEU   147      -6.613 -18.077   3.455  1.00  0.00           C  
ATOM   2064  HA  LEU   147      -6.357 -17.052   3.722  1.00  0.00           H  
ATOM   2065  CB  LEU   147      -5.925 -18.453   2.136  1.00  0.00           C  
ATOM   2066  HB2 LEU   147      -6.536 -18.048   1.329  1.00  0.00           H  
ATOM   2067  HB3 LEU   147      -6.065 -19.530   2.055  1.00  0.00           H  
ATOM   2068  CG  LEU   147      -4.420 -18.136   2.088  1.00  0.00           C  
ATOM   2069  HG  LEU   147      -4.093 -18.275   3.119  1.00  0.00           H  
ATOM   2070  CD1 LEU   147      -3.596 -19.096   1.177  1.00  0.00           C  
ATOM   2071 HD11 LEU   147      -3.789 -19.021   0.106  1.00  0.00           H  
ATOM   2072 HD12 LEU   147      -3.823 -20.060   1.632  1.00  0.00           H  
ATOM   2073 HD13 LEU   147      -2.524 -19.059   1.368  1.00  0.00           H  
ATOM   2074  CD2 LEU   147      -4.138 -16.715   1.728  1.00  0.00           C  
ATOM   2075 HD21 LEU   147      -3.056 -16.585   1.696  1.00  0.00           H  
ATOM   2076 HD22 LEU   147      -4.577 -16.594   0.738  1.00  0.00           H  
ATOM   2077 HD23 LEU   147      -4.537 -16.039   2.484  1.00  0.00           H  
ATOM   2078  C   LEU   147      -8.122 -18.091   3.318  1.00  0.00           C  
ATOM   2079  O   LEU   147      -8.706 -17.018   3.190  1.00  0.00           O  
ATOM   2080  N   ASN   148      -8.790 -19.242   3.462  1.00  0.00           N  
ATOM   2081  H   ASN   148      -8.317 -20.126   3.584  1.00  0.00           H  
ATOM   2082  CA  ASN   148     -10.314 -19.270   3.390  1.00  0.00           C  
ATOM   2083  HA  ASN   148     -10.686 -18.826   2.467  1.00  0.00           H  
ATOM   2084  CB  ASN   148     -10.740 -20.762   3.325  1.00  0.00           C  
ATOM   2085  HB2 ASN   148     -10.340 -21.243   4.217  1.00  0.00           H  
ATOM   2086  HB3 ASN   148     -11.822 -20.810   3.449  1.00  0.00           H  
ATOM   2087  CG  ASN   148     -10.404 -21.529   2.097  1.00  0.00           C  
ATOM   2088  OD1 ASN   148     -10.316 -20.974   0.986  1.00  0.00           O  
ATOM   2089  ND2 ASN   148     -10.023 -22.736   2.229  1.00  0.00           N  
ATOM   2090 HD21 ASN   148     -10.063 -23.177   3.137  1.00  0.00           H  
ATOM   2091 HD22 ASN   148      -9.858 -23.300   1.408  1.00  0.00           H  
ATOM   2092  C   ASN   148     -10.978 -18.626   4.599  1.00  0.00           C  
ATOM   2093  O   ASN   148     -12.083 -18.118   4.474  1.00  0.00           O  
ATOM   2094  N   ASP   149     -10.273 -18.671   5.771  1.00  0.00           N  
ATOM   2095  H   ASP   149      -9.517 -19.325   5.911  1.00  0.00           H  
ATOM   2096  CA  ASP   149     -10.746 -17.884   6.937  1.00  0.00           C  
ATOM   2097  HA  ASP   149     -11.822 -18.050   6.980  1.00  0.00           H  
ATOM   2098  CB  ASP   149      -9.988 -18.271   8.186  1.00  0.00           C  
ATOM   2099  HB2 ASP   149      -8.972 -18.467   7.844  1.00  0.00           H  
ATOM   2100  HB3 ASP   149      -9.977 -17.457   8.911  1.00  0.00           H  
ATOM   2101  CG  ASP   149     -10.389 -19.555   8.985  1.00  0.00           C  
ATOM   2102  OD1 ASP   149      -9.765 -19.756  10.068  1.00  0.00           O  
ATOM   2103  OD2 ASP   149     -11.275 -20.342   8.556  1.00  0.00           O  
ATOM   2104  C   ASP   149     -10.727 -16.368   6.678  1.00  0.00           C  
ATOM   2105  O   ASP   149     -11.734 -15.653   6.925  1.00  0.00           O  
ATOM   2106  N   ALA   150      -9.592 -15.884   6.064  1.00  0.00           N  
ATOM   2107  H   ALA   150      -8.963 -16.631   5.805  1.00  0.00           H  
ATOM   2108  CA  ALA   150      -9.493 -14.446   5.644  1.00  0.00           C  
ATOM   2109  HA  ALA   150      -9.697 -13.820   6.513  1.00  0.00           H  
ATOM   2110  CB  ALA   150      -7.990 -14.293   5.403  1.00  0.00           C  
ATOM   2111  HB1 ALA   150      -7.406 -14.500   6.299  1.00  0.00           H  
ATOM   2112  HB2 ALA   150      -7.634 -15.009   4.662  1.00  0.00           H  
ATOM   2113  HB3 ALA   150      -7.806 -13.236   5.212  1.00  0.00           H  
ATOM   2114  C   ALA   150     -10.356 -14.013   4.421  1.00  0.00           C  
ATOM   2115  O   ALA   150     -10.781 -12.847   4.461  1.00  0.00           O  
ATOM   2116  N   ASP   151     -10.537 -14.978   3.492  1.00  0.00           N  
ATOM   2117  H   ASP   151     -10.024 -15.839   3.619  1.00  0.00           H  
ATOM   2118  CA  ASP   151     -11.420 -14.779   2.294  1.00  0.00           C  
ATOM   2119  HA  ASP   151     -11.152 -14.000   1.581  1.00  0.00           H  
ATOM   2120  CB  ASP   151     -11.289 -16.094   1.475  1.00  0.00           C  
ATOM   2121  HB2 ASP   151     -10.262 -16.328   1.193  1.00  0.00           H  
ATOM   2122  HB3 ASP   151     -11.554 -16.927   2.126  1.00  0.00           H  
ATOM   2123  CG  ASP   151     -12.105 -16.142   0.162  1.00  0.00           C  
ATOM   2124  OD1 ASP   151     -11.501 -16.322  -0.952  1.00  0.00           O  
ATOM   2125  OD2 ASP   151     -13.356 -16.283   0.240  1.00  0.00           O  
ATOM   2126  C   ASP   151     -12.919 -14.572   2.742  1.00  0.00           C  
ATOM   2127  O   ASP   151     -13.645 -13.651   2.340  1.00  0.00           O  
ATOM   2128  N   ARG   152     -13.322 -15.355   3.759  1.00  0.00           N  
ATOM   2129  H   ARG   152     -12.651 -16.006   4.141  1.00  0.00           H  
ATOM   2130  CA  ARG   152     -14.547 -15.326   4.435  1.00  0.00           C  
ATOM   2131  HA  ARG   152     -15.327 -15.471   3.688  1.00  0.00           H  
ATOM   2132  CB  ARG   152     -14.668 -16.571   5.216  1.00  0.00           C  
ATOM   2133  HB2 ARG   152     -13.974 -16.505   6.054  1.00  0.00           H  
ATOM   2134  HB3 ARG   152     -14.414 -17.423   4.586  1.00  0.00           H  
ATOM   2135  CG  ARG   152     -16.064 -16.771   5.842  1.00  0.00           C  
ATOM   2136  HG2 ARG   152     -16.384 -15.877   6.378  1.00  0.00           H  
ATOM   2137  HG3 ARG   152     -16.803 -16.948   5.059  1.00  0.00           H  
ATOM   2138  CD  ARG   152     -16.109 -17.937   6.819  1.00  0.00           C  
ATOM   2139  HD2 ARG   152     -15.807 -17.710   7.842  1.00  0.00           H  
ATOM   2140  HD3 ARG   152     -17.122 -18.290   7.014  1.00  0.00           H  
ATOM   2141  NE  ARG   152     -15.402 -19.156   6.416  1.00  0.00           N  
ATOM   2142  HE  ARG   152     -15.676 -19.758   5.653  1.00  0.00           H  
ATOM   2143  CZ  ARG   152     -14.300 -19.667   6.856  1.00  0.00           C  
ATOM   2144  NH1 ARG   152     -13.698 -19.311   7.967  1.00  0.00           N  
ATOM   2145 HH11 ARG   152     -14.075 -18.588   8.564  1.00  0.00           H  
ATOM   2146 HH12 ARG   152     -12.881 -19.822   8.271  1.00  0.00           H  
ATOM   2147  NH2 ARG   152     -13.642 -20.661   6.302  1.00  0.00           N  
ATOM   2148 HH21 ARG   152     -13.944 -21.021   5.409  1.00  0.00           H  
ATOM   2149 HH22 ARG   152     -12.886 -21.133   6.779  1.00  0.00           H  
ATOM   2150  C   ARG   152     -14.784 -14.019   5.195  1.00  0.00           C  
ATOM   2151  O   ARG   152     -15.883 -13.390   5.045  1.00  0.00           O  
ATOM   2152  N   LEU   153     -13.776 -13.649   6.042  1.00  0.00           N  
ATOM   2153  H   LEU   153     -12.941 -14.201   6.176  1.00  0.00           H  
ATOM   2154  CA  LEU   153     -13.849 -12.454   6.920  1.00  0.00           C  
ATOM   2155  HA  LEU   153     -14.748 -12.541   7.531  1.00  0.00           H  
ATOM   2156  CB  LEU   153     -12.661 -12.650   7.896  1.00  0.00           C  
ATOM   2157  HB2 LEU   153     -12.837 -13.562   8.466  1.00  0.00           H  
ATOM   2158  HB3 LEU   153     -11.856 -12.961   7.231  1.00  0.00           H  
ATOM   2159  CG  LEU   153     -12.217 -11.403   8.680  1.00  0.00           C  
ATOM   2160  HG  LEU   153     -11.972 -10.657   7.924  1.00  0.00           H  
ATOM   2161  CD1 LEU   153     -13.359 -10.932   9.535  1.00  0.00           C  
ATOM   2162 HD11 LEU   153     -14.224 -10.577   8.975  1.00  0.00           H  
ATOM   2163 HD12 LEU   153     -13.798 -11.698  10.175  1.00  0.00           H  
ATOM   2164 HD13 LEU   153     -13.103  -9.984  10.008  1.00  0.00           H  
ATOM   2165  CD2 LEU   153     -10.932 -11.720   9.437  1.00  0.00           C  
ATOM   2166 HD21 LEU   153     -10.820 -10.939  10.188  1.00  0.00           H  
ATOM   2167 HD22 LEU   153     -11.019 -12.662   9.977  1.00  0.00           H  
ATOM   2168 HD23 LEU   153     -10.042 -11.816   8.815  1.00  0.00           H  
ATOM   2169  C   LEU   153     -13.916 -11.161   6.086  1.00  0.00           C  
ATOM   2170  O   LEU   153     -14.790 -10.278   6.345  1.00  0.00           O  
ATOM   2171  N   LEU   154     -13.167 -11.035   4.978  1.00  0.00           N  
ATOM   2172  H   LEU   154     -12.460 -11.749   4.878  1.00  0.00           H  
ATOM   2173  CA  LEU   154     -13.113  -9.906   4.044  1.00  0.00           C  
ATOM   2174  HA  LEU   154     -13.006  -8.980   4.609  1.00  0.00           H  
ATOM   2175  CB  LEU   154     -11.854 -10.010   3.178  1.00  0.00           C  
ATOM   2176  HB2 LEU   154     -11.746 -11.067   2.934  1.00  0.00           H  
ATOM   2177  HB3 LEU   154     -12.063  -9.414   2.290  1.00  0.00           H  
ATOM   2178  CG  LEU   154     -10.469  -9.486   3.664  1.00  0.00           C  
ATOM   2179  HG  LEU   154     -10.259 -10.024   4.589  1.00  0.00           H  
ATOM   2180  CD1 LEU   154      -9.373  -9.751   2.675  1.00  0.00           C  
ATOM   2181 HD11 LEU   154      -9.572  -9.256   1.725  1.00  0.00           H  
ATOM   2182 HD12 LEU   154      -8.437  -9.339   3.053  1.00  0.00           H  
ATOM   2183 HD13 LEU   154      -9.430 -10.827   2.509  1.00  0.00           H  
ATOM   2184  CD2 LEU   154     -10.457  -7.979   3.940  1.00  0.00           C  
ATOM   2185 HD21 LEU   154     -10.531  -7.381   3.032  1.00  0.00           H  
ATOM   2186 HD22 LEU   154      -9.514  -7.769   4.444  1.00  0.00           H  
ATOM   2187 HD23 LEU   154     -11.264  -7.748   4.636  1.00  0.00           H  
ATOM   2188  C   LEU   154     -14.278  -9.744   3.124  1.00  0.00           C  
ATOM   2189  O   LEU   154     -14.581  -8.650   2.648  1.00  0.00           O  
ATOM   2190  N   GLY   155     -14.872 -10.923   2.726  1.00  0.00           N  
ATOM   2191  H   GLY   155     -14.515 -11.807   3.058  1.00  0.00           H  
ATOM   2192  CA  GLY   155     -16.008 -11.020   1.796  1.00  0.00           C  
ATOM   2193  HA2 GLY   155     -16.663 -10.150   1.850  1.00  0.00           H  
ATOM   2194  HA3 GLY   155     -16.582 -11.900   2.088  1.00  0.00           H  
ATOM   2195  C   GLY   155     -15.535 -11.168   0.354  1.00  0.00           C  
ATOM   2196  O   GLY   155     -16.051 -10.495  -0.492  1.00  0.00           O  
ATOM   2197  N   VAL   156     -14.533 -11.939   0.051  1.00  0.00           N  
ATOM   2198  H   VAL   156     -14.168 -12.396   0.874  1.00  0.00           H  
ATOM   2199  CA  VAL   156     -13.861 -12.094  -1.229  1.00  0.00           C  
ATOM   2200  HA  VAL   156     -13.833 -11.145  -1.764  1.00  0.00           H  
ATOM   2201  CB  VAL   156     -12.407 -12.451  -0.999  1.00  0.00           C  
ATOM   2202  HB  VAL   156     -12.317 -13.379  -0.434  1.00  0.00           H  
ATOM   2203  CG1 VAL   156     -11.623 -12.631  -2.324  1.00  0.00           C  
ATOM   2204 HG11 VAL   156     -11.889 -13.530  -2.880  1.00  0.00           H  
ATOM   2205 HG12 VAL   156     -11.673 -11.742  -2.951  1.00  0.00           H  
ATOM   2206 HG13 VAL   156     -10.562 -12.689  -2.082  1.00  0.00           H  
ATOM   2207  CG2 VAL   156     -11.645 -11.415  -0.156  1.00  0.00           C  
ATOM   2208 HG21 VAL   156     -12.112 -11.300   0.822  1.00  0.00           H  
ATOM   2209 HG22 VAL   156     -10.725 -11.925   0.130  1.00  0.00           H  
ATOM   2210 HG23 VAL   156     -11.531 -10.475  -0.696  1.00  0.00           H  
ATOM   2211  C   VAL   156     -14.672 -13.023  -2.247  1.00  0.00           C  
ATOM   2212  O   VAL   156     -14.894 -14.183  -1.956  1.00  0.00           O  
ATOM   2213  N   THR   157     -15.184 -12.467  -3.404  1.00  0.00           N  
ATOM   2214  H   THR   157     -15.066 -11.480  -3.579  1.00  0.00           H  
ATOM   2215  CA  THR   157     -15.917 -13.199  -4.438  1.00  0.00           C  
ATOM   2216  HA  THR   157     -15.543 -14.222  -4.421  1.00  0.00           H  
ATOM   2217  CB  THR   157     -17.309 -13.252  -3.966  1.00  0.00           C  
ATOM   2218  HB  THR   157     -17.354 -13.729  -2.987  1.00  0.00           H  
ATOM   2219  CG2 THR   157     -18.067 -11.977  -3.503  1.00  0.00           C  
ATOM   2220 HG21 THR   157     -19.066 -12.122  -3.092  1.00  0.00           H  
ATOM   2221 HG22 THR   157     -17.514 -11.505  -2.690  1.00  0.00           H  
ATOM   2222 HG23 THR   157     -18.215 -11.245  -4.297  1.00  0.00           H  
ATOM   2223  OG1 THR   157     -18.091 -13.819  -4.942  1.00  0.00           O  
ATOM   2224  HG1 THR   157     -17.756 -14.688  -5.174  1.00  0.00           H  
ATOM   2225  C   THR   157     -15.744 -12.583  -5.806  1.00  0.00           C  
ATOM   2226  O   THR   157     -15.379 -11.445  -5.876  1.00  0.00           O  
ATOM   2227  N   THR   158     -15.827 -13.370  -6.855  1.00  0.00           N  
ATOM   2228  H   THR   158     -15.977 -14.367  -6.788  1.00  0.00           H  
ATOM   2229  CA  THR   158     -16.012 -12.796  -8.206  1.00  0.00           C  
ATOM   2230  HA  THR   158     -15.186 -12.117  -8.420  1.00  0.00           H  
ATOM   2231  CB  THR   158     -15.949 -13.809  -9.348  1.00  0.00           C  
ATOM   2232  HB  THR   158     -16.073 -13.280 -10.293  1.00  0.00           H  
ATOM   2233  CG2 THR   158     -14.657 -14.614  -9.460  1.00  0.00           C  
ATOM   2234 HG21 THR   158     -14.422 -15.129  -8.528  1.00  0.00           H  
ATOM   2235 HG22 THR   158     -13.832 -13.928  -9.652  1.00  0.00           H  
ATOM   2236 HG23 THR   158     -14.905 -15.329 -10.244  1.00  0.00           H  
ATOM   2237  OG1 THR   158     -16.993 -14.748  -9.195  1.00  0.00           O  
ATOM   2238  HG1 THR   158     -17.589 -14.578  -9.928  1.00  0.00           H  
ATOM   2239  C   THR   158     -17.291 -11.984  -8.351  1.00  0.00           C  
ATOM   2240  O   THR   158     -17.391 -11.153  -9.196  1.00  0.00           O  
ATOM   2241  N   HID   159     -18.303 -12.183  -7.431  1.00  0.00           N  
ATOM   2242  H   HID   159     -18.167 -12.717  -6.584  1.00  0.00           H  
ATOM   2243  CA  HID   159     -19.694 -11.741  -7.720  1.00  0.00           C  
ATOM   2244  HA  HID   159     -19.906 -11.862  -8.783  1.00  0.00           H  
ATOM   2245  CB  HID   159     -20.693 -12.633  -6.909  1.00  0.00           C  
ATOM   2246  HB2 HID   159     -20.496 -12.619  -5.837  1.00  0.00           H  
ATOM   2247  HB3 HID   159     -21.718 -12.306  -7.080  1.00  0.00           H  
ATOM   2248  CG  HID   159     -20.720 -14.087  -7.396  1.00  0.00           C  
ATOM   2249  ND1 HID   159     -19.866 -15.104  -7.112  1.00  0.00           N  
ATOM   2250  HD1 HID   159     -19.041 -15.053  -6.532  1.00  0.00           H  
ATOM   2251  CE1 HID   159     -20.038 -16.079  -8.024  1.00  0.00           C  
ATOM   2252  HE1 HID   159     -19.421 -16.958  -8.137  1.00  0.00           H  
ATOM   2253  NE2 HID   159     -21.070 -15.781  -8.821  1.00  0.00           N  
ATOM   2254  CD2 HID   159     -21.529 -14.506  -8.430  1.00  0.00           C  
ATOM   2255  HD2 HID   159     -22.355 -13.981  -8.888  1.00  0.00           H  
ATOM   2256  C   HID   159     -20.048 -10.246  -7.460  1.00  0.00           C  
ATOM   2257  O   HID   159     -21.194  -9.904  -7.206  1.00  0.00           O  
ATOM   2258  N   ALA   160     -19.021  -9.402  -7.578  1.00  0.00           N  
ATOM   2259  H   ALA   160     -18.110  -9.838  -7.590  1.00  0.00           H  
ATOM   2260  CA  ALA   160     -19.061  -7.974  -7.734  1.00  0.00           C  
ATOM   2261  HA  ALA   160     -19.542  -7.648  -6.812  1.00  0.00           H  
ATOM   2262  CB  ALA   160     -17.648  -7.422  -7.731  1.00  0.00           C  
ATOM   2263  HB1 ALA   160     -17.068  -7.854  -6.915  1.00  0.00           H  
ATOM   2264  HB2 ALA   160     -17.067  -7.715  -8.605  1.00  0.00           H  
ATOM   2265  HB3 ALA   160     -17.669  -6.334  -7.663  1.00  0.00           H  
ATOM   2266  C   ALA   160     -19.890  -7.430  -8.875  1.00  0.00           C  
ATOM   2267  O   ALA   160     -20.639  -6.436  -8.815  1.00  0.00           O  
ATOM   2268  N   PHE   161     -19.612  -8.106  -9.992  1.00  0.00           N  
ATOM   2269  H   PHE   161     -19.110  -8.971  -9.846  1.00  0.00           H  
ATOM   2270  CA  PHE   161     -20.318  -7.814 -11.241  1.00  0.00           C  
ATOM   2271  HA  PHE   161     -21.068  -7.037 -11.091  1.00  0.00           H  
ATOM   2272  CB  PHE   161     -19.295  -7.283 -12.275  1.00  0.00           C  
ATOM   2273  HB2 PHE   161     -18.682  -8.039 -12.766  1.00  0.00           H  
ATOM   2274  HB3 PHE   161     -19.884  -6.853 -13.085  1.00  0.00           H  
ATOM   2275  CG  PHE   161     -18.399  -6.149 -11.866  1.00  0.00           C  
ATOM   2276  CD1 PHE   161     -18.705  -4.818 -11.998  1.00  0.00           C  
ATOM   2277  HD1 PHE   161     -19.574  -4.391 -12.477  1.00  0.00           H  
ATOM   2278  CE1 PHE   161     -17.818  -3.909 -11.453  1.00  0.00           C  
ATOM   2279  HE1 PHE   161     -18.007  -2.851 -11.559  1.00  0.00           H  
ATOM   2280  CZ  PHE   161     -16.587  -4.268 -10.852  1.00  0.00           C  
ATOM   2281  HZ  PHE   161     -15.878  -3.541 -10.484  1.00  0.00           H  
ATOM   2282  CE2 PHE   161     -16.287  -5.633 -10.821  1.00  0.00           C  
ATOM   2283  HE2 PHE   161     -15.365  -5.986 -10.384  1.00  0.00           H  
ATOM   2284  CD2 PHE   161     -17.185  -6.555 -11.312  1.00  0.00           C  
ATOM   2285  HD2 PHE   161     -16.912  -7.600 -11.329  1.00  0.00           H  
ATOM   2286  C   PHE   161     -21.098  -9.056 -11.757  1.00  0.00           C  
ATOM   2287  O   PHE   161     -20.955 -10.204 -11.288  1.00  0.00           O  
ATOM   2288  N   ASP   162     -22.119  -8.757 -12.577  1.00  0.00           N  
ATOM   2289  H   ASP   162     -22.423  -7.804 -12.714  1.00  0.00           H  
ATOM   2290  CA  ASP   162     -23.036  -9.832 -13.104  1.00  0.00           C  
ATOM   2291  HA  ASP   162     -23.117 -10.683 -12.428  1.00  0.00           H  
ATOM   2292  CB  ASP   162     -24.455  -9.202 -12.972  1.00  0.00           C  
ATOM   2293  HB2 ASP   162     -24.446  -8.270 -13.537  1.00  0.00           H  
ATOM   2294  HB3 ASP   162     -25.158  -9.825 -13.526  1.00  0.00           H  
ATOM   2295  CG  ASP   162     -25.016  -9.030 -11.569  1.00  0.00           C  
ATOM   2296  OD1 ASP   162     -25.730  -8.074 -11.339  1.00  0.00           O  
ATOM   2297  OD2 ASP   162     -24.787  -9.910 -10.706  1.00  0.00           O  
ATOM   2298  C   ASP   162     -22.726 -10.392 -14.526  1.00  0.00           C  
ATOM   2299  O   ASP   162     -22.875 -11.546 -14.864  1.00  0.00           O  
ATOM   2300  N   GLY   163     -22.165  -9.539 -15.421  1.00  0.00           N  
ATOM   2301  H   GLY   163     -21.965  -8.575 -15.197  1.00  0.00           H  
ATOM   2302  CA  GLY   163     -21.602 -10.001 -16.743  1.00  0.00           C  
ATOM   2303  HA2 GLY   163     -20.754  -9.379 -17.029  1.00  0.00           H  
ATOM   2304  HA3 GLY   163     -21.365 -11.023 -16.447  1.00  0.00           H  
ATOM   2305  C   GLY   163     -22.565 -10.270 -17.869  1.00  0.00           C  
ATOM   2306  O   GLY   163     -23.763 -10.267 -17.629  1.00  0.00           O  
ATOM   2307  N   ALA   164     -21.999 -10.741 -18.950  1.00  0.00           N  
ATOM   2308  H   ALA   164     -20.991 -10.683 -18.976  1.00  0.00           H  
ATOM   2309  CA  ALA   164     -22.578 -11.018 -20.196  1.00  0.00           C  
ATOM   2310  HA  ALA   164     -23.454 -11.622 -19.958  1.00  0.00           H  
ATOM   2311  CB  ALA   164     -23.023  -9.715 -20.820  1.00  0.00           C  
ATOM   2312  HB1 ALA   164     -23.265  -8.947 -20.085  1.00  0.00           H  
ATOM   2313  HB2 ALA   164     -23.979  -9.876 -21.317  1.00  0.00           H  
ATOM   2314  HB3 ALA   164     -22.291  -9.283 -21.503  1.00  0.00           H  
ATOM   2315  C   ALA   164     -21.560 -11.804 -21.176  1.00  0.00           C  
ATOM   2316  O   ALA   164     -20.360 -11.681 -20.992  1.00  0.00           O  
ATOM   2317  N   PRO   165     -22.014 -12.519 -22.198  1.00  0.00           N  
ATOM   2318  CD  PRO   165     -23.399 -12.636 -22.568  1.00  0.00           C  
ATOM   2319  HD2 PRO   165     -23.718 -11.696 -23.018  1.00  0.00           H  
ATOM   2320  HD3 PRO   165     -24.043 -12.868 -21.720  1.00  0.00           H  
ATOM   2321  CG  PRO   165     -23.360 -13.964 -23.364  1.00  0.00           C  
ATOM   2322  HG2 PRO   165     -24.274 -14.038 -23.953  1.00  0.00           H  
ATOM   2323  HG3 PRO   165     -23.326 -14.770 -22.630  1.00  0.00           H  
ATOM   2324  CB  PRO   165     -22.070 -13.920 -24.117  1.00  0.00           C  
ATOM   2325  HB2 PRO   165     -21.727 -14.929 -24.347  1.00  0.00           H  
ATOM   2326  HB3 PRO   165     -22.131 -13.242 -24.968  1.00  0.00           H  
ATOM   2327  CA  PRO   165     -21.093 -13.253 -23.120  1.00  0.00           C  
ATOM   2328  HA  PRO   165     -20.725 -14.101 -22.542  1.00  0.00           H  
ATOM   2329  C   PRO   165     -19.990 -12.515 -23.716  1.00  0.00           C  
ATOM   2330  O   PRO   165     -19.038 -13.203 -24.020  1.00  0.00           O  
ATOM   2331  N   PHE   166     -20.072 -11.192 -23.953  1.00  0.00           N  
ATOM   2332  H   PHE   166     -20.986 -10.791 -23.799  1.00  0.00           H  
ATOM   2333  CA  PHE   166     -18.970 -10.359 -24.491  1.00  0.00           C  
ATOM   2334  HA  PHE   166     -18.523 -10.880 -25.339  1.00  0.00           H  
ATOM   2335  CB  PHE   166     -19.588  -9.097 -25.146  1.00  0.00           C  
ATOM   2336  HB2 PHE   166     -20.172  -8.593 -24.376  1.00  0.00           H  
ATOM   2337  HB3 PHE   166     -20.340  -9.274 -25.915  1.00  0.00           H  
ATOM   2338  CG  PHE   166     -18.577  -8.067 -25.692  1.00  0.00           C  
ATOM   2339  CD1 PHE   166     -18.201  -8.212 -27.056  1.00  0.00           C  
ATOM   2340  HD1 PHE   166     -18.609  -9.021 -27.645  1.00  0.00           H  
ATOM   2341  CE1 PHE   166     -17.168  -7.408 -27.555  1.00  0.00           C  
ATOM   2342  HE1 PHE   166     -16.791  -7.652 -28.537  1.00  0.00           H  
ATOM   2343  CZ  PHE   166     -16.488  -6.506 -26.700  1.00  0.00           C  
ATOM   2344  HZ  PHE   166     -15.669  -5.915 -27.083  1.00  0.00           H  
ATOM   2345  CE2 PHE   166     -16.883  -6.356 -25.341  1.00  0.00           C  
ATOM   2346  HE2 PHE   166     -16.394  -5.672 -24.663  1.00  0.00           H  
ATOM   2347  CD2 PHE   166     -18.057  -7.055 -24.945  1.00  0.00           C  
ATOM   2348  HD2 PHE   166     -18.482  -6.762 -23.996  1.00  0.00           H  
ATOM   2349  C   PHE   166     -17.756 -10.191 -23.661  1.00  0.00           C  
ATOM   2350  O   PHE   166     -16.700 -10.378 -24.280  1.00  0.00           O  
ATOM   2351  N   SER   167     -17.813  -9.820 -22.361  1.00  0.00           N  
ATOM   2352  H   SER   167     -18.713  -9.634 -21.943  1.00  0.00           H  
ATOM   2353  CA  SER   167     -16.668  -9.772 -21.453  1.00  0.00           C  
ATOM   2354  HA  SER   167     -15.873  -9.201 -21.934  1.00  0.00           H  
ATOM   2355  CB  SER   167     -16.977  -9.101 -20.080  1.00  0.00           C  
ATOM   2356  HB2 SER   167     -17.305  -8.089 -20.320  1.00  0.00           H  
ATOM   2357  HB3 SER   167     -16.199  -8.979 -19.326  1.00  0.00           H  
ATOM   2358  OG  SER   167     -18.088  -9.726 -19.475  1.00  0.00           O  
ATOM   2359  HG  SER   167     -18.809  -9.093 -19.441  1.00  0.00           H  
ATOM   2360  C   SER   167     -16.082 -11.200 -21.176  1.00  0.00           C  
ATOM   2361  O   SER   167     -14.880 -11.346 -20.927  1.00  0.00           O  
ATOM   2362  N   ASP   168     -16.978 -12.233 -21.237  1.00  0.00           N  
ATOM   2363  H   ASP   168     -17.951 -11.998 -21.375  1.00  0.00           H  
ATOM   2364  CA  ASP   168     -16.512 -13.653 -21.285  1.00  0.00           C  
ATOM   2365  HA  ASP   168     -15.893 -13.781 -20.397  1.00  0.00           H  
ATOM   2366  CB  ASP   168     -17.698 -14.686 -21.148  1.00  0.00           C  
ATOM   2367  HB2 ASP   168     -18.339 -14.568 -22.022  1.00  0.00           H  
ATOM   2368  HB3 ASP   168     -17.203 -15.656 -21.114  1.00  0.00           H  
ATOM   2369  CG  ASP   168     -18.486 -14.600 -19.822  1.00  0.00           C  
ATOM   2370  OD1 ASP   168     -17.878 -14.298 -18.724  1.00  0.00           O  
ATOM   2371  OD2 ASP   168     -19.673 -15.108 -19.817  1.00  0.00           O  
ATOM   2372  C   ASP   168     -15.723 -14.062 -22.532  1.00  0.00           C  
ATOM   2373  O   ASP   168     -14.633 -14.660 -22.404  1.00  0.00           O  
ATOM   2374  N   LEU   169     -16.230 -13.669 -23.756  1.00  0.00           N  
ATOM   2375  H   LEU   169     -17.113 -13.181 -23.809  1.00  0.00           H  
ATOM   2376  CA  LEU   169     -15.512 -13.851 -25.035  1.00  0.00           C  
ATOM   2377  HA  LEU   169     -15.129 -14.865 -25.150  1.00  0.00           H  
ATOM   2378  CB  LEU   169     -16.484 -13.540 -26.068  1.00  0.00           C  
ATOM   2379  HB2 LEU   169     -17.349 -14.148 -25.804  1.00  0.00           H  
ATOM   2380  HB3 LEU   169     -16.946 -12.560 -25.942  1.00  0.00           H  
ATOM   2381  CG  LEU   169     -16.105 -13.859 -27.519  1.00  0.00           C  
ATOM   2382  HG  LEU   169     -15.892 -14.928 -27.510  1.00  0.00           H  
ATOM   2383  CD1 LEU   169     -17.240 -13.772 -28.496  1.00  0.00           C  
ATOM   2384 HD11 LEU   169     -17.498 -12.726 -28.662  1.00  0.00           H  
ATOM   2385 HD12 LEU   169     -17.999 -14.475 -28.151  1.00  0.00           H  
ATOM   2386 HD13 LEU   169     -16.993 -14.113 -29.501  1.00  0.00           H  
ATOM   2387  CD2 LEU   169     -15.040 -12.948 -28.117  1.00  0.00           C  
ATOM   2388 HD21 LEU   169     -14.996 -13.142 -29.188  1.00  0.00           H  
ATOM   2389 HD22 LEU   169     -15.342 -11.902 -28.057  1.00  0.00           H  
ATOM   2390 HD23 LEU   169     -14.049 -13.079 -27.683  1.00  0.00           H  
ATOM   2391  C   LEU   169     -14.147 -13.079 -24.983  1.00  0.00           C  
ATOM   2392  O   LEU   169     -13.070 -13.631 -25.193  1.00  0.00           O  
ATOM   2393  N   VAL   170     -14.254 -11.882 -24.541  1.00  0.00           N  
ATOM   2394  H   VAL   170     -15.168 -11.515 -24.315  1.00  0.00           H  
ATOM   2395  CA  VAL   170     -13.113 -10.946 -24.377  1.00  0.00           C  
ATOM   2396  HA  VAL   170     -12.535 -10.872 -25.298  1.00  0.00           H  
ATOM   2397  CB  VAL   170     -13.654  -9.520 -24.040  1.00  0.00           C  
ATOM   2398  HB  VAL   170     -14.419  -9.537 -23.263  1.00  0.00           H  
ATOM   2399  CG1 VAL   170     -12.582  -8.644 -23.525  1.00  0.00           C  
ATOM   2400 HG11 VAL   170     -12.855  -7.589 -23.504  1.00  0.00           H  
ATOM   2401 HG12 VAL   170     -11.747  -8.998 -24.129  1.00  0.00           H  
ATOM   2402 HG13 VAL   170     -12.232  -8.878 -22.519  1.00  0.00           H  
ATOM   2403  CG2 VAL   170     -14.162  -8.774 -25.317  1.00  0.00           C  
ATOM   2404 HG21 VAL   170     -13.335  -8.423 -25.934  1.00  0.00           H  
ATOM   2405 HG22 VAL   170     -14.892  -8.018 -25.026  1.00  0.00           H  
ATOM   2406 HG23 VAL   170     -14.628  -9.509 -25.973  1.00  0.00           H  
ATOM   2407  C   VAL   170     -12.110 -11.481 -23.270  1.00  0.00           C  
ATOM   2408  O   VAL   170     -10.901 -11.391 -23.477  1.00  0.00           O  
ATOM   2409  N   ARG   171     -12.543 -12.176 -22.187  1.00  0.00           N  
ATOM   2410  H   ARG   171     -13.531 -12.249 -21.992  1.00  0.00           H  
ATOM   2411  CA  ARG   171     -11.664 -12.826 -21.175  1.00  0.00           C  
ATOM   2412  HA  ARG   171     -11.006 -12.062 -20.759  1.00  0.00           H  
ATOM   2413  CB  ARG   171     -12.523 -13.336 -20.008  1.00  0.00           C  
ATOM   2414  HB2 ARG   171     -12.896 -12.479 -19.447  1.00  0.00           H  
ATOM   2415  HB3 ARG   171     -13.220 -14.035 -20.470  1.00  0.00           H  
ATOM   2416  CG  ARG   171     -11.684 -14.124 -19.014  1.00  0.00           C  
ATOM   2417  HG2 ARG   171     -10.813 -13.556 -18.687  1.00  0.00           H  
ATOM   2418  HG3 ARG   171     -11.410 -15.107 -19.397  1.00  0.00           H  
ATOM   2419  CD  ARG   171     -12.516 -14.386 -17.777  1.00  0.00           C  
ATOM   2420  HD2 ARG   171     -11.861 -14.946 -17.110  1.00  0.00           H  
ATOM   2421  HD3 ARG   171     -12.708 -13.389 -17.380  1.00  0.00           H  
ATOM   2422  NE  ARG   171     -13.596 -15.274 -18.077  1.00  0.00           N  
ATOM   2423  HE  ARG   171     -13.384 -15.993 -18.754  1.00  0.00           H  
ATOM   2424  CZ  ARG   171     -14.818 -15.083 -17.814  1.00  0.00           C  
ATOM   2425  NH1 ARG   171     -15.713 -15.908 -18.290  1.00  0.00           N  
ATOM   2426 HH11 ARG   171     -15.432 -16.762 -18.751  1.00  0.00           H  
ATOM   2427 HH12 ARG   171     -16.678 -15.626 -18.188  1.00  0.00           H  
ATOM   2428  NH2 ARG   171     -15.262 -14.014 -17.204  1.00  0.00           N  
ATOM   2429 HH21 ARG   171     -14.588 -13.315 -16.925  1.00  0.00           H  
ATOM   2430 HH22 ARG   171     -16.230 -13.729 -17.256  1.00  0.00           H  
ATOM   2431  C   ARG   171     -10.792 -13.864 -21.904  1.00  0.00           C  
ATOM   2432  O   ARG   171      -9.557 -13.826 -21.815  1.00  0.00           O  
ATOM   2433  N   GLU   172     -11.453 -14.787 -22.617  1.00  0.00           N  
ATOM   2434  H   GLU   172     -12.454 -14.660 -22.587  1.00  0.00           H  
ATOM   2435  CA  GLU   172     -10.818 -15.765 -23.527  1.00  0.00           C  
ATOM   2436  HA  GLU   172     -10.173 -16.466 -22.996  1.00  0.00           H  
ATOM   2437  CB  GLU   172     -11.796 -16.768 -24.181  1.00  0.00           C  
ATOM   2438  HB2 GLU   172     -12.395 -17.181 -23.370  1.00  0.00           H  
ATOM   2439  HB3 GLU   172     -12.384 -16.297 -24.969  1.00  0.00           H  
ATOM   2440  CG  GLU   172     -11.133 -17.967 -24.932  1.00  0.00           C  
ATOM   2441  HG2 GLU   172     -11.901 -18.590 -25.390  1.00  0.00           H  
ATOM   2442  HG3 GLU   172     -10.541 -17.589 -25.766  1.00  0.00           H  
ATOM   2443  CD  GLU   172     -10.258 -18.925 -24.100  1.00  0.00           C  
ATOM   2444  OE1 GLU   172     -10.376 -18.982 -22.895  1.00  0.00           O  
ATOM   2445  OE2 GLU   172      -9.437 -19.645 -24.696  1.00  0.00           O  
ATOM   2446  C   GLU   172      -9.896 -15.125 -24.615  1.00  0.00           C  
ATOM   2447  O   GLU   172      -8.844 -15.737 -24.838  1.00  0.00           O  
ATOM   2448  N   ARG   173     -10.210 -14.009 -25.191  1.00  0.00           N  
ATOM   2449  H   ARG   173     -11.180 -13.731 -25.165  1.00  0.00           H  
ATOM   2450  CA  ARG   173      -9.283 -13.384 -26.229  1.00  0.00           C  
ATOM   2451  HA  ARG   173      -8.894 -14.108 -26.945  1.00  0.00           H  
ATOM   2452  CB  ARG   173     -10.130 -12.280 -26.985  1.00  0.00           C  
ATOM   2453  HB2 ARG   173     -10.979 -12.789 -27.441  1.00  0.00           H  
ATOM   2454  HB3 ARG   173     -10.530 -11.442 -26.415  1.00  0.00           H  
ATOM   2455  CG  ARG   173      -9.262 -11.635 -28.154  1.00  0.00           C  
ATOM   2456  HG2 ARG   173      -8.345 -11.188 -27.771  1.00  0.00           H  
ATOM   2457  HG3 ARG   173      -8.884 -12.448 -28.774  1.00  0.00           H  
ATOM   2458  CD  ARG   173     -10.040 -10.736 -29.174  1.00  0.00           C  
ATOM   2459  HD2 ARG   173     -10.687 -11.369 -29.782  1.00  0.00           H  
ATOM   2460  HD3 ARG   173     -10.668  -9.974 -28.713  1.00  0.00           H  
ATOM   2461  NE  ARG   173      -9.076 -10.184 -30.154  1.00  0.00           N  
ATOM   2462  HE  ARG   173      -8.214 -10.706 -30.214  1.00  0.00           H  
ATOM   2463  CZ  ARG   173      -9.252  -9.430 -31.211  1.00  0.00           C  
ATOM   2464  NH1 ARG   173     -10.392  -8.915 -31.555  1.00  0.00           N  
ATOM   2465 HH11 ARG   173     -10.452  -8.256 -32.317  1.00  0.00           H  
ATOM   2466 HH12 ARG   173     -11.198  -8.880 -30.947  1.00  0.00           H  
ATOM   2467  NH2 ARG   173      -8.190  -9.166 -31.962  1.00  0.00           N  
ATOM   2468 HH21 ARG   173      -7.323  -9.508 -31.572  1.00  0.00           H  
ATOM   2469 HH22 ARG   173      -8.253  -8.669 -32.839  1.00  0.00           H  
ATOM   2470  C   ARG   173      -8.031 -12.725 -25.642  1.00  0.00           C  
ATOM   2471  O   ARG   173      -7.003 -12.698 -26.274  1.00  0.00           O  
ATOM   2472  N   LEU   174      -8.195 -12.134 -24.475  1.00  0.00           N  
ATOM   2473  H   LEU   174      -9.119 -12.135 -24.066  1.00  0.00           H  
ATOM   2474  CA  LEU   174      -7.164 -11.519 -23.557  1.00  0.00           C  
ATOM   2475  HA  LEU   174      -6.448 -11.009 -24.202  1.00  0.00           H  
ATOM   2476  CB  LEU   174      -7.811 -10.659 -22.447  1.00  0.00           C  
ATOM   2477  HB2 LEU   174      -7.002 -10.509 -21.731  1.00  0.00           H  
ATOM   2478  HB3 LEU   174      -8.622 -11.264 -22.042  1.00  0.00           H  
ATOM   2479  CG  LEU   174      -8.374  -9.276 -22.840  1.00  0.00           C  
ATOM   2480  HG  LEU   174      -8.993  -9.431 -23.724  1.00  0.00           H  
ATOM   2481  CD1 LEU   174      -9.195  -8.655 -21.747  1.00  0.00           C  
ATOM   2482 HD11 LEU   174     -10.060  -9.280 -21.526  1.00  0.00           H  
ATOM   2483 HD12 LEU   174      -8.637  -8.620 -20.811  1.00  0.00           H  
ATOM   2484 HD13 LEU   174      -9.505  -7.686 -22.138  1.00  0.00           H  
ATOM   2485  CD2 LEU   174      -7.196  -8.423 -23.217  1.00  0.00           C  
ATOM   2486 HD21 LEU   174      -7.450  -7.377 -23.386  1.00  0.00           H  
ATOM   2487 HD22 LEU   174      -6.711  -8.706 -24.151  1.00  0.00           H  
ATOM   2488 HD23 LEU   174      -6.365  -8.452 -22.512  1.00  0.00           H  
ATOM   2489  C   LEU   174      -6.258 -12.608 -22.934  1.00  0.00           C  
ATOM   2490  O   LEU   174      -5.053 -12.429 -22.823  1.00  0.00           O  
ATOM   2491  N   ALA   175      -6.836 -13.720 -22.477  1.00  0.00           N  
ATOM   2492  H   ALA   175      -7.800 -13.553 -22.228  1.00  0.00           H  
ATOM   2493  CA  ALA   175      -6.172 -14.897 -21.894  1.00  0.00           C  
ATOM   2494  HA  ALA   175      -5.486 -14.648 -21.084  1.00  0.00           H  
ATOM   2495  CB  ALA   175      -7.171 -15.950 -21.520  1.00  0.00           C  
ATOM   2496  HB1 ALA   175      -6.617 -16.738 -21.010  1.00  0.00           H  
ATOM   2497  HB2 ALA   175      -7.989 -15.658 -20.861  1.00  0.00           H  
ATOM   2498  HB3 ALA   175      -7.718 -16.280 -22.404  1.00  0.00           H  
ATOM   2499  C   ALA   175      -5.104 -15.449 -22.859  1.00  0.00           C  
ATOM   2500  O   ALA   175      -3.918 -15.651 -22.558  1.00  0.00           O  
ATOM   2501  N   ALA   176      -5.529 -15.666 -24.099  1.00  0.00           N  
ATOM   2502  H   ALA   176      -6.511 -15.479 -24.244  1.00  0.00           H  
ATOM   2503  CA  ALA   176      -4.786 -16.086 -25.281  1.00  0.00           C  
ATOM   2504  HA  ALA   176      -4.454 -17.112 -25.121  1.00  0.00           H  
ATOM   2505  CB  ALA   176      -5.631 -15.934 -26.564  1.00  0.00           C  
ATOM   2506  HB1 ALA   176      -5.687 -14.882 -26.845  1.00  0.00           H  
ATOM   2507  HB2 ALA   176      -5.036 -16.362 -27.372  1.00  0.00           H  
ATOM   2508  HB3 ALA   176      -6.653 -16.311 -26.544  1.00  0.00           H  
ATOM   2509  C   ALA   176      -3.451 -15.349 -25.561  1.00  0.00           C  
ATOM   2510  O   ALA   176      -2.454 -15.914 -26.139  1.00  0.00           O  
ATOM   2511  N   VAL   177      -3.376 -14.108 -25.166  1.00  0.00           N  
ATOM   2512  H   VAL   177      -4.192 -13.681 -24.751  1.00  0.00           H  
ATOM   2513  CA  VAL   177      -2.126 -13.400 -25.443  1.00  0.00           C  
ATOM   2514  HA  VAL   177      -1.899 -13.541 -26.500  1.00  0.00           H  
ATOM   2515  CB  VAL   177      -2.245 -11.874 -25.246  1.00  0.00           C  
ATOM   2516  HB  VAL   177      -2.425 -11.561 -24.217  1.00  0.00           H  
ATOM   2517  CG1 VAL   177      -0.990 -11.006 -25.581  1.00  0.00           C  
ATOM   2518 HG11 VAL   177      -0.630 -11.183 -26.595  1.00  0.00           H  
ATOM   2519 HG12 VAL   177      -0.225 -11.298 -24.862  1.00  0.00           H  
ATOM   2520 HG13 VAL   177      -1.111  -9.930 -25.458  1.00  0.00           H  
ATOM   2521  CG2 VAL   177      -3.482 -11.354 -25.991  1.00  0.00           C  
ATOM   2522 HG21 VAL   177      -3.463 -10.265 -25.946  1.00  0.00           H  
ATOM   2523 HG22 VAL   177      -4.448 -11.730 -25.656  1.00  0.00           H  
ATOM   2524 HG23 VAL   177      -3.430 -11.674 -27.032  1.00  0.00           H  
ATOM   2525  C   VAL   177      -0.864 -13.979 -24.750  1.00  0.00           C  
ATOM   2526  O   VAL   177       0.266 -13.863 -25.220  1.00  0.00           O  
ATOM   2527  N   VAL   178      -1.062 -14.760 -23.664  1.00  0.00           N  
ATOM   2528  H   VAL   178      -2.008 -14.782 -23.311  1.00  0.00           H  
ATOM   2529  CA  VAL   178      -0.080 -15.309 -22.702  1.00  0.00           C  
ATOM   2530  HA  VAL   178       0.913 -15.431 -23.134  1.00  0.00           H  
ATOM   2531  CB  VAL   178      -0.009 -14.369 -21.398  1.00  0.00           C  
ATOM   2532  HB  VAL   178       0.712 -14.778 -20.691  1.00  0.00           H  
ATOM   2533  CG1 VAL   178       0.634 -13.004 -21.702  1.00  0.00           C  
ATOM   2534 HG11 VAL   178       0.580 -12.430 -20.777  1.00  0.00           H  
ATOM   2535 HG12 VAL   178      -0.046 -12.475 -22.370  1.00  0.00           H  
ATOM   2536 HG13 VAL   178       1.653 -13.069 -22.083  1.00  0.00           H  
ATOM   2537  CG2 VAL   178      -1.351 -14.249 -20.648  1.00  0.00           C  
ATOM   2538 HG21 VAL   178      -2.178 -13.827 -21.220  1.00  0.00           H  
ATOM   2539 HG22 VAL   178      -1.816 -15.217 -20.460  1.00  0.00           H  
ATOM   2540 HG23 VAL   178      -1.159 -13.699 -19.726  1.00  0.00           H  
ATOM   2541  C   VAL   178      -0.493 -16.797 -22.215  1.00  0.00           C  
ATOM   2542  O   VAL   178       0.214 -17.242 -21.342  1.00  0.00           O  
ATOM   2543  N   ASP   179      -1.485 -17.450 -22.853  1.00  0.00           N  
ATOM   2544  H   ASP   179      -1.944 -16.969 -23.613  1.00  0.00           H  
ATOM   2545  CA  ASP   179      -1.923 -18.770 -22.528  1.00  0.00           C  
ATOM   2546  HA  ASP   179      -2.302 -18.678 -21.510  1.00  0.00           H  
ATOM   2547  CB  ASP   179      -3.172 -19.211 -23.379  1.00  0.00           C  
ATOM   2548  HB2 ASP   179      -3.123 -18.963 -24.439  1.00  0.00           H  
ATOM   2549  HB3 ASP   179      -3.122 -20.300 -23.383  1.00  0.00           H  
ATOM   2550  CG  ASP   179      -4.616 -18.900 -22.872  1.00  0.00           C  
ATOM   2551  OD1 ASP   179      -5.534 -18.979 -23.677  1.00  0.00           O  
ATOM   2552  OD2 ASP   179      -4.743 -18.664 -21.626  1.00  0.00           O  
ATOM   2553  C   ASP   179      -0.832 -19.898 -22.594  1.00  0.00           C  
ATOM   2554  O   ASP   179      -0.906 -20.909 -21.862  1.00  0.00           O  
ATOM   2555  N   GLN   180       0.197 -19.719 -23.453  1.00  0.00           N  
ATOM   2556  H   GLN   180       0.330 -18.791 -23.831  1.00  0.00           H  
ATOM   2557  CA  GLN   180       0.956 -20.833 -23.951  1.00  0.00           C  
ATOM   2558  HA  GLN   180       0.344 -21.619 -24.394  1.00  0.00           H  
ATOM   2559  CB  GLN   180       1.729 -20.333 -25.124  1.00  0.00           C  
ATOM   2560  HB2 GLN   180       2.396 -21.108 -25.501  1.00  0.00           H  
ATOM   2561  HB3 GLN   180       2.467 -19.613 -24.771  1.00  0.00           H  
ATOM   2562  CG  GLN   180       1.015 -19.793 -26.325  1.00  0.00           C  
ATOM   2563  HG2 GLN   180       1.667 -19.628 -27.183  1.00  0.00           H  
ATOM   2564  HG3 GLN   180       0.326 -20.555 -26.691  1.00  0.00           H  
ATOM   2565  CD  GLN   180       0.364 -18.376 -26.044  1.00  0.00           C  
ATOM   2566  OE1 GLN   180       0.885 -17.526 -25.295  1.00  0.00           O  
ATOM   2567  NE2 GLN   180      -0.798 -18.143 -26.654  1.00  0.00           N  
ATOM   2568 HE21 GLN   180      -1.240 -18.786 -27.296  1.00  0.00           H  
ATOM   2569 HE22 GLN   180      -1.335 -17.365 -26.298  1.00  0.00           H  
ATOM   2570  C   GLN   180       1.840 -21.515 -22.895  1.00  0.00           C  
ATOM   2571  O   GLN   180       2.838 -20.925 -22.447  1.00  0.00           O  
ATOM   2572  N   GLY   181       1.598 -22.747 -22.556  1.00  0.00           N  
ATOM   2573  H   GLY   181       0.736 -23.179 -22.856  1.00  0.00           H  
ATOM   2574  CA  GLY   181       2.178 -23.373 -21.430  1.00  0.00           C  
ATOM   2575  HA2 GLY   181       2.148 -24.414 -21.753  1.00  0.00           H  
ATOM   2576  HA3 GLY   181       3.221 -23.056 -21.395  1.00  0.00           H  
ATOM   2577  C   GLY   181       1.605 -23.256 -20.010  1.00  0.00           C  
ATOM   2578  O   GLY   181       1.971 -23.987 -19.100  1.00  0.00           O  
ATOM   2579  N   ARG   182       0.627 -22.352 -19.829  1.00  0.00           N  
ATOM   2580  H   ARG   182       0.382 -21.706 -20.565  1.00  0.00           H  
ATOM   2581  CA  ARG   182      -0.072 -22.131 -18.527  1.00  0.00           C  
ATOM   2582  HA  ARG   182       0.749 -22.076 -17.812  1.00  0.00           H  
ATOM   2583  CB  ARG   182      -0.821 -20.779 -18.567  1.00  0.00           C  
ATOM   2584  HB2 ARG   182      -1.463 -20.653 -17.696  1.00  0.00           H  
ATOM   2585  HB3 ARG   182      -1.559 -20.809 -19.368  1.00  0.00           H  
ATOM   2586  CG  ARG   182      -0.048 -19.505 -18.758  1.00  0.00           C  
ATOM   2587  HG2 ARG   182       0.931 -19.473 -18.280  1.00  0.00           H  
ATOM   2588  HG3 ARG   182       0.150 -19.380 -19.823  1.00  0.00           H  
ATOM   2589  CD  ARG   182      -0.874 -18.276 -18.165  1.00  0.00           C  
ATOM   2590  HD2 ARG   182      -1.808 -18.279 -18.726  1.00  0.00           H  
ATOM   2591  HD3 ARG   182      -1.026 -18.384 -17.091  1.00  0.00           H  
ATOM   2592  NE  ARG   182      -0.014 -17.127 -18.473  1.00  0.00           N  
ATOM   2593  HE  ARG   182       0.472 -17.140 -19.358  1.00  0.00           H  
ATOM   2594  CZ  ARG   182       0.059 -16.063 -17.737  1.00  0.00           C  
ATOM   2595  NH1 ARG   182       0.901 -15.142 -18.003  1.00  0.00           N  
ATOM   2596 HH11 ARG   182       1.608 -15.445 -18.658  1.00  0.00           H  
ATOM   2597 HH12 ARG   182       1.093 -14.394 -17.352  1.00  0.00           H  
ATOM   2598  NH2 ARG   182      -0.638 -15.882 -16.665  1.00  0.00           N  
ATOM   2599 HH21 ARG   182      -1.112 -16.685 -16.275  1.00  0.00           H  
ATOM   2600 HH22 ARG   182      -0.327 -15.164 -16.026  1.00  0.00           H  
ATOM   2601  C   ARG   182      -0.893 -23.287 -17.991  1.00  0.00           C  
ATOM   2602  O   ARG   182      -1.526 -23.949 -18.766  1.00  0.00           O  
ATOM   2603  N   THR   183      -0.967 -23.402 -16.700  1.00  0.00           N  
ATOM   2604  H   THR   183      -0.563 -22.731 -16.062  1.00  0.00           H  
ATOM   2605  CA  THR   183      -1.844 -24.404 -16.067  1.00  0.00           C  
ATOM   2606  HA  THR   183      -1.887 -25.281 -16.712  1.00  0.00           H  
ATOM   2607  CB  THR   183      -1.252 -24.806 -14.757  1.00  0.00           C  
ATOM   2608  HB  THR   183      -2.002 -25.442 -14.287  1.00  0.00           H  
ATOM   2609  CG2 THR   183       0.147 -25.603 -14.960  1.00  0.00           C  
ATOM   2610 HG21 THR   183      -0.043 -26.551 -15.464  1.00  0.00           H  
ATOM   2611 HG22 THR   183       0.899 -24.965 -15.424  1.00  0.00           H  
ATOM   2612 HG23 THR   183       0.607 -25.833 -13.999  1.00  0.00           H  
ATOM   2613  OG1 THR   183      -1.019 -23.799 -13.834  1.00  0.00           O  
ATOM   2614  HG1 THR   183      -0.241 -23.299 -14.092  1.00  0.00           H  
ATOM   2615  C   THR   183      -3.230 -23.751 -15.826  1.00  0.00           C  
ATOM   2616  O   THR   183      -3.273 -22.545 -15.612  1.00  0.00           O  
ATOM   2617  N   PRO   184      -4.347 -24.516 -15.806  1.00  0.00           N  
ATOM   2618  CD  PRO   184      -4.384 -25.899 -16.044  1.00  0.00           C  
ATOM   2619  HD2 PRO   184      -3.848 -26.104 -16.971  1.00  0.00           H  
ATOM   2620  HD3 PRO   184      -4.002 -26.513 -15.228  1.00  0.00           H  
ATOM   2621  CG  PRO   184      -5.927 -26.272 -16.241  1.00  0.00           C  
ATOM   2622  HG2 PRO   184      -6.135 -26.187 -17.308  1.00  0.00           H  
ATOM   2623  HG3 PRO   184      -6.269 -27.129 -15.661  1.00  0.00           H  
ATOM   2624  CB  PRO   184      -6.619 -25.115 -15.539  1.00  0.00           C  
ATOM   2625  HB2 PRO   184      -7.520 -24.869 -16.101  1.00  0.00           H  
ATOM   2626  HB3 PRO   184      -6.784 -25.293 -14.476  1.00  0.00           H  
ATOM   2627  CA  PRO   184      -5.638 -23.953 -15.700  1.00  0.00           C  
ATOM   2628  HA  PRO   184      -5.781 -23.417 -16.639  1.00  0.00           H  
ATOM   2629  C   PRO   184      -5.870 -22.850 -14.623  1.00  0.00           C  
ATOM   2630  O   PRO   184      -6.446 -21.820 -15.002  1.00  0.00           O  
ATOM   2631  N   ALA   185      -5.430 -23.031 -13.370  1.00  0.00           N  
ATOM   2632  H   ALA   185      -4.852 -23.818 -13.114  1.00  0.00           H  
ATOM   2633  CA  ALA   185      -5.611 -22.001 -12.323  1.00  0.00           C  
ATOM   2634  HA  ALA   185      -6.637 -21.645 -12.225  1.00  0.00           H  
ATOM   2635  CB  ALA   185      -5.282 -22.682 -11.008  1.00  0.00           C  
ATOM   2636  HB1 ALA   185      -4.281 -23.113 -10.995  1.00  0.00           H  
ATOM   2637  HB2 ALA   185      -5.474 -22.064 -10.131  1.00  0.00           H  
ATOM   2638  HB3 ALA   185      -6.049 -23.437 -10.841  1.00  0.00           H  
ATOM   2639  C   ALA   185      -4.757 -20.735 -12.475  1.00  0.00           C  
ATOM   2640  O   ALA   185      -4.935 -19.744 -11.780  1.00  0.00           O  
ATOM   2641  N   PHE   186      -3.794 -20.722 -13.415  1.00  0.00           N  
ATOM   2642  H   PHE   186      -3.791 -21.510 -14.046  1.00  0.00           H  
ATOM   2643  CA  PHE   186      -2.927 -19.615 -13.734  1.00  0.00           C  
ATOM   2644  HA  PHE   186      -3.057 -18.976 -12.861  1.00  0.00           H  
ATOM   2645  CB  PHE   186      -1.488 -20.249 -13.786  1.00  0.00           C  
ATOM   2646  HB2 PHE   186      -1.662 -21.199 -14.291  1.00  0.00           H  
ATOM   2647  HB3 PHE   186      -0.788 -19.669 -14.387  1.00  0.00           H  
ATOM   2648  CG  PHE   186      -0.877 -20.455 -12.366  1.00  0.00           C  
ATOM   2649  CD1 PHE   186      -1.268 -21.561 -11.555  1.00  0.00           C  
ATOM   2650  HD1 PHE   186      -2.008 -22.275 -11.885  1.00  0.00           H  
ATOM   2651  CE1 PHE   186      -0.832 -21.683 -10.241  1.00  0.00           C  
ATOM   2652  HE1 PHE   186      -1.044 -22.548  -9.630  1.00  0.00           H  
ATOM   2653  CZ  PHE   186      -0.020 -20.680  -9.734  1.00  0.00           C  
ATOM   2654  HZ  PHE   186       0.396 -20.761  -8.741  1.00  0.00           H  
ATOM   2655  CE2 PHE   186       0.336 -19.520 -10.466  1.00  0.00           C  
ATOM   2656  HE2 PHE   186       0.998 -18.797 -10.012  1.00  0.00           H  
ATOM   2657  CD2 PHE   186      -0.113 -19.417 -11.787  1.00  0.00           C  
ATOM   2658  HD2 PHE   186       0.044 -18.492 -12.322  1.00  0.00           H  
ATOM   2659  C   PHE   186      -3.253 -18.864 -15.139  1.00  0.00           C  
ATOM   2660  O   PHE   186      -2.557 -17.945 -15.603  1.00  0.00           O  
ATOM   2661  N   ARG   187      -4.396 -19.238 -15.751  1.00  0.00           N  
ATOM   2662  H   ARG   187      -4.886 -19.995 -15.297  1.00  0.00           H  
ATOM   2663  CA  ARG   187      -5.005 -18.584 -16.909  1.00  0.00           C  
ATOM   2664  HA  ARG   187      -4.182 -18.307 -17.567  1.00  0.00           H  
ATOM   2665  CB  ARG   187      -6.004 -19.336 -17.765  1.00  0.00           C  
ATOM   2666  HB2 ARG   187      -6.952 -19.706 -17.374  1.00  0.00           H  
ATOM   2667  HB3 ARG   187      -6.326 -18.701 -18.591  1.00  0.00           H  
ATOM   2668  CG  ARG   187      -5.306 -20.540 -18.372  1.00  0.00           C  
ATOM   2669  HG2 ARG   187      -4.976 -21.235 -17.599  1.00  0.00           H  
ATOM   2670  HG3 ARG   187      -4.474 -20.145 -18.956  1.00  0.00           H  
ATOM   2671  CD  ARG   187      -6.173 -21.241 -19.349  1.00  0.00           C  
ATOM   2672  HD2 ARG   187      -7.034 -21.478 -18.724  1.00  0.00           H  
ATOM   2673  HD3 ARG   187      -5.665 -22.137 -19.705  1.00  0.00           H  
ATOM   2674  NE  ARG   187      -6.541 -20.456 -20.506  1.00  0.00           N  
ATOM   2675  HE  ARG   187      -5.802 -19.876 -20.878  1.00  0.00           H  
ATOM   2676  CZ  ARG   187      -7.719 -20.375 -21.097  1.00  0.00           C  
ATOM   2677  NH1 ARG   187      -8.712 -21.034 -20.665  1.00  0.00           N  
ATOM   2678 HH11 ARG   187      -8.820 -21.508 -19.780  1.00  0.00           H  
ATOM   2679 HH12 ARG   187      -9.523 -21.012 -21.267  1.00  0.00           H  
ATOM   2680  NH2 ARG   187      -7.825 -19.674 -22.141  1.00  0.00           N  
ATOM   2681 HH21 ARG   187      -7.021 -19.147 -22.451  1.00  0.00           H  
ATOM   2682 HH22 ARG   187      -8.658 -19.646 -22.711  1.00  0.00           H  
ATOM   2683  C   ARG   187      -5.590 -17.209 -16.493  1.00  0.00           C  
ATOM   2684  O   ARG   187      -5.856 -16.977 -15.307  1.00  0.00           O  
ATOM   2685  N   VAL   188      -5.834 -16.341 -17.417  1.00  0.00           N  
ATOM   2686  H   VAL   188      -5.511 -16.558 -18.350  1.00  0.00           H  
ATOM   2687  CA  VAL   188      -6.635 -15.149 -17.125  1.00  0.00           C  
ATOM   2688  HA  VAL   188      -6.099 -14.599 -16.351  1.00  0.00           H  
ATOM   2689  CB  VAL   188      -6.502 -14.238 -18.343  1.00  0.00           C  
ATOM   2690  HB  VAL   188      -6.656 -14.819 -19.253  1.00  0.00           H  
ATOM   2691  CG1 VAL   188      -7.562 -13.190 -18.393  1.00  0.00           C  
ATOM   2692 HG11 VAL   188      -8.507 -13.731 -18.343  1.00  0.00           H  
ATOM   2693 HG12 VAL   188      -7.443 -12.648 -19.331  1.00  0.00           H  
ATOM   2694 HG13 VAL   188      -7.659 -12.533 -17.529  1.00  0.00           H  
ATOM   2695  CG2 VAL   188      -5.089 -13.578 -18.472  1.00  0.00           C  
ATOM   2696 HG21 VAL   188      -5.032 -12.792 -17.718  1.00  0.00           H  
ATOM   2697 HG22 VAL   188      -4.302 -14.307 -18.280  1.00  0.00           H  
ATOM   2698 HG23 VAL   188      -5.147 -13.046 -19.422  1.00  0.00           H  
ATOM   2699  C   VAL   188      -8.028 -15.481 -16.651  1.00  0.00           C  
ATOM   2700  O   VAL   188      -8.658 -16.329 -17.246  1.00  0.00           O  
ATOM   2701  N   GLN   189      -8.607 -14.794 -15.671  1.00  0.00           N  
ATOM   2702  H   GLN   189      -8.163 -13.923 -15.420  1.00  0.00           H  
ATOM   2703  CA  GLN   189      -9.794 -15.235 -14.963  1.00  0.00           C  
ATOM   2704  HA  GLN   189     -10.349 -15.787 -15.722  1.00  0.00           H  
ATOM   2705  CB  GLN   189      -9.400 -16.052 -13.721  1.00  0.00           C  
ATOM   2706  HB2 GLN   189      -8.515 -15.650 -13.226  1.00  0.00           H  
ATOM   2707  HB3 GLN   189     -10.135 -15.998 -12.917  1.00  0.00           H  
ATOM   2708  CG  GLN   189      -9.146 -17.556 -14.023  1.00  0.00           C  
ATOM   2709  HG2 GLN   189      -8.550 -17.585 -14.936  1.00  0.00           H  
ATOM   2710  HG3 GLN   189     -10.115 -18.053 -14.020  1.00  0.00           H  
ATOM   2711  CD  GLN   189      -8.359 -18.202 -12.889  1.00  0.00           C  
ATOM   2712  OE1 GLN   189      -8.901 -18.788 -11.974  1.00  0.00           O  
ATOM   2713  NE2 GLN   189      -7.059 -18.090 -12.869  1.00  0.00           N  
ATOM   2714 HE21 GLN   189      -6.612 -17.577 -13.616  1.00  0.00           H  
ATOM   2715 HE22 GLN   189      -6.579 -18.576 -12.126  1.00  0.00           H  
ATOM   2716  C   GLN   189     -10.585 -13.899 -14.646  1.00  0.00           C  
ATOM   2717  O   GLN   189     -10.141 -12.845 -14.959  1.00  0.00           O  
ATOM   2718  N   PRO   190     -11.834 -14.088 -14.113  1.00  0.00           N  
ATOM   2719  CD  PRO   190     -12.667 -15.233 -14.178  1.00  0.00           C  
ATOM   2720  HD2 PRO   190     -13.019 -15.286 -15.209  1.00  0.00           H  
ATOM   2721  HD3 PRO   190     -12.127 -16.123 -13.855  1.00  0.00           H  
ATOM   2722  CG  PRO   190     -13.797 -15.005 -13.134  1.00  0.00           C  
ATOM   2723  HG2 PRO   190     -13.412 -15.293 -12.155  1.00  0.00           H  
ATOM   2724  HG3 PRO   190     -14.685 -15.557 -13.440  1.00  0.00           H  
ATOM   2725  CB  PRO   190     -13.936 -13.501 -13.412  1.00  0.00           C  
ATOM   2726  HB2 PRO   190     -14.436 -12.946 -12.618  1.00  0.00           H  
ATOM   2727  HB3 PRO   190     -14.256 -13.337 -14.441  1.00  0.00           H  
ATOM   2728  CA  PRO   190     -12.465 -12.966 -13.405  1.00  0.00           C  
ATOM   2729  HA  PRO   190     -12.402 -12.074 -14.028  1.00  0.00           H  
ATOM   2730  C   PRO   190     -11.922 -12.766 -11.974  1.00  0.00           C  
ATOM   2731  O   PRO   190     -11.735 -13.704 -11.170  1.00  0.00           O  
ATOM   2732  N   MET   191     -11.792 -11.475 -11.576  1.00  0.00           N  
ATOM   2733  H   MET   191     -11.940 -10.687 -12.190  1.00  0.00           H  
ATOM   2734  CA  MET   191     -11.089 -11.056 -10.342  1.00  0.00           C  
ATOM   2735  HA  MET   191     -10.141 -11.594 -10.367  1.00  0.00           H  
ATOM   2736  CB  MET   191     -10.744  -9.550 -10.433  1.00  0.00           C  
ATOM   2737  HB2 MET   191     -10.092  -9.452 -11.301  1.00  0.00           H  
ATOM   2738  HB3 MET   191     -11.647  -8.953 -10.564  1.00  0.00           H  
ATOM   2739  CG  MET   191      -9.968  -9.095  -9.163  1.00  0.00           C  
ATOM   2740  HG2 MET   191     -10.397  -9.596  -8.295  1.00  0.00           H  
ATOM   2741  HG3 MET   191     -10.026  -8.027  -8.958  1.00  0.00           H  
ATOM   2742  SD  MET   191      -8.258  -9.582  -9.251  1.00  0.00           S  
ATOM   2743  CE  MET   191      -7.505  -8.282 -10.339  1.00  0.00           C  
ATOM   2744  HE1 MET   191      -8.092  -8.072 -11.232  1.00  0.00           H  
ATOM   2745  HE2 MET   191      -7.579  -7.420  -9.676  1.00  0.00           H  
ATOM   2746  HE3 MET   191      -6.468  -8.529 -10.569  1.00  0.00           H  
ATOM   2747  C   MET   191     -11.827 -11.377  -9.032  1.00  0.00           C  
ATOM   2748  O   MET   191     -12.938 -10.824  -8.804  1.00  0.00           O  
ATOM   2749  N   PRO   192     -11.218 -12.096  -8.031  1.00  0.00           N  
ATOM   2750  CD  PRO   192      -9.937 -12.716  -8.071  1.00  0.00           C  
ATOM   2751  HD2 PRO   192      -9.242 -11.986  -8.485  1.00  0.00           H  
ATOM   2752  HD3 PRO   192     -10.013 -13.544  -8.776  1.00  0.00           H  
ATOM   2753  CG  PRO   192      -9.595 -13.089  -6.627  1.00  0.00           C  
ATOM   2754  HG2 PRO   192      -8.979 -13.986  -6.693  1.00  0.00           H  
ATOM   2755  HG3 PRO   192      -9.072 -12.254  -6.161  1.00  0.00           H  
ATOM   2756  CB  PRO   192     -10.894 -13.311  -5.943  1.00  0.00           C  
ATOM   2757  HB2 PRO   192     -11.306 -14.283  -6.212  1.00  0.00           H  
ATOM   2758  HB3 PRO   192     -10.997 -13.117  -4.876  1.00  0.00           H  
ATOM   2759  CA  PRO   192     -11.673 -12.159  -6.656  1.00  0.00           C  
ATOM   2760  HA  PRO   192     -12.723 -12.429  -6.770  1.00  0.00           H  
ATOM   2761  C   PRO   192     -11.590 -10.825  -5.963  1.00  0.00           C  
ATOM   2762  O   PRO   192     -10.525 -10.374  -5.673  1.00  0.00           O  
ATOM   2763  N   LEU   193     -12.734 -10.184  -5.715  1.00  0.00           N  
ATOM   2764  H   LEU   193     -13.596 -10.694  -5.842  1.00  0.00           H  
ATOM   2765  CA  LEU   193     -12.843  -8.860  -5.153  1.00  0.00           C  
ATOM   2766  HA  LEU   193     -11.860  -8.474  -4.883  1.00  0.00           H  
ATOM   2767  CB  LEU   193     -13.583  -7.896  -6.126  1.00  0.00           C  
ATOM   2768  HB2 LEU   193     -14.547  -8.384  -6.269  1.00  0.00           H  
ATOM   2769  HB3 LEU   193     -13.809  -6.965  -5.605  1.00  0.00           H  
ATOM   2770  CG  LEU   193     -12.820  -7.562  -7.456  1.00  0.00           C  
ATOM   2771  HG  LEU   193     -12.292  -8.505  -7.598  1.00  0.00           H  
ATOM   2772  CD1 LEU   193     -13.855  -7.516  -8.615  1.00  0.00           C  
ATOM   2773 HD11 LEU   193     -14.579  -8.331  -8.617  1.00  0.00           H  
ATOM   2774 HD12 LEU   193     -14.513  -6.682  -8.373  1.00  0.00           H  
ATOM   2775 HD13 LEU   193     -13.450  -7.481  -9.627  1.00  0.00           H  
ATOM   2776  CD2 LEU   193     -11.902  -6.358  -7.464  1.00  0.00           C  
ATOM   2777 HD21 LEU   193     -11.308  -6.180  -8.360  1.00  0.00           H  
ATOM   2778 HD22 LEU   193     -12.623  -5.546  -7.370  1.00  0.00           H  
ATOM   2779 HD23 LEU   193     -11.186  -6.312  -6.643  1.00  0.00           H  
ATOM   2780  C   LEU   193     -13.592  -8.889  -3.733  1.00  0.00           C  
ATOM   2781  O   LEU   193     -14.649  -9.533  -3.606  1.00  0.00           O  
ATOM   2782  N   ALA   194     -13.162  -8.093  -2.779  1.00  0.00           N  
ATOM   2783  H   ALA   194     -12.260  -7.661  -2.917  1.00  0.00           H  
ATOM   2784  CA  ALA   194     -13.738  -8.034  -1.400  1.00  0.00           C  
ATOM   2785  HA  ALA   194     -13.992  -9.020  -1.009  1.00  0.00           H  
ATOM   2786  CB  ALA   194     -12.706  -7.406  -0.365  1.00  0.00           C  
ATOM   2787  HB1 ALA   194     -11.757  -7.876  -0.623  1.00  0.00           H  
ATOM   2788  HB2 ALA   194     -12.808  -6.324  -0.275  1.00  0.00           H  
ATOM   2789  HB3 ALA   194     -13.092  -7.707   0.609  1.00  0.00           H  
ATOM   2790  C   ALA   194     -15.082  -7.220  -1.500  1.00  0.00           C  
ATOM   2791  O   ALA   194     -15.026  -6.062  -1.861  1.00  0.00           O  
ATOM   2792  N   VAL   195     -16.278  -7.788  -1.156  1.00  0.00           N  
ATOM   2793  H   VAL   195     -16.256  -8.789  -1.022  1.00  0.00           H  
ATOM   2794  CA  VAL   195     -17.613  -7.172  -1.322  1.00  0.00           C  
ATOM   2795  HA  VAL   195     -17.594  -6.082  -1.348  1.00  0.00           H  
ATOM   2796  CB  VAL   195     -18.240  -7.665  -2.677  1.00  0.00           C  
ATOM   2797  HB  VAL   195     -18.094  -8.745  -2.673  1.00  0.00           H  
ATOM   2798  CG1 VAL   195     -19.735  -7.276  -2.887  1.00  0.00           C  
ATOM   2799 HG11 VAL   195     -20.042  -7.565  -3.892  1.00  0.00           H  
ATOM   2800 HG12 VAL   195     -20.380  -7.818  -2.196  1.00  0.00           H  
ATOM   2801 HG13 VAL   195     -19.859  -6.217  -2.663  1.00  0.00           H  
ATOM   2802  CG2 VAL   195     -17.479  -7.107  -3.916  1.00  0.00           C  
ATOM   2803 HG21 VAL   195     -16.502  -7.589  -3.923  1.00  0.00           H  
ATOM   2804 HG22 VAL   195     -17.418  -6.020  -3.858  1.00  0.00           H  
ATOM   2805 HG23 VAL   195     -17.930  -7.475  -4.838  1.00  0.00           H  
ATOM   2806  C   VAL   195     -18.510  -7.530  -0.071  1.00  0.00           C  
ATOM   2807  O   VAL   195     -18.640  -8.682   0.324  1.00  0.00           O  
ATOM   2808  N   HID   196     -19.197  -6.539   0.467  1.00  0.00           N  
ATOM   2809  H   HID   196     -19.156  -5.593   0.115  1.00  0.00           H  
ATOM   2810  CA  HID   196     -20.130  -6.723   1.620  1.00  0.00           C  
ATOM   2811  HA  HID   196     -19.759  -7.582   2.180  1.00  0.00           H  
ATOM   2812  CB  HID   196     -19.923  -5.528   2.561  1.00  0.00           C  
ATOM   2813  HB2 HID   196     -18.869  -5.338   2.762  1.00  0.00           H  
ATOM   2814  HB3 HID   196     -20.212  -4.609   2.050  1.00  0.00           H  
ATOM   2815  CG  HID   196     -20.606  -5.612   3.839  1.00  0.00           C  
ATOM   2816  ND1 HID   196     -20.635  -6.706   4.695  1.00  0.00           N  
ATOM   2817  HD1 HID   196     -19.947  -7.444   4.648  1.00  0.00           H  
ATOM   2818  CE1 HID   196     -21.547  -6.466   5.641  1.00  0.00           C  
ATOM   2819  HE1 HID   196     -21.821  -7.103   6.469  1.00  0.00           H  
ATOM   2820  NE2 HID   196     -22.237  -5.343   5.392  1.00  0.00           N  
ATOM   2821  CD2 HID   196     -21.602  -4.772   4.270  1.00  0.00           C  
ATOM   2822  HD2 HID   196     -21.866  -3.863   3.750  1.00  0.00           H  
ATOM   2823  C   HID   196     -21.588  -7.039   1.361  1.00  0.00           C  
ATOM   2824  O   HID   196     -22.095  -7.960   1.937  1.00  0.00           O  
ATOM   2825  N   ARG   197     -22.193  -6.214   0.544  1.00  0.00           N  
ATOM   2826  H   ARG   197     -21.698  -5.474   0.067  1.00  0.00           H  
ATOM   2827  CA  ARG   197     -23.522  -6.460  -0.008  1.00  0.00           C  
ATOM   2828  HA  ARG   197     -23.735  -7.529   0.023  1.00  0.00           H  
ATOM   2829  CB  ARG   197     -24.612  -5.677   0.840  1.00  0.00           C  
ATOM   2830  HB2 ARG   197     -24.381  -4.612   0.860  1.00  0.00           H  
ATOM   2831  HB3 ARG   197     -25.594  -5.754   0.374  1.00  0.00           H  
ATOM   2832  CG  ARG   197     -24.656  -6.142   2.314  1.00  0.00           C  
ATOM   2833  HG2 ARG   197     -24.929  -7.197   2.332  1.00  0.00           H  
ATOM   2834  HG3 ARG   197     -23.621  -6.108   2.655  1.00  0.00           H  
ATOM   2835  CD  ARG   197     -25.518  -5.274   3.295  1.00  0.00           C  
ATOM   2836  HD2 ARG   197     -25.256  -4.216   3.285  1.00  0.00           H  
ATOM   2837  HD3 ARG   197     -25.299  -5.662   4.290  1.00  0.00           H  
ATOM   2838  NE  ARG   197     -26.977  -5.350   2.995  1.00  0.00           N  
ATOM   2839  HE  ARG   197     -27.366  -6.278   3.090  1.00  0.00           H  
ATOM   2840  CZ  ARG   197     -27.651  -4.422   2.414  1.00  0.00           C  
ATOM   2841  NH1 ARG   197     -27.196  -3.209   2.214  1.00  0.00           N  
ATOM   2842 HH11 ARG   197     -26.233  -3.025   2.453  1.00  0.00           H  
ATOM   2843 HH12 ARG   197     -27.806  -2.427   2.021  1.00  0.00           H  
ATOM   2844  NH2 ARG   197     -28.895  -4.642   2.059  1.00  0.00           N  
ATOM   2845 HH21 ARG   197     -29.348  -5.538   2.169  1.00  0.00           H  
ATOM   2846 HH22 ARG   197     -29.452  -3.869   1.725  1.00  0.00           H  
ATOM   2847  C   ARG   197     -23.716  -6.024  -1.430  1.00  0.00           C  
ATOM   2848  O   ARG   197     -23.029  -5.106  -1.804  1.00  0.00           O  
ATOM   2849  N   ARG   198     -24.591  -6.696  -2.236  1.00  0.00           N  
ATOM   2850  H   ARG   198     -24.893  -7.624  -1.975  1.00  0.00           H  
ATOM   2851  CA  ARG   198     -25.095  -6.142  -3.507  1.00  0.00           C  
ATOM   2852  HA  ARG   198     -24.819  -5.088  -3.563  1.00  0.00           H  
ATOM   2853  CB  ARG   198     -24.613  -6.819  -4.808  1.00  0.00           C  
ATOM   2854  HB2 ARG   198     -24.753  -7.898  -4.747  1.00  0.00           H  
ATOM   2855  HB3 ARG   198     -25.117  -6.392  -5.675  1.00  0.00           H  
ATOM   2856  CG  ARG   198     -23.127  -6.551  -4.946  1.00  0.00           C  
ATOM   2857  HG2 ARG   198     -22.950  -5.497  -5.160  1.00  0.00           H  
ATOM   2858  HG3 ARG   198     -22.631  -6.998  -4.085  1.00  0.00           H  
ATOM   2859  CD  ARG   198     -22.600  -7.340  -6.223  1.00  0.00           C  
ATOM   2860  HD2 ARG   198     -23.053  -8.330  -6.190  1.00  0.00           H  
ATOM   2861  HD3 ARG   198     -21.511  -7.372  -6.225  1.00  0.00           H  
ATOM   2862  NE  ARG   198     -23.028  -6.773  -7.447  1.00  0.00           N  
ATOM   2863  HE  ARG   198     -23.175  -5.774  -7.459  1.00  0.00           H  
ATOM   2864  CZ  ARG   198     -23.576  -7.378  -8.473  1.00  0.00           C  
ATOM   2865  NH1 ARG   198     -24.376  -6.740  -9.219  1.00  0.00           N  
ATOM   2866 HH11 ARG   198     -24.724  -5.805  -9.061  1.00  0.00           H  
ATOM   2867 HH12 ARG   198     -24.846  -7.291  -9.923  1.00  0.00           H  
ATOM   2868  NH2 ARG   198     -23.314  -8.606  -8.745  1.00  0.00           N  
ATOM   2869 HH21 ARG   198     -22.630  -9.093  -8.184  1.00  0.00           H  
ATOM   2870 HH22 ARG   198     -23.796  -9.160  -9.439  1.00  0.00           H  
ATOM   2871  C   ARG   198     -26.685  -6.055  -3.538  1.00  0.00           C  
ATOM   2872  O   ARG   198     -27.340  -5.688  -4.483  1.00  0.00           O  
ATOM   2873  N   GLN   199     -27.356  -6.528  -2.440  1.00  0.00           N  
ATOM   2874  H   GLN   199     -26.739  -6.876  -1.721  1.00  0.00           H  
ATOM   2875  CA  GLN   199     -28.850  -6.476  -2.201  1.00  0.00           C  
ATOM   2876  HA  GLN   199     -29.214  -7.079  -3.032  1.00  0.00           H  
ATOM   2877  CB  GLN   199     -29.127  -7.135  -0.779  1.00  0.00           C  
ATOM   2878  HB2 GLN   199     -28.399  -7.938  -0.668  1.00  0.00           H  
ATOM   2879  HB3 GLN   199     -28.811  -6.426  -0.014  1.00  0.00           H  
ATOM   2880  CG  GLN   199     -30.551  -7.691  -0.470  1.00  0.00           C  
ATOM   2881  HG2 GLN   199     -31.164  -6.993  -1.040  1.00  0.00           H  
ATOM   2882  HG3 GLN   199     -30.694  -8.595  -1.062  1.00  0.00           H  
ATOM   2883  CD  GLN   199     -30.977  -7.798   0.960  1.00  0.00           C  
ATOM   2884  OE1 GLN   199     -30.322  -7.299   1.872  1.00  0.00           O  
ATOM   2885  NE2 GLN   199     -32.067  -8.387   1.205  1.00  0.00           N  
ATOM   2886 HE21 GLN   199     -32.505  -8.974   0.510  1.00  0.00           H  
ATOM   2887 HE22 GLN   199     -32.309  -8.416   2.186  1.00  0.00           H  
ATOM   2888  C   GLN   199     -29.659  -5.153  -2.199  1.00  0.00           C  
ATOM   2889  O   GLN   199     -30.831  -5.111  -2.554  1.00  0.00           O  
ATOM   2890  N   ASP   200     -28.997  -3.990  -1.890  1.00  0.00           N  
ATOM   2891  H   ASP   200     -28.023  -4.111  -1.651  1.00  0.00           H  
ATOM   2892  CA  ASP   200     -29.585  -2.646  -2.103  1.00  0.00           C  
ATOM   2893  HA  ASP   200     -30.663  -2.606  -1.940  1.00  0.00           H  
ATOM   2894  CB  ASP   200     -28.892  -1.692  -1.055  1.00  0.00           C  
ATOM   2895  HB2 ASP   200     -29.040  -0.656  -1.360  1.00  0.00           H  
ATOM   2896  HB3 ASP   200     -27.817  -1.849  -1.150  1.00  0.00           H  
ATOM   2897  CG  ASP   200     -29.318  -1.777   0.397  1.00  0.00           C  
ATOM   2898  OD1 ASP   200     -30.081  -2.634   0.724  1.00  0.00           O  
ATOM   2899  OD2 ASP   200     -28.771  -1.138   1.291  1.00  0.00           O  
ATOM   2900  C   ASP   200     -29.370  -2.130  -3.540  1.00  0.00           C  
ATOM   2901  O   ASP   200     -29.787  -0.972  -3.786  1.00  0.00           O  
ATOM   2902  N   GLY   201     -28.795  -2.899  -4.426  1.00  0.00           N  
ATOM   2903  H   GLY   201     -28.455  -3.783  -4.075  1.00  0.00           H  
ATOM   2904  CA  GLY   201     -28.292  -2.519  -5.796  1.00  0.00           C  
ATOM   2905  HA2 GLY   201     -29.020  -1.909  -6.330  1.00  0.00           H  
ATOM   2906  HA3 GLY   201     -28.248  -3.408  -6.425  1.00  0.00           H  
ATOM   2907  C   GLY   201     -26.937  -1.794  -5.874  1.00  0.00           C  
ATOM   2908  O   GLY   201     -26.071  -1.979  -6.783  1.00  0.00           O  
ATOM   2909  N   ALA   202     -26.786  -0.900  -4.830  1.00  0.00           N  
ATOM   2910  H   ALA   202     -27.574  -0.818  -4.204  1.00  0.00           H  
ATOM   2911  CA  ALA   202     -25.492  -0.300  -4.466  1.00  0.00           C  
ATOM   2912  HA  ALA   202     -25.131   0.328  -5.280  1.00  0.00           H  
ATOM   2913  CB  ALA   202     -25.730   0.678  -3.373  1.00  0.00           C  
ATOM   2914  HB1 ALA   202     -26.443   1.470  -3.603  1.00  0.00           H  
ATOM   2915  HB2 ALA   202     -26.066   0.138  -2.488  1.00  0.00           H  
ATOM   2916  HB3 ALA   202     -24.788   1.185  -3.166  1.00  0.00           H  
ATOM   2917  C   ALA   202     -24.394  -1.378  -4.067  1.00  0.00           C  
ATOM   2918  O   ALA   202     -24.650  -2.333  -3.318  1.00  0.00           O  
ATOM   2919  N   LEU   203     -23.207  -1.299  -4.651  1.00  0.00           N  
ATOM   2920  H   LEU   203     -23.087  -0.448  -5.180  1.00  0.00           H  
ATOM   2921  CA  LEU   203     -22.156  -2.342  -4.555  1.00  0.00           C  
ATOM   2922  HA  LEU   203     -22.621  -3.324  -4.466  1.00  0.00           H  
ATOM   2923  CB  LEU   203     -21.348  -2.276  -5.869  1.00  0.00           C  
ATOM   2924  HB2 LEU   203     -22.107  -2.132  -6.638  1.00  0.00           H  
ATOM   2925  HB3 LEU   203     -20.682  -1.422  -5.996  1.00  0.00           H  
ATOM   2926  CG  LEU   203     -20.520  -3.613  -6.111  1.00  0.00           C  
ATOM   2927  HG  LEU   203     -21.173  -4.435  -6.405  1.00  0.00           H  
ATOM   2928  CD1 LEU   203     -19.656  -3.247  -7.374  1.00  0.00           C  
ATOM   2929 HD11 LEU   203     -19.177  -4.133  -7.792  1.00  0.00           H  
ATOM   2930 HD12 LEU   203     -20.302  -2.948  -8.199  1.00  0.00           H  
ATOM   2931 HD13 LEU   203     -18.988  -2.462  -7.020  1.00  0.00           H  
ATOM   2932  CD2 LEU   203     -19.468  -4.148  -5.083  1.00  0.00           C  
ATOM   2933 HD21 LEU   203     -18.802  -4.881  -5.538  1.00  0.00           H  
ATOM   2934 HD22 LEU   203     -19.912  -4.606  -4.199  1.00  0.00           H  
ATOM   2935 HD23 LEU   203     -18.840  -3.400  -4.598  1.00  0.00           H  
ATOM   2936  C   LEU   203     -21.311  -2.006  -3.295  1.00  0.00           C  
ATOM   2937  O   LEU   203     -20.432  -1.106  -3.423  1.00  0.00           O  
ATOM   2938  N   VAL   204     -21.562  -2.624  -2.117  1.00  0.00           N  
ATOM   2939  H   VAL   204     -22.147  -3.446  -2.061  1.00  0.00           H  
ATOM   2940  CA  VAL   204     -20.844  -2.181  -0.917  1.00  0.00           C  
ATOM   2941  HA  VAL   204     -20.573  -1.127  -0.983  1.00  0.00           H  
ATOM   2942  CB  VAL   204     -21.705  -2.301   0.303  1.00  0.00           C  
ATOM   2943  HB  VAL   204     -21.811  -3.380   0.417  1.00  0.00           H  
ATOM   2944  CG1 VAL   204     -20.962  -1.858   1.660  1.00  0.00           C  
ATOM   2945 HG11 VAL   204     -21.498  -2.287   2.507  1.00  0.00           H  
ATOM   2946 HG12 VAL   204     -20.924  -0.769   1.693  1.00  0.00           H  
ATOM   2947 HG13 VAL   204     -19.940  -2.235   1.648  1.00  0.00           H  
ATOM   2948  CG2 VAL   204     -23.041  -1.466   0.205  1.00  0.00           C  
ATOM   2949 HG21 VAL   204     -22.885  -0.396   0.072  1.00  0.00           H  
ATOM   2950 HG22 VAL   204     -23.628  -1.728   1.086  1.00  0.00           H  
ATOM   2951 HG23 VAL   204     -23.637  -1.850  -0.623  1.00  0.00           H  
ATOM   2952  C   VAL   204     -19.419  -2.763  -0.753  1.00  0.00           C  
ATOM   2953  O   VAL   204     -19.315  -3.871  -0.236  1.00  0.00           O  
ATOM   2954  N   TRP   205     -18.380  -2.150  -1.373  1.00  0.00           N  
ATOM   2955  H   TRP   205     -18.528  -1.343  -1.962  1.00  0.00           H  
ATOM   2956  CA  TRP   205     -16.989  -2.658  -1.215  1.00  0.00           C  
ATOM   2957  HA  TRP   205     -16.901  -3.580  -1.790  1.00  0.00           H  
ATOM   2958  CB  TRP   205     -16.051  -1.645  -1.880  1.00  0.00           C  
ATOM   2959  HB2 TRP   205     -16.094  -0.708  -1.324  1.00  0.00           H  
ATOM   2960  HB3 TRP   205     -15.026  -1.945  -1.663  1.00  0.00           H  
ATOM   2961  CG  TRP   205     -16.163  -1.479  -3.360  1.00  0.00           C  
ATOM   2962  CD1 TRP   205     -16.591  -0.327  -3.863  1.00  0.00           C  
ATOM   2963  HD1 TRP   205     -16.689   0.613  -3.341  1.00  0.00           H  
ATOM   2964  NE1 TRP   205     -16.665  -0.409  -5.274  1.00  0.00           N  
ATOM   2965  HE1 TRP   205     -17.166   0.233  -5.871  1.00  0.00           H  
ATOM   2966  CE2 TRP   205     -16.323  -1.627  -5.719  1.00  0.00           C  
ATOM   2967  CZ2 TRP   205     -16.197  -2.226  -6.980  1.00  0.00           C  
ATOM   2968  HZ2 TRP   205     -16.445  -1.701  -7.890  1.00  0.00           H  
ATOM   2969  CH2 TRP   205     -15.801  -3.595  -7.063  1.00  0.00           C  
ATOM   2970  HH2 TRP   205     -16.022  -4.144  -7.966  1.00  0.00           H  
ATOM   2971  CZ3 TRP   205     -15.449  -4.285  -5.951  1.00  0.00           C  
ATOM   2972  HZ3 TRP   205     -15.265  -5.336  -6.119  1.00  0.00           H  
ATOM   2973  CE3 TRP   205     -15.438  -3.667  -4.682  1.00  0.00           C  
ATOM   2974  HE3 TRP   205     -15.250  -4.308  -3.833  1.00  0.00           H  
ATOM   2975  CD2 TRP   205     -15.911  -2.323  -4.524  1.00  0.00           C  
ATOM   2976  C   TRP   205     -16.542  -2.784   0.261  1.00  0.00           C  
ATOM   2977  O   TRP   205     -16.891  -1.953   1.101  1.00  0.00           O  
ATOM   2978  N   SER   206     -15.871  -3.856   0.558  1.00  0.00           N  
ATOM   2979  H   SER   206     -15.669  -4.457  -0.229  1.00  0.00           H  
ATOM   2980  CA  SER   206     -15.424  -4.188   1.918  1.00  0.00           C  
ATOM   2981  HA  SER   206     -16.295  -4.106   2.569  1.00  0.00           H  
ATOM   2982  CB  SER   206     -14.927  -5.616   1.960  1.00  0.00           C  
ATOM   2983  HB2 SER   206     -14.117  -5.806   1.256  1.00  0.00           H  
ATOM   2984  HB3 SER   206     -15.701  -6.223   1.491  1.00  0.00           H  
ATOM   2985  OG  SER   206     -14.573  -6.015   3.294  1.00  0.00           O  
ATOM   2986  HG  SER   206     -14.557  -6.975   3.303  1.00  0.00           H  
ATOM   2987  C   SER   206     -14.273  -3.241   2.346  1.00  0.00           C  
ATOM   2988  O   SER   206     -13.497  -2.726   1.562  1.00  0.00           O  
ATOM   2989  N   GLY   207     -14.237  -3.062   3.697  1.00  0.00           N  
ATOM   2990  H   GLY   207     -14.770  -3.760   4.195  1.00  0.00           H  
ATOM   2991  CA  GLY   207     -13.298  -2.116   4.374  1.00  0.00           C  
ATOM   2992  HA2 GLY   207     -13.651  -1.085   4.358  1.00  0.00           H  
ATOM   2993  HA3 GLY   207     -12.324  -2.271   3.910  1.00  0.00           H  
ATOM   2994  C   GLY   207     -13.202  -2.448   5.846  1.00  0.00           C  
ATOM   2995  O   GLY   207     -13.758  -3.427   6.258  1.00  0.00           O  
ATOM   2996  N   SER   208     -12.590  -1.634   6.686  1.00  0.00           N  
ATOM   2997  H   SER   208     -12.216  -0.767   6.326  1.00  0.00           H  
ATOM   2998  CA  SER   208     -12.388  -1.898   8.135  1.00  0.00           C  
ATOM   2999  HA  SER   208     -11.955  -2.897   8.179  1.00  0.00           H  
ATOM   3000  CB  SER   208     -11.460  -0.974   8.920  1.00  0.00           C  
ATOM   3001  HB2 SER   208     -11.324  -1.583   9.813  1.00  0.00           H  
ATOM   3002  HB3 SER   208     -11.896  -0.019   9.215  1.00  0.00           H  
ATOM   3003  OG  SER   208     -10.309  -0.721   8.215  1.00  0.00           O  
ATOM   3004  HG  SER   208      -9.710  -0.185   8.740  1.00  0.00           H  
ATOM   3005  C   SER   208     -13.716  -2.024   8.869  1.00  0.00           C  
ATOM   3006  O   SER   208     -13.747  -2.969   9.675  1.00  0.00           O  
ATOM   3007  N   ASP   209     -14.826  -1.402   8.553  1.00  0.00           N  
ATOM   3008  H   ASP   209     -14.682  -0.618   7.933  1.00  0.00           H  
ATOM   3009  CA  ASP   209     -16.147  -1.580   9.295  1.00  0.00           C  
ATOM   3010  HA  ASP   209     -15.976  -1.424  10.361  1.00  0.00           H  
ATOM   3011  CB  ASP   209     -17.223  -0.613   8.781  1.00  0.00           C  
ATOM   3012  HB2 ASP   209     -16.796   0.387   8.715  1.00  0.00           H  
ATOM   3013  HB3 ASP   209     -17.422  -0.856   7.737  1.00  0.00           H  
ATOM   3014  CG  ASP   209     -18.457  -0.762   9.624  1.00  0.00           C  
ATOM   3015  OD1 ASP   209     -18.327  -0.606  10.840  1.00  0.00           O  
ATOM   3016  OD2 ASP   209     -19.571  -1.092   9.074  1.00  0.00           O  
ATOM   3017  C   ASP   209     -16.691  -3.003   9.131  1.00  0.00           C  
ATOM   3018  O   ASP   209     -17.328  -3.623  10.009  1.00  0.00           O  
ATOM   3019  N   VAL   210     -16.410  -3.567   7.913  1.00  0.00           N  
ATOM   3020  H   VAL   210     -15.992  -2.898   7.283  1.00  0.00           H  
ATOM   3021  CA  VAL   210     -16.854  -4.915   7.482  1.00  0.00           C  
ATOM   3022  HA  VAL   210     -17.852  -5.054   7.897  1.00  0.00           H  
ATOM   3023  CB  VAL   210     -16.873  -5.005   5.967  1.00  0.00           C  
ATOM   3024  HB  VAL   210     -15.931  -4.615   5.580  1.00  0.00           H  
ATOM   3025  CG1 VAL   210     -17.144  -6.441   5.492  1.00  0.00           C  
ATOM   3026 HG11 VAL   210     -17.903  -6.895   6.129  1.00  0.00           H  
ATOM   3027 HG12 VAL   210     -17.179  -6.529   4.406  1.00  0.00           H  
ATOM   3028 HG13 VAL   210     -16.253  -7.054   5.630  1.00  0.00           H  
ATOM   3029  CG2 VAL   210     -18.041  -4.088   5.550  1.00  0.00           C  
ATOM   3030 HG21 VAL   210     -17.787  -3.097   5.928  1.00  0.00           H  
ATOM   3031 HG22 VAL   210     -18.068  -3.919   4.474  1.00  0.00           H  
ATOM   3032 HG23 VAL   210     -19.025  -4.343   5.943  1.00  0.00           H  
ATOM   3033  C   VAL   210     -15.973  -5.937   8.126  1.00  0.00           C  
ATOM   3034  O   VAL   210     -16.497  -6.985   8.577  1.00  0.00           O  
ATOM   3035  N   VAL   211     -14.676  -5.668   8.275  1.00  0.00           N  
ATOM   3036  H   VAL   211     -14.348  -4.858   7.768  1.00  0.00           H  
ATOM   3037  CA  VAL   211     -13.728  -6.492   9.053  1.00  0.00           C  
ATOM   3038  HA  VAL   211     -13.887  -7.518   8.722  1.00  0.00           H  
ATOM   3039  CB  VAL   211     -12.226  -5.983   8.944  1.00  0.00           C  
ATOM   3040  HB  VAL   211     -12.223  -4.986   9.385  1.00  0.00           H  
ATOM   3041  CG1 VAL   211     -11.349  -7.085   9.609  1.00  0.00           C  
ATOM   3042 HG11 VAL   211     -11.512  -8.000   9.040  1.00  0.00           H  
ATOM   3043 HG12 VAL   211     -10.281  -6.868   9.584  1.00  0.00           H  
ATOM   3044 HG13 VAL   211     -11.606  -7.160  10.666  1.00  0.00           H  
ATOM   3045  CG2 VAL   211     -11.845  -6.003   7.450  1.00  0.00           C  
ATOM   3046 HG21 VAL   211     -12.512  -5.417   6.817  1.00  0.00           H  
ATOM   3047 HG22 VAL   211     -10.826  -5.649   7.294  1.00  0.00           H  
ATOM   3048 HG23 VAL   211     -11.924  -7.014   7.050  1.00  0.00           H  
ATOM   3049  C   VAL   211     -14.069  -6.461  10.582  1.00  0.00           C  
ATOM   3050  O   VAL   211     -14.018  -7.479  11.304  1.00  0.00           O  
ATOM   3051  N   MET   212     -14.501  -5.325  11.100  1.00  0.00           N  
ATOM   3052  H   MET   212     -14.559  -4.511  10.504  1.00  0.00           H  
ATOM   3053  CA  MET   212     -14.850  -4.960  12.485  1.00  0.00           C  
ATOM   3054  HA  MET   212     -14.145  -5.510  13.109  1.00  0.00           H  
ATOM   3055  CB  MET   212     -14.823  -3.452  12.736  1.00  0.00           C  
ATOM   3056  HB2 MET   212     -15.400  -2.785  12.095  1.00  0.00           H  
ATOM   3057  HB3 MET   212     -15.309  -3.276  13.695  1.00  0.00           H  
ATOM   3058  CG  MET   212     -13.412  -2.832  12.773  1.00  0.00           C  
ATOM   3059  HG2 MET   212     -12.954  -3.006  11.799  1.00  0.00           H  
ATOM   3060  HG3 MET   212     -13.525  -1.749  12.795  1.00  0.00           H  
ATOM   3061  SD  MET   212     -12.286  -3.432  14.078  1.00  0.00           S  
ATOM   3062  CE  MET   212     -12.607  -2.093  15.275  1.00  0.00           C  
ATOM   3063  HE1 MET   212     -12.056  -2.262  16.201  1.00  0.00           H  
ATOM   3064  HE2 MET   212     -12.430  -1.113  14.832  1.00  0.00           H  
ATOM   3065  HE3 MET   212     -13.681  -2.075  15.457  1.00  0.00           H  
ATOM   3066  C   MET   212     -16.208  -5.468  12.990  1.00  0.00           C  
ATOM   3067  O   MET   212     -16.344  -5.912  14.104  1.00  0.00           O  
ATOM   3068  N   GLY   213     -17.266  -5.439  12.150  1.00  0.00           N  
ATOM   3069  H   GLY   213     -17.241  -4.841  11.336  1.00  0.00           H  
ATOM   3070  CA  GLY   213     -18.540  -6.100  12.361  1.00  0.00           C  
ATOM   3071  HA2 GLY   213     -18.372  -7.105  11.973  1.00  0.00           H  
ATOM   3072  HA3 GLY   213     -19.185  -5.590  11.644  1.00  0.00           H  
ATOM   3073  C   GLY   213     -19.325  -6.008  13.684  1.00  0.00           C  
ATOM   3074  O   GLY   213     -19.340  -4.937  14.278  1.00  0.00           O  
ATOM   3075  N   GLU   214     -19.988  -7.066  14.145  1.00  0.00           N  
ATOM   3076  H   GLU   214     -19.647  -7.938  13.766  1.00  0.00           H  
ATOM   3077  CA  GLU   214     -20.942  -7.002  15.273  1.00  0.00           C  
ATOM   3078  HA  GLU   214     -21.464  -6.048  15.202  1.00  0.00           H  
ATOM   3079  CB  GLU   214     -21.954  -8.156  15.175  1.00  0.00           C  
ATOM   3080  HB2 GLU   214     -21.452  -9.120  15.095  1.00  0.00           H  
ATOM   3081  HB3 GLU   214     -22.497  -8.228  16.118  1.00  0.00           H  
ATOM   3082  CG  GLU   214     -22.985  -8.097  14.075  1.00  0.00           C  
ATOM   3083  HG2 GLU   214     -22.434  -8.221  13.142  1.00  0.00           H  
ATOM   3084  HG3 GLU   214     -23.744  -8.880  14.085  1.00  0.00           H  
ATOM   3085  CD  GLU   214     -23.646  -6.706  13.880  1.00  0.00           C  
ATOM   3086  OE1 GLU   214     -23.422  -6.095  12.837  1.00  0.00           O  
ATOM   3087  OE2 GLU   214     -24.383  -6.270  14.817  1.00  0.00           O  
ATOM   3088  C   GLU   214     -20.221  -7.139  16.663  1.00  0.00           C  
ATOM   3089  O   GLU   214     -20.411  -6.389  17.577  1.00  0.00           O  
ATOM   3090  N   ALA   215     -19.299  -8.040  16.664  1.00  0.00           N  
ATOM   3091  H   ALA   215     -19.197  -8.486  15.763  1.00  0.00           H  
ATOM   3092  CA  ALA   215     -18.625  -8.528  17.850  1.00  0.00           C  
ATOM   3093  HA  ALA   215     -19.487  -8.710  18.491  1.00  0.00           H  
ATOM   3094  CB  ALA   215     -17.806  -9.775  17.448  1.00  0.00           C  
ATOM   3095  HB1 ALA   215     -18.393 -10.466  16.843  1.00  0.00           H  
ATOM   3096  HB2 ALA   215     -16.953  -9.396  16.884  1.00  0.00           H  
ATOM   3097  HB3 ALA   215     -17.543 -10.293  18.370  1.00  0.00           H  
ATOM   3098  C   ALA   215     -17.716  -7.494  18.568  1.00  0.00           C  
ATOM   3099  O   ALA   215     -17.604  -7.519  19.777  1.00  0.00           O  
ATOM   3100  N   THR   216     -17.128  -6.540  17.868  1.00  0.00           N  
ATOM   3101  H   THR   216     -17.276  -6.624  16.873  1.00  0.00           H  
ATOM   3102  CA  THR   216     -16.365  -5.400  18.480  1.00  0.00           C  
ATOM   3103  HA  THR   216     -15.653  -5.766  19.220  1.00  0.00           H  
ATOM   3104  CB  THR   216     -15.519  -4.696  17.462  1.00  0.00           C  
ATOM   3105  HB  THR   216     -15.026  -3.775  17.771  1.00  0.00           H  
ATOM   3106  CG2 THR   216     -14.406  -5.553  16.841  1.00  0.00           C  
ATOM   3107 HG21 THR   216     -14.821  -6.176  16.048  1.00  0.00           H  
ATOM   3108 HG22 THR   216     -13.648  -4.889  16.424  1.00  0.00           H  
ATOM   3109 HG23 THR   216     -14.083  -6.282  17.584  1.00  0.00           H  
ATOM   3110  OG1 THR   216     -16.251  -4.291  16.347  1.00  0.00           O  
ATOM   3111  HG1 THR   216     -16.205  -4.925  15.628  1.00  0.00           H  
ATOM   3112  C   THR   216     -17.266  -4.328  19.050  1.00  0.00           C  
ATOM   3113  O   THR   216     -16.799  -3.523  19.930  1.00  0.00           O  
ATOM   3114  N   ARG   217     -18.558  -4.300  18.651  1.00  0.00           N  
ATOM   3115  H   ARG   217     -18.882  -4.919  17.921  1.00  0.00           H  
ATOM   3116  CA  ARG   217     -19.586  -3.530  19.326  1.00  0.00           C  
ATOM   3117  HA  ARG   217     -19.176  -2.566  19.627  1.00  0.00           H  
ATOM   3118  CB  ARG   217     -20.797  -3.116  18.359  1.00  0.00           C  
ATOM   3119  HB2 ARG   217     -21.690  -2.842  18.921  1.00  0.00           H  
ATOM   3120  HB3 ARG   217     -21.216  -3.955  17.802  1.00  0.00           H  
ATOM   3121  CG  ARG   217     -20.426  -2.014  17.372  1.00  0.00           C  
ATOM   3122  HG2 ARG   217     -21.277  -1.337  17.308  1.00  0.00           H  
ATOM   3123  HG3 ARG   217     -19.700  -1.390  17.894  1.00  0.00           H  
ATOM   3124  CD  ARG   217     -20.074  -2.397  15.953  1.00  0.00           C  
ATOM   3125  HD2 ARG   217     -19.213  -3.061  16.027  1.00  0.00           H  
ATOM   3126  HD3 ARG   217     -20.955  -2.870  15.520  1.00  0.00           H  
ATOM   3127  NE  ARG   217     -19.766  -1.209  15.136  1.00  0.00           N  
ATOM   3128  HE  ARG   217     -19.931  -0.315  15.576  1.00  0.00           H  
ATOM   3129  CZ  ARG   217     -19.297  -1.104  13.861  1.00  0.00           C  
ATOM   3130  NH1 ARG   217     -19.007  -2.107  13.080  1.00  0.00           N  
ATOM   3131 HH11 ARG   217     -19.151  -3.016  13.497  1.00  0.00           H  
ATOM   3132 HH12 ARG   217     -19.037  -1.931  12.086  1.00  0.00           H  
ATOM   3133  NH2 ARG   217     -19.125   0.079  13.335  1.00  0.00           N  
ATOM   3134 HH21 ARG   217     -19.463   0.924  13.772  1.00  0.00           H  
ATOM   3135 HH22 ARG   217     -18.814   0.071  12.374  1.00  0.00           H  
ATOM   3136  C   ARG   217     -20.179  -4.220  20.487  1.00  0.00           C  
ATOM   3137  O   ARG   217     -20.158  -3.726  21.574  1.00  0.00           O  
ATOM   3138  N   ASP   218     -20.570  -5.497  20.356  1.00  0.00           N  
ATOM   3139  H   ASP   218     -20.689  -5.826  19.409  1.00  0.00           H  
ATOM   3140  CA  ASP   218     -21.182  -6.335  21.329  1.00  0.00           C  
ATOM   3141  HA  ASP   218     -22.112  -5.965  21.760  1.00  0.00           H  
ATOM   3142  CB  ASP   218     -21.636  -7.665  20.641  1.00  0.00           C  
ATOM   3143  HB2 ASP   218     -20.819  -7.890  19.955  1.00  0.00           H  
ATOM   3144  HB3 ASP   218     -21.793  -8.448  21.382  1.00  0.00           H  
ATOM   3145  CG  ASP   218     -22.906  -7.396  19.782  1.00  0.00           C  
ATOM   3146  OD1 ASP   218     -23.356  -6.262  19.574  1.00  0.00           O  
ATOM   3147  OD2 ASP   218     -23.521  -8.370  19.284  1.00  0.00           O  
ATOM   3148  C   ASP   218     -20.141  -6.558  22.492  1.00  0.00           C  
ATOM   3149  O   ASP   218     -20.617  -6.818  23.619  1.00  0.00           O  
ATOM   3150  N   ASN   219     -18.786  -6.485  22.182  1.00  0.00           N  
ATOM   3151  H   ASN   219     -18.647  -6.263  21.206  1.00  0.00           H  
ATOM   3152  CA  ASN   219     -17.721  -6.416  23.226  1.00  0.00           C  
ATOM   3153  HA  ASN   219     -17.718  -7.264  23.910  1.00  0.00           H  
ATOM   3154  CB  ASN   219     -16.365  -6.283  22.458  1.00  0.00           C  
ATOM   3155  HB2 ASN   219     -16.234  -7.197  21.878  1.00  0.00           H  
ATOM   3156  HB3 ASN   219     -16.308  -5.333  21.926  1.00  0.00           H  
ATOM   3157  CG  ASN   219     -15.212  -6.427  23.435  1.00  0.00           C  
ATOM   3158  OD1 ASN   219     -15.379  -6.441  24.639  1.00  0.00           O  
ATOM   3159  ND2 ASN   219     -13.980  -6.767  23.051  1.00  0.00           N  
ATOM   3160 HD21 ASN   219     -13.700  -6.923  22.093  1.00  0.00           H  
ATOM   3161 HD22 ASN   219     -13.400  -6.916  23.864  1.00  0.00           H  
ATOM   3162  C   ASN   219     -17.952  -5.121  24.055  1.00  0.00           C  
ATOM   3163  O   ASN   219     -17.770  -3.989  23.596  1.00  0.00           O  
ATOM   3164  N   PRO   220     -18.361  -5.271  25.324  1.00  0.00           N  
ATOM   3165  CD  PRO   220     -18.577  -6.547  26.098  1.00  0.00           C  
ATOM   3166  HD2 PRO   220     -19.180  -7.260  25.535  1.00  0.00           H  
ATOM   3167  HD3 PRO   220     -17.583  -6.905  26.364  1.00  0.00           H  
ATOM   3168  CG  PRO   220     -19.289  -6.098  27.363  1.00  0.00           C  
ATOM   3169  HG2 PRO   220     -18.884  -6.633  28.222  1.00  0.00           H  
ATOM   3170  HG3 PRO   220     -20.295  -6.509  27.274  1.00  0.00           H  
ATOM   3171  CB  PRO   220     -19.302  -4.543  27.390  1.00  0.00           C  
ATOM   3172  HB2 PRO   220     -18.915  -4.131  28.322  1.00  0.00           H  
ATOM   3173  HB3 PRO   220     -20.306  -4.149  27.231  1.00  0.00           H  
ATOM   3174  CA  PRO   220     -18.433  -4.113  26.237  1.00  0.00           C  
ATOM   3175  HA  PRO   220     -19.115  -3.416  25.750  1.00  0.00           H  
ATOM   3176  C   PRO   220     -17.174  -3.352  26.684  1.00  0.00           C  
ATOM   3177  O   PRO   220     -17.336  -2.350  27.331  1.00  0.00           O  
ATOM   3178  N   GLN   221     -15.948  -3.792  26.268  1.00  0.00           N  
ATOM   3179  H   GLN   221     -15.884  -4.698  25.827  1.00  0.00           H  
ATOM   3180  CA  GLN   221     -14.716  -3.118  26.781  1.00  0.00           C  
ATOM   3181  HA  GLN   221     -14.990  -2.127  27.140  1.00  0.00           H  
ATOM   3182  CB  GLN   221     -13.956  -3.935  27.869  1.00  0.00           C  
ATOM   3183  HB2 GLN   221     -13.042  -3.358  28.008  1.00  0.00           H  
ATOM   3184  HB3 GLN   221     -13.642  -4.892  27.452  1.00  0.00           H  
ATOM   3185  CG  GLN   221     -14.683  -4.141  29.217  1.00  0.00           C  
ATOM   3186  HG2 GLN   221     -13.997  -4.481  29.992  1.00  0.00           H  
ATOM   3187  HG3 GLN   221     -15.065  -3.162  29.506  1.00  0.00           H  
ATOM   3188  CD  GLN   221     -15.803  -5.082  29.225  1.00  0.00           C  
ATOM   3189  OE1 GLN   221     -15.872  -6.024  28.433  1.00  0.00           O  
ATOM   3190  NE2 GLN   221     -16.750  -4.920  30.140  1.00  0.00           N  
ATOM   3191 HE21 GLN   221     -16.763  -4.132  30.771  1.00  0.00           H  
ATOM   3192 HE22 GLN   221     -17.574  -5.484  29.990  1.00  0.00           H  
ATOM   3193  C   GLN   221     -13.775  -2.840  25.578  1.00  0.00           C  
ATOM   3194  O   GLN   221     -12.597  -2.625  25.657  1.00  0.00           O  
ATOM   3195  N   PHE   222     -14.381  -2.732  24.377  1.00  0.00           N  
ATOM   3196  H   PHE   222     -15.388  -2.816  24.380  1.00  0.00           H  
ATOM   3197  CA  PHE   222     -13.776  -2.197  23.131  1.00  0.00           C  
ATOM   3198  HA  PHE   222     -12.726  -2.483  23.187  1.00  0.00           H  
ATOM   3199  CB  PHE   222     -14.449  -2.787  21.947  1.00  0.00           C  
ATOM   3200  HB2 PHE   222     -15.512  -2.545  21.914  1.00  0.00           H  
ATOM   3201  HB3 PHE   222     -14.208  -3.848  21.886  1.00  0.00           H  
ATOM   3202  CG  PHE   222     -13.912  -2.272  20.656  1.00  0.00           C  
ATOM   3203  CD1 PHE   222     -12.651  -2.674  20.144  1.00  0.00           C  
ATOM   3204  HD1 PHE   222     -12.170  -3.518  20.616  1.00  0.00           H  
ATOM   3205  CE1 PHE   222     -11.958  -1.998  19.150  1.00  0.00           C  
ATOM   3206  HE1 PHE   222     -10.950  -2.282  18.883  1.00  0.00           H  
ATOM   3207  CZ  PHE   222     -12.544  -0.898  18.555  1.00  0.00           C  
ATOM   3208  HZ  PHE   222     -11.914  -0.277  17.935  1.00  0.00           H  
ATOM   3209  CE2 PHE   222     -13.872  -0.539  18.925  1.00  0.00           C  
ATOM   3210  HE2 PHE   222     -14.151   0.400  18.470  1.00  0.00           H  
ATOM   3211  CD2 PHE   222     -14.559  -1.155  20.034  1.00  0.00           C  
ATOM   3212  HD2 PHE   222     -15.404  -0.633  20.457  1.00  0.00           H  
ATOM   3213  C   PHE   222     -13.895  -0.708  23.085  1.00  0.00           C  
ATOM   3214  O   PHE   222     -14.905  -0.104  23.507  1.00  0.00           O  
ATOM   3215  N   GLU   223     -12.892  -0.026  22.523  1.00  0.00           N  
ATOM   3216  H   GLU   223     -12.167  -0.648  22.195  1.00  0.00           H  
ATOM   3217  CA  GLU   223     -12.760   1.395  22.062  1.00  0.00           C  
ATOM   3218  HA  GLU   223     -13.770   1.596  21.706  1.00  0.00           H  
ATOM   3219  CB  GLU   223     -12.449   2.310  23.273  1.00  0.00           C  
ATOM   3220  HB2 GLU   223     -11.387   2.553  23.300  1.00  0.00           H  
ATOM   3221  HB3 GLU   223     -12.736   1.715  24.140  1.00  0.00           H  
ATOM   3222  CG  GLU   223     -13.071   3.739  23.295  1.00  0.00           C  
ATOM   3223  HG2 GLU   223     -12.456   4.301  22.592  1.00  0.00           H  
ATOM   3224  HG3 GLU   223     -13.020   4.166  24.296  1.00  0.00           H  
ATOM   3225  CD  GLU   223     -14.512   3.822  22.781  1.00  0.00           C  
ATOM   3226  OE1 GLU   223     -14.823   3.874  21.587  1.00  0.00           O  
ATOM   3227  OE2 GLU   223     -15.399   3.774  23.619  1.00  0.00           O  
ATOM   3228  C   GLU   223     -11.829   1.683  20.887  1.00  0.00           C  
ATOM   3229  O   GLU   223     -10.827   0.958  20.655  1.00  0.00           O  
ATOM   3230  N   LEU   224     -12.212   2.746  20.125  1.00  0.00           N  
ATOM   3231  H   LEU   224     -13.104   3.187  20.299  1.00  0.00           H  
ATOM   3232  CA  LEU   224     -11.516   3.207  18.937  1.00  0.00           C  
ATOM   3233  HA  LEU   224     -10.571   2.667  18.970  1.00  0.00           H  
ATOM   3234  CB  LEU   224     -12.424   2.953  17.654  1.00  0.00           C  
ATOM   3235  HB2 LEU   224     -12.514   1.886  17.449  1.00  0.00           H  
ATOM   3236  HB3 LEU   224     -13.438   3.279  17.885  1.00  0.00           H  
ATOM   3237  CG  LEU   224     -11.996   3.525  16.345  1.00  0.00           C  
ATOM   3238  HG  LEU   224     -11.999   4.607  16.475  1.00  0.00           H  
ATOM   3239  CD1 LEU   224     -10.559   3.045  15.924  1.00  0.00           C  
ATOM   3240 HD11 LEU   224     -10.357   3.399  14.913  1.00  0.00           H  
ATOM   3241 HD12 LEU   224      -9.778   3.405  16.594  1.00  0.00           H  
ATOM   3242 HD13 LEU   224     -10.495   1.958  15.881  1.00  0.00           H  
ATOM   3243  CD2 LEU   224     -13.014   3.131  15.250  1.00  0.00           C  
ATOM   3244 HD21 LEU   224     -13.092   2.047  15.344  1.00  0.00           H  
ATOM   3245 HD22 LEU   224     -12.625   3.472  14.291  1.00  0.00           H  
ATOM   3246 HD23 LEU   224     -14.035   3.483  15.401  1.00  0.00           H  
ATOM   3247  C   LEU   224     -11.118   4.667  19.175  1.00  0.00           C  
ATOM   3248  O   LEU   224     -12.019   5.448  19.349  1.00  0.00           O  
ATOM   3249  N   PHE   225      -9.863   5.102  19.052  1.00  0.00           N  
ATOM   3250  H   PHE   225      -9.137   4.422  18.877  1.00  0.00           H  
ATOM   3251  CA  PHE   225      -9.365   6.487  19.336  1.00  0.00           C  
ATOM   3252  HA  PHE   225     -10.207   7.151  19.530  1.00  0.00           H  
ATOM   3253  CB  PHE   225      -8.527   6.556  20.637  1.00  0.00           C  
ATOM   3254  HB2 PHE   225      -7.716   5.876  20.375  1.00  0.00           H  
ATOM   3255  HB3 PHE   225      -8.069   7.517  20.872  1.00  0.00           H  
ATOM   3256  CG  PHE   225      -9.118   5.917  21.818  1.00  0.00           C  
ATOM   3257  CD1 PHE   225     -10.257   6.585  22.368  1.00  0.00           C  
ATOM   3258  HD1 PHE   225     -10.599   7.503  21.915  1.00  0.00           H  
ATOM   3259  CE1 PHE   225     -10.762   6.237  23.649  1.00  0.00           C  
ATOM   3260  HE1 PHE   225     -11.526   6.863  24.086  1.00  0.00           H  
ATOM   3261  CZ  PHE   225     -10.184   5.176  24.339  1.00  0.00           C  
ATOM   3262  HZ  PHE   225     -10.554   4.809  25.285  1.00  0.00           H  
ATOM   3263  CE2 PHE   225      -9.050   4.544  23.788  1.00  0.00           C  
ATOM   3264  HE2 PHE   225      -8.538   3.765  24.334  1.00  0.00           H  
ATOM   3265  CD2 PHE   225      -8.511   4.935  22.581  1.00  0.00           C  
ATOM   3266  HD2 PHE   225      -7.644   4.404  22.217  1.00  0.00           H  
ATOM   3267  C   PHE   225      -8.654   7.101  18.120  1.00  0.00           C  
ATOM   3268  O   PHE   225      -7.537   6.662  17.740  1.00  0.00           O  
ATOM   3269  N   ASP   226      -9.235   8.112  17.583  1.00  0.00           N  
ATOM   3270  H   ASP   226     -10.136   8.311  17.995  1.00  0.00           H  
ATOM   3271  CA  ASP   226      -8.735   8.972  16.482  1.00  0.00           C  
ATOM   3272  HA  ASP   226      -8.045   8.397  15.864  1.00  0.00           H  
ATOM   3273  CB  ASP   226      -9.879   9.343  15.580  1.00  0.00           C  
ATOM   3274  HB2 ASP   226      -9.487   9.989  14.794  1.00  0.00           H  
ATOM   3275  HB3 ASP   226     -10.331   8.482  15.089  1.00  0.00           H  
ATOM   3276  CG  ASP   226     -11.018  10.105  16.254  1.00  0.00           C  
ATOM   3277  OD1 ASP   226     -12.013  10.494  15.584  1.00  0.00           O  
ATOM   3278  OD2 ASP   226     -10.873  10.414  17.471  1.00  0.00           O  
ATOM   3279  C   ASP   226      -7.905  10.209  16.890  1.00  0.00           C  
ATOM   3280  O   ASP   226      -7.843  10.558  18.045  1.00  0.00           O  
ATOM   3281  N   GLU   227      -7.205  10.817  15.882  1.00  0.00           N  
ATOM   3282  H   GLU   227      -7.366  10.375  14.989  1.00  0.00           H  
ATOM   3283  CA  GLU   227      -6.308  11.974  16.036  1.00  0.00           C  
ATOM   3284  HA  GLU   227      -5.737  11.880  15.112  1.00  0.00           H  
ATOM   3285  CB  GLU   227      -7.095  13.308  16.120  1.00  0.00           C  
ATOM   3286  HB2 GLU   227      -6.455  14.189  16.155  1.00  0.00           H  
ATOM   3287  HB3 GLU   227      -7.639  13.336  17.064  1.00  0.00           H  
ATOM   3288  CG  GLU   227      -8.094  13.454  15.003  1.00  0.00           C  
ATOM   3289  HG2 GLU   227      -7.718  13.541  13.983  1.00  0.00           H  
ATOM   3290  HG3 GLU   227      -8.742  12.578  14.968  1.00  0.00           H  
ATOM   3291  CD  GLU   227      -9.083  14.592  15.352  1.00  0.00           C  
ATOM   3292  OE1 GLU   227     -10.227  14.358  15.733  1.00  0.00           O  
ATOM   3293  OE2 GLU   227      -8.679  15.787  15.168  1.00  0.00           O  
ATOM   3294  C   GLU   227      -5.235  11.811  17.120  1.00  0.00           C  
ATOM   3295  O   GLU   227      -4.881  12.708  17.820  1.00  0.00           O  
ATOM   3296  N   SER   228      -4.752  10.573  17.265  1.00  0.00           N  
ATOM   3297  H   SER   228      -5.042   9.832  16.643  1.00  0.00           H  
ATOM   3298  CA  SER   228      -3.867  10.070  18.289  1.00  0.00           C  
ATOM   3299  HA  SER   228      -3.425  10.867  18.887  1.00  0.00           H  
ATOM   3300  CB  SER   228      -4.606   9.171  19.269  1.00  0.00           C  
ATOM   3301  HB2 SER   228      -3.955   9.071  20.138  1.00  0.00           H  
ATOM   3302  HB3 SER   228      -4.786   8.178  18.857  1.00  0.00           H  
ATOM   3303  OG  SER   228      -5.754   9.664  19.737  1.00  0.00           O  
ATOM   3304  HG  SER   228      -6.379   9.612  19.011  1.00  0.00           H  
ATOM   3305  C   SER   228      -2.650   9.333  17.661  1.00  0.00           C  
ATOM   3306  O   SER   228      -2.740   8.261  17.079  1.00  0.00           O  
ATOM   3307  N   LEU   229      -1.490   9.976  17.796  1.00  0.00           N  
ATOM   3308  H   LEU   229      -1.331  10.897  18.180  1.00  0.00           H  
ATOM   3309  CA  LEU   229      -0.209   9.371  17.387  1.00  0.00           C  
ATOM   3310  HA  LEU   229      -0.360   8.864  16.434  1.00  0.00           H  
ATOM   3311  CB  LEU   229       0.819  10.580  17.138  1.00  0.00           C  
ATOM   3312  HB2 LEU   229       1.109  11.154  18.019  1.00  0.00           H  
ATOM   3313  HB3 LEU   229       0.402  11.238  16.376  1.00  0.00           H  
ATOM   3314  CG  LEU   229       2.158  10.047  16.573  1.00  0.00           C  
ATOM   3315  HG  LEU   229       2.592   9.417  17.350  1.00  0.00           H  
ATOM   3316  CD1 LEU   229       2.152   9.533  15.157  1.00  0.00           C  
ATOM   3317 HD11 LEU   229       3.166   9.273  14.852  1.00  0.00           H  
ATOM   3318 HD12 LEU   229       1.725  10.331  14.550  1.00  0.00           H  
ATOM   3319 HD13 LEU   229       1.600   8.607  14.991  1.00  0.00           H  
ATOM   3320  CD2 LEU   229       3.164  11.253  16.473  1.00  0.00           C  
ATOM   3321 HD21 LEU   229       3.274  11.890  17.350  1.00  0.00           H  
ATOM   3322 HD22 LEU   229       4.144  10.828  16.258  1.00  0.00           H  
ATOM   3323 HD23 LEU   229       3.013  11.933  15.634  1.00  0.00           H  
ATOM   3324  C   LEU   229       0.277   8.439  18.458  1.00  0.00           C  
ATOM   3325  O   LEU   229       0.438   8.831  19.637  1.00  0.00           O  
ATOM   3326  N   VAL   230       0.823   7.268  18.008  1.00  0.00           N  
ATOM   3327  H   VAL   230       0.623   6.930  17.077  1.00  0.00           H  
ATOM   3328  CA  VAL   230       1.569   6.332  18.826  1.00  0.00           C  
ATOM   3329  HA  VAL   230       1.314   6.511  19.871  1.00  0.00           H  
ATOM   3330  CB  VAL   230       1.122   4.887  18.461  1.00  0.00           C  
ATOM   3331  HB  VAL   230       1.386   4.696  17.421  1.00  0.00           H  
ATOM   3332  CG1 VAL   230       1.949   3.808  19.281  1.00  0.00           C  
ATOM   3333 HG11 VAL   230       1.463   2.836  19.194  1.00  0.00           H  
ATOM   3334 HG12 VAL   230       1.999   4.015  20.349  1.00  0.00           H  
ATOM   3335 HG13 VAL   230       2.965   3.899  18.896  1.00  0.00           H  
ATOM   3336  CG2 VAL   230      -0.384   4.562  18.746  1.00  0.00           C  
ATOM   3337 HG21 VAL   230      -0.524   4.467  19.823  1.00  0.00           H  
ATOM   3338 HG22 VAL   230      -0.667   3.674  18.181  1.00  0.00           H  
ATOM   3339 HG23 VAL   230      -0.938   5.387  18.298  1.00  0.00           H  
ATOM   3340  C   VAL   230       3.043   6.562  18.683  1.00  0.00           C  
ATOM   3341  O   VAL   230       3.620   6.549  17.643  1.00  0.00           O  
ATOM   3342  N   THR   231       3.718   6.976  19.774  1.00  0.00           N  
ATOM   3343  H   THR   231       3.295   6.909  20.689  1.00  0.00           H  
ATOM   3344  CA  THR   231       5.098   7.664  19.697  1.00  0.00           C  
ATOM   3345  HA  THR   231       5.340   8.064  18.712  1.00  0.00           H  
ATOM   3346  CB  THR   231       5.263   8.909  20.519  1.00  0.00           C  
ATOM   3347  HB  THR   231       6.267   9.267  20.287  1.00  0.00           H  
ATOM   3348  CG2 THR   231       4.170   9.909  20.092  1.00  0.00           C  
ATOM   3349 HG21 THR   231       4.517  10.882  20.442  1.00  0.00           H  
ATOM   3350 HG22 THR   231       4.080   9.989  19.008  1.00  0.00           H  
ATOM   3351 HG23 THR   231       3.149   9.651  20.373  1.00  0.00           H  
ATOM   3352  OG1 THR   231       5.109   8.666  21.898  1.00  0.00           O  
ATOM   3353  HG1 THR   231       4.234   8.274  21.944  1.00  0.00           H  
ATOM   3354  C   THR   231       6.174   6.559  19.977  1.00  0.00           C  
ATOM   3355  O   THR   231       7.232   6.669  19.400  1.00  0.00           O  
ATOM   3356  N   ARG   232       5.948   5.633  20.957  1.00  0.00           N  
ATOM   3357  H   ARG   232       5.082   5.694  21.474  1.00  0.00           H  
ATOM   3358  CA  ARG   232       6.817   4.598  21.314  1.00  0.00           C  
ATOM   3359  HA  ARG   232       7.165   4.251  20.341  1.00  0.00           H  
ATOM   3360  CB  ARG   232       8.074   5.195  22.025  1.00  0.00           C  
ATOM   3361  HB2 ARG   232       8.563   4.301  22.411  1.00  0.00           H  
ATOM   3362  HB3 ARG   232       8.782   5.756  21.415  1.00  0.00           H  
ATOM   3363  CG  ARG   232       7.727   6.133  23.226  1.00  0.00           C  
ATOM   3364  HG2 ARG   232       6.918   5.667  23.789  1.00  0.00           H  
ATOM   3365  HG3 ARG   232       7.413   7.102  22.837  1.00  0.00           H  
ATOM   3366  CD  ARG   232       9.052   6.219  24.150  1.00  0.00           C  
ATOM   3367  HD2 ARG   232       9.197   5.174  24.426  1.00  0.00           H  
ATOM   3368  HD3 ARG   232       9.866   6.655  23.570  1.00  0.00           H  
ATOM   3369  NE  ARG   232       8.783   7.010  25.328  1.00  0.00           N  
ATOM   3370  HE  ARG   232       8.182   7.794  25.114  1.00  0.00           H  
ATOM   3371  CZ  ARG   232       9.157   6.643  26.567  1.00  0.00           C  
ATOM   3372  NH1 ARG   232       9.926   5.623  26.721  1.00  0.00           N  
ATOM   3373 HH11 ARG   232      10.269   5.132  25.907  1.00  0.00           H  
ATOM   3374 HH12 ARG   232      10.346   5.501  27.631  1.00  0.00           H  
ATOM   3375  NH2 ARG   232       8.705   7.195  27.646  1.00  0.00           N  
ATOM   3376 HH21 ARG   232       7.870   7.759  27.579  1.00  0.00           H  
ATOM   3377 HH22 ARG   232       9.020   6.911  28.562  1.00  0.00           H  
ATOM   3378  C   ARG   232       6.127   3.480  22.145  1.00  0.00           C  
ATOM   3379  O   ARG   232       5.200   3.747  22.941  1.00  0.00           O  
ATOM   3380  N   VAL   233       6.803   2.357  22.107  1.00  0.00           N  
ATOM   3381  H   VAL   233       7.552   2.234  21.440  1.00  0.00           H  
ATOM   3382  CA  VAL   233       6.430   1.144  22.853  1.00  0.00           C  
ATOM   3383  HA  VAL   233       5.380   1.303  23.100  1.00  0.00           H  
ATOM   3384  CB  VAL   233       6.474  -0.146  22.097  1.00  0.00           C  
ATOM   3385  HB  VAL   233       7.428  -0.245  21.579  1.00  0.00           H  
ATOM   3386  CG1 VAL   233       5.968  -1.388  22.831  1.00  0.00           C  
ATOM   3387 HG11 VAL   233       6.710  -1.731  23.552  1.00  0.00           H  
ATOM   3388 HG12 VAL   233       5.037  -1.183  23.360  1.00  0.00           H  
ATOM   3389 HG13 VAL   233       5.681  -2.168  22.127  1.00  0.00           H  
ATOM   3390  CG2 VAL   233       5.531   0.029  20.941  1.00  0.00           C  
ATOM   3391 HG21 VAL   233       5.602   0.961  20.380  1.00  0.00           H  
ATOM   3392 HG22 VAL   233       5.766  -0.730  20.195  1.00  0.00           H  
ATOM   3393 HG23 VAL   233       4.513  -0.077  21.314  1.00  0.00           H  
ATOM   3394  C   VAL   233       7.206   1.174  24.208  1.00  0.00           C  
ATOM   3395  O   VAL   233       8.452   1.095  24.229  1.00  0.00           O  
ATOM   3396  N   LEU   234       6.514   0.946  25.303  1.00  0.00           N  
ATOM   3397  H   LEU   234       5.516   0.835  25.195  1.00  0.00           H  
ATOM   3398  CA  LEU   234       7.080   0.881  26.588  1.00  0.00           C  
ATOM   3399  HA  LEU   234       7.959   1.522  26.530  1.00  0.00           H  
ATOM   3400  CB  LEU   234       6.070   1.426  27.624  1.00  0.00           C  
ATOM   3401  HB2 LEU   234       5.238   0.722  27.650  1.00  0.00           H  
ATOM   3402  HB3 LEU   234       6.507   1.440  28.623  1.00  0.00           H  
ATOM   3403  CG  LEU   234       5.501   2.884  27.387  1.00  0.00           C  
ATOM   3404  HG  LEU   234       5.198   3.010  26.348  1.00  0.00           H  
ATOM   3405  CD1 LEU   234       4.316   3.099  28.303  1.00  0.00           C  
ATOM   3406 HD11 LEU   234       3.674   2.219  28.360  1.00  0.00           H  
ATOM   3407 HD12 LEU   234       4.653   3.313  29.317  1.00  0.00           H  
ATOM   3408 HD13 LEU   234       3.681   3.927  27.991  1.00  0.00           H  
ATOM   3409  CD2 LEU   234       6.540   3.968  27.743  1.00  0.00           C  
ATOM   3410 HD21 LEU   234       7.221   3.946  26.892  1.00  0.00           H  
ATOM   3411 HD22 LEU   234       6.828   3.863  28.789  1.00  0.00           H  
ATOM   3412 HD23 LEU   234       5.904   4.845  27.623  1.00  0.00           H  
ATOM   3413  C   LEU   234       7.521  -0.536  26.985  1.00  0.00           C  
ATOM   3414  O   LEU   234       6.712  -1.427  26.752  1.00  0.00           O  
ATOM   3415  N   VAL   235       8.743  -0.734  27.405  1.00  0.00           N  
ATOM   3416  H   VAL   235       9.323   0.063  27.626  1.00  0.00           H  
ATOM   3417  CA  VAL   235       9.318  -2.087  27.599  1.00  0.00           C  
ATOM   3418  HA  VAL   235       8.543  -2.846  27.492  1.00  0.00           H  
ATOM   3419  CB  VAL   235      10.280  -2.333  26.342  1.00  0.00           C  
ATOM   3420  HB  VAL   235      10.863  -1.413  26.315  1.00  0.00           H  
ATOM   3421  CG1 VAL   235      11.218  -3.517  26.436  1.00  0.00           C  
ATOM   3422 HG11 VAL   235      10.625  -4.422  26.303  1.00  0.00           H  
ATOM   3423 HG12 VAL   235      11.929  -3.315  25.636  1.00  0.00           H  
ATOM   3424 HG13 VAL   235      11.851  -3.512  27.323  1.00  0.00           H  
ATOM   3425  CG2 VAL   235       9.531  -2.405  25.027  1.00  0.00           C  
ATOM   3426 HG21 VAL   235      10.293  -2.465  24.250  1.00  0.00           H  
ATOM   3427 HG22 VAL   235       8.851  -3.256  25.064  1.00  0.00           H  
ATOM   3428 HG23 VAL   235       8.978  -1.470  24.936  1.00  0.00           H  
ATOM   3429  C   VAL   235      10.034  -2.281  28.902  1.00  0.00           C  
ATOM   3430  O   VAL   235      10.702  -1.372  29.451  1.00  0.00           O  
ATOM   3431  N   GLU   236       9.931  -3.453  29.469  1.00  0.00           N  
ATOM   3432  H   GLU   236       9.411  -4.174  28.989  1.00  0.00           H  
ATOM   3433  CA  GLU   236      10.574  -3.782  30.777  1.00  0.00           C  
ATOM   3434  HA  GLU   236      11.595  -3.425  30.647  1.00  0.00           H  
ATOM   3435  CB  GLU   236       9.870  -3.203  32.004  1.00  0.00           C  
ATOM   3436  HB2 GLU   236       9.447  -2.216  31.819  1.00  0.00           H  
ATOM   3437  HB3 GLU   236       9.047  -3.885  32.222  1.00  0.00           H  
ATOM   3438  CG  GLU   236      10.670  -3.285  33.326  1.00  0.00           C  
ATOM   3439  HG2 GLU   236      10.085  -2.700  34.035  1.00  0.00           H  
ATOM   3440  HG3 GLU   236      10.643  -4.332  33.629  1.00  0.00           H  
ATOM   3441  CD  GLU   236      12.070  -2.636  33.135  1.00  0.00           C  
ATOM   3442  OE1 GLU   236      13.059  -3.327  32.752  1.00  0.00           O  
ATOM   3443  OE2 GLU   236      12.188  -1.377  33.286  1.00  0.00           O  
ATOM   3444  C   GLU   236      10.723  -5.249  30.985  1.00  0.00           C  
ATOM   3445  O   GLU   236       9.794  -5.977  30.614  1.00  0.00           O  
ATOM   3446  N   ASP   237      11.794  -5.704  31.595  1.00  0.00           N  
ATOM   3447  H   ASP   237      12.606  -5.122  31.746  1.00  0.00           H  
ATOM   3448  CA  ASP   237      12.108  -7.170  31.726  1.00  0.00           C  
ATOM   3449  HA  ASP   237      13.150  -7.117  32.043  1.00  0.00           H  
ATOM   3450  CB  ASP   237      11.397  -8.124  32.725  1.00  0.00           C  
ATOM   3451  HB2 ASP   237      10.335  -8.209  32.493  1.00  0.00           H  
ATOM   3452  HB3 ASP   237      11.762  -9.126  32.498  1.00  0.00           H  
ATOM   3453  CG  ASP   237      11.589  -7.693  34.202  1.00  0.00           C  
ATOM   3454  OD1 ASP   237      10.735  -8.062  35.002  1.00  0.00           O  
ATOM   3455  OD2 ASP   237      12.598  -7.049  34.580  1.00  0.00           O  
ATOM   3456  C   ASP   237      12.105  -7.811  30.293  1.00  0.00           C  
ATOM   3457  O   ASP   237      11.487  -8.845  29.939  1.00  0.00           O  
ATOM   3458  N   GLY   238      12.772  -7.095  29.441  1.00  0.00           N  
ATOM   3459  H   GLY   238      13.129  -6.188  29.707  1.00  0.00           H  
ATOM   3460  CA  GLY   238      12.830  -7.463  28.085  1.00  0.00           C  
ATOM   3461  HA2 GLY   238      13.219  -8.471  27.942  1.00  0.00           H  
ATOM   3462  HA3 GLY   238      13.481  -6.732  27.604  1.00  0.00           H  
ATOM   3463  C   GLY   238      11.509  -7.420  27.245  1.00  0.00           C  
ATOM   3464  O   GLY   238      11.445  -7.954  26.108  1.00  0.00           O  
ATOM   3465  N   THR   239      10.413  -7.012  27.876  1.00  0.00           N  
ATOM   3466  H   THR   239      10.422  -6.524  28.760  1.00  0.00           H  
ATOM   3467  CA  THR   239       9.031  -7.325  27.438  1.00  0.00           C  
ATOM   3468  HA  THR   239       9.122  -7.943  26.545  1.00  0.00           H  
ATOM   3469  CB  THR   239       8.206  -8.212  28.448  1.00  0.00           C  
ATOM   3470  HB  THR   239       7.991  -7.618  29.337  1.00  0.00           H  
ATOM   3471  CG2 THR   239       6.884  -8.792  27.918  1.00  0.00           C  
ATOM   3472 HG21 THR   239       7.050  -9.585  27.188  1.00  0.00           H  
ATOM   3473 HG22 THR   239       6.142  -8.113  27.500  1.00  0.00           H  
ATOM   3474 HG23 THR   239       6.396  -9.261  28.773  1.00  0.00           H  
ATOM   3475  OG1 THR   239       8.852  -9.330  29.018  1.00  0.00           O  
ATOM   3476  HG1 THR   239       9.706  -9.104  29.394  1.00  0.00           H  
ATOM   3477  C   THR   239       8.234  -6.090  27.136  1.00  0.00           C  
ATOM   3478  O   THR   239       8.545  -5.120  27.752  1.00  0.00           O  
ATOM   3479  N   ALA   240       7.364  -6.003  26.185  1.00  0.00           N  
ATOM   3480  H   ALA   240       7.225  -6.837  25.634  1.00  0.00           H  
ATOM   3481  CA  ALA   240       6.565  -4.802  25.846  1.00  0.00           C  
ATOM   3482  HA  ALA   240       7.055  -3.849  26.044  1.00  0.00           H  
ATOM   3483  CB  ALA   240       6.213  -4.907  24.384  1.00  0.00           C  
ATOM   3484  HB1 ALA   240       5.684  -4.021  24.034  1.00  0.00           H  
ATOM   3485  HB2 ALA   240       7.147  -5.052  23.842  1.00  0.00           H  
ATOM   3486  HB3 ALA   240       5.564  -5.749  24.140  1.00  0.00           H  
ATOM   3487  C   ALA   240       5.339  -4.719  26.836  1.00  0.00           C  
ATOM   3488  O   ALA   240       4.815  -5.792  27.262  1.00  0.00           O  
ATOM   3489  N   ALA   241       4.959  -3.538  27.297  1.00  0.00           N  
ATOM   3490  H   ALA   241       5.651  -2.818  27.146  1.00  0.00           H  
ATOM   3491  CA  ALA   241       4.179  -3.286  28.513  1.00  0.00           C  
ATOM   3492  HA  ALA   241       3.587  -4.193  28.630  1.00  0.00           H  
ATOM   3493  CB  ALA   241       5.183  -3.250  29.604  1.00  0.00           C  
ATOM   3494  HB1 ALA   241       5.740  -2.317  29.520  1.00  0.00           H  
ATOM   3495  HB2 ALA   241       4.676  -3.408  30.556  1.00  0.00           H  
ATOM   3496  HB3 ALA   241       5.880  -4.075  29.461  1.00  0.00           H  
ATOM   3497  C   ALA   241       3.177  -2.045  28.361  1.00  0.00           C  
ATOM   3498  O   ALA   241       2.306  -1.724  29.233  1.00  0.00           O  
ATOM   3499  N   GLY   242       3.427  -1.275  27.352  1.00  0.00           N  
ATOM   3500  H   GLY   242       4.149  -1.465  26.671  1.00  0.00           H  
ATOM   3501  CA  GLY   242       2.451  -0.180  26.921  1.00  0.00           C  
ATOM   3502  HA2 GLY   242       1.576  -0.779  26.668  1.00  0.00           H  
ATOM   3503  HA3 GLY   242       2.210   0.428  27.793  1.00  0.00           H  
ATOM   3504  C   GLY   242       2.800   0.667  25.717  1.00  0.00           C  
ATOM   3505  O   GLY   242       3.825   0.393  25.112  1.00  0.00           O  
ATOM   3506  N   VAL   243       2.094   1.783  25.482  1.00  0.00           N  
ATOM   3507  H   VAL   243       1.297   2.003  26.062  1.00  0.00           H  
ATOM   3508  CA  VAL   243       2.538   2.818  24.503  1.00  0.00           C  
ATOM   3509  HA  VAL   243       3.591   2.605  24.322  1.00  0.00           H  
ATOM   3510  CB  VAL   243       1.810   2.737  23.159  1.00  0.00           C  
ATOM   3511  HB  VAL   243       1.818   3.697  22.644  1.00  0.00           H  
ATOM   3512  CG1 VAL   243       2.394   1.705  22.308  1.00  0.00           C  
ATOM   3513 HG11 VAL   243       3.295   2.094  21.832  1.00  0.00           H  
ATOM   3514 HG12 VAL   243       1.631   1.498  21.558  1.00  0.00           H  
ATOM   3515 HG13 VAL   243       2.507   0.789  22.888  1.00  0.00           H  
ATOM   3516  CG2 VAL   243       0.295   2.501  23.349  1.00  0.00           C  
ATOM   3517 HG21 VAL   243      -0.067   3.193  24.109  1.00  0.00           H  
ATOM   3518 HG22 VAL   243      -0.209   2.667  22.396  1.00  0.00           H  
ATOM   3519 HG23 VAL   243       0.058   1.472  23.622  1.00  0.00           H  
ATOM   3520  C   VAL   243       2.576   4.243  25.068  1.00  0.00           C  
ATOM   3521  O   VAL   243       1.652   4.626  25.788  1.00  0.00           O  
ATOM   3522  N   GLU   244       3.617   4.996  24.724  1.00  0.00           N  
ATOM   3523  H   GLU   244       4.287   4.626  24.065  1.00  0.00           H  
ATOM   3524  CA  GLU   244       3.518   6.494  24.775  1.00  0.00           C  
ATOM   3525  HA  GLU   244       2.935   6.854  25.623  1.00  0.00           H  
ATOM   3526  CB  GLU   244       4.914   7.151  25.057  1.00  0.00           C  
ATOM   3527  HB2 GLU   244       5.447   7.106  24.107  1.00  0.00           H  
ATOM   3528  HB3 GLU   244       5.444   6.621  25.849  1.00  0.00           H  
ATOM   3529  CG  GLU   244       4.883   8.600  25.393  1.00  0.00           C  
ATOM   3530  HG2 GLU   244       4.812   9.214  24.495  1.00  0.00           H  
ATOM   3531  HG3 GLU   244       4.131   8.819  26.150  1.00  0.00           H  
ATOM   3532  CD  GLU   244       6.167   8.878  26.132  1.00  0.00           C  
ATOM   3533  OE1 GLU   244       6.251   8.568  27.362  1.00  0.00           O  
ATOM   3534  OE2 GLU   244       7.103   9.397  25.549  1.00  0.00           O  
ATOM   3535  C   GLU   244       2.847   6.998  23.511  1.00  0.00           C  
ATOM   3536  O   GLU   244       3.093   6.407  22.463  1.00  0.00           O  
ATOM   3537  N   VAL   245       1.935   7.989  23.678  1.00  0.00           N  
ATOM   3538  H   VAL   245       1.807   8.243  24.647  1.00  0.00           H  
ATOM   3539  CA  VAL   245       0.984   8.557  22.663  1.00  0.00           C  
ATOM   3540  HA  VAL   245       1.363   8.173  21.716  1.00  0.00           H  
ATOM   3541  CB  VAL   245      -0.331   7.871  22.851  1.00  0.00           C  
ATOM   3542  HB  VAL   245      -0.572   7.779  23.910  1.00  0.00           H  
ATOM   3543  CG1 VAL   245      -1.540   8.508  22.228  1.00  0.00           C  
ATOM   3544 HG11 VAL   245      -1.442   8.388  21.149  1.00  0.00           H  
ATOM   3545 HG12 VAL   245      -1.544   9.540  22.580  1.00  0.00           H  
ATOM   3546 HG13 VAL   245      -2.299   7.922  22.745  1.00  0.00           H  
ATOM   3547  CG2 VAL   245      -0.413   6.340  22.303  1.00  0.00           C  
ATOM   3548 HG21 VAL   245      -1.269   5.800  22.706  1.00  0.00           H  
ATOM   3549 HG22 VAL   245       0.451   5.799  22.689  1.00  0.00           H  
ATOM   3550 HG23 VAL   245      -0.382   6.187  21.224  1.00  0.00           H  
ATOM   3551  C   VAL   245       0.929  10.104  22.749  1.00  0.00           C  
ATOM   3552  O   VAL   245       1.010  10.646  23.829  1.00  0.00           O  
ATOM   3553  N   GLN   246       0.611  10.785  21.664  1.00  0.00           N  
ATOM   3554  H   GLN   246       0.511  10.245  20.816  1.00  0.00           H  
ATOM   3555  CA  GLN   246       0.479  12.230  21.552  1.00  0.00           C  
ATOM   3556  HA  GLN   246       0.338  12.597  22.568  1.00  0.00           H  
ATOM   3557  CB  GLN   246       1.866  12.717  21.019  1.00  0.00           C  
ATOM   3558  HB2 GLN   246       2.675  12.419  21.687  1.00  0.00           H  
ATOM   3559  HB3 GLN   246       2.093  12.237  20.067  1.00  0.00           H  
ATOM   3560  CG  GLN   246       2.091  14.187  20.975  1.00  0.00           C  
ATOM   3561  HG2 GLN   246       1.471  14.582  20.170  1.00  0.00           H  
ATOM   3562  HG3 GLN   246       1.805  14.679  21.905  1.00  0.00           H  
ATOM   3563  CD  GLN   246       3.519  14.499  20.539  1.00  0.00           C  
ATOM   3564  OE1 GLN   246       4.075  13.721  19.733  1.00  0.00           O  
ATOM   3565  NE2 GLN   246       4.047  15.571  21.064  1.00  0.00           N  
ATOM   3566 HE21 GLN   246       3.586  16.022  21.842  1.00  0.00           H  
ATOM   3567 HE22 GLN   246       4.984  15.916  20.913  1.00  0.00           H  
ATOM   3568  C   GLN   246      -0.654  12.750  20.658  1.00  0.00           C  
ATOM   3569  O   GLN   246      -0.999  12.255  19.578  1.00  0.00           O  
ATOM   3570  N   ASP   247      -1.360  13.715  21.180  1.00  0.00           N  
ATOM   3571  H   ASP   247      -1.027  14.041  22.076  1.00  0.00           H  
ATOM   3572  CA  ASP   247      -2.618  14.298  20.561  1.00  0.00           C  
ATOM   3573  HA  ASP   247      -3.302  13.468  20.384  1.00  0.00           H  
ATOM   3574  CB  ASP   247      -3.381  15.238  21.624  1.00  0.00           C  
ATOM   3575  HB2 ASP   247      -3.713  14.579  22.427  1.00  0.00           H  
ATOM   3576  HB3 ASP   247      -2.626  15.829  22.142  1.00  0.00           H  
ATOM   3577  CG  ASP   247      -4.521  16.114  21.049  1.00  0.00           C  
ATOM   3578  OD1 ASP   247      -4.951  15.925  19.854  1.00  0.00           O  
ATOM   3579  OD2 ASP   247      -4.831  16.990  21.823  1.00  0.00           O  
ATOM   3580  C   ASP   247      -2.235  15.102  19.273  1.00  0.00           C  
ATOM   3581  O   ASP   247      -1.561  16.147  19.386  1.00  0.00           O  
ATOM   3582  N   ARG   248      -2.715  14.698  18.079  1.00  0.00           N  
ATOM   3583  H   ARG   248      -3.283  13.864  18.042  1.00  0.00           H  
ATOM   3584  CA  ARG   248      -2.430  15.372  16.850  1.00  0.00           C  
ATOM   3585  HA  ARG   248      -1.347  15.343  16.728  1.00  0.00           H  
ATOM   3586  CB  ARG   248      -3.086  14.629  15.679  1.00  0.00           C  
ATOM   3587  HB2 ARG   248      -2.752  13.599  15.547  1.00  0.00           H  
ATOM   3588  HB3 ARG   248      -4.150  14.531  15.893  1.00  0.00           H  
ATOM   3589  CG  ARG   248      -2.888  15.333  14.312  1.00  0.00           C  
ATOM   3590  HG2 ARG   248      -1.839  15.585  14.160  1.00  0.00           H  
ATOM   3591  HG3 ARG   248      -3.466  16.258  14.321  1.00  0.00           H  
ATOM   3592  CD  ARG   248      -3.370  14.510  13.172  1.00  0.00           C  
ATOM   3593  HD2 ARG   248      -3.014  13.498  13.366  1.00  0.00           H  
ATOM   3594  HD3 ARG   248      -4.455  14.483  13.073  1.00  0.00           H  
ATOM   3595  NE  ARG   248      -2.749  14.995  11.912  1.00  0.00           N  
ATOM   3596  HE  ARG   248      -2.329  15.907  11.800  1.00  0.00           H  
ATOM   3597  CZ  ARG   248      -2.489  14.268  10.831  1.00  0.00           C  
ATOM   3598  NH1 ARG   248      -2.878  13.040  10.761  1.00  0.00           N  
ATOM   3599 HH11 ARG   248      -3.505  12.826  11.523  1.00  0.00           H  
ATOM   3600 HH12 ARG   248      -2.794  12.494   9.915  1.00  0.00           H  
ATOM   3601  NH2 ARG   248      -1.790  14.724   9.835  1.00  0.00           N  
ATOM   3602 HH21 ARG   248      -1.093  15.409  10.090  1.00  0.00           H  
ATOM   3603 HH22 ARG   248      -1.516  14.183   9.027  1.00  0.00           H  
ATOM   3604  C   ARG   248      -2.829  16.884  16.840  1.00  0.00           C  
ATOM   3605  O   ARG   248      -2.053  17.743  16.424  1.00  0.00           O  
ATOM   3606  N   ARG   249      -3.939  17.186  17.545  1.00  0.00           N  
ATOM   3607  H   ARG   249      -4.330  16.403  18.049  1.00  0.00           H  
ATOM   3608  CA  ARG   249      -4.647  18.531  17.727  1.00  0.00           C  
ATOM   3609  HA  ARG   249      -4.828  18.851  16.701  1.00  0.00           H  
ATOM   3610  CB  ARG   249      -6.041  18.422  18.326  1.00  0.00           C  
ATOM   3611  HB2 ARG   249      -5.911  18.050  19.343  1.00  0.00           H  
ATOM   3612  HB3 ARG   249      -6.542  19.388  18.384  1.00  0.00           H  
ATOM   3613  CG  ARG   249      -7.020  17.438  17.593  1.00  0.00           C  
ATOM   3614  HG2 ARG   249      -6.753  16.449  17.963  1.00  0.00           H  
ATOM   3615  HG3 ARG   249      -6.974  17.543  16.509  1.00  0.00           H  
ATOM   3616  CD  ARG   249      -8.393  17.739  18.189  1.00  0.00           C  
ATOM   3617  HD2 ARG   249      -8.328  17.418  19.229  1.00  0.00           H  
ATOM   3618  HD3 ARG   249      -8.592  18.802  18.056  1.00  0.00           H  
ATOM   3619  NE  ARG   249      -9.468  16.997  17.547  1.00  0.00           N  
ATOM   3620  HE  ARG   249      -9.209  16.445  16.742  1.00  0.00           H  
ATOM   3621  CZ  ARG   249     -10.708  16.824  17.971  1.00  0.00           C  
ATOM   3622  NH1 ARG   249     -11.202  17.502  18.985  1.00  0.00           N  
ATOM   3623 HH11 ARG   249     -10.516  18.099  19.427  1.00  0.00           H  
ATOM   3624 HH12 ARG   249     -12.198  17.535  19.147  1.00  0.00           H  
ATOM   3625  NH2 ARG   249     -11.622  16.098  17.458  1.00  0.00           N  
ATOM   3626 HH21 ARG   249     -11.441  15.464  16.692  1.00  0.00           H  
ATOM   3627 HH22 ARG   249     -12.497  16.016  17.956  1.00  0.00           H  
ATOM   3628  C   ARG   249      -3.833  19.530  18.451  1.00  0.00           C  
ATOM   3629  O   ARG   249      -3.930  20.737  18.228  1.00  0.00           O  
ATOM   3630  N   SER   250      -3.019  19.109  19.472  1.00  0.00           N  
ATOM   3631  H   SER   250      -3.143  18.115  19.608  1.00  0.00           H  
ATOM   3632  CA  SER   250      -2.390  19.965  20.459  1.00  0.00           C  
ATOM   3633  HA  SER   250      -2.431  21.005  20.135  1.00  0.00           H  
ATOM   3634  CB  SER   250      -3.278  19.955  21.676  1.00  0.00           C  
ATOM   3635  HB2 SER   250      -4.316  20.154  21.409  1.00  0.00           H  
ATOM   3636  HB3 SER   250      -2.780  20.631  22.370  1.00  0.00           H  
ATOM   3637  OG  SER   250      -3.089  18.676  22.401  1.00  0.00           O  
ATOM   3638  HG  SER   250      -3.723  18.026  22.088  1.00  0.00           H  
ATOM   3639  C   SER   250      -0.923  19.793  20.892  1.00  0.00           C  
ATOM   3640  O   SER   250      -0.283  20.665  21.473  1.00  0.00           O  
ATOM   3641  N   GLY   251      -0.352  18.613  20.630  1.00  0.00           N  
ATOM   3642  H   GLY   251      -0.828  17.978  20.005  1.00  0.00           H  
ATOM   3643  CA  GLY   251       0.911  18.119  20.956  1.00  0.00           C  
ATOM   3644  HA2 GLY   251       1.581  18.958  20.769  1.00  0.00           H  
ATOM   3645  HA3 GLY   251       1.195  17.354  20.234  1.00  0.00           H  
ATOM   3646  C   GLY   251       1.217  17.547  22.352  1.00  0.00           C  
ATOM   3647  O   GLY   251       2.372  17.280  22.702  1.00  0.00           O  
ATOM   3648  N   ASP   252       0.103  17.343  23.125  1.00  0.00           N  
ATOM   3649  H   ASP   252      -0.842  17.412  22.774  1.00  0.00           H  
ATOM   3650  CA  ASP   252       0.203  16.848  24.500  1.00  0.00           C  
ATOM   3651  HA  ASP   252       1.078  17.294  24.973  1.00  0.00           H  
ATOM   3652  CB  ASP   252      -1.016  17.394  25.259  1.00  0.00           C  
ATOM   3653  HB2 ASP   252      -1.918  17.192  24.681  1.00  0.00           H  
ATOM   3654  HB3 ASP   252      -0.996  16.807  26.177  1.00  0.00           H  
ATOM   3655  CG  ASP   252      -0.929  18.897  25.706  1.00  0.00           C  
ATOM   3656  OD1 ASP   252       0.150  19.470  25.592  1.00  0.00           O  
ATOM   3657  OD2 ASP   252      -1.862  19.416  26.313  1.00  0.00           O  
ATOM   3658  C   ASP   252       0.452  15.343  24.537  1.00  0.00           C  
ATOM   3659  O   ASP   252      -0.160  14.681  23.704  1.00  0.00           O  
ATOM   3660  N   THR   253       1.149  14.795  25.448  1.00  0.00           N  
ATOM   3661  H   THR   253       1.283  15.339  26.289  1.00  0.00           H  
ATOM   3662  CA  THR   253       1.660  13.395  25.508  1.00  0.00           C  
ATOM   3663  HA  THR   253       1.505  12.894  24.553  1.00  0.00           H  
ATOM   3664  CB  THR   253       3.205  13.364  25.545  1.00  0.00           C  
ATOM   3665  HB  THR   253       3.511  13.655  26.550  1.00  0.00           H  
ATOM   3666  CG2 THR   253       3.772  12.015  25.238  1.00  0.00           C  
ATOM   3667 HG21 THR   253       4.807  12.032  25.578  1.00  0.00           H  
ATOM   3668 HG22 THR   253       3.875  11.725  24.193  1.00  0.00           H  
ATOM   3669 HG23 THR   253       3.203  11.205  25.695  1.00  0.00           H  
ATOM   3670  OG1 THR   253       3.759  14.198  24.536  1.00  0.00           O  
ATOM   3671  HG1 THR   253       3.156  14.912  24.315  1.00  0.00           H  
ATOM   3672  C   THR   253       1.045  12.645  26.637  1.00  0.00           C  
ATOM   3673  O   THR   253       0.825  13.200  27.757  1.00  0.00           O  
ATOM   3674  N   TYR   254       0.801  11.381  26.471  1.00  0.00           N  
ATOM   3675  H   TYR   254       1.072  10.939  25.604  1.00  0.00           H  
ATOM   3676  CA  TYR   254       0.098  10.524  27.353  1.00  0.00           C  
ATOM   3677  HA  TYR   254       0.178  11.011  28.325  1.00  0.00           H  
ATOM   3678  CB  TYR   254      -1.435  10.467  27.038  1.00  0.00           C  
ATOM   3679  HB2 TYR   254      -1.439  10.169  25.990  1.00  0.00           H  
ATOM   3680  HB3 TYR   254      -1.983   9.836  27.739  1.00  0.00           H  
ATOM   3681  CG  TYR   254      -2.225  11.770  27.100  1.00  0.00           C  
ATOM   3682  CD1 TYR   254      -2.394  12.496  25.953  1.00  0.00           C  
ATOM   3683  HD1 TYR   254      -1.822  12.304  25.057  1.00  0.00           H  
ATOM   3684  CE1 TYR   254      -3.205  13.631  25.965  1.00  0.00           C  
ATOM   3685  HE1 TYR   254      -3.365  14.104  25.008  1.00  0.00           H  
ATOM   3686  CZ  TYR   254      -3.883  14.089  27.160  1.00  0.00           C  
ATOM   3687  OH  TYR   254      -4.756  15.096  27.085  1.00  0.00           O  
ATOM   3688  HH  TYR   254      -4.839  15.477  26.208  1.00  0.00           H  
ATOM   3689  CE2 TYR   254      -3.559  13.438  28.373  1.00  0.00           C  
ATOM   3690  HE2 TYR   254      -4.056  13.785  29.266  1.00  0.00           H  
ATOM   3691  CD2 TYR   254      -2.736  12.243  28.309  1.00  0.00           C  
ATOM   3692  HD2 TYR   254      -2.559  11.643  29.189  1.00  0.00           H  
ATOM   3693  C   TYR   254       0.699   9.123  27.320  1.00  0.00           C  
ATOM   3694  O   TYR   254       1.229   8.778  26.262  1.00  0.00           O  
ATOM   3695  N   GLN   255       0.526   8.297  28.386  1.00  0.00           N  
ATOM   3696  H   GLN   255       0.068   8.745  29.167  1.00  0.00           H  
ATOM   3697  CA  GLN   255       0.873   6.870  28.501  1.00  0.00           C  
ATOM   3698  HA  GLN   255       1.308   6.508  27.569  1.00  0.00           H  
ATOM   3699  CB  GLN   255       1.914   6.620  29.597  1.00  0.00           C  
ATOM   3700  HB2 GLN   255       1.837   7.420  30.333  1.00  0.00           H  
ATOM   3701  HB3 GLN   255       1.813   5.607  29.985  1.00  0.00           H  
ATOM   3702  CG  GLN   255       3.357   6.830  28.983  1.00  0.00           C  
ATOM   3703  HG2 GLN   255       3.401   7.857  28.619  1.00  0.00           H  
ATOM   3704  HG3 GLN   255       3.439   6.074  28.202  1.00  0.00           H  
ATOM   3705  CD  GLN   255       4.430   6.692  30.001  1.00  0.00           C  
ATOM   3706  OE1 GLN   255       4.231   6.196  31.101  1.00  0.00           O  
ATOM   3707  NE2 GLN   255       5.683   7.022  29.723  1.00  0.00           N  
ATOM   3708 HE21 GLN   255       5.886   7.385  28.803  1.00  0.00           H  
ATOM   3709 HE22 GLN   255       6.423   6.798  30.373  1.00  0.00           H  
ATOM   3710  C   GLN   255      -0.318   6.002  28.636  1.00  0.00           C  
ATOM   3711  O   GLN   255      -1.286   6.415  29.305  1.00  0.00           O  
ATOM   3712  N   VAL   256      -0.228   4.815  28.040  1.00  0.00           N  
ATOM   3713  H   VAL   256       0.500   4.771  27.341  1.00  0.00           H  
ATOM   3714  CA  VAL   256      -1.177   3.674  28.350  1.00  0.00           C  
ATOM   3715  HA  VAL   256      -1.618   3.833  29.334  1.00  0.00           H  
ATOM   3716  CB  VAL   256      -2.357   3.604  27.383  1.00  0.00           C  
ATOM   3717  HB  VAL   256      -2.969   4.506  27.400  1.00  0.00           H  
ATOM   3718  CG1 VAL   256      -1.950   3.446  25.922  1.00  0.00           C  
ATOM   3719 HG11 VAL   256      -2.839   3.492  25.293  1.00  0.00           H  
ATOM   3720 HG12 VAL   256      -1.314   2.584  25.721  1.00  0.00           H  
ATOM   3721 HG13 VAL   256      -1.352   4.337  25.728  1.00  0.00           H  
ATOM   3722  CG2 VAL   256      -3.273   2.404  27.677  1.00  0.00           C  
ATOM   3723 HG21 VAL   256      -2.909   1.464  27.263  1.00  0.00           H  
ATOM   3724 HG22 VAL   256      -3.327   2.264  28.757  1.00  0.00           H  
ATOM   3725 HG23 VAL   256      -4.225   2.505  27.155  1.00  0.00           H  
ATOM   3726  C   VAL   256      -0.406   2.407  28.553  1.00  0.00           C  
ATOM   3727  O   VAL   256       0.377   1.966  27.683  1.00  0.00           O  
ATOM   3728  N   ALA   257      -0.745   1.636  29.597  1.00  0.00           N  
ATOM   3729  H   ALA   257      -1.448   1.969  30.241  1.00  0.00           H  
ATOM   3730  CA  ALA   257      -0.231   0.279  29.882  1.00  0.00           C  
ATOM   3731  HA  ALA   257       0.824   0.167  29.631  1.00  0.00           H  
ATOM   3732  CB  ALA   257      -0.343   0.071  31.383  1.00  0.00           C  
ATOM   3733  HB1 ALA   257      -0.338  -0.917  31.844  1.00  0.00           H  
ATOM   3734  HB2 ALA   257       0.450   0.669  31.832  1.00  0.00           H  
ATOM   3735  HB3 ALA   257      -1.223   0.534  31.831  1.00  0.00           H  
ATOM   3736  C   ALA   257      -1.010  -0.785  29.083  1.00  0.00           C  
ATOM   3737  O   ALA   257      -2.252  -0.757  29.077  1.00  0.00           O  
ATOM   3738  N   ALA   258      -0.371  -1.840  28.495  1.00  0.00           N  
ATOM   3739  H   ALA   258       0.626  -1.921  28.630  1.00  0.00           H  
ATOM   3740  CA  ALA   258      -0.990  -2.892  27.728  1.00  0.00           C  
ATOM   3741  HA  ALA   258      -2.071  -2.932  27.864  1.00  0.00           H  
ATOM   3742  CB  ALA   258      -0.850  -2.571  26.298  1.00  0.00           C  
ATOM   3743  HB1 ALA   258      -1.146  -3.349  25.596  1.00  0.00           H  
ATOM   3744  HB2 ALA   258      -1.589  -1.812  26.040  1.00  0.00           H  
ATOM   3745  HB3 ALA   258       0.150  -2.263  25.991  1.00  0.00           H  
ATOM   3746  C   ALA   258      -0.321  -4.236  28.149  1.00  0.00           C  
ATOM   3747  O   ALA   258       0.866  -4.306  28.481  1.00  0.00           O  
ATOM   3748  N   ARG   259      -1.017  -5.412  28.176  1.00  0.00           N  
ATOM   3749  H   ARG   259      -1.966  -5.334  27.840  1.00  0.00           H  
ATOM   3750  CA  ARG   259      -0.449  -6.768  28.278  1.00  0.00           C  
ATOM   3751  HA  ARG   259       0.294  -6.747  29.076  1.00  0.00           H  
ATOM   3752  CB  ARG   259      -1.529  -7.729  28.651  1.00  0.00           C  
ATOM   3753  HB2 ARG   259      -2.153  -7.714  27.758  1.00  0.00           H  
ATOM   3754  HB3 ARG   259      -1.107  -8.721  28.819  1.00  0.00           H  
ATOM   3755  CG  ARG   259      -2.409  -7.362  29.871  1.00  0.00           C  
ATOM   3756  HG2 ARG   259      -2.809  -6.349  29.836  1.00  0.00           H  
ATOM   3757  HG3 ARG   259      -1.903  -7.458  30.832  1.00  0.00           H  
ATOM   3758  CD  ARG   259      -3.536  -8.375  29.763  1.00  0.00           C  
ATOM   3759  HD2 ARG   259      -3.944  -8.318  28.754  1.00  0.00           H  
ATOM   3760  HD3 ARG   259      -3.098  -9.361  29.923  1.00  0.00           H  
ATOM   3761  NE  ARG   259      -4.684  -8.111  30.710  1.00  0.00           N  
ATOM   3762  HE  ARG   259      -5.400  -7.450  30.447  1.00  0.00           H  
ATOM   3763  CZ  ARG   259      -5.088  -8.667  31.826  1.00  0.00           C  
ATOM   3764  NH1 ARG   259      -4.457  -9.626  32.525  1.00  0.00           N  
ATOM   3765 HH11 ARG   259      -3.808 -10.213  32.021  1.00  0.00           H  
ATOM   3766 HH12 ARG   259      -4.821  -9.935  33.415  1.00  0.00           H  
ATOM   3767  NH2 ARG   259      -6.243  -8.302  32.285  1.00  0.00           N  
ATOM   3768 HH21 ARG   259      -6.842  -7.757  31.681  1.00  0.00           H  
ATOM   3769 HH22 ARG   259      -6.471  -8.692  33.188  1.00  0.00           H  
ATOM   3770  C   ARG   259       0.158  -7.068  26.986  1.00  0.00           C  
ATOM   3771  O   ARG   259       1.127  -7.784  27.013  1.00  0.00           O  
ATOM   3772  N   TYR   260      -0.285  -6.472  25.885  1.00  0.00           N  
ATOM   3773  H   TYR   260      -1.182  -6.039  26.055  1.00  0.00           H  
ATOM   3774  CA  TYR   260       0.290  -6.790  24.576  1.00  0.00           C  
ATOM   3775  HA  TYR   260       1.348  -7.044  24.632  1.00  0.00           H  
ATOM   3776  CB  TYR   260      -0.469  -8.010  23.915  1.00  0.00           C  
ATOM   3777  HB2 TYR   260      -1.528  -7.776  23.801  1.00  0.00           H  
ATOM   3778  HB3 TYR   260      -0.202  -8.213  22.878  1.00  0.00           H  
ATOM   3779  CG  TYR   260      -0.334  -9.290  24.826  1.00  0.00           C  
ATOM   3780  CD1 TYR   260       0.917  -9.912  25.000  1.00  0.00           C  
ATOM   3781  HD1 TYR   260       1.746  -9.600  24.382  1.00  0.00           H  
ATOM   3782  CE1 TYR   260       0.998 -10.975  25.888  1.00  0.00           C  
ATOM   3783  HE1 TYR   260       1.867 -11.607  25.779  1.00  0.00           H  
ATOM   3784  CZ  TYR   260      -0.131 -11.415  26.633  1.00  0.00           C  
ATOM   3785  OH  TYR   260       0.026 -12.386  27.625  1.00  0.00           O  
ATOM   3786  HH  TYR   260       0.940 -12.622  27.799  1.00  0.00           H  
ATOM   3787  CE2 TYR   260      -1.359 -10.708  26.550  1.00  0.00           C  
ATOM   3788  HE2 TYR   260      -2.232 -10.992  27.121  1.00  0.00           H  
ATOM   3789  CD2 TYR   260      -1.421  -9.679  25.588  1.00  0.00           C  
ATOM   3790  HD2 TYR   260      -2.362  -9.165  25.460  1.00  0.00           H  
ATOM   3791  C   TYR   260       0.057  -5.612  23.629  1.00  0.00           C  
ATOM   3792  O   TYR   260      -0.939  -4.907  23.661  1.00  0.00           O  
ATOM   3793  N   VAL   261       1.026  -5.434  22.724  1.00  0.00           N  
ATOM   3794  H   VAL   261       1.820  -6.055  22.780  1.00  0.00           H  
ATOM   3795  CA  VAL   261       1.064  -4.222  21.878  1.00  0.00           C  
ATOM   3796  HA  VAL   261       0.151  -3.628  21.849  1.00  0.00           H  
ATOM   3797  CB  VAL   261       2.185  -3.301  22.375  1.00  0.00           C  
ATOM   3798  HB  VAL   261       3.141  -3.825  22.393  1.00  0.00           H  
ATOM   3799  CG1 VAL   261       2.198  -2.081  21.498  1.00  0.00           C  
ATOM   3800 HG11 VAL   261       2.781  -1.256  21.909  1.00  0.00           H  
ATOM   3801 HG12 VAL   261       1.238  -1.585  21.351  1.00  0.00           H  
ATOM   3802 HG13 VAL   261       2.496  -2.400  20.500  1.00  0.00           H  
ATOM   3803  CG2 VAL   261       1.981  -2.887  23.839  1.00  0.00           C  
ATOM   3804 HG21 VAL   261       2.871  -2.335  24.138  1.00  0.00           H  
ATOM   3805 HG22 VAL   261       1.803  -3.702  24.540  1.00  0.00           H  
ATOM   3806 HG23 VAL   261       1.113  -2.229  23.785  1.00  0.00           H  
ATOM   3807  C   VAL   261       1.200  -4.768  20.476  1.00  0.00           C  
ATOM   3808  O   VAL   261       2.169  -5.515  20.232  1.00  0.00           O  
ATOM   3809  N   VAL   262       0.419  -4.325  19.500  1.00  0.00           N  
ATOM   3810  H   VAL   262      -0.279  -3.652  19.782  1.00  0.00           H  
ATOM   3811  CA  VAL   262       0.276  -4.756  18.092  1.00  0.00           C  
ATOM   3812  HA  VAL   262       0.999  -5.541  17.870  1.00  0.00           H  
ATOM   3813  CB  VAL   262      -1.130  -5.323  17.828  1.00  0.00           C  
ATOM   3814  HB  VAL   262      -1.877  -4.549  18.005  1.00  0.00           H  
ATOM   3815  CG1 VAL   262      -1.343  -5.803  16.398  1.00  0.00           C  
ATOM   3816 HG11 VAL   262      -2.335  -6.220  16.223  1.00  0.00           H  
ATOM   3817 HG12 VAL   262      -1.238  -4.956  15.720  1.00  0.00           H  
ATOM   3818 HG13 VAL   262      -0.545  -6.526  16.232  1.00  0.00           H  
ATOM   3819  CG2 VAL   262      -1.605  -6.434  18.791  1.00  0.00           C  
ATOM   3820 HG21 VAL   262      -2.555  -6.918  18.563  1.00  0.00           H  
ATOM   3821 HG22 VAL   262      -1.651  -5.880  19.729  1.00  0.00           H  
ATOM   3822 HG23 VAL   262      -0.843  -7.170  19.045  1.00  0.00           H  
ATOM   3823  C   VAL   262       0.553  -3.569  17.136  1.00  0.00           C  
ATOM   3824  O   VAL   262      -0.163  -2.591  17.253  1.00  0.00           O  
ATOM   3825  N   VAL   263       1.581  -3.544  16.214  1.00  0.00           N  
ATOM   3826  H   VAL   263       2.276  -4.271  16.304  1.00  0.00           H  
ATOM   3827  CA  VAL   263       1.839  -2.515  15.181  1.00  0.00           C  
ATOM   3828  HA  VAL   263       1.385  -1.577  15.499  1.00  0.00           H  
ATOM   3829  CB  VAL   263       3.331  -2.310  14.992  1.00  0.00           C  
ATOM   3830  HB  VAL   263       3.796  -3.263  14.741  1.00  0.00           H  
ATOM   3831  CG1 VAL   263       3.539  -1.275  13.916  1.00  0.00           C  
ATOM   3832 HG11 VAL   263       4.568  -0.918  13.949  1.00  0.00           H  
ATOM   3833 HG12 VAL   263       3.397  -1.820  12.983  1.00  0.00           H  
ATOM   3834 HG13 VAL   263       2.909  -0.385  13.919  1.00  0.00           H  
ATOM   3835  CG2 VAL   263       3.977  -1.663  16.201  1.00  0.00           C  
ATOM   3836 HG21 VAL   263       3.283  -0.880  16.507  1.00  0.00           H  
ATOM   3837 HG22 VAL   263       4.982  -1.291  15.998  1.00  0.00           H  
ATOM   3838 HG23 VAL   263       4.087  -2.394  17.002  1.00  0.00           H  
ATOM   3839  C   VAL   263       1.172  -3.022  13.905  1.00  0.00           C  
ATOM   3840  O   VAL   263       1.739  -3.826  13.151  1.00  0.00           O  
ATOM   3841  N   GLY   264      -0.058  -2.587  13.650  1.00  0.00           N  
ATOM   3842  H   GLY   264      -0.599  -2.078  14.335  1.00  0.00           H  
ATOM   3843  CA  GLY   264      -0.822  -2.689  12.455  1.00  0.00           C  
ATOM   3844  HA2 GLY   264      -1.872  -2.557  12.718  1.00  0.00           H  
ATOM   3845  HA3 GLY   264      -0.744  -3.718  12.104  1.00  0.00           H  
ATOM   3846  C   GLY   264      -0.401  -1.654  11.458  1.00  0.00           C  
ATOM   3847  O   GLY   264      -1.285  -1.219  10.740  1.00  0.00           O  
ATOM   3848  N   ALA   265       0.819  -1.102  11.521  1.00  0.00           N  
ATOM   3849  H   ALA   265       1.562  -1.486  12.087  1.00  0.00           H  
ATOM   3850  CA  ALA   265       1.203  -0.010  10.677  1.00  0.00           C  
ATOM   3851  HA  ALA   265       0.362   0.683  10.701  1.00  0.00           H  
ATOM   3852  CB  ALA   265       2.260   0.801  11.351  1.00  0.00           C  
ATOM   3853  HB1 ALA   265       1.893   1.332  12.229  1.00  0.00           H  
ATOM   3854  HB2 ALA   265       2.922   0.031  11.748  1.00  0.00           H  
ATOM   3855  HB3 ALA   265       2.813   1.431  10.653  1.00  0.00           H  
ATOM   3856  C   ALA   265       1.503  -0.350   9.186  1.00  0.00           C  
ATOM   3857  O   ALA   265       1.797  -1.478   8.743  1.00  0.00           O  
ATOM   3858  N   ASP   266       1.649   0.740   8.365  1.00  0.00           N  
ATOM   3859  H   ASP   266       1.651   1.644   8.816  1.00  0.00           H  
ATOM   3860  CA  ASP   266       2.093   0.767   6.981  1.00  0.00           C  
ATOM   3861  HA  ASP   266       1.686  -0.055   6.392  1.00  0.00           H  
ATOM   3862  CB  ASP   266       1.509   2.059   6.396  1.00  0.00           C  
ATOM   3863  HB2 ASP   266       1.813   2.290   5.375  1.00  0.00           H  
ATOM   3864  HB3 ASP   266       0.429   1.911   6.369  1.00  0.00           H  
ATOM   3865  CG  ASP   266       1.831   3.395   7.168  1.00  0.00           C  
ATOM   3866  OD1 ASP   266       2.543   4.286   6.627  1.00  0.00           O  
ATOM   3867  OD2 ASP   266       1.230   3.524   8.241  1.00  0.00           O  
ATOM   3868  C   ASP   266       3.639   0.676   6.811  1.00  0.00           C  
ATOM   3869  O   ASP   266       4.291   0.737   7.793  1.00  0.00           O  
ATOM   3870  N   ALA   267       4.050   0.279   5.632  1.00  0.00           N  
ATOM   3871  H   ALA   267       3.423   0.263   4.841  1.00  0.00           H  
ATOM   3872  CA  ALA   267       5.374  -0.398   5.472  1.00  0.00           C  
ATOM   3873  HA  ALA   267       5.343  -1.290   6.099  1.00  0.00           H  
ATOM   3874  CB  ALA   267       5.403  -0.952   4.101  1.00  0.00           C  
ATOM   3875  HB1 ALA   267       4.761  -1.818   3.944  1.00  0.00           H  
ATOM   3876  HB2 ALA   267       4.989  -0.272   3.357  1.00  0.00           H  
ATOM   3877  HB3 ALA   267       6.363  -1.331   3.749  1.00  0.00           H  
ATOM   3878  C   ALA   267       6.637   0.413   5.777  1.00  0.00           C  
ATOM   3879  O   ALA   267       7.540  -0.230   6.392  1.00  0.00           O  
ATOM   3880  N   LEU   268       6.692   1.703   5.575  1.00  0.00           N  
ATOM   3881  H   LEU   268       5.851   2.062   5.146  1.00  0.00           H  
ATOM   3882  CA  LEU   268       7.798   2.645   5.951  1.00  0.00           C  
ATOM   3883  HA  LEU   268       8.722   2.077   5.839  1.00  0.00           H  
ATOM   3884  CB  LEU   268       7.931   3.910   4.953  1.00  0.00           C  
ATOM   3885  HB2 LEU   268       6.968   4.420   4.945  1.00  0.00           H  
ATOM   3886  HB3 LEU   268       8.686   4.594   5.341  1.00  0.00           H  
ATOM   3887  CG  LEU   268       8.207   3.430   3.488  1.00  0.00           C  
ATOM   3888  HG  LEU   268       7.485   2.680   3.164  1.00  0.00           H  
ATOM   3889  CD1 LEU   268       7.776   4.557   2.563  1.00  0.00           C  
ATOM   3890 HD11 LEU   268       8.081   4.335   1.540  1.00  0.00           H  
ATOM   3891 HD12 LEU   268       6.687   4.540   2.564  1.00  0.00           H  
ATOM   3892 HD13 LEU   268       8.242   5.494   2.868  1.00  0.00           H  
ATOM   3893  CD2 LEU   268       9.703   3.139   3.156  1.00  0.00           C  
ATOM   3894 HD21 LEU   268      10.257   3.882   3.729  1.00  0.00           H  
ATOM   3895 HD22 LEU   268       9.890   2.149   3.573  1.00  0.00           H  
ATOM   3896 HD23 LEU   268       9.750   3.140   2.067  1.00  0.00           H  
ATOM   3897  C   LEU   268       7.780   3.034   7.415  1.00  0.00           C  
ATOM   3898  O   LEU   268       8.832   2.993   8.049  1.00  0.00           O  
ATOM   3899  N   ARG   269       6.595   3.392   7.856  1.00  0.00           N  
ATOM   3900  H   ARG   269       5.770   3.384   7.274  1.00  0.00           H  
ATOM   3901  CA  ARG   269       6.341   3.927   9.185  1.00  0.00           C  
ATOM   3902  HA  ARG   269       7.053   4.703   9.466  1.00  0.00           H  
ATOM   3903  CB  ARG   269       4.965   4.673   9.248  1.00  0.00           C  
ATOM   3904  HB2 ARG   269       4.235   4.022   8.768  1.00  0.00           H  
ATOM   3905  HB3 ARG   269       4.711   4.853  10.293  1.00  0.00           H  
ATOM   3906  CG  ARG   269       5.107   6.023   8.473  1.00  0.00           C  
ATOM   3907  HG2 ARG   269       4.983   5.667   7.450  1.00  0.00           H  
ATOM   3908  HG3 ARG   269       6.099   6.461   8.577  1.00  0.00           H  
ATOM   3909  CD  ARG   269       4.023   7.043   8.755  1.00  0.00           C  
ATOM   3910  HD2 ARG   269       4.103   7.220   9.828  1.00  0.00           H  
ATOM   3911  HD3 ARG   269       4.139   7.956   8.171  1.00  0.00           H  
ATOM   3912  NE  ARG   269       2.765   6.430   8.472  1.00  0.00           N  
ATOM   3913  HE  ARG   269       2.770   5.474   8.147  1.00  0.00           H  
ATOM   3914  CZ  ARG   269       1.559   6.967   8.435  1.00  0.00           C  
ATOM   3915  NH1 ARG   269       1.410   8.275   8.577  1.00  0.00           N  
ATOM   3916 HH11 ARG   269       2.228   8.867   8.532  1.00  0.00           H  
ATOM   3917 HH12 ARG   269       0.505   8.665   8.356  1.00  0.00           H  
ATOM   3918  NH2 ARG   269       0.504   6.175   8.290  1.00  0.00           N  
ATOM   3919 HH21 ARG   269       0.674   5.193   8.455  1.00  0.00           H  
ATOM   3920 HH22 ARG   269      -0.401   6.618   8.225  1.00  0.00           H  
ATOM   3921  C   ARG   269       6.444   2.881  10.307  1.00  0.00           C  
ATOM   3922  O   ARG   269       6.686   3.252  11.440  1.00  0.00           O  
ATOM   3923  N   THR   270       6.383   1.591   9.961  1.00  0.00           N  
ATOM   3924  H   THR   270       6.209   1.362   8.993  1.00  0.00           H  
ATOM   3925  CA  THR   270       6.499   0.513  10.934  1.00  0.00           C  
ATOM   3926  HA  THR   270       5.858   0.737  11.787  1.00  0.00           H  
ATOM   3927  CB  THR   270       5.950  -0.821  10.343  1.00  0.00           C  
ATOM   3928  HB  THR   270       6.476  -0.990   9.403  1.00  0.00           H  
ATOM   3929  CG2 THR   270       6.251  -1.944  11.237  1.00  0.00           C  
ATOM   3930 HG21 THR   270       7.331  -2.025  11.119  1.00  0.00           H  
ATOM   3931 HG22 THR   270       5.803  -2.880  10.902  1.00  0.00           H  
ATOM   3932 HG23 THR   270       5.859  -1.673  12.217  1.00  0.00           H  
ATOM   3933  OG1 THR   270       4.599  -0.617  10.041  1.00  0.00           O  
ATOM   3934  HG1 THR   270       4.586  -0.012   9.295  1.00  0.00           H  
ATOM   3935  C   THR   270       7.956   0.491  11.367  1.00  0.00           C  
ATOM   3936  O   THR   270       8.127   0.578  12.587  1.00  0.00           O  
ATOM   3937  N   PRO   271       8.982   0.473  10.446  1.00  0.00           N  
ATOM   3938  CD  PRO   271       8.982  -0.090   9.108  1.00  0.00           C  
ATOM   3939  HD2 PRO   271       8.306  -0.938   8.994  1.00  0.00           H  
ATOM   3940  HD3 PRO   271       8.659   0.763   8.511  1.00  0.00           H  
ATOM   3941  CG  PRO   271      10.375  -0.452   8.755  1.00  0.00           C  
ATOM   3942  HG2 PRO   271      10.408  -0.240   7.686  1.00  0.00           H  
ATOM   3943  HG3 PRO   271      10.685  -1.457   9.041  1.00  0.00           H  
ATOM   3944  CB  PRO   271      11.170   0.563   9.522  1.00  0.00           C  
ATOM   3945  HB2 PRO   271      12.172   0.195   9.743  1.00  0.00           H  
ATOM   3946  HB3 PRO   271      11.289   1.543   9.061  1.00  0.00           H  
ATOM   3947  CA  PRO   271      10.369   0.703  10.828  1.00  0.00           C  
ATOM   3948  HA  PRO   271      10.656  -0.066  11.545  1.00  0.00           H  
ATOM   3949  C   PRO   271      10.743   2.041  11.482  1.00  0.00           C  
ATOM   3950  O   PRO   271      11.603   2.044  12.384  1.00  0.00           O  
ATOM   3951  N   GLN   272      10.058   3.113  11.084  1.00  0.00           N  
ATOM   3952  H   GLN   272       9.330   2.986  10.396  1.00  0.00           H  
ATOM   3953  CA  GLN   272      10.243   4.378  11.801  1.00  0.00           C  
ATOM   3954  HA  GLN   272      11.287   4.686  11.738  1.00  0.00           H  
ATOM   3955  CB  GLN   272       9.378   5.418  11.009  1.00  0.00           C  
ATOM   3956  HB2 GLN   272       9.635   5.428   9.950  1.00  0.00           H  
ATOM   3957  HB3 GLN   272       8.336   5.100  11.060  1.00  0.00           H  
ATOM   3958  CG  GLN   272       9.496   6.889  11.559  1.00  0.00           C  
ATOM   3959  HG2 GLN   272      10.552   7.161  11.546  1.00  0.00           H  
ATOM   3960  HG3 GLN   272       9.110   7.028  12.569  1.00  0.00           H  
ATOM   3961  CD  GLN   272       8.763   7.937  10.740  1.00  0.00           C  
ATOM   3962  OE1 GLN   272       7.568   8.015  10.502  1.00  0.00           O  
ATOM   3963  NE2 GLN   272       9.520   8.939  10.272  1.00  0.00           N  
ATOM   3964 HE21 GLN   272      10.494   9.112  10.476  1.00  0.00           H  
ATOM   3965 HE22 GLN   272       9.044   9.548   9.622  1.00  0.00           H  
ATOM   3966  C   GLN   272       9.812   4.250  13.267  1.00  0.00           C  
ATOM   3967  O   GLN   272      10.440   4.659  14.183  1.00  0.00           O  
ATOM   3968  N   LEU   273       8.628   3.716  13.547  1.00  0.00           N  
ATOM   3969  H   LEU   273       8.185   3.292  12.744  1.00  0.00           H  
ATOM   3970  CA  LEU   273       8.059   3.531  14.930  1.00  0.00           C  
ATOM   3971  HA  LEU   273       7.944   4.521  15.371  1.00  0.00           H  
ATOM   3972  CB  LEU   273       6.596   3.002  14.674  1.00  0.00           C  
ATOM   3973  HB2 LEU   273       6.065   3.699  14.026  1.00  0.00           H  
ATOM   3974  HB3 LEU   273       6.643   1.993  14.267  1.00  0.00           H  
ATOM   3975  CG  LEU   273       5.727   2.869  15.995  1.00  0.00           C  
ATOM   3976  HG  LEU   273       6.177   2.211  16.738  1.00  0.00           H  
ATOM   3977  CD1 LEU   273       5.538   4.252  16.610  1.00  0.00           C  
ATOM   3978 HD11 LEU   273       4.813   4.862  16.071  1.00  0.00           H  
ATOM   3979 HD12 LEU   273       5.218   4.027  17.627  1.00  0.00           H  
ATOM   3980 HD13 LEU   273       6.468   4.820  16.631  1.00  0.00           H  
ATOM   3981  CD2 LEU   273       4.315   2.196  15.690  1.00  0.00           C  
ATOM   3982 HD21 LEU   273       4.561   1.240  15.228  1.00  0.00           H  
ATOM   3983 HD22 LEU   273       3.736   2.242  16.613  1.00  0.00           H  
ATOM   3984 HD23 LEU   273       3.787   2.912  15.060  1.00  0.00           H  
ATOM   3985  C   LEU   273       8.937   2.658  15.846  1.00  0.00           C  
ATOM   3986  O   LEU   273       9.246   2.970  17.032  1.00  0.00           O  
ATOM   3987  N   LEU   274       9.456   1.605  15.259  1.00  0.00           N  
ATOM   3988  H   LEU   274       9.088   1.378  14.346  1.00  0.00           H  
ATOM   3989  CA  LEU   274      10.362   0.594  15.958  1.00  0.00           C  
ATOM   3990  HA  LEU   274       9.823   0.404  16.886  1.00  0.00           H  
ATOM   3991  CB  LEU   274      10.523  -0.700  15.080  1.00  0.00           C  
ATOM   3992  HB2 LEU   274      11.198  -1.375  15.605  1.00  0.00           H  
ATOM   3993  HB3 LEU   274      10.874  -0.450  14.079  1.00  0.00           H  
ATOM   3994  CG  LEU   274       9.204  -1.460  15.002  1.00  0.00           C  
ATOM   3995  HG  LEU   274       8.371  -0.762  14.926  1.00  0.00           H  
ATOM   3996  CD1 LEU   274       9.186  -2.523  13.867  1.00  0.00           C  
ATOM   3997 HD11 LEU   274      10.082  -3.131  13.991  1.00  0.00           H  
ATOM   3998 HD12 LEU   274       8.239  -3.061  13.911  1.00  0.00           H  
ATOM   3999 HD13 LEU   274       9.105  -2.040  12.894  1.00  0.00           H  
ATOM   4000  CD2 LEU   274       8.925  -2.433  16.240  1.00  0.00           C  
ATOM   4001 HD21 LEU   274       7.849  -2.578  16.143  1.00  0.00           H  
ATOM   4002 HD22 LEU   274       9.106  -1.944  17.198  1.00  0.00           H  
ATOM   4003 HD23 LEU   274       9.313  -3.446  16.129  1.00  0.00           H  
ATOM   4004  C   LEU   274      11.740   1.304  16.321  1.00  0.00           C  
ATOM   4005  O   LEU   274      12.140   1.243  17.501  1.00  0.00           O  
ATOM   4006  N   TRP   275      12.404   1.916  15.377  1.00  0.00           N  
ATOM   4007  H   TRP   275      11.954   1.922  14.473  1.00  0.00           H  
ATOM   4008  CA  TRP   275      13.686   2.687  15.602  1.00  0.00           C  
ATOM   4009  HA  TRP   275      14.455   2.047  16.035  1.00  0.00           H  
ATOM   4010  CB  TRP   275      14.123   3.290  14.179  1.00  0.00           C  
ATOM   4011  HB2 TRP   275      14.264   2.390  13.581  1.00  0.00           H  
ATOM   4012  HB3 TRP   275      13.272   3.767  13.692  1.00  0.00           H  
ATOM   4013  CG  TRP   275      15.283   4.148  14.064  1.00  0.00           C  
ATOM   4014  CD1 TRP   275      15.206   5.502  14.214  1.00  0.00           C  
ATOM   4015  HD1 TRP   275      14.252   6.001  14.301  1.00  0.00           H  
ATOM   4016  NE1 TRP   275      16.469   6.084  14.178  1.00  0.00           N  
ATOM   4017  HE1 TRP   275      16.585   7.074  14.345  1.00  0.00           H  
ATOM   4018  CE2 TRP   275      17.443   5.137  14.022  1.00  0.00           C  
ATOM   4019  CZ2 TRP   275      18.802   5.228  13.974  1.00  0.00           C  
ATOM   4020  HZ2 TRP   275      19.300   6.185  13.940  1.00  0.00           H  
ATOM   4021  CH2 TRP   275      19.573   4.023  13.829  1.00  0.00           C  
ATOM   4022  HH2 TRP   275      20.651   3.957  13.831  1.00  0.00           H  
ATOM   4023  CZ3 TRP   275      18.865   2.822  13.650  1.00  0.00           C  
ATOM   4024  HZ3 TRP   275      19.482   1.940  13.562  1.00  0.00           H  
ATOM   4025  CE3 TRP   275      17.458   2.786  13.675  1.00  0.00           C  
ATOM   4026  HE3 TRP   275      16.922   1.861  13.522  1.00  0.00           H  
ATOM   4027  CD2 TRP   275      16.730   3.890  13.867  1.00  0.00           C  
ATOM   4028  C   TRP   275      13.452   3.857  16.635  1.00  0.00           C  
ATOM   4029  O   TRP   275      14.344   4.230  17.379  1.00  0.00           O  
ATOM   4030  N   ALA   276      12.253   4.400  16.604  1.00  0.00           N  
ATOM   4031  H   ALA   276      11.596   4.218  15.859  1.00  0.00           H  
ATOM   4032  CA  ALA   276      11.805   5.355  17.657  1.00  0.00           C  
ATOM   4033  HA  ALA   276      12.674   6.012  17.652  1.00  0.00           H  
ATOM   4034  CB  ALA   276      10.559   6.142  17.302  1.00  0.00           C  
ATOM   4035  HB1 ALA   276      10.129   6.681  18.146  1.00  0.00           H  
ATOM   4036  HB2 ALA   276      10.725   6.842  16.483  1.00  0.00           H  
ATOM   4037  HB3 ALA   276       9.880   5.307  17.127  1.00  0.00           H  
ATOM   4038  C   ALA   276      11.675   4.816  19.096  1.00  0.00           C  
ATOM   4039  O   ALA   276      11.954   5.508  20.069  1.00  0.00           O  
ATOM   4040  N   SER   277      11.245   3.557  19.175  1.00  0.00           N  
ATOM   4041  H   SER   277      10.913   3.134  18.320  1.00  0.00           H  
ATOM   4042  CA  SER   277      11.034   2.792  20.374  1.00  0.00           C  
ATOM   4043  HA  SER   277      10.581   3.446  21.119  1.00  0.00           H  
ATOM   4044  CB  SER   277       9.923   1.852  20.078  1.00  0.00           C  
ATOM   4045  HB2 SER   277       9.723   1.174  20.907  1.00  0.00           H  
ATOM   4046  HB3 SER   277      10.170   1.164  19.269  1.00  0.00           H  
ATOM   4047  OG  SER   277       8.761   2.498  19.664  1.00  0.00           O  
ATOM   4048  HG  SER   277       8.865   2.526  18.710  1.00  0.00           H  
ATOM   4049  C   SER   277      12.330   2.095  20.962  1.00  0.00           C  
ATOM   4050  O   SER   277      12.224   1.386  21.898  1.00  0.00           O  
ATOM   4051  N   GLY   278      13.450   2.260  20.274  1.00  0.00           N  
ATOM   4052  H   GLY   278      13.418   2.929  19.518  1.00  0.00           H  
ATOM   4053  CA  GLY   278      14.729   1.614  20.599  1.00  0.00           C  
ATOM   4054  HA2 GLY   278      15.493   2.191  20.077  1.00  0.00           H  
ATOM   4055  HA3 GLY   278      14.886   1.647  21.677  1.00  0.00           H  
ATOM   4056  C   GLY   278      15.026   0.205  20.105  1.00  0.00           C  
ATOM   4057  O   GLY   278      16.060  -0.388  20.344  1.00  0.00           O  
ATOM   4058  N   ILE   279      14.150  -0.346  19.253  1.00  0.00           N  
ATOM   4059  H   ILE   279      13.441   0.250  18.853  1.00  0.00           H  
ATOM   4060  CA  ILE   279      14.422  -1.582  18.471  1.00  0.00           C  
ATOM   4061  HA  ILE   279      15.015  -2.274  19.070  1.00  0.00           H  
ATOM   4062  CB  ILE   279      13.117  -2.397  18.155  1.00  0.00           C  
ATOM   4063  HB  ILE   279      12.377  -1.649  17.869  1.00  0.00           H  
ATOM   4064  CG2 ILE   279      13.025  -3.454  17.066  1.00  0.00           C  
ATOM   4065 HG21 ILE   279      13.713  -4.265  17.304  1.00  0.00           H  
ATOM   4066 HG22 ILE   279      13.304  -2.986  16.122  1.00  0.00           H  
ATOM   4067 HG23 ILE   279      12.035  -3.910  17.062  1.00  0.00           H  
ATOM   4068  CG1 ILE   279      12.550  -2.950  19.463  1.00  0.00           C  
ATOM   4069 HG12 ILE   279      12.875  -3.973  19.656  1.00  0.00           H  
ATOM   4070 HG13 ILE   279      12.738  -2.298  20.316  1.00  0.00           H  
ATOM   4071  CD1 ILE   279      11.018  -3.072  19.475  1.00  0.00           C  
ATOM   4072 HD11 ILE   279      10.615  -3.321  20.457  1.00  0.00           H  
ATOM   4073 HD12 ILE   279      10.563  -3.664  18.681  1.00  0.00           H  
ATOM   4074 HD13 ILE   279      10.503  -2.115  19.404  1.00  0.00           H  
ATOM   4075  C   ILE   279      15.300  -1.247  17.240  1.00  0.00           C  
ATOM   4076  O   ILE   279      14.896  -0.460  16.337  1.00  0.00           O  
ATOM   4077  N   ARG   280      16.601  -1.653  17.287  1.00  0.00           N  
ATOM   4078  H   ARG   280      16.880  -2.361  17.951  1.00  0.00           H  
ATOM   4079  CA  ARG   280      17.650  -1.205  16.291  1.00  0.00           C  
ATOM   4080  HA  ARG   280      17.149  -1.027  15.339  1.00  0.00           H  
ATOM   4081  CB  ARG   280      18.295   0.142  16.731  1.00  0.00           C  
ATOM   4082  HB2 ARG   280      18.971   0.456  15.936  1.00  0.00           H  
ATOM   4083  HB3 ARG   280      18.896  -0.050  17.620  1.00  0.00           H  
ATOM   4084  CG  ARG   280      17.368   1.290  16.984  1.00  0.00           C  
ATOM   4085  HG2 ARG   280      16.778   1.496  16.090  1.00  0.00           H  
ATOM   4086  HG3 ARG   280      16.782   1.183  17.897  1.00  0.00           H  
ATOM   4087  CD  ARG   280      18.169   2.581  17.307  1.00  0.00           C  
ATOM   4088  HD2 ARG   280      18.547   2.533  18.328  1.00  0.00           H  
ATOM   4089  HD3 ARG   280      18.926   2.819  16.559  1.00  0.00           H  
ATOM   4090  NE  ARG   280      17.235   3.756  17.280  1.00  0.00           N  
ATOM   4091  HE  ARG   280      16.257   3.552  17.128  1.00  0.00           H  
ATOM   4092  CZ  ARG   280      17.547   4.967  17.575  1.00  0.00           C  
ATOM   4093  NH1 ARG   280      18.777   5.304  17.709  1.00  0.00           N  
ATOM   4094 HH11 ARG   280      19.523   4.632  17.602  1.00  0.00           H  
ATOM   4095 HH12 ARG   280      18.956   6.285  17.872  1.00  0.00           H  
ATOM   4096  NH2 ARG   280      16.667   5.920  17.824  1.00  0.00           N  
ATOM   4097 HH21 ARG   280      15.697   5.657  17.923  1.00  0.00           H  
ATOM   4098 HH22 ARG   280      16.961   6.816  18.187  1.00  0.00           H  
ATOM   4099  C   ARG   280      18.717  -2.246  15.936  1.00  0.00           C  
ATOM   4100  O   ARG   280      19.927  -1.925  16.012  1.00  0.00           O  
ATOM   4101  N   PRO   281      18.344  -3.531  15.667  1.00  0.00           N  
ATOM   4102  CD  PRO   281      16.999  -4.129  15.800  1.00  0.00           C  
ATOM   4103  HD2 PRO   281      16.194  -3.465  15.484  1.00  0.00           H  
ATOM   4104  HD3 PRO   281      16.742  -4.382  16.828  1.00  0.00           H  
ATOM   4105  CG  PRO   281      17.014  -5.354  14.848  1.00  0.00           C  
ATOM   4106  HG2 PRO   281      16.412  -6.161  15.267  1.00  0.00           H  
ATOM   4107  HG3 PRO   281      16.777  -5.060  13.825  1.00  0.00           H  
ATOM   4108  CB  PRO   281      18.450  -5.746  14.780  1.00  0.00           C  
ATOM   4109  HB2 PRO   281      18.633  -6.192  13.803  1.00  0.00           H  
ATOM   4110  HB3 PRO   281      18.870  -6.174  15.690  1.00  0.00           H  
ATOM   4111  CA  PRO   281      19.144  -4.348  14.763  1.00  0.00           C  
ATOM   4112  HA  PRO   281      20.174  -4.437  15.110  1.00  0.00           H  
ATOM   4113  C   PRO   281      19.231  -3.627  13.432  1.00  0.00           C  
ATOM   4114  O   PRO   281      18.268  -2.960  12.979  1.00  0.00           O  
ATOM   4115  N   ASP   282      20.250  -3.917  12.625  1.00  0.00           N  
ATOM   4116  H   ASP   282      20.888  -4.645  12.914  1.00  0.00           H  
ATOM   4117  CA  ASP   282      20.511  -3.414  11.285  1.00  0.00           C  
ATOM   4118  HA  ASP   282      20.370  -2.333  11.256  1.00  0.00           H  
ATOM   4119  CB  ASP   282      21.984  -3.679  10.916  1.00  0.00           C  
ATOM   4120  HB2 ASP   282      22.043  -3.600   9.830  1.00  0.00           H  
ATOM   4121  HB3 ASP   282      22.195  -4.734  11.093  1.00  0.00           H  
ATOM   4122  CG  ASP   282      23.059  -2.901  11.697  1.00  0.00           C  
ATOM   4123  OD1 ASP   282      22.595  -2.326  12.666  1.00  0.00           O  
ATOM   4124  OD2 ASP   282      24.263  -3.019  11.401  1.00  0.00           O  
ATOM   4125  C   ASP   282      19.587  -3.992  10.192  1.00  0.00           C  
ATOM   4126  O   ASP   282      19.517  -3.389   9.124  1.00  0.00           O  
ATOM   4127  N   ALA   283      19.009  -5.141  10.399  1.00  0.00           N  
ATOM   4128  H   ALA   283      19.277  -5.584  11.266  1.00  0.00           H  
ATOM   4129  CA  ALA   283      18.009  -5.748   9.554  1.00  0.00           C  
ATOM   4130  HA  ALA   283      18.446  -5.635   8.562  1.00  0.00           H  
ATOM   4131  CB  ALA   283      17.808  -7.186   9.911  1.00  0.00           C  
ATOM   4132  HB1 ALA   283      17.439  -7.279  10.933  1.00  0.00           H  
ATOM   4133  HB2 ALA   283      17.084  -7.715   9.292  1.00  0.00           H  
ATOM   4134  HB3 ALA   283      18.778  -7.682   9.933  1.00  0.00           H  
ATOM   4135  C   ALA   283      16.564  -5.103   9.545  1.00  0.00           C  
ATOM   4136  O   ALA   283      15.819  -5.256   8.610  1.00  0.00           O  
ATOM   4137  N   LEU   284      16.296  -4.147  10.479  1.00  0.00           N  
ATOM   4138  H   LEU   284      16.938  -4.025  11.250  1.00  0.00           H  
ATOM   4139  CA  LEU   284      15.083  -3.363  10.540  1.00  0.00           C  
ATOM   4140  HA  LEU   284      14.154  -3.898  10.345  1.00  0.00           H  
ATOM   4141  CB  LEU   284      14.999  -2.796  11.958  1.00  0.00           C  
ATOM   4142  HB2 LEU   284      14.773  -3.557  12.705  1.00  0.00           H  
ATOM   4143  HB3 LEU   284      15.932  -2.272  12.169  1.00  0.00           H  
ATOM   4144  CG  LEU   284      13.848  -1.792  12.153  1.00  0.00           C  
ATOM   4145  HG  LEU   284      13.909  -1.077  11.333  1.00  0.00           H  
ATOM   4146  CD1 LEU   284      12.474  -2.491  11.967  1.00  0.00           C  
ATOM   4147 HD11 LEU   284      12.388  -3.043  11.031  1.00  0.00           H  
ATOM   4148 HD12 LEU   284      11.697  -1.729  11.907  1.00  0.00           H  
ATOM   4149 HD13 LEU   284      12.373  -3.159  12.822  1.00  0.00           H  
ATOM   4150  CD2 LEU   284      14.060  -0.971  13.419  1.00  0.00           C  
ATOM   4151 HD21 LEU   284      13.466  -0.069  13.275  1.00  0.00           H  
ATOM   4152 HD22 LEU   284      13.703  -1.570  14.257  1.00  0.00           H  
ATOM   4153 HD23 LEU   284      15.094  -0.666  13.579  1.00  0.00           H  
ATOM   4154  C   LEU   284      15.112  -2.250   9.469  1.00  0.00           C  
ATOM   4155  O   LEU   284      16.070  -1.536   9.331  1.00  0.00           O  
ATOM   4156  N   GLY   285      14.070  -2.137   8.650  1.00  0.00           N  
ATOM   4157  H   GLY   285      13.295  -2.782   8.700  1.00  0.00           H  
ATOM   4158  CA  GLY   285      14.208  -1.257   7.462  1.00  0.00           C  
ATOM   4159  HA2 GLY   285      13.212  -0.991   7.107  1.00  0.00           H  
ATOM   4160  HA3 GLY   285      14.729  -0.384   7.854  1.00  0.00           H  
ATOM   4161  C   GLY   285      15.016  -1.740   6.274  1.00  0.00           C  
ATOM   4162  O   GLY   285      15.057  -0.961   5.267  1.00  0.00           O  
ATOM   4163  N   ARG   286      15.722  -2.842   6.338  1.00  0.00           N  
ATOM   4164  H   ARG   286      15.868  -3.385   7.177  1.00  0.00           H  
ATOM   4165  CA  ARG   286      16.417  -3.371   5.192  1.00  0.00           C  
ATOM   4166  HA  ARG   286      16.748  -2.551   4.556  1.00  0.00           H  
ATOM   4167  CB  ARG   286      17.575  -4.252   5.504  1.00  0.00           C  
ATOM   4168  HB2 ARG   286      17.918  -4.635   4.543  1.00  0.00           H  
ATOM   4169  HB3 ARG   286      17.384  -5.044   6.228  1.00  0.00           H  
ATOM   4170  CG  ARG   286      18.716  -3.318   5.947  1.00  0.00           C  
ATOM   4171  HG2 ARG   286      18.738  -2.524   5.201  1.00  0.00           H  
ATOM   4172  HG3 ARG   286      18.530  -2.857   6.918  1.00  0.00           H  
ATOM   4173  CD  ARG   286      20.048  -4.099   6.023  1.00  0.00           C  
ATOM   4174  HD2 ARG   286      19.978  -4.816   5.205  1.00  0.00           H  
ATOM   4175  HD3 ARG   286      20.129  -4.705   6.926  1.00  0.00           H  
ATOM   4176  NE  ARG   286      21.298  -3.313   5.721  1.00  0.00           N  
ATOM   4177  HE  ARG   286      21.742  -3.338   4.814  1.00  0.00           H  
ATOM   4178  CZ  ARG   286      21.874  -2.406   6.506  1.00  0.00           C  
ATOM   4179  NH1 ARG   286      21.409  -2.066   7.655  1.00  0.00           N  
ATOM   4180 HH11 ARG   286      20.688  -2.583   8.136  1.00  0.00           H  
ATOM   4181 HH12 ARG   286      21.828  -1.277   8.126  1.00  0.00           H  
ATOM   4182  NH2 ARG   286      22.895  -1.803   6.099  1.00  0.00           N  
ATOM   4183 HH21 ARG   286      23.250  -1.961   5.166  1.00  0.00           H  
ATOM   4184 HH22 ARG   286      23.335  -1.120   6.699  1.00  0.00           H  
ATOM   4185  C   ARG   286      15.437  -4.224   4.299  1.00  0.00           C  
ATOM   4186  O   ARG   286      14.264  -4.316   4.625  1.00  0.00           O  
ATOM   4187  N   TYR   287      15.905  -4.745   3.200  1.00  0.00           N  
ATOM   4188  H   TYR   287      16.832  -4.528   2.864  1.00  0.00           H  
ATOM   4189  CA  TYR   287      15.158  -5.565   2.219  1.00  0.00           C  
ATOM   4190  HA  TYR   287      15.808  -5.601   1.345  1.00  0.00           H  
ATOM   4191  CB  TYR   287      14.992  -7.030   2.675  1.00  0.00           C  
ATOM   4192  HB2 TYR   287      14.295  -7.167   3.502  1.00  0.00           H  
ATOM   4193  HB3 TYR   287      14.761  -7.720   1.863  1.00  0.00           H  
ATOM   4194  CG  TYR   287      16.295  -7.626   3.263  1.00  0.00           C  
ATOM   4195  CD1 TYR   287      17.191  -8.160   2.350  1.00  0.00           C  
ATOM   4196  HD1 TYR   287      16.990  -8.224   1.291  1.00  0.00           H  
ATOM   4197  CE1 TYR   287      18.332  -8.879   2.838  1.00  0.00           C  
ATOM   4198  HE1 TYR   287      18.967  -9.390   2.129  1.00  0.00           H  
ATOM   4199  CZ  TYR   287      18.583  -8.935   4.227  1.00  0.00           C  
ATOM   4200  OH  TYR   287      19.590  -9.776   4.697  1.00  0.00           O  
ATOM   4201  HH  TYR   287      19.989  -9.412   5.491  1.00  0.00           H  
ATOM   4202  CE2 TYR   287      17.649  -8.473   5.166  1.00  0.00           C  
ATOM   4203  HE2 TYR   287      17.835  -8.578   6.225  1.00  0.00           H  
ATOM   4204  CD2 TYR   287      16.556  -7.751   4.668  1.00  0.00           C  
ATOM   4205  HD2 TYR   287      15.888  -7.313   5.394  1.00  0.00           H  
ATOM   4206  C   TYR   287      13.766  -5.014   1.761  1.00  0.00           C  
ATOM   4207  O   TYR   287      12.929  -5.820   1.447  1.00  0.00           O  
ATOM   4208  N   LEU   288      13.685  -3.706   1.565  1.00  0.00           N  
ATOM   4209  H   LEU   288      14.569  -3.244   1.725  1.00  0.00           H  
ATOM   4210  CA  LEU   288      12.564  -2.929   1.052  1.00  0.00           C  
ATOM   4211  HA  LEU   288      11.661  -3.263   1.562  1.00  0.00           H  
ATOM   4212  CB  LEU   288      12.987  -1.443   1.337  1.00  0.00           C  
ATOM   4213  HB2 LEU   288      13.932  -1.279   0.818  1.00  0.00           H  
ATOM   4214  HB3 LEU   288      13.115  -1.242   2.401  1.00  0.00           H  
ATOM   4215  CG  LEU   288      12.091  -0.357   0.658  1.00  0.00           C  
ATOM   4216  HG  LEU   288      11.996  -0.444  -0.424  1.00  0.00           H  
ATOM   4217  CD1 LEU   288      10.674  -0.217   1.143  1.00  0.00           C  
ATOM   4218 HD11 LEU   288      10.077   0.503   0.584  1.00  0.00           H  
ATOM   4219 HD12 LEU   288      10.089  -1.119   1.319  1.00  0.00           H  
ATOM   4220 HD13 LEU   288      10.690   0.200   2.150  1.00  0.00           H  
ATOM   4221  CD2 LEU   288      12.734   1.019   0.982  1.00  0.00           C  
ATOM   4222 HD21 LEU   288      12.595   1.313   2.023  1.00  0.00           H  
ATOM   4223 HD22 LEU   288      13.785   1.041   0.696  1.00  0.00           H  
ATOM   4224 HD23 LEU   288      12.238   1.895   0.563  1.00  0.00           H  
ATOM   4225  C   LEU   288      12.342  -3.161  -0.467  1.00  0.00           C  
ATOM   4226  O   LEU   288      13.293  -3.199  -1.231  1.00  0.00           O  
ATOM   4227  N   ASN   289      11.087  -3.323  -0.907  1.00  0.00           N  
ATOM   4228  H   ASN   289      10.276  -3.088  -0.352  1.00  0.00           H  
ATOM   4229  CA  ASN   289      10.846  -3.701  -2.272  1.00  0.00           C  
ATOM   4230  HA  ASN   289      11.579  -3.327  -2.988  1.00  0.00           H  
ATOM   4231  CB  ASN   289      10.879  -5.260  -2.299  1.00  0.00           C  
ATOM   4232  HB2 ASN   289      11.670  -5.720  -1.707  1.00  0.00           H  
ATOM   4233  HB3 ASN   289       9.967  -5.571  -1.789  1.00  0.00           H  
ATOM   4234  CG  ASN   289      10.987  -5.888  -3.680  1.00  0.00           C  
ATOM   4235  OD1 ASN   289       9.993  -6.348  -4.173  1.00  0.00           O  
ATOM   4236  ND2 ASN   289      12.071  -5.967  -4.424  1.00  0.00           N  
ATOM   4237 HD21 ASN   289      12.948  -5.573  -4.114  1.00  0.00           H  
ATOM   4238 HD22 ASN   289      12.092  -6.676  -5.143  1.00  0.00           H  
ATOM   4239  C   ASN   289       9.477  -3.322  -2.697  1.00  0.00           C  
ATOM   4240  O   ASN   289       8.656  -3.063  -1.862  1.00  0.00           O  
ATOM   4241  N   ASP   290       9.203  -3.141  -3.979  1.00  0.00           N  
ATOM   4242  H   ASP   290       9.909  -3.429  -4.640  1.00  0.00           H  
ATOM   4243  CA  ASP   290       7.957  -2.622  -4.527  1.00  0.00           C  
ATOM   4244  HA  ASP   290       7.105  -2.674  -3.849  1.00  0.00           H  
ATOM   4245  CB  ASP   290       8.246  -1.049  -4.729  1.00  0.00           C  
ATOM   4246  HB2 ASP   290       8.239  -0.583  -3.744  1.00  0.00           H  
ATOM   4247  HB3 ASP   290       9.270  -0.939  -5.084  1.00  0.00           H  
ATOM   4248  CG  ASP   290       7.239  -0.334  -5.684  1.00  0.00           C  
ATOM   4249  OD1 ASP   290       7.699   0.514  -6.447  1.00  0.00           O  
ATOM   4250  OD2 ASP   290       6.024  -0.550  -5.664  1.00  0.00           O  
ATOM   4251  C   ASP   290       7.568  -3.312  -5.849  1.00  0.00           C  
ATOM   4252  O   ASP   290       8.448  -3.754  -6.558  1.00  0.00           O  
ATOM   4253  N   GLN   291       6.299  -3.507  -6.221  1.00  0.00           N  
ATOM   4254  H   GLN   291       5.637  -3.048  -5.612  1.00  0.00           H  
ATOM   4255  CA  GLN   291       5.762  -4.083  -7.411  1.00  0.00           C  
ATOM   4256  HA  GLN   291       6.357  -4.930  -7.754  1.00  0.00           H  
ATOM   4257  CB  GLN   291       4.422  -4.885  -7.129  1.00  0.00           C  
ATOM   4258  HB2 GLN   291       4.370  -5.729  -7.817  1.00  0.00           H  
ATOM   4259  HB3 GLN   291       3.594  -4.183  -7.228  1.00  0.00           H  
ATOM   4260  CG  GLN   291       4.290  -5.459  -5.713  1.00  0.00           C  
ATOM   4261  HG2 GLN   291       5.187  -6.058  -5.555  1.00  0.00           H  
ATOM   4262  HG3 GLN   291       4.239  -4.746  -4.891  1.00  0.00           H  
ATOM   4263  CD  GLN   291       3.099  -6.389  -5.570  1.00  0.00           C  
ATOM   4264  OE1 GLN   291       1.983  -6.010  -6.001  1.00  0.00           O  
ATOM   4265  NE2 GLN   291       3.160  -7.507  -4.869  1.00  0.00           N  
ATOM   4266 HE21 GLN   291       4.106  -7.731  -4.594  1.00  0.00           H  
ATOM   4267 HE22 GLN   291       2.407  -8.139  -4.634  1.00  0.00           H  
ATOM   4268  C   GLN   291       5.631  -3.107  -8.611  1.00  0.00           C  
ATOM   4269  O   GLN   291       4.501  -2.786  -9.059  1.00  0.00           O  
ATOM   4270  N   ALA   292       6.808  -2.622  -9.114  1.00  0.00           N  
ATOM   4271  H   ALA   292       7.644  -3.001  -8.694  1.00  0.00           H  
ATOM   4272  CA  ALA   292       6.994  -1.688 -10.223  1.00  0.00           C  
ATOM   4273  HA  ALA   292       6.949  -0.669  -9.839  1.00  0.00           H  
ATOM   4274  CB  ALA   292       8.383  -1.638 -10.941  1.00  0.00           C  
ATOM   4275  HB1 ALA   292       9.196  -1.747 -10.222  1.00  0.00           H  
ATOM   4276  HB2 ALA   292       8.600  -0.766 -11.557  1.00  0.00           H  
ATOM   4277  HB3 ALA   292       8.462  -2.576 -11.491  1.00  0.00           H  
ATOM   4278  C   ALA   292       5.835  -1.707 -11.322  1.00  0.00           C  
ATOM   4279  O   ALA   292       5.547  -2.731 -11.973  1.00  0.00           O  
ATOM   4280  N   GLN   293       5.204  -0.587 -11.600  1.00  0.00           N  
ATOM   4281  H   GLN   293       5.480   0.302 -11.209  1.00  0.00           H  
ATOM   4282  CA  GLN   293       4.097  -0.455 -12.598  1.00  0.00           C  
ATOM   4283  HA  GLN   293       3.595  -1.416 -12.485  1.00  0.00           H  
ATOM   4284  CB  GLN   293       3.297   0.680 -12.048  1.00  0.00           C  
ATOM   4285  HB2 GLN   293       4.052   1.466 -12.053  1.00  0.00           H  
ATOM   4286  HB3 GLN   293       2.498   0.944 -12.740  1.00  0.00           H  
ATOM   4287  CG  GLN   293       2.701   0.545 -10.661  1.00  0.00           C  
ATOM   4288  HG2 GLN   293       3.421   0.153  -9.942  1.00  0.00           H  
ATOM   4289  HG3 GLN   293       2.263   1.451 -10.241  1.00  0.00           H  
ATOM   4290  CD  GLN   293       1.569  -0.451 -10.639  1.00  0.00           C  
ATOM   4291  OE1 GLN   293       0.426  -0.139 -10.806  1.00  0.00           O  
ATOM   4292  NE2 GLN   293       1.886  -1.732 -10.582  1.00  0.00           N  
ATOM   4293 HE21 GLN   293       2.842  -1.891 -10.295  1.00  0.00           H  
ATOM   4294 HE22 GLN   293       1.151  -2.392 -10.373  1.00  0.00           H  
ATOM   4295  C   GLN   293       4.505  -0.252 -14.038  1.00  0.00           C  
ATOM   4296  O   GLN   293       5.457   0.490 -14.375  1.00  0.00           O  
ATOM   4297  N   VAL   294       3.618  -0.673 -14.966  1.00  0.00           N  
ATOM   4298  H   VAL   294       2.875  -1.235 -14.575  1.00  0.00           H  
ATOM   4299  CA  VAL   294       3.386   0.009 -16.221  1.00  0.00           C  
ATOM   4300  HA  VAL   294       3.701   1.050 -16.154  1.00  0.00           H  
ATOM   4301  CB  VAL   294       4.153  -0.622 -17.352  1.00  0.00           C  
ATOM   4302  HB  VAL   294       3.776  -1.644 -17.394  1.00  0.00           H  
ATOM   4303  CG1 VAL   294       3.878  -0.028 -18.743  1.00  0.00           C  
ATOM   4304 HG11 VAL   294       2.807  -0.010 -18.946  1.00  0.00           H  
ATOM   4305 HG12 VAL   294       4.259   0.980 -18.583  1.00  0.00           H  
ATOM   4306 HG13 VAL   294       4.442  -0.665 -19.424  1.00  0.00           H  
ATOM   4307  CG2 VAL   294       5.706  -0.674 -17.202  1.00  0.00           C  
ATOM   4308 HG21 VAL   294       6.142  -1.171 -18.068  1.00  0.00           H  
ATOM   4309 HG22 VAL   294       6.051  -1.274 -16.359  1.00  0.00           H  
ATOM   4310 HG23 VAL   294       5.915   0.387 -17.062  1.00  0.00           H  
ATOM   4311  C   VAL   294       1.916  -0.024 -16.500  1.00  0.00           C  
ATOM   4312  O   VAL   294       1.255  -1.038 -16.181  1.00  0.00           O  
ATOM   4313  N   VAL   295       1.364   1.089 -17.080  1.00  0.00           N  
ATOM   4314  H   VAL   295       1.987   1.880 -17.166  1.00  0.00           H  
ATOM   4315  CA  VAL   295      -0.062   1.330 -17.200  1.00  0.00           C  
ATOM   4316  HA  VAL   295      -0.591   0.382 -17.101  1.00  0.00           H  
ATOM   4317  CB  VAL   295      -0.604   2.199 -16.062  1.00  0.00           C  
ATOM   4318  HB  VAL   295      -1.652   2.383 -16.299  1.00  0.00           H  
ATOM   4319  CG1 VAL   295      -0.558   1.382 -14.767  1.00  0.00           C  
ATOM   4320 HG11 VAL   295      -0.670   0.323 -14.999  1.00  0.00           H  
ATOM   4321 HG12 VAL   295      -1.324   1.738 -14.077  1.00  0.00           H  
ATOM   4322 HG13 VAL   295       0.351   1.712 -14.264  1.00  0.00           H  
ATOM   4323  CG2 VAL   295       0.003   3.576 -15.864  1.00  0.00           C  
ATOM   4324 HG21 VAL   295       0.914   3.337 -15.316  1.00  0.00           H  
ATOM   4325 HG22 VAL   295      -0.605   4.230 -15.240  1.00  0.00           H  
ATOM   4326 HG23 VAL   295       0.222   4.032 -16.830  1.00  0.00           H  
ATOM   4327  C   VAL   295      -0.513   1.932 -18.491  1.00  0.00           C  
ATOM   4328  O   VAL   295       0.187   2.725 -19.158  1.00  0.00           O  
ATOM   4329  N   PHE   296      -1.696   1.580 -18.932  1.00  0.00           N  
ATOM   4330  H   PHE   296      -2.106   0.831 -18.393  1.00  0.00           H  
ATOM   4331  CA  PHE   296      -2.286   2.023 -20.162  1.00  0.00           C  
ATOM   4332  HA  PHE   296      -1.853   2.981 -20.448  1.00  0.00           H  
ATOM   4333  CB  PHE   296      -1.816   0.976 -21.196  1.00  0.00           C  
ATOM   4334  HB2 PHE   296      -0.757   0.803 -21.004  1.00  0.00           H  
ATOM   4335  HB3 PHE   296      -2.343   0.032 -21.060  1.00  0.00           H  
ATOM   4336  CG  PHE   296      -1.868   1.349 -22.667  1.00  0.00           C  
ATOM   4337  CD1 PHE   296      -1.292   2.574 -23.127  1.00  0.00           C  
ATOM   4338  HD1 PHE   296      -1.248   3.432 -22.472  1.00  0.00           H  
ATOM   4339  CE1 PHE   296      -1.004   2.797 -24.494  1.00  0.00           C  
ATOM   4340  HE1 PHE   296      -0.681   3.729 -24.933  1.00  0.00           H  
ATOM   4341  CZ  PHE   296      -1.364   1.790 -25.419  1.00  0.00           C  
ATOM   4342  HZ  PHE   296      -1.328   2.052 -26.466  1.00  0.00           H  
ATOM   4343  CE2 PHE   296      -1.864   0.589 -25.013  1.00  0.00           C  
ATOM   4344  HE2 PHE   296      -2.029  -0.162 -25.771  1.00  0.00           H  
ATOM   4345  CD2 PHE   296      -2.117   0.360 -23.670  1.00  0.00           C  
ATOM   4346  HD2 PHE   296      -2.620  -0.513 -23.280  1.00  0.00           H  
ATOM   4347  C   PHE   296      -3.841   2.203 -20.160  1.00  0.00           C  
ATOM   4348  O   PHE   296      -4.538   1.845 -19.170  1.00  0.00           O  
ATOM   4349  N   ALA   297      -4.410   2.750 -21.254  1.00  0.00           N  
ATOM   4350  H   ALA   297      -3.810   2.961 -22.038  1.00  0.00           H  
ATOM   4351  CA  ALA   297      -5.843   3.020 -21.437  1.00  0.00           C  
ATOM   4352  HA  ALA   297      -6.552   2.480 -20.809  1.00  0.00           H  
ATOM   4353  CB  ALA   297      -6.159   4.508 -21.192  1.00  0.00           C  
ATOM   4354  HB1 ALA   297      -5.572   5.151 -21.849  1.00  0.00           H  
ATOM   4355  HB2 ALA   297      -7.197   4.684 -21.475  1.00  0.00           H  
ATOM   4356  HB3 ALA   297      -5.968   4.850 -20.175  1.00  0.00           H  
ATOM   4357  C   ALA   297      -6.218   2.562 -22.860  1.00  0.00           C  
ATOM   4358  O   ALA   297      -5.459   2.793 -23.810  1.00  0.00           O  
ATOM   4359  N   SER   298      -7.350   1.924 -23.057  1.00  0.00           N  
ATOM   4360  H   SER   298      -7.971   1.726 -22.286  1.00  0.00           H  
ATOM   4361  CA  SER   298      -7.774   1.564 -24.397  1.00  0.00           C  
ATOM   4362  HA  SER   298      -7.286   2.291 -25.046  1.00  0.00           H  
ATOM   4363  CB  SER   298      -7.505   0.132 -24.827  1.00  0.00           C  
ATOM   4364  HB2 SER   298      -6.423   0.003 -24.818  1.00  0.00           H  
ATOM   4365  HB3 SER   298      -7.903  -0.537 -24.064  1.00  0.00           H  
ATOM   4366  OG  SER   298      -7.969  -0.380 -26.084  1.00  0.00           O  
ATOM   4367  HG  SER   298      -7.589  -1.254 -26.206  1.00  0.00           H  
ATOM   4368  C   SER   298      -9.200   1.794 -24.497  1.00  0.00           C  
ATOM   4369  O   SER   298      -9.940   1.873 -23.513  1.00  0.00           O  
ATOM   4370  N   ARG   299      -9.715   1.958 -25.722  1.00  0.00           N  
ATOM   4371  H   ARG   299      -9.079   1.778 -26.485  1.00  0.00           H  
ATOM   4372  CA  ARG   299     -11.190   2.158 -26.033  1.00  0.00           C  
ATOM   4373  HA  ARG   299     -11.779   2.234 -25.120  1.00  0.00           H  
ATOM   4374  CB  ARG   299     -11.298   3.444 -26.905  1.00  0.00           C  
ATOM   4375  HB2 ARG   299     -10.558   4.162 -26.552  1.00  0.00           H  
ATOM   4376  HB3 ARG   299     -11.013   3.271 -27.943  1.00  0.00           H  
ATOM   4377  CG  ARG   299     -12.634   4.170 -26.802  1.00  0.00           C  
ATOM   4378  HG2 ARG   299     -12.792   4.537 -25.788  1.00  0.00           H  
ATOM   4379  HG3 ARG   299     -13.439   3.459 -26.994  1.00  0.00           H  
ATOM   4380  CD  ARG   299     -12.766   5.306 -27.833  1.00  0.00           C  
ATOM   4381  HD2 ARG   299     -12.659   4.907 -28.842  1.00  0.00           H  
ATOM   4382  HD3 ARG   299     -13.725   5.817 -27.753  1.00  0.00           H  
ATOM   4383  NE  ARG   299     -11.726   6.358 -27.661  1.00  0.00           N  
ATOM   4384  HE  ARG   299     -10.890   6.244 -28.216  1.00  0.00           H  
ATOM   4385  CZ  ARG   299     -11.752   7.446 -26.912  1.00  0.00           C  
ATOM   4386  NH1 ARG   299     -12.719   7.846 -26.152  1.00  0.00           N  
ATOM   4387 HH11 ARG   299     -13.517   7.257 -25.964  1.00  0.00           H  
ATOM   4388 HH12 ARG   299     -12.607   8.632 -25.527  1.00  0.00           H  
ATOM   4389  NH2 ARG   299     -10.649   8.114 -26.760  1.00  0.00           N  
ATOM   4390 HH21 ARG   299      -9.804   7.713 -27.143  1.00  0.00           H  
ATOM   4391 HH22 ARG   299     -10.624   8.727 -25.958  1.00  0.00           H  
ATOM   4392  C   ARG   299     -11.741   0.955 -26.781  1.00  0.00           C  
ATOM   4393  O   ARG   299     -11.195   0.631 -27.780  1.00  0.00           O  
ATOM   4394  N   LEU   300     -12.700   0.284 -26.143  1.00  0.00           N  
ATOM   4395  H   LEU   300     -13.115   0.606 -25.281  1.00  0.00           H  
ATOM   4396  CA  LEU   300     -13.411  -0.894 -26.737  1.00  0.00           C  
ATOM   4397  HA  LEU   300     -12.755  -1.747 -26.913  1.00  0.00           H  
ATOM   4398  CB  LEU   300     -14.554  -1.359 -25.809  1.00  0.00           C  
ATOM   4399  HB2 LEU   300     -15.298  -0.576 -25.670  1.00  0.00           H  
ATOM   4400  HB3 LEU   300     -15.236  -2.041 -26.317  1.00  0.00           H  
ATOM   4401  CG  LEU   300     -14.162  -1.974 -24.390  1.00  0.00           C  
ATOM   4402  HG  LEU   300     -13.678  -1.134 -23.891  1.00  0.00           H  
ATOM   4403  CD1 LEU   300     -15.398  -2.438 -23.676  1.00  0.00           C  
ATOM   4404 HD11 LEU   300     -15.196  -2.518 -22.608  1.00  0.00           H  
ATOM   4405 HD12 LEU   300     -15.699  -3.437 -23.993  1.00  0.00           H  
ATOM   4406 HD13 LEU   300     -16.226  -1.731 -23.722  1.00  0.00           H  
ATOM   4407  CD2 LEU   300     -13.137  -3.079 -24.440  1.00  0.00           C  
ATOM   4408 HD21 LEU   300     -12.172  -2.841 -24.887  1.00  0.00           H  
ATOM   4409 HD22 LEU   300     -13.029  -3.347 -23.389  1.00  0.00           H  
ATOM   4410 HD23 LEU   300     -13.553  -3.895 -25.031  1.00  0.00           H  
ATOM   4411  C   LEU   300     -14.044  -0.522 -28.115  1.00  0.00           C  
ATOM   4412  O   LEU   300     -14.683   0.550 -28.144  1.00  0.00           O  
ATOM   4413  N   ARG   301     -13.891  -1.334 -29.183  1.00  0.00           N  
ATOM   4414  H   ARG   301     -13.577  -2.282 -29.033  1.00  0.00           H  
ATOM   4415  CA  ARG   301     -14.464  -1.026 -30.576  1.00  0.00           C  
ATOM   4416  HA  ARG   301     -14.427   0.051 -30.742  1.00  0.00           H  
ATOM   4417  CB  ARG   301     -13.564  -1.623 -31.651  1.00  0.00           C  
ATOM   4418  HB2 ARG   301     -13.906  -1.418 -32.665  1.00  0.00           H  
ATOM   4419  HB3 ARG   301     -12.591  -1.133 -31.644  1.00  0.00           H  
ATOM   4420  CG  ARG   301     -13.360  -3.153 -31.696  1.00  0.00           C  
ATOM   4421  HG2 ARG   301     -13.081  -3.538 -30.716  1.00  0.00           H  
ATOM   4422  HG3 ARG   301     -14.262  -3.704 -31.963  1.00  0.00           H  
ATOM   4423  CD  ARG   301     -12.356  -3.553 -32.818  1.00  0.00           C  
ATOM   4424  HD2 ARG   301     -12.744  -3.097 -33.730  1.00  0.00           H  
ATOM   4425  HD3 ARG   301     -12.472  -4.632 -32.916  1.00  0.00           H  
ATOM   4426  NE  ARG   301     -10.939  -3.176 -32.638  1.00  0.00           N  
ATOM   4427  HE  ARG   301     -10.746  -2.202 -32.819  1.00  0.00           H  
ATOM   4428  CZ  ARG   301     -10.047  -3.799 -31.851  1.00  0.00           C  
ATOM   4429  NH1 ARG   301     -10.263  -5.020 -31.404  1.00  0.00           N  
ATOM   4430 HH11 ARG   301     -11.211  -5.360 -31.487  1.00  0.00           H  
ATOM   4431 HH12 ARG   301      -9.650  -5.434 -30.717  1.00  0.00           H  
ATOM   4432  NH2 ARG   301      -8.881  -3.262 -31.609  1.00  0.00           N  
ATOM   4433 HH21 ARG   301      -8.584  -2.368 -31.974  1.00  0.00           H  
ATOM   4434 HH22 ARG   301      -8.144  -3.830 -31.216  1.00  0.00           H  
ATOM   4435  C   ARG   301     -15.860  -1.548 -30.758  1.00  0.00           C  
ATOM   4436  O   ARG   301     -16.574  -1.039 -31.616  1.00  0.00           O  
ATOM   4437  N   ASP   302     -16.287  -2.621 -30.023  1.00  0.00           N  
ATOM   4438  H   ASP   302     -15.782  -2.874 -29.185  1.00  0.00           H  
ATOM   4439  CA  ASP   302     -17.504  -3.440 -30.362  1.00  0.00           C  
ATOM   4440  HA  ASP   302     -17.703  -3.391 -31.433  1.00  0.00           H  
ATOM   4441  CB  ASP   302     -17.487  -4.840 -29.924  1.00  0.00           C  
ATOM   4442  HB2 ASP   302     -18.416  -5.385 -30.094  1.00  0.00           H  
ATOM   4443  HB3 ASP   302     -17.367  -4.843 -28.840  1.00  0.00           H  
ATOM   4444  CG  ASP   302     -16.265  -5.478 -30.606  1.00  0.00           C  
ATOM   4445  OD1 ASP   302     -15.323  -5.784 -29.913  1.00  0.00           O  
ATOM   4446  OD2 ASP   302     -16.439  -5.665 -31.845  1.00  0.00           O  
ATOM   4447  C   ASP   302     -18.927  -2.898 -29.970  1.00  0.00           C  
ATOM   4448  O   ASP   302     -19.897  -3.640 -29.814  1.00  0.00           O  
ATOM   4449  N   VAL   303     -18.936  -1.653 -29.434  1.00  0.00           N  
ATOM   4450  H   VAL   303     -18.326  -0.981 -29.879  1.00  0.00           H  
ATOM   4451  CA  VAL   303     -19.768  -1.189 -28.373  1.00  0.00           C  
ATOM   4452  HA  VAL   303     -20.696  -1.759 -28.409  1.00  0.00           H  
ATOM   4453  CB  VAL   303     -19.155  -1.314 -26.981  1.00  0.00           C  
ATOM   4454  HB  VAL   303     -19.733  -0.788 -26.220  1.00  0.00           H  
ATOM   4455  CG1 VAL   303     -19.168  -2.838 -26.518  1.00  0.00           C  
ATOM   4456 HG11 VAL   303     -20.191  -3.163 -26.330  1.00  0.00           H  
ATOM   4457 HG12 VAL   303     -18.535  -2.795 -25.632  1.00  0.00           H  
ATOM   4458 HG13 VAL   303     -18.637  -3.437 -27.257  1.00  0.00           H  
ATOM   4459  CG2 VAL   303     -17.845  -0.708 -26.815  1.00  0.00           C  
ATOM   4460 HG21 VAL   303     -17.156  -1.102 -27.562  1.00  0.00           H  
ATOM   4461 HG22 VAL   303     -17.866   0.369 -26.982  1.00  0.00           H  
ATOM   4462 HG23 VAL   303     -17.448  -0.994 -25.841  1.00  0.00           H  
ATOM   4463  C   VAL   303     -20.181   0.284 -28.584  1.00  0.00           C  
ATOM   4464  O   VAL   303     -19.379   1.139 -28.899  1.00  0.00           O  
ATOM   4465  N   GLN   304     -21.450   0.609 -28.198  1.00  0.00           N  
ATOM   4466  H   GLN   304     -21.871  -0.109 -27.627  1.00  0.00           H  
ATOM   4467  CA  GLN   304     -21.983   2.043 -28.240  1.00  0.00           C  
ATOM   4468  HA  GLN   304     -23.044   2.089 -27.997  1.00  0.00           H  
ATOM   4469  CB  GLN   304     -21.277   2.836 -27.111  1.00  0.00           C  
ATOM   4470  HB2 GLN   304     -21.473   3.908 -27.132  1.00  0.00           H  
ATOM   4471  HB3 GLN   304     -20.195   2.745 -27.211  1.00  0.00           H  
ATOM   4472  CG  GLN   304     -21.622   2.323 -25.724  1.00  0.00           C  
ATOM   4473  HG2 GLN   304     -22.705   2.225 -25.648  1.00  0.00           H  
ATOM   4474  HG3 GLN   304     -21.175   1.355 -25.496  1.00  0.00           H  
ATOM   4475  CD  GLN   304     -21.247   3.251 -24.602  1.00  0.00           C  
ATOM   4476  OE1 GLN   304     -21.316   4.462 -24.630  1.00  0.00           O  
ATOM   4477  NE2 GLN   304     -20.785   2.730 -23.510  1.00  0.00           N  
ATOM   4478 HE21 GLN   304     -20.845   1.749 -23.274  1.00  0.00           H  
ATOM   4479 HE22 GLN   304     -20.492   3.383 -22.797  1.00  0.00           H  
ATOM   4480  C   GLN   304     -21.783   2.852 -29.590  1.00  0.00           C  
ATOM   4481  O   GLN   304     -20.986   3.794 -29.558  1.00  0.00           O  
ATOM   4482  N   PRO   305     -22.515   2.474 -30.653  1.00  0.00           N  
ATOM   4483  CD  PRO   305     -22.519   3.168 -31.895  1.00  0.00           C  
ATOM   4484  HD2 PRO   305     -22.795   4.195 -31.657  1.00  0.00           H  
ATOM   4485  HD3 PRO   305     -21.583   3.052 -32.441  1.00  0.00           H  
ATOM   4486  CG  PRO   305     -23.681   2.614 -32.674  1.00  0.00           C  
ATOM   4487  HG2 PRO   305     -24.325   3.469 -32.881  1.00  0.00           H  
ATOM   4488  HG3 PRO   305     -23.440   2.177 -33.644  1.00  0.00           H  
ATOM   4489  CB  PRO   305     -24.437   1.610 -31.843  1.00  0.00           C  
ATOM   4490  HB2 PRO   305     -24.726   0.733 -32.422  1.00  0.00           H  
ATOM   4491  HB3 PRO   305     -25.331   2.069 -31.421  1.00  0.00           H  
ATOM   4492  CA  PRO   305     -23.477   1.368 -30.699  1.00  0.00           C  
ATOM   4493  HA  PRO   305     -24.145   1.367 -29.837  1.00  0.00           H  
ATOM   4494  C   PRO   305     -22.811   0.002 -30.907  1.00  0.00           C  
ATOM   4495  O   PRO   305     -21.704  -0.139 -31.377  1.00  0.00           O  
ATOM   4496  N   GLU   306     -23.605  -0.976 -30.524  1.00  0.00           N  
ATOM   4497  H   GLU   306     -24.482  -0.642 -30.149  1.00  0.00           H  
ATOM   4498  CA  GLU   306     -23.146  -2.402 -30.329  1.00  0.00           C  
ATOM   4499  HA  GLU   306     -22.104  -2.491 -30.022  1.00  0.00           H  
ATOM   4500  CB  GLU   306     -24.167  -3.064 -29.389  1.00  0.00           C  
ATOM   4501  HB2 GLU   306     -25.185  -2.782 -29.660  1.00  0.00           H  
ATOM   4502  HB3 GLU   306     -24.092  -4.150 -29.446  1.00  0.00           H  
ATOM   4503  CG  GLU   306     -23.779  -2.636 -27.911  1.00  0.00           C  
ATOM   4504  HG2 GLU   306     -24.310  -3.275 -27.205  1.00  0.00           H  
ATOM   4505  HG3 GLU   306     -22.731  -2.699 -27.620  1.00  0.00           H  
ATOM   4506  CD  GLU   306     -24.189  -1.300 -27.565  1.00  0.00           C  
ATOM   4507  OE1 GLU   306     -25.286  -0.895 -27.966  1.00  0.00           O  
ATOM   4508  OE2 GLU   306     -23.520  -0.655 -26.765  1.00  0.00           O  
ATOM   4509  C   GLU   306     -23.042  -3.273 -31.665  1.00  0.00           C  
ATOM   4510  O   GLU   306     -23.953  -3.620 -32.342  1.00  0.00           O  
ATOM   4511  N   ASP   307     -21.812  -3.750 -31.890  1.00  0.00           N  
ATOM   4512  H   ASP   307     -21.105  -3.528 -31.204  1.00  0.00           H  
ATOM   4513  CA  ASP   307     -21.469  -4.459 -33.113  1.00  0.00           C  
ATOM   4514  HA  ASP   307     -22.140  -4.113 -33.899  1.00  0.00           H  
ATOM   4515  CB  ASP   307     -20.052  -4.203 -33.562  1.00  0.00           C  
ATOM   4516  HB2 ASP   307     -19.251  -4.515 -32.893  1.00  0.00           H  
ATOM   4517  HB3 ASP   307     -19.903  -4.756 -34.490  1.00  0.00           H  
ATOM   4518  CG  ASP   307     -19.644  -2.816 -34.006  1.00  0.00           C  
ATOM   4519  OD1 ASP   307     -20.493  -2.109 -34.602  1.00  0.00           O  
ATOM   4520  OD2 ASP   307     -18.389  -2.534 -33.993  1.00  0.00           O  
ATOM   4521  C   ASP   307     -21.588  -5.985 -32.883  1.00  0.00           C  
ATOM   4522  O   ASP   307     -22.184  -6.694 -33.686  1.00  0.00           O  
ATOM   4523  N   ALA   308     -21.206  -6.486 -31.661  1.00  0.00           N  
ATOM   4524  H   ALA   308     -20.746  -5.924 -30.959  1.00  0.00           H  
ATOM   4525  CA  ALA   308     -21.813  -7.760 -31.210  1.00  0.00           C  
ATOM   4526  HA  ALA   308     -21.941  -8.442 -32.051  1.00  0.00           H  
ATOM   4527  CB  ALA   308     -20.864  -8.393 -30.130  1.00  0.00           C  
ATOM   4528  HB1 ALA   308     -21.294  -9.322 -29.754  1.00  0.00           H  
ATOM   4529  HB2 ALA   308     -20.699  -7.639 -29.361  1.00  0.00           H  
ATOM   4530  HB3 ALA   308     -19.931  -8.566 -30.666  1.00  0.00           H  
ATOM   4531  C   ALA   308     -23.212  -7.529 -30.562  1.00  0.00           C  
ATOM   4532  O   ALA   308     -23.245  -6.575 -29.797  1.00  0.00           O  
ATOM   4533  N   PRO   309     -24.320  -8.296 -30.818  1.00  0.00           N  
ATOM   4534  CD  PRO   309     -24.381  -9.349 -31.869  1.00  0.00           C  
ATOM   4535  HD2 PRO   309     -23.748  -9.098 -32.720  1.00  0.00           H  
ATOM   4536  HD3 PRO   309     -23.916 -10.198 -31.368  1.00  0.00           H  
ATOM   4537  CG  PRO   309     -25.863  -9.671 -32.299  1.00  0.00           C  
ATOM   4538  HG2 PRO   309     -26.096 -10.721 -32.475  1.00  0.00           H  
ATOM   4539  HG3 PRO   309     -26.156  -8.952 -33.065  1.00  0.00           H  
ATOM   4540  CB  PRO   309     -26.581  -9.215 -30.979  1.00  0.00           C  
ATOM   4541  HB2 PRO   309     -26.616  -9.982 -30.206  1.00  0.00           H  
ATOM   4542  HB3 PRO   309     -27.594  -8.877 -31.200  1.00  0.00           H  
ATOM   4543  CA  PRO   309     -25.710  -8.028 -30.394  1.00  0.00           C  
ATOM   4544  HA  PRO   309     -26.111  -7.192 -30.968  1.00  0.00           H  
ATOM   4545  C   PRO   309     -25.980  -7.945 -28.877  1.00  0.00           C  
ATOM   4546  O   PRO   309     -25.157  -8.470 -28.100  1.00  0.00           O  
ATOM   4547  N   ALA   310     -27.103  -7.355 -28.489  1.00  0.00           N  
ATOM   4548  H   ALA   310     -27.709  -6.949 -29.187  1.00  0.00           H  
ATOM   4549  CA  ALA   310     -27.310  -7.027 -27.055  1.00  0.00           C  
ATOM   4550  HA  ALA   310     -26.356  -6.655 -26.680  1.00  0.00           H  
ATOM   4551  CB  ALA   310     -28.416  -6.073 -26.899  1.00  0.00           C  
ATOM   4552  HB1 ALA   310     -28.311  -5.223 -27.574  1.00  0.00           H  
ATOM   4553  HB2 ALA   310     -28.545  -5.607 -25.922  1.00  0.00           H  
ATOM   4554  HB3 ALA   310     -29.331  -6.599 -27.172  1.00  0.00           H  
ATOM   4555  C   ALA   310     -27.591  -8.331 -26.256  1.00  0.00           C  
ATOM   4556  O   ALA   310     -27.190  -8.419 -25.130  1.00  0.00           O  
ATOM   4557  N   ALA   311     -27.953  -9.467 -26.917  1.00  0.00           N  
ATOM   4558  H   ALA   311     -28.329  -9.328 -27.844  1.00  0.00           H  
ATOM   4559  CA  ALA   311     -27.897 -10.801 -26.286  1.00  0.00           C  
ATOM   4560  HA  ALA   311     -28.434 -10.728 -25.340  1.00  0.00           H  
ATOM   4561  CB  ALA   311     -28.686 -11.741 -27.221  1.00  0.00           C  
ATOM   4562  HB1 ALA   311     -28.719 -12.727 -26.757  1.00  0.00           H  
ATOM   4563  HB2 ALA   311     -28.089 -11.854 -28.126  1.00  0.00           H  
ATOM   4564  HB3 ALA   311     -29.694 -11.334 -27.303  1.00  0.00           H  
ATOM   4565  C   ALA   311     -26.490 -11.301 -25.970  1.00  0.00           C  
ATOM   4566  O   ALA   311     -26.306 -12.217 -25.120  1.00  0.00           O  
ATOM   4567  N   ALA   312     -25.474 -10.753 -26.597  1.00  0.00           N  
ATOM   4568  H   ALA   312     -25.624  -9.920 -27.148  1.00  0.00           H  
ATOM   4569  CA  ALA   312     -24.089 -10.909 -26.164  1.00  0.00           C  
ATOM   4570  HA  ALA   312     -23.868 -11.843 -25.648  1.00  0.00           H  
ATOM   4571  CB  ALA   312     -23.191 -11.129 -27.461  1.00  0.00           C  
ATOM   4572  HB1 ALA   312     -22.143 -11.224 -27.177  1.00  0.00           H  
ATOM   4573  HB2 ALA   312     -23.419 -10.312 -28.145  1.00  0.00           H  
ATOM   4574  HB3 ALA   312     -23.435 -12.105 -27.880  1.00  0.00           H  
ATOM   4575  C   ALA   312     -23.520  -9.725 -25.296  1.00  0.00           C  
ATOM   4576  O   ALA   312     -22.660  -9.983 -24.399  1.00  0.00           O  
ATOM   4577  N   ASN   313     -24.035  -8.545 -25.434  1.00  0.00           N  
ATOM   4578  H   ASN   313     -24.601  -8.532 -26.270  1.00  0.00           H  
ATOM   4579  CA  ASN   313     -23.551  -7.349 -24.685  1.00  0.00           C  
ATOM   4580  HA  ASN   313     -22.497  -7.509 -24.454  1.00  0.00           H  
ATOM   4581  CB  ASN   313     -23.648  -6.122 -25.606  1.00  0.00           C  
ATOM   4582  HB2 ASN   313     -24.295  -6.386 -26.443  1.00  0.00           H  
ATOM   4583  HB3 ASN   313     -24.120  -5.273 -25.110  1.00  0.00           H  
ATOM   4584  CG  ASN   313     -22.297  -5.635 -26.056  1.00  0.00           C  
ATOM   4585  OD1 ASN   313     -21.419  -5.458 -25.244  1.00  0.00           O  
ATOM   4586  ND2 ASN   313     -22.122  -5.418 -27.311  1.00  0.00           N  
ATOM   4587 HD21 ASN   313     -22.863  -5.552 -27.985  1.00  0.00           H  
ATOM   4588 HD22 ASN   313     -21.167  -5.250 -27.592  1.00  0.00           H  
ATOM   4589  C   ASN   313     -24.204  -7.109 -23.280  1.00  0.00           C  
ATOM   4590  O   ASN   313     -23.695  -6.248 -22.522  1.00  0.00           O  
ATOM   4591  N   GLY   314     -25.263  -7.802 -22.817  1.00  0.00           N  
ATOM   4592  H   GLY   314     -25.660  -8.399 -23.528  1.00  0.00           H  
ATOM   4593  CA  GLY   314     -26.044  -7.468 -21.566  1.00  0.00           C  
ATOM   4594  HA2 GLY   314     -26.706  -8.291 -21.295  1.00  0.00           H  
ATOM   4595  HA3 GLY   314     -25.341  -7.381 -20.738  1.00  0.00           H  
ATOM   4596  C   GLY   314     -26.701  -6.112 -21.576  1.00  0.00           C  
ATOM   4597  O   GLY   314     -26.548  -5.401 -22.599  1.00  0.00           O  
ATOM   4598  N   ALA   315     -27.470  -5.738 -20.534  1.00  0.00           N  
ATOM   4599  H   ALA   315     -27.453  -6.338 -19.722  1.00  0.00           H  
ATOM   4600  CA  ALA   315     -28.421  -4.649 -20.554  1.00  0.00           C  
ATOM   4601  HA  ALA   315     -28.775  -4.519 -21.577  1.00  0.00           H  
ATOM   4602  CB  ALA   315     -29.688  -5.232 -19.910  1.00  0.00           C  
ATOM   4603  HB1 ALA   315     -30.538  -4.564 -20.052  1.00  0.00           H  
ATOM   4604  HB2 ALA   315     -30.041  -6.090 -20.482  1.00  0.00           H  
ATOM   4605  HB3 ALA   315     -29.610  -5.396 -18.835  1.00  0.00           H  
ATOM   4606  C   ALA   315     -27.882  -3.311 -20.066  1.00  0.00           C  
ATOM   4607  O   ALA   315     -28.494  -2.266 -20.399  1.00  0.00           O  
ATOM   4608  N   LEU   316     -26.895  -3.259 -19.216  1.00  0.00           N  
ATOM   4609  H   LEU   316     -26.611  -4.164 -18.868  1.00  0.00           H  
ATOM   4610  CA  LEU   316     -26.163  -2.053 -18.777  1.00  0.00           C  
ATOM   4611  HA  LEU   316     -26.862  -1.217 -18.824  1.00  0.00           H  
ATOM   4612  CB  LEU   316     -25.762  -2.265 -17.334  1.00  0.00           C  
ATOM   4613  HB2 LEU   316     -24.940  -1.601 -17.066  1.00  0.00           H  
ATOM   4614  HB3 LEU   316     -25.393  -3.282 -17.201  1.00  0.00           H  
ATOM   4615  CG  LEU   316     -26.821  -2.006 -16.268  1.00  0.00           C  
ATOM   4616  HG  LEU   316     -27.784  -2.479 -16.462  1.00  0.00           H  
ATOM   4617  CD1 LEU   316     -26.294  -2.595 -15.021  1.00  0.00           C  
ATOM   4618 HD11 LEU   316     -25.390  -2.073 -14.706  1.00  0.00           H  
ATOM   4619 HD12 LEU   316     -26.981  -2.463 -14.184  1.00  0.00           H  
ATOM   4620 HD13 LEU   316     -26.155  -3.663 -15.186  1.00  0.00           H  
ATOM   4621  CD2 LEU   316     -27.031  -0.507 -16.096  1.00  0.00           C  
ATOM   4622 HD21 LEU   316     -26.125   0.065 -15.893  1.00  0.00           H  
ATOM   4623 HD22 LEU   316     -27.405  -0.056 -17.015  1.00  0.00           H  
ATOM   4624 HD23 LEU   316     -27.506  -0.243 -15.151  1.00  0.00           H  
ATOM   4625  C   LEU   316     -24.995  -1.744 -19.675  1.00  0.00           C  
ATOM   4626  O   LEU   316     -24.280  -2.605 -20.231  1.00  0.00           O  
ATOM   4627  N   SER   317     -24.774  -0.421 -19.800  1.00  0.00           N  
ATOM   4628  H   SER   317     -24.935   0.202 -19.022  1.00  0.00           H  
ATOM   4629  CA  SER   317     -23.685   0.137 -20.636  1.00  0.00           C  
ATOM   4630  HA  SER   317     -23.339  -0.720 -21.214  1.00  0.00           H  
ATOM   4631  CB  SER   317     -24.150   1.295 -21.432  1.00  0.00           C  
ATOM   4632  HB2 SER   317     -24.439   2.158 -20.833  1.00  0.00           H  
ATOM   4633  HB3 SER   317     -25.041   0.973 -21.971  1.00  0.00           H  
ATOM   4634  OG  SER   317     -23.227   1.608 -22.416  1.00  0.00           O  
ATOM   4635  HG  SER   317     -23.273   0.948 -23.112  1.00  0.00           H  
ATOM   4636  C   SER   317     -22.412   0.503 -19.812  1.00  0.00           C  
ATOM   4637  O   SER   317     -22.536   0.605 -18.613  1.00  0.00           O  
ATOM   4638  N   GLU   318     -21.273   0.757 -20.460  1.00  0.00           N  
ATOM   4639  H   GLU   318     -21.273   0.698 -21.468  1.00  0.00           H  
ATOM   4640  CA  GLU   318     -19.974   1.073 -19.795  1.00  0.00           C  
ATOM   4641  HA  GLU   318     -19.145   1.185 -20.494  1.00  0.00           H  
ATOM   4642  CB  GLU   318     -20.070   2.463 -19.060  1.00  0.00           C  
ATOM   4643  HB2 GLU   318     -20.805   2.437 -18.255  1.00  0.00           H  
ATOM   4644  HB3 GLU   318     -19.050   2.680 -18.746  1.00  0.00           H  
ATOM   4645  CG  GLU   318     -20.505   3.741 -19.926  1.00  0.00           C  
ATOM   4646  HG2 GLU   318     -20.842   4.493 -19.213  1.00  0.00           H  
ATOM   4647  HG3 GLU   318     -21.325   3.530 -20.612  1.00  0.00           H  
ATOM   4648  CD  GLU   318     -19.340   4.391 -20.768  1.00  0.00           C  
ATOM   4649  OE1 GLU   318     -18.233   4.463 -20.212  1.00  0.00           O  
ATOM   4650  OE2 GLU   318     -19.559   4.611 -21.956  1.00  0.00           O  
ATOM   4651  C   GLU   318     -19.583  -0.036 -18.761  1.00  0.00           C  
ATOM   4652  O   GLU   318     -18.893   0.203 -17.745  1.00  0.00           O  
ATOM   4653  N   GLN   319     -19.945  -1.254 -19.045  1.00  0.00           N  
ATOM   4654  H   GLN   319     -20.212  -1.453 -19.999  1.00  0.00           H  
ATOM   4655  CA  GLN   319     -19.805  -2.405 -18.080  1.00  0.00           C  
ATOM   4656  HA  GLN   319     -19.368  -2.042 -17.150  1.00  0.00           H  
ATOM   4657  CB  GLN   319     -21.201  -2.931 -17.631  1.00  0.00           C  
ATOM   4658  HB2 GLN   319     -21.784  -2.049 -17.364  1.00  0.00           H  
ATOM   4659  HB3 GLN   319     -21.643  -3.304 -18.555  1.00  0.00           H  
ATOM   4660  CG  GLN   319     -21.147  -3.968 -16.495  1.00  0.00           C  
ATOM   4661  HG2 GLN   319     -20.452  -3.772 -15.679  1.00  0.00           H  
ATOM   4662  HG3 GLN   319     -20.903  -4.955 -16.888  1.00  0.00           H  
ATOM   4663  CD  GLN   319     -22.506  -4.123 -15.949  1.00  0.00           C  
ATOM   4664  OE1 GLN   319     -23.269  -4.995 -16.260  1.00  0.00           O  
ATOM   4665  NE2 GLN   319     -22.929  -3.260 -15.054  1.00  0.00           N  
ATOM   4666 HE21 GLN   319     -22.285  -2.627 -14.603  1.00  0.00           H  
ATOM   4667 HE22 GLN   319     -23.903  -3.350 -14.801  1.00  0.00           H  
ATOM   4668  C   GLN   319     -19.121  -3.610 -18.606  1.00  0.00           C  
ATOM   4669  O   GLN   319     -19.489  -4.261 -19.562  1.00  0.00           O  
ATOM   4670  N   SER   320     -17.947  -3.894 -18.029  1.00  0.00           N  
ATOM   4671  H   SER   320     -17.694  -3.491 -17.139  1.00  0.00           H  
ATOM   4672  CA  SER   320     -17.222  -5.089 -18.452  1.00  0.00           C  
ATOM   4673  HA  SER   320     -17.902  -5.802 -18.917  1.00  0.00           H  
ATOM   4674  CB  SER   320     -16.129  -4.638 -19.493  1.00  0.00           C  
ATOM   4675  HB2 SER   320     -15.576  -5.513 -19.834  1.00  0.00           H  
ATOM   4676  HB3 SER   320     -16.565  -4.202 -20.392  1.00  0.00           H  
ATOM   4677  OG  SER   320     -15.250  -3.666 -19.007  1.00  0.00           O  
ATOM   4678  HG  SER   320     -14.373  -4.043 -18.905  1.00  0.00           H  
ATOM   4679  C   SER   320     -16.540  -5.815 -17.352  1.00  0.00           C  
ATOM   4680  O   SER   320     -16.172  -7.009 -17.508  1.00  0.00           O  
ATOM   4681  N   GLY   321     -16.391  -5.202 -16.140  1.00  0.00           N  
ATOM   4682  H   GLY   321     -16.792  -4.289 -15.979  1.00  0.00           H  
ATOM   4683  CA  GLY   321     -15.864  -5.875 -14.938  1.00  0.00           C  
ATOM   4684  HA2 GLY   321     -16.297  -5.445 -14.035  1.00  0.00           H  
ATOM   4685  HA3 GLY   321     -16.240  -6.897 -14.889  1.00  0.00           H  
ATOM   4686  C   GLY   321     -14.378  -5.849 -14.857  1.00  0.00           C  
ATOM   4687  O   GLY   321     -13.726  -4.917 -15.364  1.00  0.00           O  
ATOM   4688  N   VAL   322     -13.817  -6.819 -14.222  1.00  0.00           N  
ATOM   4689  H   VAL   322     -14.311  -7.599 -13.814  1.00  0.00           H  
ATOM   4690  CA  VAL   322     -12.391  -6.777 -13.800  1.00  0.00           C  
ATOM   4691  HA  VAL   322     -11.859  -6.082 -14.449  1.00  0.00           H  
ATOM   4692  CB  VAL   322     -12.218  -6.392 -12.346  1.00  0.00           C  
ATOM   4693  HB  VAL   322     -12.818  -7.104 -11.779  1.00  0.00           H  
ATOM   4694  CG1 VAL   322     -10.832  -6.267 -11.843  1.00  0.00           C  
ATOM   4695 HG11 VAL   322     -10.739  -6.132 -10.766  1.00  0.00           H  
ATOM   4696 HG12 VAL   322     -10.249  -5.472 -12.309  1.00  0.00           H  
ATOM   4697 HG13 VAL   322     -10.280  -7.181 -12.062  1.00  0.00           H  
ATOM   4698  CG2 VAL   322     -12.891  -5.016 -12.128  1.00  0.00           C  
ATOM   4699 HG21 VAL   322     -12.408  -4.305 -12.799  1.00  0.00           H  
ATOM   4700 HG22 VAL   322     -12.665  -4.738 -11.098  1.00  0.00           H  
ATOM   4701 HG23 VAL   322     -13.977  -5.042 -12.220  1.00  0.00           H  
ATOM   4702  C   VAL   322     -11.767  -8.159 -14.042  1.00  0.00           C  
ATOM   4703  O   VAL   322     -11.972  -9.027 -13.211  1.00  0.00           O  
ATOM   4704  N   ALA   323     -11.027  -8.315 -15.159  1.00  0.00           N  
ATOM   4705  H   ALA   323     -10.842  -7.534 -15.773  1.00  0.00           H  
ATOM   4706  CA  ALA   323     -10.295  -9.571 -15.418  1.00  0.00           C  
ATOM   4707  HA  ALA   323     -10.856 -10.400 -14.987  1.00  0.00           H  
ATOM   4708  CB  ALA   323     -10.179 -10.020 -16.932  1.00  0.00           C  
ATOM   4709  HB1 ALA   323      -9.728 -11.011 -16.988  1.00  0.00           H  
ATOM   4710  HB2 ALA   323      -9.462  -9.348 -17.403  1.00  0.00           H  
ATOM   4711  HB3 ALA   323     -11.161 -10.046 -17.404  1.00  0.00           H  
ATOM   4712  C   ALA   323      -8.837  -9.685 -14.811  1.00  0.00           C  
ATOM   4713  O   ALA   323      -8.137  -8.636 -14.844  1.00  0.00           O  
ATOM   4714  N   TRP   324      -8.457 -10.792 -14.239  1.00  0.00           N  
ATOM   4715  H   TRP   324      -9.067 -11.593 -14.308  1.00  0.00           H  
ATOM   4716  CA  TRP   324      -7.135 -11.062 -13.571  1.00  0.00           C  
ATOM   4717  HA  TRP   324      -6.746 -10.192 -13.041  1.00  0.00           H  
ATOM   4718  CB  TRP   324      -7.443 -12.140 -12.540  1.00  0.00           C  
ATOM   4719  HB2 TRP   324      -7.686 -13.027 -13.125  1.00  0.00           H  
ATOM   4720  HB3 TRP   324      -8.260 -11.818 -11.895  1.00  0.00           H  
ATOM   4721  CG  TRP   324      -6.317 -12.432 -11.669  1.00  0.00           C  
ATOM   4722  CD1 TRP   324      -5.346 -11.596 -11.327  1.00  0.00           C  
ATOM   4723  HD1 TRP   324      -5.258 -10.558 -11.611  1.00  0.00           H  
ATOM   4724  NE1 TRP   324      -4.476 -12.189 -10.431  1.00  0.00           N  
ATOM   4725  HE1 TRP   324      -3.735 -11.734  -9.918  1.00  0.00           H  
ATOM   4726  CE2 TRP   324      -4.869 -13.447 -10.220  1.00  0.00           C  
ATOM   4727  CZ2 TRP   324      -4.303 -14.419  -9.480  1.00  0.00           C  
ATOM   4728  HZ2 TRP   324      -3.355 -14.267  -8.986  1.00  0.00           H  
ATOM   4729  CH2 TRP   324      -4.998 -15.647  -9.359  1.00  0.00           C  
ATOM   4730  HH2 TRP   324      -4.522 -16.450  -8.816  1.00  0.00           H  
ATOM   4731  CZ3 TRP   324      -6.183 -15.898 -10.064  1.00  0.00           C  
ATOM   4732  HZ3 TRP   324      -6.696 -16.841  -9.948  1.00  0.00           H  
ATOM   4733  CE3 TRP   324      -6.784 -14.891 -10.813  1.00  0.00           C  
ATOM   4734  HE3 TRP   324      -7.693 -15.031 -11.379  1.00  0.00           H  
ATOM   4735  CD2 TRP   324      -6.147 -13.610 -10.865  1.00  0.00           C  
ATOM   4736  C   TRP   324      -6.127 -11.630 -14.551  1.00  0.00           C  
ATOM   4737  O   TRP   324      -6.361 -12.616 -15.241  1.00  0.00           O  
ATOM   4738  N   VAL   325      -4.943 -10.987 -14.552  1.00  0.00           N  
ATOM   4739  H   VAL   325      -4.829 -10.218 -13.908  1.00  0.00           H  
ATOM   4740  CA  VAL   325      -3.752 -11.694 -14.994  1.00  0.00           C  
ATOM   4741  HA  VAL   325      -3.999 -12.446 -15.743  1.00  0.00           H  
ATOM   4742  CB  VAL   325      -2.741 -10.745 -15.755  1.00  0.00           C  
ATOM   4743  HB  VAL   325      -2.365  -9.964 -15.095  1.00  0.00           H  
ATOM   4744  CG1 VAL   325      -1.517 -11.493 -16.234  1.00  0.00           C  
ATOM   4745 HG11 VAL   325      -0.976 -10.849 -16.927  1.00  0.00           H  
ATOM   4746 HG12 VAL   325      -0.834 -11.550 -15.386  1.00  0.00           H  
ATOM   4747 HG13 VAL   325      -1.697 -12.503 -16.604  1.00  0.00           H  
ATOM   4748  CG2 VAL   325      -3.463 -10.057 -16.902  1.00  0.00           C  
ATOM   4749 HG21 VAL   325      -3.817 -10.833 -17.580  1.00  0.00           H  
ATOM   4750 HG22 VAL   325      -2.886  -9.290 -17.420  1.00  0.00           H  
ATOM   4751 HG23 VAL   325      -4.323  -9.476 -16.570  1.00  0.00           H  
ATOM   4752  C   VAL   325      -3.016 -12.316 -13.824  1.00  0.00           C  
ATOM   4753  O   VAL   325      -2.266 -11.568 -13.185  1.00  0.00           O  
ATOM   4754  N   PRO   326      -3.040 -13.622 -13.501  1.00  0.00           N  
ATOM   4755  CD  PRO   326      -3.856 -14.676 -14.044  1.00  0.00           C  
ATOM   4756  HD2 PRO   326      -4.887 -14.391 -14.253  1.00  0.00           H  
ATOM   4757  HD3 PRO   326      -3.436 -15.099 -14.957  1.00  0.00           H  
ATOM   4758  CG  PRO   326      -3.917 -15.751 -12.965  1.00  0.00           C  
ATOM   4759  HG2 PRO   326      -4.234 -16.657 -13.481  1.00  0.00           H  
ATOM   4760  HG3 PRO   326      -4.563 -15.376 -12.171  1.00  0.00           H  
ATOM   4761  CB  PRO   326      -2.449 -15.695 -12.420  1.00  0.00           C  
ATOM   4762  HB2 PRO   326      -1.821 -16.365 -13.008  1.00  0.00           H  
ATOM   4763  HB3 PRO   326      -2.411 -16.045 -11.389  1.00  0.00           H  
ATOM   4764  CA  PRO   326      -2.069 -14.225 -12.618  1.00  0.00           C  
ATOM   4765  HA  PRO   326      -2.087 -13.685 -11.672  1.00  0.00           H  
ATOM   4766  C   PRO   326      -0.591 -14.040 -12.927  1.00  0.00           C  
ATOM   4767  O   PRO   326      -0.163 -13.801 -14.075  1.00  0.00           O  
ATOM   4768  N   TYR   327       0.258 -14.202 -11.893  1.00  0.00           N  
ATOM   4769  H   TYR   327      -0.185 -14.444 -11.019  1.00  0.00           H  
ATOM   4770  CA  TYR   327       1.799 -14.301 -11.985  1.00  0.00           C  
ATOM   4771  HA  TYR   327       2.000 -13.693 -12.867  1.00  0.00           H  
ATOM   4772  CB  TYR   327       2.539 -13.644 -10.803  1.00  0.00           C  
ATOM   4773  HB2 TYR   327       2.313 -12.587 -10.939  1.00  0.00           H  
ATOM   4774  HB3 TYR   327       2.059 -13.893  -9.856  1.00  0.00           H  
ATOM   4775  CG  TYR   327       4.023 -13.970 -10.515  1.00  0.00           C  
ATOM   4776  CD1 TYR   327       5.025 -13.048 -10.852  1.00  0.00           C  
ATOM   4777  HD1 TYR   327       4.764 -12.132 -11.361  1.00  0.00           H  
ATOM   4778  CE1 TYR   327       6.426 -13.342 -10.611  1.00  0.00           C  
ATOM   4779  HE1 TYR   327       7.246 -12.713 -10.924  1.00  0.00           H  
ATOM   4780  CZ  TYR   327       6.753 -14.640 -10.139  1.00  0.00           C  
ATOM   4781  OH  TYR   327       8.078 -14.929 -10.108  1.00  0.00           O  
ATOM   4782  HH  TYR   327       8.128 -15.809 -10.488  1.00  0.00           H  
ATOM   4783  CE2 TYR   327       5.716 -15.546  -9.791  1.00  0.00           C  
ATOM   4784  HE2 TYR   327       6.053 -16.517  -9.458  1.00  0.00           H  
ATOM   4785  CD2 TYR   327       4.407 -15.187  -9.852  1.00  0.00           C  
ATOM   4786  HD2 TYR   327       3.641 -15.847  -9.474  1.00  0.00           H  
ATOM   4787  C   TYR   327       2.212 -15.714 -12.359  1.00  0.00           C  
ATOM   4788  O   TYR   327       1.726 -16.705 -11.763  1.00  0.00           O  
ATOM   4789  N   THR   328       3.344 -15.826 -13.086  1.00  0.00           N  
ATOM   4790  H   THR   328       3.781 -14.958 -13.364  1.00  0.00           H  
ATOM   4791  CA  THR   328       3.969 -17.062 -13.408  1.00  0.00           C  
ATOM   4792  HA  THR   328       3.973 -17.687 -12.516  1.00  0.00           H  
ATOM   4793  CB  THR   328       3.374 -17.713 -14.688  1.00  0.00           C  
ATOM   4794  HB  THR   328       2.417 -18.139 -14.386  1.00  0.00           H  
ATOM   4795  CG2 THR   328       2.962 -16.741 -15.835  1.00  0.00           C  
ATOM   4796 HG21 THR   328       3.813 -16.073 -15.972  1.00  0.00           H  
ATOM   4797 HG22 THR   328       2.653 -17.240 -16.754  1.00  0.00           H  
ATOM   4798 HG23 THR   328       2.135 -16.170 -15.415  1.00  0.00           H  
ATOM   4799  OG1 THR   328       4.205 -18.759 -15.196  1.00  0.00           O  
ATOM   4800  HG1 THR   328       4.145 -19.496 -14.584  1.00  0.00           H  
ATOM   4801  C   THR   328       5.486 -16.717 -13.650  1.00  0.00           C  
ATOM   4802  O   THR   328       5.859 -15.572 -13.842  1.00  0.00           O  
ATOM   4803  N   ASP   329       6.367 -17.704 -13.563  1.00  0.00           N  
ATOM   4804  H   ASP   329       6.005 -18.631 -13.391  1.00  0.00           H  
ATOM   4805  CA  ASP   329       7.790 -17.535 -13.758  1.00  0.00           C  
ATOM   4806  HA  ASP   329       8.124 -16.538 -13.473  1.00  0.00           H  
ATOM   4807  CB  ASP   329       8.570 -18.596 -12.971  1.00  0.00           C  
ATOM   4808  HB2 ASP   329       9.575 -18.638 -13.390  1.00  0.00           H  
ATOM   4809  HB3 ASP   329       8.015 -19.532 -13.026  1.00  0.00           H  
ATOM   4810  CG  ASP   329       8.906 -18.307 -11.499  1.00  0.00           C  
ATOM   4811  OD1 ASP   329       8.387 -17.328 -10.900  1.00  0.00           O  
ATOM   4812  OD2 ASP   329       9.691 -19.143 -10.971  1.00  0.00           O  
ATOM   4813  C   ASP   329       8.143 -17.679 -15.274  1.00  0.00           C  
ATOM   4814  O   ASP   329       9.255 -17.414 -15.692  1.00  0.00           O  
ATOM   4815  N   GLU   330       7.167 -18.034 -16.173  1.00  0.00           N  
ATOM   4816  H   GLU   330       6.320 -18.426 -15.787  1.00  0.00           H  
ATOM   4817  CA  GLU   330       7.191 -17.865 -17.618  1.00  0.00           C  
ATOM   4818  HA  GLU   330       8.151 -18.143 -18.053  1.00  0.00           H  
ATOM   4819  CB  GLU   330       6.255 -18.809 -18.288  1.00  0.00           C  
ATOM   4820  HB2 GLU   330       6.481 -18.838 -19.354  1.00  0.00           H  
ATOM   4821  HB3 GLU   330       5.285 -18.342 -18.113  1.00  0.00           H  
ATOM   4822  CG  GLU   330       6.217 -20.295 -17.890  1.00  0.00           C  
ATOM   4823  HG2 GLU   330       5.517 -20.851 -18.513  1.00  0.00           H  
ATOM   4824  HG3 GLU   330       5.867 -20.402 -16.863  1.00  0.00           H  
ATOM   4825  CD  GLU   330       7.543 -21.042 -17.884  1.00  0.00           C  
ATOM   4826  OE1 GLU   330       8.557 -20.568 -18.372  1.00  0.00           O  
ATOM   4827  OE2 GLU   330       7.601 -22.204 -17.419  1.00  0.00           O  
ATOM   4828  C   GLU   330       6.923 -16.410 -18.087  1.00  0.00           C  
ATOM   4829  O   GLU   330       7.286 -16.034 -19.151  1.00  0.00           O  
ATOM   4830  N   ALA   331       6.281 -15.575 -17.283  1.00  0.00           N  
ATOM   4831  H   ALA   331       5.992 -15.872 -16.362  1.00  0.00           H  
ATOM   4832  CA  ALA   331       5.903 -14.133 -17.578  1.00  0.00           C  
ATOM   4833  HA  ALA   331       6.718 -13.613 -18.081  1.00  0.00           H  
ATOM   4834  CB  ALA   331       4.575 -14.001 -18.335  1.00  0.00           C  
ATOM   4835  HB1 ALA   331       3.908 -14.790 -17.988  1.00  0.00           H  
ATOM   4836  HB2 ALA   331       4.157 -13.020 -18.107  1.00  0.00           H  
ATOM   4837  HB3 ALA   331       4.803 -14.186 -19.385  1.00  0.00           H  
ATOM   4838  C   ALA   331       5.825 -13.464 -16.157  1.00  0.00           C  
ATOM   4839  O   ALA   331       4.693 -13.410 -15.605  1.00  0.00           O  
ATOM   4840  N   PRO   332       6.978 -12.972 -15.638  1.00  0.00           N  
ATOM   4841  CD  PRO   332       8.355 -12.969 -16.223  1.00  0.00           C  
ATOM   4842  HD2 PRO   332       8.563 -13.997 -16.519  1.00  0.00           H  
ATOM   4843  HD3 PRO   332       8.415 -12.334 -17.107  1.00  0.00           H  
ATOM   4844  CG  PRO   332       9.363 -12.529 -15.085  1.00  0.00           C  
ATOM   4845  HG2 PRO   332       9.414 -11.441 -15.046  1.00  0.00           H  
ATOM   4846  HG3 PRO   332      10.417 -12.806 -15.070  1.00  0.00           H  
ATOM   4847  CB  PRO   332       8.528 -12.917 -13.852  1.00  0.00           C  
ATOM   4848  HB2 PRO   332       8.872 -12.294 -13.026  1.00  0.00           H  
ATOM   4849  HB3 PRO   332       8.653 -13.992 -13.727  1.00  0.00           H  
ATOM   4850  CA  PRO   332       7.068 -12.551 -14.263  1.00  0.00           C  
ATOM   4851  HA  PRO   332       6.385 -13.142 -13.652  1.00  0.00           H  
ATOM   4852  C   PRO   332       6.620 -11.099 -14.051  1.00  0.00           C  
ATOM   4853  O   PRO   332       7.328 -10.179 -13.599  1.00  0.00           O  
ATOM   4854  N   PHE   333       5.278 -11.018 -14.126  1.00  0.00           N  
ATOM   4855  H   PHE   333       4.924 -11.848 -14.580  1.00  0.00           H  
ATOM   4856  CA  PHE   333       4.354  -9.907 -13.759  1.00  0.00           C  
ATOM   4857  HA  PHE   333       4.750  -9.431 -12.862  1.00  0.00           H  
ATOM   4858  CB  PHE   333       4.242  -8.721 -14.741  1.00  0.00           C  
ATOM   4859  HB2 PHE   333       5.111  -8.128 -14.456  1.00  0.00           H  
ATOM   4860  HB3 PHE   333       3.355  -8.189 -14.396  1.00  0.00           H  
ATOM   4861  CG  PHE   333       4.301  -9.132 -16.240  1.00  0.00           C  
ATOM   4862  CD1 PHE   333       3.229  -9.828 -16.843  1.00  0.00           C  
ATOM   4863  HD1 PHE   333       2.294  -9.948 -16.317  1.00  0.00           H  
ATOM   4864  CE1 PHE   333       3.402 -10.351 -18.163  1.00  0.00           C  
ATOM   4865  HE1 PHE   333       2.600 -10.843 -18.694  1.00  0.00           H  
ATOM   4866  CZ  PHE   333       4.622 -10.205 -18.896  1.00  0.00           C  
ATOM   4867  HZ  PHE   333       4.861 -10.559 -19.888  1.00  0.00           H  
ATOM   4868  CE2 PHE   333       5.600  -9.353 -18.280  1.00  0.00           C  
ATOM   4869  HE2 PHE   333       6.543  -9.371 -18.804  1.00  0.00           H  
ATOM   4870  CD2 PHE   333       5.431  -8.836 -17.005  1.00  0.00           C  
ATOM   4871  HD2 PHE   333       6.206  -8.250 -16.532  1.00  0.00           H  
ATOM   4872  C   PHE   333       2.928 -10.455 -13.405  1.00  0.00           C  
ATOM   4873  O   PHE   333       2.512 -11.445 -13.941  1.00  0.00           O  
ATOM   4874  N   HID   334       2.163  -9.698 -12.638  1.00  0.00           N  
ATOM   4875  H   HID   334       2.476  -8.802 -12.293  1.00  0.00           H  
ATOM   4876  CA  HID   334       0.794  -9.914 -12.240  1.00  0.00           C  
ATOM   4877  HA  HID   334       0.586 -10.897 -12.663  1.00  0.00           H  
ATOM   4878  CB  HID   334       0.802  -9.862 -10.697  1.00  0.00           C  
ATOM   4879  HB2 HID   334       1.494 -10.616 -10.321  1.00  0.00           H  
ATOM   4880  HB3 HID   334       1.223  -8.899 -10.409  1.00  0.00           H  
ATOM   4881  CG  HID   334      -0.515 -10.033  -9.953  1.00  0.00           C  
ATOM   4882  ND1 HID   334      -1.272  -8.979  -9.465  1.00  0.00           N  
ATOM   4883  HD1 HID   334      -1.159  -7.976  -9.433  1.00  0.00           H  
ATOM   4884  CE1 HID   334      -2.277  -9.606  -8.777  1.00  0.00           C  
ATOM   4885  HE1 HID   334      -3.040  -9.020  -8.288  1.00  0.00           H  
ATOM   4886  NE2 HID   334      -2.241 -10.945  -8.967  1.00  0.00           N  
ATOM   4887  CD2 HID   334      -1.119 -11.260  -9.725  1.00  0.00           C  
ATOM   4888  HD2 HID   334      -0.765 -12.221 -10.068  1.00  0.00           H  
ATOM   4889  C   HID   334      -0.042  -8.737 -12.796  1.00  0.00           C  
ATOM   4890  O   HID   334       0.487  -7.693 -12.913  1.00  0.00           O  
ATOM   4891  N   GLY   335      -1.362  -8.853 -12.988  1.00  0.00           N  
ATOM   4892  H   GLY   335      -1.754  -9.784 -12.978  1.00  0.00           H  
ATOM   4893  CA  GLY   335      -2.137  -7.637 -13.344  1.00  0.00           C  
ATOM   4894  HA2 GLY   335      -1.839  -6.838 -12.665  1.00  0.00           H  
ATOM   4895  HA3 GLY   335      -1.801  -7.261 -14.310  1.00  0.00           H  
ATOM   4896  C   GLY   335      -3.673  -7.670 -13.453  1.00  0.00           C  
ATOM   4897  O   GLY   335      -4.355  -8.656 -13.210  1.00  0.00           O  
ATOM   4898  N   GLN   336      -4.237  -6.505 -13.805  1.00  0.00           N  
ATOM   4899  H   GLN   336      -3.673  -5.733 -14.129  1.00  0.00           H  
ATOM   4900  CA  GLN   336      -5.662  -6.365 -14.026  1.00  0.00           C  
ATOM   4901  HA  GLN   336      -6.052  -7.371 -14.181  1.00  0.00           H  
ATOM   4902  CB  GLN   336      -6.420  -5.773 -12.780  1.00  0.00           C  
ATOM   4903  HB2 GLN   336      -7.450  -5.626 -13.104  1.00  0.00           H  
ATOM   4904  HB3 GLN   336      -6.427  -6.392 -11.883  1.00  0.00           H  
ATOM   4905  CG  GLN   336      -5.971  -4.350 -12.400  1.00  0.00           C  
ATOM   4906  HG2 GLN   336      -6.515  -3.605 -12.981  1.00  0.00           H  
ATOM   4907  HG3 GLN   336      -4.947  -4.123 -12.695  1.00  0.00           H  
ATOM   4908  CD  GLN   336      -6.058  -4.164 -10.891  1.00  0.00           C  
ATOM   4909  OE1 GLN   336      -6.556  -4.985 -10.099  1.00  0.00           O  
ATOM   4910  NE2 GLN   336      -5.492  -3.057 -10.522  1.00  0.00           N  
ATOM   4911 HE21 GLN   336      -5.266  -2.327 -11.183  1.00  0.00           H  
ATOM   4912 HE22 GLN   336      -5.362  -2.860  -9.541  1.00  0.00           H  
ATOM   4913  C   GLN   336      -6.084  -5.598 -15.240  1.00  0.00           C  
ATOM   4914  O   GLN   336      -5.345  -4.667 -15.692  1.00  0.00           O  
ATOM   4915  N   ILE   337      -7.239  -5.998 -15.798  1.00  0.00           N  
ATOM   4916  H   ILE   337      -7.756  -6.729 -15.330  1.00  0.00           H  
ATOM   4917  CA  ILE   337      -7.772  -5.434 -17.062  1.00  0.00           C  
ATOM   4918  HA  ILE   337      -7.305  -4.471 -17.268  1.00  0.00           H  
ATOM   4919  CB  ILE   337      -7.501  -6.389 -18.238  1.00  0.00           C  
ATOM   4920  HB  ILE   337      -8.016  -7.340 -18.101  1.00  0.00           H  
ATOM   4921  CG2 ILE   337      -8.171  -5.813 -19.487  1.00  0.00           C  
ATOM   4922 HG21 ILE   337      -7.886  -6.378 -20.375  1.00  0.00           H  
ATOM   4923 HG22 ILE   337      -9.260  -5.834 -19.440  1.00  0.00           H  
ATOM   4924 HG23 ILE   337      -7.848  -4.776 -19.583  1.00  0.00           H  
ATOM   4925  CG1 ILE   337      -5.986  -6.778 -18.193  1.00  0.00           C  
ATOM   4926 HG12 ILE   337      -5.824  -7.359 -17.285  1.00  0.00           H  
ATOM   4927 HG13 ILE   337      -5.353  -5.891 -18.161  1.00  0.00           H  
ATOM   4928  CD1 ILE   337      -5.603  -7.623 -19.390  1.00  0.00           C  
ATOM   4929 HD11 ILE   337      -4.569  -7.968 -19.399  1.00  0.00           H  
ATOM   4930 HD12 ILE   337      -6.235  -8.508 -19.311  1.00  0.00           H  
ATOM   4931 HD13 ILE   337      -5.691  -7.003 -20.283  1.00  0.00           H  
ATOM   4932  C   ILE   337      -9.260  -5.308 -16.891  1.00  0.00           C  
ATOM   4933  O   ILE   337      -9.933  -6.318 -16.631  1.00  0.00           O  
ATOM   4934  N   MET   338      -9.720  -4.065 -16.918  1.00  0.00           N  
ATOM   4935  H   MET   338      -9.170  -3.248 -17.140  1.00  0.00           H  
ATOM   4936  CA  MET   338     -10.933  -3.624 -16.222  1.00  0.00           C  
ATOM   4937  HA  MET   338     -11.675  -4.419 -16.303  1.00  0.00           H
[truncated: 3,744,887 more chars]
