# Supplementary material for: Mechanistic insights into glycoside 3-oxidases involved in C-glycoside metabolism in soil microorganisms
Source: Nat Commun. 2023 Nov 14;14:7289. doi: 10.1038/s41467-023-42000-3 (PMC10646112; doi:10.1038/s41467-023-42000-3)
Supplement: Supplementary file 5 — Supplementary Data 1 [file 41467_2023_42000_MOESM5_ESM.zip › SuppInfo-MD-files/GAMDs/Model_I_GAMD_final_2.pdb]

CRYST1    0.000    0.000    0.000   0.00   0.00   0.00               1
ATOM      1  N   ARG     1         nan    -nan    -nan  1.00  0.00           N  
ATOM      2  H1  ARG     1         nan    -nan    -nan  1.00  0.00           H  
ATOM      3  H2  ARG     1         nan    -nan    -nan  1.00  0.00           H  
ATOM      4  H3  ARG     1         nan    -nan    -nan  1.00  0.00           H  
ATOM      5  CA  ARG     1         nan    -nan    -nan  1.00  0.00           C  
ATOM      6  HA  ARG     1         nan    -nan    -nan  1.00  0.00           H  
ATOM      7  CB  ARG     1         nan    -nan    -nan  1.00  0.00           C  
ATOM      8  HB2 ARG     1         nan    -nan    -nan  1.00  0.00           H  
ATOM      9  HB3 ARG     1         nan    -nan    -nan  1.00  0.00           H  
ATOM     10  CG  ARG     1         nan    -nan    -nan  1.00  0.00           C  
ATOM     11  HG2 ARG     1         nan    -nan    -nan  1.00  0.00           H  
ATOM     12  HG3 ARG     1         nan    -nan    -nan  1.00  0.00           H  
ATOM     13  CD  ARG     1         nan    -nan    -nan  1.00  0.00           C  
ATOM     14  HD2 ARG     1         nan    -nan    -nan  1.00  0.00           H  
ATOM     15  HD3 ARG     1         nan    -nan    -nan  1.00  0.00           H  
ATOM     16  NE  ARG     1         nan    -nan    -nan  1.00  0.00           N  
ATOM     17  HE  ARG     1         nan    -nan    -nan  1.00  0.00           H  
ATOM     18  CZ  ARG     1         nan    -nan    -nan  1.00  0.00           C  
ATOM     19  NH1 ARG     1         nan    -nan    -nan  1.00  0.00           N  
ATOM     20 HH11 ARG     1         nan    -nan    -nan  1.00  0.00           H  
ATOM     21 HH12 ARG     1         nan    -nan    -nan  1.00  0.00           H  
ATOM     22  NH2 ARG     1         nan    -nan    -nan  1.00  0.00           N  
ATOM     23 HH21 ARG     1         nan    -nan    -nan  1.00  0.00           H  
ATOM     24 HH22 ARG     1         nan    -nan    -nan  1.00  0.00           H  
ATOM     25  C   ARG     1         nan    -nan    -nan  1.00  0.00           C  
ATOM     26  O   ARG     1         nan    -nan    -nan  1.00  0.00           O  
ATOM     27  N   TYR     2         nan    -nan    -nan  1.00  0.00           N  
ATOM     28  H   TYR     2         nan    -nan    -nan  1.00  0.00           H  
ATOM     29  CA  TYR     2         nan    -nan    -nan  1.00  0.00           C  
ATOM     30  HA  TYR     2         nan    -nan    -nan  1.00  0.00           H  
ATOM     31  CB  TYR     2         nan    -nan    -nan  1.00  0.00           C  
ATOM     32  HB2 TYR     2         nan    -nan    -nan  1.00  0.00           H  
ATOM     33  HB3 TYR     2         nan    -nan    -nan  1.00  0.00           H  
ATOM     34  CG  TYR     2         nan    -nan    -nan  1.00  0.00           C  
ATOM     35  CD1 TYR     2         nan    -nan    -nan  1.00  0.00           C  
ATOM     36  HD1 TYR     2         nan    -nan    -nan  1.00  0.00           H  
ATOM     37  CE1 TYR     2         nan    -nan    -nan  1.00  0.00           C  
ATOM     38  HE1 TYR     2         nan    -nan    -nan  1.00  0.00           H  
ATOM     39  CZ  TYR     2         nan    -nan    -nan  1.00  0.00           C  
ATOM     40  OH  TYR     2         nan    -nan    -nan  1.00  0.00           O  
ATOM     41  HH  TYR     2         nan    -nan    -nan  1.00  0.00           H  
ATOM     42  CE2 TYR     2         nan    -nan    -nan  1.00  0.00           C  
ATOM     43  HE2 TYR     2         nan    -nan    -nan  1.00  0.00           H  
ATOM     44  CD2 TYR     2         nan    -nan    -nan  1.00  0.00           C  
ATOM     45  HD2 TYR     2         nan    -nan    -nan  1.00  0.00           H  
ATOM     46  C   TYR     2         nan    -nan    -nan  1.00  0.00           C  
ATOM     47  O   TYR     2         nan    -nan    -nan  1.00  0.00           O  
ATOM     48  N   PRO     3         nan    -nan    -nan  1.00  0.00           N  
ATOM     49  CD  PRO     3         nan    -nan    -nan  1.00  0.00           C  
ATOM     50  HD2 PRO     3         nan    -nan    -nan  1.00  0.00           H  
ATOM     51  HD3 PRO     3         nan    -nan    -nan  1.00  0.00           H  
ATOM     52  CG  PRO     3         nan    -nan    -nan  1.00  0.00           C  
ATOM     53  HG2 PRO     3         nan    -nan    -nan  1.00  0.00           H  
ATOM     54  HG3 PRO     3         nan    -nan    -nan  1.00  0.00           H  
ATOM     55  CB  PRO     3         nan    -nan    -nan  1.00  0.00           C  
ATOM     56  HB2 PRO     3         nan    -nan    -nan  1.00  0.00           H  
ATOM     57  HB3 PRO     3         nan    -nan    -nan  1.00  0.00           H  
ATOM     58  CA  PRO     3         nan    -nan    -nan  1.00  0.00           C  
ATOM     59  HA  PRO     3         nan    -nan    -nan  1.00  0.00           H  
ATOM     60  C   PRO     3         nan    -nan    -nan  1.00  0.00           C  
ATOM     61  O   PRO     3         nan    -nan    -nan  1.00  0.00           O  
ATOM     62  N   ALA     4         nan    -nan    -nan  1.00  0.00           N  
ATOM     63  H   ALA     4         nan    -nan    -nan  1.00  0.00           H  
ATOM     64  CA  ALA     4         nan    -nan    -nan  1.00  0.00           C  
ATOM     65  HA  ALA     4         nan    -nan    -nan  1.00  0.00           H  
ATOM     66  CB  ALA     4         nan    -nan    -nan  1.00  0.00           C  
ATOM     67  HB1 ALA     4         nan    -nan    -nan  1.00  0.00           H  
ATOM     68  HB2 ALA     4         nan    -nan    -nan  1.00  0.00           H  
ATOM     69  HB3 ALA     4         nan    -nan    -nan  1.00  0.00           H  
ATOM     70  C   ALA     4         nan    -nan    -nan  1.00  0.00           C  
ATOM     71  O   ALA     4         nan    -nan    -nan  1.00  0.00           O  
ATOM     72  N   ALA     5         nan    -nan    -nan  1.00  0.00           N  
ATOM     73  H   ALA     5         nan    -nan    -nan  1.00  0.00           H  
ATOM     74  CA  ALA     5         nan    -nan    -nan  1.00  0.00           C  
ATOM     75  HA  ALA     5         nan    -nan    -nan  1.00  0.00           H  
ATOM     76  CB  ALA     5         nan    -nan    -nan  1.00  0.00           C  
ATOM     77  HB1 ALA     5         nan    -nan    -nan  1.00  0.00           H  
ATOM     78  HB2 ALA     5         nan    -nan    -nan  1.00  0.00           H  
ATOM     79  HB3 ALA     5         nan    -nan    -nan  1.00  0.00           H  
ATOM     80  C   ALA     5         nan    -nan    -nan  1.00  0.00           C  
ATOM     81  O   ALA     5         nan    -nan    -nan  1.00  0.00           O  
ATOM     82  N   VAL     6         nan    -nan    -nan  1.00  0.00           N  
ATOM     83  H   VAL     6         nan    -nan    -nan  1.00  0.00           H  
ATOM     84  CA  VAL     6         nan    -nan    -nan  1.00  0.00           C  
ATOM     85  HA  VAL     6         nan    -nan    -nan  1.00  0.00           H  
ATOM     86  CB  VAL     6         nan    -nan    -nan  1.00  0.00           C  
ATOM     87  HB  VAL     6         nan    -nan    -nan  1.00  0.00           H  
ATOM     88  CG1 VAL     6         nan    -nan    -nan  1.00  0.00           C  
ATOM     89 HG11 VAL     6         nan    -nan    -nan  1.00  0.00           H  
ATOM     90 HG12 VAL     6         nan    -nan    -nan  1.00  0.00           H  
ATOM     91 HG13 VAL     6         nan    -nan    -nan  1.00  0.00           H  
ATOM     92  CG2 VAL     6         nan    -nan    -nan  1.00  0.00           C  
ATOM     93 HG21 VAL     6         nan    -nan    -nan  1.00  0.00           H  
ATOM     94 HG22 VAL     6         nan    -nan    -nan  1.00  0.00           H  
ATOM     95 HG23 VAL     6         nan    -nan    -nan  1.00  0.00           H  
ATOM     96  C   VAL     6         nan    -nan    -nan  1.00  0.00           C  
ATOM     97  O   VAL     6         nan    -nan    -nan  1.00  0.00           O  
ATOM     98  N   ASP     7         nan    -nan    -nan  1.00  0.00           N  
ATOM     99  H   ASP     7         nan    -nan    -nan  1.00  0.00           H  
ATOM    100  CA  ASP     7         nan    -nan    -nan  1.00  0.00           C  
ATOM    101  HA  ASP     7         nan    -nan    -nan  1.00  0.00           H  
ATOM    102  CB  ASP     7         nan    -nan    -nan  1.00  0.00           C  
ATOM    103  HB2 ASP     7         nan    -nan    -nan  1.00  0.00           H  
ATOM    104  HB3 ASP     7         nan    -nan    -nan  1.00  0.00           H  
ATOM    105  CG  ASP     7         nan    -nan    -nan  1.00  0.00           C  
ATOM    106  OD1 ASP     7         nan    -nan    -nan  1.00  0.00           O  
ATOM    107  OD2 ASP     7         nan    -nan    -nan  1.00  0.00           O  
ATOM    108  C   ASP     7         nan    -nan    -nan  1.00  0.00           C  
ATOM    109  O   ASP     7         nan    -nan    -nan  1.00  0.00           O  
ATOM    110  N   VAL     8         nan    -nan    -nan  1.00  0.00           N  
ATOM    111  H   VAL     8         nan    -nan    -nan  1.00  0.00           H  
ATOM    112  CA  VAL     8         nan    -nan    -nan  1.00  0.00           C  
ATOM    113  HA  VAL     8         nan    -nan    -nan  1.00  0.00           H  
ATOM    114  CB  VAL     8         nan    -nan    -nan  1.00  0.00           C  
ATOM    115  HB  VAL     8         nan    -nan    -nan  1.00  0.00           H  
ATOM    116  CG1 VAL     8         nan    -nan    -nan  1.00  0.00           C  
ATOM    117 HG11 VAL     8         nan    -nan    -nan  1.00  0.00           H  
ATOM    118 HG12 VAL     8         nan    -nan    -nan  1.00  0.00           H  
ATOM    119 HG13 VAL     8         nan    -nan    -nan  1.00  0.00           H  
ATOM    120  CG2 VAL     8         nan    -nan    -nan  1.00  0.00           C  
ATOM    121 HG21 VAL     8         nan    -nan    -nan  1.00  0.00           H  
ATOM    122 HG22 VAL     8         nan    -nan    -nan  1.00  0.00           H  
ATOM    123 HG23 VAL     8         nan    -nan    -nan  1.00  0.00           H  
ATOM    124  C   VAL     8         nan    -nan    -nan  1.00  0.00           C  
ATOM    125  O   VAL     8         nan    -nan    -nan  1.00  0.00           O  
ATOM    126  N   ALA     9         nan    -nan    -nan  1.00  0.00           N  
ATOM    127  H   ALA     9         nan    -nan    -nan  1.00  0.00           H  
ATOM    128  CA  ALA     9         nan    -nan    -nan  1.00  0.00           C  
ATOM    129  HA  ALA     9         nan    -nan    -nan  1.00  0.00           H  
ATOM    130  CB  ALA     9         nan    -nan    -nan  1.00  0.00           C  
ATOM    131  HB1 ALA     9         nan    -nan    -nan  1.00  0.00           H  
ATOM    132  HB2 ALA     9         nan    -nan    -nan  1.00  0.00           H  
ATOM    133  HB3 ALA     9         nan    -nan    -nan  1.00  0.00           H  
ATOM    134  C   ALA     9         nan    -nan    -nan  1.00  0.00           C  
ATOM    135  O   ALA     9         nan    -nan    -nan  1.00  0.00           O  
ATOM    136  N   ILE    10         nan    -nan    -nan  1.00  0.00           N  
ATOM    137  H   ILE    10         nan    -nan    -nan  1.00  0.00           H  
ATOM    138  CA  ILE    10         nan    -nan    -nan  1.00  0.00           C  
ATOM    139  HA  ILE    10         nan    -nan    -nan  1.00  0.00           H  
ATOM    140  CB  ILE    10         nan    -nan    -nan  1.00  0.00           C  
ATOM    141  HB  ILE    10         nan    -nan    -nan  1.00  0.00           H  
ATOM    142  CG2 ILE    10         nan    -nan    -nan  1.00  0.00           C  
ATOM    143 HG21 ILE    10         nan    -nan    -nan  1.00  0.00           H  
ATOM    144 HG22 ILE    10         nan    -nan    -nan  1.00  0.00           H  
ATOM    145 HG23 ILE    10         nan    -nan    -nan  1.00  0.00           H  
ATOM    146  CG1 ILE    10         nan    -nan    -nan  1.00  0.00           C  
ATOM    147 HG12 ILE    10         nan    -nan    -nan  1.00  0.00           H  
ATOM    148 HG13 ILE    10         nan    -nan    -nan  1.00  0.00           H  
ATOM    149  CD1 ILE    10         nan    -nan    -nan  1.00  0.00           C  
ATOM    150 HD11 ILE    10         nan    -nan    -nan  1.00  0.00           H  
ATOM    151 HD12 ILE    10         nan    -nan    -nan  1.00  0.00           H  
ATOM    152 HD13 ILE    10         nan    -nan    -nan  1.00  0.00           H  
ATOM    153  C   ILE    10         nan    -nan    -nan  1.00  0.00           C  
ATOM    154  O   ILE    10         nan    -nan    -nan  1.00  0.00           O  
ATOM    155  N   VAL    11         nan    -nan    -nan  1.00  0.00           N  
ATOM    156  H   VAL    11         nan    -nan    -nan  1.00  0.00           H  
ATOM    157  CA  VAL    11         nan    -nan    -nan  1.00  0.00           C  
ATOM    158  HA  VAL    11         nan    -nan    -nan  1.00  0.00           H  
ATOM    159  CB  VAL    11         nan    -nan    -nan  1.00  0.00           C  
ATOM    160  HB  VAL    11         nan    -nan    -nan  1.00  0.00           H  
ATOM    161  CG1 VAL    11         nan    -nan    -nan  1.00  0.00           C  
ATOM    162 HG11 VAL    11         nan    -nan    -nan  1.00  0.00           H  
ATOM    163 HG12 VAL    11         nan    -nan    -nan  1.00  0.00           H  
ATOM    164 HG13 VAL    11         nan    -nan    -nan  1.00  0.00           H  
ATOM    165  CG2 VAL    11         nan    -nan    -nan  1.00  0.00           C  
ATOM    166 HG21 VAL    11         nan    -nan    -nan  1.00  0.00           H  
ATOM    167 HG22 VAL    11         nan    -nan    -nan  1.00  0.00           H  
ATOM    168 HG23 VAL    11         nan    -nan    -nan  1.00  0.00           H  
ATOM    169  C   VAL    11         nan    -nan    -nan  1.00  0.00           C  
ATOM    170  O   VAL    11         nan    -nan    -nan  1.00  0.00           O  
ATOM    171  N   GLY    12         nan    -nan    -nan  1.00  0.00           N  
ATOM    172  H   GLY    12         nan    -nan    -nan  1.00  0.00           H  
ATOM    173  CA  GLY    12         nan    -nan    -nan  1.00  0.00           C  
ATOM    174  HA2 GLY    12         nan    -nan    -nan  1.00  0.00           H  
ATOM    175  HA3 GLY    12         nan    -nan    -nan  1.00  0.00           H  
ATOM    176  C   GLY    12         nan    -nan    -nan  1.00  0.00           C  
ATOM    177  O   GLY    12         nan    -nan    -nan  1.00  0.00           O  
ATOM    178  N   SER    13         nan    -nan    -nan  1.00  0.00           N  
ATOM    179  H   SER    13         nan    -nan    -nan  1.00  0.00           H  
ATOM    180  CA  SER    13         nan    -nan    -nan  1.00  0.00           C  
ATOM    181  HA  SER    13         nan    -nan    -nan  1.00  0.00           H  
ATOM    182  CB  SER    13         nan    -nan    -nan  1.00  0.00           C  
ATOM    183  HB2 SER    13         nan    -nan    -nan  1.00  0.00           H  
ATOM    184  HB3 SER    13         nan    -nan    -nan  1.00  0.00           H  
ATOM    185  OG  SER    13         nan    -nan    -nan  1.00  0.00           O  
ATOM    186  HG  SER    13         nan    -nan    -nan  1.00  0.00           H  
ATOM    187  C   SER    13         nan    -nan    -nan  1.00  0.00           C  
ATOM    188  O   SER    13         nan    -nan    -nan  1.00  0.00           O  
ATOM    189  N   GLY    14         nan    -nan    -nan  1.00  0.00           N  
ATOM    190  H   GLY    14         nan    -nan    -nan  1.00  0.00           H  
ATOM    191  CA  GLY    14         nan    -nan    -nan  1.00  0.00           C  
ATOM    192  HA2 GLY    14         nan    -nan    -nan  1.00  0.00           H  
ATOM    193  HA3 GLY    14         nan    -nan    -nan  1.00  0.00           H  
ATOM    194  C   GLY    14         nan    -nan    -nan  1.00  0.00           C  
ATOM    195  O   GLY    14         nan    -nan    -nan  1.00  0.00           O  
ATOM    196  N   PRO    15         nan    -nan    -nan  1.00  0.00           N  
ATOM    197  CD  PRO    15         nan    -nan    -nan  1.00  0.00           C  
ATOM    198  HD2 PRO    15         nan    -nan    -nan  1.00  0.00           H  
ATOM    199  HD3 PRO    15         nan    -nan    -nan  1.00  0.00           H  
ATOM    200  CG  PRO    15         nan    -nan    -nan  1.00  0.00           C  
ATOM    201  HG2 PRO    15         nan    -nan    -nan  1.00  0.00           H  
ATOM    202  HG3 PRO    15         nan    -nan    -nan  1.00  0.00           H  
ATOM    203  CB  PRO    15         nan    -nan    -nan  1.00  0.00           C  
ATOM    204  HB2 PRO    15         nan    -nan    -nan  1.00  0.00           H  
ATOM    205  HB3 PRO    15         nan    -nan    -nan  1.00  0.00           H  
ATOM    206  CA  PRO    15         nan    -nan    -nan  1.00  0.00           C  
ATOM    207  HA  PRO    15         nan    -nan    -nan  1.00  0.00           H  
ATOM    208  C   PRO    15         nan    -nan    -nan  1.00  0.00           C  
ATOM    209  O   PRO    15         nan    -nan    -nan  1.00  0.00           O  
ATOM    210  N   THR    16         nan    -nan    -nan  1.00  0.00           N  
ATOM    211  H   THR    16         nan    -nan    -nan  1.00  0.00           H  
ATOM    212  CA  THR    16         nan    -nan    -nan  1.00  0.00           C  
ATOM    213  HA  THR    16         nan    -nan    -nan  1.00  0.00           H  
ATOM    214  CB  THR    16         nan    -nan    -nan  1.00  0.00           C  
ATOM    215  HB  THR    16         nan    -nan    -nan  1.00  0.00           H  
ATOM    216  CG2 THR    16         nan    -nan    -nan  1.00  0.00           C  
ATOM    217 HG21 THR    16         nan    -nan    -nan  1.00  0.00           H  
ATOM    218 HG22 THR    16         nan    -nan    -nan  1.00  0.00           H  
ATOM    219 HG23 THR    16         nan    -nan    -nan  1.00  0.00           H  
ATOM    220  OG1 THR    16         nan    -nan    -nan  1.00  0.00           O  
ATOM    221  HG1 THR    16         nan    -nan    -nan  1.00  0.00           H  
ATOM    222  C   THR    16         nan    -nan    -nan  1.00  0.00           C  
ATOM    223  O   THR    16         nan    -nan    -nan  1.00  0.00           O  
ATOM    224  N   ALA    17         nan    -nan    -nan  1.00  0.00           N  
ATOM    225  H   ALA    17         nan    -nan    -nan  1.00  0.00           H  
ATOM    226  CA  ALA    17         nan    -nan    -nan  1.00  0.00           C  
ATOM    227  HA  ALA    17         nan    -nan    -nan  1.00  0.00           H  
ATOM    228  CB  ALA    17         nan    -nan    -nan  1.00  0.00           C  
ATOM    229  HB1 ALA    17         nan    -nan    -nan  1.00  0.00           H  
ATOM    230  HB2 ALA    17         nan    -nan    -nan  1.00  0.00           H  
ATOM    231  HB3 ALA    17         nan    -nan    -nan  1.00  0.00           H  
ATOM    232  C   ALA    17         nan    -nan    -nan  1.00  0.00           C  
ATOM    233  O   ALA    17         nan    -nan    -nan  1.00  0.00           O  
ATOM    234  N   SER    18         nan    -nan    -nan  1.00  0.00           N  
ATOM    235  H   SER    18         nan    -nan    -nan  1.00  0.00           H  
ATOM    236  CA  SER    18         nan    -nan    -nan  1.00  0.00           C  
ATOM    237  HA  SER    18         nan    -nan    -nan  1.00  0.00           H  
ATOM    238  CB  SER    18         nan    -nan    -nan  1.00  0.00           C  
ATOM    239  HB2 SER    18         nan    -nan    -nan  1.00  0.00           H  
ATOM    240  HB3 SER    18         nan    -nan    -nan  1.00  0.00           H  
ATOM    241  OG  SER    18         nan    -nan    -nan  1.00  0.00           O  
ATOM    242  HG  SER    18         nan    -nan    -nan  1.00  0.00           H  
ATOM    243  C   SER    18         nan    -nan    -nan  1.00  0.00           C  
ATOM    244  O   SER    18         nan    -nan    -nan  1.00  0.00           O  
ATOM    245  N   ALA    19         nan    -nan    -nan  1.00  0.00           N  
ATOM    246  H   ALA    19         nan    -nan    -nan  1.00  0.00           H  
ATOM    247  CA  ALA    19         nan    -nan    -nan  1.00  0.00           C  
ATOM    248  HA  ALA    19         nan    -nan    -nan  1.00  0.00           H  
ATOM    249  CB  ALA    19         nan    -nan    -nan  1.00  0.00           C  
ATOM    250  HB1 ALA    19         nan    -nan    -nan  1.00  0.00           H  
ATOM    251  HB2 ALA    19         nan    -nan    -nan  1.00  0.00           H  
ATOM    252  HB3 ALA    19         nan    -nan    -nan  1.00  0.00           H  
ATOM    253  C   ALA    19         nan    -nan    -nan  1.00  0.00           C  
ATOM    254  O   ALA    19         nan    -nan    -nan  1.00  0.00           O  
ATOM    255  N   TYR    20         nan    -nan    -nan  1.00  0.00           N  
ATOM    256  H   TYR    20         nan    -nan    -nan  1.00  0.00           H  
ATOM    257  CA  TYR    20         nan    -nan    -nan  1.00  0.00           C  
ATOM    258  HA  TYR    20         nan    -nan    -nan  1.00  0.00           H  
ATOM    259  CB  TYR    20         nan    -nan    -nan  1.00  0.00           C  
ATOM    260  HB2 TYR    20         nan    -nan    -nan  1.00  0.00           H  
ATOM    261  HB3 TYR    20         nan    -nan    -nan  1.00  0.00           H  
ATOM    262  CG  TYR    20         nan    -nan    -nan  1.00  0.00           C  
ATOM    263  CD1 TYR    20         nan    -nan    -nan  1.00  0.00           C  
ATOM    264  HD1 TYR    20         nan    -nan    -nan  1.00  0.00           H  
ATOM    265  CE1 TYR    20         nan    -nan    -nan  1.00  0.00           C  
ATOM    266  HE1 TYR    20         nan    -nan    -nan  1.00  0.00           H  
ATOM    267  CZ  TYR    20         nan    -nan    -nan  1.00  0.00           C  
ATOM    268  OH  TYR    20         nan    -nan    -nan  1.00  0.00           O  
ATOM    269  HH  TYR    20         nan    -nan    -nan  1.00  0.00           H  
ATOM    270  CE2 TYR    20         nan    -nan    -nan  1.00  0.00           C  
ATOM    271  HE2 TYR    20         nan    -nan    -nan  1.00  0.00           H  
ATOM    272  CD2 TYR    20         nan    -nan    -nan  1.00  0.00           C  
ATOM    273  HD2 TYR    20         nan    -nan    -nan  1.00  0.00           H  
ATOM    274  C   TYR    20         nan    -nan    -nan  1.00  0.00           C  
ATOM    275  O   TYR    20         nan    -nan    -nan  1.00  0.00           O  
ATOM    276  N   ALA    21         nan    -nan    -nan  1.00  0.00           N  
ATOM    277  H   ALA    21         nan    -nan    -nan  1.00  0.00           H  
ATOM    278  CA  ALA    21         nan    -nan    -nan  1.00  0.00           C  
ATOM    279  HA  ALA    21         nan    -nan    -nan  1.00  0.00           H  
ATOM    280  CB  ALA    21         nan    -nan    -nan  1.00  0.00           C  
ATOM    281  HB1 ALA    21         nan    -nan    -nan  1.00  0.00           H  
ATOM    282  HB2 ALA    21         nan    -nan    -nan  1.00  0.00           H  
ATOM    283  HB3 ALA    21         nan    -nan    -nan  1.00  0.00           H  
ATOM    284  C   ALA    21         nan    -nan    -nan  1.00  0.00           C  
ATOM    285  O   ALA    21         nan    -nan    -nan  1.00  0.00           O  
ATOM    286  N   ARG    22         nan    -nan    -nan  1.00  0.00           N  
ATOM    287  H   ARG    22         nan    -nan    -nan  1.00  0.00           H  
ATOM    288  CA  ARG    22         nan    -nan    -nan  1.00  0.00           C  
ATOM    289  HA  ARG    22         nan    -nan    -nan  1.00  0.00           H  
ATOM    290  CB  ARG    22         nan    -nan    -nan  1.00  0.00           C  
ATOM    291  HB2 ARG    22         nan    -nan    -nan  1.00  0.00           H  
ATOM    292  HB3 ARG    22         nan    -nan    -nan  1.00  0.00           H  
ATOM    293  CG  ARG    22         nan    -nan    -nan  1.00  0.00           C  
ATOM    294  HG2 ARG    22         nan    -nan    -nan  1.00  0.00           H  
ATOM    295  HG3 ARG    22         nan    -nan    -nan  1.00  0.00           H  
ATOM    296  CD  ARG    22         nan    -nan    -nan  1.00  0.00           C  
ATOM    297  HD2 ARG    22         nan    -nan    -nan  1.00  0.00           H  
ATOM    298  HD3 ARG    22         nan    -nan    -nan  1.00  0.00           H  
ATOM    299  NE  ARG    22         nan    -nan    -nan  1.00  0.00           N  
ATOM    300  HE  ARG    22         nan    -nan    -nan  1.00  0.00           H  
ATOM    301  CZ  ARG    22         nan    -nan    -nan  1.00  0.00           C  
ATOM    302  NH1 ARG    22         nan    -nan    -nan  1.00  0.00           N  
ATOM    303 HH11 ARG    22         nan    -nan    -nan  1.00  0.00           H  
ATOM    304 HH12 ARG    22         nan    -nan    -nan  1.00  0.00           H  
ATOM    305  NH2 ARG    22         nan    -nan    -nan  1.00  0.00           N  
ATOM    306 HH21 ARG    22         nan    -nan    -nan  1.00  0.00           H  
ATOM    307 HH22 ARG    22         nan    -nan    -nan  1.00  0.00           H  
ATOM    308  C   ARG    22         nan    -nan    -nan  1.00  0.00           C  
ATOM    309  O   ARG    22         nan    -nan    -nan  1.00  0.00           O  
ATOM    310  N   ILE    23         nan    -nan    -nan  1.00  0.00           N  
ATOM    311  H   ILE    23         nan    -nan    -nan  1.00  0.00           H  
ATOM    312  CA  ILE    23         nan    -nan    -nan  1.00  0.00           C  
ATOM    313  HA  ILE    23         nan    -nan    -nan  1.00  0.00           H  
ATOM    314  CB  ILE    23         nan    -nan    -nan  1.00  0.00           C  
ATOM    315  HB  ILE    23         nan    -nan    -nan  1.00  0.00           H  
ATOM    316  CG2 ILE    23         nan    -nan    -nan  1.00  0.00           C  
ATOM    317 HG21 ILE    23         nan    -nan    -nan  1.00  0.00           H  
ATOM    318 HG22 ILE    23         nan    -nan    -nan  1.00  0.00           H  
ATOM    319 HG23 ILE    23         nan    -nan    -nan  1.00  0.00           H  
ATOM    320  CG1 ILE    23         nan    -nan    -nan  1.00  0.00           C  
ATOM    321 HG12 ILE    23         nan    -nan    -nan  1.00  0.00           H  
ATOM    322 HG13 ILE    23         nan    -nan    -nan  1.00  0.00           H  
ATOM    323  CD1 ILE    23         nan    -nan    -nan  1.00  0.00           C  
ATOM    324 HD11 ILE    23         nan    -nan    -nan  1.00  0.00           H  
ATOM    325 HD12 ILE    23         nan    -nan    -nan  1.00  0.00           H  
ATOM    326 HD13 ILE    23         nan    -nan    -nan  1.00  0.00           H  
ATOM    327  C   ILE    23         nan    -nan    -nan  1.00  0.00           C  
ATOM    328  O   ILE    23         nan    -nan    -nan  1.00  0.00           O  
ATOM    329  N   LEU    24         nan    -nan    -nan  1.00  0.00           N  
ATOM    330  H   LEU    24         nan    -nan    -nan  1.00  0.00           H  
ATOM    331  CA  LEU    24         nan    -nan    -nan  1.00  0.00           C  
ATOM    332  HA  LEU    24         nan    -nan    -nan  1.00  0.00           H  
ATOM    333  CB  LEU    24         nan    -nan    -nan  1.00  0.00           C  
ATOM    334  HB2 LEU    24         nan    -nan    -nan  1.00  0.00           H  
ATOM    335  HB3 LEU    24         nan    -nan    -nan  1.00  0.00           H  
ATOM    336  CG  LEU    24         nan    -nan    -nan  1.00  0.00           C  
ATOM    337  HG  LEU    24         nan    -nan    -nan  1.00  0.00           H  
ATOM    338  CD1 LEU    24         nan    -nan    -nan  1.00  0.00           C  
ATOM    339 HD11 LEU    24         nan    -nan    -nan  1.00  0.00           H  
ATOM    340 HD12 LEU    24         nan    -nan    -nan  1.00  0.00           H  
ATOM    341 HD13 LEU    24         nan    -nan    -nan  1.00  0.00           H  
ATOM    342  CD2 LEU    24         nan    -nan    -nan  1.00  0.00           C  
ATOM    343 HD21 LEU    24         nan    -nan    -nan  1.00  0.00           H  
ATOM    344 HD22 LEU    24         nan    -nan    -nan  1.00  0.00           H  
ATOM    345 HD23 LEU    24         nan    -nan    -nan  1.00  0.00           H  
ATOM    346  C   LEU    24         nan    -nan    -nan  1.00  0.00           C  
ATOM    347  O   LEU    24         nan    -nan    -nan  1.00  0.00           O  
ATOM    348  N   SER    25         nan    -nan    -nan  1.00  0.00           N  
ATOM    349  H   SER    25         nan    -nan    -nan  1.00  0.00           H  
ATOM    350  CA  SER    25         nan    -nan    -nan  1.00  0.00           C  
ATOM    351  HA  SER    25         nan    -nan    -nan  1.00  0.00           H  
ATOM    352  CB  SER    25         nan    -nan    -nan  1.00  0.00           C  
ATOM    353  HB2 SER    25         nan    -nan    -nan  1.00  0.00           H  
ATOM    354  HB3 SER    25         nan    -nan    -nan  1.00  0.00           H  
ATOM    355  OG  SER    25         nan    -nan    -nan  1.00  0.00           O  
ATOM    356  HG  SER    25         nan    -nan    -nan  1.00  0.00           H  
ATOM    357  C   SER    25         nan    -nan    -nan  1.00  0.00           C  
ATOM    358  O   SER    25         nan    -nan    -nan  1.00  0.00           O  
ATOM    359  N   GLU    26         nan    -nan    -nan  1.00  0.00           N  
ATOM    360  H   GLU    26         nan    -nan    -nan  1.00  0.00           H  
ATOM    361  CA  GLU    26         nan    -nan    -nan  1.00  0.00           C  
ATOM    362  HA  GLU    26         nan    -nan    -nan  1.00  0.00           H  
ATOM    363  CB  GLU    26         nan    -nan    -nan  1.00  0.00           C  
ATOM    364  HB2 GLU    26         nan    -nan    -nan  1.00  0.00           H  
ATOM    365  HB3 GLU    26         nan    -nan    -nan  1.00  0.00           H  
ATOM    366  CG  GLU    26         nan    -nan    -nan  1.00  0.00           C  
ATOM    367  HG2 GLU    26         nan    -nan    -nan  1.00  0.00           H  
ATOM    368  HG3 GLU    26         nan    -nan    -nan  1.00  0.00           H  
ATOM    369  CD  GLU    26         nan    -nan    -nan  1.00  0.00           C  
ATOM    370  OE1 GLU    26         nan    -nan    -nan  1.00  0.00           O  
ATOM    371  OE2 GLU    26         nan    -nan    -nan  1.00  0.00           O  
ATOM    372  C   GLU    26         nan    -nan    -nan  1.00  0.00           C  
ATOM    373  O   GLU    26         nan    -nan    -nan  1.00  0.00           O  
ATOM    374  N   GLU    27         nan    -nan    -nan  1.00  0.00           N  
ATOM    375  H   GLU    27         nan    -nan    -nan  1.00  0.00           H  
ATOM    376  CA  GLU    27         nan    -nan    -nan  1.00  0.00           C  
ATOM    377  HA  GLU    27         nan    -nan    -nan  1.00  0.00           H  
ATOM    378  CB  GLU    27         nan    -nan    -nan  1.00  0.00           C  
ATOM    379  HB2 GLU    27         nan    -nan    -nan  1.00  0.00           H  
ATOM    380  HB3 GLU    27         nan    -nan    -nan  1.00  0.00           H  
ATOM    381  CG  GLU    27         nan    -nan    -nan  1.00  0.00           C  
ATOM    382  HG2 GLU    27         nan    -nan    -nan  1.00  0.00           H  
ATOM    383  HG3 GLU    27         nan    -nan    -nan  1.00  0.00           H  
ATOM    384  CD  GLU    27         nan    -nan    -nan  1.00  0.00           C  
ATOM    385  OE1 GLU    27         nan    -nan    -nan  1.00  0.00           O  
ATOM    386  OE2 GLU    27         nan    -nan    -nan  1.00  0.00           O  
ATOM    387  C   GLU    27         nan    -nan    -nan  1.00  0.00           C  
ATOM    388  O   GLU    27         nan    -nan    -nan  1.00  0.00           O  
ATOM    389  N   ALA    28         nan    -nan    -nan  1.00  0.00           N  
ATOM    390  H   ALA    28         nan    -nan    -nan  1.00  0.00           H  
ATOM    391  CA  ALA    28         nan    -nan    -nan  1.00  0.00           C  
ATOM    392  HA  ALA    28         nan    -nan    -nan  1.00  0.00           H  
ATOM    393  CB  ALA    28         nan    -nan    -nan  1.00  0.00           C  
ATOM    394  HB1 ALA    28         nan    -nan    -nan  1.00  0.00           H  
ATOM    395  HB2 ALA    28         nan    -nan    -nan  1.00  0.00           H  
ATOM    396  HB3 ALA    28         nan    -nan    -nan  1.00  0.00           H  
ATOM    397  C   ALA    28         nan    -nan    -nan  1.00  0.00           C  
ATOM    398  O   ALA    28         nan    -nan    -nan  1.00  0.00           O  
ATOM    399  N   PRO    29         nan    -nan    -nan  1.00  0.00           N  
ATOM    400  CD  PRO    29         nan    -nan    -nan  1.00  0.00           C  
ATOM    401  HD2 PRO    29         nan    -nan    -nan  1.00  0.00           H  
ATOM    402  HD3 PRO    29         nan    -nan    -nan  1.00  0.00           H  
ATOM    403  CG  PRO    29         nan    -nan    -nan  1.00  0.00           C  
ATOM    404  HG2 PRO    29         nan    -nan    -nan  1.00  0.00           H  
ATOM    405  HG3 PRO    29         nan    -nan    -nan  1.00  0.00           H  
ATOM    406  CB  PRO    29         nan    -nan    -nan  1.00  0.00           C  
ATOM    407  HB2 PRO    29         nan    -nan    -nan  1.00  0.00           H  
ATOM    408  HB3 PRO    29         nan    -nan    -nan  1.00  0.00           H  
ATOM    409  CA  PRO    29         nan    -nan    -nan  1.00  0.00           C  
ATOM    410  HA  PRO    29         nan    -nan    -nan  1.00  0.00           H  
ATOM    411  C   PRO    29         nan    -nan    -nan  1.00  0.00           C  
ATOM    412  O   PRO    29         nan    -nan    -nan  1.00  0.00           O  
ATOM    413  N   GLY    30         nan    -nan    -nan  1.00  0.00           N  
ATOM    414  H   GLY    30         nan    -nan    -nan  1.00  0.00           H  
ATOM    415  CA  GLY    30         nan    -nan    -nan  1.00  0.00           C  
ATOM    416  HA2 GLY    30         nan    -nan    -nan  1.00  0.00           H  
ATOM    417  HA3 GLY    30         nan    -nan    -nan  1.00  0.00           H  
ATOM    418  C   GLY    30         nan    -nan    -nan  1.00  0.00           C  
ATOM    419  O   GLY    30         nan    -nan    -nan  1.00  0.00           O  
ATOM    420  N   ALA    31         nan    -nan    -nan  1.00  0.00           N  
ATOM    421  H   ALA    31         nan    -nan    -nan  1.00  0.00           H  
ATOM    422  CA  ALA    31         nan    -nan    -nan  1.00  0.00           C  
ATOM    423  HA  ALA    31         nan    -nan    -nan  1.00  0.00           H  
ATOM    424  CB  ALA    31         nan    -nan    -nan  1.00  0.00           C  
ATOM    425  HB1 ALA    31         nan    -nan    -nan  1.00  0.00           H  
ATOM    426  HB2 ALA    31         nan    -nan    -nan  1.00  0.00           H  
ATOM    427  HB3 ALA    31         nan    -nan    -nan  1.00  0.00           H  
ATOM    428  C   ALA    31         nan    -nan    -nan  1.00  0.00           C  
ATOM    429  O   ALA    31         nan    -nan    -nan  1.00  0.00           O  
ATOM    430  N   THR    32         nan    -nan    -nan  1.00  0.00           N  
ATOM    431  H   THR    32         nan    -nan    -nan  1.00  0.00           H  
ATOM    432  CA  THR    32         nan    -nan    -nan  1.00  0.00           C  
ATOM    433  HA  THR    32         nan    -nan    -nan  1.00  0.00           H  
ATOM    434  CB  THR    32         nan    -nan    -nan  1.00  0.00           C  
ATOM    435  HB  THR    32         nan    -nan    -nan  1.00  0.00           H  
ATOM    436  CG2 THR    32         nan    -nan    -nan  1.00  0.00           C  
ATOM    437 HG21 THR    32         nan    -nan    -nan  1.00  0.00           H  
ATOM    438 HG22 THR    32         nan    -nan    -nan  1.00  0.00           H  
ATOM    439 HG23 THR    32         nan    -nan    -nan  1.00  0.00           H  
ATOM    440  OG1 THR    32         nan    -nan    -nan  1.00  0.00           O  
ATOM    441  HG1 THR    32         nan    -nan    -nan  1.00  0.00           H  
ATOM    442  C   THR    32         nan    -nan    -nan  1.00  0.00           C  
ATOM    443  O   THR    32         nan    -nan    -nan  1.00  0.00           O  
ATOM    444  N   ILE    33         nan    -nan    -nan  1.00  0.00           N  
ATOM    445  H   ILE    33         nan    -nan    -nan  1.00  0.00           H  
ATOM    446  CA  ILE    33         nan    -nan    -nan  1.00  0.00           C  
ATOM    447  HA  ILE    33         nan    -nan    -nan  1.00  0.00           H  
ATOM    448  CB  ILE    33         nan    -nan    -nan  1.00  0.00           C  
ATOM    449  HB  ILE    33         nan    -nan    -nan  1.00  0.00           H  
ATOM    450  CG2 ILE    33         nan    -nan    -nan  1.00  0.00           C  
ATOM    451 HG21 ILE    33         nan    -nan    -nan  1.00  0.00           H  
ATOM    452 HG22 ILE    33         nan    -nan    -nan  1.00  0.00           H  
ATOM    453 HG23 ILE    33         nan    -nan    -nan  1.00  0.00           H  
ATOM    454  CG1 ILE    33         nan    -nan    -nan  1.00  0.00           C  
ATOM    455 HG12 ILE    33         nan    -nan    -nan  1.00  0.00           H  
ATOM    456 HG13 ILE    33         nan    -nan    -nan  1.00  0.00           H  
ATOM    457  CD1 ILE    33         nan    -nan    -nan  1.00  0.00           C  
ATOM    458 HD11 ILE    33         nan    -nan    -nan  1.00  0.00           H  
ATOM    459 HD12 ILE    33         nan    -nan    -nan  1.00  0.00           H  
ATOM    460 HD13 ILE    33         nan    -nan    -nan  1.00  0.00           H  
ATOM    461  C   ILE    33         nan    -nan    -nan  1.00  0.00           C  
ATOM    462  O   ILE    33         nan    -nan    -nan  1.00  0.00           O  
ATOM    463  N   ALA    34         nan    -nan    -nan  1.00  0.00           N  
ATOM    464  H   ALA    34         nan    -nan    -nan  1.00  0.00           H  
ATOM    465  CA  ALA    34         nan    -nan    -nan  1.00  0.00           C  
ATOM    466  HA  ALA    34         nan    -nan    -nan  1.00  0.00           H  
ATOM    467  CB  ALA    34         nan    -nan    -nan  1.00  0.00           C  
ATOM    468  HB1 ALA    34         nan    -nan    -nan  1.00  0.00           H  
ATOM    469  HB2 ALA    34         nan    -nan    -nan  1.00  0.00           H  
ATOM    470  HB3 ALA    34         nan    -nan    -nan  1.00  0.00           H  
ATOM    471  C   ALA    34         nan    -nan    -nan  1.00  0.00           C  
ATOM    472  O   ALA    34         nan    -nan    -nan  1.00  0.00           O  
ATOM    473  N   MET    35         nan    -nan    -nan  1.00  0.00           N  
ATOM    474  H   MET    35         nan    -nan    -nan  1.00  0.00           H  
ATOM    475  CA  MET    35         nan    -nan    -nan  1.00  0.00           C  
ATOM    476  HA  MET    35         nan    -nan    -nan  1.00  0.00           H  
ATOM    477  CB  MET    35         nan    -nan    -nan  1.00  0.00           C  
ATOM    478  HB2 MET    35         nan    -nan    -nan  1.00  0.00           H  
ATOM    479  HB3 MET    35         nan    -nan    -nan  1.00  0.00           H  
ATOM    480  CG  MET    35         nan    -nan    -nan  1.00  0.00           C  
ATOM    481  HG2 MET    35         nan    -nan    -nan  1.00  0.00           H  
ATOM    482  HG3 MET    35         nan    -nan    -nan  1.00  0.00           H  
ATOM    483  SD  MET    35         nan    -nan    -nan  1.00  0.00           S  
ATOM    484  CE  MET    35         nan    -nan    -nan  1.00  0.00           C  
ATOM    485  HE1 MET    35         nan    -nan    -nan  1.00  0.00           H  
ATOM    486  HE2 MET    35         nan    -nan    -nan  1.00  0.00           H  
ATOM    487  HE3 MET    35         nan    -nan    -nan  1.00  0.00           H  
ATOM    488  C   MET    35         nan    -nan    -nan  1.00  0.00           C  
ATOM    489  O   MET    35         nan    -nan    -nan  1.00  0.00           O  
ATOM    490  N   PHE    36         nan    -nan    -nan  1.00  0.00           N  
ATOM    491  H   PHE    36         nan    -nan    -nan  1.00  0.00           H  
ATOM    492  CA  PHE    36         nan    -nan    -nan  1.00  0.00           C  
ATOM    493  HA  PHE    36         nan    -nan    -nan  1.00  0.00           H  
ATOM    494  CB  PHE    36         nan    -nan    -nan  1.00  0.00           C  
ATOM    495  HB2 PHE    36         nan    -nan    -nan  1.00  0.00           H  
ATOM    496  HB3 PHE    36         nan    -nan    -nan  1.00  0.00           H  
ATOM    497  CG  PHE    36         nan    -nan    -nan  1.00  0.00           C  
ATOM    498  CD1 PHE    36         nan    -nan    -nan  1.00  0.00           C  
ATOM    499  HD1 PHE    36         nan    -nan    -nan  1.00  0.00           H  
ATOM    500  CE1 PHE    36         nan    -nan    -nan  1.00  0.00           C  
ATOM    501  HE1 PHE    36         nan    -nan    -nan  1.00  0.00           H  
ATOM    502  CZ  PHE    36         nan    -nan    -nan  1.00  0.00           C  
ATOM    503  HZ  PHE    36         nan    -nan    -nan  1.00  0.00           H  
ATOM    504  CE2 PHE    36         nan    -nan    -nan  1.00  0.00           C  
ATOM    505  HE2 PHE    36         nan    -nan    -nan  1.00  0.00           H  
ATOM    506  CD2 PHE    36         nan    -nan    -nan  1.00  0.00           C  
ATOM    507  HD2 PHE    36         nan    -nan    -nan  1.00  0.00           H  
ATOM    508  C   PHE    36         nan    -nan    -nan  1.00  0.00           C  
ATOM    509  O   PHE    36         nan    -nan    -nan  1.00  0.00           O  
ATOM    510  N   GLU    37         nan    -nan    -nan  1.00  0.00           N  
ATOM    511  H   GLU    37         nan    -nan    -nan  1.00  0.00           H  
ATOM    512  CA  GLU    37         nan    -nan    -nan  1.00  0.00           C  
ATOM    513  HA  GLU    37         nan    -nan    -nan  1.00  0.00           H  
ATOM    514  CB  GLU    37         nan    -nan    -nan  1.00  0.00           C  
ATOM    515  HB2 GLU    37         nan    -nan    -nan  1.00  0.00           H  
ATOM    516  HB3 GLU    37         nan    -nan    -nan  1.00  0.00           H  
ATOM    517  CG  GLU    37         nan    -nan    -nan  1.00  0.00           C  
ATOM    518  HG2 GLU    37         nan    -nan    -nan  1.00  0.00           H  
ATOM    519  HG3 GLU    37         nan    -nan    -nan  1.00  0.00           H  
ATOM    520  CD  GLU    37         nan    -nan    -nan  1.00  0.00           C  
ATOM    521  OE1 GLU    37         nan    -nan    -nan  1.00  0.00           O  
ATOM    522  OE2 GLU    37         nan    -nan    -nan  1.00  0.00           O  
ATOM    523  C   GLU    37         nan    -nan    -nan  1.00  0.00           C  
ATOM    524  O   GLU    37         nan    -nan    -nan  1.00  0.00           O  
ATOM    525  N   VAL    38         nan    -nan    -nan  1.00  0.00           N  
ATOM    526  H   VAL    38         nan    -nan    -nan  1.00  0.00           H  
ATOM    527  CA  VAL    38         nan    -nan    -nan  1.00  0.00           C  
ATOM    528  HA  VAL    38         nan    -nan    -nan  1.00  0.00           H  
ATOM    529  CB  VAL    38         nan    -nan    -nan  1.00  0.00           C  
ATOM    530  HB  VAL    38         nan    -nan    -nan  1.00  0.00           H  
ATOM    531  CG1 VAL    38         nan    -nan    -nan  1.00  0.00           C  
ATOM    532 HG11 VAL    38         nan    -nan    -nan  1.00  0.00           H  
ATOM    533 HG12 VAL    38         nan    -nan    -nan  1.00  0.00           H  
ATOM    534 HG13 VAL    38         nan    -nan    -nan  1.00  0.00           H  
ATOM    535  CG2 VAL    38         nan    -nan    -nan  1.00  0.00           C  
ATOM    536 HG21 VAL    38         nan    -nan    -nan  1.00  0.00           H  
ATOM    537 HG22 VAL    38         nan    -nan    -nan  1.00  0.00           H  
ATOM    538 HG23 VAL    38         nan    -nan    -nan  1.00  0.00           H  
ATOM    539  C   VAL    38         nan    -nan    -nan  1.00  0.00           C  
ATOM    540  O   VAL    38         nan    -nan    -nan  1.00  0.00           O  
ATOM    541  N   GLY    39         nan    -nan    -nan  1.00  0.00           N  
ATOM    542  H   GLY    39         nan    -nan    -nan  1.00  0.00           H  
ATOM    543  CA  GLY    39         nan    -nan    -nan  1.00  0.00           C  
ATOM    544  HA2 GLY    39         nan    -nan    -nan  1.00  0.00           H  
ATOM    545  HA3 GLY    39         nan    -nan    -nan  1.00  0.00           H  
ATOM    546  C   GLY    39         nan    -nan    -nan  1.00  0.00           C  
ATOM    547  O   GLY    39         nan    -nan    -nan  1.00  0.00           O  
ATOM    548  N   PRO    40         nan    -nan    -nan  1.00  0.00           N  
ATOM    549  CD  PRO    40         nan    -nan    -nan  1.00  0.00           C  
ATOM    550  HD2 PRO    40         nan    -nan    -nan  1.00  0.00           H  
ATOM    551  HD3 PRO    40         nan    -nan    -nan  1.00  0.00           H  
ATOM    552  CG  PRO    40         nan    -nan    -nan  1.00  0.00           C  
ATOM    553  HG2 PRO    40         nan    -nan    -nan  1.00  0.00           H  
ATOM    554  HG3 PRO    40         nan    -nan    -nan  1.00  0.00           H  
ATOM    555  CB  PRO    40         nan    -nan    -nan  1.00  0.00           C  
ATOM    556  HB2 PRO    40         nan    -nan    -nan  1.00  0.00           H  
ATOM    557  HB3 PRO    40         nan    -nan    -nan  1.00  0.00           H  
ATOM    558  CA  PRO    40         nan    -nan    -nan  1.00  0.00           C  
ATOM    559  HA  PRO    40         nan    -nan    -nan  1.00  0.00           H  
ATOM    560  C   PRO    40         nan    -nan    -nan  1.00  0.00           C  
ATOM    561  O   PRO    40         nan    -nan    -nan  1.00  0.00           O  
ATOM    562  N   THR    41         nan    -nan    -nan  1.00  0.00           N  
ATOM    563  H   THR    41         nan    -nan    -nan  1.00  0.00           H  
ATOM    564  CA  THR    41         nan    -nan    -nan  1.00  0.00           C  
ATOM    565  HA  THR    41         nan    -nan    -nan  1.00  0.00           H  
ATOM    566  CB  THR    41         nan    -nan    -nan  1.00  0.00           C  
ATOM    567  HB  THR    41         nan    -nan    -nan  1.00  0.00           H  
ATOM    568  CG2 THR    41         nan    -nan    -nan  1.00  0.00           C  
ATOM    569 HG21 THR    41         nan    -nan    -nan  1.00  0.00           H  
ATOM    570 HG22 THR    41         nan    -nan    -nan  1.00  0.00           H  
ATOM    571 HG23 THR    41         nan    -nan    -nan  1.00  0.00           H  
ATOM    572  OG1 THR    41         nan    -nan    -nan  1.00  0.00           O  
ATOM    573  HG1 THR    41         nan    -nan    -nan  1.00  0.00           H  
ATOM    574  C   THR    41         nan    -nan    -nan  1.00  0.00           C  
ATOM    575  O   THR    41         nan    -nan    -nan  1.00  0.00           O  
ATOM    576  N   VAL    42         nan    -nan    -nan  1.00  0.00           N  
ATOM    577  H   VAL    42         nan    -nan    -nan  1.00  0.00           H  
ATOM    578  CA  VAL    42         nan    -nan    -nan  1.00  0.00           C  
ATOM    579  HA  VAL    42         nan    -nan    -nan  1.00  0.00           H  
ATOM    580  CB  VAL    42         nan    -nan    -nan  1.00  0.00           C  
ATOM    581  HB  VAL    42         nan    -nan    -nan  1.00  0.00           H  
ATOM    582  CG1 VAL    42         nan    -nan    -nan  1.00  0.00           C  
ATOM    583 HG11 VAL    42         nan    -nan    -nan  1.00  0.00           H  
ATOM    584 HG12 VAL    42         nan    -nan    -nan  1.00  0.00           H  
ATOM    585 HG13 VAL    42         nan    -nan    -nan  1.00  0.00           H  
ATOM    586  CG2 VAL    42         nan    -nan    -nan  1.00  0.00           C  
ATOM    587 HG21 VAL    42         nan    -nan    -nan  1.00  0.00           H  
ATOM    588 HG22 VAL    42         nan    -nan    -nan  1.00  0.00           H  
ATOM    589 HG23 VAL    42         nan    -nan    -nan  1.00  0.00           H  
ATOM    590  C   VAL    42         nan    -nan    -nan  1.00  0.00           C  
ATOM    591  O   VAL    42         nan    -nan    -nan  1.00  0.00           O  
ATOM    592  N   SER    43         nan    -nan    -nan  1.00  0.00           N  
ATOM    593  H   SER    43         nan    -nan    -nan  1.00  0.00           H  
ATOM    594  CA  SER    43         nan    -nan    -nan  1.00  0.00           C  
ATOM    595  HA  SER    43         nan    -nan    -nan  1.00  0.00           H  
ATOM    596  CB  SER    43         nan    -nan    -nan  1.00  0.00           C  
ATOM    597  HB2 SER    43         nan    -nan    -nan  1.00  0.00           H  
ATOM    598  HB3 SER    43         nan    -nan    -nan  1.00  0.00           H  
ATOM    599  OG  SER    43         nan    -nan    -nan  1.00  0.00           O  
ATOM    600  HG  SER    43         nan    -nan    -nan  1.00  0.00           H  
ATOM    601  C   SER    43         nan    -nan    -nan  1.00  0.00           C  
ATOM    602  O   SER    43         nan    -nan    -nan  1.00  0.00           O  
ATOM    603  N   ASN    44         nan    -nan    -nan  1.00  0.00           N  
ATOM    604  H   ASN    44         nan    -nan    -nan  1.00  0.00           H  
ATOM    605  CA  ASN    44         nan    -nan    -nan  1.00  0.00           C  
ATOM    606  HA  ASN    44         nan    -nan    -nan  1.00  0.00           H  
ATOM    607  CB  ASN    44         nan    -nan    -nan  1.00  0.00           C  
ATOM    608  HB2 ASN    44         nan    -nan    -nan  1.00  0.00           H  
ATOM    609  HB3 ASN    44         nan    -nan    -nan  1.00  0.00           H  
ATOM    610  CG  ASN    44         nan    -nan    -nan  1.00  0.00           C  
ATOM    611  OD1 ASN    44         nan    -nan    -nan  1.00  0.00           O  
ATOM    612  ND2 ASN    44         nan    -nan    -nan  1.00  0.00           N  
ATOM    613 HD21 ASN    44         nan    -nan    -nan  1.00  0.00           H  
ATOM    614 HD22 ASN    44         nan    -nan    -nan  1.00  0.00           H  
ATOM    615  C   ASN    44         nan    -nan    -nan  1.00  0.00           C  
ATOM    616  O   ASN    44         nan    -nan    -nan  1.00  0.00           O  
ATOM    617  N   PRO    45         nan    -nan    -nan  1.00  0.00           N  
ATOM    618  CD  PRO    45         nan    -nan    -nan  1.00  0.00           C  
ATOM    619  HD2 PRO    45         nan    -nan    -nan  1.00  0.00           H  
ATOM    620  HD3 PRO    45         nan    -nan    -nan  1.00  0.00           H  
ATOM    621  CG  PRO    45         nan    -nan    -nan  1.00  0.00           C  
ATOM    622  HG2 PRO    45         nan    -nan    -nan  1.00  0.00           H  
ATOM    623  HG3 PRO    45         nan    -nan    -nan  1.00  0.00           H  
ATOM    624  CB  PRO    45         nan    -nan    -nan  1.00  0.00           C  
ATOM    625  HB2 PRO    45         nan    -nan    -nan  1.00  0.00           H  
ATOM    626  HB3 PRO    45         nan    -nan    -nan  1.00  0.00           H  
ATOM    627  CA  PRO    45         nan    -nan    -nan  1.00  0.00           C  
ATOM    628  HA  PRO    45         nan    -nan    -nan  1.00  0.00           H  
ATOM    629  C   PRO    45         nan    -nan    -nan  1.00  0.00           C  
ATOM    630  O   PRO    45         nan    -nan    -nan  1.00  0.00           O  
ATOM    631  N   PRO    46         nan    -nan    -nan  1.00  0.00           N  
ATOM    632  CD  PRO    46         nan    -nan    -nan  1.00  0.00           C  
ATOM    633  HD2 PRO    46         nan    -nan    -nan  1.00  0.00           H  
ATOM    634  HD3 PRO    46         nan    -nan    -nan  1.00  0.00           H  
ATOM    635  CG  PRO    46         nan    -nan    -nan  1.00  0.00           C  
ATOM    636  HG2 PRO    46         nan    -nan    -nan  1.00  0.00           H  
ATOM    637  HG3 PRO    46         nan    -nan    -nan  1.00  0.00           H  
ATOM    638  CB  PRO    46         nan    -nan    -nan  1.00  0.00           C  
ATOM    639  HB2 PRO    46         nan    -nan    -nan  1.00  0.00           H  
ATOM    640  HB3 PRO    46         nan    -nan    -nan  1.00  0.00           H  
ATOM    641  CA  PRO    46         nan    -nan    -nan  1.00  0.00           C  
ATOM    642  HA  PRO    46         nan    -nan    -nan  1.00  0.00           H  
ATOM    643  C   PRO    46         nan    -nan    -nan  1.00  0.00           C  
ATOM    644  O   PRO    46         nan    -nan    -nan  1.00  0.00           O  
ATOM    645  N   GLY    47         nan    -nan    -nan  1.00  0.00           N  
ATOM    646  H   GLY    47         nan    -nan    -nan  1.00  0.00           H  
ATOM    647  CA  GLY    47         nan    -nan    -nan  1.00  0.00           C  
ATOM    648  HA2 GLY    47         nan    -nan    -nan  1.00  0.00           H  
ATOM    649  HA3 GLY    47         nan    -nan    -nan  1.00  0.00           H  
ATOM    650  C   GLY    47         nan    -nan    -nan  1.00  0.00           C  
ATOM    651  O   GLY    47         nan    -nan    -nan  1.00  0.00           O  
ATOM    652  N   ALA    48         nan    -nan    -nan  1.00  0.00           N  
ATOM    653  H   ALA    48         nan    -nan    -nan  1.00  0.00           H  
ATOM    654  CA  ALA    48         nan    -nan    -nan  1.00  0.00           C  
ATOM    655  HA  ALA    48         nan    -nan    -nan  1.00  0.00           H  
ATOM    656  CB  ALA    48         nan    -nan    -nan  1.00  0.00           C  
ATOM    657  HB1 ALA    48         nan    -nan    -nan  1.00  0.00           H  
ATOM    658  HB2 ALA    48         nan    -nan    -nan  1.00  0.00           H  
ATOM    659  HB3 ALA    48         nan    -nan    -nan  1.00  0.00           H  
ATOM    660  C   ALA    48         nan    -nan    -nan  1.00  0.00           C  
ATOM    661  O   ALA    48         nan    -nan    -nan  1.00  0.00           O  
ATOM    662  N   HID    49         nan    -nan    -nan  1.00  0.00           N  
ATOM    663  H   HID    49         nan    -nan    -nan  1.00  0.00           H  
ATOM    664  CA  HID    49         nan    -nan    -nan  1.00  0.00           C  
ATOM    665  HA  HID    49         nan    -nan    -nan  1.00  0.00           H  
ATOM    666  CB  HID    49         nan    -nan    -nan  1.00  0.00           C  
ATOM    667  HB2 HID    49         nan    -nan    -nan  1.00  0.00           H  
ATOM    668  HB3 HID    49         nan    -nan    -nan  1.00  0.00           H  
ATOM    669  CG  HID    49         nan    -nan    -nan  1.00  0.00           C  
ATOM    670  ND1 HID    49         nan    -nan    -nan  1.00  0.00           N  
ATOM    671  HD1 HID    49         nan    -nan    -nan  1.00  0.00           H  
ATOM    672  CE1 HID    49         nan    -nan    -nan  1.00  0.00           C  
ATOM    673  HE1 HID    49         nan    -nan    -nan  1.00  0.00           H  
ATOM    674  NE2 HID    49         nan    -nan    -nan  1.00  0.00           N  
ATOM    675  CD2 HID    49         nan    -nan    -nan  1.00  0.00           C  
ATOM    676  HD2 HID    49         nan    -nan    -nan  1.00  0.00           H  
ATOM    677  C   HID    49         nan    -nan    -nan  1.00  0.00           C  
ATOM    678  O   HID    49         nan    -nan    -nan  1.00  0.00           O  
ATOM    679  N   VAL    50         nan    -nan    -nan  1.00  0.00           N  
ATOM    680  H   VAL    50         nan    -nan    -nan  1.00  0.00           H  
ATOM    681  CA  VAL    50         nan    -nan    -nan  1.00  0.00           C  
ATOM    682  HA  VAL    50         nan    -nan    -nan  1.00  0.00           H  
ATOM    683  CB  VAL    50         nan    -nan    -nan  1.00  0.00           C  
ATOM    684  HB  VAL    50         nan    -nan    -nan  1.00  0.00           H  
ATOM    685  CG1 VAL    50         nan    -nan    -nan  1.00  0.00           C  
ATOM    686 HG11 VAL    50         nan    -nan    -nan  1.00  0.00           H  
ATOM    687 HG12 VAL    50         nan    -nan    -nan  1.00  0.00           H  
ATOM    688 HG13 VAL    50         nan    -nan    -nan  1.00  0.00           H  
ATOM    689  CG2 VAL    50         nan    -nan    -nan  1.00  0.00           C  
ATOM    690 HG21 VAL    50         nan    -nan    -nan  1.00  0.00           H  
ATOM    691 HG22 VAL    50         nan    -nan    -nan  1.00  0.00           H  
ATOM    692 HG23 VAL    50         nan    -nan    -nan  1.00  0.00           H  
ATOM    693  C   VAL    50         nan    -nan    -nan  1.00  0.00           C  
ATOM    694  O   VAL    50         nan    -nan    -nan  1.00  0.00           O  
ATOM    695  N   LYS    51         nan    -nan    -nan  1.00  0.00           N  
ATOM    696  H   LYS    51         nan    -nan    -nan  1.00  0.00           H  
ATOM    697  CA  LYS    51         nan    -nan    -nan  1.00  0.00           C  
ATOM    698  HA  LYS    51         nan    -nan    -nan  1.00  0.00           H  
ATOM    699  CB  LYS    51         nan    -nan    -nan  1.00  0.00           C  
ATOM    700  HB2 LYS    51         nan    -nan    -nan  1.00  0.00           H  
ATOM    701  HB3 LYS    51         nan    -nan    -nan  1.00  0.00           H  
ATOM    702  CG  LYS    51         nan    -nan    -nan  1.00  0.00           C  
ATOM    703  HG2 LYS    51         nan    -nan    -nan  1.00  0.00           H  
ATOM    704  HG3 LYS    51         nan    -nan    -nan  1.00  0.00           H  
ATOM    705  CD  LYS    51         nan    -nan    -nan  1.00  0.00           C  
ATOM    706  HD2 LYS    51         nan    -nan    -nan  1.00  0.00           H  
ATOM    707  HD3 LYS    51         nan    -nan    -nan  1.00  0.00           H  
ATOM    708  CE  LYS    51         nan    -nan    -nan  1.00  0.00           C  
ATOM    709  HE2 LYS    51         nan    -nan    -nan  1.00  0.00           H  
ATOM    710  HE3 LYS    51         nan    -nan    -nan  1.00  0.00           H  
ATOM    711  NZ  LYS    51         nan    -nan    -nan  1.00  0.00           N  
ATOM    712  HZ1 LYS    51         nan    -nan    -nan  1.00  0.00           H  
ATOM    713  HZ2 LYS    51         nan    -nan    -nan  1.00  0.00           H  
ATOM    714  HZ3 LYS    51         nan    -nan    -nan  1.00  0.00           H  
ATOM    715  C   LYS    51         nan    -nan    -nan  1.00  0.00           C  
ATOM    716  O   LYS    51         nan    -nan    -nan  1.00  0.00           O  
ATOM    717  N   ASN    52         nan    -nan    -nan  1.00  0.00           N  
ATOM    718  H   ASN    52         nan    -nan    -nan  1.00  0.00           H  
ATOM    719  CA  ASN    52         nan    -nan    -nan  1.00  0.00           C  
ATOM    720  HA  ASN    52         nan    -nan    -nan  1.00  0.00           H  
ATOM    721  CB  ASN    52         nan    -nan    -nan  1.00  0.00           C  
ATOM    722  HB2 ASN    52         nan    -nan    -nan  1.00  0.00           H  
ATOM    723  HB3 ASN    52         nan    -nan    -nan  1.00  0.00           H  
ATOM    724  CG  ASN    52         nan    -nan    -nan  1.00  0.00           C  
ATOM    725  OD1 ASN    52         nan    -nan    -nan  1.00  0.00           O  
ATOM    726  ND2 ASN    52         nan    -nan    -nan  1.00  0.00           N  
ATOM    727 HD21 ASN    52         nan    -nan    -nan  1.00  0.00           H  
ATOM    728 HD22 ASN    52         nan    -nan    -nan  1.00  0.00           H  
ATOM    729  C   ASN    52         nan    -nan    -nan  1.00  0.00           C  
ATOM    730  O   ASN    52         nan    -nan    -nan  1.00  0.00           O  
ATOM    731  N   ILE    53         nan    -nan    -nan  1.00  0.00           N  
ATOM    732  H   ILE    53         nan    -nan    -nan  1.00  0.00           H  
ATOM    733  CA  ILE    53         nan    -nan    -nan  1.00  0.00           C  
ATOM    734  HA  ILE    53         nan    -nan    -nan  1.00  0.00           H  
ATOM    735  CB  ILE    53         nan    -nan    -nan  1.00  0.00           C  
ATOM    736  HB  ILE    53         nan    -nan    -nan  1.00  0.00           H  
ATOM    737  CG2 ILE    53         nan    -nan    -nan  1.00  0.00           C  
ATOM    738 HG21 ILE    53         nan    -nan    -nan  1.00  0.00           H  
ATOM    739 HG22 ILE    53         nan    -nan    -nan  1.00  0.00           H  
ATOM    740 HG23 ILE    53         nan    -nan    -nan  1.00  0.00           H  
ATOM    741  CG1 ILE    53         nan    -nan    -nan  1.00  0.00           C  
ATOM    742 HG12 ILE    53         nan    -nan    -nan  1.00  0.00           H  
ATOM    743 HG13 ILE    53         nan    -nan    -nan  1.00  0.00           H  
ATOM    744  CD1 ILE    53         nan    -nan    -nan  1.00  0.00           C  
ATOM    745 HD11 ILE    53         nan    -nan    -nan  1.00  0.00           H  
ATOM    746 HD12 ILE    53         nan    -nan    -nan  1.00  0.00           H  
ATOM    747 HD13 ILE    53         nan    -nan    -nan  1.00  0.00           H  
ATOM    748  C   ILE    53         nan    -nan    -nan  1.00  0.00           C  
ATOM    749  O   ILE    53         nan    -nan    -nan  1.00  0.00           O  
ATOM    750  N   GLU    54         nan    -nan    -nan  1.00  0.00           N  
ATOM    751  H   GLU    54         nan    -nan    -nan  1.00  0.00           H  
ATOM    752  CA  GLU    54         nan    -nan    -nan  1.00  0.00           C  
ATOM    753  HA  GLU    54         nan    -nan    -nan  1.00  0.00           H  
ATOM    754  CB  GLU    54         nan    -nan    -nan  1.00  0.00           C  
ATOM    755  HB2 GLU    54         nan    -nan    -nan  1.00  0.00           H  
ATOM    756  HB3 GLU    54         nan    -nan    -nan  1.00  0.00           H  
ATOM    757  CG  GLU    54         nan    -nan    -nan  1.00  0.00           C  
ATOM    758  HG2 GLU    54         nan    -nan    -nan  1.00  0.00           H  
ATOM    759  HG3 GLU    54         nan    -nan    -nan  1.00  0.00           H  
ATOM    760  CD  GLU    54         nan    -nan    -nan  1.00  0.00           C  
ATOM    761  OE1 GLU    54         nan    -nan    -nan  1.00  0.00           O  
ATOM    762  OE2 GLU    54         nan    -nan    -nan  1.00  0.00           O  
ATOM    763  C   GLU    54         nan    -nan    -nan  1.00  0.00           C  
ATOM    764  O   GLU    54         nan    -nan    -nan  1.00  0.00           O  
ATOM    765  N   ASP    55         nan    -nan    -nan  1.00  0.00           N  
ATOM    766  H   ASP    55         nan    -nan    -nan  1.00  0.00           H  
ATOM    767  CA  ASP    55         nan    -nan    -nan  1.00  0.00           C  
ATOM    768  HA  ASP    55         nan    -nan    -nan  1.00  0.00           H  
ATOM    769  CB  ASP    55         nan    -nan    -nan  1.00  0.00           C  
ATOM    770  HB2 ASP    55         nan    -nan    -nan  1.00  0.00           H  
ATOM    771  HB3 ASP    55         nan    -nan    -nan  1.00  0.00           H  
ATOM    772  CG  ASP    55         nan    -nan    -nan  1.00  0.00           C  
ATOM    773  OD1 ASP    55         nan    -nan    -nan  1.00  0.00           O  
ATOM    774  OD2 ASP    55         nan    -nan    -nan  1.00  0.00           O  
ATOM    775  C   ASP    55         nan    -nan    -nan  1.00  0.00           C  
ATOM    776  O   ASP    55         nan    -nan    -nan  1.00  0.00           O  
ATOM    777  N   PRO    56         nan    -nan    -nan  1.00  0.00           N  
ATOM    778  CD  PRO    56         nan    -nan    -nan  1.00  0.00           C  
ATOM    779  HD2 PRO    56         nan    -nan    -nan  1.00  0.00           H  
ATOM    780  HD3 PRO    56         nan    -nan    -nan  1.00  0.00           H  
ATOM    781  CG  PRO    56         nan    -nan    -nan  1.00  0.00           C  
ATOM    782  HG2 PRO    56         nan    -nan    -nan  1.00  0.00           H  
ATOM    783  HG3 PRO    56         nan    -nan    -nan  1.00  0.00           H  
ATOM    784  CB  PRO    56         nan    -nan    -nan  1.00  0.00           C  
ATOM    785  HB2 PRO    56         nan    -nan    -nan  1.00  0.00           H  
ATOM    786  HB3 PRO    56         nan    -nan    -nan  1.00  0.00           H  
ATOM    787  CA  PRO    56         nan    -nan    -nan  1.00  0.00           C  
ATOM    788  HA  PRO    56         nan    -nan    -nan  1.00  0.00           H  
ATOM    789  C   PRO    56         nan    -nan    -nan  1.00  0.00           C  
ATOM    790  O   PRO    56         nan    -nan    -nan  1.00  0.00           O  
ATOM    791  N   ASP    57         nan    -nan    -nan  1.00  0.00           N  
ATOM    792  H   ASP    57         nan    -nan    -nan  1.00  0.00           H  
ATOM    793  CA  ASP    57         nan    -nan    -nan  1.00  0.00           C  
ATOM    794  HA  ASP    57         nan    -nan    -nan  1.00  0.00           H  
ATOM    795  CB  ASP    57         nan    -nan    -nan  1.00  0.00           C  
ATOM    796  HB2 ASP    57         nan    -nan    -nan  1.00  0.00           H  
ATOM    797  HB3 ASP    57         nan    -nan    -nan  1.00  0.00           H  
ATOM    798  CG  ASP    57         nan    -nan    -nan  1.00  0.00           C  
ATOM    799  OD1 ASP    57         nan    -nan    -nan  1.00  0.00           O  
ATOM    800  OD2 ASP    57         nan    -nan    -nan  1.00  0.00           O  
ATOM    801  C   ASP    57         nan    -nan    -nan  1.00  0.00           C  
ATOM    802  O   ASP    57         nan    -nan    -nan  1.00  0.00           O  
ATOM    803  N   SER    58         nan    -nan    -nan  1.00  0.00           N  
ATOM    804  H   SER    58         nan    -nan    -nan  1.00  0.00           H  
ATOM    805  CA  SER    58         nan    -nan    -nan  1.00  0.00           C  
ATOM    806  HA  SER    58         nan    -nan    -nan  1.00  0.00           H  
ATOM    807  CB  SER    58         nan    -nan    -nan  1.00  0.00           C  
ATOM    808  HB2 SER    58         nan    -nan    -nan  1.00  0.00           H  
ATOM    809  HB3 SER    58         nan    -nan    -nan  1.00  0.00           H  
ATOM    810  OG  SER    58         nan    -nan    -nan  1.00  0.00           O  
ATOM    811  HG  SER    58         nan    -nan    -nan  1.00  0.00           H  
ATOM    812  C   SER    58         nan    -nan    -nan  1.00  0.00           C  
ATOM    813  O   SER    58         nan    -nan    -nan  1.00  0.00           O  
ATOM    814  N   ARG    59         nan    -nan    -nan  1.00  0.00           N  
ATOM    815  H   ARG    59         nan    -nan    -nan  1.00  0.00           H  
ATOM    816  CA  ARG    59         nan    -nan    -nan  1.00  0.00           C  
ATOM    817  HA  ARG    59         nan    -nan    -nan  1.00  0.00           H  
ATOM    818  CB  ARG    59         nan    -nan    -nan  1.00  0.00           C  
ATOM    819  HB2 ARG    59         nan    -nan    -nan  1.00  0.00           H  
ATOM    820  HB3 ARG    59         nan    -nan    -nan  1.00  0.00           H  
ATOM    821  CG  ARG    59         nan    -nan    -nan  1.00  0.00           C  
ATOM    822  HG2 ARG    59         nan    -nan    -nan  1.00  0.00           H  
ATOM    823  HG3 ARG    59         nan    -nan    -nan  1.00  0.00           H  
ATOM    824  CD  ARG    59         nan    -nan    -nan  1.00  0.00           C  
ATOM    825  HD2 ARG    59         nan    -nan    -nan  1.00  0.00           H  
ATOM    826  HD3 ARG    59         nan    -nan    -nan  1.00  0.00           H  
ATOM    827  NE  ARG    59         nan    -nan    -nan  1.00  0.00           N  
ATOM    828  HE  ARG    59         nan    -nan    -nan  1.00  0.00           H  
ATOM    829  CZ  ARG    59         nan    -nan    -nan  1.00  0.00           C  
ATOM    830  NH1 ARG    59         nan    -nan    -nan  1.00  0.00           N  
ATOM    831 HH11 ARG    59         nan    -nan    -nan  1.00  0.00           H  
ATOM    832 HH12 ARG    59         nan    -nan    -nan  1.00  0.00           H  
ATOM    833  NH2 ARG    59         nan    -nan    -nan  1.00  0.00           N  
ATOM    834 HH21 ARG    59         nan    -nan    -nan  1.00  0.00           H  
ATOM    835 HH22 ARG    59         nan    -nan    -nan  1.00  0.00           H  
ATOM    836  C   ARG    59         nan    -nan    -nan  1.00  0.00           C  
ATOM    837  O   ARG    59         nan    -nan    -nan  1.00  0.00           O  
ATOM    838  N   SER    60         nan    -nan    -nan  1.00  0.00           N  
ATOM    839  H   SER    60         nan    -nan    -nan  1.00  0.00           H  
ATOM    840  CA  SER    60         nan    -nan    -nan  1.00  0.00           C  
ATOM    841  HA  SER    60         nan    -nan    -nan  1.00  0.00           H  
ATOM    842  CB  SER    60         nan    -nan    -nan  1.00  0.00           C  
ATOM    843  HB2 SER    60         nan    -nan    -nan  1.00  0.00           H  
ATOM    844  HB3 SER    60         nan    -nan    -nan  1.00  0.00           H  
ATOM    845  OG  SER    60         nan    -nan    -nan  1.00  0.00           O  
ATOM    846  HG  SER    60         nan    -nan    -nan  1.00  0.00           H  
ATOM    847  C   SER    60         nan    -nan    -nan  1.00  0.00           C  
ATOM    848  O   SER    60         nan    -nan    -nan  1.00  0.00           O  
ATOM    849  N   LEU    61         nan    -nan    -nan  1.00  0.00           N  
ATOM    850  H   LEU    61         nan    -nan    -nan  1.00  0.00           H  
ATOM    851  CA  LEU    61         nan    -nan    -nan  1.00  0.00           C  
ATOM    852  HA  LEU    61         nan    -nan    -nan  1.00  0.00           H  
ATOM    853  CB  LEU    61         nan    -nan    -nan  1.00  0.00           C  
ATOM    854  HB2 LEU    61         nan    -nan    -nan  1.00  0.00           H  
ATOM    855  HB3 LEU    61         nan    -nan    -nan  1.00  0.00           H  
ATOM    856  CG  LEU    61         nan    -nan    -nan  1.00  0.00           C  
ATOM    857  HG  LEU    61         nan    -nan    -nan  1.00  0.00           H  
ATOM    858  CD1 LEU    61         nan    -nan    -nan  1.00  0.00           C  
ATOM    859 HD11 LEU    61         nan    -nan    -nan  1.00  0.00           H  
ATOM    860 HD12 LEU    61         nan    -nan    -nan  1.00  0.00           H  
ATOM    861 HD13 LEU    61         nan    -nan    -nan  1.00  0.00           H  
ATOM    862  CD2 LEU    61         nan    -nan    -nan  1.00  0.00           C  
ATOM    863 HD21 LEU    61         nan    -nan    -nan  1.00  0.00           H  
ATOM    864 HD22 LEU    61         nan    -nan    -nan  1.00  0.00           H  
ATOM    865 HD23 LEU    61         nan    -nan    -nan  1.00  0.00           H  
ATOM    866  C   LEU    61         nan    -nan    -nan  1.00  0.00           C  
ATOM    867  O   LEU    61         nan    -nan    -nan  1.00  0.00           O  
ATOM    868  N   ALA    62         nan    -nan    -nan  1.00  0.00           N  
ATOM    869  H   ALA    62         nan    -nan    -nan  1.00  0.00           H  
ATOM    870  CA  ALA    62         nan    -nan    -nan  1.00  0.00           C  
ATOM    871  HA  ALA    62         nan    -nan    -nan  1.00  0.00           H  
ATOM    872  CB  ALA    62         nan    -nan    -nan  1.00  0.00           C  
ATOM    873  HB1 ALA    62         nan    -nan    -nan  1.00  0.00           H  
ATOM    874  HB2 ALA    62         nan    -nan    -nan  1.00  0.00           H  
ATOM    875  HB3 ALA    62         nan    -nan    -nan  1.00  0.00           H  
ATOM    876  C   ALA    62         nan    -nan    -nan  1.00  0.00           C  
ATOM    877  O   ALA    62         nan    -nan    -nan  1.00  0.00           O  
ATOM    878  N   GLN    63         nan    -nan    -nan  1.00  0.00           N  
ATOM    879  H   GLN    63         nan    -nan    -nan  1.00  0.00           H  
ATOM    880  CA  GLN    63         nan    -nan    -nan  1.00  0.00           C  
ATOM    881  HA  GLN    63         nan    -nan    -nan  1.00  0.00           H  
ATOM    882  CB  GLN    63         nan    -nan    -nan  1.00  0.00           C  
ATOM    883  HB2 GLN    63         nan    -nan    -nan  1.00  0.00           H  
ATOM    884  HB3 GLN    63         nan    -nan    -nan  1.00  0.00           H  
ATOM    885  CG  GLN    63         nan    -nan    -nan  1.00  0.00           C  
ATOM    886  HG2 GLN    63         nan    -nan    -nan  1.00  0.00           H  
ATOM    887  HG3 GLN    63         nan    -nan    -nan  1.00  0.00           H  
ATOM    888  CD  GLN    63         nan    -nan    -nan  1.00  0.00           C  
ATOM    889  OE1 GLN    63         nan    -nan    -nan  1.00  0.00           O  
ATOM    890  NE2 GLN    63         nan    -nan    -nan  1.00  0.00           N  
ATOM    891 HE21 GLN    63         nan    -nan    -nan  1.00  0.00           H  
ATOM    892 HE22 GLN    63         nan    -nan    -nan  1.00  0.00           H  
ATOM    893  C   GLN    63         nan    -nan    -nan  1.00  0.00           C  
ATOM    894  O   GLN    63         nan    -nan    -nan  1.00  0.00           O  
ATOM    895  N   ARG    64         nan    -nan    -nan  1.00  0.00           N  
ATOM    896  H   ARG    64         nan    -nan    -nan  1.00  0.00           H  
ATOM    897  CA  ARG    64         nan    -nan    -nan  1.00  0.00           C  
ATOM    898  HA  ARG    64         nan    -nan    -nan  1.00  0.00           H  
ATOM    899  CB  ARG    64         nan    -nan    -nan  1.00  0.00           C  
ATOM    900  HB2 ARG    64         nan    -nan    -nan  1.00  0.00           H  
ATOM    901  HB3 ARG    64         nan    -nan    -nan  1.00  0.00           H  
ATOM    902  CG  ARG    64         nan    -nan    -nan  1.00  0.00           C  
ATOM    903  HG2 ARG    64         nan    -nan    -nan  1.00  0.00           H  
ATOM    904  HG3 ARG    64         nan    -nan    -nan  1.00  0.00           H  
ATOM    905  CD  ARG    64         nan    -nan    -nan  1.00  0.00           C  
ATOM    906  HD2 ARG    64         nan    -nan    -nan  1.00  0.00           H  
ATOM    907  HD3 ARG    64         nan    -nan    -nan  1.00  0.00           H  
ATOM    908  NE  ARG    64         nan    -nan    -nan  1.00  0.00           N  
ATOM    909  HE  ARG    64         nan    -nan    -nan  1.00  0.00           H  
ATOM    910  CZ  ARG    64         nan    -nan    -nan  1.00  0.00           C  
ATOM    911  NH1 ARG    64         nan    -nan    -nan  1.00  0.00           N  
ATOM    912 HH11 ARG    64         nan    -nan    -nan  1.00  0.00           H  
ATOM    913 HH12 ARG    64         nan    -nan    -nan  1.00  0.00           H  
ATOM    914  NH2 ARG    64         nan    -nan    -nan  1.00  0.00           N  
ATOM    915 HH21 ARG    64         nan    -nan    -nan  1.00  0.00           H  
ATOM    916 HH22 ARG    64         nan    -nan    -nan  1.00  0.00           H  
ATOM    917  C   ARG    64         nan    -nan    -nan  1.00  0.00           C  
ATOM    918  O   ARG    64         nan    -nan    -nan  1.00  0.00           O  
ATOM    919  N   ALA    65         nan    -nan    -nan  1.00  0.00           N  
ATOM    920  H   ALA    65         nan    -nan    -nan  1.00  0.00           H  
ATOM    921  CA  ALA    65         nan    -nan    -nan  1.00  0.00           C  
ATOM    922  HA  ALA    65         nan    -nan    -nan  1.00  0.00           H  
ATOM    923  CB  ALA    65         nan    -nan    -nan  1.00  0.00           C  
ATOM    924  HB1 ALA    65         nan    -nan    -nan  1.00  0.00           H  
ATOM    925  HB2 ALA    65         nan    -nan    -nan  1.00  0.00           H  
ATOM    926  HB3 ALA    65         nan    -nan    -nan  1.00  0.00           H  
ATOM    927  C   ALA    65         nan    -nan    -nan  1.00  0.00           C  
ATOM    928  O   ALA    65         nan    -nan    -nan  1.00  0.00           O  
ATOM    929  N   SER    66         nan    -nan    -nan  1.00  0.00           N  
ATOM    930  H   SER    66         nan    -nan    -nan  1.00  0.00           H  
ATOM    931  CA  SER    66         nan    -nan    -nan  1.00  0.00           C  
ATOM    932  HA  SER    66         nan    -nan    -nan  1.00  0.00           H  
ATOM    933  CB  SER    66         nan    -nan    -nan  1.00  0.00           C  
ATOM    934  HB2 SER    66         nan    -nan    -nan  1.00  0.00           H  
ATOM    935  HB3 SER    66         nan    -nan    -nan  1.00  0.00           H  
ATOM    936  OG  SER    66         nan    -nan    -nan  1.00  0.00           O  
ATOM    937  HG  SER    66         nan    -nan    -nan  1.00  0.00           H  
ATOM    938  C   SER    66         nan    -nan    -nan  1.00  0.00           C  
ATOM    939  O   SER    66         nan    -nan    -nan  1.00  0.00           O  
ATOM    940  N   GLU    67         nan    -nan    -nan  1.00  0.00           N  
ATOM    941  H   GLU    67         nan    -nan    -nan  1.00  0.00           H  
ATOM    942  CA  GLU    67         nan    -nan    -nan  1.00  0.00           C  
ATOM    943  HA  GLU    67         nan    -nan    -nan  1.00  0.00           H  
ATOM    944  CB  GLU    67         nan    -nan    -nan  1.00  0.00           C  
ATOM    945  HB2 GLU    67         nan    -nan    -nan  1.00  0.00           H  
ATOM    946  HB3 GLU    67         nan    -nan    -nan  1.00  0.00           H  
ATOM    947  CG  GLU    67         nan    -nan    -nan  1.00  0.00           C  
ATOM    948  HG2 GLU    67         nan    -nan    -nan  1.00  0.00           H  
ATOM    949  HG3 GLU    67         nan    -nan    -nan  1.00  0.00           H  
ATOM    950  CD  GLU    67         nan    -nan    -nan  1.00  0.00           C  
ATOM    951  OE1 GLU    67         nan    -nan    -nan  1.00  0.00           O  
ATOM    952  OE2 GLU    67         nan    -nan    -nan  1.00  0.00           O  
ATOM    953  C   GLU    67         nan    -nan    -nan  1.00  0.00           C  
ATOM    954  O   GLU    67         nan    -nan    -nan  1.00  0.00           O  
ATOM    955  N   GLY    68         nan    -nan    -nan  1.00  0.00           N  
ATOM    956  H   GLY    68         nan    -nan    -nan  1.00  0.00           H  
ATOM    957  CA  GLY    68         nan    -nan    -nan  1.00  0.00           C  
ATOM    958  HA2 GLY    68         nan    -nan    -nan  1.00  0.00           H  
ATOM    959  HA3 GLY    68         nan    -nan    -nan  1.00  0.00           H  
ATOM    960  C   GLY    68         nan    -nan    -nan  1.00  0.00           C  
ATOM    961  O   GLY    68         nan    -nan    -nan  1.00  0.00           O  
ATOM    962  N   PRO    69         nan    -nan    -nan  1.00  0.00           N  
ATOM    963  CD  PRO    69         nan    -nan    -nan  1.00  0.00           C  
ATOM    964  HD2 PRO    69         nan    -nan    -nan  1.00  0.00           H  
ATOM    965  HD3 PRO    69         nan    -nan    -nan  1.00  0.00           H  
ATOM    966  CG  PRO    69         nan    -nan    -nan  1.00  0.00           C  
ATOM    967  HG2 PRO    69         nan    -nan    -nan  1.00  0.00           H  
ATOM    968  HG3 PRO    69         nan    -nan    -nan  1.00  0.00           H  
ATOM    969  CB  PRO    69         nan    -nan    -nan  1.00  0.00           C  
ATOM    970  HB2 PRO    69         nan    -nan    -nan  1.00  0.00           H  
ATOM    971  HB3 PRO    69         nan    -nan    -nan  1.00  0.00           H  
ATOM    972  CA  PRO    69         nan    -nan    -nan  1.00  0.00           C  
ATOM    973  HA  PRO    69         nan    -nan    -nan  1.00  0.00           H  
ATOM    974  C   PRO    69         nan    -nan    -nan  1.00  0.00           C  
ATOM    975  O   PRO    69         nan    -nan    -nan  1.00  0.00           O  
ATOM    976  N   GLY    70         nan    -nan    -nan  1.00  0.00           N  
ATOM    977  H   GLY    70         nan    -nan    -nan  1.00  0.00           H  
ATOM    978  CA  GLY    70         nan    -nan    -nan  1.00  0.00           C  
ATOM    979  HA2 GLY    70         nan    -nan    -nan  1.00  0.00           H  
ATOM    980  HA3 GLY    70         nan    -nan    -nan  1.00  0.00           H  
ATOM    981  C   GLY    70         nan    -nan    -nan  1.00  0.00           C  
ATOM    982  O   GLY    70         nan    -nan    -nan  1.00  0.00           O  
ATOM    983  N   ALA    71         nan    -nan    -nan  1.00  0.00           N  
ATOM    984  H   ALA    71         nan    -nan    -nan  1.00  0.00           H  
ATOM    985  CA  ALA    71         nan    -nan    -nan  1.00  0.00           C  
ATOM    986  HA  ALA    71         nan    -nan    -nan  1.00  0.00           H  
ATOM    987  CB  ALA    71         nan    -nan    -nan  1.00  0.00           C  
ATOM    988  HB1 ALA    71         nan    -nan    -nan  1.00  0.00           H  
ATOM    989  HB2 ALA    71         nan    -nan    -nan  1.00  0.00           H  
ATOM    990  HB3 ALA    71         nan    -nan    -nan  1.00  0.00           H  
ATOM    991  C   ALA    71         nan    -nan    -nan  1.00  0.00           C  
ATOM    992  O   ALA    71         nan    -nan    -nan  1.00  0.00           O  
ATOM    993  N   GLY    72         nan    -nan    -nan  1.00  0.00           N  
ATOM    994  H   GLY    72         nan    -nan    -nan  1.00  0.00           H  
ATOM    995  CA  GLY    72         nan    -nan    -nan  1.00  0.00           C  
ATOM    996  HA2 GLY    72         nan    -nan    -nan  1.00  0.00           H  
ATOM    997  HA3 GLY    72         nan    -nan    -nan  1.00  0.00           H  
ATOM    998  C   GLY    72         nan    -nan    -nan  1.00  0.00           C  
ATOM    999  O   GLY    72         nan    -nan    -nan  1.00  0.00           O  
ATOM   1000  N   ALA    73         nan    -nan    -nan  1.00  0.00           N  
ATOM   1001  H   ALA    73         nan    -nan    -nan  1.00  0.00           H  
ATOM   1002  CA  ALA    73         nan    -nan    -nan  1.00  0.00           C  
ATOM   1003  HA  ALA    73         nan    -nan    -nan  1.00  0.00           H  
ATOM   1004  CB  ALA    73         nan    -nan    -nan  1.00  0.00           C  
ATOM   1005  HB1 ALA    73         nan    -nan    -nan  1.00  0.00           H  
ATOM   1006  HB2 ALA    73         nan    -nan    -nan  1.00  0.00           H  
ATOM   1007  HB3 ALA    73         nan    -nan    -nan  1.00  0.00           H  
ATOM   1008  C   ALA    73         nan    -nan    -nan  1.00  0.00           C  
ATOM   1009  O   ALA    73         nan    -nan    -nan  1.00  0.00           O  
ATOM   1010  N   ALA    74         nan    -nan    -nan  1.00  0.00           N  
ATOM   1011  H   ALA    74         nan    -nan    -nan  1.00  0.00           H  
ATOM   1012  CA  ALA    74         nan    -nan    -nan  1.00  0.00           C  
ATOM   1013  HA  ALA    74         nan    -nan    -nan  1.00  0.00           H  
ATOM   1014  CB  ALA    74         nan    -nan    -nan  1.00  0.00           C  
ATOM   1015  HB1 ALA    74         nan    -nan    -nan  1.00  0.00           H  
ATOM   1016  HB2 ALA    74         nan    -nan    -nan  1.00  0.00           H  
ATOM   1017  HB3 ALA    74         nan    -nan    -nan  1.00  0.00           H  
ATOM   1018  C   ALA    74         nan    -nan    -nan  1.00  0.00           C  
ATOM   1019  O   ALA    74         nan    -nan    -nan  1.00  0.00           O  
ATOM   1020  N   THR    75         nan    -nan    -nan  1.00  0.00           N  
ATOM   1021  H   THR    75         nan    -nan    -nan  1.00  0.00           H  
ATOM   1022  CA  THR    75         nan    -nan    -nan  1.00  0.00           C  
ATOM   1023  HA  THR    75         nan    -nan    -nan  1.00  0.00           H  
ATOM   1024  CB  THR    75         nan    -nan    -nan  1.00  0.00           C  
ATOM   1025  HB  THR    75         nan    -nan    -nan  1.00  0.00           H  
ATOM   1026  CG2 THR    75         nan    -nan    -nan  1.00  0.00           C  
ATOM   1027 HG21 THR    75         nan    -nan    -nan  1.00  0.00           H  
ATOM   1028 HG22 THR    75         nan    -nan    -nan  1.00  0.00           H  
ATOM   1029 HG23 THR    75         nan    -nan    -nan  1.00  0.00           H  
ATOM   1030  OG1 THR    75         nan    -nan    -nan  1.00  0.00           O  
ATOM   1031  HG1 THR    75         nan    -nan    -nan  1.00  0.00           H  
ATOM   1032  C   THR    75         nan    -nan    -nan  1.00  0.00           C  
ATOM   1033  O   THR    75         nan    -nan    -nan  1.00  0.00           O  
ATOM   1034  N   VAL    76         nan    -nan    -nan  1.00  0.00           N  
ATOM   1035  H   VAL    76         nan    -nan    -nan  1.00  0.00           H  
ATOM   1036  CA  VAL    76         nan    -nan    -nan  1.00  0.00           C  
ATOM   1037  HA  VAL    76         nan    -nan    -nan  1.00  0.00           H  
ATOM   1038  CB  VAL    76         nan    -nan    -nan  1.00  0.00           C  
ATOM   1039  HB  VAL    76         nan    -nan    -nan  1.00  0.00           H  
ATOM   1040  CG1 VAL    76         nan    -nan    -nan  1.00  0.00           C  
ATOM   1041 HG11 VAL    76         nan    -nan    -nan  1.00  0.00           H  
ATOM   1042 HG12 VAL    76         nan    -nan    -nan  1.00  0.00           H  
ATOM   1043 HG13 VAL    76         nan    -nan    -nan  1.00  0.00           H  
ATOM   1044  CG2 VAL    76         nan    -nan    -nan  1.00  0.00           C  
ATOM   1045 HG21 VAL    76         nan    -nan    -nan  1.00  0.00           H  
ATOM   1046 HG22 VAL    76         nan    -nan    -nan  1.00  0.00           H  
ATOM   1047 HG23 VAL    76         nan    -nan    -nan  1.00  0.00           H  
ATOM   1048  C   VAL    76         nan    -nan    -nan  1.00  0.00           C  
ATOM   1049  O   VAL    76         nan    -nan    -nan  1.00  0.00           O  
ATOM   1050  N   ASN    77         nan    -nan    -nan  1.00  0.00           N  
ATOM   1051  H   ASN    77         nan    -nan    -nan  1.00  0.00           H  
ATOM   1052  CA  ASN    77         nan    -nan    -nan  1.00  0.00           C  
ATOM   1053  HA  ASN    77         nan    -nan    -nan  1.00  0.00           H  
ATOM   1054  CB  ASN    77         nan    -nan    -nan  1.00  0.00           C  
ATOM   1055  HB2 ASN    77         nan    -nan    -nan  1.00  0.00           H  
ATOM   1056  HB3 ASN    77         nan    -nan    -nan  1.00  0.00           H  
ATOM   1057  CG  ASN    77         nan    -nan    -nan  1.00  0.00           C  
ATOM   1058  OD1 ASN    77         nan    -nan    -nan  1.00  0.00           O  
ATOM   1059  ND2 ASN    77         nan    -nan    -nan  1.00  0.00           N  
ATOM   1060 HD21 ASN    77         nan    -nan    -nan  1.00  0.00           H  
ATOM   1061 HD22 ASN    77         nan    -nan    -nan  1.00  0.00           H  
ATOM   1062  C   ASN    77         nan    -nan    -nan  1.00  0.00           C  
ATOM   1063  O   ASN    77         nan    -nan    -nan  1.00  0.00           O  
ATOM   1064  N   SER    78         nan    -nan    -nan  1.00  0.00           N  
ATOM   1065  H   SER    78         nan    -nan    -nan  1.00  0.00           H  
ATOM   1066  CA  SER    78         nan    -nan    -nan  1.00  0.00           C  
ATOM   1067  HA  SER    78         nan    -nan    -nan  1.00  0.00           H  
ATOM   1068  CB  SER    78         nan    -nan    -nan  1.00  0.00           C  
ATOM   1069  HB2 SER    78         nan    -nan    -nan  1.00  0.00           H  
ATOM   1070  HB3 SER    78         nan    -nan    -nan  1.00  0.00           H  
ATOM   1071  OG  SER    78         nan    -nan    -nan  1.00  0.00           O  
ATOM   1072  HG  SER    78         nan    -nan    -nan  1.00  0.00           H  
ATOM   1073  C   SER    78         nan    -nan    -nan  1.00  0.00           C  
ATOM   1074  O   SER    78         nan    -nan    -nan  1.00  0.00           O  
ATOM   1075  N   PRO    79         nan    -nan    -nan  1.00  0.00           N  
ATOM   1076  CD  PRO    79         nan    -nan    -nan  1.00  0.00           C  
ATOM   1077  HD2 PRO    79         nan    -nan    -nan  1.00  0.00           H  
ATOM   1078  HD3 PRO    79         nan    -nan    -nan  1.00  0.00           H  
ATOM   1079  CG  PRO    79         nan    -nan    -nan  1.00  0.00           C  
ATOM   1080  HG2 PRO    79         nan    -nan    -nan  1.00  0.00           H  
ATOM   1081  HG3 PRO    79         nan    -nan    -nan  1.00  0.00           H  
ATOM   1082  CB  PRO    79         nan    -nan    -nan  1.00  0.00           C  
ATOM   1083  HB2 PRO    79         nan    -nan    -nan  1.00  0.00           H  
ATOM   1084  HB3 PRO    79         nan    -nan    -nan  1.00  0.00           H  
ATOM   1085  CA  PRO    79         nan    -nan    -nan  1.00  0.00           C  
ATOM   1086  HA  PRO    79         nan    -nan    -nan  1.00  0.00           H  
ATOM   1087  C   PRO    79         nan    -nan    -nan  1.00  0.00           C  
ATOM   1088  O   PRO    79         nan    -nan    -nan  1.00  0.00           O  
ATOM   1089  N   GLY    80         nan    -nan    -nan  1.00  0.00           N  
ATOM   1090  H   GLY    80         nan    -nan    -nan  1.00  0.00           H  
ATOM   1091  CA  GLY    80         nan    -nan    -nan  1.00  0.00           C  
ATOM   1092  HA2 GLY    80         nan    -nan    -nan  1.00  0.00           H  
ATOM   1093  HA3 GLY    80         nan    -nan    -nan  1.00  0.00           H  
ATOM   1094  C   GLY    80         nan    -nan    -nan  1.00  0.00           C  
ATOM   1095  O   GLY    80         nan    -nan    -nan  1.00  0.00           O  
ATOM   1096  N   ALA    81         nan    -nan    -nan  1.00  0.00           N  
ATOM   1097  H   ALA    81         nan    -nan    -nan  1.00  0.00           H  
ATOM   1098  CA  ALA    81         nan    -nan    -nan  1.00  0.00           C  
ATOM   1099  HA  ALA    81         nan    -nan    -nan  1.00  0.00           H  
ATOM   1100  CB  ALA    81         nan    -nan    -nan  1.00  0.00           C  
ATOM   1101  HB1 ALA    81         nan    -nan    -nan  1.00  0.00           H  
ATOM   1102  HB2 ALA    81         nan    -nan    -nan  1.00  0.00           H  
ATOM   1103  HB3 ALA    81         nan    -nan    -nan  1.00  0.00           H  
ATOM   1104  C   ALA    81         nan    -nan    -nan  1.00  0.00           C  
ATOM   1105  O   ALA    81         nan    -nan    -nan  1.00  0.00           O  
ATOM   1106  N   VAL    82         nan    -nan    -nan  1.00  0.00           N  
ATOM   1107  H   VAL    82         nan    -nan    -nan  1.00  0.00           H  
ATOM   1108  CA  VAL    82         nan    -nan    -nan  1.00  0.00           C  
ATOM   1109  HA  VAL    82         nan    -nan    -nan  1.00  0.00           H  
ATOM   1110  CB  VAL    82         nan    -nan    -nan  1.00  0.00           C  
ATOM   1111  HB  VAL    82         nan    -nan    -nan  1.00  0.00           H  
ATOM   1112  CG1 VAL    82         nan    -nan    -nan  1.00  0.00           C  
ATOM   1113 HG11 VAL    82         nan    -nan    -nan  1.00  0.00           H  
ATOM   1114 HG12 VAL    82         nan    -nan    -nan  1.00  0.00           H  
ATOM   1115 HG13 VAL    82         nan    -nan    -nan  1.00  0.00           H  
ATOM   1116  CG2 VAL    82         nan    -nan    -nan  1.00  0.00           C  
ATOM   1117 HG21 VAL    82         nan    -nan    -nan  1.00  0.00           H  
ATOM   1118 HG22 VAL    82         nan    -nan    -nan  1.00  0.00           H  
ATOM   1119 HG23 VAL    82         nan    -nan    -nan  1.00  0.00           H  
ATOM   1120  C   VAL    82         nan    -nan    -nan  1.00  0.00           C  
ATOM   1121  O   VAL    82         nan    -nan    -nan  1.00  0.00           O  
ATOM   1122  N   LYS    83         nan    -nan    -nan  1.00  0.00           N  
ATOM   1123  H   LYS    83         nan    -nan    -nan  1.00  0.00           H  
ATOM   1124  CA  LYS    83         nan    -nan    -nan  1.00  0.00           C  
ATOM   1125  HA  LYS    83         nan    -nan    -nan  1.00  0.00           H  
ATOM   1126  CB  LYS    83         nan    -nan    -nan  1.00  0.00           C  
ATOM   1127  HB2 LYS    83         nan    -nan    -nan  1.00  0.00           H  
ATOM   1128  HB3 LYS    83         nan    -nan    -nan  1.00  0.00           H  
ATOM   1129  CG  LYS    83         nan    -nan    -nan  1.00  0.00           C  
ATOM   1130  HG2 LYS    83         nan    -nan    -nan  1.00  0.00           H  
ATOM   1131  HG3 LYS    83         nan    -nan    -nan  1.00  0.00           H  
ATOM   1132  CD  LYS    83         nan    -nan    -nan  1.00  0.00           C  
ATOM   1133  HD2 LYS    83         nan    -nan    -nan  1.00  0.00           H  
ATOM   1134  HD3 LYS    83         nan    -nan    -nan  1.00  0.00           H  
ATOM   1135  CE  LYS    83         nan    -nan    -nan  1.00  0.00           C  
ATOM   1136  HE2 LYS    83         nan    -nan    -nan  1.00  0.00           H  
ATOM   1137  HE3 LYS    83         nan    -nan    -nan  1.00  0.00           H  
ATOM   1138  NZ  LYS    83         nan    -nan    -nan  1.00  0.00           N  
ATOM   1139  HZ1 LYS    83         nan    -nan    -nan  1.00  0.00           H  
ATOM   1140  HZ2 LYS    83         nan    -nan    -nan  1.00  0.00           H  
ATOM   1141  HZ3 LYS    83         nan    -nan    -nan  1.00  0.00           H  
ATOM   1142  C   LYS    83         nan    -nan    -nan  1.00  0.00           C  
ATOM   1143  O   LYS    83         nan    -nan    -nan  1.00  0.00           O  
ATOM   1144  N   SER    84         nan    -nan    -nan  1.00  0.00           N  
ATOM   1145  H   SER    84         nan    -nan    -nan  1.00  0.00           H  
ATOM   1146  CA  SER    84         nan    -nan    -nan  1.00  0.00           C  
ATOM   1147  HA  SER    84         nan    -nan    -nan  1.00  0.00           H  
ATOM   1148  CB  SER    84         nan    -nan    -nan  1.00  0.00           C  
ATOM   1149  HB2 SER    84         nan    -nan    -nan  1.00  0.00           H  
ATOM   1150  HB3 SER    84         nan    -nan    -nan  1.00  0.00           H  
ATOM   1151  OG  SER    84         nan    -nan    -nan  1.00  0.00           O  
ATOM   1152  HG  SER    84         nan    -nan    -nan  1.00  0.00           H  
ATOM   1153  C   SER    84         nan    -nan    -nan  1.00  0.00           C  
ATOM   1154  O   SER    84         nan    -nan    -nan  1.00  0.00           O  
ATOM   1155  N   GLY    85         nan    -nan    -nan  1.00  0.00           N  
ATOM   1156  H   GLY    85         nan    -nan    -nan  1.00  0.00           H  
ATOM   1157  CA  GLY    85         nan    -nan    -nan  1.00  0.00           C  
ATOM   1158  HA2 GLY    85         nan    -nan    -nan  1.00  0.00           H  
ATOM   1159  HA3 GLY    85         nan    -nan    -nan  1.00  0.00           H  
ATOM   1160  C   GLY    85         nan    -nan    -nan  1.00  0.00           C  
ATOM   1161  O   GLY    85         nan    -nan    -nan  1.00  0.00           O  
ATOM   1162  N   GLU    86         nan    -nan    -nan  1.00  0.00           N  
ATOM   1163  H   GLU    86         nan    -nan    -nan  1.00  0.00           H  
ATOM   1164  CA  GLU    86         nan    -nan    -nan  1.00  0.00           C  
ATOM   1165  HA  GLU    86         nan    -nan    -nan  1.00  0.00           H  
ATOM   1166  CB  GLU    86         nan    -nan    -nan  1.00  0.00           C  
ATOM   1167  HB2 GLU    86         nan    -nan    -nan  1.00  0.00           H  
ATOM   1168  HB3 GLU    86         nan    -nan    -nan  1.00  0.00           H  
ATOM   1169  CG  GLU    86         nan    -nan    -nan  1.00  0.00           C  
ATOM   1170  HG2 GLU    86         nan    -nan    -nan  1.00  0.00           H  
ATOM   1171  HG3 GLU    86         nan    -nan    -nan  1.00  0.00           H  
ATOM   1172  CD  GLU    86         nan    -nan    -nan  1.00  0.00           C  
ATOM   1173  OE1 GLU    86         nan    -nan    -nan  1.00  0.00           O  
ATOM   1174  OE2 GLU    86         nan    -nan    -nan  1.00  0.00           O  
ATOM   1175  C   GLU    86         nan    -nan    -nan  1.00  0.00           C  
ATOM   1176  O   GLU    86         nan    -nan    -nan  1.00  0.00           O  
ATOM   1177  N   ARG    87         nan    -nan    -nan  1.00  0.00           N  
ATOM   1178  H   ARG    87         nan    -nan    -nan  1.00  0.00           H  
ATOM   1179  CA  ARG    87         nan    -nan    -nan  1.00  0.00           C  
ATOM   1180  HA  ARG    87         nan    -nan    -nan  1.00  0.00           H  
ATOM   1181  CB  ARG    87         nan    -nan    -nan  1.00  0.00           C  
ATOM   1182  HB2 ARG    87         nan    -nan    -nan  1.00  0.00           H  
ATOM   1183  HB3 ARG    87         nan    -nan    -nan  1.00  0.00           H  
ATOM   1184  CG  ARG    87         nan    -nan    -nan  1.00  0.00           C  
ATOM   1185  HG2 ARG    87         nan    -nan    -nan  1.00  0.00           H  
ATOM   1186  HG3 ARG    87         nan    -nan    -nan  1.00  0.00           H  
ATOM   1187  CD  ARG    87         nan    -nan    -nan  1.00  0.00           C  
ATOM   1188  HD2 ARG    87         nan    -nan    -nan  1.00  0.00           H  
ATOM   1189  HD3 ARG    87         nan    -nan    -nan  1.00  0.00           H  
ATOM   1190  NE  ARG    87         nan    -nan    -nan  1.00  0.00           N  
ATOM   1191  HE  ARG    87         nan    -nan    -nan  1.00  0.00           H  
ATOM   1192  CZ  ARG    87         nan    -nan    -nan  1.00  0.00           C  
ATOM   1193  NH1 ARG    87         nan    -nan    -nan  1.00  0.00           N  
ATOM   1194 HH11 ARG    87         nan    -nan    -nan  1.00  0.00           H  
ATOM   1195 HH12 ARG    87         nan    -nan    -nan  1.00  0.00           H  
ATOM   1196  NH2 ARG    87         nan    -nan    -nan  1.00  0.00           N  
ATOM   1197 HH21 ARG    87         nan    -nan    -nan  1.00  0.00           H  
ATOM   1198 HH22 ARG    87         nan    -nan    -nan  1.00  0.00           H  
ATOM   1199  C   ARG    87         nan    -nan    -nan  1.00  0.00           C  
ATOM   1200  O   ARG    87         nan    -nan    -nan  1.00  0.00           O  
ATOM   1201  N   ARG    88         nan    -nan    -nan  1.00  0.00           N  
ATOM   1202  H   ARG    88         nan    -nan    -nan  1.00  0.00           H  
ATOM   1203  CA  ARG    88         nan    -nan    -nan  1.00  0.00           C  
ATOM   1204  HA  ARG    88         nan    -nan    -nan  1.00  0.00           H  
ATOM   1205  CB  ARG    88         nan    -nan    -nan  1.00  0.00           C  
ATOM   1206  HB2 ARG    88         nan    -nan    -nan  1.00  0.00           H  
ATOM   1207  HB3 ARG    88         nan    -nan    -nan  1.00  0.00           H  
ATOM   1208  CG  ARG    88         nan    -nan    -nan  1.00  0.00           C  
ATOM   1209  HG2 ARG    88         nan    -nan    -nan  1.00  0.00           H  
ATOM   1210  HG3 ARG    88         nan    -nan    -nan  1.00  0.00           H  
ATOM   1211  CD  ARG    88         nan    -nan    -nan  1.00  0.00           C  
ATOM   1212  HD2 ARG    88         nan    -nan    -nan  1.00  0.00           H  
ATOM   1213  HD3 ARG    88         nan    -nan    -nan  1.00  0.00           H  
ATOM   1214  NE  ARG    88         nan    -nan    -nan  1.00  0.00           N  
ATOM   1215  HE  ARG    88         nan    -nan    -nan  1.00  0.00           H  
ATOM   1216  CZ  ARG    88         nan    -nan    -nan  1.00  0.00           C  
ATOM   1217  NH1 ARG    88         nan    -nan    -nan  1.00  0.00           N  
ATOM   1218 HH11 ARG    88         nan    -nan    -nan  1.00  0.00           H  
ATOM   1219 HH12 ARG    88         nan    -nan    -nan  1.00  0.00           H  
ATOM   1220  NH2 ARG    88         nan    -nan    -nan  1.00  0.00           N  
ATOM   1221 HH21 ARG    88         nan    -nan    -nan  1.00  0.00           H  
ATOM   1222 HH22 ARG    88         nan    -nan    -nan  1.00  0.00           H  
ATOM   1223  C   ARG    88         nan    -nan    -nan  1.00  0.00           C  
ATOM   1224  O   ARG    88         nan    -nan    -nan  1.00  0.00           O  
ATOM   1225  N   ALA    89         nan    -nan    -nan  1.00  0.00           N  
ATOM   1226  H   ALA    89         nan    -nan    -nan  1.00  0.00           H  
ATOM   1227  CA  ALA    89         nan    -nan    -nan  1.00  0.00           C  
ATOM   1228  HA  ALA    89         nan    -nan    -nan  1.00  0.00           H  
ATOM   1229  CB  ALA    89         nan    -nan    -nan  1.00  0.00           C  
ATOM   1230  HB1 ALA    89         nan    -nan    -nan  1.00  0.00           H  
ATOM   1231  HB2 ALA    89         nan    -nan    -nan  1.00  0.00           H  
ATOM   1232  HB3 ALA    89         nan    -nan    -nan  1.00  0.00           H  
ATOM   1233  C   ALA    89         nan    -nan    -nan  1.00  0.00           C  
ATOM   1234  O   ALA    89         nan    -nan    -nan  1.00  0.00           O  
ATOM   1235  N   ARG    90         nan    -nan    -nan  1.00  0.00           N  
ATOM   1236  H   ARG    90         nan    -nan    -nan  1.00  0.00           H  
ATOM   1237  CA  ARG    90         nan    -nan    -nan  1.00  0.00           C  
ATOM   1238  HA  ARG    90         nan    -nan    -nan  1.00  0.00           H  
ATOM   1239  CB  ARG    90         nan    -nan    -nan  1.00  0.00           C  
ATOM   1240  HB2 ARG    90         nan    -nan    -nan  1.00  0.00           H  
ATOM   1241  HB3 ARG    90         nan    -nan    -nan  1.00  0.00           H  
ATOM   1242  CG  ARG    90         nan    -nan    -nan  1.00  0.00           C  
ATOM   1243  HG2 ARG    90         nan    -nan    -nan  1.00  0.00           H  
ATOM   1244  HG3 ARG    90         nan    -nan    -nan  1.00  0.00           H  
ATOM   1245  CD  ARG    90         nan    -nan    -nan  1.00  0.00           C  
ATOM   1246  HD2 ARG    90         nan    -nan    -nan  1.00  0.00           H  
ATOM   1247  HD3 ARG    90         nan    -nan    -nan  1.00  0.00           H  
ATOM   1248  NE  ARG    90         nan    -nan    -nan  1.00  0.00           N  
ATOM   1249  HE  ARG    90         nan    -nan    -nan  1.00  0.00           H  
ATOM   1250  CZ  ARG    90         nan    -nan    -nan  1.00  0.00           C  
ATOM   1251  NH1 ARG    90         nan    -nan    -nan  1.00  0.00           N  
ATOM   1252 HH11 ARG    90         nan    -nan    -nan  1.00  0.00           H  
ATOM   1253 HH12 ARG    90         nan    -nan    -nan  1.00  0.00           H  
ATOM   1254  NH2 ARG    90         nan    -nan    -nan  1.00  0.00           N  
ATOM   1255 HH21 ARG    90         nan    -nan    -nan  1.00  0.00           H  
ATOM   1256 HH22 ARG    90         nan    -nan    -nan  1.00  0.00           H  
ATOM   1257  C   ARG    90         nan    -nan    -nan  1.00  0.00           C  
ATOM   1258  O   ARG    90         nan    -nan    -nan  1.00  0.00           O  
ATOM   1259  N   PRO    91         nan    -nan    -nan  1.00  0.00           N  
ATOM   1260  CD  PRO    91         nan    -nan    -nan  1.00  0.00           C  
ATOM   1261  HD2 PRO    91         nan    -nan    -nan  1.00  0.00           H  
ATOM   1262  HD3 PRO    91         nan    -nan    -nan  1.00  0.00           H  
ATOM   1263  CG  PRO    91         nan    -nan    -nan  1.00  0.00           C  
ATOM   1264  HG2 PRO    91         nan    -nan    -nan  1.00  0.00           H  
ATOM   1265  HG3 PRO    91         nan    -nan    -nan  1.00  0.00           H  
ATOM   1266  CB  PRO    91         nan    -nan    -nan  1.00  0.00           C  
ATOM   1267  HB2 PRO    91         nan    -nan    -nan  1.00  0.00           H  
ATOM   1268  HB3 PRO    91         nan    -nan    -nan  1.00  0.00           H  
ATOM   1269  CA  PRO    91         nan    -nan    -nan  1.00  0.00           C  
ATOM   1270  HA  PRO    91         nan    -nan    -nan  1.00  0.00           H  
ATOM   1271  C   PRO    91         nan    -nan    -nan  1.00  0.00           C  
ATOM   1272  O   PRO    91         nan    -nan    -nan  1.00  0.00           O  
ATOM   1273  N   GLY    92         nan    -nan    -nan  1.00  0.00           N  
ATOM   1274  H   GLY    92         nan    -nan    -nan  1.00  0.00           H  
ATOM   1275  CA  GLY    92         nan    -nan    -nan  1.00  0.00           C  
ATOM   1276  HA2 GLY    92         nan    -nan    -nan  1.00  0.00           H  
ATOM   1277  HA3 GLY    92         nan    -nan    -nan  1.00  0.00           H  
ATOM   1278  C   GLY    92         nan    -nan    -nan  1.00  0.00           C  
ATOM   1279  O   GLY    92         nan    -nan    -nan  1.00  0.00           O  
ATOM   1280  N   THR    93         nan    -nan    -nan  1.00  0.00           N  
ATOM   1281  H   THR    93         nan    -nan    -nan  1.00  0.00           H  
ATOM   1282  CA  THR    93         nan    -nan    -nan  1.00  0.00           C  
ATOM   1283  HA  THR    93         nan    -nan    -nan  1.00  0.00           H  
ATOM   1284  CB  THR    93         nan    -nan    -nan  1.00  0.00           C  
ATOM   1285  HB  THR    93         nan    -nan    -nan  1.00  0.00           H  
ATOM   1286  CG2 THR    93         nan    -nan    -nan  1.00  0.00           C  
ATOM   1287 HG21 THR    93         nan    -nan    -nan  1.00  0.00           H  
ATOM   1288 HG22 THR    93         nan    -nan    -nan  1.00  0.00           H  
ATOM   1289 HG23 THR    93         nan    -nan    -nan  1.00  0.00           H  
ATOM   1290  OG1 THR    93         nan    -nan    -nan  1.00  0.00           O  
ATOM   1291  HG1 THR    93         nan    -nan    -nan  1.00  0.00           H  
ATOM   1292  C   THR    93         nan    -nan    -nan  1.00  0.00           C  
ATOM   1293  O   THR    93         nan    -nan    -nan  1.00  0.00           O  
ATOM   1294  N   TYR    94         nan    -nan    -nan  1.00  0.00           N  
ATOM   1295  H   TYR    94         nan    -nan    -nan  1.00  0.00           H  
ATOM   1296  CA  TYR    94         nan    -nan    -nan  1.00  0.00           C  
ATOM   1297  HA  TYR    94         nan    -nan    -nan  1.00  0.00           H  
ATOM   1298  CB  TYR    94         nan    -nan    -nan  1.00  0.00           C  
ATOM   1299  HB2 TYR    94         nan    -nan    -nan  1.00  0.00           H  
ATOM   1300  HB3 TYR    94         nan    -nan    -nan  1.00  0.00           H  
ATOM   1301  CG  TYR    94         nan    -nan    -nan  1.00  0.00           C  
ATOM   1302  CD1 TYR    94         nan    -nan    -nan  1.00  0.00           C  
ATOM   1303  HD1 TYR    94         nan    -nan    -nan  1.00  0.00           H  
ATOM   1304  CE1 TYR    94         nan    -nan    -nan  1.00  0.00           C  
ATOM   1305  HE1 TYR    94         nan    -nan    -nan  1.00  0.00           H  
ATOM   1306  CZ  TYR    94         nan    -nan    -nan  1.00  0.00           C  
ATOM   1307  OH  TYR    94         nan    -nan    -nan  1.00  0.00           O  
ATOM   1308  HH  TYR    94         nan    -nan    -nan  1.00  0.00           H  
ATOM   1309  CE2 TYR    94         nan    -nan    -nan  1.00  0.00           C  
ATOM   1310  HE2 TYR    94         nan    -nan    -nan  1.00  0.00           H  
ATOM   1311  CD2 TYR    94         nan    -nan    -nan  1.00  0.00           C  
ATOM   1312  HD2 TYR    94         nan    -nan    -nan  1.00  0.00           H  
ATOM   1313  C   TYR    94         nan    -nan    -nan  1.00  0.00           C  
ATOM   1314  O   TYR    94         nan    -nan    -nan  1.00  0.00           O  
ATOM   1315  N   LEU    95         nan    -nan    -nan  1.00  0.00           N  
ATOM   1316  H   LEU    95         nan    -nan    -nan  1.00  0.00           H  
ATOM   1317  CA  LEU    95         nan    -nan    -nan  1.00  0.00           C  
ATOM   1318  HA  LEU    95         nan    -nan    -nan  1.00  0.00           H  
ATOM   1319  CB  LEU    95         nan    -nan    -nan  1.00  0.00           C  
ATOM   1320  HB2 LEU    95         nan    -nan    -nan  1.00  0.00           H  
ATOM   1321  HB3 LEU    95         nan    -nan    -nan  1.00  0.00           H  
ATOM   1322  CG  LEU    95         nan    -nan    -nan  1.00  0.00           C  
ATOM   1323  HG  LEU    95         nan    -nan    -nan  1.00  0.00           H  
ATOM   1324  CD1 LEU    95         nan    -nan    -nan  1.00  0.00           C  
ATOM   1325 HD11 LEU    95         nan    -nan    -nan  1.00  0.00           H  
ATOM   1326 HD12 LEU    95         nan    -nan    -nan  1.00  0.00           H  
ATOM   1327 HD13 LEU    95         nan    -nan    -nan  1.00  0.00           H  
ATOM   1328  CD2 LEU    95         nan    -nan    -nan  1.00  0.00           C  
ATOM   1329 HD21 LEU    95         nan    -nan    -nan  1.00  0.00           H  
ATOM   1330 HD22 LEU    95         nan    -nan    -nan  1.00  0.00           H  
ATOM   1331 HD23 LEU    95         nan    -nan    -nan  1.00  0.00           H  
ATOM   1332  C   LEU    95         nan    -nan    -nan  1.00  0.00           C  
ATOM   1333  O   LEU    95         nan    -nan    -nan  1.00  0.00           O  
ATOM   1334  N   LEU    96         nan    -nan    -nan  1.00  0.00           N  
ATOM   1335  H   LEU    96         nan    -nan    -nan  1.00  0.00           H  
ATOM   1336  CA  LEU    96         nan    -nan    -nan  1.00  0.00           C  
ATOM   1337  HA  LEU    96         nan    -nan    -nan  1.00  0.00           H  
ATOM   1338  CB  LEU    96         nan    -nan    -nan  1.00  0.00           C  
ATOM   1339  HB2 LEU    96         nan    -nan    -nan  1.00  0.00           H  
ATOM   1340  HB3 LEU    96         nan    -nan    -nan  1.00  0.00           H  
ATOM   1341  CG  LEU    96         nan    -nan    -nan  1.00  0.00           C  
ATOM   1342  HG  LEU    96         nan    -nan    -nan  1.00  0.00           H  
ATOM   1343  CD1 LEU    96         nan    -nan    -nan  1.00  0.00           C  
ATOM   1344 HD11 LEU    96         nan    -nan    -nan  1.00  0.00           H  
ATOM   1345 HD12 LEU    96         nan    -nan    -nan  1.00  0.00           H  
ATOM   1346 HD13 LEU    96         nan    -nan    -nan  1.00  0.00           H  
ATOM   1347  CD2 LEU    96         nan    -nan    -nan  1.00  0.00           C  
ATOM   1348 HD21 LEU    96         nan    -nan    -nan  1.00  0.00           H  
ATOM   1349 HD22 LEU    96         nan    -nan    -nan  1.00  0.00           H  
ATOM   1350 HD23 LEU    96         nan    -nan    -nan  1.00  0.00           H  
ATOM   1351  C   LEU    96         nan    -nan    -nan  1.00  0.00           C  
ATOM   1352  O   LEU    96         nan    -nan    -nan  1.00  0.00           O  
ATOM   1353  N   GLN    97         nan    -nan    -nan  1.00  0.00           N  
ATOM   1354  H   GLN    97         nan    -nan    -nan  1.00  0.00           H  
ATOM   1355  CA  GLN    97         nan    -nan    -nan  1.00  0.00           C  
ATOM   1356  HA  GLN    97         nan    -nan    -nan  1.00  0.00           H  
ATOM   1357  CB  GLN    97         nan    -nan    -nan  1.00  0.00           C  
ATOM   1358  HB2 GLN    97         nan    -nan    -nan  1.00  0.00           H  
ATOM   1359  HB3 GLN    97         nan    -nan    -nan  1.00  0.00           H  
ATOM   1360  CG  GLN    97         nan    -nan    -nan  1.00  0.00           C  
ATOM   1361  HG2 GLN    97         nan    -nan    -nan  1.00  0.00           H  
ATOM   1362  HG3 GLN    97         nan    -nan    -nan  1.00  0.00           H  
ATOM   1363  CD  GLN    97         nan    -nan    -nan  1.00  0.00           C  
ATOM   1364  OE1 GLN    97         nan    -nan    -nan  1.00  0.00           O  
ATOM   1365  NE2 GLN    97         nan    -nan    -nan  1.00  0.00           N  
ATOM   1366 HE21 GLN    97         nan    -nan    -nan  1.00  0.00           H  
ATOM   1367 HE22 GLN    97         nan    -nan    -nan  1.00  0.00           H  
ATOM   1368  C   GLN    97         nan    -nan    -nan  1.00  0.00           C  
ATOM   1369  O   GLN    97         nan    -nan    -nan  1.00  0.00           O  
ATOM   1370  N   ASP    98         nan    -nan    -nan  1.00  0.00           N  
ATOM   1371  H   ASP    98         nan    -nan    -nan  1.00  0.00           H  
ATOM   1372  CA  ASP    98         nan    -nan    -nan  1.00  0.00           C  
ATOM   1373  HA  ASP    98         nan    -nan    -nan  1.00  0.00           H  
ATOM   1374  CB  ASP    98         nan    -nan    -nan  1.00  0.00           C  
ATOM   1375  HB2 ASP    98         nan    -nan    -nan  1.00  0.00           H  
ATOM   1376  HB3 ASP    98         nan    -nan    -nan  1.00  0.00           H  
ATOM   1377  CG  ASP    98         nan    -nan    -nan  1.00  0.00           C  
ATOM   1378  OD1 ASP    98         nan    -nan    -nan  1.00  0.00           O  
ATOM   1379  OD2 ASP    98         nan    -nan    -nan  1.00  0.00           O  
ATOM   1380  C   ASP    98         nan    -nan    -nan  1.00  0.00           C  
ATOM   1381  O   ASP    98         nan    -nan    -nan  1.00  0.00           O  
ATOM   1382  N   GLY    99         nan    -nan    -nan  1.00  0.00           N  
ATOM   1383  H   GLY    99         nan    -nan    -nan  1.00  0.00           H  
ATOM   1384  CA  GLY    99         nan    -nan    -nan  1.00  0.00           C  
ATOM   1385  HA2 GLY    99         nan    -nan    -nan  1.00  0.00           H  
ATOM   1386  HA3 GLY    99         nan    -nan    -nan  1.00  0.00           H  
ATOM   1387  C   GLY    99         nan    -nan    -nan  1.00  0.00           C  
ATOM   1388  O   GLY    99         nan    -nan    -nan  1.00  0.00           O  
ATOM   1389  N   TYR   100         nan    -nan    -nan  1.00  0.00           N  
ATOM   1390  H   TYR   100         nan    -nan    -nan  1.00  0.00           H  
ATOM   1391  CA  TYR   100         nan    -nan    -nan  1.00  0.00           C  
ATOM   1392  HA  TYR   100         nan    -nan    -nan  1.00  0.00           H  
ATOM   1393  CB  TYR   100         nan    -nan    -nan  1.00  0.00           C  
ATOM   1394  HB2 TYR   100         nan    -nan    -nan  1.00  0.00           H  
ATOM   1395  HB3 TYR   100         nan    -nan    -nan  1.00  0.00           H  
ATOM   1396  CG  TYR   100         nan    -nan    -nan  1.00  0.00           C  
ATOM   1397  CD1 TYR   100         nan    -nan    -nan  1.00  0.00           C  
ATOM   1398  HD1 TYR   100         nan    -nan    -nan  1.00  0.00           H  
ATOM   1399  CE1 TYR   100         nan    -nan    -nan  1.00  0.00           C  
ATOM   1400  HE1 TYR   100         nan    -nan    -nan  1.00  0.00           H  
ATOM   1401  CZ  TYR   100         nan    -nan    -nan  1.00  0.00           C  
ATOM   1402  OH  TYR   100         nan    -nan    -nan  1.00  0.00           O  
ATOM   1403  HH  TYR   100         nan    -nan    -nan  1.00  0.00           H  
ATOM   1404  CE2 TYR   100         nan    -nan    -nan  1.00  0.00           C  
ATOM   1405  HE2 TYR   100         nan    -nan    -nan  1.00  0.00           H  
ATOM   1406  CD2 TYR   100         nan    -nan    -nan  1.00  0.00           C  
ATOM   1407  HD2 TYR   100         nan    -nan    -nan  1.00  0.00           H  
ATOM   1408  C   TYR   100         nan    -nan    -nan  1.00  0.00           C  
ATOM   1409  O   TYR   100         nan    -nan    -nan  1.00  0.00           O  
ATOM   1410  N   ALA   101         nan    -nan    -nan  1.00  0.00           N  
ATOM   1411  H   ALA   101         nan    -nan    -nan  1.00  0.00           H  
ATOM   1412  CA  ALA   101         nan    -nan    -nan  1.00  0.00           C  
ATOM   1413  HA  ALA   101         nan    -nan    -nan  1.00  0.00           H  
ATOM   1414  CB  ALA   101         nan    -nan    -nan  1.00  0.00           C  
ATOM   1415  HB1 ALA   101         nan    -nan    -nan  1.00  0.00           H  
ATOM   1416  HB2 ALA   101         nan    -nan    -nan  1.00  0.00           H  
ATOM   1417  HB3 ALA   101         nan    -nan    -nan  1.00  0.00           H  
ATOM   1418  C   ALA   101         nan    -nan    -nan  1.00  0.00           C  
ATOM   1419  O   ALA   101         nan    -nan    -nan  1.00  0.00           O  
ATOM   1420  N   PHE   102         nan    -nan    -nan  1.00  0.00           N  
ATOM   1421  H   PHE   102         nan    -nan    -nan  1.00  0.00           H  
ATOM   1422  CA  PHE   102         nan    -nan    -nan  1.00  0.00           C  
ATOM   1423  HA  PHE   102         nan    -nan    -nan  1.00  0.00           H  
ATOM   1424  CB  PHE   102         nan    -nan    -nan  1.00  0.00           C  
ATOM   1425  HB2 PHE   102         nan    -nan    -nan  1.00  0.00           H  
ATOM   1426  HB3 PHE   102         nan    -nan    -nan  1.00  0.00           H  
ATOM   1427  CG  PHE   102         nan    -nan    -nan  1.00  0.00           C  
ATOM   1428  CD1 PHE   102         nan    -nan    -nan  1.00  0.00           C  
ATOM   1429  HD1 PHE   102         nan    -nan    -nan  1.00  0.00           H  
ATOM   1430  CE1 PHE   102         nan    -nan    -nan  1.00  0.00           C  
ATOM   1431  HE1 PHE   102         nan    -nan    -nan  1.00  0.00           H  
ATOM   1432  CZ  PHE   102         nan    -nan    -nan  1.00  0.00           C  
ATOM   1433  HZ  PHE   102         nan    -nan    -nan  1.00  0.00           H  
ATOM   1434  CE2 PHE   102         nan    -nan    -nan  1.00  0.00           C  
ATOM   1435  HE2 PHE   102         nan    -nan    -nan  1.00  0.00           H  
ATOM   1436  CD2 PHE   102         nan    -nan    -nan  1.00  0.00           C  
ATOM   1437  HD2 PHE   102         nan    -nan    -nan  1.00  0.00           H  
ATOM   1438  C   PHE   102         nan    -nan    -nan  1.00  0.00           C  
ATOM   1439  O   PHE   102         nan    -nan    -nan  1.00  0.00           O  
ATOM   1440  N   PRO   103         nan    -nan    -nan  1.00  0.00           N  
ATOM   1441  CD  PRO   103         nan    -nan    -nan  1.00  0.00           C  
ATOM   1442  HD2 PRO   103         nan    -nan    -nan  1.00  0.00           H  
ATOM   1443  HD3 PRO   103         nan    -nan    -nan  1.00  0.00           H  
ATOM   1444  CG  PRO   103         nan    -nan    -nan  1.00  0.00           C  
ATOM   1445  HG2 PRO   103         nan    -nan    -nan  1.00  0.00           H  
ATOM   1446  HG3 PRO   103         nan    -nan    -nan  1.00  0.00           H  
ATOM   1447  CB  PRO   103         nan    -nan    -nan  1.00  0.00           C  
ATOM   1448  HB2 PRO   103         nan    -nan    -nan  1.00  0.00           H  
ATOM   1449  HB3 PRO   103         nan    -nan    -nan  1.00  0.00           H  
ATOM   1450  CA  PRO   103         nan    -nan    -nan  1.00  0.00           C  
ATOM   1451  HA  PRO   103         nan    -nan    -nan  1.00  0.00           H  
ATOM   1452  C   PRO   103         nan    -nan    -nan  1.00  0.00           C  
ATOM   1453  O   PRO   103         nan    -nan    -nan  1.00  0.00           O  
ATOM   1454  N   GLY   104         nan    -nan    -nan  1.00  0.00           N  
ATOM   1455  H   GLY   104         nan    -nan    -nan  1.00  0.00           H  
ATOM   1456  CA  GLY   104         nan    -nan    -nan  1.00  0.00           C  
ATOM   1457  HA2 GLY   104         nan    -nan    -nan  1.00  0.00           H  
ATOM   1458  HA3 GLY   104         nan    -nan    -nan  1.00  0.00           H  
ATOM   1459  C   GLY   104         nan    -nan    -nan  1.00  0.00           C  
ATOM   1460  O   GLY   104         nan    -nan    -nan  1.00  0.00           O  
ATOM   1461  N   GLU   105         nan    -nan    -nan  1.00  0.00           N  
ATOM   1462  H   GLU   105         nan    -nan    -nan  1.00  0.00           H  
ATOM   1463  CA  GLU   105         nan    -nan    -nan  1.00  0.00           C  
ATOM   1464  HA  GLU   105         nan    -nan    -nan  1.00  0.00           H  
ATOM   1465  CB  GLU   105         nan    -nan    -nan  1.00  0.00           C  
ATOM   1466  HB2 GLU   105         nan    -nan    -nan  1.00  0.00           H  
ATOM   1467  HB3 GLU   105         nan    -nan    -nan  1.00  0.00           H  
ATOM   1468  CG  GLU   105         nan    -nan    -nan  1.00  0.00           C  
ATOM   1469  HG2 GLU   105         nan    -nan    -nan  1.00  0.00           H  
ATOM   1470  HG3 GLU   105         nan    -nan    -nan  1.00  0.00           H  
ATOM   1471  CD  GLU   105         nan    -nan    -nan  1.00  0.00           C  
ATOM   1472  OE1 GLU   105         nan    -nan    -nan  1.00  0.00           O  
ATOM   1473  OE2 GLU   105         nan    -nan    -nan  1.00  0.00           O  
ATOM   1474  C   GLU   105         nan    -nan    -nan  1.00  0.00           C  
ATOM   1475  O   GLU   105         nan    -nan    -nan  1.00  0.00           O  
ATOM   1476  N   ASP   106         nan    -nan    -nan  1.00  0.00           N  
ATOM   1477  H   ASP   106         nan    -nan    -nan  1.00  0.00           H  
ATOM   1478  CA  ASP   106         nan    -nan    -nan  1.00  0.00           C  
ATOM   1479  HA  ASP   106         nan    -nan    -nan  1.00  0.00           H  
ATOM   1480  CB  ASP   106         nan    -nan    -nan  1.00  0.00           C  
ATOM   1481  HB2 ASP   106         nan    -nan    -nan  1.00  0.00           H  
ATOM   1482  HB3 ASP   106         nan    -nan    -nan  1.00  0.00           H  
ATOM   1483  CG  ASP   106         nan    -nan    -nan  1.00  0.00           C  
ATOM   1484  OD1 ASP   106         nan    -nan    -nan  1.00  0.00           O  
ATOM   1485  OD2 ASP   106         nan    -nan    -nan  1.00  0.00           O  
ATOM   1486  C   ASP   106         nan    -nan    -nan  1.00  0.00           C  
ATOM   1487  O   ASP   106         nan    -nan    -nan  1.00  0.00           O  
ATOM   1488  N   GLY   107         nan    -nan    -nan  1.00  0.00           N  
ATOM   1489  H   GLY   107         nan    -nan    -nan  1.00  0.00           H  
ATOM   1490  CA  GLY   107         nan    -nan    -nan  1.00  0.00           C  
ATOM   1491  HA2 GLY   107         nan    -nan    -nan  1.00  0.00           H  
ATOM   1492  HA3 GLY   107         nan    -nan    -nan  1.00  0.00           H  
ATOM   1493  C   GLY   107         nan    -nan    -nan  1.00  0.00           C  
ATOM   1494  O   GLY   107         nan    -nan    -nan  1.00  0.00           O  
ATOM   1495  N   MET   108         nan    -nan    -nan  1.00  0.00           N  
ATOM   1496  H   MET   108         nan    -nan    -nan  1.00  0.00           H  
ATOM   1497  CA  MET   108         nan    -nan    -nan  1.00  0.00           C  
ATOM   1498  HA  MET   108         nan    -nan    -nan  1.00  0.00           H  
ATOM   1499  CB  MET   108         nan    -nan    -nan  1.00  0.00           C  
ATOM   1500  HB2 MET   108         nan    -nan    -nan  1.00  0.00           H  
ATOM   1501  HB3 MET   108         nan    -nan    -nan  1.00  0.00           H  
ATOM   1502  CG  MET   108         nan    -nan    -nan  1.00  0.00           C  
ATOM   1503  HG2 MET   108         nan    -nan    -nan  1.00  0.00           H  
ATOM   1504  HG3 MET   108         nan    -nan    -nan  1.00  0.00           H  
ATOM   1505  SD  MET   108         nan    -nan    -nan  1.00  0.00           S  
ATOM   1506  CE  MET   108         nan    -nan    -nan  1.00  0.00           C  
ATOM   1507  HE1 MET   108         nan    -nan    -nan  1.00  0.00           H  
ATOM   1508  HE2 MET   108         nan    -nan    -nan  1.00  0.00           H  
ATOM   1509  HE3 MET   108         nan    -nan    -nan  1.00  0.00           H  
ATOM   1510  C   MET   108         nan    -nan    -nan  1.00  0.00           C  
ATOM   1511  O   MET   108         nan    -nan    -nan  1.00  0.00           O  
ATOM   1512  N   PRO   109         nan    -nan    -nan  1.00  0.00           N  
ATOM   1513  CD  PRO   109         nan    -nan    -nan  1.00  0.00           C  
ATOM   1514  HD2 PRO   109         nan    -nan    -nan  1.00  0.00           H  
ATOM   1515  HD3 PRO   109         nan    -nan    -nan  1.00  0.00           H  
ATOM   1516  CG  PRO   109         nan    -nan    -nan  1.00  0.00           C  
ATOM   1517  HG2 PRO   109         nan    -nan    -nan  1.00  0.00           H  
ATOM   1518  HG3 PRO   109         nan    -nan    -nan  1.00  0.00           H  
ATOM   1519  CB  PRO   109         nan    -nan    -nan  1.00  0.00           C  
ATOM   1520  HB2 PRO   109         nan    -nan    -nan  1.00  0.00           H  
ATOM   1521  HB3 PRO   109         nan    -nan    -nan  1.00  0.00           H  
ATOM   1522  CA  PRO   109         nan    -nan    -nan  1.00  0.00           C  
ATOM   1523  HA  PRO   109         nan    -nan    -nan  1.00  0.00           H  
ATOM   1524  C   PRO   109         nan    -nan    -nan  1.00  0.00           C  
ATOM   1525  O   PRO   109         nan    -nan    -nan  1.00  0.00           O  
ATOM   1526  N   VAL   110         nan    -nan    -nan  1.00  0.00           N  
ATOM   1527  H   VAL   110         nan    -nan    -nan  1.00  0.00           H  
ATOM   1528  CA  VAL   110         nan    -nan    -nan  1.00  0.00           C  
ATOM   1529  HA  VAL   110         nan    -nan    -nan  1.00  0.00           H  
ATOM   1530  CB  VAL   110         nan    -nan    -nan  1.00  0.00           C  
ATOM   1531  HB  VAL   110         nan    -nan    -nan  1.00  0.00           H  
ATOM   1532  CG1 VAL   110         nan    -nan    -nan  1.00  0.00           C  
ATOM   1533 HG11 VAL   110         nan    -nan    -nan  1.00  0.00           H  
ATOM   1534 HG12 VAL   110         nan    -nan    -nan  1.00  0.00           H  
ATOM   1535 HG13 VAL   110         nan    -nan    -nan  1.00  0.00           H  
ATOM   1536  CG2 VAL   110         nan    -nan    -nan  1.00  0.00           C  
ATOM   1537 HG21 VAL   110         nan    -nan    -nan  1.00  0.00           H  
ATOM   1538 HG22 VAL   110         nan    -nan    -nan  1.00  0.00           H  
ATOM   1539 HG23 VAL   110         nan    -nan    -nan  1.00  0.00           H  
ATOM   1540  C   VAL   110         nan    -nan    -nan  1.00  0.00           C  
ATOM   1541  O   VAL   110         nan    -nan    -nan  1.00  0.00           O  
ATOM   1542  N   ALA   111         nan    -nan    -nan  1.00  0.00           N  
ATOM   1543  H   ALA   111         nan    -nan    -nan  1.00  0.00           H  
ATOM   1544  CA  ALA   111         nan    -nan    -nan  1.00  0.00           C  
ATOM   1545  HA  ALA   111         nan    -nan    -nan  1.00  0.00           H  
ATOM   1546  CB  ALA   111         nan    -nan    -nan  1.00  0.00           C  
ATOM   1547  HB1 ALA   111         nan    -nan    -nan  1.00  0.00           H  
ATOM   1548  HB2 ALA   111         nan    -nan    -nan  1.00  0.00           H  
ATOM   1549  HB3 ALA   111         nan    -nan    -nan  1.00  0.00           H  
ATOM   1550  C   ALA   111         nan    -nan    -nan  1.00  0.00           C  
ATOM   1551  O   ALA   111         nan    -nan    -nan  1.00  0.00           O  
ATOM   1552  N   ALA   112         nan    -nan    -nan  1.00  0.00           N  
ATOM   1553  H   ALA   112         nan    -nan    -nan  1.00  0.00           H  
ATOM   1554  CA  ALA   112         nan    -nan    -nan  1.00  0.00           C  
ATOM   1555  HA  ALA   112         nan    -nan    -nan  1.00  0.00           H  
ATOM   1556  CB  ALA   112         nan    -nan    -nan  1.00  0.00           C  
ATOM   1557  HB1 ALA   112         nan    -nan    -nan  1.00  0.00           H  
ATOM   1558  HB2 ALA   112         nan    -nan    -nan  1.00  0.00           H  
ATOM   1559  HB3 ALA   112         nan    -nan    -nan  1.00  0.00           H  
ATOM   1560  C   ALA   112         nan    -nan    -nan  1.00  0.00           C  
ATOM   1561  O   ALA   112         nan    -nan    -nan  1.00  0.00           O  
ATOM   1562  N   MET   113         nan    -nan    -nan  1.00  0.00           N  
ATOM   1563  H   MET   113         nan    -nan    -nan  1.00  0.00           H  
ATOM   1564  CA  MET   113         nan    -nan    -nan  1.00  0.00           C  
ATOM   1565  HA  MET   113         nan    -nan    -nan  1.00  0.00           H  
ATOM   1566  CB  MET   113         nan    -nan    -nan  1.00  0.00           C  
ATOM   1567  HB2 MET   113         nan    -nan    -nan  1.00  0.00           H  
ATOM   1568  HB3 MET   113         nan    -nan    -nan  1.00  0.00           H  
ATOM   1569  CG  MET   113         nan    -nan    -nan  1.00  0.00           C  
ATOM   1570  HG2 MET   113         nan    -nan    -nan  1.00  0.00           H  
ATOM   1571  HG3 MET   113         nan    -nan    -nan  1.00  0.00           H  
ATOM   1572  SD  MET   113         nan    -nan    -nan  1.00  0.00           S  
ATOM   1573  CE  MET   113         nan    -nan    -nan  1.00  0.00           C  
ATOM   1574  HE1 MET   113         nan    -nan    -nan  1.00  0.00           H  
ATOM   1575  HE2 MET   113         nan    -nan    -nan  1.00  0.00           H  
ATOM   1576  HE3 MET   113         nan    -nan    -nan  1.00  0.00           H  
ATOM   1577  C   MET   113         nan    -nan    -nan  1.00  0.00           C  
ATOM   1578  O   MET   113         nan    -nan    -nan  1.00  0.00           O  
ATOM   1579  N   SER   114         nan    -nan    -nan  1.00  0.00           N  
ATOM   1580  H   SER   114         nan    -nan    -nan  1.00  0.00           H  
ATOM   1581  CA  SER   114         nan    -nan    -nan  1.00  0.00           C  
ATOM   1582  HA  SER   114         nan    -nan    -nan  1.00  0.00           H  
ATOM   1583  CB  SER   114         nan    -nan    -nan  1.00  0.00           C  
ATOM   1584  HB2 SER   114         nan    -nan    -nan  1.00  0.00           H  
ATOM   1585  HB3 SER   114         nan    -nan    -nan  1.00  0.00           H  
ATOM   1586  OG  SER   114         nan    -nan    -nan  1.00  0.00           O  
ATOM   1587  HG  SER   114         nan    -nan    -nan  1.00  0.00           H  
ATOM   1588  C   SER   114         nan    -nan    -nan  1.00  0.00           C  
ATOM   1589  O   SER   114         nan    -nan    -nan  1.00  0.00           O  
ATOM   1590  N   SER   115         nan    -nan    -nan  1.00  0.00           N  
ATOM   1591  H   SER   115         nan    -nan    -nan  1.00  0.00           H  
ATOM   1592  CA  SER   115         nan    -nan    -nan  1.00  0.00           C  
ATOM   1593  HA  SER   115         nan    -nan    -nan  1.00  0.00           H  
ATOM   1594  CB  SER   115         nan    -nan    -nan  1.00  0.00           C  
ATOM   1595  HB2 SER   115         nan    -nan    -nan  1.00  0.00           H  
ATOM   1596  HB3 SER   115         nan    -nan    -nan  1.00  0.00           H  
ATOM   1597  OG  SER   115         nan    -nan    -nan  1.00  0.00           O  
ATOM   1598  HG  SER   115         nan    -nan    -nan  1.00  0.00           H  
ATOM   1599  C   SER   115         nan    -nan    -nan  1.00  0.00           C  
ATOM   1600  O   SER   115         nan    -nan    -nan  1.00  0.00           O  
ATOM   1601  N   ASN   116         nan    -nan    -nan  1.00  0.00           N  
ATOM   1602  H   ASN   116         nan    -nan    -nan  1.00  0.00           H  
ATOM   1603  CA  ASN   116         nan    -nan    -nan  1.00  0.00           C  
ATOM   1604  HA  ASN   116         nan    -nan    -nan  1.00  0.00           H  
ATOM   1605  CB  ASN   116         nan    -nan    -nan  1.00  0.00           C  
ATOM   1606  HB2 ASN   116         nan    -nan    -nan  1.00  0.00           H  
ATOM   1607  HB3 ASN   116         nan    -nan    -nan  1.00  0.00           H  
ATOM   1608  CG  ASN   116         nan    -nan    -nan  1.00  0.00           C  
ATOM   1609  OD1 ASN   116         nan    -nan    -nan  1.00  0.00           O  
ATOM   1610  ND2 ASN   116         nan    -nan    -nan  1.00  0.00           N  
ATOM   1611 HD21 ASN   116         nan    -nan    -nan  1.00  0.00           H  
ATOM   1612 HD22 ASN   116         nan    -nan    -nan  1.00  0.00           H  
ATOM   1613  C   ASN   116         nan    -nan    -nan  1.00  0.00           C  
ATOM   1614  O   ASN   116         nan    -nan    -nan  1.00  0.00           O  
ATOM   1615  N   VAL   117         nan    -nan    -nan  1.00  0.00           N  
ATOM   1616  H   VAL   117         nan    -nan    -nan  1.00  0.00           H  
ATOM   1617  CA  VAL   117         nan    -nan    -nan  1.00  0.00           C  
ATOM   1618  HA  VAL   117         nan    -nan    -nan  1.00  0.00           H  
ATOM   1619  CB  VAL   117         nan    -nan    -nan  1.00  0.00           C  
ATOM   1620  HB  VAL   117         nan    -nan    -nan  1.00  0.00           H  
ATOM   1621  CG1 VAL   117         nan    -nan    -nan  1.00  0.00           C  
ATOM   1622 HG11 VAL   117         nan    -nan    -nan  1.00  0.00           H  
ATOM   1623 HG12 VAL   117         nan    -nan    -nan  1.00  0.00           H  
ATOM   1624 HG13 VAL   117         nan    -nan    -nan  1.00  0.00           H  
ATOM   1625  CG2 VAL   117         nan    -nan    -nan  1.00  0.00           C  
ATOM   1626 HG21 VAL   117         nan    -nan    -nan  1.00  0.00           H  
ATOM   1627 HG22 VAL   117         nan    -nan    -nan  1.00  0.00           H  
ATOM   1628 HG23 VAL   117         nan    -nan    -nan  1.00  0.00           H  
ATOM   1629  C   VAL   117         nan    -nan    -nan  1.00  0.00           C  
ATOM   1630  O   VAL   117         nan    -nan    -nan  1.00  0.00           O  
ATOM   1631  N   GLY   118         nan    -nan    -nan  1.00  0.00           N  
ATOM   1632  H   GLY   118         nan    -nan    -nan  1.00  0.00           H  
ATOM   1633  CA  GLY   118         nan    -nan    -nan  1.00  0.00           C  
ATOM   1634  HA2 GLY   118         nan    -nan    -nan  1.00  0.00           H  
ATOM   1635  HA3 GLY   118         nan    -nan    -nan  1.00  0.00           H  
ATOM   1636  C   GLY   118         nan    -nan    -nan  1.00  0.00           C  
ATOM   1637  O   GLY   118         nan    -nan    -nan  1.00  0.00           O  
ATOM   1638  N   GLY   119         nan    -nan    -nan  1.00  0.00           N  
ATOM   1639  H   GLY   119         nan    -nan    -nan  1.00  0.00           H  
ATOM   1640  CA  GLY   119         nan    -nan    -nan  1.00  0.00           C  
ATOM   1641  HA2 GLY   119         nan    -nan    -nan  1.00  0.00           H  
ATOM   1642  HA3 GLY   119         nan    -nan    -nan  1.00  0.00           H  
ATOM   1643  C   GLY   119         nan    -nan    -nan  1.00  0.00           C  
ATOM   1644  O   GLY   119         nan    -nan    -nan  1.00  0.00           O  
ATOM   1645  N   MET   120         nan    -nan    -nan  1.00  0.00           N  
ATOM   1646  H   MET   120         nan    -nan    -nan  1.00  0.00           H  
ATOM   1647  CA  MET   120         nan    -nan    -nan  1.00  0.00           C  
ATOM   1648  HA  MET   120         nan    -nan    -nan  1.00  0.00           H  
ATOM   1649  CB  MET   120         nan    -nan    -nan  1.00  0.00           C  
ATOM   1650  HB2 MET   120         nan    -nan    -nan  1.00  0.00           H  
ATOM   1651  HB3 MET   120         nan    -nan    -nan  1.00  0.00           H  
ATOM   1652  CG  MET   120         nan    -nan    -nan  1.00  0.00           C  
ATOM   1653  HG2 MET   120         nan    -nan    -nan  1.00  0.00           H  
ATOM   1654  HG3 MET   120         nan    -nan    -nan  1.00  0.00           H  
ATOM   1655  SD  MET   120         nan    -nan    -nan  1.00  0.00           S  
ATOM   1656  CE  MET   120         nan    -nan    -nan  1.00  0.00           C  
ATOM   1657  HE1 MET   120         nan    -nan    -nan  1.00  0.00           H  
ATOM   1658  HE2 MET   120         nan    -nan    -nan  1.00  0.00           H  
ATOM   1659  HE3 MET   120         nan    -nan    -nan  1.00  0.00           H  
ATOM   1660  C   MET   120         nan    -nan    -nan  1.00  0.00           C  
ATOM   1661  O   MET   120         nan    -nan    -nan  1.00  0.00           O  
ATOM   1662  N   ALA   121         nan    -nan    -nan  1.00  0.00           N  
ATOM   1663  H   ALA   121         nan    -nan    -nan  1.00  0.00           H  
ATOM   1664  CA  ALA   121         nan    -nan    -nan  1.00  0.00           C  
ATOM   1665  HA  ALA   121         nan    -nan    -nan  1.00  0.00           H  
ATOM   1666  CB  ALA   121         nan    -nan    -nan  1.00  0.00           C  
ATOM   1667  HB1 ALA   121         nan    -nan    -nan  1.00  0.00           H  
ATOM   1668  HB2 ALA   121         nan    -nan    -nan  1.00  0.00           H  
ATOM   1669  HB3 ALA   121         nan    -nan    -nan  1.00  0.00           H  
ATOM   1670  C   ALA   121         nan    -nan    -nan  1.00  0.00           C  
ATOM   1671  O   ALA   121         nan    -nan    -nan  1.00  0.00           O  
ATOM   1672  N   ALA   122         nan    -nan    -nan  1.00  0.00           N  
ATOM   1673  H   ALA   122         nan    -nan    -nan  1.00  0.00           H  
ATOM   1674  CA  ALA   122         nan    -nan    -nan  1.00  0.00           C  
ATOM   1675  HA  ALA   122         nan    -nan    -nan  1.00  0.00           H  
ATOM   1676  CB  ALA   122         nan    -nan    -nan  1.00  0.00           C  
ATOM   1677  HB1 ALA   122         nan    -nan    -nan  1.00  0.00           H  
ATOM   1678  HB2 ALA   122         nan    -nan    -nan  1.00  0.00           H  
ATOM   1679  HB3 ALA   122         nan    -nan    -nan  1.00  0.00           H  
ATOM   1680  C   ALA   122         nan    -nan    -nan  1.00  0.00           C  
ATOM   1681  O   ALA   122         nan    -nan    -nan  1.00  0.00           O  
ATOM   1682  N   HID   123         nan    -nan    -nan  1.00  0.00           N  
ATOM   1683  H   HID   123         nan    -nan    -nan  1.00  0.00           H  
ATOM   1684  CA  HID   123         nan    -nan    -nan  1.00  0.00           C  
ATOM   1685  HA  HID   123         nan    -nan    -nan  1.00  0.00           H  
ATOM   1686  CB  HID   123         nan    -nan    -nan  1.00  0.00           C  
ATOM   1687  HB2 HID   123         nan    -nan    -nan  1.00  0.00           H  
ATOM   1688  HB3 HID   123         nan    -nan    -nan  1.00  0.00           H  
ATOM   1689  CG  HID   123         nan    -nan    -nan  1.00  0.00           C  
ATOM   1690  ND1 HID   123         nan    -nan    -nan  1.00  0.00           N  
ATOM   1691  HD1 HID   123         nan    -nan    -nan  1.00  0.00           H  
ATOM   1692  CE1 HID   123         nan    -nan    -nan  1.00  0.00           C  
ATOM   1693  HE1 HID   123         nan    -nan    -nan  1.00  0.00           H  
ATOM   1694  NE2 HID   123         nan    -nan    -nan  1.00  0.00           N  
ATOM   1695  CD2 HID   123         nan    -nan    -nan  1.00  0.00           C  
ATOM   1696  HD2 HID   123         nan    -nan    -nan  1.00  0.00           H  
ATOM   1697  C   HID   123         nan    -nan    -nan  1.00  0.00           C  
ATOM   1698  O   HID   123         nan    -nan    -nan  1.00  0.00           O  
ATOM   1699  N   TRP   124         nan    -nan    -nan  1.00  0.00           N  
ATOM   1700  H   TRP   124         nan    -nan    -nan  1.00  0.00           H  
ATOM   1701  CA  TRP   124         nan    -nan    -nan  1.00  0.00           C  
ATOM   1702  HA  TRP   124         nan    -nan    -nan  1.00  0.00           H  
ATOM   1703  CB  TRP   124         nan    -nan    -nan  1.00  0.00           C  
ATOM   1704  HB2 TRP   124         nan    -nan    -nan  1.00  0.00           H  
ATOM   1705  HB3 TRP   124         nan    -nan    -nan  1.00  0.00           H  
ATOM   1706  CG  TRP   124         nan    -nan    -nan  1.00  0.00           C  
ATOM   1707  CD1 TRP   124         nan    -nan    -nan  1.00  0.00           C  
ATOM   1708  HD1 TRP   124         nan    -nan    -nan  1.00  0.00           H  
ATOM   1709  NE1 TRP   124         nan    -nan    -nan  1.00  0.00           N  
ATOM   1710  HE1 TRP   124         nan    -nan    -nan  1.00  0.00           H  
ATOM   1711  CE2 TRP   124         nan    -nan    -nan  1.00  0.00           C  
ATOM   1712  CZ2 TRP   124         nan    -nan    -nan  1.00  0.00           C  
ATOM   1713  HZ2 TRP   124         nan    -nan    -nan  1.00  0.00           H  
ATOM   1714  CH2 TRP   124         nan    -nan    -nan  1.00  0.00           C  
ATOM   1715  HH2 TRP   124         nan    -nan    -nan  1.00  0.00           H  
ATOM   1716  CZ3 TRP   124         nan    -nan    -nan  1.00  0.00           C  
ATOM   1717  HZ3 TRP   124         nan    -nan    -nan  1.00  0.00           H  
ATOM   1718  CE3 TRP   124         nan    -nan    -nan  1.00  0.00           C  
ATOM   1719  HE3 TRP   124         nan    -nan    -nan  1.00  0.00           H  
ATOM   1720  CD2 TRP   124         nan    -nan    -nan  1.00  0.00           C  
ATOM   1721  C   TRP   124         nan    -nan    -nan  1.00  0.00           C  
ATOM   1722  O   TRP   124         nan    -nan    -nan  1.00  0.00           O  
ATOM   1723  N   THR   125         nan    -nan    -nan  1.00  0.00           N  
ATOM   1724  H   THR   125         nan    -nan    -nan  1.00  0.00           H  
ATOM   1725  CA  THR   125         nan    -nan    -nan  1.00  0.00           C  
ATOM   1726  HA  THR   125         nan    -nan    -nan  1.00  0.00           H  
ATOM   1727  CB  THR   125         nan    -nan    -nan  1.00  0.00           C  
ATOM   1728  HB  THR   125         nan    -nan    -nan  1.00  0.00           H  
ATOM   1729  CG2 THR   125         nan    -nan    -nan  1.00  0.00           C  
ATOM   1730 HG21 THR   125         nan    -nan    -nan  1.00  0.00           H  
ATOM   1731 HG22 THR   125         nan    -nan    -nan  1.00  0.00           H  
ATOM   1732 HG23 THR   125         nan    -nan    -nan  1.00  0.00           H  
ATOM   1733  OG1 THR   125         nan    -nan    -nan  1.00  0.00           O  
ATOM   1734  HG1 THR   125         nan    -nan    -nan  1.00  0.00           H  
ATOM   1735  C   THR   125         nan    -nan    -nan  1.00  0.00           C  
ATOM   1736  O   THR   125         nan    -nan    -nan  1.00  0.00           O  
ATOM   1737  N   ALA   126         nan    -nan    -nan  1.00  0.00           N  
ATOM   1738  H   ALA   126         nan    -nan    -nan  1.00  0.00           H  
ATOM   1739  CA  ALA   126         nan    -nan    -nan  1.00  0.00           C  
ATOM   1740  HA  ALA   126         nan    -nan    -nan  1.00  0.00           H  
ATOM   1741  CB  ALA   126         nan    -nan    -nan  1.00  0.00           C  
ATOM   1742  HB1 ALA   126         nan    -nan    -nan  1.00  0.00           H  
ATOM   1743  HB2 ALA   126         nan    -nan    -nan  1.00  0.00           H  
ATOM   1744  HB3 ALA   126         nan    -nan    -nan  1.00  0.00           H  
ATOM   1745  C   ALA   126         nan    -nan    -nan  1.00  0.00           C  
ATOM   1746  O   ALA   126         nan    -nan    -nan  1.00  0.00           O  
ATOM   1747  N   ALA   127         nan    -nan    -nan  1.00  0.00           N  
ATOM   1748  H   ALA   127         nan    -nan    -nan  1.00  0.00           H  
ATOM   1749  CA  ALA   127         nan    -nan    -nan  1.00  0.00           C  
ATOM   1750  HA  ALA   127         nan    -nan    -nan  1.00  0.00           H  
ATOM   1751  CB  ALA   127         nan    -nan    -nan  1.00  0.00           C  
ATOM   1752  HB1 ALA   127         nan    -nan    -nan  1.00  0.00           H  
ATOM   1753  HB2 ALA   127         nan    -nan    -nan  1.00  0.00           H  
ATOM   1754  HB3 ALA   127         nan    -nan    -nan  1.00  0.00           H  
ATOM   1755  C   ALA   127         nan    -nan    -nan  1.00  0.00           C  
ATOM   1756  O   ALA   127         nan    -nan    -nan  1.00  0.00           O  
ATOM   1757  N   CYS   128         nan    -nan    -nan  1.00  0.00           N  
ATOM   1758  H   CYS   128         nan    -nan    -nan  1.00  0.00           H  
ATOM   1759  CA  CYS   128         nan    -nan    -nan  1.00  0.00           C  
ATOM   1760  HA  CYS   128         nan    -nan    -nan  1.00  0.00           H  
ATOM   1761  CB  CYS   128         nan    -nan    -nan  1.00  0.00           C  
ATOM   1762  HB2 CYS   128         nan    -nan    -nan  1.00  0.00           H  
ATOM   1763  HB3 CYS   128         nan    -nan    -nan  1.00  0.00           H  
ATOM   1764  SG  CYS   128         nan    -nan    -nan  1.00  0.00           S  
ATOM   1765  HG  CYS   128         nan    -nan    -nan  1.00  0.00           H  
ATOM   1766  C   CYS   128         nan    -nan    -nan  1.00  0.00           C  
ATOM   1767  O   CYS   128         nan    -nan    -nan  1.00  0.00           O  
ATOM   1768  N   PRO   129         nan    -nan    -nan  1.00  0.00           N  
ATOM   1769  CD  PRO   129         nan    -nan    -nan  1.00  0.00           C  
ATOM   1770  HD2 PRO   129         nan    -nan    -nan  1.00  0.00           H  
ATOM   1771  HD3 PRO   129         nan    -nan    -nan  1.00  0.00           H  
ATOM   1772  CG  PRO   129         nan    -nan    -nan  1.00  0.00           C  
ATOM   1773  HG2 PRO   129         nan    -nan    -nan  1.00  0.00           H  
ATOM   1774  HG3 PRO   129         nan    -nan    -nan  1.00  0.00           H  
ATOM   1775  CB  PRO   129         nan    -nan    -nan  1.00  0.00           C  
ATOM   1776  HB2 PRO   129         nan    -nan    -nan  1.00  0.00           H  
ATOM   1777  HB3 PRO   129         nan    -nan    -nan  1.00  0.00           H  
ATOM   1778  CA  PRO   129         nan    -nan    -nan  1.00  0.00           C  
ATOM   1779  HA  PRO   129         nan    -nan    -nan  1.00  0.00           H  
ATOM   1780  C   PRO   129         nan    -nan    -nan  1.00  0.00           C  
ATOM   1781  O   PRO   129         nan    -nan    -nan  1.00  0.00           O  
ATOM   1782  N   ARG   130         nan    -nan    -nan  1.00  0.00           N  
ATOM   1783  H   ARG   130         nan    -nan    -nan  1.00  0.00           H  
ATOM   1784  CA  ARG   130         nan    -nan    -nan  1.00  0.00           C  
ATOM   1785  HA  ARG   130         nan    -nan    -nan  1.00  0.00           H  
ATOM   1786  CB  ARG   130         nan    -nan    -nan  1.00  0.00           C  
ATOM   1787  HB2 ARG   130         nan    -nan    -nan  1.00  0.00           H  
ATOM   1788  HB3 ARG   130         nan    -nan    -nan  1.00  0.00           H  
ATOM   1789  CG  ARG   130         nan    -nan    -nan  1.00  0.00           C  
ATOM   1790  HG2 ARG   130         nan    -nan    -nan  1.00  0.00           H  
ATOM   1791  HG3 ARG   130         nan    -nan    -nan  1.00  0.00           H  
ATOM   1792  CD  ARG   130         nan    -nan    -nan  1.00  0.00           C  
ATOM   1793  HD2 ARG   130         nan    -nan    -nan  1.00  0.00           H  
ATOM   1794  HD3 ARG   130         nan    -nan    -nan  1.00  0.00           H  
ATOM   1795  NE  ARG   130         nan    -nan    -nan  1.00  0.00           N  
ATOM   1796  HE  ARG   130         nan    -nan    -nan  1.00  0.00           H  
ATOM   1797  CZ  ARG   130         nan    -nan    -nan  1.00  0.00           C  
ATOM   1798  NH1 ARG   130         nan    -nan    -nan  1.00  0.00           N  
ATOM   1799 HH11 ARG   130         nan    -nan    -nan  1.00  0.00           H  
ATOM   1800 HH12 ARG   130         nan    -nan    -nan  1.00  0.00           H  
ATOM   1801  NH2 ARG   130         nan    -nan    -nan  1.00  0.00           N  
ATOM   1802 HH21 ARG   130         nan    -nan    -nan  1.00  0.00           H  
ATOM   1803 HH22 ARG   130         nan    -nan    -nan  1.00  0.00           H  
ATOM   1804  C   ARG   130         nan    -nan    -nan  1.00  0.00           C  
ATOM   1805  O   ARG   130         nan    -nan    -nan  1.00  0.00           O  
ATOM   1806  N   PRO   131         nan    -nan    -nan  1.00  0.00           N  
ATOM   1807  CD  PRO   131         nan    -nan    -nan  1.00  0.00           C  
ATOM   1808  HD2 PRO   131         nan    -nan    -nan  1.00  0.00           H  
ATOM   1809  HD3 PRO   131         nan    -nan    -nan  1.00  0.00           H  
ATOM   1810  CG  PRO   131         nan    -nan    -nan  1.00  0.00           C  
ATOM   1811  HG2 PRO   131         nan    -nan    -nan  1.00  0.00           H  
ATOM   1812  HG3 PRO   131         nan    -nan    -nan  1.00  0.00           H  
ATOM   1813  CB  PRO   131         nan    -nan    -nan  1.00  0.00           C  
ATOM   1814  HB2 PRO   131         nan    -nan    -nan  1.00  0.00           H  
ATOM   1815  HB3 PRO   131         nan    -nan    -nan  1.00  0.00           H  
ATOM   1816  CA  PRO   131         nan    -nan    -nan  1.00  0.00           C  
ATOM   1817  HA  PRO   131         nan    -nan    -nan  1.00  0.00           H  
ATOM   1818  C   PRO   131         nan    -nan    -nan  1.00  0.00           C  
ATOM   1819  O   PRO   131         nan    -nan    -nan  1.00  0.00           O  
ATOM   1820  N   GLY   132         nan    -nan    -nan  1.00  0.00           N  
ATOM   1821  H   GLY   132         nan    -nan    -nan  1.00  0.00           H  
ATOM   1822  CA  GLY   132         nan    -nan    -nan  1.00  0.00           C  
ATOM   1823  HA2 GLY   132         nan    -nan    -nan  1.00  0.00           H  
ATOM   1824  HA3 GLY   132         nan    -nan    -nan  1.00  0.00           H  
ATOM   1825  C   GLY   132         nan    -nan    -nan  1.00  0.00           C  
ATOM   1826  O   GLY   132         nan    -nan    -nan  1.00  0.00           O  
ATOM   1827  N   GLY   133         nan    -nan    -nan  1.00  0.00           N  
ATOM   1828  H   GLY   133         nan    -nan    -nan  1.00  0.00           H  
ATOM   1829  CA  GLY   133         nan    -nan    -nan  1.00  0.00           C  
ATOM   1830  HA2 GLY   133         nan    -nan    -nan  1.00  0.00           H  
ATOM   1831  HA3 GLY   133         nan    -nan    -nan  1.00  0.00           H  
ATOM   1832  C   GLY   133         nan    -nan    -nan  1.00  0.00           C  
ATOM   1833  O   GLY   133         nan    -nan    -nan  1.00  0.00           O  
ATOM   1834  N   LYS   134         nan    -nan    -nan  1.00  0.00           N  
ATOM   1835  H   LYS   134         nan    -nan    -nan  1.00  0.00           H  
ATOM   1836  CA  LYS   134         nan    -nan    -nan  1.00  0.00           C  
ATOM   1837  HA  LYS   134         nan    -nan    -nan  1.00  0.00           H  
ATOM   1838  CB  LYS   134         nan    -nan    -nan  1.00  0.00           C  
ATOM   1839  HB2 LYS   134         nan    -nan    -nan  1.00  0.00           H  
ATOM   1840  HB3 LYS   134         nan    -nan    -nan  1.00  0.00           H  
ATOM   1841  CG  LYS   134         nan    -nan    -nan  1.00  0.00           C  
ATOM   1842  HG2 LYS   134         nan    -nan    -nan  1.00  0.00           H  
ATOM   1843  HG3 LYS   134         nan    -nan    -nan  1.00  0.00           H  
ATOM   1844  CD  LYS   134         nan    -nan    -nan  1.00  0.00           C  
ATOM   1845  HD2 LYS   134         nan    -nan    -nan  1.00  0.00           H  
ATOM   1846  HD3 LYS   134         nan    -nan    -nan  1.00  0.00           H  
ATOM   1847  CE  LYS   134         nan    -nan    -nan  1.00  0.00           C  
ATOM   1848  HE2 LYS   134         nan    -nan    -nan  1.00  0.00           H  
ATOM   1849  HE3 LYS   134         nan    -nan    -nan  1.00  0.00           H  
ATOM   1850  NZ  LYS   134         nan    -nan    -nan  1.00  0.00           N  
ATOM   1851  HZ1 LYS   134         nan    -nan    -nan  1.00  0.00           H  
ATOM   1852  HZ2 LYS   134         nan    -nan    -nan  1.00  0.00           H  
ATOM   1853  HZ3 LYS   134         nan    -nan    -nan  1.00  0.00           H  
ATOM   1854  C   LYS   134         nan    -nan    -nan  1.00  0.00           C  
ATOM   1855  O   LYS   134         nan    -nan    -nan  1.00  0.00           O  
ATOM   1856  N   GLU   135         nan    -nan    -nan  1.00  0.00           N  
ATOM   1857  H   GLU   135         nan    -nan    -nan  1.00  0.00           H  
ATOM   1858  CA  GLU   135         nan    -nan    -nan  1.00  0.00           C  
ATOM   1859  HA  GLU   135         nan    -nan    -nan  1.00  0.00           H  
ATOM   1860  CB  GLU   135         nan    -nan    -nan  1.00  0.00           C  
ATOM   1861  HB2 GLU   135         nan    -nan    -nan  1.00  0.00           H  
ATOM   1862  HB3 GLU   135         nan    -nan    -nan  1.00  0.00           H  
ATOM   1863  CG  GLU   135         nan    -nan    -nan  1.00  0.00           C  
ATOM   1864  HG2 GLU   135         nan    -nan    -nan  1.00  0.00           H  
ATOM   1865  HG3 GLU   135         nan    -nan    -nan  1.00  0.00           H  
ATOM   1866  CD  GLU   135         nan    -nan    -nan  1.00  0.00           C  
ATOM   1867  OE1 GLU   135         nan    -nan    -nan  1.00  0.00           O  
ATOM   1868  OE2 GLU   135         nan    -nan    -nan  1.00  0.00           O  
ATOM   1869  C   GLU   135         nan    -nan    -nan  1.00  0.00           C  
ATOM   1870  O   GLU   135         nan    -nan    -nan  1.00  0.00           O  
ATOM   1871  N   ARG   136         nan    -nan    -nan  1.00  0.00           N  
ATOM   1872  H   ARG   136         nan    -nan    -nan  1.00  0.00           H  
ATOM   1873  CA  ARG   136         nan    -nan    -nan  1.00  0.00           C  
ATOM   1874  HA  ARG   136         nan    -nan    -nan  1.00  0.00           H  
ATOM   1875  CB  ARG   136         nan    -nan    -nan  1.00  0.00           C  
ATOM   1876  HB2 ARG   136         nan    -nan    -nan  1.00  0.00           H  
ATOM   1877  HB3 ARG   136         nan    -nan    -nan  1.00  0.00           H  
ATOM   1878  CG  ARG   136         nan    -nan    -nan  1.00  0.00           C  
ATOM   1879  HG2 ARG   136         nan    -nan    -nan  1.00  0.00           H  
ATOM   1880  HG3 ARG   136         nan    -nan    -nan  1.00  0.00           H  
ATOM   1881  CD  ARG   136         nan    -nan    -nan  1.00  0.00           C  
ATOM   1882  HD2 ARG   136         nan    -nan    -nan  1.00  0.00           H  
ATOM   1883  HD3 ARG   136         nan    -nan    -nan  1.00  0.00           H  
ATOM   1884  NE  ARG   136         nan    -nan    -nan  1.00  0.00           N  
ATOM   1885  HE  ARG   136         nan    -nan    -nan  1.00  0.00           H  
ATOM   1886  CZ  ARG   136         nan    -nan    -nan  1.00  0.00           C  
ATOM   1887  NH1 ARG   136         nan    -nan    -nan  1.00  0.00           N  
ATOM   1888 HH11 ARG   136         nan    -nan    -nan  1.00  0.00           H  
ATOM   1889 HH12 ARG   136         nan    -nan    -nan  1.00  0.00           H  
ATOM   1890  NH2 ARG   136         nan    -nan    -nan  1.00  0.00           N  
ATOM   1891 HH21 ARG   136         nan    -nan    -nan  1.00  0.00           H  
ATOM   1892 HH22 ARG   136         nan    -nan    -nan  1.00  0.00           H  
ATOM   1893  C   ARG   136         nan    -nan    -nan  1.00  0.00           C  
ATOM   1894  O   ARG   136         nan    -nan    -nan  1.00  0.00           O  
ATOM   1895  N   ILE   137         nan    -nan    -nan  1.00  0.00           N  
ATOM   1896  H   ILE   137         nan    -nan    -nan  1.00  0.00           H  
ATOM   1897  CA  ILE   137         nan    -nan    -nan  1.00  0.00           C  
ATOM   1898  HA  ILE   137         nan    -nan    -nan  1.00  0.00           H  
ATOM   1899  CB  ILE   137         nan    -nan    -nan  1.00  0.00           C  
ATOM   1900  HB  ILE   137         nan    -nan    -nan  1.00  0.00           H  
ATOM   1901  CG2 ILE   137         nan    -nan    -nan  1.00  0.00           C  
ATOM   1902 HG21 ILE   137         nan    -nan    -nan  1.00  0.00           H  
ATOM   1903 HG22 ILE   137         nan    -nan    -nan  1.00  0.00           H  
ATOM   1904 HG23 ILE   137         nan    -nan    -nan  1.00  0.00           H  
ATOM   1905  CG1 ILE   137         nan    -nan    -nan  1.00  0.00           C  
ATOM   1906 HG12 ILE   137         nan    -nan    -nan  1.00  0.00           H  
ATOM   1907 HG13 ILE   137         nan    -nan    -nan  1.00  0.00           H  
ATOM   1908  CD1 ILE   137         nan    -nan    -nan  1.00  0.00           C  
ATOM   1909 HD11 ILE   137         nan    -nan    -nan  1.00  0.00           H  
ATOM   1910 HD12 ILE   137         nan    -nan    -nan  1.00  0.00           H  
ATOM   1911 HD13 ILE   137         nan    -nan    -nan  1.00  0.00           H  
ATOM   1912  C   ILE   137         nan    -nan    -nan  1.00  0.00           C  
ATOM   1913  O   ILE   137         nan    -nan    -nan  1.00  0.00           O  
ATOM   1914  N   PRO   138         nan    -nan    -nan  1.00  0.00           N  
ATOM   1915  CD  PRO   138         nan    -nan    -nan  1.00  0.00           C  
ATOM   1916  HD2 PRO   138         nan    -nan    -nan  1.00  0.00           H  
ATOM   1917  HD3 PRO   138         nan    -nan    -nan  1.00  0.00           H  
ATOM   1918  CG  PRO   138         nan    -nan    -nan  1.00  0.00           C  
ATOM   1919  HG2 PRO   138         nan    -nan    -nan  1.00  0.00           H  
ATOM   1920  HG3 PRO   138         nan    -nan    -nan  1.00  0.00           H  
ATOM   1921  CB  PRO   138         nan    -nan    -nan  1.00  0.00           C  
ATOM   1922  HB2 PRO   138         nan    -nan    -nan  1.00  0.00           H  
ATOM   1923  HB3 PRO   138         nan    -nan    -nan  1.00  0.00           H  
ATOM   1924  CA  PRO   138         nan    -nan    -nan  1.00  0.00           C  
ATOM   1925  HA  PRO   138         nan    -nan    -nan  1.00  0.00           H  
ATOM   1926  C   PRO   138         nan    -nan    -nan  1.00  0.00           C  
ATOM   1927  O   PRO   138         nan    -nan    -nan  1.00  0.00           O  
ATOM   1928  N   PHE   139         nan    -nan    -nan  1.00  0.00           N  
ATOM   1929  H   PHE   139         nan    -nan    -nan  1.00  0.00           H  
ATOM   1930  CA  PHE   139         nan    -nan    -nan  1.00  0.00           C  
ATOM   1931  HA  PHE   139         nan    -nan    -nan  1.00  0.00           H  
ATOM   1932  CB  PHE   139         nan    -nan    -nan  1.00  0.00           C  
ATOM   1933  HB2 PHE   139         nan    -nan    -nan  1.00  0.00           H  
ATOM   1934  HB3 PHE   139         nan    -nan    -nan  1.00  0.00           H  
ATOM   1935  CG  PHE   139         nan    -nan    -nan  1.00  0.00           C  
ATOM   1936  CD1 PHE   139         nan    -nan    -nan  1.00  0.00           C  
ATOM   1937  HD1 PHE   139         nan    -nan    -nan  1.00  0.00           H  
ATOM   1938  CE1 PHE   139         nan    -nan    -nan  1.00  0.00           C  
ATOM   1939  HE1 PHE   139         nan    -nan    -nan  1.00  0.00           H  
ATOM   1940  CZ  PHE   139         nan    -nan    -nan  1.00  0.00           C  
ATOM   1941  HZ  PHE   139         nan    -nan    -nan  1.00  0.00           H  
ATOM   1942  CE2 PHE   139         nan    -nan    -nan  1.00  0.00           C  
ATOM   1943  HE2 PHE   139         nan    -nan    -nan  1.00  0.00           H  
ATOM   1944  CD2 PHE   139         nan    -nan    -nan  1.00  0.00           C  
ATOM   1945  HD2 PHE   139         nan    -nan    -nan  1.00  0.00           H  
ATOM   1946  C   PHE   139         nan    -nan    -nan  1.00  0.00           C  
ATOM   1947  O   PHE   139         nan    -nan    -nan  1.00  0.00           O  
ATOM   1948  N   LEU   140         nan    -nan    -nan  1.00  0.00           N  
ATOM   1949  H   LEU   140         nan    -nan    -nan  1.00  0.00           H  
ATOM   1950  CA  LEU   140         nan    -nan    -nan  1.00  0.00           C  
ATOM   1951  HA  LEU   140         nan    -nan    -nan  1.00  0.00           H  
ATOM   1952  CB  LEU   140         nan    -nan    -nan  1.00  0.00           C  
ATOM   1953  HB2 LEU   140         nan    -nan    -nan  1.00  0.00           H  
ATOM   1954  HB3 LEU   140         nan    -nan    -nan  1.00  0.00           H  
ATOM   1955  CG  LEU   140         nan    -nan    -nan  1.00  0.00           C  
ATOM   1956  HG  LEU   140         nan    -nan    -nan  1.00  0.00           H  
ATOM   1957  CD1 LEU   140         nan    -nan    -nan  1.00  0.00           C  
ATOM   1958 HD11 LEU   140         nan    -nan    -nan  1.00  0.00           H  
ATOM   1959 HD12 LEU   140         nan    -nan    -nan  1.00  0.00           H  
ATOM   1960 HD13 LEU   140         nan    -nan    -nan  1.00  0.00           H  
ATOM   1961  CD2 LEU   140         nan    -nan    -nan  1.00  0.00           C  
ATOM   1962 HD21 LEU   140         nan    -nan    -nan  1.00  0.00           H  
ATOM   1963 HD22 LEU   140         nan    -nan    -nan  1.00  0.00           H  
ATOM   1964 HD23 LEU   140         nan    -nan    -nan  1.00  0.00           H  
ATOM   1965  C   LEU   140         nan    -nan    -nan  1.00  0.00           C  
ATOM   1966  O   LEU   140         nan    -nan    -nan  1.00  0.00           O  
ATOM   1967  N   PRO   141         nan    -nan    -nan  1.00  0.00           N  
ATOM   1968  CD  PRO   141         nan    -nan    -nan  1.00  0.00           C  
ATOM   1969  HD2 PRO   141         nan    -nan    -nan  1.00  0.00           H  
ATOM   1970  HD3 PRO   141         nan    -nan    -nan  1.00  0.00           H  
ATOM   1971  CG  PRO   141         nan    -nan    -nan  1.00  0.00           C  
ATOM   1972  HG2 PRO   141         nan    -nan    -nan  1.00  0.00           H  
ATOM   1973  HG3 PRO   141         nan    -nan    -nan  1.00  0.00           H  
ATOM   1974  CB  PRO   141         nan    -nan    -nan  1.00  0.00           C  
ATOM   1975  HB2 PRO   141         nan    -nan    -nan  1.00  0.00           H  
ATOM   1976  HB3 PRO   141         nan    -nan    -nan  1.00  0.00           H  
ATOM   1977  CA  PRO   141         nan    -nan    -nan  1.00  0.00           C  
ATOM   1978  HA  PRO   141         nan    -nan    -nan  1.00  0.00           H  
ATOM   1979  C   PRO   141         nan    -nan    -nan  1.00  0.00           C  
ATOM   1980  O   PRO   141         nan    -nan    -nan  1.00  0.00           O  
ATOM   1981  N   ASP   142         nan    -nan    -nan  1.00  0.00           N  
ATOM   1982  H   ASP   142         nan    -nan    -nan  1.00  0.00           H  
ATOM   1983  CA  ASP   142         nan    -nan    -nan  1.00  0.00           C  
ATOM   1984  HA  ASP   142         nan    -nan    -nan  1.00  0.00           H  
ATOM   1985  CB  ASP   142         nan    -nan    -nan  1.00  0.00           C  
ATOM   1986  HB2 ASP   142         nan    -nan    -nan  1.00  0.00           H  
ATOM   1987  HB3 ASP   142         nan    -nan    -nan  1.00  0.00           H  
ATOM   1988  CG  ASP   142         nan    -nan    -nan  1.00  0.00           C  
ATOM   1989  OD1 ASP   142         nan    -nan    -nan  1.00  0.00           O  
ATOM   1990  OD2 ASP   142         nan    -nan    -nan  1.00  0.00           O  
ATOM   1991  C   ASP   142         nan    -nan    -nan  1.00  0.00           C  
ATOM   1992  O   ASP   142         nan    -nan    -nan  1.00  0.00           O  
ATOM   1993  N   LEU   143         nan    -nan    -nan  1.00  0.00           N  
ATOM   1994  H   LEU   143         nan    -nan    -nan  1.00  0.00           H  
ATOM   1995  CA  LEU   143         nan    -nan    -nan  1.00  0.00           C  
ATOM   1996  HA  LEU   143         nan    -nan    -nan  1.00  0.00           H  
ATOM   1997  CB  LEU   143         nan    -nan    -nan  1.00  0.00           C  
ATOM   1998  HB2 LEU   143         nan    -nan    -nan  1.00  0.00           H  
ATOM   1999  HB3 LEU   143         nan    -nan    -nan  1.00  0.00           H  
ATOM   2000  CG  LEU   143         nan    -nan    -nan  1.00  0.00           C  
ATOM   2001  HG  LEU   143         nan    -nan    -nan  1.00  0.00           H  
ATOM   2002  CD1 LEU   143         nan    -nan    -nan  1.00  0.00           C  
ATOM   2003 HD11 LEU   143         nan    -nan    -nan  1.00  0.00           H  
ATOM   2004 HD12 LEU   143         nan    -nan    -nan  1.00  0.00           H  
ATOM   2005 HD13 LEU   143         nan    -nan    -nan  1.00  0.00           H  
ATOM   2006  CD2 LEU   143         nan    -nan    -nan  1.00  0.00           C  
ATOM   2007 HD21 LEU   143         nan    -nan    -nan  1.00  0.00           H  
ATOM   2008 HD22 LEU   143         nan    -nan    -nan  1.00  0.00           H  
ATOM   2009 HD23 LEU   143         nan    -nan    -nan  1.00  0.00           H  
ATOM   2010  C   LEU   143         nan    -nan    -nan  1.00  0.00           C  
ATOM   2011  O   LEU   143         nan    -nan    -nan  1.00  0.00           O  
ATOM   2012  N   GLU   144         nan    -nan    -nan  1.00  0.00           N  
ATOM   2013  H   GLU   144         nan    -nan    -nan  1.00  0.00           H  
ATOM   2014  CA  GLU   144         nan    -nan    -nan  1.00  0.00           C  
ATOM   2015  HA  GLU   144         nan    -nan    -nan  1.00  0.00           H  
ATOM   2016  CB  GLU   144         nan    -nan    -nan  1.00  0.00           C  
ATOM   2017  HB2 GLU   144         nan    -nan    -nan  1.00  0.00           H  
ATOM   2018  HB3 GLU   144         nan    -nan    -nan  1.00  0.00           H  
ATOM   2019  CG  GLU   144         nan    -nan    -nan  1.00  0.00           C  
ATOM   2020  HG2 GLU   144         nan    -nan    -nan  1.00  0.00           H  
ATOM   2021  HG3 GLU   144         nan    -nan    -nan  1.00  0.00           H  
ATOM   2022  CD  GLU   144         nan    -nan    -nan  1.00  0.00           C  
ATOM   2023  OE1 GLU   144         nan    -nan    -nan  1.00  0.00           O  
ATOM   2024  OE2 GLU   144         nan    -nan    -nan  1.00  0.00           O  
ATOM   2025  C   GLU   144         nan    -nan    -nan  1.00  0.00           C  
ATOM   2026  O   GLU   144         nan    -nan    -nan  1.00  0.00           O  
ATOM   2027  N   GLU   145         nan    -nan    -nan  1.00  0.00           N  
ATOM   2028  H   GLU   145         nan    -nan    -nan  1.00  0.00           H  
ATOM   2029  CA  GLU   145         nan    -nan    -nan  1.00  0.00           C  
ATOM   2030  HA  GLU   145         nan    -nan    -nan  1.00  0.00           H  
ATOM   2031  CB  GLU   145         nan    -nan    -nan  1.00  0.00           C  
ATOM   2032  HB2 GLU   145         nan    -nan    -nan  1.00  0.00           H  
ATOM   2033  HB3 GLU   145         nan    -nan    -nan  1.00  0.00           H  
ATOM   2034  CG  GLU   145         nan    -nan    -nan  1.00  0.00           C  
ATOM   2035  HG2 GLU   145         nan    -nan    -nan  1.00  0.00           H  
ATOM   2036  HG3 GLU   145         nan    -nan    -nan  1.00  0.00           H  
ATOM   2037  CD  GLU   145         nan    -nan    -nan  1.00  0.00           C  
ATOM   2038  OE1 GLU   145         nan    -nan    -nan  1.00  0.00           O  
ATOM   2039  OE2 GLU   145         nan    -nan    -nan  1.00  0.00           O  
ATOM   2040  C   GLU   145         nan    -nan    -nan  1.00  0.00           C  
ATOM   2041  O   GLU   145         nan    -nan    -nan  1.00  0.00           O  
ATOM   2042  N   LEU   146         nan    -nan    -nan  1.00  0.00           N  
ATOM   2043  H   LEU   146         nan    -nan    -nan  1.00  0.00           H  
ATOM   2044  CA  LEU   146         nan    -nan    -nan  1.00  0.00           C  
ATOM   2045  HA  LEU   146         nan    -nan    -nan  1.00  0.00           H  
ATOM   2046  CB  LEU   146         nan    -nan    -nan  1.00  0.00           C  
ATOM   2047  HB2 LEU   146         nan    -nan    -nan  1.00  0.00           H  
ATOM   2048  HB3 LEU   146         nan    -nan    -nan  1.00  0.00           H  
ATOM   2049  CG  LEU   146         nan    -nan    -nan  1.00  0.00           C  
ATOM   2050  HG  LEU   146         nan    -nan    -nan  1.00  0.00           H  
ATOM   2051  CD1 LEU   146         nan    -nan    -nan  1.00  0.00           C  
ATOM   2052 HD11 LEU   146         nan    -nan    -nan  1.00  0.00           H  
ATOM   2053 HD12 LEU   146         nan    -nan    -nan  1.00  0.00           H  
ATOM   2054 HD13 LEU   146         nan    -nan    -nan  1.00  0.00           H  
ATOM   2055  CD2 LEU   146         nan    -nan    -nan  1.00  0.00           C  
ATOM   2056 HD21 LEU   146         nan    -nan    -nan  1.00  0.00           H  
ATOM   2057 HD22 LEU   146         nan    -nan    -nan  1.00  0.00           H  
ATOM   2058 HD23 LEU   146         nan    -nan    -nan  1.00  0.00           H  
ATOM   2059  C   LEU   146         nan    -nan    -nan  1.00  0.00           C  
ATOM   2060  O   LEU   146         nan    -nan    -nan  1.00  0.00           O  
ATOM   2061  N   LEU   147         nan    -nan    -nan  1.00  0.00           N  
ATOM   2062  H   LEU   147         nan    -nan    -nan  1.00  0.00           H  
ATOM   2063  CA  LEU   147         nan    -nan    -nan  1.00  0.00           C  
ATOM   2064  HA  LEU   147         nan    -nan    -nan  1.00  0.00           H  
ATOM   2065  CB  LEU   147         nan    -nan    -nan  1.00  0.00           C  
ATOM   2066  HB2 LEU   147         nan    -nan    -nan  1.00  0.00           H  
ATOM   2067  HB3 LEU   147         nan    -nan    -nan  1.00  0.00           H  
ATOM   2068  CG  LEU   147         nan    -nan    -nan  1.00  0.00           C  
ATOM   2069  HG  LEU   147         nan    -nan    -nan  1.00  0.00           H  
ATOM   2070  CD1 LEU   147         nan    -nan    -nan  1.00  0.00           C  
ATOM   2071 HD11 LEU   147         nan    -nan    -nan  1.00  0.00           H  
ATOM   2072 HD12 LEU   147         nan    -nan    -nan  1.00  0.00           H  
ATOM   2073 HD13 LEU   147         nan    -nan    -nan  1.00  0.00           H  
ATOM   2074  CD2 LEU   147         nan    -nan    -nan  1.00  0.00           C  
ATOM   2075 HD21 LEU   147         nan    -nan    -nan  1.00  0.00           H  
ATOM   2076 HD22 LEU   147         nan    -nan    -nan  1.00  0.00           H  
ATOM   2077 HD23 LEU   147         nan    -nan    -nan  1.00  0.00           H  
ATOM   2078  C   LEU   147         nan    -nan    -nan  1.00  0.00           C  
ATOM   2079  O   LEU   147         nan    -nan    -nan  1.00  0.00           O  
ATOM   2080  N   ASN   148         nan    -nan    -nan  1.00  0.00           N  
ATOM   2081  H   ASN   148         nan    -nan    -nan  1.00  0.00           H  
ATOM   2082  CA  ASN   148         nan    -nan    -nan  1.00  0.00           C  
ATOM   2083  HA  ASN   148         nan    -nan    -nan  1.00  0.00           H  
ATOM   2084  CB  ASN   148         nan    -nan    -nan  1.00  0.00           C  
ATOM   2085  HB2 ASN   148         nan    -nan    -nan  1.00  0.00           H  
ATOM   2086  HB3 ASN   148         nan    -nan    -nan  1.00  0.00           H  
ATOM   2087  CG  ASN   148         nan    -nan    -nan  1.00  0.00           C  
ATOM   2088  OD1 ASN   148         nan    -nan    -nan  1.00  0.00           O  
ATOM   2089  ND2 ASN   148         nan    -nan    -nan  1.00  0.00           N  
ATOM   2090 HD21 ASN   148         nan    -nan    -nan  1.00  0.00           H  
ATOM   2091 HD22 ASN   148         nan    -nan    -nan  1.00  0.00           H  
ATOM   2092  C   ASN   148         nan    -nan    -nan  1.00  0.00           C  
ATOM   2093  O   ASN   148         nan    -nan    -nan  1.00  0.00           O  
ATOM   2094  N   ASP   149         nan    -nan    -nan  1.00  0.00           N  
ATOM   2095  H   ASP   149         nan    -nan    -nan  1.00  0.00           H  
ATOM   2096  CA  ASP   149         nan    -nan    -nan  1.00  0.00           C  
ATOM   2097  HA  ASP   149         nan    -nan    -nan  1.00  0.00           H  
ATOM   2098  CB  ASP   149         nan    -nan    -nan  1.00  0.00           C  
ATOM   2099  HB2 ASP   149         nan    -nan    -nan  1.00  0.00           H  
ATOM   2100  HB3 ASP   149         nan    -nan    -nan  1.00  0.00           H  
ATOM   2101  CG  ASP   149         nan    -nan    -nan  1.00  0.00           C  
ATOM   2102  OD1 ASP   149         nan    -nan    -nan  1.00  0.00           O  
ATOM   2103  OD2 ASP   149         nan    -nan    -nan  1.00  0.00           O  
ATOM   2104  C   ASP   149         nan    -nan    -nan  1.00  0.00           C  
ATOM   2105  O   ASP   149         nan    -nan    -nan  1.00  0.00           O  
ATOM   2106  N   ALA   150         nan    -nan    -nan  1.00  0.00           N  
ATOM   2107  H   ALA   150         nan    -nan    -nan  1.00  0.00           H  
ATOM   2108  CA  ALA   150         nan    -nan    -nan  1.00  0.00           C  
ATOM   2109  HA  ALA   150         nan    -nan    -nan  1.00  0.00           H  
ATOM   2110  CB  ALA   150         nan    -nan    -nan  1.00  0.00           C  
ATOM   2111  HB1 ALA   150         nan    -nan    -nan  1.00  0.00           H  
ATOM   2112  HB2 ALA   150         nan    -nan    -nan  1.00  0.00           H  
ATOM   2113  HB3 ALA   150         nan    -nan    -nan  1.00  0.00           H  
ATOM   2114  C   ALA   150         nan    -nan    -nan  1.00  0.00           C  
ATOM   2115  O   ALA   150         nan    -nan    -nan  1.00  0.00           O  
ATOM   2116  N   ASP   151         nan    -nan    -nan  1.00  0.00           N  
ATOM   2117  H   ASP   151         nan    -nan    -nan  1.00  0.00           H  
ATOM   2118  CA  ASP   151         nan    -nan    -nan  1.00  0.00           C  
ATOM   2119  HA  ASP   151         nan    -nan    -nan  1.00  0.00           H  
ATOM   2120  CB  ASP   151         nan    -nan    -nan  1.00  0.00           C  
ATOM   2121  HB2 ASP   151         nan    -nan    -nan  1.00  0.00           H  
ATOM   2122  HB3 ASP   151         nan    -nan    -nan  1.00  0.00           H  
ATOM   2123  CG  ASP   151         nan    -nan    -nan  1.00  0.00           C  
ATOM   2124  OD1 ASP   151         nan    -nan    -nan  1.00  0.00           O  
ATOM   2125  OD2 ASP   151         nan    -nan    -nan  1.00  0.00           O  
ATOM   2126  C   ASP   151         nan    -nan    -nan  1.00  0.00           C  
ATOM   2127  O   ASP   151         nan    -nan    -nan  1.00  0.00           O  
ATOM   2128  N   ARG   152         nan    -nan    -nan  1.00  0.00           N  
ATOM   2129  H   ARG   152         nan    -nan    -nan  1.00  0.00           H  
ATOM   2130  CA  ARG   152         nan    -nan    -nan  1.00  0.00           C  
ATOM   2131  HA  ARG   152         nan    -nan    -nan  1.00  0.00           H  
ATOM   2132  CB  ARG   152         nan    -nan    -nan  1.00  0.00           C  
ATOM   2133  HB2 ARG   152         nan    -nan    -nan  1.00  0.00           H  
ATOM   2134  HB3 ARG   152         nan    -nan    -nan  1.00  0.00           H  
ATOM   2135  CG  ARG   152         nan    -nan    -nan  1.00  0.00           C  
ATOM   2136  HG2 ARG   152         nan    -nan    -nan  1.00  0.00           H  
ATOM   2137  HG3 ARG   152         nan    -nan    -nan  1.00  0.00           H  
ATOM   2138  CD  ARG   152         nan    -nan    -nan  1.00  0.00           C  
ATOM   2139  HD2 ARG   152         nan    -nan    -nan  1.00  0.00           H  
ATOM   2140  HD3 ARG   152         nan    -nan    -nan  1.00  0.00           H  
ATOM   2141  NE  ARG   152         nan    -nan    -nan  1.00  0.00           N  
ATOM   2142  HE  ARG   152         nan    -nan    -nan  1.00  0.00           H  
ATOM   2143  CZ  ARG   152         nan    -nan    -nan  1.00  0.00           C  
ATOM   2144  NH1 ARG   152         nan    -nan    -nan  1.00  0.00           N  
ATOM   2145 HH11 ARG   152         nan    -nan    -nan  1.00  0.00           H  
ATOM   2146 HH12 ARG   152         nan    -nan    -nan  1.00  0.00           H  
ATOM   2147  NH2 ARG   152         nan    -nan    -nan  1.00  0.00           N  
ATOM   2148 HH21 ARG   152         nan    -nan    -nan  1.00  0.00           H  
ATOM   2149 HH22 ARG   152         nan    -nan    -nan  1.00  0.00           H  
ATOM   2150  C   ARG   152         nan    -nan    -nan  1.00  0.00           C  
ATOM   2151  O   ARG   152         nan    -nan    -nan  1.00  0.00           O  
ATOM   2152  N   LEU   153         nan    -nan    -nan  1.00  0.00           N  
ATOM   2153  H   LEU   153         nan    -nan    -nan  1.00  0.00           H  
ATOM   2154  CA  LEU   153         nan    -nan    -nan  1.00  0.00           C  
ATOM   2155  HA  LEU   153         nan    -nan    -nan  1.00  0.00           H  
ATOM   2156  CB  LEU   153         nan    -nan    -nan  1.00  0.00           C  
ATOM   2157  HB2 LEU   153         nan    -nan    -nan  1.00  0.00           H  
ATOM   2158  HB3 LEU   153         nan    -nan    -nan  1.00  0.00           H  
ATOM   2159  CG  LEU   153         nan    -nan    -nan  1.00  0.00           C  
ATOM   2160  HG  LEU   153         nan    -nan    -nan  1.00  0.00           H  
ATOM   2161  CD1 LEU   153         nan    -nan    -nan  1.00  0.00           C  
ATOM   2162 HD11 LEU   153         nan    -nan    -nan  1.00  0.00           H  
ATOM   2163 HD12 LEU   153         nan    -nan    -nan  1.00  0.00           H  
ATOM   2164 HD13 LEU   153         nan    -nan    -nan  1.00  0.00           H  
ATOM   2165  CD2 LEU   153         nan    -nan    -nan  1.00  0.00           C  
ATOM   2166 HD21 LEU   153         nan    -nan    -nan  1.00  0.00           H  
ATOM   2167 HD22 LEU   153         nan    -nan    -nan  1.00  0.00           H  
ATOM   2168 HD23 LEU   153         nan    -nan    -nan  1.00  0.00           H  
ATOM   2169  C   LEU   153         nan    -nan    -nan  1.00  0.00           C  
ATOM   2170  O   LEU   153         nan    -nan    -nan  1.00  0.00           O  
ATOM   2171  N   LEU   154         nan    -nan    -nan  1.00  0.00           N  
ATOM   2172  H   LEU   154         nan    -nan    -nan  1.00  0.00           H  
ATOM   2173  CA  LEU   154         nan    -nan    -nan  1.00  0.00           C  
ATOM   2174  HA  LEU   154         nan    -nan    -nan  1.00  0.00           H  
ATOM   2175  CB  LEU   154         nan    -nan    -nan  1.00  0.00           C  
ATOM   2176  HB2 LEU   154         nan    -nan    -nan  1.00  0.00           H  
ATOM   2177  HB3 LEU   154         nan    -nan    -nan  1.00  0.00           H  
ATOM   2178  CG  LEU   154         nan    -nan    -nan  1.00  0.00           C  
ATOM   2179  HG  LEU   154         nan    -nan    -nan  1.00  0.00           H  
ATOM   2180  CD1 LEU   154         nan    -nan    -nan  1.00  0.00           C  
ATOM   2181 HD11 LEU   154         nan    -nan    -nan  1.00  0.00           H  
ATOM   2182 HD12 LEU   154         nan    -nan    -nan  1.00  0.00           H  
ATOM   2183 HD13 LEU   154         nan    -nan    -nan  1.00  0.00           H  
ATOM   2184  CD2 LEU   154         nan    -nan    -nan  1.00  0.00           C  
ATOM   2185 HD21 LEU   154         nan    -nan    -nan  1.00  0.00           H  
ATOM   2186 HD22 LEU   154         nan    -nan    -nan  1.00  0.00           H  
ATOM   2187 HD23 LEU   154         nan    -nan    -nan  1.00  0.00           H  
ATOM   2188  C   LEU   154         nan    -nan    -nan  1.00  0.00           C  
ATOM   2189  O   LEU   154         nan    -nan    -nan  1.00  0.00           O  
ATOM   2190  N   GLY   155         nan    -nan    -nan  1.00  0.00           N  
ATOM   2191  H   GLY   155         nan    -nan    -nan  1.00  0.00           H  
ATOM   2192  CA  GLY   155         nan    -nan    -nan  1.00  0.00           C  
ATOM   2193  HA2 GLY   155         nan    -nan    -nan  1.00  0.00           H  
ATOM   2194  HA3 GLY   155         nan    -nan    -nan  1.00  0.00           H  
ATOM   2195  C   GLY   155         nan    -nan    -nan  1.00  0.00           C  
ATOM   2196  O   GLY   155         nan    -nan    -nan  1.00  0.00           O  
ATOM   2197  N   VAL   156         nan    -nan    -nan  1.00  0.00           N  
ATOM   2198  H   VAL   156         nan    -nan    -nan  1.00  0.00           H  
ATOM   2199  CA  VAL   156         nan    -nan    -nan  1.00  0.00           C  
ATOM   2200  HA  VAL   156         nan    -nan    -nan  1.00  0.00           H  
ATOM   2201  CB  VAL   156         nan    -nan    -nan  1.00  0.00           C  
ATOM   2202  HB  VAL   156         nan    -nan    -nan  1.00  0.00           H  
ATOM   2203  CG1 VAL   156         nan    -nan    -nan  1.00  0.00           C  
ATOM   2204 HG11 VAL   156         nan    -nan    -nan  1.00  0.00           H  
ATOM   2205 HG12 VAL   156         nan    -nan    -nan  1.00  0.00           H  
ATOM   2206 HG13 VAL   156         nan    -nan    -nan  1.00  0.00           H  
ATOM   2207  CG2 VAL   156         nan    -nan    -nan  1.00  0.00           C  
ATOM   2208 HG21 VAL   156         nan    -nan    -nan  1.00  0.00           H  
ATOM   2209 HG22 VAL   156         nan    -nan    -nan  1.00  0.00           H  
ATOM   2210 HG23 VAL   156         nan    -nan    -nan  1.00  0.00           H  
ATOM   2211  C   VAL   156         nan    -nan    -nan  1.00  0.00           C  
ATOM   2212  O   VAL   156         nan    -nan    -nan  1.00  0.00           O  
ATOM   2213  N   THR   157         nan    -nan    -nan  1.00  0.00           N  
ATOM   2214  H   THR   157         nan    -nan    -nan  1.00  0.00           H  
ATOM   2215  CA  THR   157         nan    -nan    -nan  1.00  0.00           C  
ATOM   2216  HA  THR   157         nan    -nan    -nan  1.00  0.00           H  
ATOM   2217  CB  THR   157         nan    -nan    -nan  1.00  0.00           C  
ATOM   2218  HB  THR   157         nan    -nan    -nan  1.00  0.00           H  
ATOM   2219  CG2 THR   157         nan    -nan    -nan  1.00  0.00           C  
ATOM   2220 HG21 THR   157         nan    -nan    -nan  1.00  0.00           H  
ATOM   2221 HG22 THR   157         nan    -nan    -nan  1.00  0.00           H  
ATOM   2222 HG23 THR   157         nan    -nan    -nan  1.00  0.00           H  
ATOM   2223  OG1 THR   157         nan    -nan    -nan  1.00  0.00           O  
ATOM   2224  HG1 THR   157         nan    -nan    -nan  1.00  0.00           H  
ATOM   2225  C   THR   157         nan    -nan    -nan  1.00  0.00           C  
ATOM   2226  O   THR   157         nan    -nan    -nan  1.00  0.00           O  
ATOM   2227  N   THR   158         nan    -nan    -nan  1.00  0.00           N  
ATOM   2228  H   THR   158         nan    -nan    -nan  1.00  0.00           H  
ATOM   2229  CA  THR   158         nan    -nan    -nan  1.00  0.00           C  
ATOM   2230  HA  THR   158         nan    -nan    -nan  1.00  0.00           H  
ATOM   2231  CB  THR   158         nan    -nan    -nan  1.00  0.00           C  
ATOM   2232  HB  THR   158         nan    -nan    -nan  1.00  0.00           H  
ATOM   2233  CG2 THR   158         nan    -nan    -nan  1.00  0.00           C  
ATOM   2234 HG21 THR   158         nan    -nan    -nan  1.00  0.00           H  
ATOM   2235 HG22 THR   158         nan    -nan    -nan  1.00  0.00           H  
ATOM   2236 HG23 THR   158         nan    -nan    -nan  1.00  0.00           H  
ATOM   2237  OG1 THR   158         nan    -nan    -nan  1.00  0.00           O  
ATOM   2238  HG1 THR   158         nan    -nan    -nan  1.00  0.00           H  
ATOM   2239  C   THR   158         nan    -nan    -nan  1.00  0.00           C  
ATOM   2240  O   THR   158         nan    -nan    -nan  1.00  0.00           O  
ATOM   2241  N   HID   159         nan    -nan    -nan  1.00  0.00           N  
ATOM   2242  H   HID   159         nan    -nan    -nan  1.00  0.00           H  
ATOM   2243  CA  HID   159         nan    -nan    -nan  1.00  0.00           C  
ATOM   2244  HA  HID   159         nan    -nan    -nan  1.00  0.00           H  
ATOM   2245  CB  HID   159         nan    -nan    -nan  1.00  0.00           C  
ATOM   2246  HB2 HID   159         nan    -nan    -nan  1.00  0.00           H  
ATOM   2247  HB3 HID   159         nan    -nan    -nan  1.00  0.00           H  
ATOM   2248  CG  HID   159         nan    -nan    -nan  1.00  0.00           C  
ATOM   2249  ND1 HID   159         nan    -nan    -nan  1.00  0.00           N  
ATOM   2250  HD1 HID   159         nan    -nan    -nan  1.00  0.00           H  
ATOM   2251  CE1 HID   159         nan    -nan    -nan  1.00  0.00           C  
ATOM   2252  HE1 HID   159         nan    -nan    -nan  1.00  0.00           H  
ATOM   2253  NE2 HID   159         nan    -nan    -nan  1.00  0.00           N  
ATOM   2254  CD2 HID   159         nan    -nan    -nan  1.00  0.00           C  
ATOM   2255  HD2 HID   159         nan    -nan    -nan  1.00  0.00           H  
ATOM   2256  C   HID   159         nan    -nan    -nan  1.00  0.00           C  
ATOM   2257  O   HID   159         nan    -nan    -nan  1.00  0.00           O  
ATOM   2258  N   ALA   160         nan    -nan    -nan  1.00  0.00           N  
ATOM   2259  H   ALA   160         nan    -nan    -nan  1.00  0.00           H  
ATOM   2260  CA  ALA   160         nan    -nan    -nan  1.00  0.00           C  
ATOM   2261  HA  ALA   160         nan    -nan    -nan  1.00  0.00           H  
ATOM   2262  CB  ALA   160         nan    -nan    -nan  1.00  0.00           C  
ATOM   2263  HB1 ALA   160         nan    -nan    -nan  1.00  0.00           H  
ATOM   2264  HB2 ALA   160         nan    -nan    -nan  1.00  0.00           H  
ATOM   2265  HB3 ALA   160         nan    -nan    -nan  1.00  0.00           H  
ATOM   2266  C   ALA   160         nan    -nan    -nan  1.00  0.00           C  
ATOM   2267  O   ALA   160         nan    -nan    -nan  1.00  0.00           O  
ATOM   2268  N   PHE   161         nan    -nan    -nan  1.00  0.00           N  
ATOM   2269  H   PHE   161         nan    -nan    -nan  1.00  0.00           H  
ATOM   2270  CA  PHE   161         nan    -nan    -nan  1.00  0.00           C  
ATOM   2271  HA  PHE   161         nan    -nan    -nan  1.00  0.00           H  
ATOM   2272  CB  PHE   161         nan    -nan    -nan  1.00  0.00           C  
ATOM   2273  HB2 PHE   161         nan    -nan    -nan  1.00  0.00           H  
ATOM   2274  HB3 PHE   161         nan    -nan    -nan  1.00  0.00           H  
ATOM   2275  CG  PHE   161         nan    -nan    -nan  1.00  0.00           C  
ATOM   2276  CD1 PHE   161         nan    -nan    -nan  1.00  0.00           C  
ATOM   2277  HD1 PHE   161         nan    -nan    -nan  1.00  0.00           H  
ATOM   2278  CE1 PHE   161         nan    -nan    -nan  1.00  0.00           C  
ATOM   2279  HE1 PHE   161         nan    -nan    -nan  1.00  0.00           H  
ATOM   2280  CZ  PHE   161         nan    -nan    -nan  1.00  0.00           C  
ATOM   2281  HZ  PHE   161         nan    -nan    -nan  1.00  0.00           H  
ATOM   2282  CE2 PHE   161         nan    -nan    -nan  1.00  0.00           C  
ATOM   2283  HE2 PHE   161         nan    -nan    -nan  1.00  0.00           H  
ATOM   2284  CD2 PHE   161         nan    -nan    -nan  1.00  0.00           C  
ATOM   2285  HD2 PHE   161         nan    -nan    -nan  1.00  0.00           H  
ATOM   2286  C   PHE   161         nan    -nan    -nan  1.00  0.00           C  
ATOM   2287  O   PHE   161         nan    -nan    -nan  1.00  0.00           O  
ATOM   2288  N   ASP   162         nan    -nan    -nan  1.00  0.00           N  
ATOM   2289  H   ASP   162         nan    -nan    -nan  1.00  0.00           H  
ATOM   2290  CA  ASP   162         nan    -nan    -nan  1.00  0.00           C  
ATOM   2291  HA  ASP   162         nan    -nan    -nan  1.00  0.00           H  
ATOM   2292  CB  ASP   162         nan    -nan    -nan  1.00  0.00           C  
ATOM   2293  HB2 ASP   162         nan    -nan    -nan  1.00  0.00           H  
ATOM   2294  HB3 ASP   162         nan    -nan    -nan  1.00  0.00           H  
ATOM   2295  CG  ASP   162         nan    -nan    -nan  1.00  0.00           C  
ATOM   2296  OD1 ASP   162         nan    -nan    -nan  1.00  0.00           O  
ATOM   2297  OD2 ASP   162         nan    -nan    -nan  1.00  0.00           O  
ATOM   2298  C   ASP   162         nan    -nan    -nan  1.00  0.00           C  
ATOM   2299  O   ASP   162         nan    -nan    -nan  1.00  0.00           O  
ATOM   2300  N   GLY   163         nan    -nan    -nan  1.00  0.00           N  
ATOM   2301  H   GLY   163         nan    -nan    -nan  1.00  0.00           H  
ATOM   2302  CA  GLY   163         nan    -nan    -nan  1.00  0.00           C  
ATOM   2303  HA2 GLY   163         nan    -nan    -nan  1.00  0.00           H  
ATOM   2304  HA3 GLY   163         nan    -nan    -nan  1.00  0.00           H  
ATOM   2305  C   GLY   163         nan    -nan    -nan  1.00  0.00           C  
ATOM   2306  O   GLY   163         nan    -nan    -nan  1.00  0.00           O  
ATOM   2307  N   ALA   164         nan    -nan    -nan  1.00  0.00           N  
ATOM   2308  H   ALA   164         nan    -nan    -nan  1.00  0.00           H  
ATOM   2309  CA  ALA   164         nan    -nan    -nan  1.00  0.00           C  
ATOM   2310  HA  ALA   164         nan    -nan    -nan  1.00  0.00           H  
ATOM   2311  CB  ALA   164         nan    -nan    -nan  1.00  0.00           C  
ATOM   2312  HB1 ALA   164         nan    -nan    -nan  1.00  0.00           H  
ATOM   2313  HB2 ALA   164         nan    -nan    -nan  1.00  0.00           H  
ATOM   2314  HB3 ALA   164         nan    -nan    -nan  1.00  0.00           H  
ATOM   2315  C   ALA   164         nan    -nan    -nan  1.00  0.00           C  
ATOM   2316  O   ALA   164         nan    -nan    -nan  1.00  0.00           O  
ATOM   2317  N   PRO   165         nan    -nan    -nan  1.00  0.00           N  
ATOM   2318  CD  PRO   165         nan    -nan    -nan  1.00  0.00           C  
ATOM   2319  HD2 PRO   165         nan    -nan    -nan  1.00  0.00           H  
ATOM   2320  HD3 PRO   165         nan    -nan    -nan  1.00  0.00           H  
ATOM   2321  CG  PRO   165         nan    -nan    -nan  1.00  0.00           C  
ATOM   2322  HG2 PRO   165         nan    -nan    -nan  1.00  0.00           H  
ATOM   2323  HG3 PRO   165         nan    -nan    -nan  1.00  0.00           H  
ATOM   2324  CB  PRO   165         nan    -nan    -nan  1.00  0.00           C  
ATOM   2325  HB2 PRO   165         nan    -nan    -nan  1.00  0.00           H  
ATOM   2326  HB3 PRO   165         nan    -nan    -nan  1.00  0.00           H  
ATOM   2327  CA  PRO   165         nan    -nan    -nan  1.00  0.00           C  
ATOM   2328  HA  PRO   165         nan    -nan    -nan  1.00  0.00           H  
ATOM   2329  C   PRO   165         nan    -nan    -nan  1.00  0.00           C  
ATOM   2330  O   PRO   165         nan    -nan    -nan  1.00  0.00           O  
ATOM   2331  N   PHE   166         nan    -nan    -nan  1.00  0.00           N  
ATOM   2332  H   PHE   166         nan    -nan    -nan  1.00  0.00           H  
ATOM   2333  CA  PHE   166         nan    -nan    -nan  1.00  0.00           C  
ATOM   2334  HA  PHE   166         nan    -nan    -nan  1.00  0.00           H  
ATOM   2335  CB  PHE   166         nan    -nan    -nan  1.00  0.00           C  
ATOM   2336  HB2 PHE   166         nan    -nan    -nan  1.00  0.00           H  
ATOM   2337  HB3 PHE   166         nan    -nan    -nan  1.00  0.00           H  
ATOM   2338  CG  PHE   166         nan    -nan    -nan  1.00  0.00           C  
ATOM   2339  CD1 PHE   166         nan    -nan    -nan  1.00  0.00           C  
ATOM   2340  HD1 PHE   166         nan    -nan    -nan  1.00  0.00           H  
ATOM   2341  CE1 PHE   166         nan    -nan    -nan  1.00  0.00           C  
ATOM   2342  HE1 PHE   166         nan    -nan    -nan  1.00  0.00           H  
ATOM   2343  CZ  PHE   166         nan    -nan    -nan  1.00  0.00           C  
ATOM   2344  HZ  PHE   166         nan    -nan    -nan  1.00  0.00           H  
ATOM   2345  CE2 PHE   166         nan    -nan    -nan  1.00  0.00           C  
ATOM   2346  HE2 PHE   166         nan    -nan    -nan  1.00  0.00           H  
ATOM   2347  CD2 PHE   166         nan    -nan    -nan  1.00  0.00           C  
ATOM   2348  HD2 PHE   166         nan    -nan    -nan  1.00  0.00           H  
ATOM   2349  C   PHE   166         nan    -nan    -nan  1.00  0.00           C  
ATOM   2350  O   PHE   166         nan    -nan    -nan  1.00  0.00           O  
ATOM   2351  N   SER   167         nan    -nan    -nan  1.00  0.00           N  
ATOM   2352  H   SER   167         nan    -nan    -nan  1.00  0.00           H  
ATOM   2353  CA  SER   167         nan    -nan    -nan  1.00  0.00           C  
ATOM   2354  HA  SER   167         nan    -nan    -nan  1.00  0.00           H  
ATOM   2355  CB  SER   167         nan    -nan    -nan  1.00  0.00           C  
ATOM   2356  HB2 SER   167         nan    -nan    -nan  1.00  0.00           H  
ATOM   2357  HB3 SER   167         nan    -nan    -nan  1.00  0.00           H  
ATOM   2358  OG  SER   167         nan    -nan    -nan  1.00  0.00           O  
ATOM   2359  HG  SER   167         nan    -nan    -nan  1.00  0.00           H  
ATOM   2360  C   SER   167         nan    -nan    -nan  1.00  0.00           C  
ATOM   2361  O   SER   167         nan    -nan    -nan  1.00  0.00           O  
ATOM   2362  N   ASP   168         nan    -nan    -nan  1.00  0.00           N  
ATOM   2363  H   ASP   168         nan    -nan    -nan  1.00  0.00           H  
ATOM   2364  CA  ASP   168         nan    -nan    -nan  1.00  0.00           C  
ATOM   2365  HA  ASP   168         nan    -nan    -nan  1.00  0.00           H  
ATOM   2366  CB  ASP   168         nan    -nan    -nan  1.00  0.00           C  
ATOM   2367  HB2 ASP   168         nan    -nan    -nan  1.00  0.00           H  
ATOM   2368  HB3 ASP   168         nan    -nan    -nan  1.00  0.00           H  
ATOM   2369  CG  ASP   168         nan    -nan    -nan  1.00  0.00           C  
ATOM   2370  OD1 ASP   168         nan    -nan    -nan  1.00  0.00           O  
ATOM   2371  OD2 ASP   168         nan    -nan    -nan  1.00  0.00           O  
ATOM   2372  C   ASP   168         nan    -nan    -nan  1.00  0.00           C  
ATOM   2373  O   ASP   168         nan    -nan    -nan  1.00  0.00           O  
ATOM   2374  N   LEU   169         nan    -nan    -nan  1.00  0.00           N  
ATOM   2375  H   LEU   169         nan    -nan    -nan  1.00  0.00           H  
ATOM   2376  CA  LEU   169         nan    -nan    -nan  1.00  0.00           C  
ATOM   2377  HA  LEU   169         nan    -nan    -nan  1.00  0.00           H  
ATOM   2378  CB  LEU   169         nan    -nan    -nan  1.00  0.00           C  
ATOM   2379  HB2 LEU   169         nan    -nan    -nan  1.00  0.00           H  
ATOM   2380  HB3 LEU   169         nan    -nan    -nan  1.00  0.00           H  
ATOM   2381  CG  LEU   169         nan    -nan    -nan  1.00  0.00           C  
ATOM   2382  HG  LEU   169         nan    -nan    -nan  1.00  0.00           H  
ATOM   2383  CD1 LEU   169         nan    -nan    -nan  1.00  0.00           C  
ATOM   2384 HD11 LEU   169         nan    -nan    -nan  1.00  0.00           H  
ATOM   2385 HD12 LEU   169         nan    -nan    -nan  1.00  0.00           H  
ATOM   2386 HD13 LEU   169         nan    -nan    -nan  1.00  0.00           H  
ATOM   2387  CD2 LEU   169         nan    -nan    -nan  1.00  0.00           C  
ATOM   2388 HD21 LEU   169         nan    -nan    -nan  1.00  0.00           H  
ATOM   2389 HD22 LEU   169         nan    -nan    -nan  1.00  0.00           H  
ATOM   2390 HD23 LEU   169         nan    -nan    -nan  1.00  0.00           H  
ATOM   2391  C   LEU   169         nan    -nan    -nan  1.00  0.00           C  
ATOM   2392  O   LEU   169         nan    -nan    -nan  1.00  0.00           O  
ATOM   2393  N   VAL   170         nan    -nan    -nan  1.00  0.00           N  
ATOM   2394  H   VAL   170         nan    -nan    -nan  1.00  0.00           H  
ATOM   2395  CA  VAL   170         nan    -nan    -nan  1.00  0.00           C  
ATOM   2396  HA  VAL   170         nan    -nan    -nan  1.00  0.00           H  
ATOM   2397  CB  VAL   170         nan    -nan    -nan  1.00  0.00           C  
ATOM   2398  HB  VAL   170         nan    -nan    -nan  1.00  0.00           H  
ATOM   2399  CG1 VAL   170         nan    -nan    -nan  1.00  0.00           C  
ATOM   2400 HG11 VAL   170         nan    -nan    -nan  1.00  0.00           H  
ATOM   2401 HG12 VAL   170         nan    -nan    -nan  1.00  0.00           H  
ATOM   2402 HG13 VAL   170         nan    -nan    -nan  1.00  0.00           H  
ATOM   2403  CG2 VAL   170         nan    -nan    -nan  1.00  0.00           C  
ATOM   2404 HG21 VAL   170         nan    -nan    -nan  1.00  0.00           H  
ATOM   2405 HG22 VAL   170         nan    -nan    -nan  1.00  0.00           H  
ATOM   2406 HG23 VAL   170         nan    -nan    -nan  1.00  0.00           H  
ATOM   2407  C   VAL   170         nan    -nan    -nan  1.00  0.00           C  
ATOM   2408  O   VAL   170         nan    -nan    -nan  1.00  0.00           O  
ATOM   2409  N   ARG   171         nan    -nan    -nan  1.00  0.00           N  
ATOM   2410  H   ARG   171         nan    -nan    -nan  1.00  0.00           H  
ATOM   2411  CA  ARG   171         nan    -nan    -nan  1.00  0.00           C  
ATOM   2412  HA  ARG   171         nan    -nan    -nan  1.00  0.00           H  
ATOM   2413  CB  ARG   171         nan    -nan    -nan  1.00  0.00           C  
ATOM   2414  HB2 ARG   171         nan    -nan    -nan  1.00  0.00           H  
ATOM   2415  HB3 ARG   171         nan    -nan    -nan  1.00  0.00           H  
ATOM   2416  CG  ARG   171         nan    -nan    -nan  1.00  0.00           C  
ATOM   2417  HG2 ARG   171         nan    -nan    -nan  1.00  0.00           H  
ATOM   2418  HG3 ARG   171         nan    -nan    -nan  1.00  0.00           H  
ATOM   2419  CD  ARG   171         nan    -nan    -nan  1.00  0.00           C  
ATOM   2420  HD2 ARG   171         nan    -nan    -nan  1.00  0.00           H  
ATOM   2421  HD3 ARG   171         nan    -nan    -nan  1.00  0.00           H  
ATOM   2422  NE  ARG   171         nan    -nan    -nan  1.00  0.00           N  
ATOM   2423  HE  ARG   171         nan    -nan    -nan  1.00  0.00           H  
ATOM   2424  CZ  ARG   171         nan    -nan    -nan  1.00  0.00           C  
ATOM   2425  NH1 ARG   171         nan    -nan    -nan  1.00  0.00           N  
ATOM   2426 HH11 ARG   171         nan    -nan    -nan  1.00  0.00           H  
ATOM   2427 HH12 ARG   171         nan    -nan    -nan  1.00  0.00           H  
ATOM   2428  NH2 ARG   171         nan    -nan    -nan  1.00  0.00           N  
ATOM   2429 HH21 ARG   171         nan    -nan    -nan  1.00  0.00           H  
ATOM   2430 HH22 ARG   171         nan    -nan    -nan  1.00  0.00           H  
ATOM   2431  C   ARG   171         nan    -nan    -nan  1.00  0.00           C  
ATOM   2432  O   ARG   171         nan    -nan    -nan  1.00  0.00           O  
ATOM   2433  N   GLU   172         nan    -nan    -nan  1.00  0.00           N  
ATOM   2434  H   GLU   172         nan    -nan    -nan  1.00  0.00           H  
ATOM   2435  CA  GLU   172         nan    -nan    -nan  1.00  0.00           C  
ATOM   2436  HA  GLU   172         nan    -nan    -nan  1.00  0.00           H  
ATOM   2437  CB  GLU   172         nan    -nan    -nan  1.00  0.00           C  
ATOM   2438  HB2 GLU   172         nan    -nan    -nan  1.00  0.00           H  
ATOM   2439  HB3 GLU   172         nan    -nan    -nan  1.00  0.00           H  
ATOM   2440  CG  GLU   172         nan    -nan    -nan  1.00  0.00           C  
ATOM   2441  HG2 GLU   172         nan    -nan    -nan  1.00  0.00           H  
ATOM   2442  HG3 GLU   172         nan    -nan    -nan  1.00  0.00           H  
ATOM   2443  CD  GLU   172         nan    -nan    -nan  1.00  0.00           C  
ATOM   2444  OE1 GLU   172         nan    -nan    -nan  1.00  0.00           O  
ATOM   2445  OE2 GLU   172         nan    -nan    -nan  1.00  0.00           O  
ATOM   2446  C   GLU   172         nan    -nan    -nan  1.00  0.00           C  
ATOM   2447  O   GLU   172         nan    -nan    -nan  1.00  0.00           O  
ATOM   2448  N   ARG   173         nan    -nan    -nan  1.00  0.00           N  
ATOM   2449  H   ARG   173         nan    -nan    -nan  1.00  0.00           H  
ATOM   2450  CA  ARG   173         nan    -nan    -nan  1.00  0.00           C  
ATOM   2451  HA  ARG   173         nan    -nan    -nan  1.00  0.00           H  
ATOM   2452  CB  ARG   173         nan    -nan    -nan  1.00  0.00           C  
ATOM   2453  HB2 ARG   173         nan    -nan    -nan  1.00  0.00           H  
ATOM   2454  HB3 ARG   173         nan    -nan    -nan  1.00  0.00           H  
ATOM   2455  CG  ARG   173         nan    -nan    -nan  1.00  0.00           C  
ATOM   2456  HG2 ARG   173         nan    -nan    -nan  1.00  0.00           H  
ATOM   2457  HG3 ARG   173         nan    -nan    -nan  1.00  0.00           H  
ATOM   2458  CD  ARG   173         nan    -nan    -nan  1.00  0.00           C  
ATOM   2459  HD2 ARG   173         nan    -nan    -nan  1.00  0.00           H  
ATOM   2460  HD3 ARG   173         nan    -nan    -nan  1.00  0.00           H  
ATOM   2461  NE  ARG   173         nan    -nan    -nan  1.00  0.00           N  
ATOM   2462  HE  ARG   173         nan    -nan    -nan  1.00  0.00           H  
ATOM   2463  CZ  ARG   173         nan    -nan    -nan  1.00  0.00           C  
ATOM   2464  NH1 ARG   173         nan    -nan    -nan  1.00  0.00           N  
ATOM   2465 HH11 ARG   173         nan    -nan    -nan  1.00  0.00           H  
ATOM   2466 HH12 ARG   173         nan    -nan    -nan  1.00  0.00           H  
ATOM   2467  NH2 ARG   173         nan    -nan    -nan  1.00  0.00           N  
ATOM   2468 HH21 ARG   173         nan    -nan    -nan  1.00  0.00           H  
ATOM   2469 HH22 ARG   173         nan    -nan    -nan  1.00  0.00           H  
ATOM   2470  C   ARG   173         nan    -nan    -nan  1.00  0.00           C  
ATOM   2471  O   ARG   173         nan    -nan    -nan  1.00  0.00           O  
ATOM   2472  N   LEU   174         nan    -nan    -nan  1.00  0.00           N  
ATOM   2473  H   LEU   174         nan    -nan    -nan  1.00  0.00           H  
ATOM   2474  CA  LEU   174         nan    -nan    -nan  1.00  0.00           C  
ATOM   2475  HA  LEU   174         nan    -nan    -nan  1.00  0.00           H  
ATOM   2476  CB  LEU   174         nan    -nan    -nan  1.00  0.00           C  
ATOM   2477  HB2 LEU   174         nan    -nan    -nan  1.00  0.00           H  
ATOM   2478  HB3 LEU   174         nan    -nan    -nan  1.00  0.00           H  
ATOM   2479  CG  LEU   174         nan    -nan    -nan  1.00  0.00           C  
ATOM   2480  HG  LEU   174         nan    -nan    -nan  1.00  0.00           H  
ATOM   2481  CD1 LEU   174         nan    -nan    -nan  1.00  0.00           C  
ATOM   2482 HD11 LEU   174         nan    -nan    -nan  1.00  0.00           H  
ATOM   2483 HD12 LEU   174         nan    -nan    -nan  1.00  0.00           H  
ATOM   2484 HD13 LEU   174         nan    -nan    -nan  1.00  0.00           H  
ATOM   2485  CD2 LEU   174         nan    -nan    -nan  1.00  0.00           C  
ATOM   2486 HD21 LEU   174         nan    -nan    -nan  1.00  0.00           H  
ATOM   2487 HD22 LEU   174         nan    -nan    -nan  1.00  0.00           H  
ATOM   2488 HD23 LEU   174         nan    -nan    -nan  1.00  0.00           H  
ATOM   2489  C   LEU   174         nan    -nan    -nan  1.00  0.00           C  
ATOM   2490  O   LEU   174         nan    -nan    -nan  1.00  0.00           O  
ATOM   2491  N   ALA   175         nan    -nan    -nan  1.00  0.00           N  
ATOM   2492  H   ALA   175         nan    -nan    -nan  1.00  0.00           H  
ATOM   2493  CA  ALA   175         nan    -nan    -nan  1.00  0.00           C  
ATOM   2494  HA  ALA   175         nan    -nan    -nan  1.00  0.00           H  
ATOM   2495  CB  ALA   175         nan    -nan    -nan  1.00  0.00           C  
ATOM   2496  HB1 ALA   175         nan    -nan    -nan  1.00  0.00           H  
ATOM   2497  HB2 ALA   175         nan    -nan    -nan  1.00  0.00           H  
ATOM   2498  HB3 ALA   175         nan    -nan    -nan  1.00  0.00           H  
ATOM   2499  C   ALA   175         nan    -nan    -nan  1.00  0.00           C  
ATOM   2500  O   ALA   175         nan    -nan    -nan  1.00  0.00           O  
ATOM   2501  N   ALA   176         nan    -nan    -nan  1.00  0.00           N  
ATOM   2502  H   ALA   176         nan    -nan    -nan  1.00  0.00           H  
ATOM   2503  CA  ALA   176         nan    -nan    -nan  1.00  0.00           C  
ATOM   2504  HA  ALA   176         nan    -nan    -nan  1.00  0.00           H  
ATOM   2505  CB  ALA   176         nan    -nan    -nan  1.00  0.00           C  
ATOM   2506  HB1 ALA   176         nan    -nan    -nan  1.00  0.00           H  
ATOM   2507  HB2 ALA   176         nan    -nan    -nan  1.00  0.00           H  
ATOM   2508  HB3 ALA   176         nan    -nan    -nan  1.00  0.00           H  
ATOM   2509  C   ALA   176         nan    -nan    -nan  1.00  0.00           C  
ATOM   2510  O   ALA   176         nan    -nan    -nan  1.00  0.00           O  
ATOM   2511  N   VAL   177         nan    -nan    -nan  1.00  0.00           N  
ATOM   2512  H   VAL   177         nan    -nan    -nan  1.00  0.00           H  
ATOM   2513  CA  VAL   177         nan    -nan    -nan  1.00  0.00           C  
ATOM   2514  HA  VAL   177         nan    -nan    -nan  1.00  0.00           H  
ATOM   2515  CB  VAL   177         nan    -nan    -nan  1.00  0.00           C  
ATOM   2516  HB  VAL   177         nan    -nan    -nan  1.00  0.00           H  
ATOM   2517  CG1 VAL   177         nan    -nan    -nan  1.00  0.00           C  
ATOM   2518 HG11 VAL   177         nan    -nan    -nan  1.00  0.00           H  
ATOM   2519 HG12 VAL   177         nan    -nan    -nan  1.00  0.00           H  
ATOM   2520 HG13 VAL   177         nan    -nan    -nan  1.00  0.00           H  
ATOM   2521  CG2 VAL   177         nan    -nan    -nan  1.00  0.00           C  
ATOM   2522 HG21 VAL   177         nan    -nan    -nan  1.00  0.00           H  
ATOM   2523 HG22 VAL   177         nan    -nan    -nan  1.00  0.00           H  
ATOM   2524 HG23 VAL   177         nan    -nan    -nan  1.00  0.00           H  
ATOM   2525  C   VAL   177         nan    -nan    -nan  1.00  0.00           C  
ATOM   2526  O   VAL   177         nan    -nan    -nan  1.00  0.00           O  
ATOM   2527  N   VAL   178         nan    -nan    -nan  1.00  0.00           N  
ATOM   2528  H   VAL   178         nan    -nan    -nan  1.00  0.00           H  
ATOM   2529  CA  VAL   178         nan    -nan    -nan  1.00  0.00           C  
ATOM   2530  HA  VAL   178         nan    -nan    -nan  1.00  0.00           H  
ATOM   2531  CB  VAL   178         nan    -nan    -nan  1.00  0.00           C  
ATOM   2532  HB  VAL   178         nan    -nan    -nan  1.00  0.00           H  
ATOM   2533  CG1 VAL   178         nan    -nan    -nan  1.00  0.00           C  
ATOM   2534 HG11 VAL   178         nan    -nan    -nan  1.00  0.00           H  
ATOM   2535 HG12 VAL   178         nan    -nan    -nan  1.00  0.00           H  
ATOM   2536 HG13 VAL   178         nan    -nan    -nan  1.00  0.00           H  
ATOM   2537  CG2 VAL   178         nan    -nan    -nan  1.00  0.00           C  
ATOM   2538 HG21 VAL   178         nan    -nan    -nan  1.00  0.00           H  
ATOM   2539 HG22 VAL   178         nan    -nan    -nan  1.00  0.00           H  
ATOM   2540 HG23 VAL   178         nan    -nan    -nan  1.00  0.00           H  
ATOM   2541  C   VAL   178         nan    -nan    -nan  1.00  0.00           C  
ATOM   2542  O   VAL   178         nan    -nan    -nan  1.00  0.00           O  
ATOM   2543  N   ASP   179         nan    -nan    -nan  1.00  0.00           N  
ATOM   2544  H   ASP   179         nan    -nan    -nan  1.00  0.00           H  
ATOM   2545  CA  ASP   179         nan    -nan    -nan  1.00  0.00           C  
ATOM   2546  HA  ASP   179         nan    -nan    -nan  1.00  0.00           H  
ATOM   2547  CB  ASP   179         nan    -nan    -nan  1.00  0.00           C  
ATOM   2548  HB2 ASP   179         nan    -nan    -nan  1.00  0.00           H  
ATOM   2549  HB3 ASP   179         nan    -nan    -nan  1.00  0.00           H  
ATOM   2550  CG  ASP   179         nan    -nan    -nan  1.00  0.00           C  
ATOM   2551  OD1 ASP   179         nan    -nan    -nan  1.00  0.00           O  
ATOM   2552  OD2 ASP   179         nan    -nan    -nan  1.00  0.00           O  
ATOM   2553  C   ASP   179         nan    -nan    -nan  1.00  0.00           C  
ATOM   2554  O   ASP   179         nan    -nan    -nan  1.00  0.00           O  
ATOM   2555  N   GLN   180         nan    -nan    -nan  1.00  0.00           N  
ATOM   2556  H   GLN   180         nan    -nan    -nan  1.00  0.00           H  
ATOM   2557  CA  GLN   180         nan    -nan    -nan  1.00  0.00           C  
ATOM   2558  HA  GLN   180         nan    -nan    -nan  1.00  0.00           H  
ATOM   2559  CB  GLN   180         nan    -nan    -nan  1.00  0.00           C  
ATOM   2560  HB2 GLN   180         nan    -nan    -nan  1.00  0.00           H  
ATOM   2561  HB3 GLN   180         nan    -nan    -nan  1.00  0.00           H  
ATOM   2562  CG  GLN   180         nan    -nan    -nan  1.00  0.00           C  
ATOM   2563  HG2 GLN   180         nan    -nan    -nan  1.00  0.00           H  
ATOM   2564  HG3 GLN   180         nan    -nan    -nan  1.00  0.00           H  
ATOM   2565  CD  GLN   180         nan    -nan    -nan  1.00  0.00           C  
ATOM   2566  OE1 GLN   180         nan    -nan    -nan  1.00  0.00           O  
ATOM   2567  NE2 GLN   180         nan    -nan    -nan  1.00  0.00           N  
ATOM   2568 HE21 GLN   180         nan    -nan    -nan  1.00  0.00           H  
ATOM   2569 HE22 GLN   180         nan    -nan    -nan  1.00  0.00           H  
ATOM   2570  C   GLN   180         nan    -nan    -nan  1.00  0.00           C  
ATOM   2571  O   GLN   180         nan    -nan    -nan  1.00  0.00           O  
ATOM   2572  N   GLY   181         nan    -nan    -nan  1.00  0.00           N  
ATOM   2573  H   GLY   181         nan    -nan    -nan  1.00  0.00           H  
ATOM   2574  CA  GLY   181         nan    -nan    -nan  1.00  0.00           C  
ATOM   2575  HA2 GLY   181         nan    -nan    -nan  1.00  0.00           H  
ATOM   2576  HA3 GLY   181         nan    -nan    -nan  1.00  0.00           H  
ATOM   2577  C   GLY   181         nan    -nan    -nan  1.00  0.00           C  
ATOM   2578  O   GLY   181         nan    -nan    -nan  1.00  0.00           O  
ATOM   2579  N   ARG   182         nan    -nan    -nan  1.00  0.00           N  
ATOM   2580  H   ARG   182         nan    -nan    -nan  1.00  0.00           H  
ATOM   2581  CA  ARG   182         nan    -nan    -nan  1.00  0.00           C  
ATOM   2582  HA  ARG   182         nan    -nan    -nan  1.00  0.00           H  
ATOM   2583  CB  ARG   182         nan    -nan    -nan  1.00  0.00           C  
ATOM   2584  HB2 ARG   182         nan    -nan    -nan  1.00  0.00           H  
ATOM   2585  HB3 ARG   182         nan    -nan    -nan  1.00  0.00           H  
ATOM   2586  CG  ARG   182         nan    -nan    -nan  1.00  0.00           C  
ATOM   2587  HG2 ARG   182         nan    -nan    -nan  1.00  0.00           H  
ATOM   2588  HG3 ARG   182         nan    -nan    -nan  1.00  0.00           H  
ATOM   2589  CD  ARG   182         nan    -nan    -nan  1.00  0.00           C  
ATOM   2590  HD2 ARG   182         nan    -nan    -nan  1.00  0.00           H  
ATOM   2591  HD3 ARG   182         nan    -nan    -nan  1.00  0.00           H  
ATOM   2592  NE  ARG   182         nan    -nan    -nan  1.00  0.00           N  
ATOM   2593  HE  ARG   182         nan    -nan    -nan  1.00  0.00           H  
ATOM   2594  CZ  ARG   182         nan    -nan    -nan  1.00  0.00           C  
ATOM   2595  NH1 ARG   182         nan    -nan    -nan  1.00  0.00           N  
ATOM   2596 HH11 ARG   182         nan    -nan    -nan  1.00  0.00           H  
ATOM   2597 HH12 ARG   182         nan    -nan    -nan  1.00  0.00           H  
ATOM   2598  NH2 ARG   182         nan    -nan    -nan  1.00  0.00           N  
ATOM   2599 HH21 ARG   182         nan    -nan    -nan  1.00  0.00           H  
ATOM   2600 HH22 ARG   182         nan    -nan    -nan  1.00  0.00           H  
ATOM   2601  C   ARG   182         nan    -nan    -nan  1.00  0.00           C  
ATOM   2602  O   ARG   182         nan    -nan    -nan  1.00  0.00           O  
ATOM   2603  N   THR   183         nan    -nan    -nan  1.00  0.00           N  
ATOM   2604  H   THR   183         nan    -nan    -nan  1.00  0.00           H  
ATOM   2605  CA  THR   183         nan    -nan    -nan  1.00  0.00           C  
ATOM   2606  HA  THR   183         nan    -nan    -nan  1.00  0.00           H  
ATOM   2607  CB  THR   183         nan    -nan    -nan  1.00  0.00           C  
ATOM   2608  HB  THR   183         nan    -nan    -nan  1.00  0.00           H  
ATOM   2609  CG2 THR   183         nan    -nan    -nan  1.00  0.00           C  
ATOM   2610 HG21 THR   183         nan    -nan    -nan  1.00  0.00           H  
ATOM   2611 HG22 THR   183         nan    -nan    -nan  1.00  0.00           H  
ATOM   2612 HG23 THR   183         nan    -nan    -nan  1.00  0.00           H  
ATOM   2613  OG1 THR   183         nan    -nan    -nan  1.00  0.00           O  
ATOM   2614  HG1 THR   183         nan    -nan    -nan  1.00  0.00           H  
ATOM   2615  C   THR   183         nan    -nan    -nan  1.00  0.00           C  
ATOM   2616  O   THR   183         nan    -nan    -nan  1.00  0.00           O  
ATOM   2617  N   PRO   184         nan    -nan    -nan  1.00  0.00           N  
ATOM   2618  CD  PRO   184         nan    -nan    -nan  1.00  0.00           C  
ATOM   2619  HD2 PRO   184         nan    -nan    -nan  1.00  0.00           H  
ATOM   2620  HD3 PRO   184         nan    -nan    -nan  1.00  0.00           H  
ATOM   2621  CG  PRO   184         nan    -nan    -nan  1.00  0.00           C  
ATOM   2622  HG2 PRO   184         nan    -nan    -nan  1.00  0.00           H  
ATOM   2623  HG3 PRO   184         nan    -nan    -nan  1.00  0.00           H  
ATOM   2624  CB  PRO   184         nan    -nan    -nan  1.00  0.00           C  
ATOM   2625  HB2 PRO   184         nan    -nan    -nan  1.00  0.00           H  
ATOM   2626  HB3 PRO   184         nan    -nan    -nan  1.00  0.00           H  
ATOM   2627  CA  PRO   184         nan    -nan    -nan  1.00  0.00           C  
ATOM   2628  HA  PRO   184         nan    -nan    -nan  1.00  0.00           H  
ATOM   2629  C   PRO   184         nan    -nan    -nan  1.00  0.00           C  
ATOM   2630  O   PRO   184         nan    -nan    -nan  1.00  0.00           O  
ATOM   2631  N   ALA   185         nan    -nan    -nan  1.00  0.00           N  
ATOM   2632  H   ALA   185         nan    -nan    -nan  1.00  0.00           H  
ATOM   2633  CA  ALA   185         nan    -nan    -nan  1.00  0.00           C  
ATOM   2634  HA  ALA   185         nan    -nan    -nan  1.00  0.00           H  
ATOM   2635  CB  ALA   185         nan    -nan    -nan  1.00  0.00           C  
ATOM   2636  HB1 ALA   185         nan    -nan    -nan  1.00  0.00           H  
ATOM   2637  HB2 ALA   185         nan    -nan    -nan  1.00  0.00           H  
ATOM   2638  HB3 ALA   185         nan    -nan    -nan  1.00  0.00           H  
ATOM   2639  C   ALA   185         nan    -nan    -nan  1.00  0.00           C  
ATOM   2640  O   ALA   185         nan    -nan    -nan  1.00  0.00           O  
ATOM   2641  N   PHE   186         nan    -nan    -nan  1.00  0.00           N  
ATOM   2642  H   PHE   186         nan    -nan    -nan  1.00  0.00           H  
ATOM   2643  CA  PHE   186         nan    -nan    -nan  1.00  0.00           C  
ATOM   2644  HA  PHE   186         nan    -nan    -nan  1.00  0.00           H  
ATOM   2645  CB  PHE   186         nan    -nan    -nan  1.00  0.00           C  
ATOM   2646  HB2 PHE   186         nan    -nan    -nan  1.00  0.00           H  
ATOM   2647  HB3 PHE   186         nan    -nan    -nan  1.00  0.00           H  
ATOM   2648  CG  PHE   186         nan    -nan    -nan  1.00  0.00           C  
ATOM   2649  CD1 PHE   186         nan    -nan    -nan  1.00  0.00           C  
ATOM   2650  HD1 PHE   186         nan    -nan    -nan  1.00  0.00           H  
ATOM   2651  CE1 PHE   186         nan    -nan    -nan  1.00  0.00           C  
ATOM   2652  HE1 PHE   186         nan    -nan    -nan  1.00  0.00           H  
ATOM   2653  CZ  PHE   186         nan    -nan    -nan  1.00  0.00           C  
ATOM   2654  HZ  PHE   186         nan    -nan    -nan  1.00  0.00           H  
ATOM   2655  CE2 PHE   186         nan    -nan    -nan  1.00  0.00           C  
ATOM   2656  HE2 PHE   186         nan    -nan    -nan  1.00  0.00           H  
ATOM   2657  CD2 PHE   186         nan    -nan    -nan  1.00  0.00           C  
ATOM   2658  HD2 PHE   186         nan    -nan    -nan  1.00  0.00           H  
ATOM   2659  C   PHE   186         nan    -nan    -nan  1.00  0.00           C  
ATOM   2660  O   PHE   186         nan    -nan    -nan  1.00  0.00           O  
ATOM   2661  N   ARG   187         nan    -nan    -nan  1.00  0.00           N  
ATOM   2662  H   ARG   187         nan    -nan    -nan  1.00  0.00           H  
ATOM   2663  CA  ARG   187         nan    -nan    -nan  1.00  0.00           C  
ATOM   2664  HA  ARG   187         nan    -nan    -nan  1.00  0.00           H  
ATOM   2665  CB  ARG   187         nan    -nan    -nan  1.00  0.00           C  
ATOM   2666  HB2 ARG   187         nan    -nan    -nan  1.00  0.00           H  
ATOM   2667  HB3 ARG   187         nan    -nan    -nan  1.00  0.00           H  
ATOM   2668  CG  ARG   187         nan    -nan    -nan  1.00  0.00           C  
ATOM   2669  HG2 ARG   187         nan    -nan    -nan  1.00  0.00           H  
ATOM   2670  HG3 ARG   187         nan    -nan    -nan  1.00  0.00           H  
ATOM   2671  CD  ARG   187         nan    -nan    -nan  1.00  0.00           C  
ATOM   2672  HD2 ARG   187         nan    -nan    -nan  1.00  0.00           H  
ATOM   2673  HD3 ARG   187         nan    -nan    -nan  1.00  0.00           H  
ATOM   2674  NE  ARG   187         nan    -nan    -nan  1.00  0.00           N  
ATOM   2675  HE  ARG   187         nan    -nan    -nan  1.00  0.00           H  
ATOM   2676  CZ  ARG   187         nan    -nan    -nan  1.00  0.00           C  
ATOM   2677  NH1 ARG   187         nan    -nan    -nan  1.00  0.00           N  
ATOM   2678 HH11 ARG   187         nan    -nan    -nan  1.00  0.00           H  
ATOM   2679 HH12 ARG   187         nan    -nan    -nan  1.00  0.00           H  
ATOM   2680  NH2 ARG   187         nan    -nan    -nan  1.00  0.00           N  
ATOM   2681 HH21 ARG   187         nan    -nan    -nan  1.00  0.00           H  
ATOM   2682 HH22 ARG   187         nan    -nan    -nan  1.00  0.00           H  
ATOM   2683  C   ARG   187         nan    -nan    -nan  1.00  0.00           C  
ATOM   2684  O   ARG   187         nan    -nan    -nan  1.00  0.00           O  
ATOM   2685  N   VAL   188         nan    -nan    -nan  1.00  0.00           N  
ATOM   2686  H   VAL   188         nan    -nan    -nan  1.00  0.00           H  
ATOM   2687  CA  VAL   188         nan    -nan    -nan  1.00  0.00           C  
ATOM   2688  HA  VAL   188         nan    -nan    -nan  1.00  0.00           H  
ATOM   2689  CB  VAL   188         nan    -nan    -nan  1.00  0.00           C  
ATOM   2690  HB  VAL   188         nan    -nan    -nan  1.00  0.00           H  
ATOM   2691  CG1 VAL   188         nan    -nan    -nan  1.00  0.00           C  
ATOM   2692 HG11 VAL   188         nan    -nan    -nan  1.00  0.00           H  
ATOM   2693 HG12 VAL   188         nan    -nan    -nan  1.00  0.00           H  
ATOM   2694 HG13 VAL   188         nan    -nan    -nan  1.00  0.00           H  
ATOM   2695  CG2 VAL   188         nan    -nan    -nan  1.00  0.00           C  
ATOM   2696 HG21 VAL   188         nan    -nan    -nan  1.00  0.00           H  
ATOM   2697 HG22 VAL   188         nan    -nan    -nan  1.00  0.00           H  
ATOM   2698 HG23 VAL   188         nan    -nan    -nan  1.00  0.00           H  
ATOM   2699  C   VAL   188         nan    -nan    -nan  1.00  0.00           C  
ATOM   2700  O   VAL   188         nan    -nan    -nan  1.00  0.00           O  
ATOM   2701  N   GLN   189         nan    -nan    -nan  1.00  0.00           N  
ATOM   2702  H   GLN   189         nan    -nan    -nan  1.00  0.00           H  
ATOM   2703  CA  GLN   189         nan    -nan    -nan  1.00  0.00           C  
ATOM   2704  HA  GLN   189         nan    -nan    -nan  1.00  0.00           H  
ATOM   2705  CB  GLN   189         nan    -nan    -nan  1.00  0.00           C  
ATOM   2706  HB2 GLN   189         nan    -nan    -nan  1.00  0.00           H  
ATOM   2707  HB3 GLN   189         nan    -nan    -nan  1.00  0.00           H  
ATOM   2708  CG  GLN   189         nan    -nan    -nan  1.00  0.00           C  
ATOM   2709  HG2 GLN   189         nan    -nan    -nan  1.00  0.00           H  
ATOM   2710  HG3 GLN   189         nan    -nan    -nan  1.00  0.00           H  
ATOM   2711  CD  GLN   189         nan    -nan    -nan  1.00  0.00           C  
ATOM   2712  OE1 GLN   189         nan    -nan    -nan  1.00  0.00           O  
ATOM   2713  NE2 GLN   189         nan    -nan    -nan  1.00  0.00           N  
ATOM   2714 HE21 GLN   189         nan    -nan    -nan  1.00  0.00           H  
ATOM   2715 HE22 GLN   189         nan    -nan    -nan  1.00  0.00           H  
ATOM   2716  C   GLN   189         nan    -nan    -nan  1.00  0.00           C  
ATOM   2717  O   GLN   189         nan    -nan    -nan  1.00  0.00           O  
ATOM   2718  N   PRO   190         nan    -nan    -nan  1.00  0.00           N  
ATOM   2719  CD  PRO   190         nan    -nan    -nan  1.00  0.00           C  
ATOM   2720  HD2 PRO   190         nan    -nan    -nan  1.00  0.00           H  
ATOM   2721  HD3 PRO   190         nan    -nan    -nan  1.00  0.00           H  
ATOM   2722  CG  PRO   190         nan    -nan    -nan  1.00  0.00           C  
ATOM   2723  HG2 PRO   190         nan    -nan    -nan  1.00  0.00           H  
ATOM   2724  HG3 PRO   190         nan    -nan    -nan  1.00  0.00           H  
ATOM   2725  CB  PRO   190         nan    -nan    -nan  1.00  0.00           C  
ATOM   2726  HB2 PRO   190         nan    -nan    -nan  1.00  0.00           H  
ATOM   2727  HB3 PRO   190         nan    -nan    -nan  1.00  0.00           H  
ATOM   2728  CA  PRO   190         nan    -nan    -nan  1.00  0.00           C  
ATOM   2729  HA  PRO   190         nan    -nan    -nan  1.00  0.00           H  
ATOM   2730  C   PRO   190         nan    -nan    -nan  1.00  0.00           C  
ATOM   2731  O   PRO   190         nan    -nan    -nan  1.00  0.00           O  
ATOM   2732  N   MET   191         nan    -nan    -nan  1.00  0.00           N  
ATOM   2733  H   MET   191         nan    -nan    -nan  1.00  0.00           H  
ATOM   2734  CA  MET   191         nan    -nan    -nan  1.00  0.00           C  
ATOM   2735  HA  MET   191         nan    -nan    -nan  1.00  0.00           H  
ATOM   2736  CB  MET   191         nan    -nan    -nan  1.00  0.00           C  
ATOM   2737  HB2 MET   191         nan    -nan    -nan  1.00  0.00           H  
ATOM   2738  HB3 MET   191         nan    -nan    -nan  1.00  0.00           H  
ATOM   2739  CG  MET   191         nan    -nan    -nan  1.00  0.00           C  
ATOM   2740  HG2 MET   191         nan    -nan    -nan  1.00  0.00           H  
ATOM   2741  HG3 MET   191         nan    -nan    -nan  1.00  0.00           H  
ATOM   2742  SD  MET   191         nan    -nan    -nan  1.00  0.00           S  
ATOM   2743  CE  MET   191         nan    -nan    -nan  1.00  0.00           C  
ATOM   2744  HE1 MET   191         nan    -nan    -nan  1.00  0.00           H  
ATOM   2745  HE2 MET   191         nan    -nan    -nan  1.00  0.00           H  
ATOM   2746  HE3 MET   191         nan    -nan    -nan  1.00  0.00           H  
ATOM   2747  C   MET   191         nan    -nan    -nan  1.00  0.00           C  
ATOM   2748  O   MET   191         nan    -nan    -nan  1.00  0.00           O  
ATOM   2749  N   PRO   192         nan    -nan    -nan  1.00  0.00           N  
ATOM   2750  CD  PRO   192         nan    -nan    -nan  1.00  0.00           C  
ATOM   2751  HD2 PRO   192         nan    -nan    -nan  1.00  0.00           H  
ATOM   2752  HD3 PRO   192         nan    -nan    -nan  1.00  0.00           H  
ATOM   2753  CG  PRO   192         nan    -nan    -nan  1.00  0.00           C  
ATOM   2754  HG2 PRO   192         nan    -nan    -nan  1.00  0.00           H  
ATOM   2755  HG3 PRO   192         nan    -nan    -nan  1.00  0.00           H  
ATOM   2756  CB  PRO   192         nan    -nan    -nan  1.00  0.00           C  
ATOM   2757  HB2 PRO   192         nan    -nan    -nan  1.00  0.00           H  
ATOM   2758  HB3 PRO   192         nan    -nan    -nan  1.00  0.00           H  
ATOM   2759  CA  PRO   192         nan    -nan    -nan  1.00  0.00           C  
ATOM   2760  HA  PRO   192         nan    -nan    -nan  1.00  0.00           H  
ATOM   2761  C   PRO   192         nan    -nan    -nan  1.00  0.00           C  
ATOM   2762  O   PRO   192         nan    -nan    -nan  1.00  0.00           O  
ATOM   2763  N   LEU   193         nan    -nan    -nan  1.00  0.00           N  
ATOM   2764  H   LEU   193         nan    -nan    -nan  1.00  0.00           H  
ATOM   2765  CA  LEU   193         nan    -nan    -nan  1.00  0.00           C  
ATOM   2766  HA  LEU   193         nan    -nan    -nan  1.00  0.00           H  
ATOM   2767  CB  LEU   193         nan    -nan    -nan  1.00  0.00           C  
ATOM   2768  HB2 LEU   193         nan    -nan    -nan  1.00  0.00           H  
ATOM   2769  HB3 LEU   193         nan    -nan    -nan  1.00  0.00           H  
ATOM   2770  CG  LEU   193         nan    -nan    -nan  1.00  0.00           C  
ATOM   2771  HG  LEU   193         nan    -nan    -nan  1.00  0.00           H  
ATOM   2772  CD1 LEU   193         nan    -nan    -nan  1.00  0.00           C  
ATOM   2773 HD11 LEU   193         nan    -nan    -nan  1.00  0.00           H  
ATOM   2774 HD12 LEU   193         nan    -nan    -nan  1.00  0.00           H  
ATOM   2775 HD13 LEU   193         nan    -nan    -nan  1.00  0.00           H  
ATOM   2776  CD2 LEU   193         nan    -nan    -nan  1.00  0.00           C  
ATOM   2777 HD21 LEU   193         nan    -nan    -nan  1.00  0.00           H  
ATOM   2778 HD22 LEU   193         nan    -nan    -nan  1.00  0.00           H  
ATOM   2779 HD23 LEU   193         nan    -nan    -nan  1.00  0.00           H  
ATOM   2780  C   LEU   193         nan    -nan    -nan  1.00  0.00           C  
ATOM   2781  O   LEU   193         nan    -nan    -nan  1.00  0.00           O  
ATOM   2782  N   ALA   194         nan    -nan    -nan  1.00  0.00           N  
ATOM   2783  H   ALA   194         nan    -nan    -nan  1.00  0.00           H  
ATOM   2784  CA  ALA   194         nan    -nan    -nan  1.00  0.00           C  
ATOM   2785  HA  ALA   194         nan    -nan    -nan  1.00  0.00           H  
ATOM   2786  CB  ALA   194         nan    -nan    -nan  1.00  0.00           C  
ATOM   2787  HB1 ALA   194         nan    -nan    -nan  1.00  0.00           H  
ATOM   2788  HB2 ALA   194         nan    -nan    -nan  1.00  0.00           H  
ATOM   2789  HB3 ALA   194         nan    -nan    -nan  1.00  0.00           H  
ATOM   2790  C   ALA   194         nan    -nan    -nan  1.00  0.00           C  
ATOM   2791  O   ALA   194         nan    -nan    -nan  1.00  0.00           O  
ATOM   2792  N   VAL   195         nan    -nan    -nan  1.00  0.00           N  
ATOM   2793  H   VAL   195         nan    -nan    -nan  1.00  0.00           H  
ATOM   2794  CA  VAL   195         nan    -nan    -nan  1.00  0.00           C  
ATOM   2795  HA  VAL   195         nan    -nan    -nan  1.00  0.00           H  
ATOM   2796  CB  VAL   195         nan    -nan    -nan  1.00  0.00           C  
ATOM   2797  HB  VAL   195         nan    -nan    -nan  1.00  0.00           H  
ATOM   2798  CG1 VAL   195         nan    -nan    -nan  1.00  0.00           C  
ATOM   2799 HG11 VAL   195         nan    -nan    -nan  1.00  0.00           H  
ATOM   2800 HG12 VAL   195         nan    -nan    -nan  1.00  0.00           H  
ATOM   2801 HG13 VAL   195         nan    -nan    -nan  1.00  0.00           H  
ATOM   2802  CG2 VAL   195         nan    -nan    -nan  1.00  0.00           C  
ATOM   2803 HG21 VAL   195         nan    -nan    -nan  1.00  0.00           H  
ATOM   2804 HG22 VAL   195         nan    -nan    -nan  1.00  0.00           H  
ATOM   2805 HG23 VAL   195         nan    -nan    -nan  1.00  0.00           H  
ATOM   2806  C   VAL   195         nan    -nan    -nan  1.00  0.00           C  
ATOM   2807  O   VAL   195         nan    -nan    -nan  1.00  0.00           O  
ATOM   2808  N   HID   196         nan    -nan    -nan  1.00  0.00           N  
ATOM   2809  H   HID   196         nan    -nan    -nan  1.00  0.00           H  
ATOM   2810  CA  HID   196         nan    -nan    -nan  1.00  0.00           C  
ATOM   2811  HA  HID   196         nan    -nan    -nan  1.00  0.00           H  
ATOM   2812  CB  HID   196         nan    -nan    -nan  1.00  0.00           C  
ATOM   2813  HB2 HID   196         nan    -nan    -nan  1.00  0.00           H  
ATOM   2814  HB3 HID   196         nan    -nan    -nan  1.00  0.00           H  
ATOM   2815  CG  HID   196         nan    -nan    -nan  1.00  0.00           C  
ATOM   2816  ND1 HID   196         nan    -nan    -nan  1.00  0.00           N  
ATOM   2817  HD1 HID   196         nan    -nan    -nan  1.00  0.00           H  
ATOM   2818  CE1 HID   196         nan    -nan    -nan  1.00  0.00           C  
ATOM   2819  HE1 HID   196         nan    -nan    -nan  1.00  0.00           H  
ATOM   2820  NE2 HID   196         nan    -nan    -nan  1.00  0.00           N  
ATOM   2821  CD2 HID   196         nan    -nan    -nan  1.00  0.00           C  
ATOM   2822  HD2 HID   196         nan    -nan    -nan  1.00  0.00           H  
ATOM   2823  C   HID   196         nan    -nan    -nan  1.00  0.00           C  
ATOM   2824  O   HID   196         nan    -nan    -nan  1.00  0.00           O  
ATOM   2825  N   ARG   197         nan    -nan    -nan  1.00  0.00           N  
ATOM   2826  H   ARG   197         nan    -nan    -nan  1.00  0.00           H  
ATOM   2827  CA  ARG   197         nan    -nan    -nan  1.00  0.00           C  
ATOM   2828  HA  ARG   197         nan    -nan    -nan  1.00  0.00           H  
ATOM   2829  CB  ARG   197         nan    -nan    -nan  1.00  0.00           C  
ATOM   2830  HB2 ARG   197         nan    -nan    -nan  1.00  0.00           H  
ATOM   2831  HB3 ARG   197         nan    -nan    -nan  1.00  0.00           H  
ATOM   2832  CG  ARG   197         nan    -nan    -nan  1.00  0.00           C  
ATOM   2833  HG2 ARG   197         nan    -nan    -nan  1.00  0.00           H  
ATOM   2834  HG3 ARG   197         nan    -nan    -nan  1.00  0.00           H  
ATOM   2835  CD  ARG   197         nan    -nan    -nan  1.00  0.00           C  
ATOM   2836  HD2 ARG   197         nan    -nan    -nan  1.00  0.00           H  
ATOM   2837  HD3 ARG   197         nan    -nan    -nan  1.00  0.00           H  
ATOM   2838  NE  ARG   197         nan    -nan    -nan  1.00  0.00           N  
ATOM   2839  HE  ARG   197         nan    -nan    -nan  1.00  0.00           H  
ATOM   2840  CZ  ARG   197         nan    -nan    -nan  1.00  0.00           C  
ATOM   2841  NH1 ARG   197         nan    -nan    -nan  1.00  0.00           N  
ATOM   2842 HH11 ARG   197         nan    -nan    -nan  1.00  0.00           H  
ATOM   2843 HH12 ARG   197         nan    -nan    -nan  1.00  0.00           H  
ATOM   2844  NH2 ARG   197         nan    -nan    -nan  1.00  0.00           N  
ATOM   2845 HH21 ARG   197         nan    -nan    -nan  1.00  0.00           H  
ATOM   2846 HH22 ARG   197         nan    -nan    -nan  1.00  0.00           H  
ATOM   2847  C   ARG   197         nan    -nan    -nan  1.00  0.00           C  
ATOM   2848  O   ARG   197         nan    -nan    -nan  1.00  0.00           O  
ATOM   2849  N   ARG   198         nan    -nan    -nan  1.00  0.00           N  
ATOM   2850  H   ARG   198         nan    -nan    -nan  1.00  0.00           H  
ATOM   2851  CA  ARG   198         nan    -nan    -nan  1.00  0.00           C  
ATOM   2852  HA  ARG   198         nan    -nan    -nan  1.00  0.00           H  
ATOM   2853  CB  ARG   198         nan    -nan    -nan  1.00  0.00           C  
ATOM   2854  HB2 ARG   198         nan    -nan    -nan  1.00  0.00           H  
ATOM   2855  HB3 ARG   198         nan    -nan    -nan  1.00  0.00           H  
ATOM   2856  CG  ARG   198         nan    -nan    -nan  1.00  0.00           C  
ATOM   2857  HG2 ARG   198         nan    -nan    -nan  1.00  0.00           H  
ATOM   2858  HG3 ARG   198         nan    -nan    -nan  1.00  0.00           H  
ATOM   2859  CD  ARG   198         nan    -nan    -nan  1.00  0.00           C  
ATOM   2860  HD2 ARG   198         nan    -nan    -nan  1.00  0.00           H  
ATOM   2861  HD3 ARG   198         nan    -nan    -nan  1.00  0.00           H  
ATOM   2862  NE  ARG   198         nan    -nan    -nan  1.00  0.00           N  
ATOM   2863  HE  ARG   198         nan    -nan    -nan  1.00  0.00           H  
ATOM   2864  CZ  ARG   198         nan    -nan    -nan  1.00  0.00           C  
ATOM   2865  NH1 ARG   198         nan    -nan    -nan  1.00  0.00           N  
ATOM   2866 HH11 ARG   198         nan    -nan    -nan  1.00  0.00           H  
ATOM   2867 HH12 ARG   198         nan    -nan    -nan  1.00  0.00           H  
ATOM   2868  NH2 ARG   198         nan    -nan    -nan  1.00  0.00           N  
ATOM   2869 HH21 ARG   198         nan    -nan    -nan  1.00  0.00           H  
ATOM   2870 HH22 ARG   198         nan    -nan    -nan  1.00  0.00           H  
ATOM   2871  C   ARG   198         nan    -nan    -nan  1.00  0.00           C  
ATOM   2872  O   ARG   198         nan    -nan    -nan  1.00  0.00           O  
ATOM   2873  N   GLN   199         nan    -nan    -nan  1.00  0.00           N  
ATOM   2874  H   GLN   199         nan    -nan    -nan  1.00  0.00           H  
ATOM   2875  CA  GLN   199         nan    -nan    -nan  1.00  0.00           C  
ATOM   2876  HA  GLN   199         nan    -nan    -nan  1.00  0.00           H  
ATOM   2877  CB  GLN   199         nan    -nan    -nan  1.00  0.00           C  
ATOM   2878  HB2 GLN   199         nan    -nan    -nan  1.00  0.00           H  
ATOM   2879  HB3 GLN   199         nan    -nan    -nan  1.00  0.00           H  
ATOM   2880  CG  GLN   199         nan    -nan    -nan  1.00  0.00           C  
ATOM   2881  HG2 GLN   199         nan    -nan    -nan  1.00  0.00           H  
ATOM   2882  HG3 GLN   199         nan    -nan    -nan  1.00  0.00           H  
ATOM   2883  CD  GLN   199         nan    -nan    -nan  1.00  0.00           C  
ATOM   2884  OE1 GLN   199         nan    -nan    -nan  1.00  0.00           O  
ATOM   2885  NE2 GLN   199         nan    -nan    -nan  1.00  0.00           N  
ATOM   2886 HE21 GLN   199         nan    -nan    -nan  1.00  0.00           H  
ATOM   2887 HE22 GLN   199         nan    -nan    -nan  1.00  0.00           H  
ATOM   2888  C   GLN   199         nan    -nan    -nan  1.00  0.00           C  
ATOM   2889  O   GLN   199         nan    -nan    -nan  1.00  0.00           O  
ATOM   2890  N   ASP   200         nan    -nan    -nan  1.00  0.00           N  
ATOM   2891  H   ASP   200         nan    -nan    -nan  1.00  0.00           H  
ATOM   2892  CA  ASP   200         nan    -nan    -nan  1.00  0.00           C  
ATOM   2893  HA  ASP   200         nan    -nan    -nan  1.00  0.00           H  
ATOM   2894  CB  ASP   200         nan    -nan    -nan  1.00  0.00           C  
ATOM   2895  HB2 ASP   200         nan    -nan    -nan  1.00  0.00           H  
ATOM   2896  HB3 ASP   200         nan    -nan    -nan  1.00  0.00           H  
ATOM   2897  CG  ASP   200         nan    -nan    -nan  1.00  0.00           C  
ATOM   2898  OD1 ASP   200         nan    -nan    -nan  1.00  0.00           O  
ATOM   2899  OD2 ASP   200         nan    -nan    -nan  1.00  0.00           O  
ATOM   2900  C   ASP   200         nan    -nan    -nan  1.00  0.00           C  
ATOM   2901  O   ASP   200         nan    -nan    -nan  1.00  0.00           O  
ATOM   2902  N   GLY   201         nan    -nan    -nan  1.00  0.00           N  
ATOM   2903  H   GLY   201         nan    -nan    -nan  1.00  0.00           H  
ATOM   2904  CA  GLY   201         nan    -nan    -nan  1.00  0.00           C  
ATOM   2905  HA2 GLY   201         nan    -nan    -nan  1.00  0.00           H  
ATOM   2906  HA3 GLY   201         nan    -nan    -nan  1.00  0.00           H  
ATOM   2907  C   GLY   201         nan    -nan    -nan  1.00  0.00           C  
ATOM   2908  O   GLY   201         nan    -nan    -nan  1.00  0.00           O  
ATOM   2909  N   ALA   202         nan    -nan    -nan  1.00  0.00           N  
ATOM   2910  H   ALA   202         nan    -nan    -nan  1.00  0.00           H  
ATOM   2911  CA  ALA   202         nan    -nan    -nan  1.00  0.00           C  
ATOM   2912  HA  ALA   202         nan    -nan    -nan  1.00  0.00           H  
ATOM   2913  CB  ALA   202         nan    -nan    -nan  1.00  0.00           C  
ATOM   2914  HB1 ALA   202         nan    -nan    -nan  1.00  0.00           H  
ATOM   2915  HB2 ALA   202         nan    -nan    -nan  1.00  0.00           H  
ATOM   2916  HB3 ALA   202         nan    -nan    -nan  1.00  0.00           H  
ATOM   2917  C   ALA   202         nan    -nan    -nan  1.00  0.00           C  
ATOM   2918  O   ALA   202         nan    -nan    -nan  1.00  0.00           O  
ATOM   2919  N   LEU   203         nan    -nan    -nan  1.00  0.00           N  
ATOM   2920  H   LEU   203         nan    -nan    -nan  1.00  0.00           H  
ATOM   2921  CA  LEU   203         nan    -nan    -nan  1.00  0.00           C  
ATOM   2922  HA  LEU   203         nan    -nan    -nan  1.00  0.00           H  
ATOM   2923  CB  LEU   203         nan    -nan    -nan  1.00  0.00           C  
ATOM   2924  HB2 LEU   203         nan    -nan    -nan  1.00  0.00           H  
ATOM   2925  HB3 LEU   203         nan    -nan    -nan  1.00  0.00           H  
ATOM   2926  CG  LEU   203         nan    -nan    -nan  1.00  0.00           C  
ATOM   2927  HG  LEU   203         nan    -nan    -nan  1.00  0.00           H  
ATOM   2928  CD1 LEU   203         nan    -nan    -nan  1.00  0.00           C  
ATOM   2929 HD11 LEU   203         nan    -nan    -nan  1.00  0.00           H  
ATOM   2930 HD12 LEU   203         nan    -nan    -nan  1.00  0.00           H  
ATOM   2931 HD13 LEU   203         nan    -nan    -nan  1.00  0.00           H  
ATOM   2932  CD2 LEU   203         nan    -nan    -nan  1.00  0.00           C  
ATOM   2933 HD21 LEU   203         nan    -nan    -nan  1.00  0.00           H  
ATOM   2934 HD22 LEU   203         nan    -nan    -nan  1.00  0.00           H  
ATOM   2935 HD23 LEU   203         nan    -nan    -nan  1.00  0.00           H  
ATOM   2936  C   LEU   203         nan    -nan    -nan  1.00  0.00           C  
ATOM   2937  O   LEU   203         nan    -nan    -nan  1.00  0.00           O  
ATOM   2938  N   VAL   204         nan    -nan    -nan  1.00  0.00           N  
ATOM   2939  H   VAL   204         nan    -nan    -nan  1.00  0.00           H  
ATOM   2940  CA  VAL   204         nan    -nan    -nan  1.00  0.00           C  
ATOM   2941  HA  VAL   204         nan    -nan    -nan  1.00  0.00           H  
ATOM   2942  CB  VAL   204         nan    -nan    -nan  1.00  0.00           C  
ATOM   2943  HB  VAL   204         nan    -nan    -nan  1.00  0.00           H  
ATOM   2944  CG1 VAL   204         nan    -nan    -nan  1.00  0.00           C  
ATOM   2945 HG11 VAL   204         nan    -nan    -nan  1.00  0.00           H  
ATOM   2946 HG12 VAL   204         nan    -nan    -nan  1.00  0.00           H  
ATOM   2947 HG13 VAL   204         nan    -nan    -nan  1.00  0.00           H  
ATOM   2948  CG2 VAL   204         nan    -nan    -nan  1.00  0.00           C  
ATOM   2949 HG21 VAL   204         nan    -nan    -nan  1.00  0.00           H  
ATOM   2950 HG22 VAL   204         nan    -nan    -nan  1.00  0.00           H  
ATOM   2951 HG23 VAL   204         nan    -nan    -nan  1.00  0.00           H  
ATOM   2952  C   VAL   204         nan    -nan    -nan  1.00  0.00           C  
ATOM   2953  O   VAL   204         nan    -nan    -nan  1.00  0.00           O  
ATOM   2954  N   TRP   205         nan    -nan    -nan  1.00  0.00           N  
ATOM   2955  H   TRP   205         nan    -nan    -nan  1.00  0.00           H  
ATOM   2956  CA  TRP   205         nan    -nan    -nan  1.00  0.00           C  
ATOM   2957  HA  TRP   205         nan    -nan    -nan  1.00  0.00           H  
ATOM   2958  CB  TRP   205         nan    -nan    -nan  1.00  0.00           C  
ATOM   2959  HB2 TRP   205         nan    -nan    -nan  1.00  0.00           H  
ATOM   2960  HB3 TRP   205         nan    -nan    -nan  1.00  0.00           H  
ATOM   2961  CG  TRP   205         nan    -nan    -nan  1.00  0.00           C  
ATOM   2962  CD1 TRP   205         nan    -nan    -nan  1.00  0.00           C  
ATOM   2963  HD1 TRP   205         nan    -nan    -nan  1.00  0.00           H  
ATOM   2964  NE1 TRP   205         nan    -nan    -nan  1.00  0.00           N  
ATOM   2965  HE1 TRP   205         nan    -nan    -nan  1.00  0.00           H  
ATOM   2966  CE2 TRP   205         nan    -nan    -nan  1.00  0.00           C  
ATOM   2967  CZ2 TRP   205         nan    -nan    -nan  1.00  0.00           C  
ATOM   2968  HZ2 TRP   205         nan    -nan    -nan  1.00  0.00           H  
ATOM   2969  CH2 TRP   205         nan    -nan    -nan  1.00  0.00           C  
ATOM   2970  HH2 TRP   205         nan    -nan    -nan  1.00  0.00           H  
ATOM   2971  CZ3 TRP   205         nan    -nan    -nan  1.00  0.00           C  
ATOM   2972  HZ3 TRP   205         nan    -nan    -nan  1.00  0.00           H  
ATOM   2973  CE3 TRP   205         nan    -nan    -nan  1.00  0.00           C  
ATOM   2974  HE3 TRP   205         nan    -nan    -nan  1.00  0.00           H  
ATOM   2975  CD2 TRP   205         nan    -nan    -nan  1.00  0.00           C  
ATOM   2976  C   TRP   205         nan    -nan    -nan  1.00  0.00           C  
ATOM   2977  O   TRP   205         nan    -nan    -nan  1.00  0.00           O  
ATOM   2978  N   SER   206         nan    -nan    -nan  1.00  0.00           N  
ATOM   2979  H   SER   206         nan    -nan    -nan  1.00  0.00           H  
ATOM   2980  CA  SER   206         nan    -nan    -nan  1.00  0.00           C  
ATOM   2981  HA  SER   206         nan    -nan    -nan  1.00  0.00           H  
ATOM   2982  CB  SER   206         nan    -nan    -nan  1.00  0.00           C  
ATOM   2983  HB2 SER   206         nan    -nan    -nan  1.00  0.00           H  
ATOM   2984  HB3 SER   206         nan    -nan    -nan  1.00  0.00           H  
ATOM   2985  OG  SER   206         nan    -nan    -nan  1.00  0.00           O  
ATOM   2986  HG  SER   206         nan    -nan    -nan  1.00  0.00           H  
ATOM   2987  C   SER   206         nan    -nan    -nan  1.00  0.00           C  
ATOM   2988  O   SER   206         nan    -nan    -nan  1.00  0.00           O  
ATOM   2989  N   GLY   207         nan    -nan    -nan  1.00  0.00           N  
ATOM   2990  H   GLY   207         nan    -nan    -nan  1.00  0.00           H  
ATOM   2991  CA  GLY   207         nan    -nan    -nan  1.00  0.00           C  
ATOM   2992  HA2 GLY   207         nan    -nan    -nan  1.00  0.00           H  
ATOM   2993  HA3 GLY   207         nan    -nan    -nan  1.00  0.00           H  
ATOM   2994  C   GLY   207         nan    -nan    -nan  1.00  0.00           C  
ATOM   2995  O   GLY   207         nan    -nan    -nan  1.00  0.00           O  
ATOM   2996  N   SER   208         nan    -nan    -nan  1.00  0.00           N  
ATOM   2997  H   SER   208         nan    -nan    -nan  1.00  0.00           H  
ATOM   2998  CA  SER   208         nan    -nan    -nan  1.00  0.00           C  
ATOM   2999  HA  SER   208         nan    -nan    -nan  1.00  0.00           H  
ATOM   3000  CB  SER   208         nan    -nan    -nan  1.00  0.00           C  
ATOM   3001  HB2 SER   208         nan    -nan    -nan  1.00  0.00           H  
ATOM   3002  HB3 SER   208         nan    -nan    -nan  1.00  0.00           H  
ATOM   3003  OG  SER   208         nan    -nan    -nan  1.00  0.00           O  
ATOM   3004  HG  SER   208         nan    -nan    -nan  1.00  0.00           H  
ATOM   3005  C   SER   208         nan    -nan    -nan  1.00  0.00           C  
ATOM   3006  O   SER   208         nan    -nan    -nan  1.00  0.00           O  
ATOM   3007  N   ASP   209         nan    -nan    -nan  1.00  0.00           N  
ATOM   3008  H   ASP   209         nan    -nan    -nan  1.00  0.00           H  
ATOM   3009  CA  ASP   209         nan    -nan    -nan  1.00  0.00           C  
ATOM   3010  HA  ASP   209         nan    -nan    -nan  1.00  0.00           H  
ATOM   3011  CB  ASP   209         nan    -nan    -nan  1.00  0.00           C  
ATOM   3012  HB2 ASP   209         nan    -nan    -nan  1.00  0.00           H  
ATOM   3013  HB3 ASP   209         nan    -nan    -nan  1.00  0.00           H  
ATOM   3014  CG  ASP   209         nan    -nan    -nan  1.00  0.00           C  
ATOM   3015  OD1 ASP   209         nan    -nan    -nan  1.00  0.00           O  
ATOM   3016  OD2 ASP   209         nan    -nan    -nan  1.00  0.00           O  
ATOM   3017  C   ASP   209         nan    -nan    -nan  1.00  0.00           C  
ATOM   3018  O   ASP   209         nan    -nan    -nan  1.00  0.00           O  
ATOM   3019  N   VAL   210         nan    -nan    -nan  1.00  0.00           N  
ATOM   3020  H   VAL   210         nan    -nan    -nan  1.00  0.00           H  
ATOM   3021  CA  VAL   210         nan    -nan    -nan  1.00  0.00           C  
ATOM   3022  HA  VAL   210         nan    -nan    -nan  1.00  0.00           H  
ATOM   3023  CB  VAL   210         nan    -nan    -nan  1.00  0.00           C  
ATOM   3024  HB  VAL   210         nan    -nan    -nan  1.00  0.00           H  
ATOM   3025  CG1 VAL   210         nan    -nan    -nan  1.00  0.00           C  
ATOM   3026 HG11 VAL   210         nan    -nan    -nan  1.00  0.00           H  
ATOM   3027 HG12 VAL   210         nan    -nan    -nan  1.00  0.00           H  
ATOM   3028 HG13 VAL   210         nan    -nan    -nan  1.00  0.00           H  
ATOM   3029  CG2 VAL   210         nan    -nan    -nan  1.00  0.00           C  
ATOM   3030 HG21 VAL   210         nan    -nan    -nan  1.00  0.00           H  
ATOM   3031 HG22 VAL   210         nan    -nan    -nan  1.00  0.00           H  
ATOM   3032 HG23 VAL   210         nan    -nan    -nan  1.00  0.00           H  
ATOM   3033  C   VAL   210         nan    -nan    -nan  1.00  0.00           C  
ATOM   3034  O   VAL   210         nan    -nan    -nan  1.00  0.00           O  
ATOM   3035  N   VAL   211         nan    -nan    -nan  1.00  0.00           N  
ATOM   3036  H   VAL   211         nan    -nan    -nan  1.00  0.00           H  
ATOM   3037  CA  VAL   211         nan    -nan    -nan  1.00  0.00           C  
ATOM   3038  HA  VAL   211         nan    -nan    -nan  1.00  0.00           H  
ATOM   3039  CB  VAL   211         nan    -nan    -nan  1.00  0.00           C  
ATOM   3040  HB  VAL   211         nan    -nan    -nan  1.00  0.00           H  
ATOM   3041  CG1 VAL   211         nan    -nan    -nan  1.00  0.00           C  
ATOM   3042 HG11 VAL   211         nan    -nan    -nan  1.00  0.00           H  
ATOM   3043 HG12 VAL   211         nan    -nan    -nan  1.00  0.00           H  
ATOM   3044 HG13 VAL   211         nan    -nan    -nan  1.00  0.00           H  
ATOM   3045  CG2 VAL   211         nan    -nan    -nan  1.00  0.00           C  
ATOM   3046 HG21 VAL   211         nan    -nan    -nan  1.00  0.00           H  
ATOM   3047 HG22 VAL   211         nan    -nan    -nan  1.00  0.00           H  
ATOM   3048 HG23 VAL   211         nan    -nan    -nan  1.00  0.00           H  
ATOM   3049  C   VAL   211         nan    -nan    -nan  1.00  0.00           C  
ATOM   3050  O   VAL   211         nan    -nan    -nan  1.00  0.00           O  
ATOM   3051  N   MET   212         nan    -nan    -nan  1.00  0.00           N  
ATOM   3052  H   MET   212         nan    -nan    -nan  1.00  0.00           H  
ATOM   3053  CA  MET   212         nan    -nan    -nan  1.00  0.00           C  
ATOM   3054  HA  MET   212         nan    -nan    -nan  1.00  0.00           H  
ATOM   3055  CB  MET   212         nan    -nan    -nan  1.00  0.00           C  
ATOM   3056  HB2 MET   212         nan    -nan    -nan  1.00  0.00           H  
ATOM   3057  HB3 MET   212         nan    -nan    -nan  1.00  0.00           H  
ATOM   3058  CG  MET   212         nan    -nan    -nan  1.00  0.00           C  
ATOM   3059  HG2 MET   212         nan    -nan    -nan  1.00  0.00           H  
ATOM   3060  HG3 MET   212         nan    -nan    -nan  1.00  0.00           H  
ATOM   3061  SD  MET   212         nan    -nan    -nan  1.00  0.00           S  
ATOM   3062  CE  MET   212         nan    -nan    -nan  1.00  0.00           C  
ATOM   3063  HE1 MET   212         nan    -nan    -nan  1.00  0.00           H  
ATOM   3064  HE2 MET   212         nan    -nan    -nan  1.00  0.00           H  
ATOM   3065  HE3 MET   212         nan    -nan    -nan  1.00  0.00           H  
ATOM   3066  C   MET   212         nan    -nan    -nan  1.00  0.00           C  
ATOM   3067  O   MET   212         nan    -nan    -nan  1.00  0.00           O  
ATOM   3068  N   GLY   213         nan    -nan    -nan  1.00  0.00           N  
ATOM   3069  H   GLY   213         nan    -nan    -nan  1.00  0.00           H  
ATOM   3070  CA  GLY   213         nan    -nan    -nan  1.00  0.00           C  
ATOM   3071  HA2 GLY   213         nan    -nan    -nan  1.00  0.00           H  
ATOM   3072  HA3 GLY   213         nan    -nan    -nan  1.00  0.00           H  
ATOM   3073  C   GLY   213         nan    -nan    -nan  1.00  0.00           C  
ATOM   3074  O   GLY   213         nan    -nan    -nan  1.00  0.00           O  
ATOM   3075  N   GLU   214         nan    -nan    -nan  1.00  0.00           N  
ATOM   3076  H   GLU   214         nan    -nan    -nan  1.00  0.00           H  
ATOM   3077  CA  GLU   214         nan    -nan    -nan  1.00  0.00           C  
ATOM   3078  HA  GLU   214         nan    -nan    -nan  1.00  0.00           H  
ATOM   3079  CB  GLU   214         nan    -nan    -nan  1.00  0.00           C  
ATOM   3080  HB2 GLU   214         nan    -nan    -nan  1.00  0.00           H  
ATOM   3081  HB3 GLU   214         nan    -nan    -nan  1.00  0.00           H  
ATOM   3082  CG  GLU   214         nan    -nan    -nan  1.00  0.00           C  
ATOM   3083  HG2 GLU   214         nan    -nan    -nan  1.00  0.00           H  
ATOM   3084  HG3 GLU   214         nan    -nan    -nan  1.00  0.00           H  
ATOM   3085  CD  GLU   214         nan    -nan    -nan  1.00  0.00           C  
ATOM   3086  OE1 GLU   214         nan    -nan    -nan  1.00  0.00           O  
ATOM   3087  OE2 GLU   214         nan    -nan    -nan  1.00  0.00           O  
ATOM   3088  C   GLU   214         nan    -nan    -nan  1.00  0.00           C  
ATOM   3089  O   GLU   214         nan    -nan    -nan  1.00  0.00           O  
ATOM   3090  N   ALA   215         nan    -nan    -nan  1.00  0.00           N  
ATOM   3091  H   ALA   215         nan    -nan    -nan  1.00  0.00           H  
ATOM   3092  CA  ALA   215         nan    -nan    -nan  1.00  0.00           C  
ATOM   3093  HA  ALA   215         nan    -nan    -nan  1.00  0.00           H  
ATOM   3094  CB  ALA   215         nan    -nan    -nan  1.00  0.00           C  
ATOM   3095  HB1 ALA   215         nan    -nan    -nan  1.00  0.00           H  
ATOM   3096  HB2 ALA   215         nan    -nan    -nan  1.00  0.00           H  
ATOM   3097  HB3 ALA   215         nan    -nan    -nan  1.00  0.00           H  
ATOM   3098  C   ALA   215         nan    -nan    -nan  1.00  0.00           C  
ATOM   3099  O   ALA   215         nan    -nan    -nan  1.00  0.00           O  
ATOM   3100  N   THR   216         nan    -nan    -nan  1.00  0.00           N  
ATOM   3101  H   THR   216         nan    -nan    -nan  1.00  0.00           H  
ATOM   3102  CA  THR   216         nan    -nan    -nan  1.00  0.00           C  
ATOM   3103  HA  THR   216         nan    -nan    -nan  1.00  0.00           H  
ATOM   3104  CB  THR   216         nan    -nan    -nan  1.00  0.00           C  
ATOM   3105  HB  THR   216         nan    -nan    -nan  1.00  0.00           H  
ATOM   3106  CG2 THR   216         nan    -nan    -nan  1.00  0.00           C  
ATOM   3107 HG21 THR   216         nan    -nan    -nan  1.00  0.00           H  
ATOM   3108 HG22 THR   216         nan    -nan    -nan  1.00  0.00           H  
ATOM   3109 HG23 THR   216         nan    -nan    -nan  1.00  0.00           H  
ATOM   3110  OG1 THR   216         nan    -nan    -nan  1.00  0.00           O  
ATOM   3111  HG1 THR   216         nan    -nan    -nan  1.00  0.00           H  
ATOM   3112  C   THR   216         nan    -nan    -nan  1.00  0.00           C  
ATOM   3113  O   THR   216         nan    -nan    -nan  1.00  0.00           O  
ATOM   3114  N   ARG   217         nan    -nan    -nan  1.00  0.00           N  
ATOM   3115  H   ARG   217         nan    -nan    -nan  1.00  0.00           H  
ATOM   3116  CA  ARG   217         nan    -nan    -nan  1.00  0.00           C  
ATOM   3117  HA  ARG   217         nan    -nan    -nan  1.00  0.00           H  
ATOM   3118  CB  ARG   217         nan    -nan    -nan  1.00  0.00           C  
ATOM   3119  HB2 ARG   217         nan    -nan    -nan  1.00  0.00           H  
ATOM   3120  HB3 ARG   217         nan    -nan    -nan  1.00  0.00           H  
ATOM   3121  CG  ARG   217         nan    -nan    -nan  1.00  0.00           C  
ATOM   3122  HG2 ARG   217         nan    -nan    -nan  1.00  0.00           H  
ATOM   3123  HG3 ARG   217         nan    -nan    -nan  1.00  0.00           H  
ATOM   3124  CD  ARG   217         nan    -nan    -nan  1.00  0.00           C  
ATOM   3125  HD2 ARG   217         nan    -nan    -nan  1.00  0.00           H  
ATOM   3126  HD3 ARG   217         nan    -nan    -nan  1.00  0.00           H  
ATOM   3127  NE  ARG   217         nan    -nan    -nan  1.00  0.00           N  
ATOM   3128  HE  ARG   217         nan    -nan    -nan  1.00  0.00           H  
ATOM   3129  CZ  ARG   217         nan    -nan    -nan  1.00  0.00           C  
ATOM   3130  NH1 ARG   217         nan    -nan    -nan  1.00  0.00           N  
ATOM   3131 HH11 ARG   217         nan    -nan    -nan  1.00  0.00           H  
ATOM   3132 HH12 ARG   217         nan    -nan    -nan  1.00  0.00           H  
ATOM   3133  NH2 ARG   217         nan    -nan    -nan  1.00  0.00           N  
ATOM   3134 HH21 ARG   217         nan    -nan    -nan  1.00  0.00           H  
ATOM   3135 HH22 ARG   217         nan    -nan    -nan  1.00  0.00           H  
ATOM   3136  C   ARG   217         nan    -nan    -nan  1.00  0.00           C  
ATOM   3137  O   ARG   217         nan    -nan    -nan  1.00  0.00           O  
ATOM   3138  N   ASP   218         nan    -nan    -nan  1.00  0.00           N  
ATOM   3139  H   ASP   218         nan    -nan    -nan  1.00  0.00           H  
ATOM   3140  CA  ASP   218         nan    -nan    -nan  1.00  0.00           C  
ATOM   3141  HA  ASP   218         nan    -nan    -nan  1.00  0.00           H  
ATOM   3142  CB  ASP   218         nan    -nan    -nan  1.00  0.00           C  
ATOM   3143  HB2 ASP   218         nan    -nan    -nan  1.00  0.00           H  
ATOM   3144  HB3 ASP   218         nan    -nan    -nan  1.00  0.00           H  
ATOM   3145  CG  ASP   218         nan    -nan    -nan  1.00  0.00           C  
ATOM   3146  OD1 ASP   218         nan    -nan    -nan  1.00  0.00           O  
ATOM   3147  OD2 ASP   218         nan    -nan    -nan  1.00  0.00           O  
ATOM   3148  C   ASP   218         nan    -nan    -nan  1.00  0.00           C  
ATOM   3149  O   ASP   218         nan    -nan    -nan  1.00  0.00           O  
ATOM   3150  N   ASN   219         nan    -nan    -nan  1.00  0.00           N  
ATOM   3151  H   ASN   219         nan    -nan    -nan  1.00  0.00           H  
ATOM   3152  CA  ASN   219         nan    -nan    -nan  1.00  0.00           C  
ATOM   3153  HA  ASN   219         nan    -nan    -nan  1.00  0.00           H  
ATOM   3154  CB  ASN   219         nan    -nan    -nan  1.00  0.00           C  
ATOM   3155  HB2 ASN   219         nan    -nan    -nan  1.00  0.00           H  
ATOM   3156  HB3 ASN   219         nan    -nan    -nan  1.00  0.00           H  
ATOM   3157  CG  ASN   219         nan    -nan    -nan  1.00  0.00           C  
ATOM   3158  OD1 ASN   219         nan    -nan    -nan  1.00  0.00           O  
ATOM   3159  ND2 ASN   219         nan    -nan    -nan  1.00  0.00           N  
ATOM   3160 HD21 ASN   219         nan    -nan    -nan  1.00  0.00           H  
ATOM   3161 HD22 ASN   219         nan    -nan    -nan  1.00  0.00           H  
ATOM   3162  C   ASN   219         nan    -nan    -nan  1.00  0.00           C  
ATOM   3163  O   ASN   219         nan    -nan    -nan  1.00  0.00           O  
ATOM   3164  N   PRO   220         nan    -nan    -nan  1.00  0.00           N  
ATOM   3165  CD  PRO   220         nan    -nan    -nan  1.00  0.00           C  
ATOM   3166  HD2 PRO   220         nan    -nan    -nan  1.00  0.00           H  
ATOM   3167  HD3 PRO   220         nan    -nan    -nan  1.00  0.00           H  
ATOM   3168  CG  PRO   220         nan    -nan    -nan  1.00  0.00           C  
ATOM   3169  HG2 PRO   220         nan    -nan    -nan  1.00  0.00           H  
ATOM   3170  HG3 PRO   220         nan    -nan    -nan  1.00  0.00           H  
ATOM   3171  CB  PRO   220         nan    -nan    -nan  1.00  0.00           C  
ATOM   3172  HB2 PRO   220         nan    -nan    -nan  1.00  0.00           H  
ATOM   3173  HB3 PRO   220         nan    -nan    -nan  1.00  0.00           H  
ATOM   3174  CA  PRO   220         nan    -nan    -nan  1.00  0.00           C  
ATOM   3175  HA  PRO   220         nan    -nan    -nan  1.00  0.00           H  
ATOM   3176  C   PRO   220         nan    -nan    -nan  1.00  0.00           C  
ATOM   3177  O   PRO   220         nan    -nan    -nan  1.00  0.00           O  
ATOM   3178  N   GLN   221         nan    -nan    -nan  1.00  0.00           N  
ATOM   3179  H   GLN   221         nan    -nan    -nan  1.00  0.00           H  
ATOM   3180  CA  GLN   221         nan    -nan    -nan  1.00  0.00           C  
ATOM   3181  HA  GLN   221         nan    -nan    -nan  1.00  0.00           H  
ATOM   3182  CB  GLN   221         nan    -nan    -nan  1.00  0.00           C  
ATOM   3183  HB2 GLN   221         nan    -nan    -nan  1.00  0.00           H  
ATOM   3184  HB3 GLN   221         nan    -nan    -nan  1.00  0.00           H  
ATOM   3185  CG  GLN   221         nan    -nan    -nan  1.00  0.00           C  
ATOM   3186  HG2 GLN   221         nan    -nan    -nan  1.00  0.00           H  
ATOM   3187  HG3 GLN   221         nan    -nan    -nan  1.00  0.00           H  
ATOM   3188  CD  GLN   221         nan    -nan    -nan  1.00  0.00           C  
ATOM   3189  OE1 GLN   221         nan    -nan    -nan  1.00  0.00           O  
ATOM   3190  NE2 GLN   221         nan    -nan    -nan  1.00  0.00           N  
ATOM   3191 HE21 GLN   221         nan    -nan    -nan  1.00  0.00           H  
ATOM   3192 HE22 GLN   221         nan    -nan    -nan  1.00  0.00           H  
ATOM   3193  C   GLN   221         nan    -nan    -nan  1.00  0.00           C  
ATOM   3194  O   GLN   221         nan    -nan    -nan  1.00  0.00           O  
ATOM   3195  N   PHE   222         nan    -nan    -nan  1.00  0.00           N  
ATOM   3196  H   PHE   222         nan    -nan    -nan  1.00  0.00           H  
ATOM   3197  CA  PHE   222         nan    -nan    -nan  1.00  0.00           C  
ATOM   3198  HA  PHE   222         nan    -nan    -nan  1.00  0.00           H  
ATOM   3199  CB  PHE   222         nan    -nan    -nan  1.00  0.00           C  
ATOM   3200  HB2 PHE   222         nan    -nan    -nan  1.00  0.00           H  
ATOM   3201  HB3 PHE   222         nan    -nan    -nan  1.00  0.00           H  
ATOM   3202  CG  PHE   222         nan    -nan    -nan  1.00  0.00           C  
ATOM   3203  CD1 PHE   222         nan    -nan    -nan  1.00  0.00           C  
ATOM   3204  HD1 PHE   222         nan    -nan    -nan  1.00  0.00           H  
ATOM   3205  CE1 PHE   222         nan    -nan    -nan  1.00  0.00           C  
ATOM   3206  HE1 PHE   222         nan    -nan    -nan  1.00  0.00           H  
ATOM   3207  CZ  PHE   222         nan    -nan    -nan  1.00  0.00           C  
ATOM   3208  HZ  PHE   222         nan    -nan    -nan  1.00  0.00           H  
ATOM   3209  CE2 PHE   222         nan    -nan    -nan  1.00  0.00           C  
ATOM   3210  HE2 PHE   222         nan    -nan    -nan  1.00  0.00           H  
ATOM   3211  CD2 PHE   222         nan    -nan    -nan  1.00  0.00           C  
ATOM   3212  HD2 PHE   222         nan    -nan    -nan  1.00  0.00           H  
ATOM   3213  C   PHE   222         nan    -nan    -nan  1.00  0.00           C  
ATOM   3214  O   PHE   222         nan    -nan    -nan  1.00  0.00           O  
ATOM   3215  N   GLU   223         nan    -nan    -nan  1.00  0.00           N  
ATOM   3216  H   GLU   223         nan    -nan    -nan  1.00  0.00           H  
ATOM   3217  CA  GLU   223         nan    -nan    -nan  1.00  0.00           C  
ATOM   3218  HA  GLU   223         nan    -nan    -nan  1.00  0.00           H  
ATOM   3219  CB  GLU   223         nan    -nan    -nan  1.00  0.00           C  
ATOM   3220  HB2 GLU   223         nan    -nan    -nan  1.00  0.00           H  
ATOM   3221  HB3 GLU   223         nan    -nan    -nan  1.00  0.00           H  
ATOM   3222  CG  GLU   223         nan    -nan    -nan  1.00  0.00           C  
ATOM   3223  HG2 GLU   223         nan    -nan    -nan  1.00  0.00           H  
ATOM   3224  HG3 GLU   223         nan    -nan    -nan  1.00  0.00           H  
ATOM   3225  CD  GLU   223         nan    -nan    -nan  1.00  0.00           C  
ATOM   3226  OE1 GLU   223         nan    -nan    -nan  1.00  0.00           O  
ATOM   3227  OE2 GLU   223         nan    -nan    -nan  1.00  0.00           O  
ATOM   3228  C   GLU   223         nan    -nan    -nan  1.00  0.00           C  
ATOM   3229  O   GLU   223         nan    -nan    -nan  1.00  0.00           O  
ATOM   3230  N   LEU   224         nan    -nan    -nan  1.00  0.00           N  
ATOM   3231  H   LEU   224         nan    -nan    -nan  1.00  0.00           H  
ATOM   3232  CA  LEU   224         nan    -nan    -nan  1.00  0.00           C  
ATOM   3233  HA  LEU   224         nan    -nan    -nan  1.00  0.00           H  
ATOM   3234  CB  LEU   224         nan    -nan    -nan  1.00  0.00           C  
ATOM   3235  HB2 LEU   224         nan    -nan    -nan  1.00  0.00           H  
ATOM   3236  HB3 LEU   224         nan    -nan    -nan  1.00  0.00           H  
ATOM   3237  CG  LEU   224         nan    -nan    -nan  1.00  0.00           C  
ATOM   3238  HG  LEU   224         nan    -nan    -nan  1.00  0.00           H  
ATOM   3239  CD1 LEU   224         nan    -nan    -nan  1.00  0.00           C  
ATOM   3240 HD11 LEU   224         nan    -nan    -nan  1.00  0.00           H  
ATOM   3241 HD12 LEU   224         nan    -nan    -nan  1.00  0.00           H  
ATOM   3242 HD13 LEU   224         nan    -nan    -nan  1.00  0.00           H  
ATOM   3243  CD2 LEU   224         nan    -nan    -nan  1.00  0.00           C  
ATOM   3244 HD21 LEU   224         nan    -nan    -nan  1.00  0.00           H  
ATOM   3245 HD22 LEU   224         nan    -nan    -nan  1.00  0.00           H  
ATOM   3246 HD23 LEU   224         nan    -nan    -nan  1.00  0.00           H  
ATOM   3247  C   LEU   224         nan    -nan    -nan  1.00  0.00           C  
ATOM   3248  O   LEU   224         nan    -nan    -nan  1.00  0.00           O  
ATOM   3249  N   PHE   225         nan    -nan    -nan  1.00  0.00           N  
ATOM   3250  H   PHE   225         nan    -nan    -nan  1.00  0.00           H  
ATOM   3251  CA  PHE   225         nan    -nan    -nan  1.00  0.00           C  
ATOM   3252  HA  PHE   225         nan    -nan    -nan  1.00  0.00           H  
ATOM   3253  CB  PHE   225         nan    -nan    -nan  1.00  0.00           C  
ATOM   3254  HB2 PHE   225         nan    -nan    -nan  1.00  0.00           H  
ATOM   3255  HB3 PHE   225         nan    -nan    -nan  1.00  0.00           H  
ATOM   3256  CG  PHE   225         nan    -nan    -nan  1.00  0.00           C  
ATOM   3257  CD1 PHE   225         nan    -nan    -nan  1.00  0.00           C  
ATOM   3258  HD1 PHE   225         nan    -nan    -nan  1.00  0.00           H  
ATOM   3259  CE1 PHE   225         nan    -nan    -nan  1.00  0.00           C  
ATOM   3260  HE1 PHE   225         nan    -nan    -nan  1.00  0.00           H  
ATOM   3261  CZ  PHE   225         nan    -nan    -nan  1.00  0.00           C  
ATOM   3262  HZ  PHE   225         nan    -nan    -nan  1.00  0.00           H  
ATOM   3263  CE2 PHE   225         nan    -nan    -nan  1.00  0.00           C  
ATOM   3264  HE2 PHE   225         nan    -nan    -nan  1.00  0.00           H  
ATOM   3265  CD2 PHE   225         nan    -nan    -nan  1.00  0.00           C  
ATOM   3266  HD2 PHE   225         nan    -nan    -nan  1.00  0.00           H  
ATOM   3267  C   PHE   225         nan    -nan    -nan  1.00  0.00           C  
ATOM   3268  O   PHE   225         nan    -nan    -nan  1.00  0.00           O  
ATOM   3269  N   ASP   226         nan    -nan    -nan  1.00  0.00           N  
ATOM   3270  H   ASP   226         nan    -nan    -nan  1.00  0.00           H  
ATOM   3271  CA  ASP   226         nan    -nan    -nan  1.00  0.00           C  
ATOM   3272  HA  ASP   226         nan    -nan    -nan  1.00  0.00           H  
ATOM   3273  CB  ASP   226         nan    -nan    -nan  1.00  0.00           C  
ATOM   3274  HB2 ASP   226         nan    -nan    -nan  1.00  0.00           H  
ATOM   3275  HB3 ASP   226         nan    -nan    -nan  1.00  0.00           H  
ATOM   3276  CG  ASP   226         nan    -nan    -nan  1.00  0.00           C  
ATOM   3277  OD1 ASP   226         nan    -nan    -nan  1.00  0.00           O  
ATOM   3278  OD2 ASP   226         nan    -nan    -nan  1.00  0.00           O  
ATOM   3279  C   ASP   226         nan    -nan    -nan  1.00  0.00           C  
ATOM   3280  O   ASP   226         nan    -nan    -nan  1.00  0.00           O  
ATOM   3281  N   GLU   227         nan    -nan    -nan  1.00  0.00           N  
ATOM   3282  H   GLU   227         nan    -nan    -nan  1.00  0.00           H  
ATOM   3283  CA  GLU   227         nan    -nan    -nan  1.00  0.00           C  
ATOM   3284  HA  GLU   227         nan    -nan    -nan  1.00  0.00           H  
ATOM   3285  CB  GLU   227         nan    -nan    -nan  1.00  0.00           C  
ATOM   3286  HB2 GLU   227         nan    -nan    -nan  1.00  0.00           H  
ATOM   3287  HB3 GLU   227         nan    -nan    -nan  1.00  0.00           H  
ATOM   3288  CG  GLU   227         nan    -nan    -nan  1.00  0.00           C  
ATOM   3289  HG2 GLU   227         nan    -nan    -nan  1.00  0.00           H  
ATOM   3290  HG3 GLU   227         nan    -nan    -nan  1.00  0.00           H  
ATOM   3291  CD  GLU   227         nan    -nan    -nan  1.00  0.00           C  
ATOM   3292  OE1 GLU   227         nan    -nan    -nan  1.00  0.00           O  
ATOM   3293  OE2 GLU   227         nan    -nan    -nan  1.00  0.00           O  
ATOM   3294  C   GLU   227         nan    -nan    -nan  1.00  0.00           C  
ATOM   3295  O   GLU   227         nan    -nan    -nan  1.00  0.00           O  
ATOM   3296  N   SER   228         nan    -nan    -nan  1.00  0.00           N  
ATOM   3297  H   SER   228         nan    -nan    -nan  1.00  0.00           H  
ATOM   3298  CA  SER   228         nan    -nan    -nan  1.00  0.00           C  
ATOM   3299  HA  SER   228         nan    -nan    -nan  1.00  0.00           H  
ATOM   3300  CB  SER   228         nan    -nan    -nan  1.00  0.00           C  
ATOM   3301  HB2 SER   228         nan    -nan    -nan  1.00  0.00           H  
ATOM   3302  HB3 SER   228         nan    -nan    -nan  1.00  0.00           H  
ATOM   3303  OG  SER   228         nan    -nan    -nan  1.00  0.00           O  
ATOM   3304  HG  SER   228         nan    -nan    -nan  1.00  0.00           H  
ATOM   3305  C   SER   228         nan    -nan    -nan  1.00  0.00           C  
ATOM   3306  O   SER   228         nan    -nan    -nan  1.00  0.00           O  
ATOM   3307  N   LEU   229         nan    -nan    -nan  1.00  0.00           N  
ATOM   3308  H   LEU   229         nan    -nan    -nan  1.00  0.00           H  
ATOM   3309  CA  LEU   229         nan    -nan    -nan  1.00  0.00           C  
ATOM   3310  HA  LEU   229         nan    -nan    -nan  1.00  0.00           H  
ATOM   3311  CB  LEU   229         nan    -nan    -nan  1.00  0.00           C  
ATOM   3312  HB2 LEU   229         nan    -nan    -nan  1.00  0.00           H  
ATOM   3313  HB3 LEU   229         nan    -nan    -nan  1.00  0.00           H  
ATOM   3314  CG  LEU   229         nan    -nan    -nan  1.00  0.00           C  
ATOM   3315  HG  LEU   229         nan    -nan    -nan  1.00  0.00           H  
ATOM   3316  CD1 LEU   229         nan    -nan    -nan  1.00  0.00           C  
ATOM   3317 HD11 LEU   229         nan    -nan    -nan  1.00  0.00           H  
ATOM   3318 HD12 LEU   229         nan    -nan    -nan  1.00  0.00           H  
ATOM   3319 HD13 LEU   229         nan    -nan    -nan  1.00  0.00           H  
ATOM   3320  CD2 LEU   229         nan    -nan    -nan  1.00  0.00           C  
ATOM   3321 HD21 LEU   229         nan    -nan    -nan  1.00  0.00           H  
ATOM   3322 HD22 LEU   229         nan    -nan    -nan  1.00  0.00           H  
ATOM   3323 HD23 LEU   229         nan    -nan    -nan  1.00  0.00           H  
ATOM   3324  C   LEU   229         nan    -nan    -nan  1.00  0.00           C  
ATOM   3325  O   LEU   229         nan    -nan    -nan  1.00  0.00           O  
ATOM   3326  N   VAL   230         nan    -nan    -nan  1.00  0.00           N  
ATOM   3327  H   VAL   230         nan    -nan    -nan  1.00  0.00           H  
ATOM   3328  CA  VAL   230         nan    -nan    -nan  1.00  0.00           C  
ATOM   3329  HA  VAL   230         nan    -nan    -nan  1.00  0.00           H  
ATOM   3330  CB  VAL   230         nan    -nan    -nan  1.00  0.00           C  
ATOM   3331  HB  VAL   230         nan    -nan    -nan  1.00  0.00           H  
ATOM   3332  CG1 VAL   230         nan    -nan    -nan  1.00  0.00           C  
ATOM   3333 HG11 VAL   230         nan    -nan    -nan  1.00  0.00           H  
ATOM   3334 HG12 VAL   230         nan    -nan    -nan  1.00  0.00           H  
ATOM   3335 HG13 VAL   230         nan    -nan    -nan  1.00  0.00           H  
ATOM   3336  CG2 VAL   230         nan    -nan    -nan  1.00  0.00           C  
ATOM   3337 HG21 VAL   230         nan    -nan    -nan  1.00  0.00           H  
ATOM   3338 HG22 VAL   230         nan    -nan    -nan  1.00  0.00           H  
ATOM   3339 HG23 VAL   230         nan    -nan    -nan  1.00  0.00           H  
ATOM   3340  C   VAL   230         nan    -nan    -nan  1.00  0.00           C  
ATOM   3341  O   VAL   230         nan    -nan    -nan  1.00  0.00           O  
ATOM   3342  N   THR   231         nan    -nan    -nan  1.00  0.00           N  
ATOM   3343  H   THR   231         nan    -nan    -nan  1.00  0.00           H  
ATOM   3344  CA  THR   231         nan    -nan    -nan  1.00  0.00           C  
ATOM   3345  HA  THR   231         nan    -nan    -nan  1.00  0.00           H  
ATOM   3346  CB  THR   231         nan    -nan    -nan  1.00  0.00           C  
ATOM   3347  HB  THR   231         nan    -nan    -nan  1.00  0.00           H  
ATOM   3348  CG2 THR   231         nan    -nan    -nan  1.00  0.00           C  
ATOM   3349 HG21 THR   231         nan    -nan    -nan  1.00  0.00           H  
ATOM   3350 HG22 THR   231         nan    -nan    -nan  1.00  0.00           H  
ATOM   3351 HG23 THR   231         nan    -nan    -nan  1.00  0.00           H  
ATOM   3352  OG1 THR   231         nan    -nan    -nan  1.00  0.00           O  
ATOM   3353  HG1 THR   231         nan    -nan    -nan  1.00  0.00           H  
ATOM   3354  C   THR   231         nan    -nan    -nan  1.00  0.00           C  
ATOM   3355  O   THR   231         nan    -nan    -nan  1.00  0.00           O  
ATOM   3356  N   ARG   232         nan    -nan    -nan  1.00  0.00           N  
ATOM   3357  H   ARG   232         nan    -nan    -nan  1.00  0.00           H  
ATOM   3358  CA  ARG   232         nan    -nan    -nan  1.00  0.00           C  
ATOM   3359  HA  ARG   232         nan    -nan    -nan  1.00  0.00           H  
ATOM   3360  CB  ARG   232         nan    -nan    -nan  1.00  0.00           C  
ATOM   3361  HB2 ARG   232         nan    -nan    -nan  1.00  0.00           H  
ATOM   3362  HB3 ARG   232         nan    -nan    -nan  1.00  0.00           H  
ATOM   3363  CG  ARG   232         nan    -nan    -nan  1.00  0.00           C  
ATOM   3364  HG2 ARG   232         nan    -nan    -nan  1.00  0.00           H  
ATOM   3365  HG3 ARG   232         nan    -nan    -nan  1.00  0.00           H  
ATOM   3366  CD  ARG   232         nan    -nan    -nan  1.00  0.00           C  
ATOM   3367  HD2 ARG   232         nan    -nan    -nan  1.00  0.00           H  
ATOM   3368  HD3 ARG   232         nan    -nan    -nan  1.00  0.00           H  
ATOM   3369  NE  ARG   232         nan    -nan    -nan  1.00  0.00           N  
ATOM   3370  HE  ARG   232         nan    -nan    -nan  1.00  0.00           H  
ATOM   3371  CZ  ARG   232         nan    -nan    -nan  1.00  0.00           C  
ATOM   3372  NH1 ARG   232         nan    -nan    -nan  1.00  0.00           N  
ATOM   3373 HH11 ARG   232         nan    -nan    -nan  1.00  0.00           H  
ATOM   3374 HH12 ARG   232         nan    -nan    -nan  1.00  0.00           H  
ATOM   3375  NH2 ARG   232         nan    -nan    -nan  1.00  0.00           N  
ATOM   3376 HH21 ARG   232         nan    -nan    -nan  1.00  0.00           H  
ATOM   3377 HH22 ARG   232         nan    -nan    -nan  1.00  0.00           H  
ATOM   3378  C   ARG   232         nan    -nan    -nan  1.00  0.00           C  
ATOM   3379  O   ARG   232         nan    -nan    -nan  1.00  0.00           O  
ATOM   3380  N   VAL   233         nan    -nan    -nan  1.00  0.00           N  
ATOM   3381  H   VAL   233         nan    -nan    -nan  1.00  0.00           H  
ATOM   3382  CA  VAL   233         nan    -nan    -nan  1.00  0.00           C  
ATOM   3383  HA  VAL   233         nan    -nan    -nan  1.00  0.00           H  
ATOM   3384  CB  VAL   233         nan    -nan    -nan  1.00  0.00           C  
ATOM   3385  HB  VAL   233         nan    -nan    -nan  1.00  0.00           H  
ATOM   3386  CG1 VAL   233         nan    -nan    -nan  1.00  0.00           C  
ATOM   3387 HG11 VAL   233         nan    -nan    -nan  1.00  0.00           H  
ATOM   3388 HG12 VAL   233         nan    -nan    -nan  1.00  0.00           H  
ATOM   3389 HG13 VAL   233         nan    -nan    -nan  1.00  0.00           H  
ATOM   3390  CG2 VAL   233         nan    -nan    -nan  1.00  0.00           C  
ATOM   3391 HG21 VAL   233         nan    -nan    -nan  1.00  0.00           H  
ATOM   3392 HG22 VAL   233         nan    -nan    -nan  1.00  0.00           H  
ATOM   3393 HG23 VAL   233         nan    -nan    -nan  1.00  0.00           H  
ATOM   3394  C   VAL   233         nan    -nan    -nan  1.00  0.00           C  
ATOM   3395  O   VAL   233         nan    -nan    -nan  1.00  0.00           O  
ATOM   3396  N   LEU   234         nan    -nan    -nan  1.00  0.00           N  
ATOM   3397  H   LEU   234         nan    -nan    -nan  1.00  0.00           H  
ATOM   3398  CA  LEU   234         nan    -nan    -nan  1.00  0.00           C  
ATOM   3399  HA  LEU   234         nan    -nan    -nan  1.00  0.00           H  
ATOM   3400  CB  LEU   234         nan    -nan    -nan  1.00  0.00           C  
ATOM   3401  HB2 LEU   234         nan    -nan    -nan  1.00  0.00           H  
ATOM   3402  HB3 LEU   234         nan    -nan    -nan  1.00  0.00           H  
ATOM   3403  CG  LEU   234         nan    -nan    -nan  1.00  0.00           C  
ATOM   3404  HG  LEU   234         nan    -nan    -nan  1.00  0.00           H  
ATOM   3405  CD1 LEU   234         nan    -nan    -nan  1.00  0.00           C  
ATOM   3406 HD11 LEU   234         nan    -nan    -nan  1.00  0.00           H  
ATOM   3407 HD12 LEU   234         nan    -nan    -nan  1.00  0.00           H  
ATOM   3408 HD13 LEU   234         nan    -nan    -nan  1.00  0.00           H  
ATOM   3409  CD2 LEU   234         nan    -nan    -nan  1.00  0.00           C  
ATOM   3410 HD21 LEU   234         nan    -nan    -nan  1.00  0.00           H  
ATOM   3411 HD22 LEU   234         nan    -nan    -nan  1.00  0.00           H  
ATOM   3412 HD23 LEU   234         nan    -nan    -nan  1.00  0.00           H  
ATOM   3413  C   LEU   234         nan    -nan    -nan  1.00  0.00           C  
ATOM   3414  O   LEU   234         nan    -nan    -nan  1.00  0.00           O  
ATOM   3415  N   VAL   235         nan    -nan    -nan  1.00  0.00           N  
ATOM   3416  H   VAL   235         nan    -nan    -nan  1.00  0.00           H  
ATOM   3417  CA  VAL   235         nan    -nan    -nan  1.00  0.00           C  
ATOM   3418  HA  VAL   235         nan    -nan    -nan  1.00  0.00           H  
ATOM   3419  CB  VAL   235         nan    -nan    -nan  1.00  0.00           C  
ATOM   3420  HB  VAL   235         nan    -nan    -nan  1.00  0.00           H  
ATOM   3421  CG1 VAL   235         nan    -nan    -nan  1.00  0.00           C  
ATOM   3422 HG11 VAL   235         nan    -nan    -nan  1.00  0.00           H  
ATOM   3423 HG12 VAL   235         nan    -nan    -nan  1.00  0.00           H  
ATOM   3424 HG13 VAL   235         nan    -nan    -nan  1.00  0.00           H  
ATOM   3425  CG2 VAL   235         nan    -nan    -nan  1.00  0.00           C  
ATOM   3426 HG21 VAL   235         nan    -nan    -nan  1.00  0.00           H  
ATOM   3427 HG22 VAL   235         nan    -nan    -nan  1.00  0.00           H  
ATOM   3428 HG23 VAL   235         nan    -nan    -nan  1.00  0.00           H  
ATOM   3429  C   VAL   235         nan    -nan    -nan  1.00  0.00           C  
ATOM   3430  O   VAL   235         nan    -nan    -nan  1.00  0.00           O  
ATOM   3431  N   GLU   236         nan    -nan    -nan  1.00  0.00           N  
ATOM   3432  H   GLU   236         nan    -nan    -nan  1.00  0.00           H  
ATOM   3433  CA  GLU   236         nan    -nan    -nan  1.00  0.00           C  
ATOM   3434  HA  GLU   236         nan    -nan    -nan  1.00  0.00           H  
ATOM   3435  CB  GLU   236         nan    -nan    -nan  1.00  0.00           C  
ATOM   3436  HB2 GLU   236         nan    -nan    -nan  1.00  0.00           H  
ATOM   3437  HB3 GLU   236         nan    -nan    -nan  1.00  0.00           H  
ATOM   3438  CG  GLU   236         nan    -nan    -nan  1.00  0.00           C  
ATOM   3439  HG2 GLU   236         nan    -nan    -nan  1.00  0.00           H  
ATOM   3440  HG3 GLU   236         nan    -nan    -nan  1.00  0.00           H  
ATOM   3441  CD  GLU   236         nan    -nan    -nan  1.00  0.00           C  
ATOM   3442  OE1 GLU   236         nan    -nan    -nan  1.00  0.00           O  
ATOM   3443  OE2 GLU   236         nan    -nan    -nan  1.00  0.00           O  
ATOM   3444  C   GLU   236         nan    -nan    -nan  1.00  0.00           C  
ATOM   3445  O   GLU   236         nan    -nan    -nan  1.00  0.00           O  
ATOM   3446  N   ASP   237         nan    -nan    -nan  1.00  0.00           N  
ATOM   3447  H   ASP   237         nan    -nan    -nan  1.00  0.00           H  
ATOM   3448  CA  ASP   237         nan    -nan    -nan  1.00  0.00           C  
ATOM   3449  HA  ASP   237         nan    -nan    -nan  1.00  0.00           H  
ATOM   3450  CB  ASP   237         nan    -nan    -nan  1.00  0.00           C  
ATOM   3451  HB2 ASP   237         nan    -nan    -nan  1.00  0.00           H  
ATOM   3452  HB3 ASP   237         nan    -nan    -nan  1.00  0.00           H  
ATOM   3453  CG  ASP   237         nan    -nan    -nan  1.00  0.00           C  
ATOM   3454  OD1 ASP   237         nan    -nan    -nan  1.00  0.00           O  
ATOM   3455  OD2 ASP   237         nan    -nan    -nan  1.00  0.00           O  
ATOM   3456  C   ASP   237         nan    -nan    -nan  1.00  0.00           C  
ATOM   3457  O   ASP   237         nan    -nan    -nan  1.00  0.00           O  
ATOM   3458  N   GLY   238         nan    -nan    -nan  1.00  0.00           N  
ATOM   3459  H   GLY   238         nan    -nan    -nan  1.00  0.00           H  
ATOM   3460  CA  GLY   238         nan    -nan    -nan  1.00  0.00           C  
ATOM   3461  HA2 GLY   238         nan    -nan    -nan  1.00  0.00           H  
ATOM   3462  HA3 GLY   238         nan    -nan    -nan  1.00  0.00           H  
ATOM   3463  C   GLY   238         nan    -nan    -nan  1.00  0.00           C  
ATOM   3464  O   GLY   238         nan    -nan    -nan  1.00  0.00           O  
ATOM   3465  N   THR   239         nan    -nan    -nan  1.00  0.00           N  
ATOM   3466  H   THR   239         nan    -nan    -nan  1.00  0.00           H  
ATOM   3467  CA  THR   239         nan    -nan    -nan  1.00  0.00           C  
ATOM   3468  HA  THR   239         nan    -nan    -nan  1.00  0.00           H  
ATOM   3469  CB  THR   239         nan    -nan    -nan  1.00  0.00           C  
ATOM   3470  HB  THR   239         nan    -nan    -nan  1.00  0.00           H  
ATOM   3471  CG2 THR   239         nan    -nan    -nan  1.00  0.00           C  
ATOM   3472 HG21 THR   239         nan    -nan    -nan  1.00  0.00           H  
ATOM   3473 HG22 THR   239         nan    -nan    -nan  1.00  0.00           H  
ATOM   3474 HG23 THR   239         nan    -nan    -nan  1.00  0.00           H  
ATOM   3475  OG1 THR   239         nan    -nan    -nan  1.00  0.00           O  
ATOM   3476  HG1 THR   239         nan    -nan    -nan  1.00  0.00           H  
ATOM   3477  C   THR   239         nan    -nan    -nan  1.00  0.00           C  
ATOM   3478  O   THR   239         nan    -nan    -nan  1.00  0.00           O  
ATOM   3479  N   ALA   240         nan    -nan    -nan  1.00  0.00           N  
ATOM   3480  H   ALA   240         nan    -nan    -nan  1.00  0.00           H  
ATOM   3481  CA  ALA   240         nan    -nan    -nan  1.00  0.00           C  
ATOM   3482  HA  ALA   240         nan    -nan    -nan  1.00  0.00           H  
ATOM   3483  CB  ALA   240         nan    -nan    -nan  1.00  0.00           C  
ATOM   3484  HB1 ALA   240         nan    -nan    -nan  1.00  0.00           H  
ATOM   3485  HB2 ALA   240         nan    -nan    -nan  1.00  0.00           H  
ATOM   3486  HB3 ALA   240         nan    -nan    -nan  1.00  0.00           H  
ATOM   3487  C   ALA   240         nan    -nan    -nan  1.00  0.00           C  
ATOM   3488  O   ALA   240         nan    -nan    -nan  1.00  0.00           O  
ATOM   3489  N   ALA   241         nan    -nan    -nan  1.00  0.00           N  
ATOM   3490  H   ALA   241         nan    -nan    -nan  1.00  0.00           H  
ATOM   3491  CA  ALA   241         nan    -nan    -nan  1.00  0.00           C  
ATOM   3492  HA  ALA   241         nan    -nan    -nan  1.00  0.00           H  
ATOM   3493  CB  ALA   241         nan    -nan    -nan  1.00  0.00           C  
ATOM   3494  HB1 ALA   241         nan    -nan    -nan  1.00  0.00           H  
ATOM   3495  HB2 ALA   241         nan    -nan    -nan  1.00  0.00           H  
ATOM   3496  HB3 ALA   241         nan    -nan    -nan  1.00  0.00           H  
ATOM   3497  C   ALA   241         nan    -nan    -nan  1.00  0.00           C  
ATOM   3498  O   ALA   241         nan    -nan    -nan  1.00  0.00           O  
ATOM   3499  N   GLY   242         nan    -nan    -nan  1.00  0.00           N  
ATOM   3500  H   GLY   242         nan    -nan    -nan  1.00  0.00           H  
ATOM   3501  CA  GLY   242         nan    -nan    -nan  1.00  0.00           C  
ATOM   3502  HA2 GLY   242         nan    -nan    -nan  1.00  0.00           H  
ATOM   3503  HA3 GLY   242         nan    -nan    -nan  1.00  0.00           H  
ATOM   3504  C   GLY   242         nan    -nan    -nan  1.00  0.00           C  
ATOM   3505  O   GLY   242         nan    -nan    -nan  1.00  0.00           O  
ATOM   3506  N   VAL   243         nan    -nan    -nan  1.00  0.00           N  
ATOM   3507  H   VAL   243         nan    -nan    -nan  1.00  0.00           H  
ATOM   3508  CA  VAL   243         nan    -nan    -nan  1.00  0.00           C  
ATOM   3509  HA  VAL   243         nan    -nan    -nan  1.00  0.00           H  
ATOM   3510  CB  VAL   243         nan    -nan    -nan  1.00  0.00           C  
ATOM   3511  HB  VAL   243         nan    -nan    -nan  1.00  0.00           H  
ATOM   3512  CG1 VAL   243         nan    -nan    -nan  1.00  0.00           C  
ATOM   3513 HG11 VAL   243         nan    -nan    -nan  1.00  0.00           H  
ATOM   3514 HG12 VAL   243         nan    -nan    -nan  1.00  0.00           H  
ATOM   3515 HG13 VAL   243         nan    -nan    -nan  1.00  0.00           H  
ATOM   3516  CG2 VAL   243         nan    -nan    -nan  1.00  0.00           C  
ATOM   3517 HG21 VAL   243         nan    -nan    -nan  1.00  0.00           H  
ATOM   3518 HG22 VAL   243         nan    -nan    -nan  1.00  0.00           H  
ATOM   3519 HG23 VAL   243         nan    -nan    -nan  1.00  0.00           H  
ATOM   3520  C   VAL   243         nan    -nan    -nan  1.00  0.00           C  
ATOM   3521  O   VAL   243         nan    -nan    -nan  1.00  0.00           O  
ATOM   3522  N   GLU   244         nan    -nan    -nan  1.00  0.00           N  
ATOM   3523  H   GLU   244         nan    -nan    -nan  1.00  0.00           H  
ATOM   3524  CA  GLU   244         nan    -nan    -nan  1.00  0.00           C  
ATOM   3525  HA  GLU   244         nan    -nan    -nan  1.00  0.00           H  
ATOM   3526  CB  GLU   244         nan    -nan    -nan  1.00  0.00           C  
ATOM   3527  HB2 GLU   244         nan    -nan    -nan  1.00  0.00           H  
ATOM   3528  HB3 GLU   244         nan    -nan    -nan  1.00  0.00           H  
ATOM   3529  CG  GLU   244         nan    -nan    -nan  1.00  0.00           C  
ATOM   3530  HG2 GLU   244         nan    -nan    -nan  1.00  0.00           H  
ATOM   3531  HG3 GLU   244         nan    -nan    -nan  1.00  0.00           H  
ATOM   3532  CD  GLU   244         nan    -nan    -nan  1.00  0.00           C  
ATOM   3533  OE1 GLU   244         nan    -nan    -nan  1.00  0.00           O  
ATOM   3534  OE2 GLU   244         nan    -nan    -nan  1.00  0.00           O  
ATOM   3535  C   GLU   244         nan    -nan    -nan  1.00  0.00           C  
ATOM   3536  O   GLU   244         nan    -nan    -nan  1.00  0.00           O  
ATOM   3537  N   VAL   245         nan    -nan    -nan  1.00  0.00           N  
ATOM   3538  H   VAL   245         nan    -nan    -nan  1.00  0.00           H  
ATOM   3539  CA  VAL   245         nan    -nan    -nan  1.00  0.00           C  
ATOM   3540  HA  VAL   245         nan    -nan    -nan  1.00  0.00           H  
ATOM   3541  CB  VAL   245         nan    -nan    -nan  1.00  0.00           C  
ATOM   3542  HB  VAL   245         nan    -nan    -nan  1.00  0.00           H  
ATOM   3543  CG1 VAL   245         nan    -nan    -nan  1.00  0.00           C  
ATOM   3544 HG11 VAL   245         nan    -nan    -nan  1.00  0.00           H  
ATOM   3545 HG12 VAL   245         nan    -nan    -nan  1.00  0.00           H  
ATOM   3546 HG13 VAL   245         nan    -nan    -nan  1.00  0.00           H  
ATOM   3547  CG2 VAL   245         nan    -nan    -nan  1.00  0.00           C  
ATOM   3548 HG21 VAL   245         nan    -nan    -nan  1.00  0.00           H  
ATOM   3549 HG22 VAL   245         nan    -nan    -nan  1.00  0.00           H  
ATOM   3550 HG23 VAL   245         nan    -nan    -nan  1.00  0.00           H  
ATOM   3551  C   VAL   245         nan    -nan    -nan  1.00  0.00           C  
ATOM   3552  O   VAL   245         nan    -nan    -nan  1.00  0.00           O  
ATOM   3553  N   GLN   246         nan    -nan    -nan  1.00  0.00           N  
ATOM   3554  H   GLN   246         nan    -nan    -nan  1.00  0.00           H  
ATOM   3555  CA  GLN   246         nan    -nan    -nan  1.00  0.00           C  
ATOM   3556  HA  GLN   246         nan    -nan    -nan  1.00  0.00           H  
ATOM   3557  CB  GLN   246         nan    -nan    -nan  1.00  0.00           C  
ATOM   3558  HB2 GLN   246         nan    -nan    -nan  1.00  0.00           H  
ATOM   3559  HB3 GLN   246         nan    -nan    -nan  1.00  0.00           H  
ATOM   3560  CG  GLN   246         nan    -nan    -nan  1.00  0.00           C  
ATOM   3561  HG2 GLN   246         nan    -nan    -nan  1.00  0.00           H  
ATOM   3562  HG3 GLN   246         nan    -nan    -nan  1.00  0.00           H  
ATOM   3563  CD  GLN   246         nan    -nan    -nan  1.00  0.00           C  
ATOM   3564  OE1 GLN   246         nan    -nan    -nan  1.00  0.00           O  
ATOM   3565  NE2 GLN   246         nan    -nan    -nan  1.00  0.00           N  
ATOM   3566 HE21 GLN   246         nan    -nan    -nan  1.00  0.00           H  
ATOM   3567 HE22 GLN   246         nan    -nan    -nan  1.00  0.00           H  
ATOM   3568  C   GLN   246         nan    -nan    -nan  1.00  0.00           C  
ATOM   3569  O   GLN   246         nan    -nan    -nan  1.00  0.00           O  
ATOM   3570  N   ASP   247         nan    -nan    -nan  1.00  0.00           N  
ATOM   3571  H   ASP   247         nan    -nan    -nan  1.00  0.00           H  
ATOM   3572  CA  ASP   247         nan    -nan    -nan  1.00  0.00           C  
ATOM   3573  HA  ASP   247         nan    -nan    -nan  1.00  0.00           H  
ATOM   3574  CB  ASP   247         nan    -nan    -nan  1.00  0.00           C  
ATOM   3575  HB2 ASP   247         nan    -nan    -nan  1.00  0.00           H  
ATOM   3576  HB3 ASP   247         nan    -nan    -nan  1.00  0.00           H  
ATOM   3577  CG  ASP   247         nan    -nan    -nan  1.00  0.00           C  
ATOM   3578  OD1 ASP   247         nan    -nan    -nan  1.00  0.00           O  
ATOM   3579  OD2 ASP   247         nan    -nan    -nan  1.00  0.00           O  
ATOM   3580  C   ASP   247         nan    -nan    -nan  1.00  0.00           C  
ATOM   3581  O   ASP   247         nan    -nan    -nan  1.00  0.00           O  
ATOM   3582  N   ARG   248         nan    -nan    -nan  1.00  0.00           N  
ATOM   3583  H   ARG   248         nan    -nan    -nan  1.00  0.00           H  
ATOM   3584  CA  ARG   248         nan    -nan    -nan  1.00  0.00           C  
ATOM   3585  HA  ARG   248         nan    -nan    -nan  1.00  0.00           H  
ATOM   3586  CB  ARG   248         nan    -nan    -nan  1.00  0.00           C  
ATOM   3587  HB2 ARG   248         nan    -nan    -nan  1.00  0.00           H  
ATOM   3588  HB3 ARG   248         nan    -nan    -nan  1.00  0.00           H  
ATOM   3589  CG  ARG   248         nan    -nan    -nan  1.00  0.00           C  
ATOM   3590  HG2 ARG   248         nan    -nan    -nan  1.00  0.00           H  
ATOM   3591  HG3 ARG   248         nan    -nan    -nan  1.00  0.00           H  
ATOM   3592  CD  ARG   248         nan    -nan    -nan  1.00  0.00           C  
ATOM   3593  HD2 ARG   248         nan    -nan    -nan  1.00  0.00           H  
ATOM   3594  HD3 ARG   248         nan    -nan    -nan  1.00  0.00           H  
ATOM   3595  NE  ARG   248         nan    -nan    -nan  1.00  0.00           N  
ATOM   3596  HE  ARG   248         nan    -nan    -nan  1.00  0.00           H  
ATOM   3597  CZ  ARG   248         nan    -nan    -nan  1.00  0.00           C  
ATOM   3598  NH1 ARG   248         nan    -nan    -nan  1.00  0.00           N  
ATOM   3599 HH11 ARG   248         nan    -nan    -nan  1.00  0.00           H  
ATOM   3600 HH12 ARG   248         nan    -nan    -nan  1.00  0.00           H  
ATOM   3601  NH2 ARG   248         nan    -nan    -nan  1.00  0.00           N  
ATOM   3602 HH21 ARG   248         nan    -nan    -nan  1.00  0.00           H  
ATOM   3603 HH22 ARG   248         nan    -nan    -nan  1.00  0.00           H  
ATOM   3604  C   ARG   248         nan    -nan    -nan  1.00  0.00           C  
ATOM   3605  O   ARG   248         nan    -nan    -nan  1.00  0.00           O  
ATOM   3606  N   ARG   249         nan    -nan    -nan  1.00  0.00           N  
ATOM   3607  H   ARG   249         nan    -nan    -nan  1.00  0.00           H  
ATOM   3608  CA  ARG   249         nan    -nan    -nan  1.00  0.00           C  
ATOM   3609  HA  ARG   249         nan    -nan    -nan  1.00  0.00           H  
ATOM   3610  CB  ARG   249         nan    -nan    -nan  1.00  0.00           C  
ATOM   3611  HB2 ARG   249         nan    -nan    -nan  1.00  0.00           H  
ATOM   3612  HB3 ARG   249         nan    -nan    -nan  1.00  0.00           H  
ATOM   3613  CG  ARG   249         nan    -nan    -nan  1.00  0.00           C  
ATOM   3614  HG2 ARG   249         nan    -nan    -nan  1.00  0.00           H  
ATOM   3615  HG3 ARG   249         nan    -nan    -nan  1.00  0.00           H  
ATOM   3616  CD  ARG   249         nan    -nan    -nan  1.00  0.00           C  
ATOM   3617  HD2 ARG   249         nan    -nan    -nan  1.00  0.00           H  
ATOM   3618  HD3 ARG   249         nan    -nan    -nan  1.00  0.00           H  
ATOM   3619  NE  ARG   249         nan    -nan    -nan  1.00  0.00           N  
ATOM   3620  HE  ARG   249         nan    -nan    -nan  1.00  0.00           H  
ATOM   3621  CZ  ARG   249         nan    -nan    -nan  1.00  0.00           C  
ATOM   3622  NH1 ARG   249         nan    -nan    -nan  1.00  0.00           N  
ATOM   3623 HH11 ARG   249         nan    -nan    -nan  1.00  0.00           H  
ATOM   3624 HH12 ARG   249         nan    -nan    -nan  1.00  0.00           H  
ATOM   3625  NH2 ARG   249         nan    -nan    -nan  1.00  0.00           N  
ATOM   3626 HH21 ARG   249         nan    -nan    -nan  1.00  0.00           H  
ATOM   3627 HH22 ARG   249         nan    -nan    -nan  1.00  0.00           H  
ATOM   3628  C   ARG   249         nan    -nan    -nan  1.00  0.00           C  
ATOM   3629  O   ARG   249         nan    -nan    -nan  1.00  0.00           O  
ATOM   3630  N   SER   250         nan    -nan    -nan  1.00  0.00           N  
ATOM   3631  H   SER   250         nan    -nan    -nan  1.00  0.00           H  
ATOM   3632  CA  SER   250         nan    -nan    -nan  1.00  0.00           C  
ATOM   3633  HA  SER   250         nan    -nan    -nan  1.00  0.00           H  
ATOM   3634  CB  SER   250         nan    -nan    -nan  1.00  0.00           C  
ATOM   3635  HB2 SER   250         nan    -nan    -nan  1.00  0.00           H  
ATOM   3636  HB3 SER   250         nan    -nan    -nan  1.00  0.00           H  
ATOM   3637  OG  SER   250         nan    -nan    -nan  1.00  0.00           O  
ATOM   3638  HG  SER   250         nan    -nan    -nan  1.00  0.00           H  
ATOM   3639  C   SER   250         nan    -nan    -nan  1.00  0.00           C  
ATOM   3640  O   SER   250         nan    -nan    -nan  1.00  0.00           O  
ATOM   3641  N   GLY   251         nan    -nan    -nan  1.00  0.00           N  
ATOM   3642  H   GLY   251         nan    -nan    -nan  1.00  0.00           H  
ATOM   3643  CA  GLY   251         nan    -nan    -nan  1.00  0.00           C  
ATOM   3644  HA2 GLY   251         nan    -nan    -nan  1.00  0.00           H  
ATOM   3645  HA3 GLY   251         nan    -nan    -nan  1.00  0.00           H  
ATOM   3646  C   GLY   251         nan    -nan    -nan  1.00  0.00           C  
ATOM   3647  O   GLY   251         nan    -nan    -nan  1.00  0.00           O  
ATOM   3648  N   ASP   252         nan    -nan    -nan  1.00  0.00           N  
ATOM   3649  H   ASP   252         nan    -nan    -nan  1.00  0.00           H  
ATOM   3650  CA  ASP   252         nan    -nan    -nan  1.00  0.00           C  
ATOM   3651  HA  ASP   252         nan    -nan    -nan  1.00  0.00           H  
ATOM   3652  CB  ASP   252         nan    -nan    -nan  1.00  0.00           C  
ATOM   3653  HB2 ASP   252         nan    -nan    -nan  1.00  0.00           H  
ATOM   3654  HB3 ASP   252         nan    -nan    -nan  1.00  0.00           H  
ATOM   3655  CG  ASP   252         nan    -nan    -nan  1.00  0.00           C  
ATOM   3656  OD1 ASP   252         nan    -nan    -nan  1.00  0.00           O  
ATOM   3657  OD2 ASP   252         nan    -nan    -nan  1.00  0.00           O  
ATOM   3658  C   ASP   252         nan    -nan    -nan  1.00  0.00           C  
ATOM   3659  O   ASP   252         nan    -nan    -nan  1.00  0.00           O  
ATOM   3660  N   THR   253         nan    -nan    -nan  1.00  0.00           N  
ATOM   3661  H   THR   253         nan    -nan    -nan  1.00  0.00           H  
ATOM   3662  CA  THR   253         nan    -nan    -nan  1.00  0.00           C  
ATOM   3663  HA  THR   253         nan    -nan    -nan  1.00  0.00           H  
ATOM   3664  CB  THR   253         nan    -nan    -nan  1.00  0.00           C  
ATOM   3665  HB  THR   253         nan    -nan    -nan  1.00  0.00           H  
ATOM   3666  CG2 THR   253         nan    -nan    -nan  1.00  0.00           C  
ATOM   3667 HG21 THR   253         nan    -nan    -nan  1.00  0.00           H  
ATOM   3668 HG22 THR   253         nan    -nan    -nan  1.00  0.00           H  
ATOM   3669 HG23 THR   253         nan    -nan    -nan  1.00  0.00           H  
ATOM   3670  OG1 THR   253         nan    -nan    -nan  1.00  0.00           O  
ATOM   3671  HG1 THR   253         nan    -nan    -nan  1.00  0.00           H  
ATOM   3672  C   THR   253         nan    -nan    -nan  1.00  0.00           C  
ATOM   3673  O   THR   253         nan    -nan    -nan  1.00  0.00           O  
ATOM   3674  N   TYR   254         nan    -nan    -nan  1.00  0.00           N  
ATOM   3675  H   TYR   254         nan    -nan    -nan  1.00  0.00           H  
ATOM   3676  CA  TYR   254         nan    -nan    -nan  1.00  0.00           C  
ATOM   3677  HA  TYR   254         nan    -nan    -nan  1.00  0.00           H  
ATOM   3678  CB  TYR   254         nan    -nan    -nan  1.00  0.00           C  
ATOM   3679  HB2 TYR   254         nan    -nan    -nan  1.00  0.00           H  
ATOM   3680  HB3 TYR   254         nan    -nan    -nan  1.00  0.00           H  
ATOM   3681  CG  TYR   254         nan    -nan    -nan  1.00  0.00           C  
ATOM   3682  CD1 TYR   254         nan    -nan    -nan  1.00  0.00           C  
ATOM   3683  HD1 TYR   254         nan    -nan    -nan  1.00  0.00           H  
ATOM   3684  CE1 TYR   254         nan    -nan    -nan  1.00  0.00           C  
ATOM   3685  HE1 TYR   254         nan    -nan    -nan  1.00  0.00           H  
ATOM   3686  CZ  TYR   254         nan    -nan    -nan  1.00  0.00           C  
ATOM   3687  OH  TYR   254         nan    -nan    -nan  1.00  0.00           O  
ATOM   3688  HH  TYR   254         nan    -nan    -nan  1.00  0.00           H  
ATOM   3689  CE2 TYR   254         nan    -nan    -nan  1.00  0.00           C  
ATOM   3690  HE2 TYR   254         nan    -nan    -nan  1.00  0.00           H  
ATOM   3691  CD2 TYR   254         nan    -nan    -nan  1.00  0.00           C  
ATOM   3692  HD2 TYR   254         nan    -nan    -nan  1.00  0.00           H  
ATOM   3693  C   TYR   254         nan    -nan    -nan  1.00  0.00           C  
ATOM   3694  O   TYR   254         nan    -nan    -nan  1.00  0.00           O  
ATOM   3695  N   GLN   255         nan    -nan    -nan  1.00  0.00           N  
ATOM   3696  H   GLN   255         nan    -nan    -nan  1.00  0.00           H  
ATOM   3697  CA  GLN   255         nan    -nan    -nan  1.00  0.00           C  
ATOM   3698  HA  GLN   255         nan    -nan    -nan  1.00  0.00           H  
ATOM   3699  CB  GLN   255         nan    -nan    -nan  1.00  0.00           C  
ATOM   3700  HB2 GLN   255         nan    -nan    -nan  1.00  0.00           H  
ATOM   3701  HB3 GLN   255         nan    -nan    -nan  1.00  0.00           H  
ATOM   3702  CG  GLN   255         nan    -nan    -nan  1.00  0.00           C  
ATOM   3703  HG2 GLN   255         nan    -nan    -nan  1.00  0.00           H  
ATOM   3704  HG3 GLN   255         nan    -nan    -nan  1.00  0.00           H  
ATOM   3705  CD  GLN   255         nan    -nan    -nan  1.00  0.00           C  
ATOM   3706  OE1 GLN   255         nan    -nan    -nan  1.00  0.00           O  
ATOM   3707  NE2 GLN   255         nan    -nan    -nan  1.00  0.00           N  
ATOM   3708 HE21 GLN   255         nan    -nan    -nan  1.00  0.00           H  
ATOM   3709 HE22 GLN   255         nan    -nan    -nan  1.00  0.00           H  
ATOM   3710  C   GLN   255         nan    -nan    -nan  1.00  0.00           C  
ATOM   3711  O   GLN   255         nan    -nan    -nan  1.00  0.00           O  
ATOM   3712  N   VAL   256         nan    -nan    -nan  1.00  0.00           N  
ATOM   3713  H   VAL   256         nan    -nan    -nan  1.00  0.00           H  
ATOM   3714  CA  VAL   256         nan    -nan    -nan  1.00  0.00           C  
ATOM   3715  HA  VAL   256         nan    -nan    -nan  1.00  0.00           H  
ATOM   3716  CB  VAL   256         nan    -nan    -nan  1.00  0.00           C  
ATOM   3717  HB  VAL   256         nan    -nan    -nan  1.00  0.00           H  
ATOM   3718  CG1 VAL   256         nan    -nan    -nan  1.00  0.00           C  
ATOM   3719 HG11 VAL   256         nan    -nan    -nan  1.00  0.00           H  
ATOM   3720 HG12 VAL   256         nan    -nan    -nan  1.00  0.00           H  
ATOM   3721 HG13 VAL   256         nan    -nan    -nan  1.00  0.00           H  
ATOM   3722  CG2 VAL   256         nan    -nan    -nan  1.00  0.00           C  
ATOM   3723 HG21 VAL   256         nan    -nan    -nan  1.00  0.00           H  
ATOM   3724 HG22 VAL   256         nan    -nan    -nan  1.00  0.00           H  
ATOM   3725 HG23 VAL   256         nan    -nan    -nan  1.00  0.00           H  
ATOM   3726  C   VAL   256         nan    -nan    -nan  1.00  0.00           C  
ATOM   3727  O   VAL   256         nan    -nan    -nan  1.00  0.00           O  
ATOM   3728  N   ALA   257         nan    -nan    -nan  1.00  0.00           N  
ATOM   3729  H   ALA   257         nan    -nan    -nan  1.00  0.00           H  
ATOM   3730  CA  ALA   257         nan    -nan    -nan  1.00  0.00           C  
ATOM   3731  HA  ALA   257         nan    -nan    -nan  1.00  0.00           H  
ATOM   3732  CB  ALA   257         nan    -nan    -nan  1.00  0.00           C  
ATOM   3733  HB1 ALA   257         nan    -nan    -nan  1.00  0.00           H  
ATOM   3734  HB2 ALA   257         nan    -nan    -nan  1.00  0.00           H  
ATOM   3735  HB3 ALA   257         nan    -nan    -nan  1.00  0.00           H  
ATOM   3736  C   ALA   257         nan    -nan    -nan  1.00  0.00           C  
ATOM   3737  O   ALA   257         nan    -nan    -nan  1.00  0.00           O  
ATOM   3738  N   ALA   258         nan    -nan    -nan  1.00  0.00           N  
ATOM   3739  H   ALA   258         nan    -nan    -nan  1.00  0.00           H  
ATOM   3740  CA  ALA   258         nan    -nan    -nan  1.00  0.00           C  
ATOM   3741  HA  ALA   258         nan    -nan    -nan  1.00  0.00           H  
ATOM   3742  CB  ALA   258         nan    -nan    -nan  1.00  0.00           C  
ATOM   3743  HB1 ALA   258         nan    -nan    -nan  1.00  0.00           H  
ATOM   3744  HB2 ALA   258         nan    -nan    -nan  1.00  0.00           H  
ATOM   3745  HB3 ALA   258         nan    -nan    -nan  1.00  0.00           H  
ATOM   3746  C   ALA   258         nan    -nan    -nan  1.00  0.00           C  
ATOM   3747  O   ALA   258         nan    -nan    -nan  1.00  0.00           O  
ATOM   3748  N   ARG   259         nan    -nan    -nan  1.00  0.00           N  
ATOM   3749  H   ARG   259         nan    -nan    -nan  1.00  0.00           H  
ATOM   3750  CA  ARG   259         nan    -nan    -nan  1.00  0.00           C  
ATOM   3751  HA  ARG   259         nan    -nan    -nan  1.00  0.00           H  
ATOM   3752  CB  ARG   259         nan    -nan    -nan  1.00  0.00           C  
ATOM   3753  HB2 ARG   259         nan    -nan    -nan  1.00  0.00           H  
ATOM   3754  HB3 ARG   259         nan    -nan    -nan  1.00  0.00           H  
ATOM   3755  CG  ARG   259         nan    -nan    -nan  1.00  0.00           C  
ATOM   3756  HG2 ARG   259         nan    -nan    -nan  1.00  0.00           H  
ATOM   3757  HG3 ARG   259         nan    -nan    -nan  1.00  0.00           H  
ATOM   3758  CD  ARG   259         nan    -nan    -nan  1.00  0.00           C  
ATOM   3759  HD2 ARG   259         nan    -nan    -nan  1.00  0.00           H  
ATOM   3760  HD3 ARG   259         nan    -nan    -nan  1.00  0.00           H  
ATOM   3761  NE  ARG   259         nan    -nan    -nan  1.00  0.00           N  
ATOM   3762  HE  ARG   259         nan    -nan    -nan  1.00  0.00           H  
ATOM   3763  CZ  ARG   259         nan    -nan    -nan  1.00  0.00           C  
ATOM   3764  NH1 ARG   259         nan    -nan    -nan  1.00  0.00           N  
ATOM   3765 HH11 ARG   259         nan    -nan    -nan  1.00  0.00           H  
ATOM   3766 HH12 ARG   259         nan    -nan    -nan  1.00  0.00           H  
ATOM   3767  NH2 ARG   259         nan    -nan    -nan  1.00  0.00           N  
ATOM   3768 HH21 ARG   259         nan    -nan    -nan  1.00  0.00           H  
ATOM   3769 HH22 ARG   259         nan    -nan    -nan  1.00  0.00           H  
ATOM   3770  C   ARG   259         nan    -nan    -nan  1.00  0.00           C  
ATOM   3771  O   ARG   259         nan    -nan    -nan  1.00  0.00           O  
ATOM   3772  N   TYR   260         nan    -nan    -nan  1.00  0.00           N  
ATOM   3773  H   TYR   260         nan    -nan    -nan  1.00  0.00           H  
ATOM   3774  CA  TYR   260         nan    -nan    -nan  1.00  0.00           C  
ATOM   3775  HA  TYR   260         nan    -nan    -nan  1.00  0.00           H  
ATOM   3776  CB  TYR   260         nan    -nan    -nan  1.00  0.00           C  
ATOM   3777  HB2 TYR   260         nan    -nan    -nan  1.00  0.00           H  
ATOM   3778  HB3 TYR   260         nan    -nan    -nan  1.00  0.00           H  
ATOM   3779  CG  TYR   260         nan    -nan    -nan  1.00  0.00           C  
ATOM   3780  CD1 TYR   260         nan    -nan    -nan  1.00  0.00           C  
ATOM   3781  HD1 TYR   260         nan    -nan    -nan  1.00  0.00           H  
ATOM   3782  CE1 TYR   260         nan    -nan    -nan  1.00  0.00           C  
ATOM   3783  HE1 TYR   260         nan    -nan    -nan  1.00  0.00           H  
ATOM   3784  CZ  TYR   260         nan    -nan    -nan  1.00  0.00           C  
ATOM   3785  OH  TYR   260         nan    -nan    -nan  1.00  0.00           O  
ATOM   3786  HH  TYR   260         nan    -nan    -nan  1.00  0.00           H  
ATOM   3787  CE2 TYR   260         nan    -nan    -nan  1.00  0.00           C  
ATOM   3788  HE2 TYR   260         nan    -nan    -nan  1.00  0.00           H  
ATOM   3789  CD2 TYR   260         nan    -nan    -nan  1.00  0.00           C  
ATOM   3790  HD2 TYR   260         nan    -nan    -nan  1.00  0.00           H  
ATOM   3791  C   TYR   260         nan    -nan    -nan  1.00  0.00           C  
ATOM   3792  O   TYR   260         nan    -nan    -nan  1.00  0.00           O  
ATOM   3793  N   VAL   261         nan    -nan    -nan  1.00  0.00           N  
ATOM   3794  H   VAL   261         nan    -nan    -nan  1.00  0.00           H  
ATOM   3795  CA  VAL   261         nan    -nan    -nan  1.00  0.00           C  
ATOM   3796  HA  VAL   261         nan    -nan    -nan  1.00  0.00           H  
ATOM   3797  CB  VAL   261         nan    -nan    -nan  1.00  0.00           C  
ATOM   3798  HB  VAL   261         nan    -nan    -nan  1.00  0.00           H  
ATOM   3799  CG1 VAL   261         nan    -nan    -nan  1.00  0.00           C  
ATOM   3800 HG11 VAL   261         nan    -nan    -nan  1.00  0.00           H  
ATOM   3801 HG12 VAL   261         nan    -nan    -nan  1.00  0.00           H  
ATOM   3802 HG13 VAL   261         nan    -nan    -nan  1.00  0.00           H  
ATOM   3803  CG2 VAL   261         nan    -nan    -nan  1.00  0.00           C  
ATOM   3804 HG21 VAL   261         nan    -nan    -nan  1.00  0.00           H  
ATOM   3805 HG22 VAL   261         nan    -nan    -nan  1.00  0.00           H  
ATOM   3806 HG23 VAL   261         nan    -nan    -nan  1.00  0.00           H  
ATOM   3807  C   VAL   261         nan    -nan    -nan  1.00  0.00           C  
ATOM   3808  O   VAL   261         nan    -nan    -nan  1.00  0.00           O  
ATOM   3809  N   VAL   262         nan    -nan    -nan  1.00  0.00           N  
ATOM   3810  H   VAL   262         nan    -nan    -nan  1.00  0.00           H  
ATOM   3811  CA  VAL   262         nan    -nan    -nan  1.00  0.00           C  
ATOM   3812  HA  VAL   262         nan    -nan    -nan  1.00  0.00           H  
ATOM   3813  CB  VAL   262         nan    -nan    -nan  1.00  0.00           C  
ATOM   3814  HB  VAL   262         nan    -nan    -nan  1.00  0.00           H  
ATOM   3815  CG1 VAL   262         nan    -nan    -nan  1.00  0.00           C  
ATOM   3816 HG11 VAL   262         nan    -nan    -nan  1.00  0.00           H  
ATOM   3817 HG12 VAL   262         nan    -nan    -nan  1.00  0.00           H  
ATOM   3818 HG13 VAL   262         nan    -nan    -nan  1.00  0.00           H  
ATOM   3819  CG2 VAL   262         nan    -nan    -nan  1.00  0.00           C  
ATOM   3820 HG21 VAL   262         nan    -nan    -nan  1.00  0.00           H  
ATOM   3821 HG22 VAL   262         nan    -nan    -nan  1.00  0.00           H  
ATOM   3822 HG23 VAL   262         nan    -nan    -nan  1.00  0.00           H  
ATOM   3823  C   VAL   262         nan    -nan    -nan  1.00  0.00           C  
ATOM   3824  O   VAL   262         nan    -nan    -nan  1.00  0.00           O  
ATOM   3825  N   VAL   263         nan    -nan    -nan  1.00  0.00           N  
ATOM   3826  H   VAL   263         nan    -nan    -nan  1.00  0.00           H  
ATOM   3827  CA  VAL   263         nan    -nan    -nan  1.00  0.00           C  
ATOM   3828  HA  VAL   263         nan    -nan    -nan  1.00  0.00           H  
ATOM   3829  CB  VAL   263         nan    -nan    -nan  1.00  0.00           C  
ATOM   3830  HB  VAL   263         nan    -nan    -nan  1.00  0.00           H  
ATOM   3831  CG1 VAL   263         nan    -nan    -nan  1.00  0.00           C  
ATOM   3832 HG11 VAL   263         nan    -nan    -nan  1.00  0.00           H  
ATOM   3833 HG12 VAL   263         nan    -nan    -nan  1.00  0.00           H  
ATOM   3834 HG13 VAL   263         nan    -nan    -nan  1.00  0.00           H  
ATOM   3835  CG2 VAL   263         nan    -nan    -nan  1.00  0.00           C  
ATOM   3836 HG21 VAL   263         nan    -nan    -nan  1.00  0.00           H  
ATOM   3837 HG22 VAL   263         nan    -nan    -nan  1.00  0.00           H  
ATOM   3838 HG23 VAL   263         nan    -nan    -nan  1.00  0.00           H  
ATOM   3839  C   VAL   263         nan    -nan    -nan  1.00  0.00           C  
ATOM   3840  O   VAL   263         nan    -nan    -nan  1.00  0.00           O  
ATOM   3841  N   GLY   264         nan    -nan    -nan  1.00  0.00           N  
ATOM   3842  H   GLY   264         nan    -nan    -nan  1.00  0.00           H  
ATOM   3843  CA  GLY   264         nan    -nan    -nan  1.00  0.00           C  
ATOM   3844  HA2 GLY   264         nan    -nan    -nan  1.00  0.00           H  
ATOM   3845  HA3 GLY   264         nan    -nan    -nan  1.00  0.00           H  
ATOM   3846  C   GLY   264         nan    -nan    -nan  1.00  0.00           C  
ATOM   3847  O   GLY   264         nan    -nan    -nan  1.00  0.00           O  
ATOM   3848  N   ALA   265         nan    -nan    -nan  1.00  0.00           N  
ATOM   3849  H   ALA   265         nan    -nan    -nan  1.00  0.00           H  
ATOM   3850  CA  ALA   265         nan    -nan    -nan  1.00  0.00           C  
ATOM   3851  HA  ALA   265         nan    -nan    -nan  1.00  0.00           H  
ATOM   3852  CB  ALA   265         nan    -nan    -nan  1.00  0.00           C  
ATOM   3853  HB1 ALA   265         nan    -nan    -nan  1.00  0.00           H  
ATOM   3854  HB2 ALA   265         nan    -nan    -nan  1.00  0.00           H  
ATOM   3855  HB3 ALA   265         nan    -nan    -nan  1.00  0.00           H  
ATOM   3856  C   ALA   265         nan    -nan    -nan  1.00  0.00           C  
ATOM   3857  O   ALA   265         nan    -nan    -nan  1.00  0.00           O  
ATOM   3858  N   ASP   266         nan    -nan    -nan  1.00  0.00           N  
ATOM   3859  H   ASP   266         nan    -nan    -nan  1.00  0.00           H  
ATOM   3860  CA  ASP   266         nan    -nan    -nan  1.00  0.00           C  
ATOM   3861  HA  ASP   266         nan    -nan    -nan  1.00  0.00           H  
ATOM   3862  CB  ASP   266         nan    -nan    -nan  1.00  0.00           C  
ATOM   3863  HB2 ASP   266         nan    -nan    -nan  1.00  0.00           H  
ATOM   3864  HB3 ASP   266         nan    -nan    -nan  1.00  0.00           H  
ATOM   3865  CG  ASP   266         nan    -nan    -nan  1.00  0.00           C  
ATOM   3866  OD1 ASP   266         nan    -nan    -nan  1.00  0.00           O  
ATOM   3867  OD2 ASP   266         nan    -nan    -nan  1.00  0.00           O  
ATOM   3868  C   ASP   266         nan    -nan    -nan  1.00  0.00           C  
ATOM   3869  O   ASP   266         nan    -nan    -nan  1.00  0.00           O  
ATOM   3870  N   ALA   267         nan    -nan    -nan  1.00  0.00           N  
ATOM   3871  H   ALA   267         nan    -nan    -nan  1.00  0.00           H  
ATOM   3872  CA  ALA   267         nan    -nan    -nan  1.00  0.00           C  
ATOM   3873  HA  ALA   267         nan    -nan    -nan  1.00  0.00           H  
ATOM   3874  CB  ALA   267         nan    -nan    -nan  1.00  0.00           C  
ATOM   3875  HB1 ALA   267         nan    -nan    -nan  1.00  0.00           H  
ATOM   3876  HB2 ALA   267         nan    -nan    -nan  1.00  0.00           H  
ATOM   3877  HB3 ALA   267         nan    -nan    -nan  1.00  0.00           H  
ATOM   3878  C   ALA   267         nan    -nan    -nan  1.00  0.00           C  
ATOM   3879  O   ALA   267         nan    -nan    -nan  1.00  0.00           O  
ATOM   3880  N   LEU   268         nan    -nan    -nan  1.00  0.00           N  
ATOM   3881  H   LEU   268         nan    -nan    -nan  1.00  0.00           H  
ATOM   3882  CA  LEU   268         nan    -nan    -nan  1.00  0.00           C  
ATOM   3883  HA  LEU   268         nan    -nan    -nan  1.00  0.00           H  
ATOM   3884  CB  LEU   268         nan    -nan    -nan  1.00  0.00           C  
ATOM   3885  HB2 LEU   268         nan    -nan    -nan  1.00  0.00           H  
ATOM   3886  HB3 LEU   268         nan    -nan    -nan  1.00  0.00           H  
ATOM   3887  CG  LEU   268         nan    -nan    -nan  1.00  0.00           C  
ATOM   3888  HG  LEU   268         nan    -nan    -nan  1.00  0.00           H  
ATOM   3889  CD1 LEU   268         nan    -nan    -nan  1.00  0.00           C  
ATOM   3890 HD11 LEU   268         nan    -nan    -nan  1.00  0.00           H  
ATOM   3891 HD12 LEU   268         nan    -nan    -nan  1.00  0.00           H  
ATOM   3892 HD13 LEU   268         nan    -nan    -nan  1.00  0.00           H  
ATOM   3893  CD2 LEU   268         nan    -nan    -nan  1.00  0.00           C  
ATOM   3894 HD21 LEU   268         nan    -nan    -nan  1.00  0.00           H  
ATOM   3895 HD22 LEU   268         nan    -nan    -nan  1.00  0.00           H  
ATOM   3896 HD23 LEU   268         nan    -nan    -nan  1.00  0.00           H  
ATOM   3897  C   LEU   268         nan    -nan    -nan  1.00  0.00           C  
ATOM   3898  O   LEU   268         nan    -nan    -nan  1.00  0.00           O  
ATOM   3899  N   ARG   269         nan    -nan    -nan  1.00  0.00           N  
ATOM   3900  H   ARG   269         nan    -nan    -nan  1.00  0.00           H  
ATOM   3901  CA  ARG   269         nan    -nan    -nan  1.00  0.00           C  
ATOM   3902  HA  ARG   269         nan    -nan    -nan  1.00  0.00           H  
ATOM   3903  CB  ARG   269         nan    -nan    -nan  1.00  0.00           C  
ATOM   3904  HB2 ARG   269         nan    -nan    -nan  1.00  0.00           H  
ATOM   3905  HB3 ARG   269         nan    -nan    -nan  1.00  0.00           H  
ATOM   3906  CG  ARG   269         nan    -nan    -nan  1.00  0.00           C  
ATOM   3907  HG2 ARG   269         nan    -nan    -nan  1.00  0.00           H  
ATOM   3908  HG3 ARG   269         nan    -nan    -nan  1.00  0.00           H  
ATOM   3909  CD  ARG   269         nan    -nan    -nan  1.00  0.00           C  
ATOM   3910  HD2 ARG   269         nan    -nan    -nan  1.00  0.00           H  
ATOM   3911  HD3 ARG   269         nan    -nan    -nan  1.00  0.00           H  
ATOM   3912  NE  ARG   269         nan    -nan    -nan  1.00  0.00           N  
ATOM   3913  HE  ARG   269         nan    -nan    -nan  1.00  0.00           H  
ATOM   3914  CZ  ARG   269         nan    -nan    -nan  1.00  0.00           C  
ATOM   3915  NH1 ARG   269         nan    -nan    -nan  1.00  0.00           N  
ATOM   3916 HH11 ARG   269         nan    -nan    -nan  1.00  0.00           H  
ATOM   3917 HH12 ARG   269         nan    -nan    -nan  1.00  0.00           H  
ATOM   3918  NH2 ARG   269         nan    -nan    -nan  1.00  0.00           N  
ATOM   3919 HH21 ARG   269         nan    -nan    -nan  1.00  0.00           H  
ATOM   3920 HH22 ARG   269         nan    -nan    -nan  1.00  0.00           H  
ATOM   3921  C   ARG   269         nan    -nan    -nan  1.00  0.00           C  
ATOM   3922  O   ARG   269         nan    -nan    -nan  1.00  0.00           O  
ATOM   3923  N   THR   270         nan    -nan    -nan  1.00  0.00           N  
ATOM   3924  H   THR   270         nan    -nan    -nan  1.00  0.00           H  
ATOM   3925  CA  THR   270         nan    -nan    -nan  1.00  0.00           C  
ATOM   3926  HA  THR   270         nan    -nan    -nan  1.00  0.00           H  
ATOM   3927  CB  THR   270         nan    -nan    -nan  1.00  0.00           C  
ATOM   3928  HB  THR   270         nan    -nan    -nan  1.00  0.00           H  
ATOM   3929  CG2 THR   270         nan    -nan    -nan  1.00  0.00           C  
ATOM   3930 HG21 THR   270         nan    -nan    -nan  1.00  0.00           H  
ATOM   3931 HG22 THR   270         nan    -nan    -nan  1.00  0.00           H  
ATOM   3932 HG23 THR   270         nan    -nan    -nan  1.00  0.00           H  
ATOM   3933  OG1 THR   270         nan    -nan    -nan  1.00  0.00           O  
ATOM   3934  HG1 THR   270         nan    -nan    -nan  1.00  0.00           H  
ATOM   3935  C   THR   270         nan    -nan    -nan  1.00  0.00           C  
ATOM   3936  O   THR   270         nan    -nan    -nan  1.00  0.00           O  
ATOM   3937  N   PRO   271         nan    -nan    -nan  1.00  0.00           N  
ATOM   3938  CD  PRO   271         nan    -nan    -nan  1.00  0.00           C  
ATOM   3939  HD2 PRO   271         nan    -nan    -nan  1.00  0.00           H  
ATOM   3940  HD3 PRO   271         nan    -nan    -nan  1.00  0.00           H  
ATOM   3941  CG  PRO   271         nan    -nan    -nan  1.00  0.00           C  
ATOM   3942  HG2 PRO   271         nan    -nan    -nan  1.00  0.00           H  
ATOM   3943  HG3 PRO   271         nan    -nan    -nan  1.00  0.00           H  
ATOM   3944  CB  PRO   271         nan    -nan    -nan  1.00  0.00           C  
ATOM   3945  HB2 PRO   271         nan    -nan    -nan  1.00  0.00           H  
ATOM   3946  HB3 PRO   271         nan    -nan    -nan  1.00  0.00           H  
ATOM   3947  CA  PRO   271         nan    -nan    -nan  1.00  0.00           C  
ATOM   3948  HA  PRO   271         nan    -nan    -nan  1.00  0.00           H  
ATOM   3949  C   PRO   271         nan    -nan    -nan  1.00  0.00           C  
ATOM   3950  O   PRO   271         nan    -nan    -nan  1.00  0.00           O  
ATOM   3951  N   GLN   272         nan    -nan    -nan  1.00  0.00           N  
ATOM   3952  H   GLN   272         nan    -nan    -nan  1.00  0.00           H  
ATOM   3953  CA  GLN   272         nan    -nan    -nan  1.00  0.00           C  
ATOM   3954  HA  GLN   272         nan    -nan    -nan  1.00  0.00           H  
ATOM   3955  CB  GLN   272         nan    -nan    -nan  1.00  0.00           C  
ATOM   3956  HB2 GLN   272         nan    -nan    -nan  1.00  0.00           H  
ATOM   3957  HB3 GLN   272         nan    -nan    -nan  1.00  0.00           H  
ATOM   3958  CG  GLN   272         nan    -nan    -nan  1.00  0.00           C  
ATOM   3959  HG2 GLN   272         nan    -nan    -nan  1.00  0.00           H  
ATOM   3960  HG3 GLN   272         nan    -nan    -nan  1.00  0.00           H  
ATOM   3961  CD  GLN   272         nan    -nan    -nan  1.00  0.00           C  
ATOM   3962  OE1 GLN   272         nan    -nan    -nan  1.00  0.00           O  
ATOM   3963  NE2 GLN   272         nan    -nan    -nan  1.00  0.00           N  
ATOM   3964 HE21 GLN   272         nan    -nan    -nan  1.00  0.00           H  
ATOM   3965 HE22 GLN   272         nan    -nan    -nan  1.00  0.00           H  
ATOM   3966  C   GLN   272         nan    -nan    -nan  1.00  0.00           C  
ATOM   3967  O   GLN   272         nan    -nan    -nan  1.00  0.00           O  
ATOM   3968  N   LEU   273         nan    -nan    -nan  1.00  0.00           N  
ATOM   3969  H   LEU   273         nan    -nan    -nan  1.00  0.00           H  
ATOM   3970  CA  LEU   273         nan    -nan    -nan  1.00  0.00           C  
ATOM   3971  HA  LEU   273         nan    -nan    -nan  1.00  0.00           H  
ATOM   3972  CB  LEU   273         nan    -nan    -nan  1.00  0.00           C  
ATOM   3973  HB2 LEU   273         nan    -nan    -nan  1.00  0.00           H  
ATOM   3974  HB3 LEU   273         nan    -nan    -nan  1.00  0.00           H  
ATOM   3975  CG  LEU   273         nan    -nan    -nan  1.00  0.00           C  
ATOM   3976  HG  LEU   273         nan    -nan    -nan  1.00  0.00           H  
ATOM   3977  CD1 LEU   273         nan    -nan    -nan  1.00  0.00           C  
ATOM   3978 HD11 LEU   273         nan    -nan    -nan  1.00  0.00           H  
ATOM   3979 HD12 LEU   273         nan    -nan    -nan  1.00  0.00           H  
ATOM   3980 HD13 LEU   273         nan    -nan    -nan  1.00  0.00           H  
ATOM   3981  CD2 LEU   273         nan    -nan    -nan  1.00  0.00           C  
ATOM   3982 HD21 LEU   273         nan    -nan    -nan  1.00  0.00           H  
ATOM   3983 HD22 LEU   273         nan    -nan    -nan  1.00  0.00           H  
ATOM   3984 HD23 LEU   273         nan    -nan    -nan  1.00  0.00           H  
ATOM   3985  C   LEU   273         nan    -nan    -nan  1.00  0.00           C  
ATOM   3986  O   LEU   273         nan    -nan    -nan  1.00  0.00           O  
ATOM   3987  N   LEU   274         nan    -nan    -nan  1.00  0.00           N  
ATOM   3988  H   LEU   274         nan    -nan    -nan  1.00  0.00           H  
ATOM   3989  CA  LEU   274         nan    -nan    -nan  1.00  0.00           C  
ATOM   3990  HA  LEU   274         nan    -nan    -nan  1.00  0.00           H  
ATOM   3991  CB  LEU   274         nan    -nan    -nan  1.00  0.00           C  
ATOM   3992  HB2 LEU   274         nan    -nan    -nan  1.00  0.00           H  
ATOM   3993  HB3 LEU   274         nan    -nan    -nan  1.00  0.00           H  
ATOM   3994  CG  LEU   274         nan    -nan    -nan  1.00  0.00           C  
ATOM   3995  HG  LEU   274         nan    -nan    -nan  1.00  0.00           H  
ATOM   3996  CD1 LEU   274         nan    -nan    -nan  1.00  0.00           C  
ATOM   3997 HD11 LEU   274         nan    -nan    -nan  1.00  0.00           H  
ATOM   3998 HD12 LEU   274         nan    -nan    -nan  1.00  0.00           H  
ATOM   3999 HD13 LEU   274         nan    -nan    -nan  1.00  0.00           H  
ATOM   4000  CD2 LEU   274         nan    -nan    -nan  1.00  0.00           C  
ATOM   4001 HD21 LEU   274         nan    -nan    -nan  1.00  0.00           H  
ATOM   4002 HD22 LEU   274         nan    -nan    -nan  1.00  0.00           H  
ATOM   4003 HD23 LEU   274         nan    -nan    -nan  1.00  0.00           H  
ATOM   4004  C   LEU   274         nan    -nan    -nan  1.00  0.00           C  
ATOM   4005  O   LEU   274         nan    -nan    -nan  1.00  0.00           O  
ATOM   4006  N   TRP   275         nan    -nan    -nan  1.00  0.00           N  
ATOM   4007  H   TRP   275         nan    -nan    -nan  1.00  0.00           H  
ATOM   4008  CA  TRP   275         nan    -nan    -nan  1.00  0.00           C  
ATOM   4009  HA  TRP   275         nan    -nan    -nan  1.00  0.00           H  
ATOM   4010  CB  TRP   275         nan    -nan    -nan  1.00  0.00           C  
ATOM   4011  HB2 TRP   275         nan    -nan    -nan  1.00  0.00           H  
ATOM   4012  HB3 TRP   275         nan    -nan    -nan  1.00  0.00           H  
ATOM   4013  CG  TRP   275         nan    -nan    -nan  1.00  0.00           C  
ATOM   4014  CD1 TRP   275         nan    -nan    -nan  1.00  0.00           C  
ATOM   4015  HD1 TRP   275         nan    -nan    -nan  1.00  0.00           H  
ATOM   4016  NE1 TRP   275         nan    -nan    -nan  1.00  0.00           N  
ATOM   4017  HE1 TRP   275         nan    -nan    -nan  1.00  0.00           H  
ATOM   4018  CE2 TRP   275         nan    -nan    -nan  1.00  0.00           C  
ATOM   4019  CZ2 TRP   275         nan    -nan    -nan  1.00  0.00           C  
ATOM   4020  HZ2 TRP   275         nan    -nan    -nan  1.00  0.00           H  
ATOM   4021  CH2 TRP   275         nan    -nan    -nan  1.00  0.00           C  
ATOM   4022  HH2 TRP   275         nan    -nan    -nan  1.00  0.00           H  
ATOM   4023  CZ3 TRP   275         nan    -nan    -nan  1.00  0.00           C  
ATOM   4024  HZ3 TRP   275         nan    -nan    -nan  1.00  0.00           H  
ATOM   4025  CE3 TRP   275         nan    -nan    -nan  1.00  0.00           C  
ATOM   4026  HE3 TRP   275         nan    -nan    -nan  1.00  0.00           H  
ATOM   4027  CD2 TRP   275         nan    -nan    -nan  1.00  0.00           C  
ATOM   4028  C   TRP   275         nan    -nan    -nan  1.00  0.00           C  
ATOM   4029  O   TRP   275         nan    -nan    -nan  1.00  0.00           O  
ATOM   4030  N   ALA   276         nan    -nan    -nan  1.00  0.00           N  
ATOM   4031  H   ALA   276         nan    -nan    -nan  1.00  0.00           H  
ATOM   4032  CA  ALA   276         nan    -nan    -nan  1.00  0.00           C  
ATOM   4033  HA  ALA   276         nan    -nan    -nan  1.00  0.00           H  
ATOM   4034  CB  ALA   276         nan    -nan    -nan  1.00  0.00           C  
ATOM   4035  HB1 ALA   276         nan    -nan    -nan  1.00  0.00           H  
ATOM   4036  HB2 ALA   276         nan    -nan    -nan  1.00  0.00           H  
ATOM   4037  HB3 ALA   276         nan    -nan    -nan  1.00  0.00           H  
ATOM   4038  C   ALA   276         nan    -nan    -nan  1.00  0.00           C  
ATOM   4039  O   ALA   276         nan    -nan    -nan  1.00  0.00           O  
ATOM   4040  N   SER   277         nan    -nan    -nan  1.00  0.00           N  
ATOM   4041  H   SER   277         nan    -nan    -nan  1.00  0.00           H  
ATOM   4042  CA  SER   277         nan    -nan    -nan  1.00  0.00           C  
ATOM   4043  HA  SER   277         nan    -nan    -nan  1.00  0.00           H  
ATOM   4044  CB  SER   277         nan    -nan    -nan  1.00  0.00           C  
ATOM   4045  HB2 SER   277         nan    -nan    -nan  1.00  0.00           H  
ATOM   4046  HB3 SER   277         nan    -nan    -nan  1.00  0.00           H  
ATOM   4047  OG  SER   277         nan    -nan    -nan  1.00  0.00           O  
ATOM   4048  HG  SER   277         nan    -nan    -nan  1.00  0.00           H  
ATOM   4049  C   SER   277         nan    -nan    -nan  1.00  0.00           C  
ATOM   4050  O   SER   277         nan    -nan    -nan  1.00  0.00           O  
ATOM   4051  N   GLY   278         nan    -nan    -nan  1.00  0.00           N  
ATOM   4052  H   GLY   278         nan    -nan    -nan  1.00  0.00           H  
ATOM   4053  CA  GLY   278         nan    -nan    -nan  1.00  0.00           C  
ATOM   4054  HA2 GLY   278         nan    -nan    -nan  1.00  0.00           H  
ATOM   4055  HA3 GLY   278         nan    -nan    -nan  1.00  0.00           H  
ATOM   4056  C   GLY   278         nan    -nan    -nan  1.00  0.00           C  
ATOM   4057  O   GLY   278         nan    -nan    -nan  1.00  0.00           O  
ATOM   4058  N   ILE   279         nan    -nan    -nan  1.00  0.00           N  
ATOM   4059  H   ILE   279         nan    -nan    -nan  1.00  0.00           H  
ATOM   4060  CA  ILE   279         nan    -nan    -nan  1.00  0.00           C  
ATOM   4061  HA  ILE   279         nan    -nan    -nan  1.00  0.00           H  
ATOM   4062  CB  ILE   279         nan    -nan    -nan  1.00  0.00           C  
ATOM   4063  HB  ILE   279         nan    -nan    -nan  1.00  0.00           H  
ATOM   4064  CG2 ILE   279         nan    -nan    -nan  1.00  0.00           C  
ATOM   4065 HG21 ILE   279         nan    -nan    -nan  1.00  0.00           H  
ATOM   4066 HG22 ILE   279         nan    -nan    -nan  1.00  0.00           H  
ATOM   4067 HG23 ILE   279         nan    -nan    -nan  1.00  0.00           H  
ATOM   4068  CG1 ILE   279         nan    -nan    -nan  1.00  0.00           C  
ATOM   4069 HG12 ILE   279         nan    -nan    -nan  1.00  0.00           H  
ATOM   4070 HG13 ILE   279         nan    -nan    -nan  1.00  0.00           H  
ATOM   4071  CD1 ILE   279         nan    -nan    -nan  1.00  0.00           C  
ATOM   4072 HD11 ILE   279         nan    -nan    -nan  1.00  0.00           H  
ATOM   4073 HD12 ILE   279         nan    -nan    -nan  1.00  0.00           H  
ATOM   4074 HD13 ILE   279         nan    -nan    -nan  1.00  0.00           H  
ATOM   4075  C   ILE   279         nan    -nan    -nan  1.00  0.00           C  
ATOM   4076  O   ILE   279         nan    -nan    -nan  1.00  0.00           O  
ATOM   4077  N   ARG   280         nan    -nan    -nan  1.00  0.00           N  
ATOM   4078  H   ARG   280         nan    -nan    -nan  1.00  0.00           H  
ATOM   4079  CA  ARG   280         nan    -nan    -nan  1.00  0.00           C  
ATOM   4080  HA  ARG   280         nan    -nan    -nan  1.00  0.00           H  
ATOM   4081  CB  ARG   280         nan    -nan    -nan  1.00  0.00           C  
ATOM   4082  HB2 ARG   280         nan    -nan    -nan  1.00  0.00           H  
ATOM   4083  HB3 ARG   280         nan    -nan    -nan  1.00  0.00           H  
ATOM   4084  CG  ARG   280         nan    -nan    -nan  1.00  0.00           C  
ATOM   4085  HG2 ARG   280         nan    -nan    -nan  1.00  0.00           H  
ATOM   4086  HG3 ARG   280         nan    -nan    -nan  1.00  0.00           H  
ATOM   4087  CD  ARG   280         nan    -nan    -nan  1.00  0.00           C  
ATOM   4088  HD2 ARG   280         nan    -nan    -nan  1.00  0.00           H  
ATOM   4089  HD3 ARG   280         nan    -nan    -nan  1.00  0.00           H  
ATOM   4090  NE  ARG   280         nan    -nan    -nan  1.00  0.00           N  
ATOM   4091  HE  ARG   280         nan    -nan    -nan  1.00  0.00           H  
ATOM   4092  CZ  ARG   280         nan    -nan    -nan  1.00  0.00           C  
ATOM   4093  NH1 ARG   280         nan    -nan    -nan  1.00  0.00           N  
ATOM   4094 HH11 ARG   280         nan    -nan    -nan  1.00  0.00           H  
ATOM   4095 HH12 ARG   280         nan    -nan    -nan  1.00  0.00           H  
ATOM   4096  NH2 ARG   280         nan    -nan    -nan  1.00  0.00           N  
ATOM   4097 HH21 ARG   280         nan    -nan    -nan  1.00  0.00           H  
ATOM   4098 HH22 ARG   280         nan    -nan    -nan  1.00  0.00           H  
ATOM   4099  C   ARG   280         nan    -nan    -nan  1.00  0.00           C  
ATOM   4100  O   ARG   280         nan    -nan    -nan  1.00  0.00           O  
ATOM   4101  N   PRO   281         nan    -nan    -nan  1.00  0.00           N  
ATOM   4102  CD  PRO   281         nan    -nan    -nan  1.00  0.00           C  
ATOM   4103  HD2 PRO   281         nan    -nan    -nan  1.00  0.00           H  
ATOM   4104  HD3 PRO   281         nan    -nan    -nan  1.00  0.00           H  
ATOM   4105  CG  PRO   281         nan    -nan    -nan  1.00  0.00           C  
ATOM   4106  HG2 PRO   281         nan    -nan    -nan  1.00  0.00           H  
ATOM   4107  HG3 PRO   281         nan    -nan    -nan  1.00  0.00           H  
ATOM   4108  CB  PRO   281         nan    -nan    -nan  1.00  0.00           C  
ATOM   4109  HB2 PRO   281         nan    -nan    -nan  1.00  0.00           H  
ATOM   4110  HB3 PRO   281         nan    -nan    -nan  1.00  0.00           H  
ATOM   4111  CA  PRO   281         nan    -nan    -nan  1.00  0.00           C  
ATOM   4112  HA  PRO   281         nan    -nan    -nan  1.00  0.00           H  
ATOM   4113  C   PRO   281         nan    -nan    -nan  1.00  0.00           C  
ATOM   4114  O   PRO   281         nan    -nan    -nan  1.00  0.00           O  
ATOM   4115  N   ASP   282         nan    -nan    -nan  1.00  0.00           N  
ATOM   4116  H   ASP   282         nan    -nan    -nan  1.00  0.00           H  
ATOM   4117  CA  ASP   282         nan    -nan    -nan  1.00  0.00           C  
ATOM   4118  HA  ASP   282         nan    -nan    -nan  1.00  0.00           H  
ATOM   4119  CB  ASP   282         nan    -nan    -nan  1.00  0.00           C  
ATOM   4120  HB2 ASP   282         nan    -nan    -nan  1.00  0.00           H  
ATOM   4121  HB3 ASP   282         nan    -nan    -nan  1.00  0.00           H  
ATOM   4122  CG  ASP   282         nan    -nan    -nan  1.00  0.00           C  
ATOM   4123  OD1 ASP   282         nan    -nan    -nan  1.00  0.00           O  
ATOM   4124  OD2 ASP   282         nan    -nan    -nan  1.00  0.00           O  
ATOM   4125  C   ASP   282         nan    -nan    -nan  1.00  0.00           C  
ATOM   4126  O   ASP   282         nan    -nan    -nan  1.00  0.00           O  
ATOM   4127  N   ALA   283         nan    -nan    -nan  1.00  0.00           N  
ATOM   4128  H   ALA   283         nan    -nan    -nan  1.00  0.00           H  
ATOM   4129  CA  ALA   283         nan    -nan    -nan  1.00  0.00           C  
ATOM   4130  HA  ALA   283         nan    -nan    -nan  1.00  0.00           H  
ATOM   4131  CB  ALA   283         nan    -nan    -nan  1.00  0.00           C  
ATOM   4132  HB1 ALA   283         nan    -nan    -nan  1.00  0.00           H  
ATOM   4133  HB2 ALA   283         nan    -nan    -nan  1.00  0.00           H  
ATOM   4134  HB3 ALA   283         nan    -nan    -nan  1.00  0.00           H  
ATOM   4135  C   ALA   283         nan    -nan    -nan  1.00  0.00           C  
ATOM   4136  O   ALA   283         nan    -nan    -nan  1.00  0.00           O  
ATOM   4137  N   LEU   284         nan    -nan    -nan  1.00  0.00           N  
ATOM   4138  H   LEU   284         nan    -nan    -nan  1.00  0.00           H  
ATOM   4139  CA  LEU   284         nan    -nan    -nan  1.00  0.00           C  
ATOM   4140  HA  LEU   284         nan    -nan    -nan  1.00  0.00           H  
ATOM   4141  CB  LEU   284         nan    -nan    -nan  1.00  0.00           C  
ATOM   4142  HB2 LEU   284         nan    -nan    -nan  1.00  0.00           H  
ATOM   4143  HB3 LEU   284         nan    -nan    -nan  1.00  0.00           H  
ATOM   4144  CG  LEU   284         nan    -nan    -nan  1.00  0.00           C  
ATOM   4145  HG  LEU   284         nan    -nan    -nan  1.00  0.00           H  
ATOM   4146  CD1 LEU   284         nan    -nan    -nan  1.00  0.00           C  
ATOM   4147 HD11 LEU   284         nan    -nan    -nan  1.00  0.00           H  
ATOM   4148 HD12 LEU   284         nan    -nan    -nan  1.00  0.00           H  
ATOM   4149 HD13 LEU   284         nan    -nan    -nan  1.00  0.00           H  
ATOM   4150  CD2 LEU   284         nan    -nan    -nan  1.00  0.00           C  
ATOM   4151 HD21 LEU   284         nan    -nan    -nan  1.00  0.00           H  
ATOM   4152 HD22 LEU   284         nan    -nan    -nan  1.00  0.00           H  
ATOM   4153 HD23 LEU   284         nan    -nan    -nan  1.00  0.00           H  
ATOM   4154  C   LEU   284         nan    -nan    -nan  1.00  0.00           C  
ATOM   4155  O   LEU   284         nan    -nan    -nan  1.00  0.00           O  
ATOM   4156  N   GLY   285         nan    -nan    -nan  1.00  0.00           N  
ATOM   4157  H   GLY   285         nan    -nan    -nan  1.00  0.00           H  
ATOM   4158  CA  GLY   285         nan    -nan    -nan  1.00  0.00           C  
ATOM   4159  HA2 GLY   285         nan    -nan    -nan  1.00  0.00           H  
ATOM   4160  HA3 GLY   285         nan    -nan    -nan  1.00  0.00           H  
ATOM   4161  C   GLY   285         nan    -nan    -nan  1.00  0.00           C  
ATOM   4162  O   GLY   285         nan    -nan    -nan  1.00  0.00           O  
ATOM   4163  N   ARG   286         nan    -nan    -nan  1.00  0.00           N  
ATOM   4164  H   ARG   286         nan    -nan    -nan  1.00  0.00           H  
ATOM   4165  CA  ARG   286         nan    -nan    -nan  1.00  0.00           C  
ATOM   4166  HA  ARG   286         nan    -nan    -nan  1.00  0.00           H  
ATOM   4167  CB  ARG   286         nan    -nan    -nan  1.00  0.00           C  
ATOM   4168  HB2 ARG   286         nan    -nan    -nan  1.00  0.00           H  
ATOM   4169  HB3 ARG   286         nan    -nan    -nan  1.00  0.00           H  
ATOM   4170  CG  ARG   286         nan    -nan    -nan  1.00  0.00           C  
ATOM   4171  HG2 ARG   286         nan    -nan    -nan  1.00  0.00           H  
ATOM   4172  HG3 ARG   286         nan    -nan    -nan  1.00  0.00           H  
ATOM   4173  CD  ARG   286         nan    -nan    -nan  1.00  0.00           C  
ATOM   4174  HD2 ARG   286         nan    -nan    -nan  1.00  0.00           H  
ATOM   4175  HD3 ARG   286         nan    -nan    -nan  1.00  0.00           H  
ATOM   4176  NE  ARG   286         nan    -nan    -nan  1.00  0.00           N  
ATOM   4177  HE  ARG   286         nan    -nan    -nan  1.00  0.00           H  
ATOM   4178  CZ  ARG   286         nan    -nan    -nan  1.00  0.00           C  
ATOM   4179  NH1 ARG   286         nan    -nan    -nan  1.00  0.00           N  
ATOM   4180 HH11 ARG   286         nan    -nan    -nan  1.00  0.00           H  
ATOM   4181 HH12 ARG   286         nan    -nan    -nan  1.00  0.00           H  
ATOM   4182  NH2 ARG   286         nan    -nan    -nan  1.00  0.00           N  
ATOM   4183 HH21 ARG   286         nan    -nan    -nan  1.00  0.00           H  
ATOM   4184 HH22 ARG   286         nan    -nan    -nan  1.00  0.00           H  
ATOM   4185  C   ARG   286         nan    -nan    -nan  1.00  0.00           C  
ATOM   4186  O   ARG   286         nan    -nan    -nan  1.00  0.00           O  
ATOM   4187  N   TYR   287         nan    -nan    -nan  1.00  0.00           N  
ATOM   4188  H   TYR   287         nan    -nan    -nan  1.00  0.00           H  
ATOM   4189  CA  TYR   287         nan    -nan    -nan  1.00  0.00           C  
ATOM   4190  HA  TYR   287         nan    -nan    -nan  1.00  0.00           H  
ATOM   4191  CB  TYR   287         nan    -nan    -nan  1.00  0.00           C  
ATOM   4192  HB2 TYR   287         nan    -nan    -nan  1.00  0.00           H  
ATOM   4193  HB3 TYR   287         nan    -nan    -nan  1.00  0.00           H  
ATOM   4194  CG  TYR   287         nan    -nan    -nan  1.00  0.00           C  
ATOM   4195  CD1 TYR   287         nan    -nan    -nan  1.00  0.00           C  
ATOM   4196  HD1 TYR   287         nan    -nan    -nan  1.00  0.00           H  
ATOM   4197  CE1 TYR   287         nan    -nan    -nan  1.00  0.00           C  
ATOM   4198  HE1 TYR   287         nan    -nan    -nan  1.00  0.00           H  
ATOM   4199  CZ  TYR   287         nan    -nan    -nan  1.00  0.00           C  
ATOM   4200  OH  TYR   287         nan    -nan    -nan  1.00  0.00           O  
ATOM   4201  HH  TYR   287         nan    -nan    -nan  1.00  0.00           H  
ATOM   4202  CE2 TYR   287         nan    -nan    -nan  1.00  0.00           C  
ATOM   4203  HE2 TYR   287         nan    -nan    -nan  1.00  0.00           H  
ATOM   4204  CD2 TYR   287         nan    -nan    -nan  1.00  0.00           C  
ATOM   4205  HD2 TYR   287         nan    -nan    -nan  1.00  0.00           H  
ATOM   4206  C   TYR   287         nan    -nan    -nan  1.00  0.00           C  
ATOM   4207  O   TYR   287         nan    -nan    -nan  1.00  0.00           O  
ATOM   4208  N   LEU   288         nan    -nan    -nan  1.00  0.00           N  
ATOM   4209  H   LEU   288         nan    -nan    -nan  1.00  0.00           H  
ATOM   4210  CA  LEU   288         nan    -nan    -nan  1.00  0.00           C  
ATOM   4211  HA  LEU   288         nan    -nan    -nan  1.00  0.00           H  
ATOM   4212  CB  LEU   288         nan    -nan    -nan  1.00  0.00           C  
ATOM   4213  HB2 LEU   288         nan    -nan    -nan  1.00  0.00           H  
ATOM   4214  HB3 LEU   288         nan    -nan    -nan  1.00  0.00           H  
ATOM   4215  CG  LEU   288         nan    -nan    -nan  1.00  0.00           C  
ATOM   4216  HG  LEU   288         nan    -nan    -nan  1.00  0.00           H  
ATOM   4217  CD1 LEU   288         nan    -nan    -nan  1.00  0.00           C  
ATOM   4218 HD11 LEU   288         nan    -nan    -nan  1.00  0.00           H  
ATOM   4219 HD12 LEU   288         nan    -nan    -nan  1.00  0.00           H  
ATOM   4220 HD13 LEU   288         nan    -nan    -nan  1.00  0.00           H  
ATOM   4221  CD2 LEU   288         nan    -nan    -nan  1.00  0.00           C  
ATOM   4222 HD21 LEU   288         nan    -nan    -nan  1.00  0.00           H  
ATOM   4223 HD22 LEU   288         nan    -nan    -nan  1.00  0.00           H  
ATOM   4224 HD23 LEU   288         nan    -nan    -nan  1.00  0.00           H  
ATOM   4225  C   LEU   288         nan    -nan    -nan  1.00  0.00           C  
ATOM   4226  O   LEU   288         nan    -nan    -nan  1.00  0.00           O  
ATOM   4227  N   ASN   289         nan    -nan    -nan  1.00  0.00           N  
ATOM   4228  H   ASN   289         nan    -nan    -nan  1.00  0.00           H  
ATOM   4229  CA  ASN   289         nan    -nan    -nan  1.00  0.00           C  
ATOM   4230  HA  ASN   289         nan    -nan    -nan  1.00  0.00           H  
ATOM   4231  CB  ASN   289         nan    -nan    -nan  1.00  0.00           C  
ATOM   4232  HB2 ASN   289         nan    -nan    -nan  1.00  0.00           H  
ATOM   4233  HB3 ASN   289         nan    -nan    -nan  1.00  0.00           H  
ATOM   4234  CG  ASN   289         nan    -nan    -nan  1.00  0.00           C  
ATOM   4235  OD1 ASN   289         nan    -nan    -nan  1.00  0.00           O  
ATOM   4236  ND2 ASN   289         nan    -nan    -nan  1.00  0.00           N  
ATOM   4237 HD21 ASN   289         nan    -nan    -nan  1.00  0.00           H  
ATOM   4238 HD22 ASN   289         nan    -nan    -nan  1.00  0.00           H  
ATOM   4239  C   ASN   289         nan    -nan    -nan  1.00  0.00           C  
ATOM   4240  O   ASN   289         nan    -nan    -nan  1.00  0.00           O  
ATOM   4241  N   ASP   290         nan    -nan    -nan  1.00  0.00           N  
ATOM   4242  H   ASP   290         nan    -nan    -nan  1.00  0.00           H  
ATOM   4243  CA  ASP   290         nan    -nan    -nan  1.00  0.00           C  
ATOM   4244  HA  ASP   290         nan    -nan    -nan  1.00  0.00           H  
ATOM   4245  CB  ASP   290         nan    -nan    -nan  1.00  0.00           C  
ATOM   4246  HB2 ASP   290         nan    -nan    -nan  1.00  0.00           H  
ATOM   4247  HB3 ASP   290         nan    -nan    -nan  1.00  0.00           H  
ATOM   4248  CG  ASP   290         nan    -nan    -nan  1.00  0.00           C  
ATOM   4249  OD1 ASP   290         nan    -nan    -nan  1.00  0.00           O  
ATOM   4250  OD2 ASP   290         nan    -nan    -nan  1.00  0.00           O  
ATOM   4251  C   ASP   290         nan    -nan    -nan  1.00  0.00           C  
ATOM   4252  O   ASP   290         nan    -nan    -nan  1.00  0.00           O  
ATOM   4253  N   GLN   291         nan    -nan    -nan  1.00  0.00           N  
ATOM   4254  H   GLN   291         nan    -nan    -nan  1.00  0.00           H  
ATOM   4255  CA  GLN   291         nan    -nan    -nan  1.00  0.00           C  
ATOM   4256  HA  GLN   291         nan    -nan    -nan  1.00  0.00           H  
ATOM   4257  CB  GLN   291         nan    -nan    -nan  1.00  0.00           C  
ATOM   4258  HB2 GLN   291         nan    -nan    -nan  1.00  0.00           H  
ATOM   4259  HB3 GLN   291         nan    -nan    -nan  1.00  0.00           H  
ATOM   4260  CG  GLN   291         nan    -nan    -nan  1.00  0.00           C  
ATOM   4261  HG2 GLN   291         nan    -nan    -nan  1.00  0.00           H  
ATOM   4262  HG3 GLN   291         nan    -nan    -nan  1.00  0.00           H  
ATOM   4263  CD  GLN   291         nan    -nan    -nan  1.00  0.00           C  
ATOM   4264  OE1 GLN   291         nan    -nan    -nan  1.00  0.00           O  
ATOM   4265  NE2 GLN   291         nan    -nan    -nan  1.00  0.00           N  
ATOM   4266 HE21 GLN   291         nan    -nan    -nan  1.00  0.00           H  
ATOM   4267 HE22 GLN   291         nan    -nan    -nan  1.00  0.00           H  
ATOM   4268  C   GLN   291         nan    -nan    -nan  1.00  0.00           C  
ATOM   4269  O   GLN   291         nan    -nan    -nan  1.00  0.00           O  
ATOM   4270  N   ALA   292         nan    -nan    -nan  1.00  0.00           N  
ATOM   4271  H   ALA   292         nan    -nan    -nan  1.00  0.00           H  
ATOM   4272  CA  ALA   292         nan    -nan    -nan  1.00  0.00           C  
ATOM   4273  HA  ALA   292         nan    -nan    -nan  1.00  0.00           H  
ATOM   4274  CB  ALA   292         nan    -nan    -nan  1.00  0.00           C  
ATOM   4275  HB1 ALA   292         nan    -nan    -nan  1.00  0.00           H  
ATOM   4276  HB2 ALA   292         nan    -nan    -nan  1.00  0.00           H  
ATOM   4277  HB3 ALA   292         nan    -nan    -nan  1.00  0.00           H  
ATOM   4278  C   ALA   292         nan    -nan    -nan  1.00  0.00           C  
ATOM   4279  O   ALA   292         nan    -nan    -nan  1.00  0.00           O  
ATOM   4280  N   GLN   293         nan    -nan    -nan  1.00  0.00           N  
ATOM   4281  H   GLN   293         nan    -nan    -nan  1.00  0.00           H  
ATOM   4282  CA  GLN   293         nan    -nan    -nan  1.00  0.00           C  
ATOM   4283  HA  GLN   293         nan    -nan    -nan  1.00  0.00           H  
ATOM   4284  CB  GLN   293         nan    -nan    -nan  1.00  0.00           C  
ATOM   4285  HB2 GLN   293         nan    -nan    -nan  1.00  0.00           H  
ATOM   4286  HB3 GLN   293         nan    -nan    -nan  1.00  0.00           H  
ATOM   4287  CG  GLN   293         nan    -nan    -nan  1.00  0.00           C  
ATOM   4288  HG2 GLN   293         nan    -nan    -nan  1.00  0.00           H  
ATOM   4289  HG3 GLN   293         nan    -nan    -nan  1.00  0.00           H  
ATOM   4290  CD  GLN   293         nan    -nan    -nan  1.00  0.00           C  
ATOM   4291  OE1 GLN   293         nan    -nan    -nan  1.00  0.00           O  
ATOM   4292  NE2 GLN   293         nan    -nan    -nan  1.00  0.00           N  
ATOM   4293 HE21 GLN   293         nan    -nan    -nan  1.00  0.00           H  
ATOM   4294 HE22 GLN   293         nan    -nan    -nan  1.00  0.00           H  
ATOM   4295  C   GLN   293         nan    -nan    -nan  1.00  0.00           C  
ATOM   4296  O   GLN   293         nan    -nan    -nan  1.00  0.00           O  
ATOM   4297  N   VAL   294         nan    -nan    -nan  1.00  0.00           N  
ATOM   4298  H   VAL   294         nan    -nan    -nan  1.00  0.00           H  
ATOM   4299  CA  VAL   294         nan    -nan    -nan  1.00  0.00           C  
ATOM   4300  HA  VAL   294         nan    -nan    -nan  1.00  0.00           H  
ATOM   4301  CB  VAL   294         nan    -nan    -nan  1.00  0.00           C  
ATOM   4302  HB  VAL   294         nan    -nan    -nan  1.00  0.00           H  
ATOM   4303  CG1 VAL   294         nan    -nan    -nan  1.00  0.00           C  
ATOM   4304 HG11 VAL   294         nan    -nan    -nan  1.00  0.00           H  
ATOM   4305 HG12 VAL   294         nan    -nan    -nan  1.00  0.00           H  
ATOM   4306 HG13 VAL   294         nan    -nan    -nan  1.00  0.00           H  
ATOM   4307  CG2 VAL   294         nan    -nan    -nan  1.00  0.00           C  
ATOM   4308 HG21 VAL   294         nan    -nan    -nan  1.00  0.00           H  
ATOM   4309 HG22 VAL   294         nan    -nan    -nan  1.00  0.00           H  
ATOM   4310 HG23 VAL   294         nan    -nan    -nan  1.00  0.00           H  
ATOM   4311  C   VAL   294         nan    -nan    -nan  1.00  0.00           C  
ATOM   4312  O   VAL   294         nan    -nan    -nan  1.00  0.00           O  
ATOM   4313  N   VAL   295         nan    -nan    -nan  1.00  0.00           N  
ATOM   4314  H   VAL   295         nan    -nan    -nan  1.00  0.00           H  
ATOM   4315  CA  VAL   295         nan    -nan    -nan  1.00  0.00           C  
ATOM   4316  HA  VAL   295         nan    -nan    -nan  1.00  0.00           H  
ATOM   4317  CB  VAL   295         nan    -nan    -nan  1.00  0.00           C  
ATOM   4318  HB  VAL   295         nan    -nan    -nan  1.00  0.00           H  
ATOM   4319  CG1 VAL   295         nan    -nan    -nan  1.00  0.00           C  
ATOM   4320 HG11 VAL   295         nan    -nan    -nan  1.00  0.00           H  
ATOM   4321 HG12 VAL   295         nan    -nan    -nan  1.00  0.00           H  
ATOM   4322 HG13 VAL   295         nan    -nan    -nan  1.00  0.00           H  
ATOM   4323  CG2 VAL   295         nan    -nan    -nan  1.00  0.00           C  
ATOM   4324 HG21 VAL   295         nan    -nan    -nan  1.00  0.00           H  
ATOM   4325 HG22 VAL   295         nan    -nan    -nan  1.00  0.00           H  
ATOM   4326 HG23 VAL   295         nan    -nan    -nan  1.00  0.00           H  
ATOM   4327  C   VAL   295         nan    -nan    -nan  1.00  0.00           C  
ATOM   4328  O   VAL   295         nan    -nan    -nan  1.00  0.00           O  
ATOM   4329  N   PHE   296         nan    -nan    -nan  1.00  0.00           N  
ATOM   4330  H   PHE   296         nan    -nan    -nan  1.00  0.00           H  
ATOM   4331  CA  PHE   296         nan    -nan    -nan  1.00  0.00           C  
ATOM   4332  HA  PHE   296         nan    -nan    -nan  1.00  0.00           H  
ATOM   4333  CB  PHE   296         nan    -nan    -nan  1.00  0.00           C  
ATOM   4334  HB2 PHE   296         nan    -nan    -nan  1.00  0.00           H  
ATOM   4335  HB3 PHE   296         nan    -nan    -nan  1.00  0.00           H  
ATOM   4336  CG  PHE   296         nan    -nan    -nan  1.00  0.00           C  
ATOM   4337  CD1 PHE   296         nan    -nan    -nan  1.00  0.00           C  
ATOM   4338  HD1 PHE   296         nan    -nan    -nan  1.00  0.00           H  
ATOM   4339  CE1 PHE   296         nan    -nan    -nan  1.00  0.00           C  
ATOM   4340  HE1 PHE   296         nan    -nan    -nan  1.00  0.00           H  
ATOM   4341  CZ  PHE   296         nan    -nan    -nan  1.00  0.00           C  
ATOM   4342  HZ  PHE   296         nan    -nan    -nan  1.00  0.00           H  
ATOM   4343  CE2 PHE   296         nan    -nan    -nan  1.00  0.00           C  
ATOM   4344  HE2 PHE   296         nan    -nan    -nan  1.00  0.00           H  
ATOM   4345  CD2 PHE   296         nan    -nan    -nan  1.00  0.00           C  
ATOM   4346  HD2 PHE   296         nan    -nan    -nan  1.00  0.00           H  
ATOM   4347  C   PHE   296         nan    -nan    -nan  1.00  0.00           C  
ATOM   4348  O   PHE   296         nan    -nan    -nan  1.00  0.00           O  
ATOM   4349  N   ALA   297         nan    -nan    -nan  1.00  0.00           N  
ATOM   4350  H   ALA   297         nan    -nan    -nan  1.00  0.00           H  
ATOM   4351  CA  ALA   297         nan    -nan    -nan  1.00  0.00           C  
ATOM   4352  HA  ALA   297         nan    -nan    -nan  1.00  0.00           H  
ATOM   4353  CB  ALA   297         nan    -nan    -nan  1.00  0.00           C  
ATOM   4354  HB1 ALA   297         nan    -nan    -nan  1.00  0.00           H  
ATOM   4355  HB2 ALA   297         nan    -nan    -nan  1.00  0.00           H  
ATOM   4356  HB3 ALA   297         nan    -nan    -nan  1.00  0.00           H  
ATOM   4357  C   ALA   297         nan    -nan    -nan  1.00  0.00           C  
ATOM   4358  O   ALA   297         nan    -nan    -nan  1.00  0.00           O  
ATOM   4359  N   SER   298         nan    -nan    -nan  1.00  0.00           N  
ATOM   4360  H   SER   298         nan    -nan    -nan  1.00  0.00           H  
ATOM   4361  CA  SER   298         nan    -nan    -nan  1.00  0.00           C  
ATOM   4362  HA  SER   298         nan    -nan    -nan  1.00  0.00           H  
ATOM   4363  CB  SER   298         nan    -nan    -nan  1.00  0.00           C  
ATOM   4364  HB2 SER   298         nan    -nan    -nan  1.00  0.00           H  
ATOM   4365  HB3 SER   298         nan    -nan    -nan  1.00  0.00           H  
ATOM   4366  OG  SER   298         nan    -nan    -nan  1.00  0.00           O  
ATOM   4367  HG  SER   298         nan    -nan    -nan  1.00  0.00           H  
ATOM   4368  C   SER   298         nan    -nan    -nan  1.00  0.00           C  
ATOM   4369  O   SER   298         nan    -nan    -nan  1.00  0.00           O  
ATOM   4370  N   ARG   299         nan    -nan    -nan  1.00  0.00           N  
ATOM   4371  H   ARG   299         nan    -nan    -nan  1.00  0.00           H  
ATOM   4372  CA  ARG   299         nan    -nan    -nan  1.00  0.00           C  
ATOM   4373  HA  ARG   299         nan    -nan    -nan  1.00  0.00           H  
ATOM   4374  CB  ARG   299         nan    -nan    -nan  1.00  0.00           C  
ATOM   4375  HB2 ARG   299         nan    -nan    -nan  1.00  0.00           H  
ATOM   4376  HB3 ARG   299         nan    -nan    -nan  1.00  0.00           H  
ATOM   4377  CG  ARG   299         nan    -nan    -nan  1.00  0.00           C  
ATOM   4378  HG2 ARG   299         nan    -nan    -nan  1.00  0.00           H  
ATOM   4379  HG3 ARG   299         nan    -nan    -nan  1.00  0.00           H  
ATOM   4380  CD  ARG   299         nan    -nan    -nan  1.00  0.00           C  
ATOM   4381  HD2 ARG   299         nan    -nan    -nan  1.00  0.00           H  
ATOM   4382  HD3 ARG   299         nan    -nan    -nan  1.00  0.00           H  
ATOM   4383  NE  ARG   299         nan    -nan    -nan  1.00  0.00           N  
ATOM   4384  HE  ARG   299         nan    -nan    -nan  1.00  0.00           H  
ATOM   4385  CZ  ARG   299         nan    -nan    -nan  1.00  0.00           C  
ATOM   4386  NH1 ARG   299         nan    -nan    -nan  1.00  0.00           N  
ATOM   4387 HH11 ARG   299         nan    -nan    -nan  1.00  0.00           H  
ATOM   4388 HH12 ARG   299         nan    -nan    -nan  1.00  0.00           H  
ATOM   4389  NH2 ARG   299         nan    -nan    -nan  1.00  0.00           N  
ATOM   4390 HH21 ARG   299         nan    -nan    -nan  1.00  0.00           H  
ATOM   4391 HH22 ARG   299         nan    -nan    -nan  1.00  0.00           H  
ATOM   4392  C   ARG   299         nan    -nan    -nan  1.00  0.00           C  
ATOM   4393  O   ARG   299         nan    -nan    -nan  1.00  0.00           O  
ATOM   4394  N   LEU   300         nan    -nan    -nan  1.00  0.00           N  
ATOM   4395  H   LEU   300         nan    -nan    -nan  1.00  0.00           H  
ATOM   4396  CA  LEU   300         nan    -nan    -nan  1.00  0.00           C  
ATOM   4397  HA  LEU   300         nan    -nan    -nan  1.00  0.00           H  
ATOM   4398  CB  LEU   300         nan    -nan    -nan  1.00  0.00           C  
ATOM   4399  HB2 LEU   300         nan    -nan    -nan  1.00  0.00           H  
ATOM   4400  HB3 LEU   300         nan    -nan    -nan  1.00  0.00           H  
ATOM   4401  CG  LEU   300         nan    -nan    -nan  1.00  0.00           C  
ATOM   4402  HG  LEU   300         nan    -nan    -nan  1.00  0.00           H  
ATOM   4403  CD1 LEU   300         nan    -nan    -nan  1.00  0.00           C  
ATOM   4404 HD11 LEU   300         nan    -nan    -nan  1.00  0.00           H  
ATOM   4405 HD12 LEU   300         nan    -nan    -nan  1.00  0.00           H  
ATOM   4406 HD13 LEU   300         nan    -nan    -nan  1.00  0.00           H  
ATOM   4407  CD2 LEU   300         nan    -nan    -nan  1.00  0.00           C  
ATOM   4408 HD21 LEU   300         nan    -nan    -nan  1.00  0.00           H  
ATOM   4409 HD22 LEU   300         nan    -nan    -nan  1.00  0.00           H  
ATOM   4410 HD23 LEU   300         nan    -nan    -nan  1.00  0.00           H  
ATOM   4411  C   LEU   300         nan    -nan    -nan  1.00  0.00           C  
ATOM   4412  O   LEU   300         nan    -nan    -nan  1.00  0.00           O  
ATOM   4413  N   ARG   301         nan    -nan    -nan  1.00  0.00           N  
ATOM   4414  H   ARG   301         nan    -nan    -nan  1.00  0.00           H  
ATOM   4415  CA  ARG   301         nan    -nan    -nan  1.00  0.00           C  
ATOM   4416  HA  ARG   301         nan    -nan    -nan  1.00  0.00           H  
ATOM   4417  CB  ARG   301         nan    -nan    -nan  1.00  0.00           C  
ATOM   4418  HB2 ARG   301         nan    -nan    -nan  1.00  0.00           H  
ATOM   4419  HB3 ARG   301         nan    -nan    -nan  1.00  0.00           H  
ATOM   4420  CG  ARG   301         nan    -nan    -nan  1.00  0.00           C  
ATOM   4421  HG2 ARG   301         nan    -nan    -nan  1.00  0.00           H  
ATOM   4422  HG3 ARG   301         nan    -nan    -nan  1.00  0.00           H  
ATOM   4423  CD  ARG   301         nan    -nan    -nan  1.00  0.00           C  
ATOM   4424  HD2 ARG   301         nan    -nan    -nan  1.00  0.00           H  
ATOM   4425  HD3 ARG   301         nan    -nan    -nan  1.00  0.00           H  
ATOM   4426  NE  ARG   301         nan    -nan    -nan  1.00  0.00           N  
ATOM   4427  HE  ARG   301         nan    -nan    -nan  1.00  0.00           H  
ATOM   4428  CZ  ARG   301         nan    -nan    -nan  1.00  0.00           C  
ATOM   4429  NH1 ARG   301         nan    -nan    -nan  1.00  0.00           N  
ATOM   4430 HH11 ARG   301         nan    -nan    -nan  1.00  0.00           H  
ATOM   4431 HH12 ARG   301         nan    -nan    -nan  1.00  0.00           H  
ATOM   4432  NH2 ARG   301         nan    -nan    -nan  1.00  0.00           N  
ATOM   4433 HH21 ARG   301         nan    -nan    -nan  1.00  0.00           H  
ATOM   4434 HH22 ARG   301         nan    -nan    -nan  1.00  0.00           H  
ATOM   4435  C   ARG   301         nan    -nan    -nan  1.00  0.00           C  
ATOM   4436  O   ARG   301         nan    -nan    -nan  1.00  0.00           O  
ATOM   4437  N   ASP   302         nan    -nan    -nan  1.00  0.00           N  
ATOM   4438  H   ASP   302         nan    -nan    -nan  1.00  0.00           H  
ATOM   4439  CA  ASP   302         nan    -nan    -nan  1.00  0.00           C  
ATOM   4440  HA  ASP   302         nan    -nan    -nan  1.00  0.00           H  
ATOM   4441  CB  ASP   302         nan    -nan    -nan  1.00  0.00           C  
ATOM   4442  HB2 ASP   302         nan    -nan    -nan  1.00  0.00           H  
ATOM   4443  HB3 ASP   302         nan    -nan    -nan  1.00  0.00           H  
ATOM   4444  CG  ASP   302         nan    -nan    -nan  1.00  0.00           C  
ATOM   4445  OD1 ASP   302         nan    -nan    -nan  1.00  0.00           O  
ATOM   4446  OD2 ASP   302         nan    -nan    -nan  1.00  0.00           O  
ATOM   4447  C   ASP   302         nan    -nan    -nan  1.00  0.00           C  
ATOM   4448  O   ASP   302         nan    -nan    -nan  1.00  0.00           O  
ATOM   4449  N   VAL   303         nan    -nan    -nan  1.00  0.00           N  
ATOM   4450  H   VAL   303         nan    -nan    -nan  1.00  0.00           H  
ATOM   4451  CA  VAL   303         nan    -nan    -nan  1.00  0.00           C  
ATOM   4452  HA  VAL   303         nan    -nan    -nan  1.00  0.00           H  
ATOM   4453  CB  VAL   303         nan    -nan    -nan  1.00  0.00           C  
ATOM   4454  HB  VAL   303         nan    -nan    -nan  1.00  0.00           H  
ATOM   4455  CG1 VAL   303         nan    -nan    -nan  1.00  0.00           C  
ATOM   4456 HG11 VAL   303         nan    -nan    -nan  1.00  0.00           H  
ATOM   4457 HG12 VAL   303         nan    -nan    -nan  1.00  0.00           H  
ATOM   4458 HG13 VAL   303         nan    -nan    -nan  1.00  0.00           H  
ATOM   4459  CG2 VAL   303         nan    -nan    -nan  1.00  0.00           C  
ATOM   4460 HG21 VAL   303         nan    -nan    -nan  1.00  0.00           H  
ATOM   4461 HG22 VAL   303         nan    -nan    -nan  1.00  0.00           H  
ATOM   4462 HG23 VAL   303         nan    -nan    -nan  1.00  0.00           H  
ATOM   4463  C   VAL   303         nan    -nan    -nan  1.00  0.00           C  
ATOM   4464  O   VAL   303         nan    -nan    -nan  1.00  0.00           O  
ATOM   4465  N   GLN   304         nan    -nan    -nan  1.00  0.00           N  
ATOM   4466  H   GLN   304         nan    -nan    -nan  1.00  0.00           H  
ATOM   4467  CA  GLN   304         nan    -nan    -nan  1.00  0.00           C  
ATOM   4468  HA  GLN   304         nan    -nan    -nan  1.00  0.00           H  
ATOM   4469  CB  GLN   304         nan    -nan    -nan  1.00  0.00           C  
ATOM   4470  HB2 GLN   304         nan    -nan    -nan  1.00  0.00           H  
ATOM   4471  HB3 GLN   304         nan    -nan    -nan  1.00  0.00           H  
ATOM   4472  CG  GLN   304         nan    -nan    -nan  1.00  0.00           C  
ATOM   4473  HG2 GLN   304         nan    -nan    -nan  1.00  0.00           H  
ATOM   4474  HG3 GLN   304         nan    -nan    -nan  1.00  0.00           H  
ATOM   4475  CD  GLN   304         nan    -nan    -nan  1.00  0.00           C  
ATOM   4476  OE1 GLN   304         nan    -nan    -nan  1.00  0.00           O  
ATOM   4477  NE2 GLN   304         nan    -nan    -nan  1.00  0.00           N  
ATOM   4478 HE21 GLN   304         nan    -nan    -nan  1.00  0.00           H  
ATOM   4479 HE22 GLN   304         nan    -nan    -nan  1.00  0.00           H  
ATOM   4480  C   GLN   304         nan    -nan    -nan  1.00  0.00           C  
ATOM   4481  O   GLN   304         nan    -nan    -nan  1.00  0.00           O  
ATOM   4482  N   PRO   305         nan    -nan    -nan  1.00  0.00           N  
ATOM   4483  CD  PRO   305         nan    -nan    -nan  1.00  0.00           C  
ATOM   4484  HD2 PRO   305         nan    -nan    -nan  1.00  0.00           H  
ATOM   4485  HD3 PRO   305         nan    -nan    -nan  1.00  0.00           H  
ATOM   4486  CG  PRO   305         nan    -nan    -nan  1.00  0.00           C  
ATOM   4487  HG2 PRO   305         nan    -nan    -nan  1.00  0.00           H  
ATOM   4488  HG3 PRO   305         nan    -nan    -nan  1.00  0.00           H  
ATOM   4489  CB  PRO   305         nan    -nan    -nan  1.00  0.00           C  
ATOM   4490  HB2 PRO   305         nan    -nan    -nan  1.00  0.00           H  
ATOM   4491  HB3 PRO   305         nan    -nan    -nan  1.00  0.00           H  
ATOM   4492  CA  PRO   305         nan    -nan    -nan  1.00  0.00           C  
ATOM   4493  HA  PRO   305         nan    -nan    -nan  1.00  0.00           H  
ATOM   4494  C   PRO   305         nan    -nan    -nan  1.00  0.00           C  
ATOM   4495  O   PRO   305         nan    -nan    -nan  1.00  0.00           O  
ATOM   4496  N   GLU   306         nan    -nan    -nan  1.00  0.00           N  
ATOM   4497  H   GLU   306         nan    -nan    -nan  1.00  0.00           H  
ATOM   4498  CA  GLU   306         nan    -nan    -nan  1.00  0.00           C  
ATOM   4499  HA  GLU   306         nan    -nan    -nan  1.00  0.00           H  
ATOM   4500  CB  GLU   306         nan    -nan    -nan  1.00  0.00           C  
ATOM   4501  HB2 GLU   306         nan    -nan    -nan  1.00  0.00           H  
ATOM   4502  HB3 GLU   306         nan    -nan    -nan  1.00  0.00           H  
ATOM   4503  CG  GLU   306         nan    -nan    -nan  1.00  0.00           C  
ATOM   4504  HG2 GLU   306         nan    -nan    -nan  1.00  0.00           H  
ATOM   4505  HG3 GLU   306         nan    -nan    -nan  1.00  0.00           H  
ATOM   4506  CD  GLU   306         nan    -nan    -nan  1.00  0.00           C  
ATOM   4507  OE1 GLU   306         nan    -nan    -nan  1.00  0.00           O  
ATOM   4508  OE2 GLU   306         nan    -nan    -nan  1.00  0.00           O  
ATOM   4509  C   GLU   306         nan    -nan    -nan  1.00  0.00           C  
ATOM   4510  O   GLU   306         nan    -nan    -nan  1.00  0.00           O  
ATOM   4511  N   ASP   307         nan    -nan    -nan  1.00  0.00           N  
ATOM   4512  H   ASP   307         nan    -nan    -nan  1.00  0.00           H  
ATOM   4513  CA  ASP   307         nan    -nan    -nan  1.00  0.00           C  
ATOM   4514  HA  ASP   307         nan    -nan    -nan  1.00  0.00           H  
ATOM   4515  CB  ASP   307         nan    -nan    -nan  1.00  0.00           C  
ATOM   4516  HB2 ASP   307         nan    -nan    -nan  1.00  0.00           H  
ATOM   4517  HB3 ASP   307         nan    -nan    -nan  1.00  0.00           H  
ATOM   4518  CG  ASP   307         nan    -nan    -nan  1.00  0.00           C  
ATOM   4519  OD1 ASP   307         nan    -nan    -nan  1.00  0.00           O  
ATOM   4520  OD2 ASP   307         nan    -nan    -nan  1.00  0.00           O  
ATOM   4521  C   ASP   307         nan    -nan    -nan  1.00  0.00           C  
ATOM   4522  O   ASP   307         nan    -nan    -nan  1.00  0.00           O  
ATOM   4523  N   ALA   308         nan    -nan    -nan  1.00  0.00           N  
ATOM   4524  H   ALA   308         nan    -nan    -nan  1.00  0.00           H  
ATOM   4525  CA  ALA   308         nan    -nan    -nan  1.00  0.00           C  
ATOM   4526  HA  ALA   308         nan    -nan    -nan  1.00  0.00           H  
ATOM   4527  CB  ALA   308         nan    -nan    -nan  1.00  0.00           C  
ATOM   4528  HB1 ALA   308         nan    -nan    -nan  1.00  0.00           H  
ATOM   4529  HB2 ALA   308         nan    -nan    -nan  1.00  0.00           H  
ATOM   4530  HB3 ALA   308         nan    -nan    -nan  1.00  0.00           H  
ATOM   4531  C   ALA   308         nan    -nan    -nan  1.00  0.00           C  
ATOM   4532  O   ALA   308         nan    -nan    -nan  1.00  0.00           O  
ATOM   4533  N   PRO   309         nan    -nan    -nan  1.00  0.00           N  
ATOM   4534  CD  PRO   309         nan    -nan    -nan  1.00  0.00           C  
ATOM   4535  HD2 PRO   309         nan    -nan    -nan  1.00  0.00           H  
ATOM   4536  HD3 PRO   309         nan    -nan    -nan  1.00  0.00           H  
ATOM   4537  CG  PRO   309         nan    -nan    -nan  1.00  0.00           C  
ATOM   4538  HG2 PRO   309         nan    -nan    -nan  1.00  0.00           H  
ATOM   4539  HG3 PRO   309         nan    -nan    -nan  1.00  0.00           H  
ATOM   4540  CB  PRO   309         nan    -nan    -nan  1.00  0.00           C  
ATOM   4541  HB2 PRO   309         nan    -nan    -nan  1.00  0.00           H  
ATOM   4542  HB3 PRO   309         nan    -nan    -nan  1.00  0.00           H  
ATOM   4543  CA  PRO   309         nan    -nan    -nan  1.00  0.00           C  
ATOM   4544  HA  PRO   309         nan    -nan    -nan  1.00  0.00           H  
ATOM   4545  C   PRO   309         nan    -nan    -nan  1.00  0.00           C  
ATOM   4546  O   PRO   309         nan    -nan    -nan  1.00  0.00           O  
ATOM   4547  N   ALA   310         nan    -nan    -nan  1.00  0.00           N  
ATOM   4548  H   ALA   310         nan    -nan    -nan  1.00  0.00           H  
ATOM   4549  CA  ALA   310         nan    -nan    -nan  1.00  0.00           C  
ATOM   4550  HA  ALA   310         nan    -nan    -nan  1.00  0.00           H  
ATOM   4551  CB  ALA   310         nan    -nan    -nan  1.00  0.00           C  
ATOM   4552  HB1 ALA   310         nan    -nan    -nan  1.00  0.00           H  
ATOM   4553  HB2 ALA   310         nan    -nan    -nan  1.00  0.00           H  
ATOM   4554  HB3 ALA   310         nan    -nan    -nan  1.00  0.00           H  
ATOM   4555  C   ALA   310         nan    -nan    -nan  1.00  0.00           C  
ATOM   4556  O   ALA   310         nan    -nan    -nan  1.00  0.00           O  
ATOM   4557  N   ALA   311         nan    -nan    -nan  1.00  0.00           N  
ATOM   4558  H   ALA   311         nan    -nan    -nan  1.00  0.00           H  
ATOM   4559  CA  ALA   311         nan    -nan    -nan  1.00  0.00           C  
ATOM   4560  HA  ALA   311         nan    -nan    -nan  1.00  0.00           H  
ATOM   4561  CB  ALA   311         nan    -nan    -nan  1.00  0.00           C  
ATOM   4562  HB1 ALA   311         nan    -nan    -nan  1.00  0.00           H  
ATOM   4563  HB2 ALA   311         nan    -nan    -nan  1.00  0.00           H  
ATOM   4564  HB3 ALA   311         nan    -nan    -nan  1.00  0.00           H  
ATOM   4565  C   ALA   311         nan    -nan    -nan  1.00  0.00           C  
ATOM   4566  O   ALA   311         nan    -nan    -nan  1.00  0.00           O  
ATOM   4567  N   ALA   312         nan    -nan    -nan  1.00  0.00           N  
ATOM   4568  H   ALA   312         nan    -nan    -nan  1.00  0.00           H  
ATOM   4569  CA  ALA   312         nan    -nan    -nan  1.00  0.00           C  
ATOM   4570  HA  ALA   312         nan    -nan    -nan  1.00  0.00           H  
ATOM   4571  CB  ALA   312         nan    -nan    -nan  1.00  0.00           C  
ATOM   4572  HB1 ALA   312         nan    -nan    -nan  1.00  0.00           H  
ATOM   4573  HB2 ALA   312         nan    -nan    -nan  1.00  0.00           H  
ATOM   4574  HB3 ALA   312         nan    -nan    -nan  1.00  0.00           H  
ATOM   4575  C   ALA   312         nan    -nan    -nan  1.00  0.00           C  
ATOM   4576  O   ALA   312         nan    -nan    -nan  1.00  0.00           O  
ATOM   4577  N   ASN   313         nan    -nan    -nan  1.00  0.00           N  
ATOM   4578  H   ASN   313         nan    -nan    -nan  1.00  0.00           H  
ATOM   4579  CA  ASN   313         nan    -nan    -nan  1.00  0.00           C  
ATOM   4580  HA  ASN   313         nan    -nan    -nan  1.00  0.00           H  
ATOM   4581  CB  ASN   313         nan    -nan    -nan  1.00  0.00           C  
ATOM   4582  HB2 ASN   313         nan    -nan    -nan  1.00  0.00           H  
ATOM   4583  HB3 ASN   313         nan    -nan    -nan  1.00  0.00           H  
ATOM   4584  CG  ASN   313         nan    -nan    -nan  1.00  0.00           C  
ATOM   4585  OD1 ASN   313         nan    -nan    -nan  1.00  0.00           O  
ATOM   4586  ND2 ASN   313         nan    -nan    -nan  1.00  0.00           N  
ATOM   4587 HD21 ASN   313         nan    -nan    -nan  1.00  0.00           H  
ATOM   4588 HD22 ASN   313         nan    -nan    -nan  1.00  0.00           H  
ATOM   4589  C   ASN   313         nan    -nan    -nan  1.00  0.00           C  
ATOM   4590  O   ASN   313         nan    -nan    -nan  1.00  0.00           O  
ATOM   4591  N   GLY   314         nan    -nan    -nan  1.00  0.00           N  
ATOM   4592  H   GLY   314         nan    -nan    -nan  1.00  0.00           H  
ATOM   4593  CA  GLY   314         nan    -nan    -nan  1.00  0.00           C  
ATOM   4594  HA2 GLY   314         nan    -nan    -nan  1.00  0.00           H  
ATOM   4595  HA3 GLY   314         nan    -nan    -nan  1.00  0.00           H  
ATOM   4596  C   GLY   314         nan    -nan    -nan  1.00  0.00           C  
ATOM   4597  O   GLY   314         nan    -nan    -nan  1.00  0.00           O  
ATOM   4598  N   ALA   315         nan    -nan    -nan  1.00  0.00           N  
ATOM   4599  H   ALA   315         nan    -nan    -nan  1.00  0.00           H  
ATOM   4600  CA  ALA   315         nan    -nan    -nan  1.00  0.00           C  
ATOM   4601  HA  ALA   315         nan    -nan    -nan  1.00  0.00           H  
ATOM   4602  CB  ALA   315         nan    -nan    -nan  1.00  0.00           C  
ATOM   4603  HB1 ALA   315         nan    -nan    -nan  1.00  0.00           H  
ATOM   4604  HB2 ALA   315         nan    -nan    -nan  1.00  0.00           H  
ATOM   4605  HB3 ALA   315         nan    -nan    -nan  1.00  0.00           H  
ATOM   4606  C   ALA   315         nan    -nan    -nan  1.00  0.00           C  
ATOM   4607  O   ALA   315         nan    -nan    -nan  1.00  0.00           O  
ATOM   4608  N   LEU   316         nan    -nan    -nan  1.00  0.00           N  
ATOM   4609  H   LEU   316         nan    -nan    -nan  1.00  0.00           H  
ATOM   4610  CA  LEU   316         nan    -nan    -nan  1.00  0.00           C  
ATOM   4611  HA  LEU   316         nan    -nan    -nan  1.00  0.00           H  
ATOM   4612  CB  LEU   316         nan    -nan    -nan  1.00  0.00           C  
ATOM   4613  HB2 LEU   316         nan    -nan    -nan  1.00  0.00           H  
ATOM   4614  HB3 LEU   316         nan    -nan    -nan  1.00  0.00           H  
ATOM   4615  CG  LEU   316         nan    -nan    -nan  1.00  0.00           C  
ATOM   4616  HG  LEU   316         nan    -nan    -nan  1.00  0.00           H  
ATOM   4617  CD1 LEU   316         nan    -nan    -nan  1.00  0.00           C  
ATOM   4618 HD11 LEU   316         nan    -nan    -nan  1.00  0.00           H  
ATOM   4619 HD12 LEU   316         nan    -nan    -nan  1.00  0.00           H  
ATOM   4620 HD13 LEU   316         nan    -nan    -nan  1.00  0.00           H  
ATOM   4621  CD2 LEU   316         nan    -nan    -nan  1.00  0.00           C  
ATOM   4622 HD21 LEU   316         nan    -nan    -nan  1.00  0.00           H  
ATOM   4623 HD22 LEU   316         nan    -nan    -nan  1.00  0.00           H  
ATOM   4624 HD23 LEU   316         nan    -nan    -nan  1.00  0.00           H  
ATOM   4625  C   LEU   316         nan    -nan    -nan  1.00  0.00           C  
ATOM   4626  O   LEU   316         nan    -nan    -nan  1.00  0.00           O  
ATOM   4627  N   SER   317         nan    -nan    -nan  1.00  0.00           N  
ATOM   4628  H   SER   317         nan    -nan    -nan  1.00  0.00           H  
ATOM   4629  CA  SER   317         nan    -nan    -nan  1.00  0.00           C  
ATOM   4630  HA  SER   317         nan    -nan    -nan  1.00  0.00           H  
ATOM   4631  CB  SER   317         nan    -nan    -nan  1.00  0.00           C  
ATOM   4632  HB2 SER   317         nan    -nan    -nan  1.00  0.00           H  
ATOM   4633  HB3 SER   317         nan    -nan    -nan  1.00  0.00           H  
ATOM   4634  OG  SER   317         nan    -nan    -nan  1.00  0.00           O  
ATOM   4635  HG  SER   317         nan    -nan    -nan  1.00  0.00           H  
ATOM   4636  C   SER   317         nan    -nan    -nan  1.00  0.00           C  
ATOM   4637  O   SER   317         nan    -nan    -nan  1.00  0.00           O  
ATOM   4638  N   GLU   318         nan    -nan    -nan  1.00  0.00           N  
ATOM   4639  H   GLU   318         nan    -nan    -nan  1.00  0.00           H  
ATOM   4640  CA  GLU   318         nan    -nan    -nan  1.00  0.00           C  
ATOM   4641  HA  GLU   318         nan    -nan    -nan  1.00  0.00           H  
ATOM   4642  CB  GLU   318         nan    -nan    -nan  1.00  0.00           C  
ATOM   4643  HB2 GLU   318         nan    -nan    -nan  1.00  0.00           H  
ATOM   4644  HB3 GLU   318         nan    -nan    -nan  1.00  0.00           H  
ATOM   4645  CG  GLU   318         nan    -nan    -nan  1.00  0.00           C  
ATOM   4646  HG2 GLU   318         nan    -nan    -nan  1.00  0.00           H  
ATOM   4647  HG3 GLU   318         nan    -nan    -nan  1.00  0.00           H  
ATOM   4648  CD  GLU   318         nan    -nan    -nan  1.00  0.00           C  
ATOM   4649  OE1 GLU   318         nan    -nan    -nan  1.00  0.00           O  
ATOM   4650  OE2 GLU   318         nan    -nan    -nan  1.00  0.00           O  
ATOM   4651  C   GLU   318         nan    -nan    -nan  1.00  0.00           C  
ATOM   4652  O   GLU   318         nan    -nan    -nan  1.00  0.00           O  
ATOM   4653  N   GLN   319         nan    -nan    -nan  1.00  0.00           N  
ATOM   4654  H   GLN   319         nan    -nan    -nan  1.00  0.00           H  
ATOM   4655  CA  GLN   319         nan    -nan    -nan  1.00  0.00           C  
ATOM   4656  HA  GLN   319         nan    -nan    -nan  1.00  0.00           H  
ATOM   4657  CB  GLN   319         nan    -nan    -nan  1.00  0.00           C  
ATOM   4658  HB2 GLN   319         nan    -nan    -nan  1.00  0.00           H  
ATOM   4659  HB3 GLN   319         nan    -nan    -nan  1.00  0.00           H  
ATOM   4660  CG  GLN   319         nan    -nan    -nan  1.00  0.00           C  
ATOM   4661  HG2 GLN   319         nan    -nan    -nan  1.00  0.00           H  
ATOM   4662  HG3 GLN   319         nan    -nan    -nan  1.00  0.00           H  
ATOM   4663  CD  GLN   319         nan    -nan    -nan  1.00  0.00           C  
ATOM   4664  OE1 GLN   319         nan    -nan    -nan  1.00  0.00           O  
ATOM   4665  NE2 GLN   319         nan    -nan    -nan  1.00  0.00           N  
ATOM   4666 HE21 GLN   319         nan    -nan    -nan  1.00  0.00           H  
ATOM   4667 HE22 GLN   319         nan    -nan    -nan  1.00  0.00           H  
ATOM   4668  C   GLN   319         nan    -nan    -nan  1.00  0.00           C  
ATOM   4669  O   GLN   319         nan    -nan    -nan  1.00  0.00           O  
ATOM   4670  N   SER   320         nan    -nan    -nan  1.00  0.00           N  
ATOM   4671  H   SER   320         nan    -nan    -nan  1.00  0.00           H  
ATOM   4672  CA  SER   320         nan    -nan    -nan  1.00  0.00           C  
ATOM   4673  HA  SER   320         nan    -nan    -nan  1.00  0.00           H  
ATOM   4674  CB  SER   320         nan    -nan    -nan  1.00  0.00           C  
ATOM   4675  HB2 SER   320         nan    -nan    -nan  1.00  0.00           H  
ATOM   4676  HB3 SER   320         nan    -nan    -nan  1.00  0.00           H  
ATOM   4677  OG  SER   320         nan    -nan    -nan  1.00  0.00           O  
ATOM   4678  HG  SER   320         nan    -nan    -nan  1.00  0.00           H  
ATOM   4679  C   SER   320         nan    -nan    -nan  1.00  0.00           C  
ATOM   4680  O   SER   320         nan    -nan    -nan  1.00  0.00           O  
ATOM   4681  N   GLY   321         nan    -nan    -nan  1.00  0.00           N  
ATOM   4682  H   GLY   321         nan    -nan    -nan  1.00  0.00           H  
ATOM   4683  CA  GLY   321         nan    -nan    -nan  1.00  0.00           C  
ATOM   4684  HA2 GLY   321         nan    -nan    -nan  1.00  0.00           H  
ATOM   4685  HA3 GLY   321         nan    -nan    -nan  1.00  0.00           H  
ATOM   4686  C   GLY   321         nan    -nan    -nan  1.00  0.00           C  
ATOM   4687  O   GLY   321         nan    -nan    -nan  1.00  0.00           O  
ATOM   4688  N   VAL   322         nan    -nan    -nan  1.00  0.00           N  
ATOM   4689  H   VAL   322         nan    -nan    -nan  1.00  0.00           H  
ATOM   4690  CA  VAL   322         nan    -nan    -nan  1.00  0.00           C  
ATOM   4691  HA  VAL   322         nan    -nan    -nan  1.00  0.00           H  
ATOM   4692  CB  VAL   322         nan    -nan    -nan  1.00  0.00           C  
ATOM   4693  HB  VAL   322         nan    -nan    -nan  1.00  0.00           H  
ATOM   4694  CG1 VAL   322         nan    -nan    -nan  1.00  0.00           C  
ATOM   4695 HG11 VAL   322         nan    -nan    -nan  1.00  0.00           H  
ATOM   4696 HG12 VAL   322         nan    -nan    -nan  1.00  0.00           H  
ATOM   4697 HG13 VAL   322         nan    -nan    -nan  1.00  0.00           H  
ATOM   4698  CG2 VAL   322         nan    -nan    -nan  1.00  0.00           C  
ATOM   4699 HG21 VAL   322         nan    -nan    -nan  1.00  0.00           H  
ATOM   4700 HG22 VAL   322         nan    -nan    -nan  1.00  0.00           H  
ATOM   4701 HG23 VAL   322         nan    -nan    -nan  1.00  0.00           H  
ATOM   4702  C   VAL   322         nan    -nan    -nan  1.00  0.00           C  
ATOM   4703  O   VAL   322         nan    -nan    -nan  1.00  0.00           O  
ATOM   4704  N   ALA   323         nan    -nan    -nan  1.00  0.00           N  
ATOM   4705  H   ALA   323         nan    -nan    -nan  1.00  0.00           H  
ATOM   4706  CA  ALA   323         nan    -nan    -nan  1.00  0.00           C  
ATOM   4707  HA  ALA   323         nan    -nan    -nan  1.00  0.00           H  
ATOM   4708  CB  ALA   323         nan    -nan    -nan  1.00  0.00           C  
ATOM   4709  HB1 ALA   323         nan    -nan    -nan  1.00  0.00           H  
ATOM   4710  HB2 ALA   323         nan    -nan    -nan  1.00  0.00           H  
ATOM   4711  HB3 ALA   323         nan    -nan    -nan  1.00  0.00           H  
ATOM   4712  C   ALA   323         nan    -nan    -nan  1.00  0.00           C  
ATOM   4713  O   ALA   323         nan    -nan    -nan  1.00  0.00           O  
ATOM   4714  N   TRP   324         nan    -nan    -nan  1.00  0.00           N  
ATOM   4715  H   TRP   324         nan    -nan    -nan  1.00  0.00           H  
ATOM   4716  CA  TRP   324         nan    -nan    -nan  1.00  0.00           C  
ATOM   4717  HA  TRP   324         nan    -nan    -nan  1.00  0.00           H  
ATOM   4718  CB  TRP   324         nan    -nan    -nan  1.00  0.00           C  
ATOM   4719  HB2 TRP   324         nan    -nan    -nan  1.00  0.00           H  
ATOM   4720  HB3 TRP   324         nan    -nan    -nan  1.00  0.00           H  
ATOM   4721  CG  TRP   324         nan    -nan    -nan  1.00  0.00           C  
ATOM   4722  CD1 TRP   324         nan    -nan    -nan  1.00  0.00           C  
ATOM   4723  HD1 TRP   324         nan    -nan    -nan  1.00  0.00           H  
ATOM   4724  NE1 TRP   324         nan    -nan    -nan  1.00  0.00           N  
ATOM   4725  HE1 TRP   324         nan    -nan    -nan  1.00  0.00           H  
ATOM   4726  CE2 TRP   324         nan    -nan    -nan  1.00  0.00           C  
ATOM   4727  CZ2 TRP   324         nan    -nan    -nan  1.00  0.00           C  
ATOM   4728  HZ2 TRP   324         nan    -nan    -nan  1.00  0.00           H  
ATOM   4729  CH2 TRP   324         nan    -nan    -nan  1.00  0.00           C  
ATOM   4730  HH2 TRP   324         nan    -nan    -nan  1.00  0.00           H  
ATOM   4731  CZ3 TRP   324         nan    -nan    -nan  1.00  0.00           C  
ATOM   4732  HZ3 TRP   324         nan    -nan    -nan  1.00  0.00           H  
ATOM   4733  CE3 TRP   324         nan    -nan    -nan  1.00  0.00           C  
ATOM   4734  HE3 TRP   324         nan    -nan    -nan  1.00  0.00           H  
ATOM   4735  CD2 TRP   324         nan    -nan    -nan  1.00  0.00           C  
ATOM   4736  C   TRP   324         nan    -nan    -nan  1.00  0.00           C  
ATOM   4737  O   TRP   324         nan    -nan    -nan  1.00  0.00           O  
ATOM   4738  N   VAL   325         nan    -nan    -nan  1.00  0.00           N  
ATOM   4739  H   VAL   325         nan    -nan    -nan  1.00  0.00           H  
ATOM   4740  CA  VAL   325         nan    -nan    -nan  1.00  0.00           C  
ATOM   4741  HA  VAL   325         nan    -nan    -nan  1.00  0.00           H  
ATOM   4742  CB  VAL   325         nan    -nan    -nan  1.00  0.00           C  
ATOM   4743  HB  VAL   325         nan    -nan    -nan  1.00  0.00           H  
ATOM   4744  CG1 VAL   325         nan    -nan    -nan  1.00  0.00           C  
ATOM   4745 HG11 VAL   325         nan    -nan    -nan  1.00  0.00           H  
ATOM   4746 HG12 VAL   325         nan    -nan    -nan  1.00  0.00           H  
ATOM   4747 HG13 VAL   325         nan    -nan    -nan  1.00  0.00           H  
ATOM   4748  CG2 VAL   325         nan    -nan    -nan  1.00  0.00           C  
ATOM   4749 HG21 VAL   325         nan    -nan    -nan  1.00  0.00           H  
ATOM   4750 HG22 VAL   325         nan    -nan    -nan  1.00  0.00           H  
ATOM   4751 HG23 VAL   325         nan    -nan    -nan  1.00  0.00           H  
ATOM   4752  C   VAL   325         nan    -nan    -nan  1.00  0.00           C  
ATOM   4753  O   VAL   325         nan    -nan    -nan  1.00  0.00           O  
ATOM   4754  N   PRO   326         nan    -nan    -nan  1.00  0.00           N  
ATOM   4755  CD  PRO   326         nan    -nan    -nan  1.00  0.00           C  
ATOM   4756  HD2 PRO   326         nan    -nan    -nan  1.00  0.00           H  
ATOM   4757  HD3 PRO   326         nan    -nan    -nan  1.00  0.00           H  
ATOM   4758  CG  PRO   326         nan    -nan    -nan  1.00  0.00           C  
ATOM   4759  HG2 PRO   326         nan    -nan    -nan  1.00  0.00           H  
ATOM   4760  HG3 PRO   326         nan    -nan    -nan  1.00  0.00           H  
ATOM   4761  CB  PRO   326         nan    -nan    -nan  1.00  0.00           C  
ATOM   4762  HB2 PRO   326         nan    -nan    -nan  1.00  0.00           H  
ATOM   4763  HB3 PRO   326         nan    -nan    -nan  1.00  0.00           H  
ATOM   4764  CA  PRO   326         nan    -nan    -nan  1.00  0.00           C  
ATOM   4765  HA  PRO   326         nan    -nan    -nan  1.00  0.00           H  
ATOM   4766  C   PRO   326         nan    -nan    -nan  1.00  0.00           C  
ATOM   4767  O   PRO   326         nan    -nan    -nan  1.00  0.00           O  
ATOM   4768  N   TYR   327         nan    -nan    -nan  1.00  0.00           N  
ATOM   4769  H   TYR   327         nan    -nan    -nan  1.00  0.00           H  
ATOM   4770  CA  TYR   327         nan    -nan    -nan  1.00  0.00           C  
ATOM   4771  HA  TYR   327         nan    -nan    -nan  1.00  0.00           H  
ATOM   4772  CB  TYR   327         nan    -nan    -nan  1.00  0.00           C  
ATOM   4773  HB2 TYR   327         nan    -nan    -nan  1.00  0.00           H  
ATOM   4774  HB3 TYR   327         nan    -nan    -nan  1.00  0.00           H  
ATOM   4775  CG  TYR   327         nan    -nan    -nan  1.00  0.00           C  
ATOM   4776  CD1 TYR   327         nan    -nan    -nan  1.00  0.00           C  
ATOM   4777  HD1 TYR   327         nan    -nan    -nan  1.00  0.00           H  
ATOM   4778  CE1 TYR   327         nan    -nan    -nan  1.00  0.00           C  
ATOM   4779  HE1 TYR   327         nan    -nan    -nan  1.00  0.00           H  
ATOM   4780  CZ  TYR   327         nan    -nan    -nan  1.00  0.00           C  
ATOM   4781  OH  TYR   327         nan    -nan    -nan  1.00  0.00           O  
ATOM   4782  HH  TYR   327         nan    -nan    -nan  1.00  0.00           H  
ATOM   4783  CE2 TYR   327         nan    -nan    -nan  1.00  0.00           C  
ATOM   4784  HE2 TYR   327         nan    -nan    -nan  1.00  0.00           H  
ATOM   4785  CD2 TYR   327         nan    -nan    -nan  1.00  0.00           C  
ATOM   4786  HD2 TYR   327         nan    -nan    -nan  1.00  0.00           H  
ATOM   4787  C   TYR   327         nan    -nan    -nan  1.00  0.00           C  
ATOM   4788  O   TYR   327         nan    -nan    -nan  1.00  0.00           O  
ATOM   4789  N   THR   328         nan    -nan    -nan  1.00  0.00           N  
ATOM   4790  H   THR   328         nan    -nan    -nan  1.00  0.00           H  
ATOM   4791  CA  THR   328         nan    -nan    -nan  1.00  0.00           C  
ATOM   4792  HA  THR   328         nan    -nan    -nan  1.00  0.00           H  
ATOM   4793  CB  THR   328         nan    -nan    -nan  1.00  0.00           C  
ATOM   4794  HB  THR   328         nan    -nan    -nan  1.00  0.00           H  
ATOM   4795  CG2 THR   328         nan    -nan    -nan  1.00  0.00           C  
ATOM   4796 HG21 THR   328         nan    -nan    -nan  1.00  0.00           H  
ATOM   4797 HG22 THR   328         nan    -nan    -nan  1.00  0.00           H  
ATOM   4798 HG23 THR   328         nan    -nan    -nan  1.00  0.00           H  
ATOM   4799  OG1 THR   328         nan    -nan    -nan  1.00  0.00           O  
ATOM   4800  HG1 THR   328         nan    -nan    -nan  1.00  0.00           H  
ATOM   4801  C   THR   328         nan    -nan    -nan  1.00  0.00           C  
ATOM   4802  O   THR   328         nan    -nan    -nan  1.00  0.00           O  
ATOM   4803  N   ASP   329         nan    -nan    -nan  1.00  0.00           N  
ATOM   4804  H   ASP   329         nan    -nan    -nan  1.00  0.00           H  
ATOM   4805  CA  ASP   329         nan    -nan    -nan  1.00  0.00           C  
ATOM   4806  HA  ASP   329         nan    -nan    -nan  1.00  0.00           H  
ATOM   4807  CB  ASP   329         nan    -nan    -nan  1.00  0.00           C  
ATOM   4808  HB2 ASP   329         nan    -nan    -nan  1.00  0.00           H  
ATOM   4809  HB3 ASP   329         nan    -nan    -nan  1.00  0.00           H  
ATOM   4810  CG  ASP   329         nan    -nan    -nan  1.00  0.00           C  
ATOM   4811  OD1 ASP   329         nan    -nan    -nan  1.00  0.00           O  
ATOM   4812  OD2 ASP   329         nan    -nan    -nan  1.00  0.00           O  
ATOM   4813  C   ASP   329         nan    -nan    -nan  1.00  0.00           C  
ATOM   4814  O   ASP   329         nan    -nan    -nan  1.00  0.00           O  
ATOM   4815  N   GLU   330         nan    -nan    -nan  1.00  0.00           N  
ATOM   4816  H   GLU   330         nan    -nan    -nan  1.00  0.00           H  
ATOM   4817  CA  GLU   330         nan    -nan    -nan  1.00  0.00           C  
ATOM   4818  HA  GLU   330         nan    -nan    -nan  1.00  0.00           H  
ATOM   4819  CB  GLU   330         nan    -nan    -nan  1.00  0.00           C  
ATOM   4820  HB2 GLU   330         nan    -nan    -nan  1.00  0.00           H  
ATOM   4821  HB3 GLU   330         nan    -nan    -nan  1.00  0.00           H  
ATOM   4822  CG  GLU   330         nan    -nan    -nan  1.00  0.00           C  
ATOM   4823  HG2 GLU   330         nan    -nan    -nan  1.00  0.00           H  
ATOM   4824  HG3 GLU   330         nan    -nan    -nan  1.00  0.00           H  
ATOM   4825  CD  GLU   330         nan    -nan    -nan  1.00  0.00           C  
ATOM   4826  OE1 GLU   330         nan    -nan    -nan  1.00  0.00           O  
ATOM   4827  OE2 GLU   330         nan    -nan    -nan  1.00  0.00           O  
ATOM   4828  C   GLU   330         nan    -nan    -nan  1.00  0.00           C  
ATOM   4829  O   GLU   330         nan    -nan    -nan  1.00  0.00           O  
ATOM   4830  N   ALA   331         nan    -nan    -nan  1.00  0.00           N  
ATOM   4831  H   ALA   331         nan    -nan    -nan  1.00  0.00           H  
ATOM   4832  CA  ALA   331         nan    -nan    -nan  1.00  0.00           C  
ATOM   4833  HA  ALA   331         nan    -nan    -nan  1.00  0.00           H  
ATOM   4834  CB  ALA   331         nan    -nan    -nan  1.00  0.00           C  
ATOM   4835  HB1 ALA   331         nan    -nan    -nan  1.00  0.00           H  
ATOM   4836  HB2 ALA   331         nan    -nan    -nan  1.00  0.00           H  
ATOM   4837  HB3 ALA   331         nan    -nan    -nan  1.00  0.00           H  
ATOM   4838  C   ALA   331         nan    -nan    -nan  1.00  0.00           C  
ATOM   4839  O   ALA   331         nan    -nan    -nan  1.00  0.00           O  
ATOM   4840  N   PRO   332         nan    -nan    -nan  1.00  0.00           N  
ATOM   4841  CD  PRO   332         nan    -nan    -nan  1.00  0.00           C  
ATOM   4842  HD2 PRO   332         nan    -nan    -nan  1.00  0.00           H  
ATOM   4843  HD3 PRO   332         nan    -nan    -nan  1.00  0.00           H  
ATOM   4844  CG  PRO   332         nan    -nan    -nan  1.00  0.00           C  
ATOM   4845  HG2 PRO   332         nan    -nan    -nan  1.00  0.00           H  
ATOM   4846  HG3 PRO   332         nan    -nan    -nan  1.00  0.00           H  
ATOM   4847  CB  PRO   332         nan    -nan    -nan  1.00  0.00           C  
ATOM   4848  HB2 PRO   332         nan    -nan    -nan  1.00  0.00           H  
ATOM   4849  HB3 PRO   332         nan    -nan    -nan  1.00  0.00           H  
ATOM   4850  CA  PRO   332         nan    -nan    -nan  1.00  0.00           C  
ATOM   4851  HA  PRO   332         nan    -nan    -nan  1.00  0.00           H  
ATOM   4852  C   PRO   332         nan    -nan    -nan  1.00  0.00           C  
ATOM   4853  O   PRO   332         nan    -nan    -nan  1.00  0.00           O  
ATOM   4854  N   PHE   333         nan    -nan    -nan  1.00  0.00           N  
ATOM   4855  H   PHE   333         nan    -nan    -nan  1.00  0.00           H  
ATOM   4856  CA  PHE   333         nan    -nan    -nan  1.00  0.00           C  
ATOM   4857  HA  PHE   333         nan    -nan    -nan  1.00  0.00           H  
ATOM   4858  CB  PHE   333         nan    -nan    -nan  1.00  0.00           C  
ATOM   4859  HB2 PHE   333         nan    -nan    -nan  1.00  0.00           H  
ATOM   4860  HB3 PHE   333         nan    -nan    -nan  1.00  0.00           H  
ATOM   4861  CG  PHE   333         nan    -nan    -nan  1.00  0.00           C  
ATOM   4862  CD1 PHE   333         nan    -nan    -nan  1.00  0.00           C  
ATOM   4863  HD1 PHE   333         nan    -nan    -nan  1.00  0.00           H  
ATOM   4864  CE1 PHE   333         nan    -nan    -nan  1.00  0.00           C  
ATOM   4865  HE1 PHE   333         nan    -nan    -nan  1.00  0.00           H  
ATOM   4866  CZ  PHE   333         nan    -nan    -nan  1.00  0.00           C  
ATOM   4867  HZ  PHE   333         nan    -nan    -nan  1.00  0.00           H  
ATOM   4868  CE2 PHE   333         nan    -nan    -nan  1.00  0.00           C  
ATOM   4869  HE2 PHE   333         nan    -nan    -nan  1.00  0.00           H  
ATOM   4870  CD2 PHE   333         nan    -nan    -nan  1.00  0.00           C  
ATOM   4871  HD2 PHE   333         nan    -nan    -nan  1.00  0.00           H  
ATOM   4872  C   PHE   333         nan    -nan    -nan  1.00  0.00           C  
ATOM   4873  O   PHE   333         nan    -nan    -nan  1.00  0.00           O  
ATOM   4874  N   HID   334         nan    -nan    -nan  1.00  0.00           N  
ATOM   4875  H   HID   334         nan    -nan    -nan  1.00  0.00           H  
ATOM   4876  CA  HID   334         nan    -nan    -nan  1.00  0.00           C  
ATOM   4877  HA  HID   334         nan    -nan    -nan  1.00  0.00           H  
ATOM   4878  CB  HID   334         nan    -nan    -nan  1.00  0.00           C  
ATOM   4879  HB2 HID   334         nan    -nan    -nan  1.00  0.00           H  
ATOM   4880  HB3 HID   334         nan    -nan    -nan  1.00  0.00           H  
ATOM   4881  CG  HID   334         nan    -nan    -nan  1.00  0.00           C  
ATOM   4882  ND1 HID   334         nan    -nan    -nan  1.00  0.00           N  
ATOM   4883  HD1 HID   334         nan    -nan    -nan  1.00  0.00           H  
ATOM   4884  CE1 HID   334         nan    -nan    -nan  1.00  0.00           C  
ATOM   4885  HE1 HID   334         nan    -nan    -nan  1.00  0.00           H  
ATOM   4886  NE2 HID   334         nan    -nan    -nan  1.00  0.00           N  
ATOM   4887  CD2 HID   334         nan    -nan    -nan  1.00  0.00           C  
ATOM   4888  HD2 HID   334         nan    -nan    -nan  1.00  0.00           H  
ATOM   4889  C   HID   334         nan    -nan    -nan  1.00  0.00           C  
ATOM   4890  O   HID   334         nan    -nan    -nan  1.00  0.00           O  
ATOM   4891  N   GLY   335         nan    -nan    -nan  1.00  0.00           N  
ATOM   4892  H   GLY   335         nan    -nan    -nan  1.00  0.00           H  
ATOM   4893  CA  GLY   335         nan    -nan    -nan  1.00  0.00           C  
ATOM   4894  HA2 GLY   335         nan    -nan    -nan  1.00  0.00           H  
ATOM   4895  HA3 GLY   335         nan    -nan    -nan  1.00  0.00           H  
ATOM   4896  C   GLY   335         nan    -nan    -nan  1.00  0.00           C  
ATOM   4897  O   GLY   335         nan    -nan    -nan  1.00  0.00           O  
ATOM   4898  N   GLN   336         nan    -nan    -nan  1.00  0.00           N  
ATOM   4899  H   GLN   336         nan    -nan    -nan  1.00  0.00           H  
ATOM   4900  CA  GLN   336         nan    -nan    -nan  1.00  0.00           C  
ATOM   4901  HA  GLN   336         nan    -nan    -nan  1.00  0.00           H  
ATOM   4902  CB  GLN   336         nan    -nan    -nan  1.00  0.00           C  
ATOM   4903  HB2 GLN   336         nan    -nan    -nan  1.00  0.00           H  
ATOM   4904  HB3 GLN   336         nan    -nan    -nan  1.00  0.00           H  
ATOM   4905  CG  GLN   336         nan    -nan    -nan  1.00  0.00           C  
ATOM   4906  HG2 GLN   336         nan    -nan    -nan  1.00  0.00           H  
ATOM   4907  HG3 GLN   336         nan    -nan    -nan  1.00  0.00           H  
ATOM   4908  CD  GLN   336         nan    -nan    -nan  1.00  0.00           C  
ATOM   4909  OE1 GLN   336         nan    -nan    -nan  1.00  0.00           O  
ATOM   4910  NE2 GLN   336         nan    -nan    -nan  1.00  0.00           N  
ATOM   4911 HE21 GLN   336         nan    -nan    -nan  1.00  0.00           H  
ATOM   4912 HE22 GLN   336         nan    -nan    -nan  1.00  0.00           H  
ATOM   4913  C   GLN   336         nan    -nan    -nan  1.00  0.00           C  
ATOM   4914  O   GLN   336         nan    -nan    -nan  1.00  0.00           O  
ATOM   4915  N   ILE   337         nan    -nan    -nan  1.00  0.00           N  
ATOM   4916  H   ILE   337         nan    -nan    -nan  1.00  0.00           H  
ATOM   4917  CA  ILE   337         nan    -nan    -nan  1.00  0.00           C  
ATOM   4918  HA  ILE   337         nan    -nan    -nan  1.00  0.00           H  
ATOM   4919  CB  ILE   337         nan    -nan    -nan  1.00  0.00           C  
ATOM   4920  HB  ILE   337         nan    -nan    -nan  1.00  0.00           H  
ATOM   4921  CG2 ILE   337         nan    -nan    -nan  1.00  0.00           C  
ATOM   4922 HG21 ILE   337         nan    -nan    -nan  1.00  0.00           H  
ATOM   4923 HG22 ILE   337         nan    -nan    -nan  1.00  0.00           H  
ATOM   4924 HG23 ILE   337         nan    -nan    -nan  1.00  0.00           H  
ATOM   4925  CG1 ILE   337         nan    -nan    -nan  1.00  0.00           C  
ATOM   4926 HG12 ILE   337         nan    -nan    -nan  1.00  0.00           H  
ATOM   4927 HG13 ILE   337         nan    -nan    -nan  1.00  0.00           H  
ATOM   4928  CD1 ILE   337         nan    -nan    -nan  1.00  0.00           C  
ATOM   4929 HD11 ILE   337         nan    -nan    -nan  1.00  0.00           H  
ATOM   4930 HD12 ILE   337         nan    -nan    -nan  1.00  0.00           H  
ATOM   4931 HD13 ILE   337         nan    -nan    -nan  1.00  0.00           H  
ATOM   4932  C   ILE   337         nan    -nan    -nan  1.00  0.00           C  
ATOM   4933  O   ILE   337         nan    -nan    -nan  1.00  0.00           O  
ATOM   4934  N   MET   338         nan    -nan    -nan  1.00  0.00           N  
ATOM   4935  H   MET   338         nan    -nan    -nan  1.00  0.00           H  
ATOM   4936  CA  MET   338         nan    -nan    -nan  1.00  0.00           C  
ATOM   4937  HA  MET   338         nan    -nan    -nan  1.00  0.00           H
[truncated: 3,744,887 more chars]
