# Supplementary material for: Mechanistic insights into glycoside 3-oxidases involved in C-glycoside metabolism in soil microorganisms
Source: Nat Commun. 2023 Nov 14;14:7289. doi: 10.1038/s41467-023-42000-3 (PMC10646112; doi:10.1038/s41467-023-42000-3)
Supplement: Supplementary file 5 — Supplementary Data 1 [file 41467_2023_42000_MOESM5_ESM.zip › SuppInfo-MD-files/GAMDs/Model_I_GAMD_initial.pdb]

CRYST1   79.094   96.666   76.165  90.00  90.00  90.00               1
ATOM      1  N   ARG     1      -1.144  27.337 -17.177  1.00  0.00           N  
ATOM      2  H1  ARG     1      -0.656  27.292 -18.060  1.00  0.00           H  
ATOM      3  H2  ARG     1      -0.427  27.788 -16.627  1.00  0.00           H  
ATOM      4  H3  ARG     1      -1.987  27.887 -17.264  1.00  0.00           H  
ATOM      5  CA  ARG     1      -1.509  25.928 -16.802  1.00  0.00           C  
ATOM      6  HA  ARG     1      -2.025  25.573 -17.694  1.00  0.00           H  
ATOM      7  CB  ARG     1      -0.194  25.111 -16.515  1.00  0.00           C  
ATOM      8  HB2 ARG     1       0.167  25.163 -15.487  1.00  0.00           H  
ATOM      9  HB3 ARG     1       0.660  25.488 -17.078  1.00  0.00           H  
ATOM     10  CG  ARG     1      -0.373  23.561 -16.874  1.00  0.00           C  
ATOM     11  HG2 ARG     1      -1.053  23.168 -16.118  1.00  0.00           H  
ATOM     12  HG3 ARG     1      -0.714  23.482 -17.906  1.00  0.00           H  
ATOM     13  CD  ARG     1       0.873  22.791 -16.730  1.00  0.00           C  
ATOM     14  HD2 ARG     1       1.267  22.928 -15.722  1.00  0.00           H  
ATOM     15  HD3 ARG     1       1.716  23.190 -17.294  1.00  0.00           H  
ATOM     16  NE  ARG     1       0.490  21.390 -16.934  1.00  0.00           N  
ATOM     17  HE  ARG     1      -0.227  21.089 -17.578  1.00  0.00           H  
ATOM     18  CZ  ARG     1       1.009  20.383 -16.430  1.00  0.00           C  
ATOM     19  NH1 ARG     1       2.139  20.411 -15.810  1.00  0.00           N  
ATOM     20 HH11 ARG     1       2.801  21.165 -15.926  1.00  0.00           H  
ATOM     21 HH12 ARG     1       2.266  19.646 -15.163  1.00  0.00           H  
ATOM     22  NH2 ARG     1       0.495  19.261 -16.614  1.00  0.00           N  
ATOM     23 HH21 ARG     1       0.969  18.461 -16.221  1.00  0.00           H  
ATOM     24 HH22 ARG     1      -0.464  19.170 -16.917  1.00  0.00           H  
ATOM     25  C   ARG     1      -2.591  25.850 -15.742  1.00  0.00           C  
ATOM     26  O   ARG     1      -3.739  25.419 -16.046  1.00  0.00           O  
ATOM     27  N   TYR     2      -2.372  26.228 -14.529  1.00  0.00           N  
ATOM     28  H   TYR     2      -1.418  26.412 -14.252  1.00  0.00           H  
ATOM     29  CA  TYR     2      -3.218  25.956 -13.350  1.00  0.00           C  
ATOM     30  HA  TYR     2      -3.730  24.997 -13.420  1.00  0.00           H  
ATOM     31  CB  TYR     2      -2.275  25.821 -12.099  1.00  0.00           C  
ATOM     32  HB2 TYR     2      -1.920  26.792 -11.756  1.00  0.00           H  
ATOM     33  HB3 TYR     2      -2.765  25.418 -11.213  1.00  0.00           H  
ATOM     34  CG  TYR     2      -1.124  24.894 -12.351  1.00  0.00           C  
ATOM     35  CD1 TYR     2      -1.398  23.569 -12.723  1.00  0.00           C  
ATOM     36  HD1 TYR     2      -2.393  23.150 -12.693  1.00  0.00           H  
ATOM     37  CE1 TYR     2      -0.405  22.700 -13.133  1.00  0.00           C  
ATOM     38  HE1 TYR     2      -0.704  21.683 -13.344  1.00  0.00           H  
ATOM     39  CZ  TYR     2       0.916  23.083 -13.202  1.00  0.00           C  
ATOM     40  OH  TYR     2       1.926  22.205 -13.518  1.00  0.00           O  
ATOM     41  HH  TYR     2       1.488  21.368 -13.689  1.00  0.00           H  
ATOM     42  CE2 TYR     2       1.203  24.491 -12.885  1.00  0.00           C  
ATOM     43  HE2 TYR     2       2.218  24.843 -12.992  1.00  0.00           H  
ATOM     44  CD2 TYR     2       0.189  25.398 -12.508  1.00  0.00           C  
ATOM     45  HD2 TYR     2       0.420  26.431 -12.295  1.00  0.00           H  
ATOM     46  C   TYR     2      -4.268  27.071 -13.190  1.00  0.00           C  
ATOM     47  O   TYR     2      -3.998  28.183 -13.680  1.00  0.00           O  
ATOM     48  N   PRO     3      -5.378  26.996 -12.413  1.00  0.00           N  
ATOM     49  CD  PRO     3      -5.917  25.812 -11.781  1.00  0.00           C  
ATOM     50  HD2 PRO     3      -5.189  25.565 -11.008  1.00  0.00           H  
ATOM     51  HD3 PRO     3      -6.034  24.935 -12.418  1.00  0.00           H  
ATOM     52  CG  PRO     3      -7.271  26.284 -11.159  1.00  0.00           C  
ATOM     53  HG2 PRO     3      -8.154  25.771 -11.540  1.00  0.00           H  
ATOM     54  HG3 PRO     3      -7.190  26.170 -10.078  1.00  0.00           H  
ATOM     55  CB  PRO     3      -7.454  27.763 -11.496  1.00  0.00           C  
ATOM     56  HB2 PRO     3      -7.890  28.356 -10.693  1.00  0.00           H  
ATOM     57  HB3 PRO     3      -8.192  27.742 -12.299  1.00  0.00           H  
ATOM     58  CA  PRO     3      -6.124  28.266 -12.083  1.00  0.00           C  
ATOM     59  HA  PRO     3      -6.336  28.854 -12.976  1.00  0.00           H  
ATOM     60  C   PRO     3      -5.465  29.136 -11.017  1.00  0.00           C  
ATOM     61  O   PRO     3      -4.582  28.704 -10.277  1.00  0.00           O  
ATOM     62  N   ALA     4      -5.893  30.401 -10.872  1.00  0.00           N  
ATOM     63  H   ALA     4      -6.701  30.657 -11.421  1.00  0.00           H  
ATOM     64  CA  ALA     4      -5.547  31.336  -9.811  1.00  0.00           C  
ATOM     65  HA  ALA     4      -4.466  31.357  -9.670  1.00  0.00           H  
ATOM     66  CB  ALA     4      -6.105  32.653 -10.301  1.00  0.00           C  
ATOM     67  HB1 ALA     4      -5.541  33.476  -9.861  1.00  0.00           H  
ATOM     68  HB2 ALA     4      -5.941  32.760 -11.373  1.00  0.00           H  
ATOM     69  HB3 ALA     4      -7.168  32.677 -10.063  1.00  0.00           H  
ATOM     70  C   ALA     4      -6.036  30.881  -8.430  1.00  0.00           C  
ATOM     71  O   ALA     4      -5.237  30.998  -7.521  1.00  0.00           O  
ATOM     72  N   ALA     5      -7.251  30.400  -8.250  1.00  0.00           N  
ATOM     73  H   ALA     5      -7.874  30.364  -9.045  1.00  0.00           H  
ATOM     74  CA  ALA     5      -7.773  29.968  -6.995  1.00  0.00           C  
ATOM     75  HA  ALA     5      -6.922  29.694  -6.372  1.00  0.00           H  
ATOM     76  CB  ALA     5      -8.637  31.138  -6.462  1.00  0.00           C  
ATOM     77  HB1 ALA     5      -8.999  30.922  -5.457  1.00  0.00           H  
ATOM     78  HB2 ALA     5      -8.022  32.023  -6.300  1.00  0.00           H  
ATOM     79  HB3 ALA     5      -9.481  31.375  -7.109  1.00  0.00           H  
ATOM     80  C   ALA     5      -8.651  28.693  -7.154  1.00  0.00           C  
ATOM     81  O   ALA     5      -9.322  28.459  -8.181  1.00  0.00           O  
ATOM     82  N   VAL     6      -8.848  27.956  -6.057  1.00  0.00           N  
ATOM     83  H   VAL     6      -8.242  28.166  -5.277  1.00  0.00           H  
ATOM     84  CA  VAL     6      -9.701  26.815  -5.889  1.00  0.00           C  
ATOM     85  HA  VAL     6     -10.613  26.892  -6.481  1.00  0.00           H  
ATOM     86  CB  VAL     6      -8.962  25.577  -6.418  1.00  0.00           C  
ATOM     87  HB  VAL     6      -8.469  25.722  -7.379  1.00  0.00           H  
ATOM     88  CG1 VAL     6      -7.853  25.122  -5.490  1.00  0.00           C  
ATOM     89 HG11 VAL     6      -7.253  25.987  -5.208  1.00  0.00           H  
ATOM     90 HG12 VAL     6      -8.285  24.696  -4.585  1.00  0.00           H  
ATOM     91 HG13 VAL     6      -7.221  24.387  -5.990  1.00  0.00           H  
ATOM     92  CG2 VAL     6      -9.848  24.381  -6.606  1.00  0.00           C  
ATOM     93 HG21 VAL     6      -9.244  23.515  -6.876  1.00  0.00           H  
ATOM     94 HG22 VAL     6     -10.647  24.556  -7.327  1.00  0.00           H  
ATOM     95 HG23 VAL     6     -10.259  24.139  -5.626  1.00  0.00           H  
ATOM     96  C   VAL     6     -10.132  26.605  -4.411  1.00  0.00           C  
ATOM     97  O   VAL     6      -9.529  27.183  -3.474  1.00  0.00           O  
ATOM     98  N   ASP     7     -11.211  25.901  -4.070  1.00  0.00           N  
ATOM     99  H   ASP     7     -11.738  25.487  -4.826  1.00  0.00           H  
ATOM    100  CA  ASP     7     -11.662  25.666  -2.704  1.00  0.00           C  
ATOM    101  HA  ASP     7     -11.331  26.504  -2.090  1.00  0.00           H  
ATOM    102  CB  ASP     7     -13.245  25.561  -2.608  1.00  0.00           C  
ATOM    103  HB2 ASP     7     -13.439  24.579  -3.039  1.00  0.00           H  
ATOM    104  HB3 ASP     7     -13.635  25.687  -1.598  1.00  0.00           H  
ATOM    105  CG  ASP     7     -13.838  26.681  -3.456  1.00  0.00           C  
ATOM    106  OD1 ASP     7     -14.479  26.394  -4.490  1.00  0.00           O  
ATOM    107  OD2 ASP     7     -13.670  27.865  -3.120  1.00  0.00           O  
ATOM    108  C   ASP     7     -10.873  24.534  -2.073  1.00  0.00           C  
ATOM    109  O   ASP     7     -10.431  24.706  -0.948  1.00  0.00           O  
ATOM    110  N   VAL     8     -10.567  23.489  -2.819  1.00  0.00           N  
ATOM    111  H   VAL     8     -11.042  23.356  -3.700  1.00  0.00           H  
ATOM    112  CA  VAL     8      -9.883  22.276  -2.275  1.00  0.00           C  
ATOM    113  HA  VAL     8      -9.512  22.494  -1.273  1.00  0.00           H  
ATOM    114  CB  VAL     8     -10.876  21.103  -2.238  1.00  0.00           C  
ATOM    115  HB  VAL     8     -11.283  21.002  -3.244  1.00  0.00           H  
ATOM    116  CG1 VAL     8     -10.122  19.839  -1.744  1.00  0.00           C  
ATOM    117 HG11 VAL     8      -9.716  19.474  -2.687  1.00  0.00           H  
ATOM    118 HG12 VAL     8     -10.872  19.132  -1.389  1.00  0.00           H  
ATOM    119 HG13 VAL     8      -9.301  20.166  -1.107  1.00  0.00           H  
ATOM    120  CG2 VAL     8     -12.003  21.419  -1.234  1.00  0.00           C  
ATOM    121 HG21 VAL     8     -12.829  20.708  -1.243  1.00  0.00           H  
ATOM    122 HG22 VAL     8     -11.651  21.615  -0.221  1.00  0.00           H  
ATOM    123 HG23 VAL     8     -12.594  22.286  -1.529  1.00  0.00           H  
ATOM    124  C   VAL     8      -8.723  21.818  -3.143  1.00  0.00           C  
ATOM    125  O   VAL     8      -8.883  21.306  -4.224  1.00  0.00           O  
ATOM    126  N   ALA     9      -7.492  22.036  -2.648  1.00  0.00           N  
ATOM    127  H   ALA     9      -7.246  22.463  -1.767  1.00  0.00           H  
ATOM    128  CA  ALA     9      -6.368  21.405  -3.306  1.00  0.00           C  
ATOM    129  HA  ALA     9      -6.471  21.423  -4.391  1.00  0.00           H  
ATOM    130  CB  ALA     9      -5.104  22.177  -2.972  1.00  0.00           C  
ATOM    131  HB1 ALA     9      -4.208  21.606  -3.216  1.00  0.00           H  
ATOM    132  HB2 ALA     9      -5.074  23.150  -3.463  1.00  0.00           H  
ATOM    133  HB3 ALA     9      -5.096  22.426  -1.911  1.00  0.00           H  
ATOM    134  C   ALA     9      -6.189  19.947  -2.837  1.00  0.00           C  
ATOM    135  O   ALA     9      -6.352  19.776  -1.613  1.00  0.00           O  
ATOM    136  N   ILE    10      -5.710  19.078  -3.723  1.00  0.00           N  
ATOM    137  H   ILE    10      -5.614  19.325  -4.698  1.00  0.00           H  
ATOM    138  CA  ILE    10      -5.405  17.645  -3.387  1.00  0.00           C  
ATOM    139  HA  ILE    10      -5.291  17.553  -2.307  1.00  0.00           H  
ATOM    140  CB  ILE    10      -6.525  16.675  -3.718  1.00  0.00           C  
ATOM    141  HB  ILE    10      -6.596  16.748  -4.803  1.00  0.00           H  
ATOM    142  CG2 ILE    10      -5.976  15.205  -3.453  1.00  0.00           C  
ATOM    143 HG21 ILE    10      -6.848  14.558  -3.556  1.00  0.00           H  
ATOM    144 HG22 ILE    10      -5.299  14.946  -4.267  1.00  0.00           H  
ATOM    145 HG23 ILE    10      -5.517  15.120  -2.469  1.00  0.00           H  
ATOM    146  CG1 ILE    10      -7.855  17.059  -2.975  1.00  0.00           C  
ATOM    147 HG12 ILE    10      -7.566  17.170  -1.930  1.00  0.00           H  
ATOM    148 HG13 ILE    10      -8.212  17.995  -3.404  1.00  0.00           H  
ATOM    149  CD1 ILE    10      -9.046  16.155  -2.995  1.00  0.00           C  
ATOM    150 HD11 ILE    10      -9.883  16.570  -2.434  1.00  0.00           H  
ATOM    151 HD12 ILE    10      -8.779  15.200  -2.541  1.00  0.00           H  
ATOM    152 HD13 ILE    10      -9.335  16.025  -4.038  1.00  0.00           H  
ATOM    153  C   ILE    10      -4.055  17.413  -4.011  1.00  0.00           C  
ATOM    154  O   ILE    10      -3.860  17.681  -5.211  1.00  0.00           O  
ATOM    155  N   VAL    11      -3.011  17.013  -3.212  1.00  0.00           N  
ATOM    156  H   VAL    11      -3.126  16.961  -2.210  1.00  0.00           H  
ATOM    157  CA  VAL    11      -1.821  16.492  -3.672  1.00  0.00           C  
ATOM    158  HA  VAL    11      -1.532  16.826  -4.668  1.00  0.00           H  
ATOM    159  CB  VAL    11      -0.631  16.852  -2.758  1.00  0.00           C  
ATOM    160  HB  VAL    11      -0.748  16.457  -1.749  1.00  0.00           H  
ATOM    161  CG1 VAL    11       0.755  16.374  -3.306  1.00  0.00           C  
ATOM    162 HG11 VAL    11       1.562  16.594  -2.606  1.00  0.00           H  
ATOM    163 HG12 VAL    11       0.914  16.816  -4.289  1.00  0.00           H  
ATOM    164 HG13 VAL    11       0.839  15.287  -3.309  1.00  0.00           H  
ATOM    165  CG2 VAL    11      -0.507  18.397  -2.501  1.00  0.00           C  
ATOM    166 HG21 VAL    11       0.431  18.680  -2.022  1.00  0.00           H  
ATOM    167 HG22 VAL    11      -0.581  18.903  -3.463  1.00  0.00           H  
ATOM    168 HG23 VAL    11      -1.335  18.547  -1.808  1.00  0.00           H  
ATOM    169  C   VAL    11      -1.902  14.965  -3.702  1.00  0.00           C  
ATOM    170  O   VAL    11      -2.372  14.330  -2.774  1.00  0.00           O  
ATOM    171  N   GLY    12      -1.450  14.410  -4.874  1.00  0.00           N  
ATOM    172  H   GLY    12      -1.141  15.090  -5.554  1.00  0.00           H  
ATOM    173  CA  GLY    12      -1.392  13.028  -5.331  1.00  0.00           C  
ATOM    174  HA2 GLY    12      -0.802  12.913  -6.240  1.00  0.00           H  
ATOM    175  HA3 GLY    12      -0.866  12.384  -4.626  1.00  0.00           H  
ATOM    176  C   GLY    12      -2.776  12.493  -5.741  1.00  0.00           C  
ATOM    177  O   GLY    12      -3.813  13.109  -5.618  1.00  0.00           O  
ATOM    178  N   SER    13      -2.740  11.265  -6.314  1.00  0.00           N  
ATOM    179  H   SER    13      -1.821  10.889  -6.497  1.00  0.00           H  
ATOM    180  CA  SER    13      -3.899  10.506  -6.891  1.00  0.00           C  
ATOM    181  HA  SER    13      -4.826  11.028  -6.657  1.00  0.00           H  
ATOM    182  CB  SER    13      -3.750  10.617  -8.401  1.00  0.00           C  
ATOM    183  HB2 SER    13      -4.529  10.088  -8.950  1.00  0.00           H  
ATOM    184  HB3 SER    13      -3.636  11.631  -8.784  1.00  0.00           H  
ATOM    185  OG  SER    13      -2.498  10.148  -8.794  1.00  0.00           O  
ATOM    186  HG  SER    13      -1.799  10.740  -8.508  1.00  0.00           H  
ATOM    187  C   SER    13      -4.044   9.045  -6.419  1.00  0.00           C  
ATOM    188  O   SER    13      -4.921   8.278  -6.901  1.00  0.00           O  
ATOM    189  N   GLY    14      -3.366   8.722  -5.312  1.00  0.00           N  
ATOM    190  H   GLY    14      -2.590   9.242  -4.929  1.00  0.00           H  
ATOM    191  CA  GLY    14      -3.433   7.452  -4.588  1.00  0.00           C  
ATOM    192  HA2 GLY    14      -3.239   6.577  -5.208  1.00  0.00           H  
ATOM    193  HA3 GLY    14      -2.687   7.416  -3.794  1.00  0.00           H  
ATOM    194  C   GLY    14      -4.800   7.117  -3.995  1.00  0.00           C  
ATOM    195  O   GLY    14      -5.622   8.003  -3.896  1.00  0.00           O  
ATOM    196  N   PRO    15      -5.139   5.891  -3.635  1.00  0.00           N  
ATOM    197  CD  PRO    15      -4.380   4.702  -3.930  1.00  0.00           C  
ATOM    198  HD2 PRO    15      -4.165   4.637  -4.997  1.00  0.00           H  
ATOM    199  HD3 PRO    15      -3.561   4.720  -3.212  1.00  0.00           H  
ATOM    200  CG  PRO    15      -5.211   3.516  -3.514  1.00  0.00           C  
ATOM    201  HG2 PRO    15      -4.569   2.812  -2.984  1.00  0.00           H  
ATOM    202  HG3 PRO    15      -5.689   3.149  -4.423  1.00  0.00           H  
ATOM    203  CB  PRO    15      -6.238   4.157  -2.607  1.00  0.00           C  
ATOM    204  HB2 PRO    15      -7.091   3.478  -2.590  1.00  0.00           H  
ATOM    205  HB3 PRO    15      -5.754   4.215  -1.633  1.00  0.00           H  
ATOM    206  CA  PRO    15      -6.432   5.574  -3.095  1.00  0.00           C  
ATOM    207  HA  PRO    15      -7.153   5.669  -3.907  1.00  0.00           H  
ATOM    208  C   PRO    15      -6.770   6.486  -1.860  1.00  0.00           C  
ATOM    209  O   PRO    15      -7.966   6.690  -1.604  1.00  0.00           O  
ATOM    210  N   THR    16      -5.766   7.035  -1.127  1.00  0.00           N  
ATOM    211  H   THR    16      -4.811   6.887  -1.422  1.00  0.00           H  
ATOM    212  CA  THR    16      -6.092   7.904   0.040  1.00  0.00           C  
ATOM    213  HA  THR    16      -6.910   7.449   0.598  1.00  0.00           H  
ATOM    214  CB  THR    16      -4.980   8.089   1.005  1.00  0.00           C  
ATOM    215  HB  THR    16      -5.205   8.669   1.900  1.00  0.00           H  
ATOM    216  CG2 THR    16      -4.537   6.744   1.591  1.00  0.00           C  
ATOM    217 HG21 THR    16      -3.980   6.960   2.503  1.00  0.00           H  
ATOM    218 HG22 THR    16      -3.890   6.176   0.923  1.00  0.00           H  
ATOM    219 HG23 THR    16      -5.402   6.119   1.813  1.00  0.00           H  
ATOM    220  OG1 THR    16      -3.837   8.562   0.433  1.00  0.00           O  
ATOM    221  HG1 THR    16      -3.410   7.866  -0.072  1.00  0.00           H  
ATOM    222  C   THR    16      -6.441   9.268  -0.457  1.00  0.00           C  
ATOM    223  O   THR    16      -7.517   9.706  -0.109  1.00  0.00           O  
ATOM    224  N   ALA    17      -5.695   9.940  -1.348  1.00  0.00           N  
ATOM    225  H   ALA    17      -4.727   9.692  -1.489  1.00  0.00           H  
ATOM    226  CA  ALA    17      -6.125  11.160  -1.988  1.00  0.00           C  
ATOM    227  HA  ALA    17      -6.334  11.941  -1.257  1.00  0.00           H  
ATOM    228  CB  ALA    17      -4.918  11.659  -2.905  1.00  0.00           C  
ATOM    229  HB1 ALA    17      -4.016  11.745  -2.300  1.00  0.00           H  
ATOM    230  HB2 ALA    17      -4.631  11.108  -3.801  1.00  0.00           H  
ATOM    231  HB3 ALA    17      -5.135  12.698  -3.155  1.00  0.00           H  
ATOM    232  C   ALA    17      -7.446  10.999  -2.769  1.00  0.00           C  
ATOM    233  O   ALA    17      -8.278  11.911  -2.909  1.00  0.00           O  
ATOM    234  N   SER    18      -7.663   9.867  -3.457  1.00  0.00           N  
ATOM    235  H   SER    18      -6.880   9.230  -3.486  1.00  0.00           H  
ATOM    236  CA  SER    18      -8.864   9.606  -4.338  1.00  0.00           C  
ATOM    237  HA  SER    18      -8.987  10.510  -4.935  1.00  0.00           H  
ATOM    238  CB  SER    18      -8.601   8.440  -5.228  1.00  0.00           C  
ATOM    239  HB2 SER    18      -8.235   7.605  -4.629  1.00  0.00           H  
ATOM    240  HB3 SER    18      -9.482   8.039  -5.728  1.00  0.00           H  
ATOM    241  OG  SER    18      -7.645   8.690  -6.182  1.00  0.00           O  
ATOM    242  HG  SER    18      -6.748   8.678  -5.840  1.00  0.00           H  
ATOM    243  C   SER    18     -10.169   9.344  -3.471  1.00  0.00           C  
ATOM    244  O   SER    18     -11.353   9.443  -3.941  1.00  0.00           O  
ATOM    245  N   ALA    19      -9.986   8.882  -2.216  1.00  0.00           N  
ATOM    246  H   ALA    19      -9.109   8.503  -1.888  1.00  0.00           H  
ATOM    247  CA  ALA    19     -11.137   8.835  -1.299  1.00  0.00           C  
ATOM    248  HA  ALA    19     -11.888   8.332  -1.909  1.00  0.00           H  
ATOM    249  CB  ALA    19     -10.772   7.935  -0.177  1.00  0.00           C  
ATOM    250  HB1 ALA    19     -10.576   7.058  -0.794  1.00  0.00           H  
ATOM    251  HB2 ALA    19      -9.972   8.401   0.398  1.00  0.00           H  
ATOM    252  HB3 ALA    19     -11.608   7.706   0.484  1.00  0.00           H  
ATOM    253  C   ALA    19     -11.580  10.262  -0.863  1.00  0.00           C  
ATOM    254  O   ALA    19     -12.764  10.549  -0.611  1.00  0.00           O  
ATOM    255  N   TYR    20     -10.679  11.297  -0.759  1.00  0.00           N  
ATOM    256  H   TYR    20      -9.691  11.105  -0.836  1.00  0.00           H  
ATOM    257  CA  TYR    20     -11.073  12.663  -0.413  1.00  0.00           C  
ATOM    258  HA  TYR    20     -11.766  12.614   0.427  1.00  0.00           H  
ATOM    259  CB  TYR    20      -9.780  13.496  -0.199  1.00  0.00           C  
ATOM    260  HB2 TYR    20      -9.024  13.003  -0.809  1.00  0.00           H  
ATOM    261  HB3 TYR    20      -9.981  14.466  -0.653  1.00  0.00           H  
ATOM    262  CG  TYR    20      -9.280  13.540   1.216  1.00  0.00           C  
ATOM    263  CD1 TYR    20      -8.213  12.758   1.587  1.00  0.00           C  
ATOM    264  HD1 TYR    20      -7.598  12.197   0.898  1.00  0.00           H  
ATOM    265  CE1 TYR    20      -7.867  12.680   2.936  1.00  0.00           C  
ATOM    266  HE1 TYR    20      -7.001  12.149   3.303  1.00  0.00           H  
ATOM    267  CZ  TYR    20      -8.588  13.400   3.882  1.00  0.00           C  
ATOM    268  OH  TYR    20      -8.340  13.150   5.217  1.00  0.00           O  
ATOM    269  HH  TYR    20      -7.413  12.945   5.359  1.00  0.00           H  
ATOM    270  CE2 TYR    20      -9.556  14.362   3.507  1.00  0.00           C  
ATOM    271  HE2 TYR    20     -10.081  15.002   4.200  1.00  0.00           H  
ATOM    272  CD2 TYR    20      -9.953  14.420   2.168  1.00  0.00           C  
ATOM    273  HD2 TYR    20     -10.710  15.007   1.670  1.00  0.00           H  
ATOM    274  C   TYR    20     -11.885  13.167  -1.627  1.00  0.00           C  
ATOM    275  O   TYR    20     -13.023  13.650  -1.481  1.00  0.00           O  
ATOM    276  N   ALA    21     -11.410  12.952  -2.881  1.00  0.00           N  
ATOM    277  H   ALA    21     -10.512  12.521  -3.048  1.00  0.00           H  
ATOM    278  CA  ALA    21     -12.122  13.361  -4.096  1.00  0.00           C  
ATOM    279  HA  ALA    21     -12.428  14.393  -3.928  1.00  0.00           H  
ATOM    280  CB  ALA    21     -11.115  13.241  -5.320  1.00  0.00           C  
ATOM    281  HB1 ALA    21     -11.612  13.516  -6.250  1.00  0.00           H  
ATOM    282  HB2 ALA    21     -10.682  12.242  -5.374  1.00  0.00           H  
ATOM    283  HB3 ALA    21     -10.285  13.919  -5.120  1.00  0.00           H  
ATOM    284  C   ALA    21     -13.546  12.733  -4.232  1.00  0.00           C  
ATOM    285  O   ALA    21     -14.536  13.357  -4.419  1.00  0.00           O  
ATOM    286  N   ARG    22     -13.633  11.445  -3.979  1.00  0.00           N  
ATOM    287  H   ARG    22     -12.786  10.952  -3.732  1.00  0.00           H  
ATOM    288  CA  ARG    22     -14.824  10.600  -4.122  1.00  0.00           C  
ATOM    289  HA  ARG    22     -15.216  10.714  -5.133  1.00  0.00           H  
ATOM    290  CB  ARG    22     -14.513   9.104  -3.914  1.00  0.00           C  
ATOM    291  HB2 ARG    22     -13.773   9.028  -4.710  1.00  0.00           H  
ATOM    292  HB3 ARG    22     -14.102   8.892  -2.927  1.00  0.00           H  
ATOM    293  CG  ARG    22     -15.650   8.101  -4.279  1.00  0.00           C  
ATOM    294  HG2 ARG    22     -16.298   8.080  -3.403  1.00  0.00           H  
ATOM    295  HG3 ARG    22     -15.283   7.084  -4.417  1.00  0.00           H  
ATOM    296  CD  ARG    22     -16.488   8.220  -5.517  1.00  0.00           C  
ATOM    297  HD2 ARG    22     -16.850   9.229  -5.715  1.00  0.00           H  
ATOM    298  HD3 ARG    22     -15.972   7.838  -6.397  1.00  0.00           H  
ATOM    299  NE  ARG    22     -17.685   7.322  -5.319  1.00  0.00           N  
ATOM    300  HE  ARG    22     -17.607   6.384  -5.684  1.00  0.00           H  
ATOM    301  CZ  ARG    22     -18.843   7.611  -4.726  1.00  0.00           C  
ATOM    302  NH1 ARG    22     -19.041   8.800  -4.226  1.00  0.00           N  
ATOM    303 HH11 ARG    22     -18.314   9.499  -4.177  1.00  0.00           H  
ATOM    304 HH12 ARG    22     -19.988   8.985  -3.925  1.00  0.00           H  
ATOM    305  NH2 ARG    22     -19.810   6.731  -4.584  1.00  0.00           N  
ATOM    306 HH21 ARG    22     -19.594   5.753  -4.719  1.00  0.00           H  
ATOM    307 HH22 ARG    22     -20.661   6.988  -4.106  1.00  0.00           H  
ATOM    308  C   ARG    22     -15.874  10.924  -3.160  1.00  0.00           C  
ATOM    309  O   ARG    22     -17.032  10.921  -3.601  1.00  0.00           O  
ATOM    310  N   ILE    23     -15.577  11.371  -1.938  1.00  0.00           N  
ATOM    311  H   ILE    23     -14.626  11.426  -1.604  1.00  0.00           H  
ATOM    312  CA  ILE    23     -16.503  11.872  -0.973  1.00  0.00           C  
ATOM    313  HA  ILE    23     -17.364  11.240  -1.190  1.00  0.00           H  
ATOM    314  CB  ILE    23     -16.120  11.506   0.501  1.00  0.00           C  
ATOM    315  HB  ILE    23     -15.181  12.003   0.741  1.00  0.00           H  
ATOM    316  CG2 ILE    23     -17.097  12.165   1.525  1.00  0.00           C  
ATOM    317 HG21 ILE    23     -17.168  13.247   1.405  1.00  0.00           H  
ATOM    318 HG22 ILE    23     -18.088  11.715   1.592  1.00  0.00           H  
ATOM    319 HG23 ILE    23     -16.709  11.907   2.510  1.00  0.00           H  
ATOM    320  CG1 ILE    23     -15.849  10.028   0.742  1.00  0.00           C  
ATOM    321 HG12 ILE    23     -15.336  10.006   1.703  1.00  0.00           H  
ATOM    322 HG13 ILE    23     -15.165   9.676  -0.030  1.00  0.00           H  
ATOM    323  CD1 ILE    23     -17.062   9.057   0.794  1.00  0.00           C  
ATOM    324 HD11 ILE    23     -16.679   8.044   0.914  1.00  0.00           H  
ATOM    325 HD12 ILE    23     -17.735   9.273   1.624  1.00  0.00           H  
ATOM    326 HD13 ILE    23     -17.687   9.112  -0.097  1.00  0.00           H  
ATOM    327  C   ILE    23     -16.966  13.269  -1.208  1.00  0.00           C  
ATOM    328  O   ILE    23     -18.183  13.534  -1.244  1.00  0.00           O  
ATOM    329  N   LEU    24     -16.076  14.194  -1.444  1.00  0.00           N  
ATOM    330  H   LEU    24     -15.084  14.045  -1.327  1.00  0.00           H  
ATOM    331  CA  LEU    24     -16.516  15.549  -1.791  1.00  0.00           C  
ATOM    332  HA  LEU    24     -17.193  15.999  -1.065  1.00  0.00           H  
ATOM    333  CB  LEU    24     -15.264  16.375  -1.874  1.00  0.00           C  
ATOM    334  HB2 LEU    24     -14.614  15.870  -2.588  1.00  0.00           H  
ATOM    335  HB3 LEU    24     -15.575  17.331  -2.295  1.00  0.00           H  
ATOM    336  CG  LEU    24     -14.552  16.691  -0.544  1.00  0.00           C  
ATOM    337  HG  LEU    24     -14.377  15.701  -0.122  1.00  0.00           H  
ATOM    338  CD1 LEU    24     -13.187  17.280  -0.761  1.00  0.00           C  
ATOM    339 HD11 LEU    24     -12.817  17.088  -1.768  1.00  0.00           H  
ATOM    340 HD12 LEU    24     -13.208  18.367  -0.689  1.00  0.00           H  
ATOM    341 HD13 LEU    24     -12.569  16.812   0.006  1.00  0.00           H  
ATOM    342  CD2 LEU    24     -15.237  17.604   0.468  1.00  0.00           C  
ATOM    343 HD21 LEU    24     -15.353  18.633   0.126  1.00  0.00           H  
ATOM    344 HD22 LEU    24     -14.676  17.679   1.400  1.00  0.00           H  
ATOM    345 HD23 LEU    24     -16.223  17.233   0.747  1.00  0.00           H  
ATOM    346  C   LEU    24     -17.272  15.594  -3.183  1.00  0.00           C  
ATOM    347  O   LEU    24     -17.843  16.651  -3.516  1.00  0.00           O  
ATOM    348  N   SER    25     -17.413  14.514  -3.947  1.00  0.00           N  
ATOM    349  H   SER    25     -16.755  13.765  -3.787  1.00  0.00           H  
ATOM    350  CA  SER    25     -18.266  14.461  -5.118  1.00  0.00           C  
ATOM    351  HA  SER    25     -18.588  15.476  -5.349  1.00  0.00           H  
ATOM    352  CB  SER    25     -17.565  13.789  -6.299  1.00  0.00           C  
ATOM    353  HB2 SER    25     -18.067  13.942  -7.254  1.00  0.00           H  
ATOM    354  HB3 SER    25     -17.431  12.750  -5.997  1.00  0.00           H  
ATOM    355  OG  SER    25     -16.230  14.276  -6.471  1.00  0.00           O  
ATOM    356  HG  SER    25     -15.588  14.007  -5.810  1.00  0.00           H  
ATOM    357  C   SER    25     -19.645  13.828  -4.912  1.00  0.00           C  
ATOM    358  O   SER    25     -20.422  13.827  -5.859  1.00  0.00           O  
ATOM    359  N   GLU    26     -20.029  13.440  -3.724  1.00  0.00           N  
ATOM    360  H   GLU    26     -19.280  13.470  -3.047  1.00  0.00           H  
ATOM    361  CA  GLU    26     -21.419  12.967  -3.479  1.00  0.00           C  
ATOM    362  HA  GLU    26     -22.102  13.286  -4.266  1.00  0.00           H  
ATOM    363  CB  GLU    26     -21.433  11.392  -3.472  1.00  0.00           C  
ATOM    364  HB2 GLU    26     -20.598  10.897  -2.974  1.00  0.00           H  
ATOM    365  HB3 GLU    26     -21.426  11.174  -4.540  1.00  0.00           H  
ATOM    366  CG  GLU    26     -22.760  10.701  -2.998  1.00  0.00           C  
ATOM    367  HG2 GLU    26     -22.878  10.811  -1.920  1.00  0.00           H  
ATOM    368  HG3 GLU    26     -23.660  11.149  -3.418  1.00  0.00           H  
ATOM    369  CD  GLU    26     -22.813   9.223  -3.388  1.00  0.00           C  
ATOM    370  OE1 GLU    26     -21.803   8.457  -3.480  1.00  0.00           O  
ATOM    371  OE2 GLU    26     -23.959   8.769  -3.665  1.00  0.00           O  
ATOM    372  C   GLU    26     -21.998  13.523  -2.142  1.00  0.00           C  
ATOM    373  O   GLU    26     -23.224  13.638  -1.950  1.00  0.00           O  
ATOM    374  N   GLU    27     -21.127  13.796  -1.161  1.00  0.00           N  
ATOM    375  H   GLU    27     -20.125  13.798  -1.290  1.00  0.00           H  
ATOM    376  CA  GLU    27     -21.615  13.990   0.185  1.00  0.00           C  
ATOM    377  HA  GLU    27     -22.704  14.031   0.227  1.00  0.00           H  
ATOM    378  CB  GLU    27     -21.223  12.882   1.149  1.00  0.00           C  
ATOM    379  HB2 GLU    27     -20.189  12.946   1.491  1.00  0.00           H  
ATOM    380  HB3 GLU    27     -21.869  12.951   2.024  1.00  0.00           H  
ATOM    381  CG  GLU    27     -21.318  11.393   0.678  1.00  0.00           C  
ATOM    382  HG2 GLU    27     -22.346  11.097   0.467  1.00  0.00           H  
ATOM    383  HG3 GLU    27     -20.680  11.256  -0.196  1.00  0.00           H  
ATOM    384  CD  GLU    27     -20.869  10.362   1.679  1.00  0.00           C  
ATOM    385  OE1 GLU    27     -20.586  10.670   2.840  1.00  0.00           O  
ATOM    386  OE2 GLU    27     -20.842   9.155   1.308  1.00  0.00           O  
ATOM    387  C   GLU    27     -21.202  15.382   0.775  1.00  0.00           C  
ATOM    388  O   GLU    27     -21.080  15.593   1.967  1.00  0.00           O  
ATOM    389  N   ALA    28     -20.833  16.336  -0.121  1.00  0.00           N  
ATOM    390  H   ALA    28     -20.711  15.887  -1.018  1.00  0.00           H  
ATOM    391  CA  ALA    28     -20.409  17.698   0.258  1.00  0.00           C  
ATOM    392  HA  ALA    28     -20.807  17.874   1.257  1.00  0.00           H  
ATOM    393  CB  ALA    28     -18.944  17.761   0.164  1.00  0.00           C  
ATOM    394  HB1 ALA    28     -18.563  16.854   0.634  1.00  0.00           H  
ATOM    395  HB2 ALA    28     -18.751  18.071  -0.863  1.00  0.00           H  
ATOM    396  HB3 ALA    28     -18.644  18.575   0.824  1.00  0.00           H  
ATOM    397  C   ALA    28     -21.048  18.705  -0.690  1.00  0.00           C  
ATOM    398  O   ALA    28     -21.409  18.464  -1.817  1.00  0.00           O  
ATOM    399  N   PRO    29     -21.141  19.963  -0.133  1.00  0.00           N  
ATOM    400  CD  PRO    29     -20.725  20.489   1.115  1.00  0.00           C  
ATOM    401  HD2 PRO    29     -19.644  20.623   1.077  1.00  0.00           H  
ATOM    402  HD3 PRO    29     -20.988  19.745   1.867  1.00  0.00           H  
ATOM    403  CG  PRO    29     -21.480  21.811   1.281  1.00  0.00           C  
ATOM    404  HG2 PRO    29     -21.178  22.553   2.020  1.00  0.00           H  
ATOM    405  HG3 PRO    29     -22.536  21.600   1.450  1.00  0.00           H  
ATOM    406  CB  PRO    29     -21.315  22.347  -0.129  1.00  0.00           C  
ATOM    407  HB2 PRO    29     -22.005  23.137  -0.426  1.00  0.00           H  
ATOM    408  HB3 PRO    29     -20.308  22.723  -0.306  1.00  0.00           H  
ATOM    409  CA  PRO    29     -21.522  21.087  -1.002  1.00  0.00           C  
ATOM    410  HA  PRO    29     -22.583  20.944  -1.203  1.00  0.00           H  
ATOM    411  C   PRO    29     -20.685  21.126  -2.357  1.00  0.00           C  
ATOM    412  O   PRO    29     -19.563  20.685  -2.471  1.00  0.00           O  
ATOM    413  N   GLY    30     -21.275  21.818  -3.382  1.00  0.00           N  
ATOM    414  H   GLY    30     -22.240  22.112  -3.329  1.00  0.00           H  
ATOM    415  CA  GLY    30     -20.593  21.978  -4.703  1.00  0.00           C  
ATOM    416  HA2 GLY    30     -20.129  21.010  -4.893  1.00  0.00           H  
ATOM    417  HA3 GLY    30     -21.376  22.099  -5.451  1.00  0.00           H  
ATOM    418  C   GLY    30     -19.424  22.933  -4.869  1.00  0.00           C  
ATOM    419  O   GLY    30     -19.402  23.845  -5.753  1.00  0.00           O  
ATOM    420  N   ALA    31     -18.497  22.800  -3.929  1.00  0.00           N  
ATOM    421  H   ALA    31     -18.597  22.018  -3.299  1.00  0.00           H  
ATOM    422  CA  ALA    31     -17.206  23.469  -3.899  1.00  0.00           C  
ATOM    423  HA  ALA    31     -17.357  24.535  -4.070  1.00  0.00           H  
ATOM    424  CB  ALA    31     -16.613  23.323  -2.507  1.00  0.00           C  
ATOM    425  HB1 ALA    31     -15.676  23.867  -2.382  1.00  0.00           H  
ATOM    426  HB2 ALA    31     -16.277  22.290  -2.417  1.00  0.00           H  
ATOM    427  HB3 ALA    31     -17.297  23.748  -1.774  1.00  0.00           H  
ATOM    428  C   ALA    31     -16.244  22.957  -4.980  1.00  0.00           C  
ATOM    429  O   ALA    31     -16.260  21.797  -5.502  1.00  0.00           O  
ATOM    430  N   THR    32     -15.411  23.905  -5.475  1.00  0.00           N  
ATOM    431  H   THR    32     -15.380  24.837  -5.086  1.00  0.00           H  
ATOM    432  CA  THR    32     -14.274  23.491  -6.462  1.00  0.00           C  
ATOM    433  HA  THR    32     -14.810  22.793  -7.105  1.00  0.00           H  
ATOM    434  CB  THR    32     -13.833  24.675  -7.330  1.00  0.00           C  
ATOM    435  HB  THR    32     -13.045  24.216  -7.928  1.00  0.00           H  
ATOM    436  CG2 THR    32     -14.948  25.325  -8.039  1.00  0.00           C  
ATOM    437 HG21 THR    32     -14.568  25.971  -8.830  1.00  0.00           H  
ATOM    438 HG22 THR    32     -15.566  25.891  -7.342  1.00  0.00           H  
ATOM    439 HG23 THR    32     -15.592  24.543  -8.441  1.00  0.00           H  
ATOM    440  OG1 THR    32     -13.206  25.679  -6.547  1.00  0.00           O  
ATOM    441  HG1 THR    32     -13.866  26.007  -5.932  1.00  0.00           H  
ATOM    442  C   THR    32     -12.978  22.843  -5.934  1.00  0.00           C  
ATOM    443  O   THR    32     -12.404  23.194  -4.929  1.00  0.00           O  
ATOM    444  N   ILE    33     -12.508  21.781  -6.585  1.00  0.00           N  
ATOM    445  H   ILE    33     -12.837  21.605  -7.524  1.00  0.00           H  
ATOM    446  CA  ILE    33     -11.454  20.799  -6.174  1.00  0.00           C  
ATOM    447  HA  ILE    33     -11.007  21.232  -5.280  1.00  0.00           H  
ATOM    448  CB  ILE    33     -12.143  19.476  -5.744  1.00  0.00           C  
ATOM    449  HB  ILE    33     -12.591  19.135  -6.677  1.00  0.00           H  
ATOM    450  CG2 ILE    33     -11.209  18.350  -5.197  1.00  0.00           C  
ATOM    451 HG21 ILE    33     -10.354  18.277  -5.869  1.00  0.00           H  
ATOM    452 HG22 ILE    33     -11.693  17.383  -5.060  1.00  0.00           H  
ATOM    453 HG23 ILE    33     -10.799  18.645  -4.232  1.00  0.00           H  
ATOM    454  CG1 ILE    33     -13.270  19.631  -4.726  1.00  0.00           C  
ATOM    455 HG12 ILE    33     -13.790  20.566  -4.934  1.00  0.00           H  
ATOM    456 HG13 ILE    33     -12.798  19.642  -3.744  1.00  0.00           H  
ATOM    457  CD1 ILE    33     -14.379  18.557  -4.887  1.00  0.00           C  
ATOM    458 HD11 ILE    33     -15.162  18.674  -4.137  1.00  0.00           H  
ATOM    459 HD12 ILE    33     -13.991  17.550  -4.731  1.00  0.00           H  
ATOM    460 HD13 ILE    33     -14.928  18.662  -5.822  1.00  0.00           H  
ATOM    461  C   ILE    33     -10.380  20.665  -7.356  1.00  0.00           C  
ATOM    462  O   ILE    33     -10.711  20.691  -8.531  1.00  0.00           O  
ATOM    463  N   ALA    34      -9.096  20.584  -7.045  1.00  0.00           N  
ATOM    464  H   ALA    34      -8.853  20.661  -6.068  1.00  0.00           H  
ATOM    465  CA  ALA    34      -8.028  20.268  -8.095  1.00  0.00           C  
ATOM    466  HA  ALA    34      -8.455  19.852  -9.008  1.00  0.00           H  
ATOM    467  CB  ALA    34      -7.345  21.565  -8.518  1.00  0.00           C  
ATOM    468  HB1 ALA    34      -6.584  21.361  -9.271  1.00  0.00           H  
ATOM    469  HB2 ALA    34      -8.118  22.264  -8.837  1.00  0.00           H  
ATOM    470  HB3 ALA    34      -6.870  22.081  -7.684  1.00  0.00           H  
ATOM    471  C   ALA    34      -7.024  19.274  -7.476  1.00  0.00           C  
ATOM    472  O   ALA    34      -6.434  19.628  -6.467  1.00  0.00           O  
ATOM    473  N   MET    35      -6.935  18.064  -8.057  1.00  0.00           N  
ATOM    474  H   MET    35      -7.572  17.894  -8.822  1.00  0.00           H  
ATOM    475  CA  MET    35      -5.866  17.073  -7.832  1.00  0.00           C  
ATOM    476  HA  MET    35      -5.578  17.109  -6.781  1.00  0.00           H  
ATOM    477  CB  MET    35      -6.510  15.679  -8.136  1.00  0.00           C  
ATOM    478  HB2 MET    35      -7.104  15.386  -7.270  1.00  0.00           H  
ATOM    479  HB3 MET    35      -7.182  15.743  -8.992  1.00  0.00           H  
ATOM    480  CG  MET    35      -5.607  14.483  -8.457  1.00  0.00           C  
ATOM    481  HG2 MET    35      -4.944  14.731  -9.286  1.00  0.00           H  
ATOM    482  HG3 MET    35      -4.823  14.418  -7.702  1.00  0.00           H  
ATOM    483  SD  MET    35      -6.287  12.846  -8.573  1.00  0.00           S  
ATOM    484  CE  MET    35      -7.078  12.643  -6.897  1.00  0.00           C  
ATOM    485  HE1 MET    35      -7.929  13.315  -6.776  1.00  0.00           H  
ATOM    486  HE2 MET    35      -6.400  12.871  -6.075  1.00  0.00           H  
ATOM    487  HE3 MET    35      -7.493  11.636  -6.861  1.00  0.00           H  
ATOM    488  C   MET    35      -4.604  17.385  -8.630  1.00  0.00           C  
ATOM    489  O   MET    35      -4.690  17.620  -9.843  1.00  0.00           O  
ATOM    490  N   PHE    36      -3.453  17.545  -7.887  1.00  0.00           N  
ATOM    491  H   PHE    36      -3.519  17.340  -6.901  1.00  0.00           H  
ATOM    492  CA  PHE    36      -2.151  17.829  -8.467  1.00  0.00           C  
ATOM    493  HA  PHE    36      -2.181  17.957  -9.549  1.00  0.00           H  
ATOM    494  CB  PHE    36      -1.584  19.119  -7.881  1.00  0.00           C  
ATOM    495  HB2 PHE    36      -1.480  18.921  -6.814  1.00  0.00           H  
ATOM    496  HB3 PHE    36      -0.557  19.269  -8.213  1.00  0.00           H  
ATOM    497  CG  PHE    36      -2.384  20.382  -8.005  1.00  0.00           C  
ATOM    498  CD1 PHE    36      -2.540  21.097  -9.175  1.00  0.00           C  
ATOM    499  HD1 PHE    36      -2.098  20.773 -10.105  1.00  0.00           H  
ATOM    500  CE1 PHE    36      -3.401  22.177  -9.322  1.00  0.00           C  
ATOM    501  HE1 PHE    36      -3.434  22.714 -10.259  1.00  0.00           H  
ATOM    502  CZ  PHE    36      -4.084  22.595  -8.212  1.00  0.00           C  
ATOM    503  HZ  PHE    36      -4.668  23.503  -8.223  1.00  0.00           H  
ATOM    504  CE2 PHE    36      -4.090  21.828  -6.992  1.00  0.00           C  
ATOM    505  HE2 PHE    36      -4.706  22.134  -6.159  1.00  0.00           H  
ATOM    506  CD2 PHE    36      -3.213  20.748  -6.903  1.00  0.00           C  
ATOM    507  HD2 PHE    36      -3.249  20.129  -6.018  1.00  0.00           H  
ATOM    508  C   PHE    36      -1.235  16.660  -8.259  1.00  0.00           C  
ATOM    509  O   PHE    36      -1.003  16.221  -7.094  1.00  0.00           O  
ATOM    510  N   GLU    37      -0.795  16.054  -9.323  1.00  0.00           N  
ATOM    511  H   GLU    37      -1.023  16.453 -10.223  1.00  0.00           H  
ATOM    512  CA  GLU    37      -0.021  14.827  -9.395  1.00  0.00           C  
ATOM    513  HA  GLU    37       0.331  14.602  -8.389  1.00  0.00           H  
ATOM    514  CB  GLU    37      -0.956  13.659  -9.791  1.00  0.00           C  
ATOM    515  HB2 GLU    37      -1.462  14.051 -10.674  1.00  0.00           H  
ATOM    516  HB3 GLU    37      -1.663  13.391  -9.007  1.00  0.00           H  
ATOM    517  CG  GLU    37      -0.303  12.328 -10.154  1.00  0.00           C  
ATOM    518  HG2 GLU    37       0.396  12.470 -10.978  1.00  0.00           H  
ATOM    519  HG3 GLU    37      -1.161  11.727 -10.455  1.00  0.00           H  
ATOM    520  CD  GLU    37       0.311  11.737  -8.939  1.00  0.00           C  
ATOM    521  OE1 GLU    37      -0.334  11.295  -7.999  1.00  0.00           O  
ATOM    522  OE2 GLU    37       1.522  11.838  -8.879  1.00  0.00           O  
ATOM    523  C   GLU    37       1.329  14.979 -10.112  1.00  0.00           C  
ATOM    524  O   GLU    37       1.379  15.234 -11.314  1.00  0.00           O  
ATOM    525  N   VAL    38       2.424  14.547  -9.489  1.00  0.00           N  
ATOM    526  H   VAL    38       2.373  14.124  -8.574  1.00  0.00           H  
ATOM    527  CA  VAL    38       3.735  14.670 -10.141  1.00  0.00           C  
ATOM    528  HA  VAL    38       3.797  15.688 -10.525  1.00  0.00           H  
ATOM    529  CB  VAL    38       4.877  14.483  -9.154  1.00  0.00           C  
ATOM    530  HB  VAL    38       4.587  15.175  -8.364  1.00  0.00           H  
ATOM    531  CG1 VAL    38       4.893  13.061  -8.536  1.00  0.00           C  
ATOM    532 HG11 VAL    38       3.925  12.921  -8.054  1.00  0.00           H  
ATOM    533 HG12 VAL    38       5.013  12.331  -9.337  1.00  0.00           H  
ATOM    534 HG13 VAL    38       5.760  12.948  -7.885  1.00  0.00           H  
ATOM    535  CG2 VAL    38       6.189  14.801  -9.806  1.00  0.00           C  
ATOM    536 HG21 VAL    38       6.181  15.668 -10.466  1.00  0.00           H  
ATOM    537 HG22 VAL    38       6.463  13.995 -10.487  1.00  0.00           H  
ATOM    538 HG23 VAL    38       6.992  14.817  -9.069  1.00  0.00           H  
ATOM    539  C   VAL    38       3.883  13.766 -11.341  1.00  0.00           C  
ATOM    540  O   VAL    38       4.626  13.986 -12.323  1.00  0.00           O  
ATOM    541  N   GLY    39       3.215  12.609 -11.341  1.00  0.00           N  
ATOM    542  H   GLY    39       2.615  12.381 -10.561  1.00  0.00           H  
ATOM    543  CA  GLY    39       3.277  11.624 -12.398  1.00  0.00           C  
ATOM    544  HA2 GLY    39       4.327  11.576 -12.686  1.00  0.00           H  
ATOM    545  HA3 GLY    39       2.773  10.746 -11.994  1.00  0.00           H  
ATOM    546  C   GLY    39       2.476  11.940 -13.685  1.00  0.00           C  
ATOM    547  O   GLY    39       1.498  12.688 -13.584  1.00  0.00           O  
ATOM    548  N   PRO    40       2.837  11.310 -14.799  1.00  0.00           N  
ATOM    549  CD  PRO    40       4.041  10.473 -15.035  1.00  0.00           C  
ATOM    550  HD2 PRO    40       4.830  10.728 -14.327  1.00  0.00           H  
ATOM    551  HD3 PRO    40       3.726   9.440 -14.893  1.00  0.00           H  
ATOM    552  CG  PRO    40       4.385  10.764 -16.467  1.00  0.00           C  
ATOM    553  HG2 PRO    40       4.841   9.877 -16.908  1.00  0.00           H  
ATOM    554  HG3 PRO    40       4.880  11.735 -16.494  1.00  0.00           H  
ATOM    555  CB  PRO    40       3.003  10.895 -17.096  1.00  0.00           C  
ATOM    556  HB2 PRO    40       2.670   9.906 -17.413  1.00  0.00           H  
ATOM    557  HB3 PRO    40       2.976  11.662 -17.870  1.00  0.00           H  
ATOM    558  CA  PRO    40       2.030  11.326 -16.003  1.00  0.00           C  
ATOM    559  HA  PRO    40       1.716  12.361 -16.142  1.00  0.00           H  
ATOM    560  C   PRO    40       0.748  10.369 -15.887  1.00  0.00           C  
ATOM    561  O   PRO    40       0.695   9.421 -15.133  1.00  0.00           O  
ATOM    562  N   THR    41      -0.160  10.540 -16.825  1.00  0.00           N  
ATOM    563  H   THR    41      -0.013  11.276 -17.501  1.00  0.00           H  
ATOM    564  CA  THR    41      -1.283   9.580 -17.163  1.00  0.00           C  
ATOM    565  HA  THR    41      -1.872   9.457 -16.255  1.00  0.00           H  
ATOM    566  CB  THR    41      -2.162  10.273 -18.154  1.00  0.00           C  
ATOM    567  HB  THR    41      -1.594  10.662 -18.999  1.00  0.00           H  
ATOM    568  CG2 THR    41      -3.254   9.329 -18.620  1.00  0.00           C  
ATOM    569 HG21 THR    41      -3.938   9.886 -19.259  1.00  0.00           H  
ATOM    570 HG22 THR    41      -2.783   8.551 -19.222  1.00  0.00           H  
ATOM    571 HG23 THR    41      -3.836   8.867 -17.823  1.00  0.00           H  
ATOM    572  OG1 THR    41      -2.844  11.462 -17.592  1.00  0.00           O  
ATOM    573  HG1 THR    41      -2.220  12.188 -17.528  1.00  0.00           H  
ATOM    574  C   THR    41      -0.679   8.307 -17.767  1.00  0.00           C  
ATOM    575  O   THR    41      -0.439   8.145 -18.976  1.00  0.00           O  
ATOM    576  N   VAL    42      -0.574   7.312 -16.920  1.00  0.00           N  
ATOM    577  H   VAL    42      -0.756   7.457 -15.937  1.00  0.00           H  
ATOM    578  CA  VAL    42      -0.016   5.960 -17.187  1.00  0.00           C  
ATOM    579  HA  VAL    42       0.649   6.121 -18.036  1.00  0.00           H  
ATOM    580  CB  VAL    42       0.799   5.292 -16.037  1.00  0.00           C  
ATOM    581  HB  VAL    42       1.189   4.336 -16.384  1.00  0.00           H  
ATOM    582  CG1 VAL    42       2.077   6.160 -15.675  1.00  0.00           C  
ATOM    583 HG11 VAL    42       2.853   6.219 -16.438  1.00  0.00           H  
ATOM    584 HG12 VAL    42       2.599   5.627 -14.880  1.00  0.00           H  
ATOM    585 HG13 VAL    42       1.894   7.162 -15.287  1.00  0.00           H  
ATOM    586  CG2 VAL    42      -0.122   4.979 -14.855  1.00  0.00           C  
ATOM    587 HG21 VAL    42      -0.899   4.304 -15.214  1.00  0.00           H  
ATOM    588 HG22 VAL    42      -0.584   5.834 -14.363  1.00  0.00           H  
ATOM    589 HG23 VAL    42       0.465   4.277 -14.261  1.00  0.00           H  
ATOM    590  C   VAL    42      -1.175   5.049 -17.724  1.00  0.00           C  
ATOM    591  O   VAL    42      -0.833   3.988 -18.300  1.00  0.00           O  
ATOM    592  N   SER    43      -2.438   5.461 -17.538  1.00  0.00           N  
ATOM    593  H   SER    43      -2.509   6.160 -16.812  1.00  0.00           H  
ATOM    594  CA  SER    43      -3.563   4.587 -17.902  1.00  0.00           C  
ATOM    595  HA  SER    43      -3.289   4.102 -18.839  1.00  0.00           H  
ATOM    596  CB  SER    43      -3.867   3.517 -16.800  1.00  0.00           C  
ATOM    597  HB2 SER    43      -3.017   2.837 -16.752  1.00  0.00           H  
ATOM    598  HB3 SER    43      -4.756   2.958 -17.094  1.00  0.00           H  
ATOM    599  OG  SER    43      -4.121   4.129 -15.514  1.00  0.00           O  
ATOM    600  HG  SER    43      -4.133   3.433 -14.853  1.00  0.00           H  
ATOM    601  C   SER    43      -4.850   5.396 -18.217  1.00  0.00           C  
ATOM    602  O   SER    43      -5.008   6.486 -17.800  1.00  0.00           O  
ATOM    603  N   ASN    44      -5.676   4.849 -19.155  1.00  0.00           N  
ATOM    604  H   ASN    44      -5.465   3.890 -19.391  1.00  0.00           H  
ATOM    605  CA  ASN    44      -6.945   5.425 -19.634  1.00  0.00           C  
ATOM    606  HA  ASN    44      -7.262   6.250 -18.995  1.00  0.00           H  
ATOM    607  CB  ASN    44      -6.607   6.067 -21.035  1.00  0.00           C  
ATOM    608  HB2 ASN    44      -5.921   5.482 -21.647  1.00  0.00           H  
ATOM    609  HB3 ASN    44      -7.510   6.002 -21.643  1.00  0.00           H  
ATOM    610  CG  ASN    44      -6.230   7.551 -20.981  1.00  0.00           C  
ATOM    611  OD1 ASN    44      -6.908   8.415 -20.474  1.00  0.00           O  
ATOM    612  ND2 ASN    44      -5.307   7.876 -21.835  1.00  0.00           N  
ATOM    613 HD21 ASN    44      -4.740   7.131 -22.212  1.00  0.00           H  
ATOM    614 HD22 ASN    44      -5.049   8.848 -21.934  1.00  0.00           H  
ATOM    615  C   ASN    44      -7.988   4.276 -19.681  1.00  0.00           C  
ATOM    616  O   ASN    44      -7.990   3.509 -20.636  1.00  0.00           O  
ATOM    617  N   PRO    45      -8.922   4.107 -18.718  1.00  0.00           N  
ATOM    618  CD  PRO    45      -9.721   2.822 -18.552  1.00  0.00           C  
ATOM    619  HD2 PRO    45     -10.374   2.634 -19.404  1.00  0.00           H  
ATOM    620  HD3 PRO    45      -9.003   2.002 -18.527  1.00  0.00           H  
ATOM    621  CG  PRO    45     -10.431   3.073 -17.224  1.00  0.00           C  
ATOM    622  HG2 PRO    45      -9.922   2.673 -16.347  1.00  0.00           H  
ATOM    623  HG3 PRO    45     -11.408   2.595 -17.153  1.00  0.00           H  
ATOM    624  CB  PRO    45     -10.642   4.691 -17.209  1.00  0.00           C  
ATOM    625  HB2 PRO    45     -10.809   5.013 -16.181  1.00  0.00           H  
ATOM    626  HB3 PRO    45     -11.517   4.923 -17.817  1.00  0.00           H  
ATOM    627  CA  PRO    45      -9.338   5.131 -17.768  1.00  0.00           C  
ATOM    628  HA  PRO    45      -9.538   6.001 -18.394  1.00  0.00           H  
ATOM    629  C   PRO    45      -8.246   5.570 -16.695  1.00  0.00           C  
ATOM    630  O   PRO    45      -7.331   4.799 -16.360  1.00  0.00           O  
ATOM    631  N   PRO    46      -8.249   6.806 -16.195  1.00  0.00           N  
ATOM    632  CD  PRO    46      -9.272   7.864 -16.360  1.00  0.00           C  
ATOM    633  HD2 PRO    46     -10.210   7.368 -16.112  1.00  0.00           H  
ATOM    634  HD3 PRO    46      -9.405   8.223 -17.381  1.00  0.00           H  
ATOM    635  CG  PRO    46      -8.963   8.970 -15.423  1.00  0.00           C  
ATOM    636  HG2 PRO    46      -9.267   9.979 -15.700  1.00  0.00           H  
ATOM    637  HG3 PRO    46      -9.381   8.786 -14.433  1.00  0.00           H  
ATOM    638  CB  PRO    46      -7.444   8.808 -15.184  1.00  0.00           C  
ATOM    639  HB2 PRO    46      -6.845   9.371 -15.900  1.00  0.00           H  
ATOM    640  HB3 PRO    46      -7.200   9.126 -14.171  1.00  0.00           H  
ATOM    641  CA  PRO    46      -7.193   7.344 -15.299  1.00  0.00           C  
ATOM    642  HA  PRO    46      -6.211   7.247 -15.762  1.00  0.00           H  
ATOM    643  C   PRO    46      -7.065   6.565 -14.000  1.00  0.00           C  
ATOM    644  O   PRO    46      -8.025   6.517 -13.236  1.00  0.00           O  
ATOM    645  N   GLY    47      -5.870   6.163 -13.699  1.00  0.00           N  
ATOM    646  H   GLY    47      -5.159   6.271 -14.408  1.00  0.00           H  
ATOM    647  CA  GLY    47      -5.521   5.408 -12.467  1.00  0.00           C  
ATOM    648  HA2 GLY    47      -4.433   5.338 -12.467  1.00  0.00           H  
ATOM    649  HA3 GLY    47      -5.796   5.891 -11.530  1.00  0.00           H  
ATOM    650  C   GLY    47      -6.057   3.936 -12.477  1.00  0.00           C  
ATOM    651  O   GLY    47      -6.008   3.253 -11.421  1.00  0.00           O  
ATOM    652  N   ALA    48      -6.442   3.372 -13.614  1.00  0.00           N  
ATOM    653  H   ALA    48      -6.601   3.943 -14.431  1.00  0.00           H  
ATOM    654  CA  ALA    48      -6.662   1.990 -13.754  1.00  0.00           C  
ATOM    655  HA  ALA    48      -7.216   1.551 -12.924  1.00  0.00           H  
ATOM    656  CB  ALA    48      -7.392   1.884 -15.023  1.00  0.00           C  
ATOM    657  HB1 ALA    48      -7.645   0.857 -15.287  1.00  0.00           H  
ATOM    658  HB2 ALA    48      -6.806   2.301 -15.842  1.00  0.00           H  
ATOM    659  HB3 ALA    48      -8.381   2.342 -15.027  1.00  0.00           H  
ATOM    660  C   ALA    48      -5.329   1.283 -13.583  1.00  0.00           C  
ATOM    661  O   ALA    48      -4.263   1.790 -13.826  1.00  0.00           O  
ATOM    662  N   HID    49      -5.461   0.038 -13.057  1.00  0.00           N  
ATOM    663  H   HID    49      -6.403  -0.271 -12.864  1.00  0.00           H  
ATOM    664  CA  HID    49      -4.330  -0.946 -12.746  1.00  0.00           C  
ATOM    665  HA  HID    49      -3.561  -0.392 -12.207  1.00  0.00           H  
ATOM    666  CB  HID    49      -4.879  -1.945 -11.798  1.00  0.00           C  
ATOM    667  HB2 HID    49      -5.172  -1.406 -10.897  1.00  0.00           H  
ATOM    668  HB3 HID    49      -5.797  -2.380 -12.193  1.00  0.00           H  
ATOM    669  CG  HID    49      -3.850  -3.064 -11.593  1.00  0.00           C  
ATOM    670  ND1 HID    49      -2.692  -2.877 -10.886  1.00  0.00           N  
ATOM    671  HD1 HID    49      -2.325  -2.001 -10.541  1.00  0.00           H  
ATOM    672  CE1 HID    49      -1.917  -3.978 -11.096  1.00  0.00           C  
ATOM    673  HE1 HID    49      -0.862  -4.110 -10.909  1.00  0.00           H  
ATOM    674  NE2 HID    49      -2.579  -4.814 -11.954  1.00  0.00           N  
ATOM    675  CD2 HID    49      -3.804  -4.223 -12.330  1.00  0.00           C  
ATOM    676  HD2 HID    49      -4.505  -4.666 -13.022  1.00  0.00           H  
ATOM    677  C   HID    49      -3.674  -1.595 -14.013  1.00  0.00           C  
ATOM    678  O   HID    49      -4.401  -1.997 -14.934  1.00  0.00           O  
ATOM    679  N   VAL    50      -2.325  -1.701 -14.029  1.00  0.00           N  
ATOM    680  H   VAL    50      -1.728  -1.374 -13.283  1.00  0.00           H  
ATOM    681  CA  VAL    50      -1.550  -2.318 -15.133  1.00  0.00           C  
ATOM    682  HA  VAL    50      -1.671  -1.704 -16.025  1.00  0.00           H  
ATOM    683  CB  VAL    50       0.049  -2.323 -14.916  1.00  0.00           C  
ATOM    684  HB  VAL    50       0.487  -2.690 -15.845  1.00  0.00           H  
ATOM    685  CG1 VAL    50       0.482  -0.879 -14.875  1.00  0.00           C  
ATOM    686 HG11 VAL    50       0.249  -0.398 -15.824  1.00  0.00           H  
ATOM    687 HG12 VAL    50      -0.026  -0.230 -14.161  1.00  0.00           H  
ATOM    688 HG13 VAL    50       1.567  -0.816 -14.789  1.00  0.00           H  
ATOM    689  CG2 VAL    50       0.536  -3.066 -13.660  1.00  0.00           C  
ATOM    690 HG21 VAL    50       0.111  -2.603 -12.769  1.00  0.00           H  
ATOM    691 HG22 VAL    50       0.042  -4.038 -13.682  1.00  0.00           H  
ATOM    692 HG23 VAL    50       1.617  -3.203 -13.655  1.00  0.00           H  
ATOM    693  C   VAL    50      -2.022  -3.617 -15.709  1.00  0.00           C  
ATOM    694  O   VAL    50      -2.176  -3.628 -16.944  1.00  0.00           O  
ATOM    695  N   LYS    51      -2.326  -4.639 -14.912  1.00  0.00           N  
ATOM    696  H   LYS    51      -2.241  -4.423 -13.929  1.00  0.00           H  
ATOM    697  CA  LYS    51      -2.689  -6.009 -15.392  1.00  0.00           C  
ATOM    698  HA  LYS    51      -1.788  -6.314 -15.924  1.00  0.00           H  
ATOM    699  CB  LYS    51      -2.884  -7.000 -14.242  1.00  0.00           C  
ATOM    700  HB2 LYS    51      -2.108  -6.822 -13.497  1.00  0.00           H  
ATOM    701  HB3 LYS    51      -3.791  -6.713 -13.710  1.00  0.00           H  
ATOM    702  CG  LYS    51      -2.751  -8.436 -14.667  1.00  0.00           C  
ATOM    703  HG2 LYS    51      -3.697  -8.895 -14.952  1.00  0.00           H  
ATOM    704  HG3 LYS    51      -2.123  -8.533 -15.552  1.00  0.00           H  
ATOM    705  CD  LYS    51      -2.185  -9.294 -13.492  1.00  0.00           C  
ATOM    706  HD2 LYS    51      -2.926  -9.452 -12.708  1.00  0.00           H  
ATOM    707  HD3 LYS    51      -1.226  -8.859 -13.211  1.00  0.00           H  
ATOM    708  CE  LYS    51      -2.052 -10.699 -13.988  1.00  0.00           C  
ATOM    709  HE2 LYS    51      -2.982 -11.235 -14.180  1.00  0.00           H  
ATOM    710  HE3 LYS    51      -1.523 -10.682 -14.941  1.00  0.00           H  
ATOM    711  NZ  LYS    51      -1.379 -11.529 -12.973  1.00  0.00           N  
ATOM    712  HZ1 LYS    51      -1.237 -12.439 -13.387  1.00  0.00           H  
ATOM    713  HZ2 LYS    51      -1.913 -11.511 -12.116  1.00  0.00           H  
ATOM    714  HZ3 LYS    51      -0.469 -11.141 -12.770  1.00  0.00           H  
ATOM    715  C   LYS    51      -4.041  -6.024 -16.341  1.00  0.00           C  
ATOM    716  O   LYS    51      -4.250  -6.947 -17.146  1.00  0.00           O  
ATOM    717  N   ASN    52      -4.931  -5.068 -16.055  1.00  0.00           N  
ATOM    718  H   ASN    52      -4.729  -4.585 -15.191  1.00  0.00           H  
ATOM    719  CA  ASN    52      -6.138  -4.800 -16.796  1.00  0.00           C  
ATOM    720  HA  ASN    52      -6.660  -5.757 -16.810  1.00  0.00           H  
ATOM    721  CB  ASN    52      -6.987  -3.704 -16.146  1.00  0.00           C  
ATOM    722  HB2 ASN    52      -7.904  -3.603 -16.727  1.00  0.00           H  
ATOM    723  HB3 ASN    52      -6.427  -2.769 -16.162  1.00  0.00           H  
ATOM    724  CG  ASN    52      -7.312  -4.011 -14.658  1.00  0.00           C  
ATOM    725  OD1 ASN    52      -6.833  -4.974 -14.011  1.00  0.00           O  
ATOM    726  ND2 ASN    52      -8.042  -3.066 -14.028  1.00  0.00           N  
ATOM    727 HD21 ASN    52      -8.217  -2.178 -14.478  1.00  0.00           H  
ATOM    728 HD22 ASN    52      -8.244  -3.160 -13.043  1.00  0.00           H  
ATOM    729  C   ASN    52      -5.941  -4.373 -18.250  1.00  0.00           C  
ATOM    730  O   ASN    52      -6.822  -4.614 -19.087  1.00  0.00           O  
ATOM    731  N   ILE    53      -4.796  -3.831 -18.533  1.00  0.00           N  
ATOM    732  H   ILE    53      -4.104  -3.833 -17.797  1.00  0.00           H  
ATOM    733  CA  ILE    53      -4.454  -3.221 -19.791  1.00  0.00           C  
ATOM    734  HA  ILE    53      -5.359  -2.794 -20.221  1.00  0.00           H  
ATOM    735  CB  ILE    53      -3.347  -2.171 -19.721  1.00  0.00           C  
ATOM    736  HB  ILE    53      -2.498  -2.617 -19.202  1.00  0.00           H  
ATOM    737  CG2 ILE    53      -2.872  -1.633 -21.122  1.00  0.00           C  
ATOM    738 HG21 ILE    53      -3.808  -1.318 -21.583  1.00  0.00           H  
ATOM    739 HG22 ILE    53      -2.171  -0.800 -21.064  1.00  0.00           H  
ATOM    740 HG23 ILE    53      -2.327  -2.393 -21.683  1.00  0.00           H  
ATOM    741  CG1 ILE    53      -3.680  -1.028 -18.786  1.00  0.00           C  
ATOM    742 HG12 ILE    53      -4.447  -0.473 -19.327  1.00  0.00           H  
ATOM    743 HG13 ILE    53      -4.071  -1.338 -17.817  1.00  0.00           H  
ATOM    744  CD1 ILE    53      -2.530  -0.059 -18.505  1.00  0.00           C  
ATOM    745 HD11 ILE    53      -2.045   0.431 -19.350  1.00  0.00           H  
ATOM    746 HD12 ILE    53      -2.938   0.736 -17.882  1.00  0.00           H  
ATOM    747 HD13 ILE    53      -1.687  -0.603 -18.078  1.00  0.00           H  
ATOM    748  C   ILE    53      -4.226  -4.348 -20.802  1.00  0.00           C  
ATOM    749  O   ILE    53      -3.449  -5.259 -20.567  1.00  0.00           O  
ATOM    750  N   GLU    54      -4.966  -4.323 -21.945  1.00  0.00           N  
ATOM    751  H   GLU    54      -5.547  -3.520 -22.139  1.00  0.00           H  
ATOM    752  CA  GLU    54      -4.997  -5.482 -22.824  1.00  0.00           C  
ATOM    753  HA  GLU    54      -4.961  -6.430 -22.287  1.00  0.00           H  
ATOM    754  CB  GLU    54      -6.370  -5.557 -23.467  1.00  0.00           C  
ATOM    755  HB2 GLU    54      -6.421  -6.334 -24.229  1.00  0.00           H  
ATOM    756  HB3 GLU    54      -7.204  -5.592 -22.766  1.00  0.00           H  
ATOM    757  CG  GLU    54      -6.754  -4.355 -24.304  1.00  0.00           C  
ATOM    758  HG2 GLU    54      -7.443  -4.690 -25.080  1.00  0.00           H  
ATOM    759  HG3 GLU    54      -5.853  -4.020 -24.819  1.00  0.00           H  
ATOM    760  CD  GLU    54      -7.354  -3.132 -23.588  1.00  0.00           C  
ATOM    761  OE1 GLU    54      -8.602  -3.050 -23.483  1.00  0.00           O  
ATOM    762  OE2 GLU    54      -6.678  -2.315 -22.967  1.00  0.00           O  
ATOM    763  C   GLU    54      -3.841  -5.405 -23.823  1.00  0.00           C  
ATOM    764  O   GLU    54      -3.675  -6.386 -24.538  1.00  0.00           O  
ATOM    765  N   ASP    55      -3.003  -4.372 -23.800  1.00  0.00           N  
ATOM    766  H   ASP    55      -3.109  -3.651 -23.100  1.00  0.00           H  
ATOM    767  CA  ASP    55      -1.882  -4.041 -24.784  1.00  0.00           C  
ATOM    768  HA  ASP    55      -1.797  -4.692 -25.654  1.00  0.00           H  
ATOM    769  CB  ASP    55      -2.047  -2.606 -25.359  1.00  0.00           C  
ATOM    770  HB2 ASP    55      -3.044  -2.652 -25.798  1.00  0.00           H  
ATOM    771  HB3 ASP    55      -2.188  -1.930 -24.516  1.00  0.00           H  
ATOM    772  CG  ASP    55      -0.940  -2.239 -26.278  1.00  0.00           C  
ATOM    773  OD1 ASP    55      -0.333  -3.214 -26.869  1.00  0.00           O  
ATOM    774  OD2 ASP    55      -0.561  -1.061 -26.486  1.00  0.00           O  
ATOM    775  C   ASP    55      -0.554  -4.160 -24.049  1.00  0.00           C  
ATOM    776  O   ASP    55      -0.247  -3.288 -23.236  1.00  0.00           O  
ATOM    777  N   PRO    56       0.277  -5.166 -24.336  1.00  0.00           N  
ATOM    778  CD  PRO    56       0.018  -6.275 -25.212  1.00  0.00           C  
ATOM    779  HD2 PRO    56      -1.047  -6.460 -25.076  1.00  0.00           H  
ATOM    780  HD3 PRO    56       0.203  -6.111 -26.274  1.00  0.00           H  
ATOM    781  CG  PRO    56       0.910  -7.415 -24.722  1.00  0.00           C  
ATOM    782  HG2 PRO    56       0.989  -8.151 -25.522  1.00  0.00           H  
ATOM    783  HG3 PRO    56       0.515  -7.849 -23.803  1.00  0.00           H  
ATOM    784  CB  PRO    56       2.079  -6.637 -24.287  1.00  0.00           C  
ATOM    785  HB2 PRO    56       2.729  -7.148 -23.577  1.00  0.00           H  
ATOM    786  HB3 PRO    56       2.633  -6.235 -25.135  1.00  0.00           H  
ATOM    787  CA  PRO    56       1.484  -5.434 -23.566  1.00  0.00           C  
ATOM    788  HA  PRO    56       1.270  -5.682 -22.527  1.00  0.00           H  
ATOM    789  C   PRO    56       2.489  -4.286 -23.671  1.00  0.00           C  
ATOM    790  O   PRO    56       3.238  -4.051 -22.749  1.00  0.00           O  
ATOM    791  N   ASP    57       2.460  -3.542 -24.813  1.00  0.00           N  
ATOM    792  H   ASP    57       1.969  -3.873 -25.630  1.00  0.00           H  
ATOM    793  CA  ASP    57       3.258  -2.312 -25.138  1.00  0.00           C  
ATOM    794  HA  ASP    57       4.310  -2.580 -25.038  1.00  0.00           H  
ATOM    795  CB  ASP    57       3.043  -1.969 -26.604  1.00  0.00           C  
ATOM    796  HB2 ASP    57       3.142  -2.895 -27.171  1.00  0.00           H  
ATOM    797  HB3 ASP    57       2.021  -1.614 -26.741  1.00  0.00           H  
ATOM    798  CG  ASP    57       4.040  -0.988 -27.264  1.00  0.00           C  
ATOM    799  OD1 ASP    57       3.803   0.214 -27.094  1.00  0.00           O  
ATOM    800  OD2 ASP    57       5.025  -1.375 -27.851  1.00  0.00           O  
ATOM    801  C   ASP    57       2.869  -1.065 -24.243  1.00  0.00           C  
ATOM    802  O   ASP    57       3.759  -0.613 -23.425  1.00  0.00           O  
ATOM    803  N   SER    58       1.579  -0.631 -24.243  1.00  0.00           N  
ATOM    804  H   SER    58       0.940  -1.088 -24.878  1.00  0.00           H  
ATOM    805  CA  SER    58       0.984   0.409 -23.267  1.00  0.00           C  
ATOM    806  HA  SER    58       1.468   1.371 -23.439  1.00  0.00           H  
ATOM    807  CB  SER    58      -0.508   0.588 -23.492  1.00  0.00           C  
ATOM    808  HB2 SER    58      -0.922  -0.417 -23.413  1.00  0.00           H  
ATOM    809  HB3 SER    58      -0.809   1.240 -22.672  1.00  0.00           H  
ATOM    810  OG  SER    58      -0.769   1.128 -24.712  1.00  0.00           O  
ATOM    811  HG  SER    58      -0.496   0.496 -25.380  1.00  0.00           H  
ATOM    812  C   SER    58       1.205  -0.041 -21.860  1.00  0.00           C  
ATOM    813  O   SER    58       1.692   0.732 -21.056  1.00  0.00           O  
ATOM    814  N   ARG    59       1.019  -1.341 -21.486  1.00  0.00           N  
ATOM    815  H   ARG    59       0.786  -1.992 -22.222  1.00  0.00           H  
ATOM    816  CA  ARG    59       1.206  -2.009 -20.136  1.00  0.00           C  
ATOM    817  HA  ARG    59       0.710  -1.383 -19.394  1.00  0.00           H  
ATOM    818  CB  ARG    59       0.622  -3.395 -20.178  1.00  0.00           C  
ATOM    819  HB2 ARG    59      -0.388  -3.331 -20.583  1.00  0.00           H  
ATOM    820  HB3 ARG    59       1.232  -3.912 -20.918  1.00  0.00           H  
ATOM    821  CG  ARG    59       0.529  -4.090 -18.818  1.00  0.00           C  
ATOM    822  HG2 ARG    59       0.158  -3.432 -18.032  1.00  0.00           H  
ATOM    823  HG3 ARG    59       1.534  -4.392 -18.523  1.00  0.00           H  
ATOM    824  CD  ARG    59      -0.459  -5.280 -18.766  1.00  0.00           C  
ATOM    825  HD2 ARG    59      -0.914  -5.670 -17.855  1.00  0.00           H  
ATOM    826  HD3 ARG    59      -1.300  -4.975 -19.388  1.00  0.00           H  
ATOM    827  NE  ARG    59       0.096  -6.427 -19.473  1.00  0.00           N  
ATOM    828  HE  ARG    59       0.991  -6.716 -19.104  1.00  0.00           H  
ATOM    829  CZ  ARG    59      -0.425  -7.306 -20.301  1.00  0.00           C  
ATOM    830  NH1 ARG    59      -1.623  -7.224 -20.827  1.00  0.00           N  
ATOM    831 HH11 ARG    59      -2.294  -6.506 -20.594  1.00  0.00           H  
ATOM    832 HH12 ARG    59      -1.757  -7.791 -21.652  1.00  0.00           H  
ATOM    833  NH2 ARG    59       0.249  -8.416 -20.661  1.00  0.00           N  
ATOM    834 HH21 ARG    59       1.164  -8.629 -20.290  1.00  0.00           H  
ATOM    835 HH22 ARG    59      -0.072  -8.852 -21.514  1.00  0.00           H  
ATOM    836  C   ARG    59       2.695  -1.936 -19.737  1.00  0.00           C  
ATOM    837  O   ARG    59       3.073  -1.680 -18.557  1.00  0.00           O  
ATOM    838  N   SER    60       3.595  -2.115 -20.668  1.00  0.00           N  
ATOM    839  H   SER    60       3.317  -2.537 -21.543  1.00  0.00           H  
ATOM    840  CA  SER    60       4.987  -1.849 -20.421  1.00  0.00           C  
ATOM    841  HA  SER    60       5.229  -2.380 -19.501  1.00  0.00           H  
ATOM    842  CB  SER    60       5.863  -2.371 -21.534  1.00  0.00           C  
ATOM    843  HB2 SER    60       5.749  -1.847 -22.483  1.00  0.00           H  
ATOM    844  HB3 SER    60       6.892  -2.254 -21.195  1.00  0.00           H  
ATOM    845  OG  SER    60       5.613  -3.810 -21.513  1.00  0.00           O  
ATOM    846  HG  SER    60       4.880  -3.997 -22.104  1.00  0.00           H  
ATOM    847  C   SER    60       5.376  -0.371 -20.179  1.00  0.00           C  
ATOM    848  O   SER    60       6.080  -0.151 -19.207  1.00  0.00           O  
ATOM    849  N   LEU    61       4.924   0.554 -20.959  1.00  0.00           N  
ATOM    850  H   LEU    61       4.469   0.331 -21.832  1.00  0.00           H  
ATOM    851  CA  LEU    61       5.101   1.996 -20.622  1.00  0.00           C  
ATOM    852  HA  LEU    61       6.171   2.185 -20.710  1.00  0.00           H  
ATOM    853  CB  LEU    61       4.462   2.945 -21.711  1.00  0.00           C  
ATOM    854  HB2 LEU    61       3.425   2.659 -21.886  1.00  0.00           H  
ATOM    855  HB3 LEU    61       4.910   2.760 -22.687  1.00  0.00           H  
ATOM    856  CG  LEU    61       4.385   4.451 -21.559  1.00  0.00           C  
ATOM    857  HG  LEU    61       3.932   4.535 -20.571  1.00  0.00           H  
ATOM    858  CD1 LEU    61       5.679   5.230 -21.317  1.00  0.00           C  
ATOM    859 HD11 LEU    61       6.115   4.719 -20.458  1.00  0.00           H  
ATOM    860 HD12 LEU    61       5.363   6.257 -21.137  1.00  0.00           H  
ATOM    861 HD13 LEU    61       6.409   5.026 -22.101  1.00  0.00           H  
ATOM    862  CD2 LEU    61       3.519   5.213 -22.602  1.00  0.00           C  
ATOM    863 HD21 LEU    61       2.497   4.834 -22.599  1.00  0.00           H  
ATOM    864 HD22 LEU    61       3.999   5.150 -23.578  1.00  0.00           H  
ATOM    865 HD23 LEU    61       3.534   6.290 -22.432  1.00  0.00           H  
ATOM    866  C   LEU    61       4.620   2.388 -19.244  1.00  0.00           C  
ATOM    867  O   LEU    61       5.294   3.185 -18.580  1.00  0.00           O  
ATOM    868  N   ALA    62       3.547   1.798 -18.702  1.00  0.00           N  
ATOM    869  H   ALA    62       3.060   1.223 -19.375  1.00  0.00           H  
ATOM    870  CA  ALA    62       2.953   2.102 -17.430  1.00  0.00           C  
ATOM    871  HA  ALA    62       2.814   3.177 -17.313  1.00  0.00           H  
ATOM    872  CB  ALA    62       1.591   1.445 -17.344  1.00  0.00           C  
ATOM    873  HB1 ALA    62       0.930   1.879 -18.095  1.00  0.00           H  
ATOM    874  HB2 ALA    62       1.648   0.359 -17.418  1.00  0.00           H  
ATOM    875  HB3 ALA    62       1.112   1.666 -16.390  1.00  0.00           H  
ATOM    876  C   ALA    62       3.945   1.651 -16.316  1.00  0.00           C  
ATOM    877  O   ALA    62       4.418   2.496 -15.514  1.00  0.00           O  
ATOM    878  N   GLN    63       4.450   0.385 -16.483  1.00  0.00           N  
ATOM    879  H   GLN    63       4.201  -0.210 -17.260  1.00  0.00           H  
ATOM    880  CA  GLN    63       5.366  -0.169 -15.386  1.00  0.00           C  
ATOM    881  HA  GLN    63       4.863  -0.069 -14.424  1.00  0.00           H  
ATOM    882  CB  GLN    63       5.736  -1.699 -15.567  1.00  0.00           C  
ATOM    883  HB2 GLN    63       6.515  -1.971 -14.855  1.00  0.00           H  
ATOM    884  HB3 GLN    63       6.020  -1.799 -16.614  1.00  0.00           H  
ATOM    885  CG  GLN    63       4.475  -2.582 -15.385  1.00  0.00           C  
ATOM    886  HG2 GLN    63       3.587  -2.137 -15.833  1.00  0.00           H  
ATOM    887  HG3 GLN    63       4.720  -3.493 -15.931  1.00  0.00           H  
ATOM    888  CD  GLN    63       4.056  -2.878 -13.949  1.00  0.00           C  
ATOM    889  OE1 GLN    63       3.923  -2.031 -13.067  1.00  0.00           O  
ATOM    890  NE2 GLN    63       3.980  -4.094 -13.521  1.00  0.00           N  
ATOM    891 HE21 GLN    63       4.291  -4.841 -14.125  1.00  0.00           H  
ATOM    892 HE22 GLN    63       3.891  -4.143 -12.516  1.00  0.00           H  
ATOM    893  C   GLN    63       6.673   0.599 -15.384  1.00  0.00           C  
ATOM    894  O   GLN    63       7.235   0.785 -14.321  1.00  0.00           O  
ATOM    895  N   ARG    64       7.181   0.952 -16.588  1.00  0.00           N  
ATOM    896  H   ARG    64       6.615   0.692 -17.383  1.00  0.00           H  
ATOM    897  CA  ARG    64       8.423   1.710 -16.899  1.00  0.00           C  
ATOM    898  HA  ARG    64       9.248   1.173 -16.431  1.00  0.00           H  
ATOM    899  CB  ARG    64       8.694   1.695 -18.442  1.00  0.00           C  
ATOM    900  HB2 ARG    64       7.902   2.291 -18.895  1.00  0.00           H  
ATOM    901  HB3 ARG    64       8.777   0.649 -18.739  1.00  0.00           H  
ATOM    902  CG  ARG    64      10.029   2.445 -18.801  1.00  0.00           C  
ATOM    903  HG2 ARG    64       9.837   3.517 -18.755  1.00  0.00           H  
ATOM    904  HG3 ARG    64      10.725   2.225 -17.992  1.00  0.00           H  
ATOM    905  CD  ARG    64      10.721   1.904 -20.009  1.00  0.00           C  
ATOM    906  HD2 ARG    64      11.545   2.604 -20.141  1.00  0.00           H  
ATOM    907  HD3 ARG    64      11.080   0.922 -19.701  1.00  0.00           H  
ATOM    908  NE  ARG    64       9.847   1.722 -21.152  1.00  0.00           N  
ATOM    909  HE  ARG    64       9.547   0.791 -21.404  1.00  0.00           H  
ATOM    910  CZ  ARG    64       9.350   2.652 -22.003  1.00  0.00           C  
ATOM    911  NH1 ARG    64       9.874   3.868 -22.098  1.00  0.00           N  
ATOM    912 HH11 ARG    64      10.758   4.112 -21.675  1.00  0.00           H  
ATOM    913 HH12 ARG    64       9.440   4.569 -22.682  1.00  0.00           H  
ATOM    914  NH2 ARG    64       8.389   2.310 -22.838  1.00  0.00           N  
ATOM    915 HH21 ARG    64       7.949   1.406 -22.745  1.00  0.00           H  
ATOM    916 HH22 ARG    64       7.974   2.959 -23.492  1.00  0.00           H  
ATOM    917  C   ARG    64       8.442   3.133 -16.344  1.00  0.00           C  
ATOM    918  O   ARG    64       9.430   3.698 -15.839  1.00  0.00           O  
ATOM    919  N   ALA    65       7.231   3.759 -16.367  1.00  0.00           N  
ATOM    920  H   ALA    65       6.460   3.416 -16.921  1.00  0.00           H  
ATOM    921  CA  ALA    65       7.091   5.136 -15.786  1.00  0.00           C  
ATOM    922  HA  ALA    65       7.925   5.747 -16.130  1.00  0.00           H  
ATOM    923  CB  ALA    65       5.779   5.839 -16.246  1.00  0.00           C  
ATOM    924  HB1 ALA    65       5.804   5.932 -17.332  1.00  0.00           H  
ATOM    925  HB2 ALA    65       4.921   5.205 -16.025  1.00  0.00           H  
ATOM    926  HB3 ALA    65       5.669   6.743 -15.647  1.00  0.00           H  
ATOM    927  C   ALA    65       7.218   5.150 -14.248  1.00  0.00           C  
ATOM    928  O   ALA    65       7.913   6.012 -13.636  1.00  0.00           O  
ATOM    929  N   SER    66       6.907   4.000 -13.622  1.00  0.00           N  
ATOM    930  H   SER    66       6.371   3.372 -14.204  1.00  0.00           H  
ATOM    931  CA  SER    66       7.104   3.777 -12.172  1.00  0.00           C  
ATOM    932  HA  SER    66       7.178   4.755 -11.696  1.00  0.00           H  
ATOM    933  CB  SER    66       5.880   3.150 -11.659  1.00  0.00           C  
ATOM    934  HB2 SER    66       6.002   2.844 -10.620  1.00  0.00           H  
ATOM    935  HB3 SER    66       5.656   2.249 -12.230  1.00  0.00           H  
ATOM    936  OG  SER    66       4.874   4.140 -11.831  1.00  0.00           O  
ATOM    937  HG  SER    66       4.038   3.694 -11.987  1.00  0.00           H  
ATOM    938  C   SER    66       8.334   2.986 -11.855  1.00  0.00           C  
ATOM    939  O   SER    66       8.686   2.932 -10.687  1.00  0.00           O  
ATOM    940  N   GLU    67       9.021   2.473 -12.867  1.00  0.00           N  
ATOM    941  H   GLU    67       8.674   2.525 -13.814  1.00  0.00           H  
ATOM    942  CA  GLU    67      10.357   1.988 -12.722  1.00  0.00           C  
ATOM    943  HA  GLU    67      10.551   1.358 -11.854  1.00  0.00           H  
ATOM    944  CB  GLU    67      10.677   1.077 -13.974  1.00  0.00           C  
ATOM    945  HB2 GLU    67       9.784   0.562 -14.329  1.00  0.00           H  
ATOM    946  HB3 GLU    67      11.050   1.671 -14.808  1.00  0.00           H  
ATOM    947  CG  GLU    67      11.668  -0.018 -13.601  1.00  0.00           C  
ATOM    948  HG2 GLU    67      11.390  -0.489 -12.658  1.00  0.00           H  
ATOM    949  HG3 GLU    67      12.607   0.523 -13.486  1.00  0.00           H  
ATOM    950  CD  GLU    67      11.804  -1.089 -14.651  1.00  0.00           C  
ATOM    951  OE1 GLU    67      10.684  -1.487 -15.162  1.00  0.00           O  
ATOM    952  OE2 GLU    67      12.924  -1.525 -14.944  1.00  0.00           O  
ATOM    953  C   GLU    67      11.363   3.216 -12.511  1.00  0.00           C  
ATOM    954  O   GLU    67      12.469   3.014 -12.088  1.00  0.00           O  
ATOM    955  N   GLY    68      10.957   4.447 -12.902  1.00  0.00           N  
ATOM    956  H   GLY    68      10.053   4.455 -13.352  1.00  0.00           H  
ATOM    957  CA  GLY    68      11.667   5.680 -12.559  1.00  0.00           C  
ATOM    958  HA2 GLY    68      12.146   5.621 -11.582  1.00  0.00           H  
ATOM    959  HA3 GLY    68      10.850   6.400 -12.607  1.00  0.00           H  
ATOM    960  C   GLY    68      12.597   6.116 -13.738  1.00  0.00           C  
ATOM    961  O   GLY    68      12.663   5.367 -14.748  1.00  0.00           O  
ATOM    962  N   PRO    69      13.377   7.191 -13.460  1.00  0.00           N  
ATOM    963  CD  PRO    69      13.430   7.968 -12.234  1.00  0.00           C  
ATOM    964  HD2 PRO    69      12.448   8.355 -11.962  1.00  0.00           H  
ATOM    965  HD3 PRO    69      13.840   7.436 -11.375  1.00  0.00           H  
ATOM    966  CG  PRO    69      14.281   9.266 -12.525  1.00  0.00           C  
ATOM    967  HG2 PRO    69      15.059   9.438 -11.782  1.00  0.00           H  
ATOM    968  HG3 PRO    69      13.577  10.098 -12.550  1.00  0.00           H  
ATOM    969  CB  PRO    69      14.873   9.022 -13.886  1.00  0.00           C  
ATOM    970  HB2 PRO    69      14.729   9.875 -14.548  1.00  0.00           H  
ATOM    971  HB3 PRO    69      15.948   8.854 -13.818  1.00  0.00           H  
ATOM    972  CA  PRO    69      14.218   7.742 -14.527  1.00  0.00           C  
ATOM    973  HA  PRO    69      13.606   8.112 -15.349  1.00  0.00           H  
ATOM    974  C   PRO    69      15.331   6.804 -15.081  1.00  0.00           C  
ATOM    975  O   PRO    69      15.580   5.795 -14.526  1.00  0.00           O  
ATOM    976  N   GLY    70      16.077   7.271 -16.077  1.00  0.00           N  
ATOM    977  H   GLY    70      15.794   8.106 -16.569  1.00  0.00           H  
ATOM    978  CA  GLY    70      17.234   6.595 -16.719  1.00  0.00           C  
ATOM    979  HA2 GLY    70      17.628   7.281 -17.469  1.00  0.00           H  
ATOM    980  HA3 GLY    70      17.975   6.364 -15.953  1.00  0.00           H  
ATOM    981  C   GLY    70      16.798   5.378 -17.459  1.00  0.00           C  
ATOM    982  O   GLY    70      15.877   5.335 -18.225  1.00  0.00           O  
ATOM    983  N   ALA    71      17.472   4.270 -17.155  1.00  0.00           N  
ATOM    984  H   ALA    71      18.191   4.496 -16.483  1.00  0.00           H  
ATOM    985  CA  ALA    71      17.260   2.891 -17.665  1.00  0.00           C  
ATOM    986  HA  ALA    71      16.929   2.947 -18.702  1.00  0.00           H  
ATOM    987  CB  ALA    71      18.646   2.147 -17.533  1.00  0.00           C  
ATOM    988  HB1 ALA    71      18.503   1.158 -17.968  1.00  0.00           H  
ATOM    989  HB2 ALA    71      18.981   2.015 -16.504  1.00  0.00           H  
ATOM    990  HB3 ALA    71      19.458   2.741 -17.950  1.00  0.00           H  
ATOM    991  C   ALA    71      16.186   2.166 -16.868  1.00  0.00           C  
ATOM    992  O   ALA    71      15.731   1.141 -17.356  1.00  0.00           O  
ATOM    993  N   GLY    72      15.775   2.685 -15.678  1.00  0.00           N  
ATOM    994  H   GLY    72      16.243   3.529 -15.382  1.00  0.00           H  
ATOM    995  CA  GLY    72      14.877   2.038 -14.679  1.00  0.00           C  
ATOM    996  HA2 GLY    72      14.408   1.156 -15.115  1.00  0.00           H  
ATOM    997  HA3 GLY    72      14.168   2.779 -14.311  1.00  0.00           H  
ATOM    998  C   GLY    72      15.675   1.533 -13.496  1.00  0.00           C  
ATOM    999  O   GLY    72      16.867   1.236 -13.554  1.00  0.00           O  
ATOM   1000  N   ALA    73      14.970   1.536 -12.317  1.00  0.00           N  
ATOM   1001  H   ALA    73      13.973   1.680 -12.392  1.00  0.00           H  
ATOM   1002  CA  ALA    73      15.481   0.873 -11.143  1.00  0.00           C  
ATOM   1003  HA  ALA    73      16.443   1.299 -10.861  1.00  0.00           H  
ATOM   1004  CB  ALA    73      14.669   1.203  -9.893  1.00  0.00           C  
ATOM   1005  HB1 ALA    73      14.870   0.426  -9.155  1.00  0.00           H  
ATOM   1006  HB2 ALA    73      14.916   2.187  -9.496  1.00  0.00           H  
ATOM   1007  HB3 ALA    73      13.597   1.109 -10.068  1.00  0.00           H  
ATOM   1008  C   ALA    73      15.619  -0.649 -11.330  1.00  0.00           C  
ATOM   1009  O   ALA    73      14.983  -1.304 -12.137  1.00  0.00           O  
ATOM   1010  N   ALA    74      16.497  -1.282 -10.419  1.00  0.00           N  
ATOM   1011  H   ALA    74      17.199  -0.727  -9.951  1.00  0.00           H  
ATOM   1012  CA  ALA    74      16.453  -2.757 -10.272  1.00  0.00           C  
ATOM   1013  HA  ALA    74      16.365  -3.172 -11.276  1.00  0.00           H  
ATOM   1014  CB  ALA    74      17.795  -3.275  -9.673  1.00  0.00           C  
ATOM   1015  HB1 ALA    74      17.892  -4.351  -9.816  1.00  0.00           H  
ATOM   1016  HB2 ALA    74      18.630  -2.889 -10.257  1.00  0.00           H  
ATOM   1017  HB3 ALA    74      17.722  -3.135  -8.595  1.00  0.00           H  
ATOM   1018  C   ALA    74      15.244  -3.183  -9.479  1.00  0.00           C  
ATOM   1019  O   ALA    74      15.043  -2.935  -8.239  1.00  0.00           O  
ATOM   1020  N   THR    75      14.383  -3.873 -10.199  1.00  0.00           N  
ATOM   1021  H   THR    75      14.484  -3.782 -11.200  1.00  0.00           H  
ATOM   1022  CA  THR    75      13.213  -4.569  -9.640  1.00  0.00           C  
ATOM   1023  HA  THR    75      13.071  -4.359  -8.580  1.00  0.00           H  
ATOM   1024  CB  THR    75      11.952  -4.199 -10.435  1.00  0.00           C  
ATOM   1025  HB  THR    75      11.141  -4.779  -9.995  1.00  0.00           H  
ATOM   1026  CG2 THR    75      11.638  -2.735 -10.449  1.00  0.00           C  
ATOM   1027 HG21 THR    75      10.584  -2.580 -10.678  1.00  0.00           H  
ATOM   1028 HG22 THR    75      11.915  -2.238  -9.520  1.00  0.00           H  
ATOM   1029 HG23 THR    75      12.310  -2.176 -11.101  1.00  0.00           H  
ATOM   1030  OG1 THR    75      12.185  -4.633 -11.747  1.00  0.00           O  
ATOM   1031  HG1 THR    75      11.375  -4.374 -12.192  1.00  0.00           H  
ATOM   1032  C   THR    75      13.438  -6.136  -9.727  1.00  0.00           C  
ATOM   1033  O   THR    75      14.291  -6.587 -10.521  1.00  0.00           O  
ATOM   1034  N   VAL    76      12.683  -6.840  -8.944  1.00  0.00           N  
ATOM   1035  H   VAL    76      12.113  -6.334  -8.280  1.00  0.00           H  
ATOM   1036  CA  VAL    76      12.619  -8.356  -9.005  1.00  0.00           C  
ATOM   1037  HA  VAL    76      13.639  -8.740  -8.976  1.00  0.00           H  
ATOM   1038  CB  VAL    76      11.854  -9.047  -7.801  1.00  0.00           C  
ATOM   1039  HB  VAL    76      11.919 -10.117  -7.999  1.00  0.00           H  
ATOM   1040  CG1 VAL    76      12.669  -8.878  -6.512  1.00  0.00           C  
ATOM   1041 HG11 VAL    76      12.253  -9.437  -5.674  1.00  0.00           H  
ATOM   1042 HG12 VAL    76      13.636  -9.366  -6.631  1.00  0.00           H  
ATOM   1043 HG13 VAL    76      12.718  -7.806  -6.316  1.00  0.00           H  
ATOM   1044  CG2 VAL    76      10.385  -8.807  -7.521  1.00  0.00           C  
ATOM   1045 HG21 VAL    76      10.285  -7.756  -7.248  1.00  0.00           H  
ATOM   1046 HG22 VAL    76       9.712  -8.997  -8.357  1.00  0.00           H  
ATOM   1047 HG23 VAL    76      10.085  -9.483  -6.721  1.00  0.00           H  
ATOM   1048  C   VAL    76      11.933  -8.728 -10.332  1.00  0.00           C  
ATOM   1049  O   VAL    76      10.830  -8.273 -10.660  1.00  0.00           O  
ATOM   1050  N   ASN    77      12.589  -9.632 -11.086  1.00  0.00           N  
ATOM   1051  H   ASN    77      13.530  -9.841 -10.784  1.00  0.00           H  
ATOM   1052  CA  ASN    77      11.884 -10.255 -12.166  1.00  0.00           C  
ATOM   1053  HA  ASN    77      10.803 -10.177 -12.044  1.00  0.00           H  
ATOM   1054  CB  ASN    77      12.295  -9.445 -13.429  1.00  0.00           C  
ATOM   1055  HB2 ASN    77      11.622  -9.699 -14.248  1.00  0.00           H  
ATOM   1056  HB3 ASN    77      12.307  -8.369 -13.257  1.00  0.00           H  
ATOM   1057  CG  ASN    77      13.709  -9.823 -13.853  1.00  0.00           C  
ATOM   1058  OD1 ASN    77      13.972 -10.940 -14.178  1.00  0.00           O  
ATOM   1059  ND2 ASN    77      14.687  -8.916 -13.705  1.00  0.00           N  
ATOM   1060 HD21 ASN    77      14.483  -7.939 -13.549  1.00  0.00           H  
ATOM   1061 HD22 ASN    77      15.592  -9.199 -14.051  1.00  0.00           H  
ATOM   1062  C   ASN    77      12.104 -11.762 -12.228  1.00  0.00           C  
ATOM   1063  O   ASN    77      11.190 -12.459 -12.598  1.00  0.00           O  
ATOM   1064  N   SER    78      13.170 -12.287 -11.585  1.00  0.00           N  
ATOM   1065  H   SER    78      13.877 -11.604 -11.353  1.00  0.00           H  
ATOM   1066  CA  SER    78      13.442 -13.653 -11.241  1.00  0.00           C  
ATOM   1067  HA  SER    78      13.054 -14.318 -12.014  1.00  0.00           H  
ATOM   1068  CB  SER    78      14.978 -13.924 -11.123  1.00  0.00           C  
ATOM   1069  HB2 SER    78      15.390 -13.093 -10.550  1.00  0.00           H  
ATOM   1070  HB3 SER    78      15.419 -13.963 -12.118  1.00  0.00           H  
ATOM   1071  OG  SER    78      15.310 -15.166 -10.356  1.00  0.00           O  
ATOM   1072  HG  SER    78      15.617 -15.756 -11.049  1.00  0.00           H  
ATOM   1073  C   SER    78      12.723 -14.129  -9.974  1.00  0.00           C  
ATOM   1074  O   SER    78      12.723 -13.324  -9.001  1.00  0.00           O  
ATOM   1075  N   PRO    79      12.282 -15.378  -9.765  1.00  0.00           N  
ATOM   1076  CD  PRO    79      12.352 -16.552 -10.685  1.00  0.00           C  
ATOM   1077  HD2 PRO    79      11.826 -16.437 -11.633  1.00  0.00           H  
ATOM   1078  HD3 PRO    79      13.384 -16.841 -10.885  1.00  0.00           H  
ATOM   1079  CG  PRO    79      11.676 -17.692  -9.959  1.00  0.00           C  
ATOM   1080  HG2 PRO    79      12.465 -18.391  -9.679  1.00  0.00           H  
ATOM   1081  HG3 PRO    79      10.886 -18.059 -10.614  1.00  0.00           H  
ATOM   1082  CB  PRO    79      11.039 -17.079  -8.713  1.00  0.00           C  
ATOM   1083  HB2 PRO    79       9.965 -16.914  -8.797  1.00  0.00           H  
ATOM   1084  HB3 PRO    79      11.097 -17.878  -7.973  1.00  0.00           H  
ATOM   1085  CA  PRO    79      11.813 -15.810  -8.430  1.00  0.00           C  
ATOM   1086  HA  PRO    79      11.120 -15.097  -7.984  1.00  0.00           H  
ATOM   1087  C   PRO    79      12.957 -15.951  -7.403  1.00  0.00           C  
ATOM   1088  O   PRO    79      12.771 -15.706  -6.220  1.00  0.00           O  
ATOM   1089  N   GLY    80      14.150 -16.299  -7.894  1.00  0.00           N  
ATOM   1090  H   GLY    80      14.203 -16.427  -8.895  1.00  0.00           H  
ATOM   1091  CA  GLY    80      15.355 -16.583  -7.103  1.00  0.00           C  
ATOM   1092  HA2 GLY    80      15.086 -17.138  -6.204  1.00  0.00           H  
ATOM   1093  HA3 GLY    80      16.180 -17.037  -7.652  1.00  0.00           H  
ATOM   1094  C   GLY    80      16.059 -15.270  -6.594  1.00  0.00           C  
ATOM   1095  O   GLY    80      16.659 -15.350  -5.547  1.00  0.00           O  
ATOM   1096  N   ALA    81      15.829 -14.165  -7.247  1.00  0.00           N  
ATOM   1097  H   ALA    81      15.294 -14.247  -8.100  1.00  0.00           H  
ATOM   1098  CA  ALA    81      16.068 -12.824  -6.712  1.00  0.00           C  
ATOM   1099  HA  ALA    81      17.139 -12.901  -6.522  1.00  0.00           H  
ATOM   1100  CB  ALA    81      15.727 -11.864  -7.821  1.00  0.00           C  
ATOM   1101  HB1 ALA    81      14.642 -11.771  -7.854  1.00  0.00           H  
ATOM   1102  HB2 ALA    81      16.074 -12.241  -8.783  1.00  0.00           H  
ATOM   1103  HB3 ALA    81      16.121 -10.901  -7.494  1.00  0.00           H  
ATOM   1104  C   ALA    81      15.370 -12.463  -5.422  1.00  0.00           C  
ATOM   1105  O   ALA    81      15.935 -11.794  -4.541  1.00  0.00           O  
ATOM   1106  N   VAL    82      14.109 -12.939  -5.213  1.00  0.00           N  
ATOM   1107  H   VAL    82      13.644 -13.573  -5.846  1.00  0.00           H  
ATOM   1108  CA  VAL    82      13.439 -12.849  -3.881  1.00  0.00           C  
ATOM   1109  HA  VAL    82      13.581 -11.826  -3.532  1.00  0.00           H  
ATOM   1110  CB  VAL    82      11.954 -13.142  -4.089  1.00  0.00           C  
ATOM   1111  HB  VAL    82      11.766 -14.146  -4.471  1.00  0.00           H  
ATOM   1112  CG1 VAL    82      11.133 -13.054  -2.805  1.00  0.00           C  
ATOM   1113 HG11 VAL    82      10.058 -13.054  -2.982  1.00  0.00           H  
ATOM   1114 HG12 VAL    82      11.549 -13.859  -2.199  1.00  0.00           H  
ATOM   1115 HG13 VAL    82      11.263 -12.065  -2.365  1.00  0.00           H  
ATOM   1116  CG2 VAL    82      11.374 -12.078  -5.079  1.00  0.00           C  
ATOM   1117 HG21 VAL    82      12.068 -11.813  -5.877  1.00  0.00           H  
ATOM   1118 HG22 VAL    82      11.250 -11.126  -4.563  1.00  0.00           H  
ATOM   1119 HG23 VAL    82      10.398 -12.444  -5.397  1.00  0.00           H  
ATOM   1120  C   VAL    82      13.936 -13.850  -2.834  1.00  0.00           C  
ATOM   1121  O   VAL    82      14.226 -13.417  -1.731  1.00  0.00           O  
ATOM   1122  N   LYS    83      14.138 -15.074  -3.229  1.00  0.00           N  
ATOM   1123  H   LYS    83      13.707 -15.380  -4.090  1.00  0.00           H  
ATOM   1124  CA  LYS    83      14.701 -16.033  -2.290  1.00  0.00           C  
ATOM   1125  HA  LYS    83      14.084 -15.913  -1.400  1.00  0.00           H  
ATOM   1126  CB  LYS    83      14.426 -17.483  -2.700  1.00  0.00           C  
ATOM   1127  HB2 LYS    83      14.750 -18.186  -1.933  1.00  0.00           H  
ATOM   1128  HB3 LYS    83      14.946 -17.803  -3.603  1.00  0.00           H  
ATOM   1129  CG  LYS    83      12.873 -17.658  -2.820  1.00  0.00           C  
ATOM   1130  HG2 LYS    83      12.534 -17.713  -1.786  1.00  0.00           H  
ATOM   1131  HG3 LYS    83      12.297 -16.871  -3.308  1.00  0.00           H  
ATOM   1132  CD  LYS    83      12.490 -18.942  -3.515  1.00  0.00           C  
ATOM   1133  HD2 LYS    83      11.409 -19.077  -3.553  1.00  0.00           H  
ATOM   1134  HD3 LYS    83      12.833 -19.809  -2.949  1.00  0.00           H  
ATOM   1135  CE  LYS    83      13.083 -19.006  -4.881  1.00  0.00           C  
ATOM   1136  HE2 LYS    83      12.760 -18.069  -5.336  1.00  0.00           H  
ATOM   1137  HE3 LYS    83      14.162 -18.986  -4.727  1.00  0.00           H  
ATOM   1138  NZ  LYS    83      12.669 -20.148  -5.793  1.00  0.00           N  
ATOM   1139  HZ1 LYS    83      13.049 -19.981  -6.714  1.00  0.00           H  
ATOM   1140  HZ2 LYS    83      12.984 -21.041  -5.442  1.00  0.00           H  
ATOM   1141  HZ3 LYS    83      11.671 -20.281  -5.876  1.00  0.00           H  
ATOM   1142  C   LYS    83      16.196 -15.779  -1.854  1.00  0.00           C  
ATOM   1143  O   LYS    83      16.733 -16.380  -0.873  1.00  0.00           O  
ATOM   1144  N   SER    84      16.925 -15.069  -2.770  1.00  0.00           N  
ATOM   1145  H   SER    84      16.679 -14.984  -3.746  1.00  0.00           H  
ATOM   1146  CA  SER    84      18.280 -14.590  -2.310  1.00  0.00           C  
ATOM   1147  HA  SER    84      18.849 -15.449  -1.953  1.00  0.00           H  
ATOM   1148  CB  SER    84      19.065 -13.964  -3.478  1.00  0.00           C  
ATOM   1149  HB2 SER    84      18.598 -13.061  -3.871  1.00  0.00           H  
ATOM   1150  HB3 SER    84      20.083 -13.780  -3.134  1.00  0.00           H  
ATOM   1151  OG  SER    84      19.175 -14.959  -4.525  1.00  0.00           O  
ATOM   1152  HG  SER    84      18.299 -15.182  -4.849  1.00  0.00           H  
ATOM   1153  C   SER    84      18.190 -13.557  -1.198  1.00  0.00           C  
ATOM   1154  O   SER    84      19.120 -13.534  -0.372  1.00  0.00           O  
ATOM   1155  N   GLY    85      17.119 -12.741  -1.229  1.00  0.00           N  
ATOM   1156  H   GLY    85      16.264 -13.043  -1.675  1.00  0.00           H  
ATOM   1157  CA  GLY    85      17.033 -11.566  -0.281  1.00  0.00           C  
ATOM   1158  HA2 GLY    85      17.458 -11.788   0.698  1.00  0.00           H  
ATOM   1159  HA3 GLY    85      16.000 -11.303  -0.053  1.00  0.00           H  
ATOM   1160  C   GLY    85      17.740 -10.362  -0.977  1.00  0.00           C  
ATOM   1161  O   GLY    85      18.425  -9.584  -0.309  1.00  0.00           O  
ATOM   1162  N   GLU    86      17.625 -10.108  -2.287  1.00  0.00           N  
ATOM   1163  H   GLU    86      16.952 -10.707  -2.743  1.00  0.00           H  
ATOM   1164  CA  GLU    86      18.325  -8.968  -2.957  1.00  0.00           C  
ATOM   1165  HA  GLU    86      19.350  -8.912  -2.590  1.00  0.00           H  
ATOM   1166  CB  GLU    86      18.463  -9.268  -4.388  1.00  0.00           C  
ATOM   1167  HB2 GLU    86      17.466  -9.487  -4.771  1.00  0.00           H  
ATOM   1168  HB3 GLU    86      18.747  -8.421  -5.013  1.00  0.00           H  
ATOM   1169  CG  GLU    86      19.474 -10.370  -4.579  1.00  0.00           C  
ATOM   1170  HG2 GLU    86      19.322 -11.078  -3.764  1.00  0.00           H  
ATOM   1171  HG3 GLU    86      19.170 -10.796  -5.535  1.00  0.00           H  
ATOM   1172  CD  GLU    86      20.958 -10.058  -4.574  1.00  0.00           C  
ATOM   1173  OE1 GLU    86      21.758 -11.046  -4.526  1.00  0.00           O  
ATOM   1174  OE2 GLU    86      21.332  -8.861  -4.496  1.00  0.00           O  
ATOM   1175  C   GLU    86      17.651  -7.602  -2.865  1.00  0.00           C  
ATOM   1176  O   GLU    86      16.446  -7.531  -2.722  1.00  0.00           O  
ATOM   1177  N   ARG    87      18.531  -6.554  -3.002  1.00  0.00           N  
ATOM   1178  H   ARG    87      19.510  -6.770  -2.878  1.00  0.00           H  
ATOM   1179  CA  ARG    87      18.117  -5.143  -3.067  1.00  0.00           C  
ATOM   1180  HA  ARG    87      17.342  -5.001  -2.314  1.00  0.00           H  
ATOM   1181  CB  ARG    87      19.253  -4.235  -2.740  1.00  0.00           C  
ATOM   1182  HB2 ARG    87      19.786  -4.611  -1.867  1.00  0.00           H  
ATOM   1183  HB3 ARG    87      19.961  -4.199  -3.567  1.00  0.00           H  
ATOM   1184  CG  ARG    87      18.656  -2.791  -2.436  1.00  0.00           C  
ATOM   1185  HG2 ARG    87      18.060  -2.473  -3.292  1.00  0.00           H  
ATOM   1186  HG3 ARG    87      18.037  -2.871  -1.542  1.00  0.00           H  
ATOM   1187  CD  ARG    87      19.671  -1.698  -2.093  1.00  0.00           C  
ATOM   1188  HD2 ARG    87      20.226  -2.039  -1.219  1.00  0.00           H  
ATOM   1189  HD3 ARG    87      20.334  -1.590  -2.951  1.00  0.00           H  
ATOM   1190  NE  ARG    87      19.104  -0.414  -1.776  1.00  0.00           N  
ATOM   1191  HE  ARG    87      18.296  -0.446  -1.171  1.00  0.00           H  
ATOM   1192  CZ  ARG    87      19.273   0.702  -2.464  1.00  0.00           C  
ATOM   1193  NH1 ARG    87      20.142   0.790  -3.460  1.00  0.00           N  
ATOM   1194 HH11 ARG    87      20.990   0.249  -3.362  1.00  0.00           H  
ATOM   1195 HH12 ARG    87      20.164   1.602  -4.061  1.00  0.00           H  
ATOM   1196  NH2 ARG    87      18.627   1.747  -2.086  1.00  0.00           N  
ATOM   1197 HH21 ARG    87      18.010   1.640  -1.293  1.00  0.00           H  
ATOM   1198 HH22 ARG    87      18.774   2.687  -2.425  1.00  0.00           H  
ATOM   1199  C   ARG    87      17.523  -4.927  -4.437  1.00  0.00           C  
ATOM   1200  O   ARG    87      18.166  -4.401  -5.359  1.00  0.00           O  
ATOM   1201  N   ARG    88      16.298  -5.360  -4.639  1.00  0.00           N  
ATOM   1202  H   ARG    88      15.835  -5.856  -3.891  1.00  0.00           H  
ATOM   1203  CA  ARG    88      15.411  -5.149  -5.831  1.00  0.00           C  
ATOM   1204  HA  ARG    88      15.682  -4.245  -6.375  1.00  0.00           H  
ATOM   1205  CB  ARG    88      15.574  -6.415  -6.686  1.00  0.00           C  
ATOM   1206  HB2 ARG    88      15.721  -7.294  -6.059  1.00  0.00           H  
ATOM   1207  HB3 ARG    88      14.714  -6.476  -7.352  1.00  0.00           H  
ATOM   1208  CG  ARG    88      16.733  -6.252  -7.696  1.00  0.00           C  
ATOM   1209  HG2 ARG    88      16.522  -5.354  -8.277  1.00  0.00           H  
ATOM   1210  HG3 ARG    88      17.701  -6.140  -7.209  1.00  0.00           H  
ATOM   1211  CD  ARG    88      16.817  -7.498  -8.593  1.00  0.00           C  
ATOM   1212  HD2 ARG    88      16.997  -8.340  -7.924  1.00  0.00           H  
ATOM   1213  HD3 ARG    88      15.952  -7.762  -9.202  1.00  0.00           H  
ATOM   1214  NE  ARG    88      17.892  -7.444  -9.502  1.00  0.00           N  
ATOM   1215  HE  ARG    88      18.805  -7.609  -9.103  1.00  0.00           H  
ATOM   1216  CZ  ARG    88      17.948  -7.153 -10.790  1.00  0.00           C  
ATOM   1217  NH1 ARG    88      19.005  -7.092 -11.540  1.00  0.00           N  
ATOM   1218 HH11 ARG    88      19.855  -7.401 -11.090  1.00  0.00           H  
ATOM   1219 HH12 ARG    88      18.999  -6.955 -12.541  1.00  0.00           H  
ATOM   1220  NH2 ARG    88      16.929  -6.868 -11.498  1.00  0.00           N  
ATOM   1221 HH21 ARG    88      16.004  -6.828 -11.094  1.00  0.00           H  
ATOM   1222 HH22 ARG    88      17.039  -6.773 -12.497  1.00  0.00           H  
ATOM   1223  C   ARG    88      13.985  -4.895  -5.441  1.00  0.00           C  
ATOM   1224  O   ARG    88      13.515  -5.629  -4.616  1.00  0.00           O  
ATOM   1225  N   ALA    89      13.376  -3.908  -6.106  1.00  0.00           N  
ATOM   1226  H   ALA    89      13.883  -3.389  -6.809  1.00  0.00           H  
ATOM   1227  CA  ALA    89      12.022  -3.524  -5.715  1.00  0.00           C  
ATOM   1228  HA  ALA    89      11.858  -3.656  -4.645  1.00  0.00           H  
ATOM   1229  CB  ALA    89      11.769  -2.062  -6.058  1.00  0.00           C  
ATOM   1230  HB1 ALA    89      11.747  -1.930  -7.139  1.00  0.00           H  
ATOM   1231  HB2 ALA    89      12.600  -1.463  -5.684  1.00  0.00           H  
ATOM   1232  HB3 ALA    89      10.894  -1.760  -5.483  1.00  0.00           H  
ATOM   1233  C   ALA    89      10.879  -4.442  -6.238  1.00  0.00           C  
ATOM   1234  O   ALA    89      11.093  -5.139  -7.184  1.00  0.00           O  
ATOM   1235  N   ARG    90       9.651  -4.482  -5.617  1.00  0.00           N  
ATOM   1236  H   ARG    90       9.441  -4.066  -4.721  1.00  0.00           H  
ATOM   1237  CA  ARG    90       8.576  -5.296  -6.174  1.00  0.00           C  
ATOM   1238  HA  ARG    90       9.056  -6.204  -6.538  1.00  0.00           H  
ATOM   1239  CB  ARG    90       7.549  -5.644  -5.148  1.00  0.00           C  
ATOM   1240  HB2 ARG    90       6.903  -6.414  -5.570  1.00  0.00           H  
ATOM   1241  HB3 ARG    90       8.156  -6.065  -4.347  1.00  0.00           H  
ATOM   1242  CG  ARG    90       6.570  -4.595  -4.567  1.00  0.00           C  
ATOM   1243  HG2 ARG    90       6.143  -4.092  -5.435  1.00  0.00           H  
ATOM   1244  HG3 ARG    90       7.220  -3.867  -4.081  1.00  0.00           H  
ATOM   1245  CD  ARG    90       5.515  -5.072  -3.584  1.00  0.00           C  
ATOM   1246  HD2 ARG    90       4.810  -5.784  -4.013  1.00  0.00           H  
ATOM   1247  HD3 ARG    90       4.946  -4.158  -3.412  1.00  0.00           H  
ATOM   1248  NE  ARG    90       6.135  -5.497  -2.327  1.00  0.00           N  
ATOM   1249  HE  ARG    90       6.454  -4.743  -1.735  1.00  0.00           H  
ATOM   1250  CZ  ARG    90       6.016  -6.607  -1.710  1.00  0.00           C  
ATOM   1251  NH1 ARG    90       5.275  -7.562  -2.254  1.00  0.00           N  
ATOM   1252 HH11 ARG    90       5.070  -7.331  -3.216  1.00  0.00           H  
ATOM   1253 HH12 ARG    90       5.190  -8.484  -1.851  1.00  0.00           H  
ATOM   1254  NH2 ARG    90       6.703  -6.943  -0.662  1.00  0.00           N  
ATOM   1255 HH21 ARG    90       7.468  -6.348  -0.378  1.00  0.00           H  
ATOM   1256 HH22 ARG    90       6.531  -7.788  -0.136  1.00  0.00           H  
ATOM   1257  C   ARG    90       8.026  -4.640  -7.447  1.00  0.00           C  
ATOM   1258  O   ARG    90       8.147  -3.428  -7.715  1.00  0.00           O  
ATOM   1259  N   PRO    91       7.511  -5.550  -8.400  1.00  0.00           N  
ATOM   1260  CD  PRO    91       7.135  -6.960  -8.305  1.00  0.00           C  
ATOM   1261  HD2 PRO    91       6.146  -7.012  -7.849  1.00  0.00           H  
ATOM   1262  HD3 PRO    91       7.814  -7.476  -7.626  1.00  0.00           H  
ATOM   1263  CG  PRO    91       7.185  -7.476  -9.723  1.00  0.00           C  
ATOM   1264  HG2 PRO    91       8.201  -7.576 -10.105  1.00  0.00           H  
ATOM   1265  HG3 PRO    91       6.607  -8.337 -10.059  1.00  0.00           H  
ATOM   1266  CB  PRO    91       6.710  -6.269 -10.493  1.00  0.00           C  
ATOM   1267  HB2 PRO    91       5.623  -6.190 -10.517  1.00  0.00           H  
ATOM   1268  HB3 PRO    91       6.996  -6.361 -11.541  1.00  0.00           H  
ATOM   1269  CA  PRO    91       7.287  -5.115  -9.757  1.00  0.00           C  
ATOM   1270  HA  PRO    91       8.222  -4.875 -10.263  1.00  0.00           H  
ATOM   1271  C   PRO    91       6.301  -3.863  -9.811  1.00  0.00           C  
ATOM   1272  O   PRO    91       5.194  -3.871  -9.282  1.00  0.00           O  
ATOM   1273  N   GLY    92       6.739  -2.785 -10.483  1.00  0.00           N  
ATOM   1274  H   GLY    92       7.384  -2.908 -11.250  1.00  0.00           H  
ATOM   1275  CA  GLY    92       6.097  -1.485 -10.631  1.00  0.00           C  
ATOM   1276  HA2 GLY    92       5.017  -1.620 -10.571  1.00  0.00           H  
ATOM   1277  HA3 GLY    92       6.343  -1.111 -11.624  1.00  0.00           H  
ATOM   1278  C   GLY    92       6.504  -0.417  -9.542  1.00  0.00           C  
ATOM   1279  O   GLY    92       5.760   0.551  -9.352  1.00  0.00           O  
ATOM   1280  N   THR    93       7.692  -0.495  -8.969  1.00  0.00           N  
ATOM   1281  H   THR    93       8.216  -1.319  -9.227  1.00  0.00           H  
ATOM   1282  CA  THR    93       8.286   0.497  -8.059  1.00  0.00           C  
ATOM   1283  HA  THR    93       7.836   1.470  -8.256  1.00  0.00           H  
ATOM   1284  CB  THR    93       8.130   0.183  -6.622  1.00  0.00           C  
ATOM   1285  HB  THR    93       8.539   1.004  -6.032  1.00  0.00           H  
ATOM   1286  CG2 THR    93       6.624   0.051  -6.352  1.00  0.00           C  
ATOM   1287 HG21 THR    93       6.447   0.182  -5.284  1.00  0.00           H  
ATOM   1288 HG22 THR    93       6.243  -0.832  -6.863  1.00  0.00           H  
ATOM   1289 HG23 THR    93       6.104   0.890  -6.816  1.00  0.00           H  
ATOM   1290  OG1 THR    93       8.718  -1.009  -6.230  1.00  0.00           O  
ATOM   1291  HG1 THR    93       8.984  -1.552  -6.975  1.00  0.00           H  
ATOM   1292  C   THR    93       9.794   0.732  -8.205  1.00  0.00           C  
ATOM   1293  O   THR    93      10.488  -0.184  -8.644  1.00  0.00           O  
ATOM   1294  N   TYR    94      10.308   1.887  -7.844  1.00  0.00           N  
ATOM   1295  H   TYR    94       9.681   2.634  -7.583  1.00  0.00           H  
ATOM   1296  CA  TYR    94      11.738   2.147  -7.879  1.00  0.00           C  
ATOM   1297  HA  TYR    94      12.099   1.300  -8.462  1.00  0.00           H  
ATOM   1298  CB  TYR    94      12.010   3.441  -8.717  1.00  0.00           C  
ATOM   1299  HB2 TYR    94      13.067   3.546  -8.962  1.00  0.00           H  
ATOM   1300  HB3 TYR    94      11.494   3.278  -9.663  1.00  0.00           H  
ATOM   1301  CG  TYR    94      11.546   4.742  -8.158  1.00  0.00           C  
ATOM   1302  CD1 TYR    94      12.327   5.493  -7.310  1.00  0.00           C  
ATOM   1303  HD1 TYR    94      13.189   4.979  -6.912  1.00  0.00           H  
ATOM   1304  CE1 TYR    94      11.967   6.758  -6.857  1.00  0.00           C  
ATOM   1305  HE1 TYR    94      12.476   7.194  -6.010  1.00  0.00           H  
ATOM   1306  CZ  TYR    94      10.790   7.327  -7.259  1.00  0.00           C  
ATOM   1307  OH  TYR    94      10.507   8.623  -6.953  1.00  0.00           O  
ATOM   1308  HH  TYR    94       9.932   9.020  -7.611  1.00  0.00           H  
ATOM   1309  CE2 TYR    94       9.907   6.552  -8.109  1.00  0.00           C  
ATOM   1310  HE2 TYR    94       8.964   6.998  -8.390  1.00  0.00           H  
ATOM   1311  CD2 TYR    94      10.316   5.278  -8.553  1.00  0.00           C  
ATOM   1312  HD2 TYR    94       9.737   4.633  -9.197  1.00  0.00           H  
ATOM   1313  C   TYR    94      12.353   2.270  -6.450  1.00  0.00           C  
ATOM   1314  O   TYR    94      11.652   2.660  -5.538  1.00  0.00           O  
ATOM   1315  N   LEU    95      13.638   1.933  -6.262  1.00  0.00           N  
ATOM   1316  H   LEU    95      14.179   1.679  -7.077  1.00  0.00           H  
ATOM   1317  CA  LEU    95      14.341   2.097  -5.010  1.00  0.00           C  
ATOM   1318  HA  LEU    95      13.667   1.738  -4.232  1.00  0.00           H  
ATOM   1319  CB  LEU    95      15.678   1.291  -5.039  1.00  0.00           C  
ATOM   1320  HB2 LEU    95      16.324   1.679  -5.826  1.00  0.00           H  
ATOM   1321  HB3 LEU    95      16.329   1.385  -4.170  1.00  0.00           H  
ATOM   1322  CG  LEU    95      15.567  -0.211  -5.298  1.00  0.00           C  
ATOM   1323  HG  LEU    95      14.768  -0.362  -6.024  1.00  0.00           H  
ATOM   1324  CD1 LEU    95      16.867  -0.683  -5.822  1.00  0.00           C  
ATOM   1325 HD11 LEU    95      16.886  -0.271  -6.831  1.00  0.00           H  
ATOM   1326 HD12 LEU    95      16.971  -1.756  -5.980  1.00  0.00           H  
ATOM   1327 HD13 LEU    95      17.702  -0.449  -5.163  1.00  0.00           H  
ATOM   1328  CD2 LEU    95      15.310  -0.960  -3.976  1.00  0.00           C  
ATOM   1329 HD21 LEU    95      14.319  -0.678  -3.622  1.00  0.00           H  
ATOM   1330 HD22 LEU    95      15.112  -2.007  -4.203  1.00  0.00           H  
ATOM   1331 HD23 LEU    95      16.100  -0.700  -3.271  1.00  0.00           H  
ATOM   1332  C   LEU    95      14.687   3.552  -4.737  1.00  0.00           C  
ATOM   1333  O   LEU    95      15.241   4.277  -5.600  1.00  0.00           O  
ATOM   1334  N   LEU    96      14.817   3.939  -3.461  1.00  0.00           N  
ATOM   1335  H   LEU    96      14.495   3.333  -2.720  1.00  0.00           H  
ATOM   1336  CA  LEU    96      15.670   5.093  -3.068  1.00  0.00           C  
ATOM   1337  HA  LEU    96      15.208   5.944  -3.569  1.00  0.00           H  
ATOM   1338  CB  LEU    96      15.444   5.394  -1.584  1.00  0.00           C  
ATOM   1339  HB2 LEU    96      16.071   6.248  -1.327  1.00  0.00           H  
ATOM   1340  HB3 LEU    96      15.633   4.527  -0.952  1.00  0.00           H  
ATOM   1341  CG  LEU    96      13.983   5.812  -1.096  1.00  0.00           C  
ATOM   1342  HG  LEU    96      13.256   5.000  -1.106  1.00  0.00           H  
ATOM   1343  CD1 LEU    96      14.106   6.286   0.365  1.00  0.00           C  
ATOM   1344 HD11 LEU    96      13.082   6.376   0.729  1.00  0.00           H  
ATOM   1345 HD12 LEU    96      14.643   7.232   0.430  1.00  0.00           H  
ATOM   1346 HD13 LEU    96      14.475   5.417   0.910  1.00  0.00           H  
ATOM   1347  CD2 LEU    96      13.427   6.967  -1.798  1.00  0.00           C  
ATOM   1348 HD21 LEU    96      13.012   6.590  -2.733  1.00  0.00           H  
ATOM   1349 HD22 LEU    96      12.685   7.353  -1.099  1.00  0.00           H  
ATOM   1350 HD23 LEU    96      14.256   7.650  -1.983  1.00  0.00           H  
ATOM   1351  C   LEU    96      17.103   5.094  -3.574  1.00  0.00           C  
ATOM   1352  O   LEU    96      17.829   4.105  -3.408  1.00  0.00           O  
ATOM   1353  N   GLN    97      17.603   6.164  -4.159  1.00  0.00           N  
ATOM   1354  H   GLN    97      17.082   7.017  -4.021  1.00  0.00           H  
ATOM   1355  CA  GLN    97      18.991   6.129  -4.689  1.00  0.00           C  
ATOM   1356  HA  GLN    97      19.121   5.142  -5.134  1.00  0.00           H  
ATOM   1357  CB  GLN    97      18.945   7.126  -5.857  1.00  0.00           C  
ATOM   1358  HB2 GLN    97      20.001   7.178  -6.119  1.00  0.00           H  
ATOM   1359  HB3 GLN    97      18.797   8.152  -5.519  1.00  0.00           H  
ATOM   1360  CG  GLN    97      18.025   6.782  -7.062  1.00  0.00           C  
ATOM   1361  HG2 GLN    97      16.989   6.871  -6.734  1.00  0.00           H  
ATOM   1362  HG3 GLN    97      18.198   7.496  -7.867  1.00  0.00           H  
ATOM   1363  CD  GLN    97      18.217   5.376  -7.638  1.00  0.00           C  
ATOM   1364  OE1 GLN    97      19.310   4.996  -8.024  1.00  0.00           O  
ATOM   1365  NE2 GLN    97      17.201   4.465  -7.657  1.00  0.00           N  
ATOM   1366 HE21 GLN    97      16.330   4.604  -7.165  1.00  0.00           H  
ATOM   1367 HE22 GLN    97      17.450   3.501  -7.824  1.00  0.00           H  
ATOM   1368  C   GLN    97      20.055   6.403  -3.578  1.00  0.00           C  
ATOM   1369  O   GLN    97      21.101   5.813  -3.475  1.00  0.00           O  
ATOM   1370  N   ASP    98      19.583   7.266  -2.714  1.00  0.00           N  
ATOM   1371  H   ASP    98      18.700   7.679  -2.979  1.00  0.00           H  
ATOM   1372  CA  ASP    98      20.220   7.809  -1.561  1.00  0.00           C  
ATOM   1373  HA  ASP    98      20.911   7.126  -1.066  1.00  0.00           H  
ATOM   1374  CB  ASP    98      21.056   9.050  -1.892  1.00  0.00           C  
ATOM   1375  HB2 ASP    98      21.562   8.923  -2.849  1.00  0.00           H  
ATOM   1376  HB3 ASP    98      20.418   9.860  -2.248  1.00  0.00           H  
ATOM   1377  CG  ASP    98      21.936   9.678  -0.800  1.00  0.00           C  
ATOM   1378  OD1 ASP    98      22.418  10.851  -0.950  1.00  0.00           O  
ATOM   1379  OD2 ASP    98      22.127   9.074   0.357  1.00  0.00           O  
ATOM   1380  C   ASP    98      19.135   7.994  -0.507  1.00  0.00           C  
ATOM   1381  O   ASP    98      17.974   7.794  -0.753  1.00  0.00           O  
ATOM   1382  N   GLY    99      19.508   8.360   0.774  1.00  0.00           N  
ATOM   1383  H   GLY    99      20.501   8.485   0.904  1.00  0.00           H  
ATOM   1384  CA  GLY    99      18.587   8.568   1.982  1.00  0.00           C  
ATOM   1385  HA2 GLY    99      17.728   9.181   1.707  1.00  0.00           H  
ATOM   1386  HA3 GLY    99      19.152   9.237   2.631  1.00  0.00           H  
ATOM   1387  C   GLY    99      18.263   7.256   2.747  1.00  0.00           C  
ATOM   1388  O   GLY    99      18.117   7.399   3.957  1.00  0.00           O  
ATOM   1389  N   TYR   100      18.284   5.994   2.166  1.00  0.00           N  
ATOM   1390  H   TYR   100      18.582   6.009   1.201  1.00  0.00           H  
ATOM   1391  CA  TYR   100      17.893   4.698   2.831  1.00  0.00           C  
ATOM   1392  HA  TYR   100      16.902   4.788   3.276  1.00  0.00           H  
ATOM   1393  CB  TYR   100      17.937   3.657   1.706  1.00  0.00           C  
ATOM   1394  HB2 TYR   100      17.177   3.956   0.984  1.00  0.00           H  
ATOM   1395  HB3 TYR   100      17.633   2.760   2.246  1.00  0.00           H  
ATOM   1396  CG  TYR   100      19.291   3.471   1.049  1.00  0.00           C  
ATOM   1397  CD1 TYR   100      20.202   2.599   1.640  1.00  0.00           C  
ATOM   1398  HD1 TYR   100      19.824   1.989   2.447  1.00  0.00           H  
ATOM   1399  CE1 TYR   100      21.550   2.406   1.154  1.00  0.00           C  
ATOM   1400  HE1 TYR   100      22.274   1.748   1.609  1.00  0.00           H  
ATOM   1401  CZ  TYR   100      21.952   3.070  -0.011  1.00  0.00           C  
ATOM   1402  OH  TYR   100      23.283   2.990  -0.451  1.00  0.00           O  
ATOM   1403  HH  TYR   100      23.941   2.589   0.121  1.00  0.00           H  
ATOM   1404  CE2 TYR   100      21.002   3.899  -0.619  1.00  0.00           C  
ATOM   1405  HE2 TYR   100      21.264   4.476  -1.494  1.00  0.00           H  
ATOM   1406  CD2 TYR   100      19.664   4.066  -0.106  1.00  0.00           C  
ATOM   1407  HD2 TYR   100      18.962   4.656  -0.677  1.00  0.00           H  
ATOM   1408  C   TYR   100      18.674   4.281   4.056  1.00  0.00           C  
ATOM   1409  O   TYR   100      18.241   3.343   4.729  1.00  0.00           O  
ATOM   1410  N   ALA   101      19.767   4.988   4.316  1.00  0.00           N  
ATOM   1411  H   ALA   101      20.049   5.724   3.684  1.00  0.00           H  
ATOM   1412  CA  ALA   101      20.564   4.818   5.486  1.00  0.00           C  
ATOM   1413  HA  ALA   101      19.890   4.525   6.291  1.00  0.00           H  
ATOM   1414  CB  ALA   101      21.629   3.777   5.170  1.00  0.00           C  
ATOM   1415  HB1 ALA   101      22.211   3.594   6.074  1.00  0.00           H  
ATOM   1416  HB2 ALA   101      21.076   2.912   4.804  1.00  0.00           H  
ATOM   1417  HB3 ALA   101      22.257   4.119   4.347  1.00  0.00           H  
ATOM   1418  C   ALA   101      21.313   6.065   6.053  1.00  0.00           C  
ATOM   1419  O   ALA   101      21.539   6.899   5.224  1.00  0.00           O  
ATOM   1420  N   PHE   102      21.563   6.158   7.391  1.00  0.00           N  
ATOM   1421  H   PHE   102      21.410   5.253   7.813  1.00  0.00           H  
ATOM   1422  CA  PHE   102      22.521   7.028   8.108  1.00  0.00           C  
ATOM   1423  HA  PHE   102      22.630   7.947   7.532  1.00  0.00           H  
ATOM   1424  CB  PHE   102      21.947   7.410   9.438  1.00  0.00           C  
ATOM   1425  HB2 PHE   102      20.888   7.668   9.419  1.00  0.00           H  
ATOM   1426  HB3 PHE   102      22.165   6.613  10.148  1.00  0.00           H  
ATOM   1427  CG  PHE   102      22.617   8.656  10.016  1.00  0.00           C  
ATOM   1428  CD1 PHE   102      23.332   8.650  11.277  1.00  0.00           C  
ATOM   1429  HD1 PHE   102      23.619   7.740  11.781  1.00  0.00           H  
ATOM   1430  CE1 PHE   102      23.848   9.846  11.827  1.00  0.00           C  
ATOM   1431  HE1 PHE   102      24.509   9.878  12.681  1.00  0.00           H  
ATOM   1432  CZ  PHE   102      23.566  11.091  11.167  1.00  0.00           C  
ATOM   1433  HZ  PHE   102      24.026  11.968  11.600  1.00  0.00           H  
ATOM   1434  CE2 PHE   102      22.771  11.102   9.998  1.00  0.00           C  
ATOM   1435  HE2 PHE   102      22.478  12.068   9.613  1.00  0.00           H  
ATOM   1436  CD2 PHE   102      22.379   9.913   9.361  1.00  0.00           C  
ATOM   1437  HD2 PHE   102      21.757   9.989   8.481  1.00  0.00           H  
ATOM   1438  C   PHE   102      23.903   6.343   8.131  1.00  0.00           C  
ATOM   1439  O   PHE   102      23.820   5.114   8.285  1.00  0.00           O  
ATOM   1440  N   PRO   103      25.069   7.015   8.248  1.00  0.00           N  
ATOM   1441  CD  PRO   103      25.356   8.415   8.121  1.00  0.00           C  
ATOM   1442  HD2 PRO   103      25.509   8.988   9.036  1.00  0.00           H  
ATOM   1443  HD3 PRO   103      24.660   9.038   7.559  1.00  0.00           H  
ATOM   1444  CG  PRO   103      26.763   8.472   7.573  1.00  0.00           C  
ATOM   1445  HG2 PRO   103      26.683   8.391   6.489  1.00  0.00           H  
ATOM   1446  HG3 PRO   103      27.331   9.363   7.843  1.00  0.00           H  
ATOM   1447  CB  PRO   103      27.428   7.300   8.291  1.00  0.00           C  
ATOM   1448  HB2 PRO   103      27.729   7.608   9.292  1.00  0.00           H  
ATOM   1449  HB3 PRO   103      28.401   7.016   7.888  1.00  0.00           H  
ATOM   1450  CA  PRO   103      26.334   6.307   8.311  1.00  0.00           C  
ATOM   1451  HA  PRO   103      26.410   5.780   7.360  1.00  0.00           H  
ATOM   1452  C   PRO   103      26.447   5.309   9.505  1.00  0.00           C  
ATOM   1453  O   PRO   103      26.197   5.684  10.663  1.00  0.00           O  
ATOM   1454  N   GLY   104      27.008   4.108   9.220  1.00  0.00           N  
ATOM   1455  H   GLY   104      27.489   3.973   8.343  1.00  0.00           H  
ATOM   1456  CA  GLY   104      27.159   3.113  10.168  1.00  0.00           C  
ATOM   1457  HA2 GLY   104      27.955   2.453   9.824  1.00  0.00           H  
ATOM   1458  HA3 GLY   104      27.440   3.526  11.137  1.00  0.00           H  
ATOM   1459  C   GLY   104      25.877   2.290  10.441  1.00  0.00           C  
ATOM   1460  O   GLY   104      25.847   1.213  11.026  1.00  0.00           O  
ATOM   1461  N   GLU   105      24.708   2.771   9.984  1.00  0.00           N  
ATOM   1462  H   GLU   105      24.751   3.609   9.422  1.00  0.00           H  
ATOM   1463  CA  GLU   105      23.494   1.981  10.077  1.00  0.00           C  
ATOM   1464  HA  GLU   105      23.449   1.340  10.957  1.00  0.00           H  
ATOM   1465  CB  GLU   105      22.279   2.973  10.088  1.00  0.00           C  
ATOM   1466  HB2 GLU   105      21.359   2.389  10.056  1.00  0.00           H  
ATOM   1467  HB3 GLU   105      22.377   3.578   9.187  1.00  0.00           H  
ATOM   1468  CG  GLU   105      22.264   3.942  11.322  1.00  0.00           C  
ATOM   1469  HG2 GLU   105      23.150   4.572  11.244  1.00  0.00           H  
ATOM   1470  HG3 GLU   105      21.418   4.627  11.259  1.00  0.00           H  
ATOM   1471  CD  GLU   105      22.320   3.331  12.737  1.00  0.00           C  
ATOM   1472  OE1 GLU   105      23.234   3.405  13.597  1.00  0.00           O  
ATOM   1473  OE2 GLU   105      21.333   2.582  12.964  1.00  0.00           O  
ATOM   1474  C   GLU   105      23.410   0.954   8.850  1.00  0.00           C  
ATOM   1475  O   GLU   105      23.916   1.194   7.745  1.00  0.00           O  
ATOM   1476  N   ASP   106      22.647  -0.076   8.983  1.00  0.00           N  
ATOM   1477  H   ASP   106      22.080  -0.143   9.816  1.00  0.00           H  
ATOM   1478  CA  ASP   106      22.342  -1.030   7.896  1.00  0.00           C  
ATOM   1479  HA  ASP   106      23.216  -1.204   7.268  1.00  0.00           H  
ATOM   1480  CB  ASP   106      21.838  -2.336   8.609  1.00  0.00           C  
ATOM   1481  HB2 ASP   106      21.602  -2.987   7.768  1.00  0.00           H  
ATOM   1482  HB3 ASP   106      20.961  -2.020   9.175  1.00  0.00           H  
ATOM   1483  CG  ASP   106      23.000  -3.032   9.424  1.00  0.00           C  
ATOM   1484  OD1 ASP   106      22.641  -3.451  10.553  1.00  0.00           O  
ATOM   1485  OD2 ASP   106      24.151  -2.969   8.945  1.00  0.00           O  
ATOM   1486  C   ASP   106      21.189  -0.407   7.060  1.00  0.00           C  
ATOM   1487  O   ASP   106      21.191  -0.541   5.813  1.00  0.00           O  
ATOM   1488  N   GLY   107      20.312   0.439   7.689  1.00  0.00           N  
ATOM   1489  H   GLY   107      20.342   0.488   8.697  1.00  0.00           H  
ATOM   1490  CA  GLY   107      19.208   1.167   6.979  1.00  0.00           C  
ATOM   1491  HA2 GLY   107      18.916   2.092   7.477  1.00  0.00           H  
ATOM   1492  HA3 GLY   107      19.511   1.412   5.961  1.00  0.00           H  
ATOM   1493  C   GLY   107      17.949   0.336   6.767  1.00  0.00           C  
ATOM   1494  O   GLY   107      17.888  -0.860   7.187  1.00  0.00           O  
ATOM   1495  N   MET   108      17.038   0.841   5.934  1.00  0.00           N  
ATOM   1496  H   MET   108      17.290   1.707   5.478  1.00  0.00           H  
ATOM   1497  CA  MET   108      15.808   0.136   5.431  1.00  0.00           C  
ATOM   1498  HA  MET   108      15.808  -0.852   5.891  1.00  0.00           H  
ATOM   1499  CB  MET   108      14.615   0.866   6.046  1.00  0.00           C  
ATOM   1500  HB2 MET   108      14.644   1.943   5.877  1.00  0.00           H  
ATOM   1501  HB3 MET   108      14.696   0.775   7.129  1.00  0.00           H  
ATOM   1502  CG  MET   108      13.318   0.221   5.580  1.00  0.00           C  
ATOM   1503  HG2 MET   108      13.142   0.394   4.519  1.00  0.00           H  
ATOM   1504  HG3 MET   108      13.242  -0.830   5.861  1.00  0.00           H  
ATOM   1505  SD  MET   108      11.821   1.021   6.305  1.00  0.00           S  
ATOM   1506  CE  MET   108      11.166   1.934   4.926  1.00  0.00           C  
ATOM   1507  HE1 MET   108      10.590   1.326   4.229  1.00  0.00           H  
ATOM   1508  HE2 MET   108      11.984   2.451   4.425  1.00  0.00           H  
ATOM   1509  HE3 MET   108      10.479   2.725   5.227  1.00  0.00           H  
ATOM   1510  C   MET   108      15.985   0.060   3.895  1.00  0.00           C  
ATOM   1511  O   MET   108      15.409   0.819   3.071  1.00  0.00           O  
ATOM   1512  N   PRO   109      16.838  -0.839   3.375  1.00  0.00           N  
ATOM   1513  CD  PRO   109      17.360  -2.008   4.060  1.00  0.00           C  
ATOM   1514  HD2 PRO   109      17.977  -1.770   4.927  1.00  0.00           H  
ATOM   1515  HD3 PRO   109      16.619  -2.796   4.195  1.00  0.00           H  
ATOM   1516  CG  PRO   109      18.215  -2.724   3.052  1.00  0.00           C  
ATOM   1517  HG2 PRO   109      17.531  -3.401   2.541  1.00  0.00           H  
ATOM   1518  HG3 PRO   109      19.038  -3.273   3.508  1.00  0.00           H  
ATOM   1519  CB  PRO   109      18.679  -1.654   2.159  1.00  0.00           C  
ATOM   1520  HB2 PRO   109      18.906  -2.046   1.167  1.00  0.00           H  
ATOM   1521  HB3 PRO   109      19.527  -1.143   2.613  1.00  0.00           H  
ATOM   1522  CA  PRO   109      17.487  -0.638   2.106  1.00  0.00           C  
ATOM   1523  HA  PRO   109      17.871   0.381   2.072  1.00  0.00           H  
ATOM   1524  C   PRO   109      16.588  -0.873   0.923  1.00  0.00           C  
ATOM   1525  O   PRO   109      17.031  -0.517  -0.189  1.00  0.00           O  
ATOM   1526  N   VAL   110      15.447  -1.584   1.043  1.00  0.00           N  
ATOM   1527  H   VAL   110      15.199  -1.952   1.951  1.00  0.00           H  
ATOM   1528  CA  VAL   110      14.469  -1.820  -0.083  1.00  0.00           C  
ATOM   1529  HA  VAL   110      14.997  -1.556  -0.999  1.00  0.00           H  
ATOM   1530  CB  VAL   110      14.170  -3.331  -0.243  1.00  0.00           C  
ATOM   1531  HB  VAL   110      13.363  -3.571   0.449  1.00  0.00           H  
ATOM   1532  CG1 VAL   110      13.716  -3.611  -1.747  1.00  0.00           C  
ATOM   1533 HG11 VAL   110      13.554  -4.681  -1.879  1.00  0.00           H  
ATOM   1534 HG12 VAL   110      14.606  -3.350  -2.319  1.00  0.00           H  
ATOM   1535 HG13 VAL   110      12.882  -2.975  -2.044  1.00  0.00           H  
ATOM   1536  CG2 VAL   110      15.298  -4.409   0.024  1.00  0.00           C  
ATOM   1537 HG21 VAL   110      16.070  -4.325  -0.741  1.00  0.00           H  
ATOM   1538 HG22 VAL   110      15.827  -4.160   0.944  1.00  0.00           H  
ATOM   1539 HG23 VAL   110      14.887  -5.418   0.065  1.00  0.00           H  
ATOM   1540  C   VAL   110      13.240  -0.802   0.018  1.00  0.00           C  
ATOM   1541  O   VAL   110      12.134  -1.038  -0.349  1.00  0.00           O  
ATOM   1542  N   ALA   111      13.506   0.421   0.433  1.00  0.00           N  
ATOM   1543  H   ALA   111      14.469   0.632   0.652  1.00  0.00           H  
ATOM   1544  CA  ALA   111      12.498   1.445   0.401  1.00  0.00           C  
ATOM   1545  HA  ALA   111      11.555   1.005   0.724  1.00  0.00           H  
ATOM   1546  CB  ALA   111      12.989   2.553   1.353  1.00  0.00           C  
ATOM   1547  HB1 ALA   111      12.269   3.365   1.446  1.00  0.00           H  
ATOM   1548  HB2 ALA   111      13.028   2.189   2.380  1.00  0.00           H  
ATOM   1549  HB3 ALA   111      13.893   3.119   1.127  1.00  0.00           H  
ATOM   1550  C   ALA   111      12.247   1.930  -0.975  1.00  0.00           C  
ATOM   1551  O   ALA   111      13.155   2.334  -1.677  1.00  0.00           O  
ATOM   1552  N   ALA   112      10.966   1.834  -1.370  1.00  0.00           N  
ATOM   1553  H   ALA   112      10.221   1.660  -0.711  1.00  0.00           H  
ATOM   1554  CA  ALA   112      10.529   1.914  -2.786  1.00  0.00           C  
ATOM   1555  HA  ALA   112      11.330   2.460  -3.284  1.00  0.00           H  
ATOM   1556  CB  ALA   112      10.464   0.486  -3.367  1.00  0.00           C  
ATOM   1557  HB1 ALA   112      10.129   0.683  -4.385  1.00  0.00           H  
ATOM   1558  HB2 ALA   112       9.853  -0.143  -2.720  1.00  0.00           H  
ATOM   1559  HB3 ALA   112      11.435  -0.009  -3.399  1.00  0.00           H  
ATOM   1560  C   ALA   112       9.344   2.841  -2.946  1.00  0.00           C  
ATOM   1561  O   ALA   112       8.792   3.342  -1.965  1.00  0.00           O  
ATOM   1562  N   MET   113       8.916   3.227  -4.199  1.00  0.00           N  
ATOM   1563  H   MET   113       9.258   2.666  -4.967  1.00  0.00           H  
ATOM   1564  CA  MET   113       8.045   4.347  -4.593  1.00  0.00           C  
ATOM   1565  HA  MET   113       7.198   4.317  -3.907  1.00  0.00           H  
ATOM   1566  CB  MET   113       8.918   5.659  -4.591  1.00  0.00           C  
ATOM   1567  HB2 MET   113       8.421   6.438  -5.169  1.00  0.00           H  
ATOM   1568  HB3 MET   113       9.868   5.548  -5.114  1.00  0.00           H  
ATOM   1569  CG  MET   113       9.323   6.191  -3.239  1.00  0.00           C  
ATOM   1570  HG2 MET   113       8.462   6.298  -2.579  1.00  0.00           H  
ATOM   1571  HG3 MET   113       9.912   5.435  -2.719  1.00  0.00           H  
ATOM   1572  SD  MET   113      10.247   7.643  -3.319  1.00  0.00           S  
ATOM   1573  CE  MET   113      10.038   8.507  -1.702  1.00  0.00           C  
ATOM   1574  HE1 MET   113      10.579   9.450  -1.624  1.00  0.00           H  
ATOM   1575  HE2 MET   113      10.379   7.764  -0.981  1.00  0.00           H  
ATOM   1576  HE3 MET   113       8.981   8.754  -1.601  1.00  0.00           H  
ATOM   1577  C   MET   113       7.530   4.199  -6.044  1.00  0.00           C  
ATOM   1578  O   MET   113       8.187   3.481  -6.791  1.00  0.00           O  
ATOM   1579  N   SER   114       6.418   4.826  -6.419  1.00  0.00           N  
ATOM   1580  H   SER   114       5.730   5.240  -5.807  1.00  0.00           H  
ATOM   1581  CA  SER   114       5.871   4.967  -7.818  1.00  0.00           C  
ATOM   1582  HA  SER   114       6.531   4.525  -8.564  1.00  0.00           H  
ATOM   1583  CB  SER   114       4.428   4.337  -7.951  1.00  0.00           C  
ATOM   1584  HB2 SER   114       3.923   4.524  -8.899  1.00  0.00           H  
ATOM   1585  HB3 SER   114       3.798   4.717  -7.146  1.00  0.00           H  
ATOM   1586  OG  SER   114       4.501   2.900  -7.766  1.00  0.00           O  
ATOM   1587  HG  SER   114       4.638   2.455  -8.606  1.00  0.00           H  
ATOM   1588  C   SER   114       5.685   6.459  -8.042  1.00  0.00           C  
ATOM   1589  O   SER   114       5.758   7.227  -7.053  1.00  0.00           O  
ATOM   1590  N   SER   115       5.331   6.907  -9.315  1.00  0.00           N  
ATOM   1591  H   SER   115       5.024   6.217  -9.985  1.00  0.00           H  
ATOM   1592  CA  SER   115       4.895   8.319  -9.538  1.00  0.00           C  
ATOM   1593  HA  SER   115       4.208   8.504  -8.712  1.00  0.00           H  
ATOM   1594  CB  SER   115       6.167   9.220  -9.467  1.00  0.00           C  
ATOM   1595  HB2 SER   115       6.074   9.983 -10.239  1.00  0.00           H  
ATOM   1596  HB3 SER   115       7.102   8.724  -9.727  1.00  0.00           H  
ATOM   1597  OG  SER   115       6.169   9.995  -8.285  1.00  0.00           O  
ATOM   1598  HG  SER   115       5.226  10.162  -8.225  1.00  0.00           H  
ATOM   1599  C   SER   115       4.136   8.513 -10.776  1.00  0.00           C  
ATOM   1600  O   SER   115       4.708   8.510 -11.873  1.00  0.00           O  
ATOM   1601  N   ASN   116       2.806   8.467 -10.671  1.00  0.00           N  
ATOM   1602  H   ASN   116       2.294   8.569  -9.807  1.00  0.00           H  
ATOM   1603  CA  ASN   116       1.928   8.311 -11.864  1.00  0.00           C  
ATOM   1604  HA  ASN   116       2.323   8.873 -12.710  1.00  0.00           H  
ATOM   1605  CB  ASN   116       1.826   6.864 -12.349  1.00  0.00           C  
ATOM   1606  HB2 ASN   116       2.643   6.432 -12.927  1.00  0.00           H  
ATOM   1607  HB3 ASN   116       0.975   6.913 -13.028  1.00  0.00           H  
ATOM   1608  CG  ASN   116       1.454   5.907 -11.240  1.00  0.00           C  
ATOM   1609  OD1 ASN   116       2.342   5.409 -10.564  1.00  0.00           O  
ATOM   1610  ND2 ASN   116       0.198   5.594 -10.955  1.00  0.00           N  
ATOM   1611 HD21 ASN   116      -0.505   5.843 -11.636  1.00  0.00           H  
ATOM   1612 HD22 ASN   116       0.031   4.922 -10.221  1.00  0.00           H  
ATOM   1613  C   ASN   116       0.486   8.851 -11.450  1.00  0.00           C  
ATOM   1614  O   ASN   116       0.275   8.908 -10.255  1.00  0.00           O  
ATOM   1615  N   VAL   117      -0.414   9.048 -12.359  1.00  0.00           N  
ATOM   1616  H   VAL   117      -0.141   8.938 -13.325  1.00  0.00           H  
ATOM   1617  CA  VAL   117      -1.841   9.185 -11.995  1.00  0.00           C  
ATOM   1618  HA  VAL   117      -2.059   9.921 -11.221  1.00  0.00           H  
ATOM   1619  CB  VAL   117      -2.559   9.592 -13.268  1.00  0.00           C  
ATOM   1620  HB  VAL   117      -2.351   8.861 -14.049  1.00  0.00           H  
ATOM   1621  CG1 VAL   117      -4.126   9.547 -13.077  1.00  0.00           C  
ATOM   1622 HG11 VAL   117      -4.390   8.524 -12.812  1.00  0.00           H  
ATOM   1623 HG12 VAL   117      -4.655   9.797 -13.997  1.00  0.00           H  
ATOM   1624 HG13 VAL   117      -4.360  10.251 -12.278  1.00  0.00           H  
ATOM   1625  CG2 VAL   117      -2.159  10.994 -13.825  1.00  0.00           C  
ATOM   1626 HG21 VAL   117      -1.108  11.169 -14.058  1.00  0.00           H  
ATOM   1627 HG22 VAL   117      -2.652  11.261 -14.760  1.00  0.00           H  
ATOM   1628 HG23 VAL   117      -2.493  11.741 -13.105  1.00  0.00           H  
ATOM   1629  C   VAL   117      -2.333   7.762 -11.525  1.00  0.00           C  
ATOM   1630  O   VAL   117      -2.306   6.774 -12.301  1.00  0.00           O  
ATOM   1631  N   GLY   118      -2.917   7.688 -10.324  1.00  0.00           N  
ATOM   1632  H   GLY   118      -2.678   8.457  -9.715  1.00  0.00           H  
ATOM   1633  CA  GLY   118      -3.335   6.440  -9.626  1.00  0.00           C  
ATOM   1634  HA2 GLY   118      -4.374   6.489  -9.301  1.00  0.00           H  
ATOM   1635  HA3 GLY   118      -3.214   5.577 -10.280  1.00  0.00           H  
ATOM   1636  C   GLY   118      -2.589   6.076  -8.298  1.00  0.00           C  
ATOM   1637  O   GLY   118      -3.110   5.235  -7.524  1.00  0.00           O  
ATOM   1638  N   GLY   119      -1.373   6.583  -8.050  1.00  0.00           N  
ATOM   1639  H   GLY   119      -1.024   7.258  -8.715  1.00  0.00           H  
ATOM   1640  CA  GLY   119      -0.525   6.101  -6.984  1.00  0.00           C  
ATOM   1641  HA2 GLY   119       0.401   6.675  -7.007  1.00  0.00           H  
ATOM   1642  HA3 GLY   119      -1.059   6.317  -6.059  1.00  0.00           H  
ATOM   1643  C   GLY   119      -0.120   4.664  -7.128  1.00  0.00           C  
ATOM   1644  O   GLY   119      -0.293   4.154  -8.257  1.00  0.00           O  
ATOM   1645  N   MET   120       0.274   3.968  -6.077  1.00  0.00           N  
ATOM   1646  H   MET   120       0.481   4.560  -5.285  1.00  0.00           H  
ATOM   1647  CA  MET   120       0.856   2.605  -6.069  1.00  0.00           C  
ATOM   1648  HA  MET   120       1.581   2.488  -6.875  1.00  0.00           H  
ATOM   1649  CB  MET   120       1.554   2.267  -4.680  1.00  0.00           C  
ATOM   1650  HB2 MET   120       0.871   2.610  -3.903  1.00  0.00           H  
ATOM   1651  HB3 MET   120       1.756   1.196  -4.652  1.00  0.00           H  
ATOM   1652  CG  MET   120       2.905   2.992  -4.499  1.00  0.00           C  
ATOM   1653  HG2 MET   120       3.429   2.707  -5.411  1.00  0.00           H  
ATOM   1654  HG3 MET   120       2.834   4.079  -4.453  1.00  0.00           H  
ATOM   1655  SD  MET   120       3.686   2.391  -2.965  1.00  0.00           S  
ATOM   1656  CE  MET   120       3.011   3.757  -1.949  1.00  0.00           C  
ATOM   1657  HE1 MET   120       3.288   4.737  -2.338  1.00  0.00           H  
ATOM   1658  HE2 MET   120       3.313   3.751  -0.902  1.00  0.00           H  
ATOM   1659  HE3 MET   120       1.941   3.553  -1.998  1.00  0.00           H  
ATOM   1660  C   MET   120      -0.279   1.585  -6.405  1.00  0.00           C  
ATOM   1661  O   MET   120      -0.009   0.529  -6.934  1.00  0.00           O  
ATOM   1662  N   ALA   121      -1.538   1.966  -6.125  1.00  0.00           N  
ATOM   1663  H   ALA   121      -1.712   2.778  -5.550  1.00  0.00           H  
ATOM   1664  CA  ALA   121      -2.686   1.245  -6.635  1.00  0.00           C  
ATOM   1665  HA  ALA   121      -2.669   0.219  -6.267  1.00  0.00           H  
ATOM   1666  CB  ALA   121      -4.009   1.850  -6.098  1.00  0.00           C  
ATOM   1667  HB1 ALA   121      -4.209   2.857  -6.465  1.00  0.00           H  
ATOM   1668  HB2 ALA   121      -3.912   1.945  -5.016  1.00  0.00           H  
ATOM   1669  HB3 ALA   121      -4.855   1.194  -6.304  1.00  0.00           H  
ATOM   1670  C   ALA   121      -2.693   0.984  -8.146  1.00  0.00           C  
ATOM   1671  O   ALA   121      -3.233   0.032  -8.559  1.00  0.00           O  
ATOM   1672  N   ALA   122      -2.063   1.874  -8.933  1.00  0.00           N  
ATOM   1673  H   ALA   122      -1.614   2.686  -8.535  1.00  0.00           H  
ATOM   1674  CA  ALA   122      -1.961   1.548 -10.386  1.00  0.00           C  
ATOM   1675  HA  ALA   122      -2.970   1.358 -10.752  1.00  0.00           H  
ATOM   1676  CB  ALA   122      -1.435   2.768 -11.230  1.00  0.00           C  
ATOM   1677  HB1 ALA   122      -1.405   2.515 -12.290  1.00  0.00           H  
ATOM   1678  HB2 ALA   122      -0.377   2.960 -11.051  1.00  0.00           H  
ATOM   1679  HB3 ALA   122      -2.050   3.660 -11.115  1.00  0.00           H  
ATOM   1680  C   ALA   122      -1.087   0.289 -10.603  1.00  0.00           C  
ATOM   1681  O   ALA   122      -1.277  -0.290 -11.648  1.00  0.00           O  
ATOM   1682  N   HID   123      -0.308  -0.176  -9.589  1.00  0.00           N  
ATOM   1683  H   HID   123      -0.213   0.320  -8.714  1.00  0.00           H  
ATOM   1684  CA  HID   123       0.737  -1.246  -9.775  1.00  0.00           C  
ATOM   1685  HA  HID   123       0.649  -1.531 -10.823  1.00  0.00           H  
ATOM   1686  CB  HID   123       2.131  -0.591  -9.641  1.00  0.00           C  
ATOM   1687  HB2 HID   123       2.339  -0.167  -8.658  1.00  0.00           H  
ATOM   1688  HB3 HID   123       2.951  -1.309  -9.635  1.00  0.00           H  
ATOM   1689  CG  HID   123       2.279   0.483 -10.774  1.00  0.00           C  
ATOM   1690  ND1 HID   123       2.590   0.222 -12.103  1.00  0.00           N  
ATOM   1691  HD1 HID   123       2.666  -0.686 -12.538  1.00  0.00           H  
ATOM   1692  CE1 HID   123       2.596   1.435 -12.714  1.00  0.00           C  
ATOM   1693  HE1 HID   123       3.025   1.505 -13.703  1.00  0.00           H  
ATOM   1694  NE2 HID   123       2.304   2.426 -11.890  1.00  0.00           N  
ATOM   1695  CD2 HID   123       2.028   1.795 -10.728  1.00  0.00           C  
ATOM   1696  HD2 HID   123       1.745   2.287  -9.809  1.00  0.00           H  
ATOM   1697  C   HID   123       0.355  -2.542  -9.019  1.00  0.00           C  
ATOM   1698  O   HID   123       0.874  -3.571  -9.392  1.00  0.00           O  
ATOM   1699  N   TRP   124      -0.505  -2.452  -8.056  1.00  0.00           N  
ATOM   1700  H   TRP   124      -0.919  -1.536  -7.951  1.00  0.00           H  
ATOM   1701  CA  TRP   124      -0.735  -3.383  -6.936  1.00  0.00           C  
ATOM   1702  HA  TRP   124       0.286  -3.621  -6.637  1.00  0.00           H  
ATOM   1703  CB  TRP   124      -1.513  -2.556  -5.912  1.00  0.00           C  
ATOM   1704  HB2 TRP   124      -1.446  -2.926  -4.889  1.00  0.00           H  
ATOM   1705  HB3 TRP   124      -1.186  -1.517  -5.931  1.00  0.00           H  
ATOM   1706  CG  TRP   124      -2.989  -2.330  -6.152  1.00  0.00           C  
ATOM   1707  CD1 TRP   124      -3.677  -2.531  -7.313  1.00  0.00           C  
ATOM   1708  HD1 TRP   124      -3.208  -2.775  -8.255  1.00  0.00           H  
ATOM   1709  NE1 TRP   124      -4.954  -2.110  -7.195  1.00  0.00           N  
ATOM   1710  HE1 TRP   124      -5.628  -2.175  -7.944  1.00  0.00           H  
ATOM   1711  CE2 TRP   124      -5.251  -1.714  -5.913  1.00  0.00           C  
ATOM   1712  CZ2 TRP   124      -6.416  -1.297  -5.329  1.00  0.00           C  
ATOM   1713  HZ2 TRP   124      -7.274  -1.233  -5.983  1.00  0.00           H  
ATOM   1714  CH2 TRP   124      -6.429  -0.919  -3.965  1.00  0.00           C  
ATOM   1715  HH2 TRP   124      -7.329  -0.628  -3.443  1.00  0.00           H  
ATOM   1716  CZ3 TRP   124      -5.252  -1.040  -3.312  1.00  0.00           C  
ATOM   1717  HZ3 TRP   124      -5.140  -0.814  -2.262  1.00  0.00           H  
ATOM   1718  CE3 TRP   124      -4.062  -1.593  -3.899  1.00  0.00           C  
ATOM   1719  HE3 TRP   124      -3.117  -1.615  -3.376  1.00  0.00           H  
ATOM   1720  CD2 TRP   124      -4.033  -1.835  -5.240  1.00  0.00           C  
ATOM   1721  C   TRP   124      -1.314  -4.725  -7.226  1.00  0.00           C  
ATOM   1722  O   TRP   124      -1.992  -4.954  -8.203  1.00  0.00           O  
ATOM   1723  N   THR   125      -1.216  -5.586  -6.188  1.00  0.00           N  
ATOM   1724  H   THR   125      -0.814  -5.214  -5.339  1.00  0.00           H  
ATOM   1725  CA  THR   125      -2.169  -6.648  -5.881  1.00  0.00           C  
ATOM   1726  HA  THR   125      -2.755  -6.717  -6.798  1.00  0.00           H  
ATOM   1727  CB  THR   125      -1.474  -7.987  -5.648  1.00  0.00           C  
ATOM   1728  HB  THR   125      -2.275  -8.669  -5.361  1.00  0.00           H  
ATOM   1729  CG2 THR   125      -0.673  -8.602  -6.815  1.00  0.00           C  
ATOM   1730 HG21 THR   125      -1.324  -8.698  -7.684  1.00  0.00           H  
ATOM   1731 HG22 THR   125       0.281  -8.106  -6.990  1.00  0.00           H  
ATOM   1732 HG23 THR   125      -0.485  -9.616  -6.463  1.00  0.00           H  
ATOM   1733  OG1 THR   125      -0.591  -7.770  -4.520  1.00  0.00           O  
ATOM   1734  HG1 THR   125      -1.053  -7.242  -3.866  1.00  0.00           H  
ATOM   1735  C   THR   125      -3.056  -6.211  -4.763  1.00  0.00           C  
ATOM   1736  O   THR   125      -2.608  -5.662  -3.790  1.00  0.00           O  
ATOM   1737  N   ALA   126      -4.376  -6.464  -4.873  1.00  0.00           N  
ATOM   1738  H   ALA   126      -4.691  -6.830  -5.760  1.00  0.00           H  
ATOM   1739  CA  ALA   126      -5.400  -5.803  -4.019  1.00  0.00           C  
ATOM   1740  HA  ALA   126      -4.827  -5.129  -3.382  1.00  0.00           H  
ATOM   1741  CB  ALA   126      -6.251  -4.958  -4.866  1.00  0.00           C  
ATOM   1742  HB1 ALA   126      -6.766  -4.183  -4.299  1.00  0.00           H  
ATOM   1743  HB2 ALA   126      -5.671  -4.414  -5.612  1.00  0.00           H  
ATOM   1744  HB3 ALA   126      -7.023  -5.509  -5.403  1.00  0.00           H  
ATOM   1745  C   ALA   126      -6.072  -6.702  -2.996  1.00  0.00           C  
ATOM   1746  O   ALA   126      -7.263  -6.592  -2.823  1.00  0.00           O  
ATOM   1747  N   ALA   127      -5.321  -7.573  -2.270  1.00  0.00           N  
ATOM   1748  H   ALA   127      -4.313  -7.589  -2.341  1.00  0.00           H  
ATOM   1749  CA  ALA   127      -5.882  -8.102  -1.027  1.00  0.00           C  
ATOM   1750  HA  ALA   127      -6.828  -8.640  -1.096  1.00  0.00           H  
ATOM   1751  CB  ALA   127      -4.871  -9.156  -0.481  1.00  0.00           C  
ATOM   1752  HB1 ALA   127      -4.966 -10.107  -1.005  1.00  0.00           H  
ATOM   1753  HB2 ALA   127      -4.947  -9.267   0.601  1.00  0.00           H  
ATOM   1754  HB3 ALA   127      -3.869  -8.831  -0.764  1.00  0.00           H  
ATOM   1755  C   ALA   127      -6.055  -6.926  -0.033  1.00  0.00           C  
ATOM   1756  O   ALA   127      -5.204  -6.068   0.159  1.00  0.00           O  
ATOM   1757  N   CYS   128      -7.250  -6.857   0.498  1.00  0.00           N  
ATOM   1758  H   CYS   128      -7.867  -7.588   0.175  1.00  0.00           H  
ATOM   1759  CA  CYS   128      -7.859  -5.816   1.314  1.00  0.00           C  
ATOM   1760  HA  CYS   128      -7.148  -5.346   1.994  1.00  0.00           H  
ATOM   1761  CB  CYS   128      -8.416  -4.638   0.513  1.00  0.00           C  
ATOM   1762  HB2 CYS   128      -8.990  -5.018  -0.332  1.00  0.00           H  
ATOM   1763  HB3 CYS   128      -9.071  -4.004   1.110  1.00  0.00           H  
ATOM   1764  SG  CYS   128      -7.098  -3.655  -0.161  1.00  0.00           S  
ATOM   1765  HG  CYS   128      -6.224  -4.594  -0.534  1.00  0.00           H  
ATOM   1766  C   CYS   128      -8.841  -6.339   2.329  1.00  0.00           C  
ATOM   1767  O   CYS   128     -10.059  -6.208   2.195  1.00  0.00           O  
ATOM   1768  N   PRO   129      -8.361  -6.981   3.460  1.00  0.00           N  
ATOM   1769  CD  PRO   129      -7.005  -7.394   3.620  1.00  0.00           C  
ATOM   1770  HD2 PRO   129      -6.633  -7.905   2.732  1.00  0.00           H  
ATOM   1771  HD3 PRO   129      -6.456  -6.505   3.928  1.00  0.00           H  
ATOM   1772  CG  PRO   129      -7.053  -8.497   4.668  1.00  0.00           C  
ATOM   1773  HG2 PRO   129      -6.493  -8.170   5.544  1.00  0.00           H  
ATOM   1774  HG3 PRO   129      -6.620  -9.438   4.329  1.00  0.00           H  
ATOM   1775  CB  PRO   129      -8.536  -8.674   5.059  1.00  0.00           C  
ATOM   1776  HB2 PRO   129      -8.878  -9.584   4.567  1.00  0.00           H  
ATOM   1777  HB3 PRO   129      -8.440  -8.727   6.143  1.00  0.00           H  
ATOM   1778  CA  PRO   129      -9.222  -7.446   4.535  1.00  0.00           C  
ATOM   1779  HA  PRO   129     -10.203  -7.857   4.297  1.00  0.00           H  
ATOM   1780  C   PRO   129      -9.336  -6.426   5.657  1.00  0.00           C  
ATOM   1781  O   PRO   129      -8.704  -5.365   5.690  1.00  0.00           O  
ATOM   1782  N   ARG   130     -10.214  -6.666   6.626  1.00  0.00           N  
ATOM   1783  H   ARG   130     -10.678  -7.561   6.693  1.00  0.00           H  
ATOM   1784  CA  ARG   130     -10.526  -5.671   7.648  1.00  0.00           C  
ATOM   1785  HA  ARG   130     -10.599  -4.694   7.169  1.00  0.00           H  
ATOM   1786  CB  ARG   130     -11.772  -6.067   8.472  1.00  0.00           C  
ATOM   1787  HB2 ARG   130     -11.684  -7.069   8.891  1.00  0.00           H  
ATOM   1788  HB3 ARG   130     -11.829  -5.338   9.280  1.00  0.00           H  
ATOM   1789  CG  ARG   130     -13.126  -6.044   7.728  1.00  0.00           C  
ATOM   1790  HG2 ARG   130     -13.125  -6.691   6.851  1.00  0.00           H  
ATOM   1791  HG3 ARG   130     -13.877  -6.344   8.459  1.00  0.00           H  
ATOM   1792  CD  ARG   130     -13.458  -4.620   7.277  1.00  0.00           C  
ATOM   1793  HD2 ARG   130     -13.219  -3.929   8.085  1.00  0.00           H  
ATOM   1794  HD3 ARG   130     -12.799  -4.375   6.445  1.00  0.00           H  
ATOM   1795  NE  ARG   130     -14.891  -4.449   6.973  1.00  0.00           N  
ATOM   1796  HE  ARG   130     -15.476  -4.265   7.776  1.00  0.00           H  
ATOM   1797  CZ  ARG   130     -15.623  -4.756   5.902  1.00  0.00           C  
ATOM   1798  NH1 ARG   130     -15.253  -5.144   4.748  1.00  0.00           N  
ATOM   1799 HH11 ARG   130     -14.340  -5.565   4.651  1.00  0.00           H  
ATOM   1800 HH12 ARG   130     -15.937  -5.303   4.022  1.00  0.00           H  
ATOM   1801  NH2 ARG   130     -16.935  -4.620   6.048  1.00  0.00           N  
ATOM   1802 HH21 ARG   130     -17.318  -4.286   6.921  1.00  0.00           H  
ATOM   1803 HH22 ARG   130     -17.570  -4.828   5.291  1.00  0.00           H  
ATOM   1804  C   ARG   130      -9.319  -5.671   8.668  1.00  0.00           C  
ATOM   1805  O   ARG   130      -8.878  -6.749   9.090  1.00  0.00           O  
ATOM   1806  N   PRO   131      -8.893  -4.495   9.158  1.00  0.00           N  
ATOM   1807  CD  PRO   131      -9.338  -3.232   8.683  1.00  0.00           C  
ATOM   1808  HD2 PRO   131      -8.801  -3.024   7.758  1.00  0.00           H  
ATOM   1809  HD3 PRO   131     -10.424  -3.223   8.592  1.00  0.00           H  
ATOM   1810  CG  PRO   131      -8.979  -2.250   9.720  1.00  0.00           C  
ATOM   1811  HG2 PRO   131      -9.854  -2.267  10.370  1.00  0.00           H  
ATOM   1812  HG3 PRO   131      -8.860  -1.212   9.407  1.00  0.00           H  
ATOM   1813  CB  PRO   131      -7.735  -2.842  10.436  1.00  0.00           C  
ATOM   1814  HB2 PRO   131      -6.768  -2.725   9.945  1.00  0.00           H  
ATOM   1815  HB3 PRO   131      -7.578  -2.524  11.466  1.00  0.00           H  
ATOM   1816  CA  PRO   131      -8.081  -4.331  10.352  1.00  0.00           C  
ATOM   1817  HA  PRO   131      -7.087  -4.743  10.180  1.00  0.00           H  
ATOM   1818  C   PRO   131      -8.568  -4.987  11.664  1.00  0.00           C  
ATOM   1819  O   PRO   131      -9.742  -5.392  11.851  1.00  0.00           O  
ATOM   1820  N   GLY   132      -7.612  -5.288  12.625  1.00  0.00           N  
ATOM   1821  H   GLY   132      -6.638  -5.197  12.374  1.00  0.00           H  
ATOM   1822  CA  GLY   132      -7.835  -5.940  13.893  1.00  0.00           C  
ATOM   1823  HA2 GLY   132      -7.544  -6.984  13.773  1.00  0.00           H  
ATOM   1824  HA3 GLY   132      -8.844  -5.867  14.298  1.00  0.00           H  
ATOM   1825  C   GLY   132      -6.965  -5.323  14.988  1.00  0.00           C  
ATOM   1826  O   GLY   132      -6.741  -4.083  15.015  1.00  0.00           O  
ATOM   1827  N   GLY   133      -6.614  -6.115  15.956  1.00  0.00           N  
ATOM   1828  H   GLY   133      -6.804  -7.105  16.018  1.00  0.00           H  
ATOM   1829  CA  GLY   133      -5.983  -5.652  17.229  1.00  0.00           C  
ATOM   1830  HA2 GLY   133      -6.668  -4.864  17.541  1.00  0.00           H  
ATOM   1831  HA3 GLY   133      -5.854  -6.487  17.918  1.00  0.00           H  
ATOM   1832  C   GLY   133      -4.630  -4.953  16.999  1.00  0.00           C  
ATOM   1833  O   GLY   133      -4.400  -3.976  17.697  1.00  0.00           O  
ATOM   1834  N   LYS   134      -3.778  -5.320  15.961  1.00  0.00           N  
ATOM   1835  H   LYS   134      -4.030  -6.155  15.452  1.00  0.00           H  
ATOM   1836  CA  LYS   134      -2.553  -4.639  15.605  1.00  0.00           C  
ATOM   1837  HA  LYS   134      -1.990  -4.641  16.539  1.00  0.00           H  
ATOM   1838  CB  LYS   134      -1.730  -5.357  14.490  1.00  0.00           C  
ATOM   1839  HB2 LYS   134      -2.373  -6.093  14.006  1.00  0.00           H  
ATOM   1840  HB3 LYS   134      -1.316  -4.710  13.717  1.00  0.00           H  
ATOM   1841  CG  LYS   134      -0.754  -6.332  15.074  1.00  0.00           C  
ATOM   1842  HG2 LYS   134      -0.533  -7.100  14.333  1.00  0.00           H  
ATOM   1843  HG3 LYS   134      -1.289  -6.843  15.875  1.00  0.00           H  
ATOM   1844  CD  LYS   134       0.557  -5.763  15.637  1.00  0.00           C  
ATOM   1845  HD2 LYS   134       0.964  -4.991  14.984  1.00  0.00           H  
ATOM   1846  HD3 LYS   134       0.248  -5.185  16.507  1.00  0.00           H  
ATOM   1847  CE  LYS   134       1.551  -6.820  15.947  1.00  0.00           C  
ATOM   1848  HE2 LYS   134       1.703  -7.475  15.089  1.00  0.00           H  
ATOM   1849  HE3 LYS   134       1.232  -7.547  16.694  1.00  0.00           H  
ATOM   1850  NZ  LYS   134       2.749  -6.121  16.515  1.00  0.00           N  
ATOM   1851  HZ1 LYS   134       3.122  -5.459  15.850  1.00  0.00           H  
ATOM   1852  HZ2 LYS   134       2.617  -5.569  17.351  1.00  0.00           H  
ATOM   1853  HZ3 LYS   134       3.477  -6.782  16.744  1.00  0.00           H  
ATOM   1854  C   LYS   134      -2.696  -3.100  15.252  1.00  0.00           C  
ATOM   1855  O   LYS   134      -1.848  -2.344  15.672  1.00  0.00           O  
ATOM   1856  N   GLU   135      -3.714  -2.651  14.539  1.00  0.00           N  
ATOM   1857  H   GLU   135      -4.358  -3.395  14.310  1.00  0.00           H  
ATOM   1858  CA  GLU   135      -3.881  -1.386  13.803  1.00  0.00           C  
ATOM   1859  HA  GLU   135      -3.250  -0.662  14.318  1.00  0.00           H  
ATOM   1860  CB  GLU   135      -3.378  -1.566  12.413  1.00  0.00           C  
ATOM   1861  HB2 GLU   135      -3.350  -0.609  11.892  1.00  0.00           H  
ATOM   1862  HB3 GLU   135      -2.341  -1.900  12.469  1.00  0.00           H  
ATOM   1863  CG  GLU   135      -4.225  -2.543  11.478  1.00  0.00           C  
ATOM   1864  HG2 GLU   135      -3.975  -2.398  10.427  1.00  0.00           H  
ATOM   1865  HG3 GLU   135      -5.267  -2.276  11.654  1.00  0.00           H  
ATOM   1866  CD  GLU   135      -3.950  -4.019  11.805  1.00  0.00           C  
ATOM   1867  OE1 GLU   135      -4.828  -4.652  12.363  1.00  0.00           O  
ATOM   1868  OE2 GLU   135      -2.895  -4.479  11.343  1.00  0.00           O  
ATOM   1869  C   GLU   135      -5.340  -0.800  13.880  1.00  0.00           C  
ATOM   1870  O   GLU   135      -5.445   0.412  13.486  1.00  0.00           O  
ATOM   1871  N   ARG   136      -6.310  -1.316  14.572  1.00  0.00           N  
ATOM   1872  H   ARG   136      -6.125  -2.162  15.092  1.00  0.00           H  
ATOM   1873  CA  ARG   136      -7.510  -0.567  14.938  1.00  0.00           C  
ATOM   1874  HA  ARG   136      -7.972  -0.068  14.086  1.00  0.00           H  
ATOM   1875  CB  ARG   136      -8.635  -1.485  15.496  1.00  0.00           C  
ATOM   1876  HB2 ARG   136      -9.387  -0.891  16.014  1.00  0.00           H  
ATOM   1877  HB3 ARG   136      -8.131  -2.187  16.161  1.00  0.00           H  
ATOM   1878  CG  ARG   136      -9.349  -2.182  14.335  1.00  0.00           C  
ATOM   1879  HG2 ARG   136      -9.739  -1.395  13.689  1.00  0.00           H  
ATOM   1880  HG3 ARG   136      -8.658  -2.840  13.808  1.00  0.00           H  
ATOM   1881  CD  ARG   136     -10.554  -3.099  14.785  1.00  0.00           C  
ATOM   1882  HD2 ARG   136     -10.402  -4.122  14.438  1.00  0.00           H  
ATOM   1883  HD3 ARG   136     -10.439  -3.204  15.864  1.00  0.00           H  
ATOM   1884  NE  ARG   136     -11.876  -2.615  14.384  1.00  0.00           N  
ATOM   1885  HE  ARG   136     -12.025  -1.693  14.770  1.00  0.00           H  
ATOM   1886  CZ  ARG   136     -12.743  -3.084  13.505  1.00  0.00           C  
ATOM   1887  NH1 ARG   136     -12.565  -4.199  12.836  1.00  0.00           N  
ATOM   1888 HH11 ARG   136     -11.695  -4.710  12.890  1.00  0.00           H  
ATOM   1889 HH12 ARG   136     -13.256  -4.408  12.129  1.00  0.00           H  
ATOM   1890  NH2 ARG   136     -13.833  -2.404  13.274  1.00  0.00           N  
ATOM   1891 HH21 ARG   136     -13.844  -1.465  13.646  1.00  0.00           H  
ATOM   1892 HH22 ARG   136     -14.683  -2.816  12.916  1.00  0.00           H  
ATOM   1893  C   ARG   136      -7.122   0.608  15.887  1.00  0.00           C  
ATOM   1894  O   ARG   136      -6.152   0.524  16.611  1.00  0.00           O  
ATOM   1895  N   ILE   137      -7.935   1.619  16.002  1.00  0.00           N  
ATOM   1896  H   ILE   137      -8.794   1.533  15.479  1.00  0.00           H  
ATOM   1897  CA  ILE   137      -7.567   2.918  16.507  1.00  0.00           C  
ATOM   1898  HA  ILE   137      -6.541   2.818  16.859  1.00  0.00           H  
ATOM   1899  CB  ILE   137      -7.605   3.930  15.342  1.00  0.00           C  
ATOM   1900  HB  ILE   137      -8.641   4.109  15.054  1.00  0.00           H  
ATOM   1901  CG2 ILE   137      -6.993   5.207  16.019  1.00  0.00           C  
ATOM   1902 HG21 ILE   137      -5.979   4.969  16.340  1.00  0.00           H  
ATOM   1903 HG22 ILE   137      -7.627   5.412  16.882  1.00  0.00           H  
ATOM   1904 HG23 ILE   137      -7.048   6.028  15.304  1.00  0.00           H  
ATOM   1905  CG1 ILE   137      -6.778   3.456  14.065  1.00  0.00           C  
ATOM   1906 HG12 ILE   137      -7.243   2.558  13.659  1.00  0.00           H  
ATOM   1907 HG13 ILE   137      -5.782   3.098  14.326  1.00  0.00           H  
ATOM   1908  CD1 ILE   137      -6.680   4.487  12.938  1.00  0.00           C  
ATOM   1909 HD11 ILE   137      -5.955   4.159  12.193  1.00  0.00           H  
ATOM   1910 HD12 ILE   137      -6.443   5.472  13.340  1.00  0.00           H  
ATOM   1911 HD13 ILE   137      -7.640   4.624  12.441  1.00  0.00           H  
ATOM   1912  C   ILE   137      -8.614   3.215  17.618  1.00  0.00           C  
ATOM   1913  O   ILE   137      -9.742   3.655  17.274  1.00  0.00           O  
ATOM   1914  N   PRO   138      -8.244   3.140  18.929  1.00  0.00           N  
ATOM   1915  CD  PRO   138      -6.928   2.854  19.529  1.00  0.00           C  
ATOM   1916  HD2 PRO   138      -6.777   1.782  19.403  1.00  0.00           H  
ATOM   1917  HD3 PRO   138      -6.200   3.536  19.088  1.00  0.00           H  
ATOM   1918  CG  PRO   138      -7.137   3.181  21.050  1.00  0.00           C  
ATOM   1919  HG2 PRO   138      -7.149   4.262  21.184  1.00  0.00           H  
ATOM   1920  HG3 PRO   138      -6.424   2.692  21.714  1.00  0.00           H  
ATOM   1921  CB  PRO   138      -8.521   2.592  21.229  1.00  0.00           C  
ATOM   1922  HB2 PRO   138      -8.960   2.962  22.155  1.00  0.00           H  
ATOM   1923  HB3 PRO   138      -8.401   1.522  21.398  1.00  0.00           H  
ATOM   1924  CA  PRO   138      -9.272   2.942  19.927  1.00  0.00           C  
ATOM   1925  HA  PRO   138      -9.845   2.057  19.651  1.00  0.00           H  
ATOM   1926  C   PRO   138     -10.093   4.307  20.083  1.00  0.00           C  
ATOM   1927  O   PRO   138     -11.287   4.247  20.284  1.00  0.00           O  
ATOM   1928  N   PHE   139      -9.512   5.487  19.770  1.00  0.00           N  
ATOM   1929  H   PHE   139      -8.503   5.493  19.732  1.00  0.00           H  
ATOM   1930  CA  PHE   139     -10.186   6.819  19.858  1.00  0.00           C  
ATOM   1931  HA  PHE   139     -10.691   6.783  20.823  1.00  0.00           H  
ATOM   1932  CB  PHE   139      -9.117   7.940  20.000  1.00  0.00           C  
ATOM   1933  HB2 PHE   139      -9.476   8.962  20.126  1.00  0.00           H  
ATOM   1934  HB3 PHE   139      -8.651   7.863  20.982  1.00  0.00           H  
ATOM   1935  CG  PHE   139      -8.098   7.957  18.859  1.00  0.00           C  
ATOM   1936  CD1 PHE   139      -6.761   7.535  19.104  1.00  0.00           C  
ATOM   1937  HD1 PHE   139      -6.391   7.117  20.028  1.00  0.00           H  
ATOM   1938  CE1 PHE   139      -5.757   7.779  18.082  1.00  0.00           C  
ATOM   1939  HE1 PHE   139      -4.724   7.637  18.363  1.00  0.00           H  
ATOM   1940  CZ  PHE   139      -6.103   8.433  16.892  1.00  0.00           C  
ATOM   1941  HZ  PHE   139      -5.285   8.718  16.247  1.00  0.00           H  
ATOM   1942  CE2 PHE   139      -7.466   8.767  16.608  1.00  0.00           C  
ATOM   1943  HE2 PHE   139      -7.631   9.154  15.613  1.00  0.00           H  
ATOM   1944  CD2 PHE   139      -8.445   8.537  17.580  1.00  0.00           C  
ATOM   1945  HD2 PHE   139      -9.457   8.825  17.333  1.00  0.00           H  
ATOM   1946  C   PHE   139     -11.193   7.210  18.706  1.00  0.00           C  
ATOM   1947  O   PHE   139     -11.652   8.328  18.750  1.00  0.00           O  
ATOM   1948  N   LEU   140     -11.605   6.292  17.854  1.00  0.00           N  
ATOM   1949  H   LEU   140     -11.292   5.350  18.039  1.00  0.00           H  
ATOM   1950  CA  LEU   140     -12.569   6.409  16.718  1.00  0.00           C  
ATOM   1951  HA  LEU   140     -12.902   7.430  16.532  1.00  0.00           H  
ATOM   1952  CB  LEU   140     -11.766   6.058  15.453  1.00  0.00           C  
ATOM   1953  HB2 LEU   140     -11.264   5.094  15.537  1.00  0.00           H  
ATOM   1954  HB3 LEU   140     -12.522   6.048  14.667  1.00  0.00           H  
ATOM   1955  CG  LEU   140     -10.585   7.041  15.036  1.00  0.00           C  
ATOM   1956  HG  LEU   140      -9.745   6.867  15.709  1.00  0.00           H  
ATOM   1957  CD1 LEU   140     -10.120   6.794  13.638  1.00  0.00           C  
ATOM   1958 HD11 LEU   140      -9.832   5.743  13.684  1.00  0.00           H  
ATOM   1959 HD12 LEU   140     -10.967   7.003  12.985  1.00  0.00           H  
ATOM   1960 HD13 LEU   140      -9.291   7.450  13.371  1.00  0.00           H  
ATOM   1961  CD2 LEU   140     -11.022   8.470  15.109  1.00  0.00           C  
ATOM   1962 HD21 LEU   140     -11.328   8.647  16.140  1.00  0.00           H  
ATOM   1963 HD22 LEU   140     -11.895   8.572  14.464  1.00  0.00           H  
ATOM   1964 HD23 LEU   140     -10.149   9.062  14.832  1.00  0.00           H  
ATOM   1965  C   LEU   140     -13.781   5.536  16.943  1.00  0.00           C  
ATOM   1966  O   LEU   140     -13.648   4.385  16.474  1.00  0.00           O  
ATOM   1967  N   PRO   141     -14.800   5.985  17.637  1.00  0.00           N  
ATOM   1968  CD  PRO   141     -14.865   7.281  18.285  1.00  0.00           C  
ATOM   1969  HD2 PRO   141     -13.938   7.689  18.687  1.00  0.00           H  
ATOM   1970  HD3 PRO   141     -15.346   7.995  17.617  1.00  0.00           H  
ATOM   1971  CG  PRO   141     -15.812   6.998  19.415  1.00  0.00           C  
ATOM   1972  HG2 PRO   141     -16.360   7.870  19.773  1.00  0.00           H  
ATOM   1973  HG3 PRO   141     -15.149   6.577  20.171  1.00  0.00           H  
ATOM   1974  CB  PRO   141     -16.717   5.891  18.940  1.00  0.00           C  
ATOM   1975  HB2 PRO   141     -17.143   5.363  19.793  1.00  0.00           H  
ATOM   1976  HB3 PRO   141     -17.539   6.430  18.468  1.00  0.00           H  
ATOM   1977  CA  PRO   141     -15.887   5.073  17.958  1.00  0.00           C  
ATOM   1978  HA  PRO   141     -15.443   4.166  18.371  1.00  0.00           H  
ATOM   1979  C   PRO   141     -16.627   4.481  16.700  1.00  0.00           C  
ATOM   1980  O   PRO   141     -17.023   3.340  16.701  1.00  0.00           O  
ATOM   1981  N   ASP   142     -16.554   5.262  15.605  1.00  0.00           N  
ATOM   1982  H   ASP   142     -15.958   6.076  15.652  1.00  0.00           H  
ATOM   1983  CA  ASP   142     -17.212   4.987  14.316  1.00  0.00           C  
ATOM   1984  HA  ASP   142     -17.931   4.176  14.434  1.00  0.00           H  
ATOM   1985  CB  ASP   142     -17.902   6.236  13.837  1.00  0.00           C  
ATOM   1986  HB2 ASP   142     -18.617   6.564  14.591  1.00  0.00           H  
ATOM   1987  HB3 ASP   142     -18.473   5.990  12.941  1.00  0.00           H  
ATOM   1988  CG  ASP   142     -16.925   7.297  13.393  1.00  0.00           C  
ATOM   1989  OD1 ASP   142     -17.381   8.407  12.845  1.00  0.00           O  
ATOM   1990  OD2 ASP   142     -15.750   7.268  13.820  1.00  0.00           O  
ATOM   1991  C   ASP   142     -16.250   4.415  13.226  1.00  0.00           C  
ATOM   1992  O   ASP   142     -16.648   4.445  12.071  1.00  0.00           O  
ATOM   1993  N   LEU   143     -15.053   3.858  13.532  1.00  0.00           N  
ATOM   1994  H   LEU   143     -14.840   3.790  14.517  1.00  0.00           H  
ATOM   1995  CA  LEU   143     -14.163   3.281  12.580  1.00  0.00           C  
ATOM   1996  HA  LEU   143     -14.065   4.078  11.843  1.00  0.00           H  
ATOM   1997  CB  LEU   143     -12.799   2.840  13.138  1.00  0.00           C  
ATOM   1998  HB2 LEU   143     -12.347   3.743  13.549  1.00  0.00           H  
ATOM   1999  HB3 LEU   143     -13.024   2.225  14.010  1.00  0.00           H  
ATOM   2000  CG  LEU   143     -11.841   2.222  12.134  1.00  0.00           C  
ATOM   2001  HG  LEU   143     -12.106   1.239  11.747  1.00  0.00           H  
ATOM   2002  CD1 LEU   143     -11.536   3.271  10.960  1.00  0.00           C  
ATOM   2003 HD11 LEU   143     -12.267   3.286  10.152  1.00  0.00           H  
ATOM   2004 HD12 LEU   143     -11.371   4.294  11.299  1.00  0.00           H  
ATOM   2005 HD13 LEU   143     -10.585   2.938  10.543  1.00  0.00           H  
ATOM   2006  CD2 LEU   143     -10.517   2.081  12.851  1.00  0.00           C  
ATOM   2007 HD21 LEU   143      -9.880   1.500  12.185  1.00  0.00           H  
ATOM   2008 HD22 LEU   143      -9.994   3.003  13.106  1.00  0.00           H  
ATOM   2009 HD23 LEU   143     -10.673   1.532  13.780  1.00  0.00           H  
ATOM   2010  C   LEU   143     -14.807   2.065  11.819  1.00  0.00           C  
ATOM   2011  O   LEU   143     -14.715   1.988  10.642  1.00  0.00           O  
ATOM   2012  N   GLU   144     -15.562   1.210  12.561  1.00  0.00           N  
ATOM   2013  H   GLU   144     -15.676   1.301  13.560  1.00  0.00           H  
ATOM   2014  CA  GLU   144     -16.257   0.121  11.924  1.00  0.00           C  
ATOM   2015  HA  GLU   144     -15.478  -0.408  11.375  1.00  0.00           H  
ATOM   2016  CB  GLU   144     -16.940  -0.805  12.918  1.00  0.00           C  
ATOM   2017  HB2 GLU   144     -16.137  -1.206  13.536  1.00  0.00           H  
ATOM   2018  HB3 GLU   144     -17.646  -0.268  13.551  1.00  0.00           H  
ATOM   2019  CG  GLU   144     -17.828  -1.992  12.374  1.00  0.00           C  
ATOM   2020  HG2 GLU   144     -18.636  -1.543  11.798  1.00  0.00           H  
ATOM   2021  HG3 GLU   144     -18.240  -2.554  13.212  1.00  0.00           H  
ATOM   2022  CD  GLU   144     -17.158  -3.007  11.478  1.00  0.00           C  
ATOM   2023  OE1 GLU   144     -17.818  -3.669  10.663  1.00  0.00           O  
ATOM   2024  OE2 GLU   144     -15.950  -3.351  11.726  1.00  0.00           O  
ATOM   2025  C   GLU   144     -17.373   0.709  10.922  1.00  0.00           C  
ATOM   2026  O   GLU   144     -17.552   0.042   9.850  1.00  0.00           O  
ATOM   2027  N   GLU   145     -18.025   1.895  11.084  1.00  0.00           N  
ATOM   2028  H   GLU   145     -17.943   2.376  11.968  1.00  0.00           H  
ATOM   2029  CA  GLU   145     -18.945   2.438  10.044  1.00  0.00           C  
ATOM   2030  HA  GLU   145     -19.655   1.742   9.598  1.00  0.00           H  
ATOM   2031  CB  GLU   145     -19.783   3.639  10.561  1.00  0.00           C  
ATOM   2032  HB2 GLU   145     -19.266   4.599  10.532  1.00  0.00           H  
ATOM   2033  HB3 GLU   145     -20.641   3.772   9.902  1.00  0.00           H  
ATOM   2034  CG  GLU   145     -20.348   3.481  12.057  1.00  0.00           C  
ATOM   2035  HG2 GLU   145     -20.871   2.529  11.963  1.00  0.00           H  
ATOM   2036  HG3 GLU   145     -19.621   3.441  12.868  1.00  0.00           H  
ATOM   2037  CD  GLU   145     -21.472   4.500  12.450  1.00  0.00           C  
ATOM   2038  OE1 GLU   145     -21.581   5.525  11.721  1.00  0.00           O  
ATOM   2039  OE2 GLU   145     -22.284   4.137  13.278  1.00  0.00           O  
ATOM   2040  C   GLU   145     -18.084   2.990   8.776  1.00  0.00           C  
ATOM   2041  O   GLU   145     -18.504   2.965   7.648  1.00  0.00           O  
ATOM   2042  N   LEU   146     -16.899   3.489   9.040  1.00  0.00           N  
ATOM   2043  H   LEU   146     -16.604   3.672   9.988  1.00  0.00           H  
ATOM   2044  CA  LEU   146     -16.148   4.153   7.957  1.00  0.00           C  
ATOM   2045  HA  LEU   146     -16.650   4.802   7.241  1.00  0.00           H  
ATOM   2046  CB  LEU   146     -15.083   5.066   8.570  1.00  0.00           C  
ATOM   2047  HB2 LEU   146     -14.717   4.593   9.481  1.00  0.00           H  
ATOM   2048  HB3 LEU   146     -14.236   5.248   7.908  1.00  0.00           H  
ATOM   2049  CG  LEU   146     -15.645   6.356   8.984  1.00  0.00           C  
ATOM   2050  HG  LEU   146     -16.683   6.189   9.274  1.00  0.00           H  
ATOM   2051  CD1 LEU   146     -14.882   7.009  10.118  1.00  0.00           C  
ATOM   2052 HD11 LEU   146     -15.346   7.972  10.329  1.00  0.00           H  
ATOM   2053 HD12 LEU   146     -14.838   6.335  10.974  1.00  0.00           H  
ATOM   2054 HD13 LEU   146     -13.889   7.093   9.678  1.00  0.00           H  
ATOM   2055  CD2 LEU   146     -15.649   7.401   7.885  1.00  0.00           C  
ATOM   2056 HD21 LEU   146     -16.169   7.044   6.997  1.00  0.00           H  
ATOM   2057 HD22 LEU   146     -16.018   8.397   8.128  1.00  0.00           H  
ATOM   2058 HD23 LEU   146     -14.618   7.651   7.632  1.00  0.00           H  
ATOM   2059  C   LEU   146     -15.422   3.122   7.078  1.00  0.00           C  
ATOM   2060  O   LEU   146     -15.367   3.307   5.855  1.00  0.00           O  
ATOM   2061  N   LEU   147     -14.875   2.067   7.710  1.00  0.00           N  
ATOM   2062  H   LEU   147     -14.988   1.987   8.711  1.00  0.00           H  
ATOM   2063  CA  LEU   147     -14.537   0.870   7.011  1.00  0.00           C  
ATOM   2064  HA  LEU   147     -13.792   1.125   6.257  1.00  0.00           H  
ATOM   2065  CB  LEU   147     -14.087  -0.273   8.005  1.00  0.00           C  
ATOM   2066  HB2 LEU   147     -14.145  -1.228   7.483  1.00  0.00           H  
ATOM   2067  HB3 LEU   147     -14.833  -0.337   8.798  1.00  0.00           H  
ATOM   2068  CG  LEU   147     -12.700  -0.059   8.695  1.00  0.00           C  
ATOM   2069  HG  LEU   147     -12.720   0.986   9.004  1.00  0.00           H  
ATOM   2070  CD1 LEU   147     -12.473  -0.852   9.963  1.00  0.00           C  
ATOM   2071 HD11 LEU   147     -11.604  -0.516  10.528  1.00  0.00           H  
ATOM   2072 HD12 LEU   147     -12.493  -1.931   9.816  1.00  0.00           H  
ATOM   2073 HD13 LEU   147     -13.382  -0.714  10.549  1.00  0.00           H  
ATOM   2074  CD2 LEU   147     -11.536  -0.289   7.673  1.00  0.00           C  
ATOM   2075 HD21 LEU   147     -11.553   0.544   6.970  1.00  0.00           H  
ATOM   2076 HD22 LEU   147     -10.545  -0.195   8.119  1.00  0.00           H  
ATOM   2077 HD23 LEU   147     -11.725  -1.273   7.244  1.00  0.00           H  
ATOM   2078  C   LEU   147     -15.684   0.256   6.143  1.00  0.00           C  
ATOM   2079  O   LEU   147     -15.464  -0.386   5.152  1.00  0.00           O  
ATOM   2080  N   ASN   148     -16.990   0.352   6.591  1.00  0.00           N  
ATOM   2081  H   ASN   148     -17.087   0.843   7.469  1.00  0.00           H  
ATOM   2082  CA  ASN   148     -18.102  -0.035   5.745  1.00  0.00           C  
ATOM   2083  HA  ASN   148     -17.811  -1.014   5.364  1.00  0.00           H  
ATOM   2084  CB  ASN   148     -19.373  -0.283   6.620  1.00  0.00           C  
ATOM   2085  HB2 ASN   148     -19.105  -0.856   7.508  1.00  0.00           H  
ATOM   2086  HB3 ASN   148     -19.685   0.696   6.984  1.00  0.00           H  
ATOM   2087  CG  ASN   148     -20.528  -0.917   5.869  1.00  0.00           C  
ATOM   2088  OD1 ASN   148     -20.434  -1.890   5.158  1.00  0.00           O  
ATOM   2089  ND2 ASN   148     -21.755  -0.488   6.016  1.00  0.00           N  
ATOM   2090 HD21 ASN   148     -21.952   0.390   6.475  1.00  0.00           H  
ATOM   2091 HD22 ASN   148     -22.514  -1.040   5.642  1.00  0.00           H  
ATOM   2092  C   ASN   148     -18.275   0.921   4.530  1.00  0.00           C  
ATOM   2093  O   ASN   148     -18.652   0.481   3.431  1.00  0.00           O  
ATOM   2094  N   ASP   149     -17.919   2.212   4.628  1.00  0.00           N  
ATOM   2095  H   ASP   149     -17.474   2.515   5.483  1.00  0.00           H  
ATOM   2096  CA  ASP   149     -17.644   3.118   3.502  1.00  0.00           C  
ATOM   2097  HA  ASP   149     -18.458   2.979   2.790  1.00  0.00           H  
ATOM   2098  CB  ASP   149     -17.735   4.625   3.957  1.00  0.00           C  
ATOM   2099  HB2 ASP   149     -17.226   4.703   4.918  1.00  0.00           H  
ATOM   2100  HB3 ASP   149     -17.378   5.175   3.087  1.00  0.00           H  
ATOM   2101  CG  ASP   149     -19.189   5.127   4.096  1.00  0.00           C  
ATOM   2102  OD1 ASP   149     -19.609   5.831   5.081  1.00  0.00           O  
ATOM   2103  OD2 ASP   149     -19.971   4.871   3.139  1.00  0.00           O  
ATOM   2104  C   ASP   149     -16.275   2.778   2.831  1.00  0.00           C  
ATOM   2105  O   ASP   149     -16.220   3.089   1.611  1.00  0.00           O  
ATOM   2106  N   ALA   150     -15.268   2.128   3.427  1.00  0.00           N  
ATOM   2107  H   ALA   150     -15.390   2.029   4.425  1.00  0.00           H  
ATOM   2108  CA  ALA   150     -14.067   1.775   2.666  1.00  0.00           C  
ATOM   2109  HA  ALA   150     -13.881   2.668   2.069  1.00  0.00           H  
ATOM   2110  CB  ALA   150     -12.896   1.661   3.644  1.00  0.00           C  
ATOM   2111  HB1 ALA   150     -11.933   1.556   3.144  1.00  0.00           H  
ATOM   2112  HB2 ALA   150     -13.020   2.583   4.212  1.00  0.00           H  
ATOM   2113  HB3 ALA   150     -12.950   0.780   4.284  1.00  0.00           H  
ATOM   2114  C   ALA   150     -14.257   0.466   1.853  1.00  0.00           C  
ATOM   2115  O   ALA   150     -13.711   0.354   0.706  1.00  0.00           O  
ATOM   2116  N   ASP   151     -15.077  -0.443   2.296  1.00  0.00           N  
ATOM   2117  H   ASP   151     -15.344  -0.430   3.270  1.00  0.00           H  
ATOM   2118  CA  ASP   151     -15.577  -1.632   1.574  1.00  0.00           C  
ATOM   2119  HA  ASP   151     -14.708  -2.257   1.372  1.00  0.00           H  
ATOM   2120  CB  ASP   151     -16.421  -2.396   2.640  1.00  0.00           C  
ATOM   2121  HB2 ASP   151     -15.806  -2.572   3.522  1.00  0.00           H  
ATOM   2122  HB3 ASP   151     -17.257  -1.719   2.815  1.00  0.00           H  
ATOM   2123  CG  ASP   151     -16.860  -3.782   2.230  1.00  0.00           C  
ATOM   2124  OD1 ASP   151     -16.763  -4.135   1.040  1.00  0.00           O  
ATOM   2125  OD2 ASP   151     -17.419  -4.503   3.084  1.00  0.00           O  
ATOM   2126  C   ASP   151     -16.339  -1.183   0.279  1.00  0.00           C  
ATOM   2127  O   ASP   151     -16.051  -1.581  -0.843  1.00  0.00           O  
ATOM   2128  N   ARG   152     -17.160  -0.219   0.484  1.00  0.00           N  
ATOM   2129  H   ARG   152     -17.418  -0.035   1.443  1.00  0.00           H  
ATOM   2130  CA  ARG   152     -17.887   0.524  -0.564  1.00  0.00           C  
ATOM   2131  HA  ARG   152     -18.502  -0.198  -1.101  1.00  0.00           H  
ATOM   2132  CB  ARG   152     -18.829   1.482   0.196  1.00  0.00           C  
ATOM   2133  HB2 ARG   152     -18.277   2.032   0.959  1.00  0.00           H  
ATOM   2134  HB3 ARG   152     -19.608   0.934   0.725  1.00  0.00           H  
ATOM   2135  CG  ARG   152     -19.500   2.573  -0.622  1.00  0.00           C  
ATOM   2136  HG2 ARG   152     -18.759   3.169  -1.154  1.00  0.00           H  
ATOM   2137  HG3 ARG   152     -20.168   2.087  -1.333  1.00  0.00           H  
ATOM   2138  CD  ARG   152     -20.182   3.651   0.262  1.00  0.00           C  
ATOM   2139  HD2 ARG   152     -21.074   3.393   0.832  1.00  0.00           H  
ATOM   2140  HD3 ARG   152     -19.427   3.971   0.981  1.00  0.00           H  
ATOM   2141  NE  ARG   152     -20.515   4.830  -0.615  1.00  0.00           N  
ATOM   2142  HE  ARG   152     -20.809   4.717  -1.574  1.00  0.00           H  
ATOM   2143  CZ  ARG   152     -20.503   6.149  -0.254  1.00  0.00           C  
ATOM   2144  NH1 ARG   152     -20.063   6.596   0.864  1.00  0.00           N  
ATOM   2145 HH11 ARG   152     -19.953   5.938   1.621  1.00  0.00           H  
ATOM   2146 HH12 ARG   152     -20.239   7.576   1.034  1.00  0.00           H  
ATOM   2147  NH2 ARG   152     -21.017   7.084  -1.009  1.00  0.00           N  
ATOM   2148 HH21 ARG   152     -21.439   6.946  -1.917  1.00  0.00           H  
ATOM   2149 HH22 ARG   152     -20.798   8.045  -0.791  1.00  0.00           H  
ATOM   2150  C   ARG   152     -17.028   1.163  -1.639  1.00  0.00           C  
ATOM   2151  O   ARG   152     -17.457   1.337  -2.781  1.00  0.00           O  
ATOM   2152  N   LEU   153     -15.905   1.693  -1.275  1.00  0.00           N  
ATOM   2153  H   LEU   153     -15.603   1.726  -0.312  1.00  0.00           H  
ATOM   2154  CA  LEU   153     -15.147   2.523  -2.203  1.00  0.00           C  
ATOM   2155  HA  LEU   153     -15.654   3.016  -3.032  1.00  0.00           H  
ATOM   2156  CB  LEU   153     -14.408   3.597  -1.371  1.00  0.00           C  
ATOM   2157  HB2 LEU   153     -14.668   3.428  -0.326  1.00  0.00           H  
ATOM   2158  HB3 LEU   153     -13.348   3.466  -1.590  1.00  0.00           H  
ATOM   2159  CG  LEU   153     -14.745   5.035  -1.721  1.00  0.00           C  
ATOM   2160  HG  LEU   153     -14.441   5.290  -2.736  1.00  0.00           H  
ATOM   2161  CD1 LEU   153     -16.193   5.348  -1.626  1.00  0.00           C  
ATOM   2162 HD11 LEU   153     -16.659   4.786  -2.436  1.00  0.00           H  
ATOM   2163 HD12 LEU   153     -16.600   5.106  -0.645  1.00  0.00           H  
ATOM   2164 HD13 LEU   153     -16.428   6.413  -1.651  1.00  0.00           H  
ATOM   2165  CD2 LEU   153     -13.889   5.896  -0.789  1.00  0.00           C  
ATOM   2166 HD21 LEU   153     -12.879   5.966  -1.194  1.00  0.00           H  
ATOM   2167 HD22 LEU   153     -14.217   6.936  -0.802  1.00  0.00           H  
ATOM   2168 HD23 LEU   153     -13.848   5.676   0.278  1.00  0.00           H  
ATOM   2169  C   LEU   153     -14.258   1.570  -3.033  1.00  0.00           C  
ATOM   2170  O   LEU   153     -14.110   1.834  -4.203  1.00  0.00           O  
ATOM   2171  N   LEU   154     -13.708   0.477  -2.514  1.00  0.00           N  
ATOM   2172  H   LEU   154     -13.732   0.271  -1.526  1.00  0.00           H  
ATOM   2173  CA  LEU   154     -12.826  -0.424  -3.252  1.00  0.00           C  
ATOM   2174  HA  LEU   154     -12.130   0.100  -3.907  1.00  0.00           H  
ATOM   2175  CB  LEU   154     -11.934  -1.257  -2.341  1.00  0.00           C  
ATOM   2176  HB2 LEU   154     -12.565  -1.975  -1.817  1.00  0.00           H  
ATOM   2177  HB3 LEU   154     -11.305  -1.869  -2.988  1.00  0.00           H  
ATOM   2178  CG  LEU   154     -11.078  -0.641  -1.269  1.00  0.00           C  
ATOM   2179  HG  LEU   154     -11.606  -0.610  -0.315  1.00  0.00           H  
ATOM   2180  CD1 LEU   154      -9.933  -1.704  -0.985  1.00  0.00           C  
ATOM   2181 HD11 LEU   154      -9.192  -1.798  -1.779  1.00  0.00           H  
ATOM   2182 HD12 LEU   154      -9.475  -1.373  -0.053  1.00  0.00           H  
ATOM   2183 HD13 LEU   154     -10.352  -2.706  -0.890  1.00  0.00           H  
ATOM   2184  CD2 LEU   154     -10.520   0.731  -1.590  1.00  0.00           C  
ATOM   2185 HD21 LEU   154      -9.729   1.043  -0.908  1.00  0.00           H  
ATOM   2186 HD22 LEU   154     -11.353   1.428  -1.681  1.00  0.00           H  
ATOM   2187 HD23 LEU   154     -10.027   0.802  -2.559  1.00  0.00           H  
ATOM   2188  C   LEU   154     -13.487  -1.442  -4.161  1.00  0.00           C  
ATOM   2189  O   LEU   154     -12.904  -1.929  -5.173  1.00  0.00           O  
ATOM   2190  N   GLY   155     -14.735  -1.805  -3.804  1.00  0.00           N  
ATOM   2191  H   GLY   155     -15.175  -1.283  -3.060  1.00  0.00           H  
ATOM   2192  CA  GLY   155     -15.448  -2.918  -4.375  1.00  0.00           C  
ATOM   2193  HA2 GLY   155     -15.349  -2.930  -5.460  1.00  0.00           H  
ATOM   2194  HA3 GLY   155     -16.491  -2.925  -4.057  1.00  0.00           H  
ATOM   2195  C   GLY   155     -14.846  -4.226  -3.918  1.00  0.00           C  
ATOM   2196  O   GLY   155     -14.417  -4.956  -4.758  1.00  0.00           O  
ATOM   2197  N   VAL   156     -14.883  -4.537  -2.618  1.00  0.00           N  
ATOM   2198  H   VAL   156     -15.433  -3.937  -2.020  1.00  0.00           H  
ATOM   2199  CA  VAL   156     -14.296  -5.783  -2.049  1.00  0.00           C  
ATOM   2200  HA  VAL   156     -13.333  -5.870  -2.551  1.00  0.00           H  
ATOM   2201  CB  VAL   156     -14.029  -5.607  -0.571  1.00  0.00           C  
ATOM   2202  HB  VAL   156     -14.947  -5.760  -0.004  1.00  0.00           H  
ATOM   2203  CG1 VAL   156     -13.089  -6.716  -0.015  1.00  0.00           C  
ATOM   2204 HG11 VAL   156     -13.761  -7.573   0.015  1.00  0.00           H  
ATOM   2205 HG12 VAL   156     -12.156  -6.781  -0.576  1.00  0.00           H  
ATOM   2206 HG13 VAL   156     -12.846  -6.445   1.012  1.00  0.00           H  
ATOM   2207  CG2 VAL   156     -13.410  -4.310  -0.069  1.00  0.00           C  
ATOM   2208 HG21 VAL   156     -14.090  -3.462  -0.150  1.00  0.00           H  
ATOM   2209 HG22 VAL   156     -13.250  -4.392   1.006  1.00  0.00           H  
ATOM   2210 HG23 VAL   156     -12.446  -4.207  -0.567  1.00  0.00           H  
ATOM   2211  C   VAL   156     -15.231  -6.989  -2.307  1.00  0.00           C  
ATOM   2212  O   VAL   156     -16.436  -6.858  -2.172  1.00  0.00           O  
ATOM   2213  N   THR   157     -14.749  -8.178  -2.598  1.00  0.00           N  
ATOM   2214  H   THR   157     -13.780  -8.243  -2.875  1.00  0.00           H  
ATOM   2215  CA  THR   157     -15.352  -9.530  -2.353  1.00  0.00           C  
ATOM   2216  HA  THR   157     -16.083  -9.507  -1.546  1.00  0.00           H  
ATOM   2217  CB  THR   157     -15.939 -10.083  -3.704  1.00  0.00           C  
ATOM   2218  HB  THR   157     -16.791  -9.504  -4.060  1.00  0.00           H  
ATOM   2219  CG2 THR   157     -14.888 -10.086  -4.826  1.00  0.00           C  
ATOM   2220 HG21 THR   157     -14.215 -10.884  -4.513  1.00  0.00           H  
ATOM   2221 HG22 THR   157     -15.419 -10.373  -5.734  1.00  0.00           H  
ATOM   2222 HG23 THR   157     -14.380  -9.138  -5.007  1.00  0.00           H  
ATOM   2223  OG1 THR   157     -16.397 -11.379  -3.514  1.00  0.00           O  
ATOM   2224  HG1 THR   157     -16.710 -11.710  -4.359  1.00  0.00           H  
ATOM   2225  C   THR   157     -14.409 -10.543  -1.720  1.00  0.00           C  
ATOM   2226  O   THR   157     -13.215 -10.485  -1.930  1.00  0.00           O  
ATOM   2227  N   THR   158     -15.017 -11.483  -0.925  1.00  0.00           N  
ATOM   2228  H   THR   158     -16.019 -11.404  -0.829  1.00  0.00           H  
ATOM   2229  CA  THR   158     -14.380 -12.648  -0.252  1.00  0.00           C  
ATOM   2230  HA  THR   158     -13.350 -12.386  -0.012  1.00  0.00           H  
ATOM   2231  CB  THR   158     -15.055 -12.907   1.046  1.00  0.00           C  
ATOM   2232  HB  THR   158     -15.979 -13.460   0.874  1.00  0.00           H  
ATOM   2233  CG2 THR   158     -14.228 -13.739   2.023  1.00  0.00           C  
ATOM   2234 HG21 THR   158     -13.359 -13.168   2.352  1.00  0.00           H  
ATOM   2235 HG22 THR   158     -13.969 -14.746   1.696  1.00  0.00           H  
ATOM   2236 HG23 THR   158     -14.785 -13.798   2.958  1.00  0.00           H  
ATOM   2237  OG1 THR   158     -15.651 -11.744   1.734  1.00  0.00           O  
ATOM   2238  HG1 THR   158     -16.425 -11.364   1.312  1.00  0.00           H  
ATOM   2239  C   THR   158     -14.373 -13.886  -1.244  1.00  0.00           C  
ATOM   2240  O   THR   158     -13.783 -14.907  -0.931  1.00  0.00           O  
ATOM   2241  N   HID   159     -14.996 -13.717  -2.441  1.00  0.00           N  
ATOM   2242  H   HID   159     -15.463 -12.848  -2.657  1.00  0.00           H  
ATOM   2243  CA  HID   159     -15.357 -14.819  -3.318  1.00  0.00           C  
ATOM   2244  HA  HID   159     -14.957 -15.716  -2.845  1.00  0.00           H  
ATOM   2245  CB  HID   159     -16.869 -15.128  -3.310  1.00  0.00           C  
ATOM   2246  HB2 HID   159     -17.521 -14.462  -3.876  1.00  0.00           H  
ATOM   2247  HB3 HID   159     -16.953 -16.088  -3.819  1.00  0.00           H  
ATOM   2248  CG  HID   159     -17.404 -15.184  -1.880  1.00  0.00           C  
ATOM   2249  ND1 HID   159     -17.474 -16.327  -1.110  1.00  0.00           N  
ATOM   2250  HD1 HID   159     -17.042 -17.221  -1.295  1.00  0.00           H  
ATOM   2251  CE1 HID   159     -18.001 -16.023   0.110  1.00  0.00           C  
ATOM   2252  HE1 HID   159     -18.229 -16.678   0.938  1.00  0.00           H  
ATOM   2253  NE2 HID   159     -18.358 -14.763   0.067  1.00  0.00           N  
ATOM   2254  CD2 HID   159     -17.954 -14.199  -1.219  1.00  0.00           C  
ATOM   2255  HD2 HID   159     -18.107 -13.164  -1.488  1.00  0.00           H  
ATOM   2256  C   HID   159     -14.793 -14.808  -4.763  1.00  0.00           C  
ATOM   2257  O   HID   159     -15.307 -15.492  -5.619  1.00  0.00           O  
ATOM   2258  N   ALA   160     -13.765 -14.089  -5.076  1.00  0.00           N  
ATOM   2259  H   ALA   160     -13.322 -13.564  -4.335  1.00  0.00           H  
ATOM   2260  CA  ALA   160     -13.282 -13.959  -6.492  1.00  0.00           C  
ATOM   2261  HA  ALA   160     -14.127 -13.635  -7.100  1.00  0.00           H  
ATOM   2262  CB  ALA   160     -12.340 -12.810  -6.608  1.00  0.00           C  
ATOM   2263  HB1 ALA   160     -12.169 -12.542  -7.651  1.00  0.00           H  
ATOM   2264  HB2 ALA   160     -12.861 -12.016  -6.074  1.00  0.00           H  
ATOM   2265  HB3 ALA   160     -11.386 -12.968  -6.105  1.00  0.00           H  
ATOM   2266  C   ALA   160     -12.729 -15.201  -7.168  1.00  0.00           C  
ATOM   2267  O   ALA   160     -13.011 -15.371  -8.378  1.00  0.00           O  
ATOM   2268  N   PHE   161     -12.164 -16.157  -6.442  1.00  0.00           N  
ATOM   2269  H   PHE   161     -12.002 -15.959  -5.465  1.00  0.00           H  
ATOM   2270  CA  PHE   161     -11.609 -17.399  -6.905  1.00  0.00           C  
ATOM   2271  HA  PHE   161     -11.708 -17.421  -7.991  1.00  0.00           H  
ATOM   2272  CB  PHE   161     -10.127 -17.317  -6.586  1.00  0.00           C  
ATOM   2273  HB2 PHE   161     -10.011 -17.420  -5.507  1.00  0.00           H  
ATOM   2274  HB3 PHE   161      -9.664 -18.194  -7.039  1.00  0.00           H  
ATOM   2275  CG  PHE   161      -9.363 -16.153  -7.143  1.00  0.00           C  
ATOM   2276  CD1 PHE   161      -9.077 -16.049  -8.492  1.00  0.00           C  
ATOM   2277  HD1 PHE   161      -9.243 -16.852  -9.195  1.00  0.00           H  
ATOM   2278  CE1 PHE   161      -8.311 -14.934  -8.913  1.00  0.00           C  
ATOM   2279  HE1 PHE   161      -8.123 -14.837  -9.972  1.00  0.00           H  
ATOM   2280  CZ  PHE   161      -8.002 -13.930  -8.002  1.00  0.00           C  
ATOM   2281  HZ  PHE   161      -7.351 -13.105  -8.253  1.00  0.00           H  
ATOM   2282  CE2 PHE   161      -8.232 -14.064  -6.644  1.00  0.00           C  
ATOM   2283  HE2 PHE   161      -7.882 -13.357  -5.907  1.00  0.00           H  
ATOM   2284  CD2 PHE   161      -9.006 -15.123  -6.201  1.00  0.00           C  
ATOM   2285  HD2 PHE   161      -9.110 -15.386  -5.158  1.00  0.00           H  
ATOM   2286  C   PHE   161     -12.217 -18.658  -6.289  1.00  0.00           C  
ATOM   2287  O   PHE   161     -11.567 -19.706  -6.397  1.00  0.00           O  
ATOM   2288  N   ASP   162     -13.429 -18.757  -5.815  1.00  0.00           N  
ATOM   2289  H   ASP   162     -14.091 -18.001  -5.914  1.00  0.00           H  
ATOM   2290  CA  ASP   162     -14.120 -19.889  -5.204  1.00  0.00           C  
ATOM   2291  HA  ASP   162     -13.399 -20.240  -4.466  1.00  0.00           H  
ATOM   2292  CB  ASP   162     -15.514 -19.456  -4.723  1.00  0.00           C  
ATOM   2293  HB2 ASP   162     -16.137 -18.934  -5.450  1.00  0.00           H  
ATOM   2294  HB3 ASP   162     -15.957 -20.427  -4.504  1.00  0.00           H  
ATOM   2295  CG  ASP   162     -15.461 -18.730  -3.418  1.00  0.00           C  
ATOM   2296  OD1 ASP   162     -14.476 -18.022  -3.028  1.00  0.00           O  
ATOM   2297  OD2 ASP   162     -16.476 -18.695  -2.759  1.00  0.00           O  
ATOM   2298  C   ASP   162     -14.268 -21.001  -6.299  1.00  0.00           C  
ATOM   2299  O   ASP   162     -13.745 -22.113  -6.134  1.00  0.00           O  
ATOM   2300  N   GLY   163     -14.845 -20.665  -7.401  1.00  0.00           N  
ATOM   2301  H   GLY   163     -14.995 -19.709  -7.690  1.00  0.00           H  
ATOM   2302  CA  GLY   163     -15.076 -21.596  -8.509  1.00  0.00           C  
ATOM   2303  HA2 GLY   163     -15.512 -22.531  -8.158  1.00  0.00           H  
ATOM   2304  HA3 GLY   163     -15.721 -21.061  -9.206  1.00  0.00           H  
ATOM   2305  C   GLY   163     -13.858 -22.047  -9.328  1.00  0.00           C  
ATOM   2306  O   GLY   163     -14.023 -22.733 -10.319  1.00  0.00           O  
ATOM   2307  N   ALA   164     -12.701 -21.606  -8.913  1.00  0.00           N  
ATOM   2308  H   ALA   164     -12.609 -21.142  -8.020  1.00  0.00           H  
ATOM   2309  CA  ALA   164     -11.368 -21.987  -9.440  1.00  0.00           C  
ATOM   2310  HA  ALA   164     -11.391 -21.854 -10.522  1.00  0.00           H  
ATOM   2311  CB  ALA   164     -10.382 -21.022  -8.821  1.00  0.00           C  
ATOM   2312  HB1 ALA   164     -10.220 -21.306  -7.781  1.00  0.00           H  
ATOM   2313  HB2 ALA   164     -10.740 -19.995  -8.897  1.00  0.00           H  
ATOM   2314  HB3 ALA   164      -9.440 -21.149  -9.355  1.00  0.00           H  
ATOM   2315  C   ALA   164     -11.134 -23.491  -9.073  1.00  0.00           C  
ATOM   2316  O   ALA   164     -11.493 -23.818  -7.947  1.00  0.00           O  
ATOM   2317  N   PRO   165     -10.434 -24.222  -9.987  1.00  0.00           N  
ATOM   2318  CD  PRO   165     -10.026 -23.857 -11.388  1.00  0.00           C  
ATOM   2319  HD2 PRO   165      -9.193 -23.154 -11.375  1.00  0.00           H  
ATOM   2320  HD3 PRO   165     -10.844 -23.489 -12.008  1.00  0.00           H  
ATOM   2321  CG  PRO   165      -9.493 -25.154 -12.040  1.00  0.00           C  
ATOM   2322  HG2 PRO   165      -8.648 -24.895 -12.678  1.00  0.00           H  
ATOM   2323  HG3 PRO   165     -10.294 -25.684 -12.554  1.00  0.00           H  
ATOM   2324  CB  PRO   165      -9.087 -25.960 -10.852  1.00  0.00           C  
ATOM   2325  HB2 PRO   165      -9.028 -27.043 -10.959  1.00  0.00           H  
ATOM   2326  HB3 PRO   165      -8.165 -25.625 -10.377  1.00  0.00           H  
ATOM   2327  CA  PRO   165     -10.115 -25.600  -9.700  1.00  0.00           C  
ATOM   2328  HA  PRO   165     -11.022 -26.165  -9.918  1.00  0.00           H  
ATOM   2329  C   PRO   165      -9.606 -25.926  -8.240  1.00  0.00           C  
ATOM   2330  O   PRO   165     -10.012 -26.883  -7.621  1.00  0.00           O  
ATOM   2331  N   PHE   166      -8.495 -25.237  -7.815  1.00  0.00           N  
ATOM   2332  H   PHE   166      -8.198 -24.439  -8.358  1.00  0.00           H  
ATOM   2333  CA  PHE   166      -7.670 -25.705  -6.680  1.00  0.00           C  
ATOM   2334  HA  PHE   166      -7.867 -26.769  -6.552  1.00  0.00           H  
ATOM   2335  CB  PHE   166      -6.127 -25.730  -7.014  1.00  0.00           C  
ATOM   2336  HB2 PHE   166      -5.544 -26.034  -6.145  1.00  0.00           H  
ATOM   2337  HB3 PHE   166      -5.711 -24.753  -7.260  1.00  0.00           H  
ATOM   2338  CG  PHE   166      -5.857 -26.702  -8.192  1.00  0.00           C  
ATOM   2339  CD1 PHE   166      -5.509 -26.145  -9.458  1.00  0.00           C  
ATOM   2340  HD1 PHE   166      -5.500 -25.068  -9.542  1.00  0.00           H  
ATOM   2341  CE1 PHE   166      -5.070 -26.994 -10.498  1.00  0.00           C  
ATOM   2342  HE1 PHE   166      -4.912 -26.514 -11.452  1.00  0.00           H  
ATOM   2343  CZ  PHE   166      -5.072 -28.395 -10.352  1.00  0.00           C  
ATOM   2344  HZ  PHE   166      -4.694 -29.052 -11.121  1.00  0.00           H  
ATOM   2345  CE2 PHE   166      -5.412 -28.931  -9.111  1.00  0.00           C  
ATOM   2346  HE2 PHE   166      -5.325 -29.994  -8.938  1.00  0.00           H  
ATOM   2347  CD2 PHE   166      -5.732 -28.097  -8.050  1.00  0.00           C  
ATOM   2348  HD2 PHE   166      -5.999 -28.467  -7.071  1.00  0.00           H  
ATOM   2349  C   PHE   166      -7.975 -25.114  -5.331  1.00  0.00           C  
ATOM   2350  O   PHE   166      -7.396 -25.520  -4.311  1.00  0.00           O  
ATOM   2351  N   SER   167      -8.792 -24.089  -5.280  1.00  0.00           N  
ATOM   2352  H   SER   167      -9.189 -23.844  -6.175  1.00  0.00           H  
ATOM   2353  CA  SER   167      -8.971 -23.224  -4.135  1.00  0.00           C  
ATOM   2354  HA  SER   167      -7.956 -23.000  -3.808  1.00  0.00           H  
ATOM   2355  CB  SER   167      -9.643 -21.915  -4.595  1.00  0.00           C  
ATOM   2356  HB2 SER   167      -9.307 -21.599  -5.583  1.00  0.00           H  
ATOM   2357  HB3 SER   167      -9.537 -21.121  -3.856  1.00  0.00           H  
ATOM   2358  OG  SER   167     -10.997 -22.260  -4.763  1.00  0.00           O  
ATOM   2359  HG  SER   167     -11.416 -21.722  -5.438  1.00  0.00           H  
ATOM   2360  C   SER   167      -9.652 -23.881  -2.920  1.00  0.00           C  
ATOM   2361  O   SER   167      -9.249 -23.655  -1.754  1.00  0.00           O  
ATOM   2362  N   ASP   168     -10.616 -24.786  -3.006  1.00  0.00           N  
ATOM   2363  H   ASP   168     -10.936 -24.871  -3.960  1.00  0.00           H  
ATOM   2364  CA  ASP   168     -11.292 -25.559  -1.940  1.00  0.00           C  
ATOM   2365  HA  ASP   168     -11.525 -24.900  -1.104  1.00  0.00           H  
ATOM   2366  CB  ASP   168     -12.641 -26.138  -2.440  1.00  0.00           C  
ATOM   2367  HB2 ASP   168     -12.482 -26.932  -3.169  1.00  0.00           H  
ATOM   2368  HB3 ASP   168     -13.168 -26.640  -1.629  1.00  0.00           H  
ATOM   2369  CG  ASP   168     -13.593 -25.165  -3.205  1.00  0.00           C  
ATOM   2370  OD1 ASP   168     -13.800 -24.065  -2.669  1.00  0.00           O  
ATOM   2371  OD2 ASP   168     -14.260 -25.630  -4.180  1.00  0.00           O  
ATOM   2372  C   ASP   168     -10.371 -26.602  -1.380  1.00  0.00           C  
ATOM   2373  O   ASP   168     -10.502 -27.041  -0.231  1.00  0.00           O  
ATOM   2374  N   LEU   169      -9.475 -27.108  -2.236  1.00  0.00           N  
ATOM   2375  H   LEU   169      -9.464 -26.683  -3.152  1.00  0.00           H  
ATOM   2376  CA  LEU   169      -8.320 -27.998  -1.932  1.00  0.00           C  
ATOM   2377  HA  LEU   169      -8.586 -28.860  -1.320  1.00  0.00           H  
ATOM   2378  CB  LEU   169      -7.800 -28.548  -3.315  1.00  0.00           C  
ATOM   2379  HB2 LEU   169      -8.624 -28.826  -3.973  1.00  0.00           H  
ATOM   2380  HB3 LEU   169      -7.050 -27.860  -3.702  1.00  0.00           H  
ATOM   2381  CG  LEU   169      -7.062 -29.910  -3.273  1.00  0.00           C  
ATOM   2382  HG  LEU   169      -6.102 -29.794  -2.771  1.00  0.00           H  
ATOM   2383  CD1 LEU   169      -7.853 -31.010  -2.563  1.00  0.00           C  
ATOM   2384 HD11 LEU   169      -7.467 -32.005  -2.785  1.00  0.00           H  
ATOM   2385 HD12 LEU   169      -8.858 -30.993  -2.985  1.00  0.00           H  
ATOM   2386 HD13 LEU   169      -7.911 -30.931  -1.478  1.00  0.00           H  
ATOM   2387  CD2 LEU   169      -6.740 -30.457  -4.695  1.00  0.00           C  
ATOM   2388 HD21 LEU   169      -6.130 -31.354  -4.581  1.00  0.00           H  
ATOM   2389 HD22 LEU   169      -7.596 -30.802  -5.276  1.00  0.00           H  
ATOM   2390 HD23 LEU   169      -6.128 -29.693  -5.173  1.00  0.00           H  
ATOM   2391  C   LEU   169      -7.266 -27.251  -1.032  1.00  0.00           C  
ATOM   2392  O   LEU   169      -6.869 -27.829  -0.007  1.00  0.00           O  
ATOM   2393  N   VAL   170      -6.802 -26.064  -1.405  1.00  0.00           N  
ATOM   2394  H   VAL   170      -7.173 -25.541  -2.186  1.00  0.00           H  
ATOM   2395  CA  VAL   170      -5.848 -25.320  -0.656  1.00  0.00           C  
ATOM   2396  HA  VAL   170      -5.044 -26.037  -0.487  1.00  0.00           H  
ATOM   2397  CB  VAL   170      -5.415 -24.100  -1.450  1.00  0.00           C  
ATOM   2398  HB  VAL   170      -6.367 -23.655  -1.739  1.00  0.00           H  
ATOM   2399  CG1 VAL   170      -4.498 -23.096  -0.609  1.00  0.00           C  
ATOM   2400 HG11 VAL   170      -4.952 -22.986   0.376  1.00  0.00           H  
ATOM   2401 HG12 VAL   170      -4.587 -22.088  -1.016  1.00  0.00           H  
ATOM   2402 HG13 VAL   170      -3.457 -23.403  -0.514  1.00  0.00           H  
ATOM   2403  CG2 VAL   170      -4.627 -24.411  -2.747  1.00  0.00           C  
ATOM   2404 HG21 VAL   170      -4.347 -23.533  -3.329  1.00  0.00           H  
ATOM   2405 HG22 VAL   170      -5.240 -25.021  -3.410  1.00  0.00           H  
ATOM   2406 HG23 VAL   170      -3.667 -24.865  -2.502  1.00  0.00           H  
ATOM   2407  C   VAL   170      -6.453 -25.065   0.743  1.00  0.00           C  
ATOM   2408  O   VAL   170      -5.765 -25.172   1.755  1.00  0.00           O  
ATOM   2409  N   ARG   171      -7.718 -24.678   0.775  1.00  0.00           N  
ATOM   2410  H   ARG   171      -8.194 -24.347  -0.052  1.00  0.00           H  
ATOM   2411  CA  ARG   171      -8.498 -24.480   2.081  1.00  0.00           C  
ATOM   2412  HA  ARG   171      -7.869 -23.885   2.745  1.00  0.00           H  
ATOM   2413  CB  ARG   171      -9.904 -23.857   1.856  1.00  0.00           C  
ATOM   2414  HB2 ARG   171     -10.426 -24.295   1.005  1.00  0.00           H  
ATOM   2415  HB3 ARG   171     -10.529 -23.847   2.749  1.00  0.00           H  
ATOM   2416  CG  ARG   171      -9.489 -22.370   1.579  1.00  0.00           C  
ATOM   2417  HG2 ARG   171      -8.792 -22.535   0.756  1.00  0.00           H  
ATOM   2418  HG3 ARG   171      -8.978 -21.920   2.430  1.00  0.00           H  
ATOM   2419  CD  ARG   171     -10.546 -21.398   0.992  1.00  0.00           C  
ATOM   2420  HD2 ARG   171     -10.509 -20.500   1.608  1.00  0.00           H  
ATOM   2421  HD3 ARG   171     -10.243 -21.000   0.024  1.00  0.00           H  
ATOM   2422  NE  ARG   171     -11.806 -22.064   0.812  1.00  0.00           N  
ATOM   2423  HE  ARG   171     -12.362 -22.330   1.613  1.00  0.00           H  
ATOM   2424  CZ  ARG   171     -12.441 -22.363  -0.320  1.00  0.00           C  
ATOM   2425  NH1 ARG   171     -13.364 -23.260  -0.106  1.00  0.00           N  
ATOM   2426 HH11 ARG   171     -13.627 -23.446   0.851  1.00  0.00           H  
ATOM   2427 HH12 ARG   171     -13.686 -23.752  -0.928  1.00  0.00           H  
ATOM   2428  NH2 ARG   171     -12.142 -21.979  -1.521  1.00  0.00           N  
ATOM   2429 HH21 ARG   171     -11.289 -21.482  -1.734  1.00  0.00           H  
ATOM   2430 HH22 ARG   171     -12.636 -22.439  -2.272  1.00  0.00           H  
ATOM   2431  C   ARG   171      -8.700 -25.800   2.851  1.00  0.00           C  
ATOM   2432  O   ARG   171      -8.525 -25.752   4.084  1.00  0.00           O  
ATOM   2433  N   GLU   172      -9.021 -26.941   2.268  1.00  0.00           N  
ATOM   2434  H   GLU   172      -9.183 -26.872   1.274  1.00  0.00           H  
ATOM   2435  CA  GLU   172      -9.011 -28.127   3.063  1.00  0.00           C  
ATOM   2436  HA  GLU   172      -9.761 -27.893   3.819  1.00  0.00           H  
ATOM   2437  CB  GLU   172      -9.496 -29.321   2.182  1.00  0.00           C  
ATOM   2438  HB2 GLU   172     -10.534 -29.105   1.925  1.00  0.00           H  
ATOM   2439  HB3 GLU   172      -9.034 -29.185   1.204  1.00  0.00           H  
ATOM   2440  CG  GLU   172      -9.448 -30.794   2.453  1.00  0.00           C  
ATOM   2441  HG2 GLU   172      -9.490 -31.284   1.481  1.00  0.00           H  
ATOM   2442  HG3 GLU   172      -8.466 -31.062   2.843  1.00  0.00           H  
ATOM   2443  CD  GLU   172     -10.598 -31.291   3.306  1.00  0.00           C  
ATOM   2444  OE1 GLU   172     -10.358 -31.938   4.403  1.00  0.00           O  
ATOM   2445  OE2 GLU   172     -11.747 -31.059   2.922  1.00  0.00           O  
ATOM   2446  C   GLU   172      -7.672 -28.450   3.762  1.00  0.00           C  
ATOM   2447  O   GLU   172      -7.699 -28.988   4.849  1.00  0.00           O  
ATOM   2448  N   ARG   173      -6.521 -28.366   3.045  1.00  0.00           N  
ATOM   2449  H   ARG   173      -6.562 -27.900   2.150  1.00  0.00           H  
ATOM   2450  CA  ARG   173      -5.183 -28.651   3.456  1.00  0.00           C  
ATOM   2451  HA  ARG   173      -5.290 -29.589   4.001  1.00  0.00           H  
ATOM   2452  CB  ARG   173      -4.334 -28.788   2.227  1.00  0.00           C  
ATOM   2453  HB2 ARG   173      -4.001 -27.886   1.715  1.00  0.00           H  
ATOM   2454  HB3 ARG   173      -3.403 -29.201   2.615  1.00  0.00           H  
ATOM   2455  CG  ARG   173      -4.801 -29.785   1.101  1.00  0.00           C  
ATOM   2456  HG2 ARG   173      -5.891 -29.772   1.108  1.00  0.00           H  
ATOM   2457  HG3 ARG   173      -4.525 -29.344   0.144  1.00  0.00           H  
ATOM   2458  CD  ARG   173      -4.321 -31.233   1.327  1.00  0.00           C  
ATOM   2459  HD2 ARG   173      -3.249 -31.340   1.160  1.00  0.00           H  
ATOM   2460  HD3 ARG   173      -4.687 -31.409   2.339  1.00  0.00           H  
ATOM   2461  NE  ARG   173      -4.954 -32.155   0.388  1.00  0.00           N  
ATOM   2462  HE  ARG   173      -4.700 -32.106  -0.588  1.00  0.00           H  
ATOM   2463  CZ  ARG   173      -5.656 -33.232   0.603  1.00  0.00           C  
ATOM   2464  NH1 ARG   173      -6.206 -33.634   1.699  1.00  0.00           N  
ATOM   2465 HH11 ARG   173      -5.890 -33.234   2.571  1.00  0.00           H  
ATOM   2466 HH12 ARG   173      -6.550 -34.583   1.732  1.00  0.00           H  
ATOM   2467  NH2 ARG   173      -6.143 -34.002  -0.300  1.00  0.00           N  
ATOM   2468 HH21 ARG   173      -5.776 -34.151  -1.229  1.00  0.00           H  
ATOM   2469 HH22 ARG   173      -6.780 -34.713   0.030  1.00  0.00           H  
ATOM   2470  C   ARG   173      -4.694 -27.645   4.500  1.00  0.00           C  
ATOM   2471  O   ARG   173      -3.912 -28.046   5.376  1.00  0.00           O  
ATOM   2472  N   LEU   174      -5.074 -26.377   4.486  1.00  0.00           N  
ATOM   2473  H   LEU   174      -5.484 -26.033   3.630  1.00  0.00           H  
ATOM   2474  CA  LEU   174      -4.909 -25.431   5.683  1.00  0.00           C  
ATOM   2475  HA  LEU   174      -3.895 -25.503   6.075  1.00  0.00           H  
ATOM   2476  CB  LEU   174      -5.324 -24.036   5.271  1.00  0.00           C  
ATOM   2477  HB2 LEU   174      -5.311 -23.408   6.162  1.00  0.00           H  
ATOM   2478  HB3 LEU   174      -6.305 -24.041   4.795  1.00  0.00           H  
ATOM   2479  CG  LEU   174      -4.357 -23.371   4.278  1.00  0.00           C  
ATOM   2480  HG  LEU   174      -3.943 -24.036   3.521  1.00  0.00           H  
ATOM   2481  CD1 LEU   174      -5.169 -22.260   3.646  1.00  0.00           C  
ATOM   2482 HD11 LEU   174      -6.004 -22.731   3.126  1.00  0.00           H  
ATOM   2483 HD12 LEU   174      -5.455 -21.621   4.481  1.00  0.00           H  
ATOM   2484 HD13 LEU   174      -4.582 -21.750   2.882  1.00  0.00           H  
ATOM   2485  CD2 LEU   174      -3.060 -22.720   4.957  1.00  0.00           C  
ATOM   2486 HD21 LEU   174      -2.581 -23.465   5.592  1.00  0.00           H  
ATOM   2487 HD22 LEU   174      -3.306 -21.927   5.662  1.00  0.00           H  
ATOM   2488 HD23 LEU   174      -2.408 -22.297   4.193  1.00  0.00           H  
ATOM   2489  C   LEU   174      -5.810 -25.818   6.884  1.00  0.00           C  
ATOM   2490  O   LEU   174      -5.263 -25.983   7.970  1.00  0.00           O  
ATOM   2491  N   ALA   175      -7.144 -25.919   6.702  1.00  0.00           N  
ATOM   2492  H   ALA   175      -7.486 -25.855   5.754  1.00  0.00           H  
ATOM   2493  CA  ALA   175      -8.095 -26.162   7.748  1.00  0.00           C  
ATOM   2494  HA  ALA   175      -8.358 -25.369   8.448  1.00  0.00           H  
ATOM   2495  CB  ALA   175      -9.430 -26.590   7.061  1.00  0.00           C  
ATOM   2496  HB1 ALA   175     -10.177 -26.808   7.824  1.00  0.00           H  
ATOM   2497  HB2 ALA   175      -9.788 -25.749   6.467  1.00  0.00           H  
ATOM   2498  HB3 ALA   175      -9.384 -27.461   6.406  1.00  0.00           H  
ATOM   2499  C   ALA   175      -7.668 -27.451   8.625  1.00  0.00           C  
ATOM   2500  O   ALA   175      -7.878 -27.451   9.833  1.00  0.00           O  
ATOM   2501  N   ALA   176      -7.037 -28.448   8.023  1.00  0.00           N  
ATOM   2502  H   ALA   176      -7.058 -28.404   7.014  1.00  0.00           H  
ATOM   2503  CA  ALA   176      -6.710 -29.682   8.694  1.00  0.00           C  
ATOM   2504  HA  ALA   176      -7.695 -30.102   8.901  1.00  0.00           H  
ATOM   2505  CB  ALA   176      -6.065 -30.552   7.547  1.00  0.00           C  
ATOM   2506  HB1 ALA   176      -5.603 -31.497   7.831  1.00  0.00           H  
ATOM   2507  HB2 ALA   176      -6.836 -30.773   6.809  1.00  0.00           H  
ATOM   2508  HB3 ALA   176      -5.401 -30.004   6.879  1.00  0.00           H  
ATOM   2509  C   ALA   176      -5.802 -29.598   9.937  1.00  0.00           C  
ATOM   2510  O   ALA   176      -5.938 -30.343  10.900  1.00  0.00           O  
ATOM   2511  N   VAL   177      -4.809 -28.673   9.826  1.00  0.00           N  
ATOM   2512  H   VAL   177      -4.902 -27.967   9.109  1.00  0.00           H  
ATOM   2513  CA  VAL   177      -3.670 -28.636  10.728  1.00  0.00           C  
ATOM   2514  HA  VAL   177      -4.076 -29.087  11.633  1.00  0.00           H  
ATOM   2515  CB  VAL   177      -2.480 -29.534  10.318  1.00  0.00           C  
ATOM   2516  HB  VAL   177      -1.839 -29.481  11.198  1.00  0.00           H  
ATOM   2517  CG1 VAL   177      -2.889 -30.965  10.126  1.00  0.00           C  
ATOM   2518 HG11 VAL   177      -3.598 -31.260  10.899  1.00  0.00           H  
ATOM   2519 HG12 VAL   177      -1.971 -31.553  10.135  1.00  0.00           H  
ATOM   2520 HG13 VAL   177      -3.365 -31.252   9.188  1.00  0.00           H  
ATOM   2521  CG2 VAL   177      -1.683 -29.103   9.110  1.00  0.00           C  
ATOM   2522 HG21 VAL   177      -1.019 -29.884   8.738  1.00  0.00           H  
ATOM   2523 HG22 VAL   177      -1.091 -28.222   9.357  1.00  0.00           H  
ATOM   2524 HG23 VAL   177      -2.366 -28.812   8.312  1.00  0.00           H  
ATOM   2525  C   VAL   177      -3.180 -27.191  11.081  1.00  0.00           C  
ATOM   2526  O   VAL   177      -2.341 -27.108  11.952  1.00  0.00           O  
ATOM   2527  N   VAL   178      -3.560 -26.173  10.363  1.00  0.00           N  
ATOM   2528  H   VAL   178      -4.207 -26.431   9.632  1.00  0.00           H  
ATOM   2529  CA  VAL   178      -3.232 -24.787  10.683  1.00  0.00           C  
ATOM   2530  HA  VAL   178      -2.323 -24.865  11.280  1.00  0.00           H  
ATOM   2531  CB  VAL   178      -3.028 -23.937   9.417  1.00  0.00           C  
ATOM   2532  HB  VAL   178      -3.938 -23.933   8.816  1.00  0.00           H  
ATOM   2533  CG1 VAL   178      -2.660 -22.449   9.628  1.00  0.00           C  
ATOM   2534 HG11 VAL   178      -3.444 -22.075  10.286  1.00  0.00           H  
ATOM   2535 HG12 VAL   178      -2.588 -21.950   8.661  1.00  0.00           H  
ATOM   2536 HG13 VAL   178      -1.785 -22.462  10.278  1.00  0.00           H  
ATOM   2537  CG2 VAL   178      -1.887 -24.614   8.563  1.00  0.00           C  
ATOM   2538 HG21 VAL   178      -0.949 -24.533   9.111  1.00  0.00           H  
ATOM   2539 HG22 VAL   178      -1.956 -25.702   8.555  1.00  0.00           H  
ATOM   2540 HG23 VAL   178      -1.876 -24.150   7.576  1.00  0.00           H  
ATOM   2541  C   VAL   178      -4.298 -24.153  11.664  1.00  0.00           C  
ATOM   2542  O   VAL   178      -3.949 -23.410  12.594  1.00  0.00           O  
ATOM   2543  N   ASP   179      -5.563 -24.452  11.549  1.00  0.00           N  
ATOM   2544  H   ASP   179      -5.768 -25.342  11.120  1.00  0.00           H  
ATOM   2545  CA  ASP   179      -6.678 -23.670  12.111  1.00  0.00           C  
ATOM   2546  HA  ASP   179      -6.487 -22.599  12.180  1.00  0.00           H  
ATOM   2547  CB  ASP   179      -7.879 -23.821  11.131  1.00  0.00           C  
ATOM   2548  HB2 ASP   179      -7.489 -23.761  10.115  1.00  0.00           H  
ATOM   2549  HB3 ASP   179      -8.341 -24.800  11.256  1.00  0.00           H  
ATOM   2550  CG  ASP   179      -8.868 -22.656  11.226  1.00  0.00           C  
ATOM   2551  OD1 ASP   179     -10.088 -22.931  11.217  1.00  0.00           O  
ATOM   2552  OD2 ASP   179      -8.543 -21.427  11.302  1.00  0.00           O  
ATOM   2553  C   ASP   179      -7.123 -24.033  13.575  1.00  0.00           C  
ATOM   2554  O   ASP   179      -8.123 -23.530  14.151  1.00  0.00           O  
ATOM   2555  N   GLN   180      -6.435 -25.024  14.215  1.00  0.00           N  
ATOM   2556  H   GLN   180      -5.743 -25.545  13.696  1.00  0.00           H  
ATOM   2557  CA  GLN   180      -6.606 -25.392  15.647  1.00  0.00           C  
ATOM   2558  HA  GLN   180      -7.691 -25.335  15.740  1.00  0.00           H  
ATOM   2559  CB  GLN   180      -5.942 -26.673  16.169  1.00  0.00           C  
ATOM   2560  HB2 GLN   180      -6.247 -26.760  17.212  1.00  0.00           H  
ATOM   2561  HB3 GLN   180      -4.854 -26.612  16.201  1.00  0.00           H  
ATOM   2562  CG  GLN   180      -6.446 -27.941  15.437  1.00  0.00           C  
ATOM   2563  HG2 GLN   180      -5.994 -28.803  15.928  1.00  0.00           H  
ATOM   2564  HG3 GLN   180      -7.519 -27.888  15.624  1.00  0.00           H  
ATOM   2565  CD  GLN   180      -6.233 -28.019  13.935  1.00  0.00           C  
ATOM   2566  OE1 GLN   180      -5.167 -27.699  13.471  1.00  0.00           O  
ATOM   2567  NE2 GLN   180      -7.154 -28.560  13.171  1.00  0.00           N  
ATOM   2568 HE21 GLN   180      -7.985 -28.922  13.616  1.00  0.00           H  
ATOM   2569 HE22 GLN   180      -6.780 -29.080  12.390  1.00  0.00           H  
ATOM   2570  C   GLN   180      -6.134 -24.186  16.474  1.00  0.00           C  
ATOM   2571  O   GLN   180      -5.236 -23.432  16.124  1.00  0.00           O  
ATOM   2572  N   GLY   181      -6.822 -24.022  17.617  1.00  0.00           N  
ATOM   2573  H   GLY   181      -7.614 -24.573  17.917  1.00  0.00           H  
ATOM   2574  CA  GLY   181      -6.428 -22.952  18.564  1.00  0.00           C  
ATOM   2575  HA2 GLY   181      -7.007 -23.120  19.472  1.00  0.00           H  
ATOM   2576  HA3 GLY   181      -5.387 -23.054  18.869  1.00  0.00           H  
ATOM   2577  C   GLY   181      -6.709 -21.541  18.170  1.00  0.00           C  
ATOM   2578  O   GLY   181      -6.529 -20.631  19.012  1.00  0.00           O  
ATOM   2579  N   ARG   182      -7.229 -21.282  16.891  1.00  0.00           N  
ATOM   2580  H   ARG   182      -7.255 -22.067  16.256  1.00  0.00           H  
ATOM   2581  CA  ARG   182      -7.712 -19.986  16.444  1.00  0.00           C  
ATOM   2582  HA  ARG   182      -7.241 -19.238  17.081  1.00  0.00           H  
ATOM   2583  CB  ARG   182      -7.243 -19.780  14.999  1.00  0.00           C  
ATOM   2584  HB2 ARG   182      -7.909 -19.002  14.624  1.00  0.00           H  
ATOM   2585  HB3 ARG   182      -7.384 -20.697  14.428  1.00  0.00           H  
ATOM   2586  CG  ARG   182      -5.769 -19.316  14.880  1.00  0.00           C  
ATOM   2587  HG2 ARG   182      -5.567 -18.407  15.446  1.00  0.00           H  
ATOM   2588  HG3 ARG   182      -5.001 -20.052  15.116  1.00  0.00           H  
ATOM   2589  CD  ARG   182      -5.616 -19.018  13.369  1.00  0.00           C  
ATOM   2590  HD2 ARG   182      -5.730 -19.942  12.802  1.00  0.00           H  
ATOM   2591  HD3 ARG   182      -6.372 -18.374  12.918  1.00  0.00           H  
ATOM   2592  NE  ARG   182      -4.336 -18.407  13.134  1.00  0.00           N  
ATOM   2593  HE  ARG   182      -3.566 -19.055  13.047  1.00  0.00           H  
ATOM   2594  CZ  ARG   182      -4.089 -17.129  12.976  1.00  0.00           C  
ATOM   2595  NH1 ARG   182      -2.983 -16.657  12.702  1.00  0.00           N  
ATOM   2596 HH11 ARG   182      -2.229 -17.269  12.424  1.00  0.00           H  
ATOM   2597 HH12 ARG   182      -2.834 -15.682  12.483  1.00  0.00           H  
ATOM   2598  NH2 ARG   182      -5.000 -16.239  13.087  1.00  0.00           N  
ATOM   2599 HH21 ARG   182      -5.952 -16.553  13.210  1.00  0.00           H  
ATOM   2600 HH22 ARG   182      -4.727 -15.275  12.956  1.00  0.00           H  
ATOM   2601  C   ARG   182      -9.223 -19.796  16.677  1.00  0.00           C  
ATOM   2602  O   ARG   182      -9.966 -20.626  16.161  1.00  0.00           O  
ATOM   2603  N   THR   183      -9.583 -18.862  17.539  1.00  0.00           N  
ATOM   2604  H   THR   183      -8.857 -18.266  17.910  1.00  0.00           H  
ATOM   2605  CA  THR   183     -11.001 -18.677  17.873  1.00  0.00           C  
ATOM   2606  HA  THR   183     -11.352 -19.655  18.201  1.00  0.00           H  
ATOM   2607  CB  THR   183     -11.233 -17.811  19.138  1.00  0.00           C  
ATOM   2608  HB  THR   183     -10.626 -18.177  19.967  1.00  0.00           H  
ATOM   2609  CG2 THR   183     -10.847 -16.383  18.913  1.00  0.00           C  
ATOM   2610 HG21 THR   183     -11.139 -15.815  19.796  1.00  0.00           H  
ATOM   2611 HG22 THR   183      -9.761 -16.300  18.867  1.00  0.00           H  
ATOM   2612 HG23 THR   183     -11.358 -15.908  18.076  1.00  0.00           H  
ATOM   2613  OG1 THR   183     -12.506 -17.728  19.682  1.00  0.00           O  
ATOM   2614  HG1 THR   183     -12.503 -18.438  20.329  1.00  0.00           H  
ATOM   2615  C   THR   183     -11.832 -18.138  16.628  1.00  0.00           C  
ATOM   2616  O   THR   183     -11.306 -17.422  15.853  1.00  0.00           O  
ATOM   2617  N   PRO   184     -13.090 -18.612  16.356  1.00  0.00           N  
ATOM   2618  CD  PRO   184     -13.866 -19.452  17.377  1.00  0.00           C  
ATOM   2619  HD2 PRO   184     -13.329 -20.379  17.582  1.00  0.00           H  
ATOM   2620  HD3 PRO   184     -14.087 -18.818  18.236  1.00  0.00           H  
ATOM   2621  CG  PRO   184     -15.179 -19.864  16.650  1.00  0.00           C  
ATOM   2622  HG2 PRO   184     -14.968 -20.709  15.996  1.00  0.00           H  
ATOM   2623  HG3 PRO   184     -16.060 -20.131  17.234  1.00  0.00           H  
ATOM   2624  CB  PRO   184     -15.398 -18.686  15.703  1.00  0.00           C  
ATOM   2625  HB2 PRO   184     -15.962 -19.061  14.849  1.00  0.00           H  
ATOM   2626  HB3 PRO   184     -15.870 -17.834  16.192  1.00  0.00           H  
ATOM   2627  CA  PRO   184     -13.985 -18.342  15.213  1.00  0.00           C  
ATOM   2628  HA  PRO   184     -13.757 -19.091  14.455  1.00  0.00           H  
ATOM   2629  C   PRO   184     -13.874 -16.987  14.443  1.00  0.00           C  
ATOM   2630  O   PRO   184     -14.009 -17.172  13.192  1.00  0.00           O  
ATOM   2631  N   ALA   185     -13.705 -15.781  14.990  1.00  0.00           N  
ATOM   2632  H   ALA   185     -14.006 -15.651  15.945  1.00  0.00           H  
ATOM   2633  CA  ALA   185     -13.462 -14.557  14.149  1.00  0.00           C  
ATOM   2634  HA  ALA   185     -14.090 -14.630  13.261  1.00  0.00           H  
ATOM   2635  CB  ALA   185     -14.103 -13.338  14.920  1.00  0.00           C  
ATOM   2636  HB1 ALA   185     -13.872 -12.395  14.425  1.00  0.00           H  
ATOM   2637  HB2 ALA   185     -15.175 -13.477  15.057  1.00  0.00           H  
ATOM   2638  HB3 ALA   185     -13.668 -13.201  15.910  1.00  0.00           H  
ATOM   2639  C   ALA   185     -12.024 -14.327  13.854  1.00  0.00           C  
ATOM   2640  O   ALA   185     -11.682 -13.209  13.395  1.00  0.00           O  
ATOM   2641  N   PHE   186     -11.129 -15.270  14.151  1.00  0.00           N  
ATOM   2642  H   PHE   186     -11.378 -16.128  14.623  1.00  0.00           H  
ATOM   2643  CA  PHE   186      -9.675 -15.054  13.956  1.00  0.00           C  
ATOM   2644  HA  PHE   186      -9.497 -14.164  13.354  1.00  0.00           H  
ATOM   2645  CB  PHE   186      -9.020 -14.849  15.376  1.00  0.00           C  
ATOM   2646  HB2 PHE   186      -9.207 -15.694  16.039  1.00  0.00           H  
ATOM   2647  HB3 PHE   186      -7.935 -14.801  15.287  1.00  0.00           H  
ATOM   2648  CG  PHE   186      -9.417 -13.535  16.097  1.00  0.00           C  
ATOM   2649  CD1 PHE   186      -8.561 -12.445  15.952  1.00  0.00           C  
ATOM   2650  HD1 PHE   186      -7.639 -12.579  15.405  1.00  0.00           H  
ATOM   2651  CE1 PHE   186      -8.882 -11.213  16.537  1.00  0.00           C  
ATOM   2652  HE1 PHE   186      -8.222 -10.358  16.554  1.00  0.00           H  
ATOM   2653  CZ  PHE   186     -10.105 -11.080  17.219  1.00  0.00           C  
ATOM   2654  HZ  PHE   186     -10.260 -10.101  17.649  1.00  0.00           H  
ATOM   2655  CE2 PHE   186     -10.978 -12.167  17.291  1.00  0.00           C  
ATOM   2656  HE2 PHE   186     -11.998 -11.984  17.594  1.00  0.00           H  
ATOM   2657  CD2 PHE   186     -10.634 -13.400  16.776  1.00  0.00           C  
ATOM   2658  HD2 PHE   186     -11.402 -14.155  16.696  1.00  0.00           H  
ATOM   2659  C   PHE   186      -9.091 -16.187  13.092  1.00  0.00           C  
ATOM   2660  O   PHE   186      -7.875 -16.433  13.213  1.00  0.00           O  
ATOM   2661  N   ARG   187      -9.920 -16.958  12.318  1.00  0.00           N  
ATOM   2662  H   ARG   187     -10.898 -16.718  12.239  1.00  0.00           H  
ATOM   2663  CA  ARG   187      -9.493 -18.169  11.592  1.00  0.00           C  
ATOM   2664  HA  ARG   187      -8.965 -18.762  12.338  1.00  0.00           H  
ATOM   2665  CB  ARG   187     -10.785 -19.040  11.205  1.00  0.00           C  
ATOM   2666  HB2 ARG   187     -11.554 -18.408  10.761  1.00  0.00           H  
ATOM   2667  HB3 ARG   187     -10.567 -19.787  10.443  1.00  0.00           H  
ATOM   2668  CG  ARG   187     -11.372 -19.711  12.445  1.00  0.00           C  
ATOM   2669  HG2 ARG   187     -11.656 -18.851  13.053  1.00  0.00           H  
ATOM   2670  HG3 ARG   187     -10.583 -20.305  12.907  1.00  0.00           H  
ATOM   2671  CD  ARG   187     -12.633 -20.601  12.208  1.00  0.00           C  
ATOM   2672  HD2 ARG   187     -12.420 -21.231  11.344  1.00  0.00           H  
ATOM   2673  HD3 ARG   187     -13.419 -20.039  11.702  1.00  0.00           H  
ATOM   2674  NE  ARG   187     -13.166 -21.432  13.319  1.00  0.00           N  
ATOM   2675  HE  ARG   187     -14.041 -21.127  13.721  1.00  0.00           H  
ATOM   2676  CZ  ARG   187     -12.748 -22.600  13.726  1.00  0.00           C  
ATOM   2677  NH1 ARG   187     -11.726 -23.154  13.224  1.00  0.00           N  
ATOM   2678 HH11 ARG   187     -11.117 -22.732  12.537  1.00  0.00           H  
ATOM   2679 HH12 ARG   187     -11.432 -23.999  13.692  1.00  0.00           H  
ATOM   2680  NH2 ARG   187     -13.437 -23.229  14.624  1.00  0.00           N  
ATOM   2681 HH21 ARG   187     -14.224 -22.774  15.063  1.00  0.00           H  
ATOM   2682 HH22 ARG   187     -13.294 -24.213  14.800  1.00  0.00           H  
ATOM   2683  C   ARG   187      -8.590 -18.007  10.343  1.00  0.00           C  
ATOM   2684  O   ARG   187      -8.371 -16.918   9.911  1.00  0.00           O  
ATOM   2685  N   VAL   188      -8.066 -19.109   9.759  1.00  0.00           N  
ATOM   2686  H   VAL   188      -8.330 -20.004  10.146  1.00  0.00           H  
ATOM   2687  CA  VAL   188      -7.683 -19.138   8.341  1.00  0.00           C  
ATOM   2688  HA  VAL   188      -7.030 -18.281   8.175  1.00  0.00           H  
ATOM   2689  CB  VAL   188      -6.770 -20.447   8.144  1.00  0.00           C  
ATOM   2690  HB  VAL   188      -7.348 -21.356   7.978  1.00  0.00           H  
ATOM   2691  CG1 VAL   188      -6.029 -20.346   6.793  1.00  0.00           C  
ATOM   2692 HG11 VAL   188      -6.695 -20.633   5.979  1.00  0.00           H  
ATOM   2693 HG12 VAL   188      -5.168 -21.004   6.673  1.00  0.00           H  
ATOM   2694 HG13 VAL   188      -5.764 -19.314   6.563  1.00  0.00           H  
ATOM   2695  CG2 VAL   188      -5.656 -20.771   9.230  1.00  0.00           C  
ATOM   2696 HG21 VAL   188      -4.825 -21.326   8.796  1.00  0.00           H  
ATOM   2697 HG22 VAL   188      -5.191 -19.852   9.587  1.00  0.00           H  
ATOM   2698 HG23 VAL   188      -5.962 -21.340  10.108  1.00  0.00           H  
ATOM   2699  C   VAL   188      -8.896 -19.107   7.417  1.00  0.00           C  
ATOM   2700  O   VAL   188      -9.762 -19.959   7.520  1.00  0.00           O  
ATOM   2701  N   GLN   189      -9.108 -18.019   6.696  1.00  0.00           N  
ATOM   2702  H   GLN   189      -8.310 -17.416   6.560  1.00  0.00           H  
ATOM   2703  CA  GLN   189     -10.231 -17.797   5.759  1.00  0.00           C  
ATOM   2704  HA  GLN   189     -10.835 -18.703   5.703  1.00  0.00           H  
ATOM   2705  CB  GLN   189     -11.153 -16.676   6.302  1.00  0.00           C  
ATOM   2706  HB2 GLN   189     -10.446 -15.847   6.261  1.00  0.00           H  
ATOM   2707  HB3 GLN   189     -11.903 -16.463   5.540  1.00  0.00           H  
ATOM   2708  CG  GLN   189     -11.745 -16.749   7.689  1.00  0.00           C  
ATOM   2709  HG2 GLN   189     -12.265 -15.812   7.888  1.00  0.00           H  
ATOM   2710  HG3 GLN   189     -10.871 -16.904   8.321  1.00  0.00           H  
ATOM   2711  CD  GLN   189     -12.836 -17.888   7.993  1.00  0.00           C  
ATOM   2712  OE1 GLN   189     -13.128 -18.674   7.122  1.00  0.00           O  
ATOM   2713  NE2 GLN   189     -13.558 -17.858   9.092  1.00  0.00           N  
ATOM   2714 HE21 GLN   189     -13.454 -17.068   9.713  1.00  0.00           H  
ATOM   2715 HE22 GLN   189     -14.398 -18.407   9.209  1.00  0.00           H  
ATOM   2716  C   GLN   189      -9.679 -17.528   4.349  1.00  0.00           C  
ATOM   2717  O   GLN   189      -8.478 -17.128   4.156  1.00  0.00           O  
ATOM   2718  N   PRO   190     -10.554 -17.752   3.334  1.00  0.00           N  
ATOM   2719  CD  PRO   190     -11.853 -18.407   3.350  1.00  0.00           C  
ATOM   2720  HD2 PRO   190     -11.784 -19.457   3.067  1.00  0.00           H  
ATOM   2721  HD3 PRO   190     -12.420 -18.323   4.278  1.00  0.00           H  
ATOM   2722  CG  PRO   190     -12.547 -17.669   2.153  1.00  0.00           C  
ATOM   2723  HG2 PRO   190     -12.868 -16.736   2.616  1.00  0.00           H  
ATOM   2724  HG3 PRO   190     -13.374 -18.230   1.718  1.00  0.00           H  
ATOM   2725  CB  PRO   190     -11.475 -17.489   1.147  1.00  0.00           C  
ATOM   2726  HB2 PRO   190     -11.788 -16.745   0.415  1.00  0.00           H  
ATOM   2727  HB3 PRO   190     -11.271 -18.364   0.531  1.00  0.00           H  
ATOM   2728  CA  PRO   190     -10.267 -17.155   2.017  1.00  0.00           C  
ATOM   2729  HA  PRO   190      -9.368 -17.590   1.578  1.00  0.00           H  
ATOM   2730  C   PRO   190     -10.068 -15.623   2.109  1.00  0.00           C  
ATOM   2731  O   PRO   190     -10.602 -14.979   2.986  1.00  0.00           O  
ATOM   2732  N   MET   191      -9.297 -15.068   1.122  1.00  0.00           N  
ATOM   2733  H   MET   191      -8.820 -15.683   0.478  1.00  0.00           H  
ATOM   2734  CA  MET   191      -8.982 -13.642   1.046  1.00  0.00           C  
ATOM   2735  HA  MET   191      -8.805 -13.432   2.101  1.00  0.00           H  
ATOM   2736  CB  MET   191      -7.744 -13.489   0.166  1.00  0.00           C  
ATOM   2737  HB2 MET   191      -7.062 -14.298   0.426  1.00  0.00           H  
ATOM   2738  HB3 MET   191      -7.966 -13.718  -0.876  1.00  0.00           H  
ATOM   2739  CG  MET   191      -7.067 -12.114   0.200  1.00  0.00           C  
ATOM   2740  HG2 MET   191      -7.798 -11.410  -0.198  1.00  0.00           H  
ATOM   2741  HG3 MET   191      -6.144 -12.077  -0.379  1.00  0.00           H  
ATOM   2742  SD  MET   191      -6.617 -11.547   1.853  1.00  0.00           S  
ATOM   2743  CE  MET   191      -4.814 -11.791   1.932  1.00  0.00           C  
ATOM   2744  HE1 MET   191      -4.392 -11.398   2.856  1.00  0.00           H  
ATOM   2745  HE2 MET   191      -4.546 -12.841   1.810  1.00  0.00           H  
ATOM   2746  HE3 MET   191      -4.323 -11.328   1.076  1.00  0.00           H  
ATOM   2747  C   MET   191     -10.102 -12.689   0.584  1.00  0.00           C  
ATOM   2748  O   MET   191     -10.634 -12.789  -0.518  1.00  0.00           O  
ATOM   2749  N   PRO   192     -10.361 -11.615   1.361  1.00  0.00           N  
ATOM   2750  CD  PRO   192     -10.414 -11.637   2.844  1.00  0.00           C  
ATOM   2751  HD2 PRO   192      -9.512 -11.393   3.405  1.00  0.00           H  
ATOM   2752  HD3 PRO   192     -10.733 -12.590   3.267  1.00  0.00           H  
ATOM   2753  CG  PRO   192     -11.348 -10.495   3.213  1.00  0.00           C  
ATOM   2754  HG2 PRO   192     -12.348 -10.928   3.254  1.00  0.00           H  
ATOM   2755  HG3 PRO   192     -11.127  -9.992   4.155  1.00  0.00           H  
ATOM   2756  CB  PRO   192     -11.141  -9.540   2.085  1.00  0.00           C  
ATOM   2757  HB2 PRO   192     -12.079  -8.993   1.989  1.00  0.00           H  
ATOM   2758  HB3 PRO   192     -10.266  -8.962   2.382  1.00  0.00           H  
ATOM   2759  CA  PRO   192     -10.998 -10.372   0.835  1.00  0.00           C  
ATOM   2760  HA  PRO   192     -11.931 -10.619   0.327  1.00  0.00           H  
ATOM   2761  C   PRO   192     -10.191  -9.549  -0.183  1.00  0.00           C  
ATOM   2762  O   PRO   192      -8.998  -9.241  -0.018  1.00  0.00           O  
ATOM   2763  N   LEU   193     -10.797  -9.114  -1.344  1.00  0.00           N  
ATOM   2764  H   LEU   193     -11.797  -9.242  -1.388  1.00  0.00           H  
ATOM   2765  CA  LEU   193     -10.105  -8.661  -2.625  1.00  0.00           C  
ATOM   2766  HA  LEU   193      -9.124  -8.263  -2.364  1.00  0.00           H  
ATOM   2767  CB  LEU   193     -10.029  -9.836  -3.613  1.00  0.00           C  
ATOM   2768  HB2 LEU   193     -11.035 -10.216  -3.787  1.00  0.00           H  
ATOM   2769  HB3 LEU   193      -9.681  -9.532  -4.600  1.00  0.00           H  
ATOM   2770  CG  LEU   193      -9.026 -10.927  -3.255  1.00  0.00           C  
ATOM   2771  HG  LEU   193      -9.008 -11.031  -2.170  1.00  0.00           H  
ATOM   2772  CD1 LEU   193      -9.496 -12.278  -3.765  1.00  0.00           C  
ATOM   2773 HD11 LEU   193      -8.782 -13.085  -3.601  1.00  0.00           H  
ATOM   2774 HD12 LEU   193     -10.400 -12.498  -3.197  1.00  0.00           H  
ATOM   2775 HD13 LEU   193      -9.722 -12.299  -4.831  1.00  0.00           H  
ATOM   2776  CD2 LEU   193      -7.597 -10.731  -3.811  1.00  0.00           C  
ATOM   2777 HD21 LEU   193      -7.677 -10.991  -4.866  1.00  0.00           H  
ATOM   2778 HD22 LEU   193      -7.306  -9.712  -3.553  1.00  0.00           H  
ATOM   2779 HD23 LEU   193      -6.877 -11.331  -3.254  1.00  0.00           H  
ATOM   2780  C   LEU   193     -10.915  -7.478  -3.316  1.00  0.00           C  
ATOM   2781  O   LEU   193     -12.080  -7.675  -3.694  1.00  0.00           O  
ATOM   2782  N   ALA   194     -10.230  -6.314  -3.546  1.00  0.00           N  
ATOM   2783  H   ALA   194      -9.246  -6.200  -3.346  1.00  0.00           H  
ATOM   2784  CA  ALA   194     -10.641  -5.237  -4.385  1.00  0.00           C  
ATOM   2785  HA  ALA   194     -11.679  -4.968  -4.190  1.00  0.00           H  
ATOM   2786  CB  ALA   194      -9.814  -4.019  -4.025  1.00  0.00           C  
ATOM   2787  HB1 ALA   194      -9.876  -3.173  -4.711  1.00  0.00           H  
ATOM   2788  HB2 ALA   194     -10.131  -3.845  -2.997  1.00  0.00           H  
ATOM   2789  HB3 ALA   194      -8.745  -4.230  -4.064  1.00  0.00           H  
ATOM   2790  C   ALA   194     -10.531  -5.557  -5.907  1.00  0.00           C  
ATOM   2791  O   ALA   194      -9.529  -5.217  -6.564  1.00  0.00           O  
ATOM   2792  N   VAL   195     -11.473  -6.349  -6.410  1.00  0.00           N  
ATOM   2793  H   VAL   195     -12.174  -6.648  -5.747  1.00  0.00           H  
ATOM   2794  CA  VAL   195     -11.434  -6.931  -7.743  1.00  0.00           C  
ATOM   2795  HA  VAL   195     -10.615  -6.506  -8.323  1.00  0.00           H  
ATOM   2796  CB  VAL   195     -11.080  -8.395  -7.627  1.00  0.00           C  
ATOM   2797  HB  VAL   195     -10.400  -8.565  -6.793  1.00  0.00           H  
ATOM   2798  CG1 VAL   195     -12.314  -9.273  -7.437  1.00  0.00           C  
ATOM   2799 HG11 VAL   195     -12.879  -8.855  -6.604  1.00  0.00           H  
ATOM   2800 HG12 VAL   195     -13.041  -9.251  -8.250  1.00  0.00           H  
ATOM   2801 HG13 VAL   195     -12.080 -10.321  -7.252  1.00  0.00           H  
ATOM   2802  CG2 VAL   195     -10.315  -8.970  -8.782  1.00  0.00           C  
ATOM   2803 HG21 VAL   195      -9.359  -8.452  -8.852  1.00  0.00           H  
ATOM   2804 HG22 VAL   195     -10.836  -8.746  -9.714  1.00  0.00           H  
ATOM   2805 HG23 VAL   195     -10.114 -10.034  -8.662  1.00  0.00           H  
ATOM   2806  C   VAL   195     -12.745  -6.829  -8.578  1.00  0.00           C  
ATOM   2807  O   VAL   195     -13.745  -6.475  -8.047  1.00  0.00           O  
ATOM   2808  N   HID   196     -12.812  -7.032  -9.929  1.00  0.00           N  
ATOM   2809  H   HID   196     -11.925  -7.236 -10.365  1.00  0.00           H  
ATOM   2810  CA  HID   196     -13.907  -6.516 -10.775  1.00  0.00           C  
ATOM   2811  HA  HID   196     -14.852  -6.474 -10.234  1.00  0.00           H  
ATOM   2812  CB  HID   196     -13.523  -5.072 -11.238  1.00  0.00           C  
ATOM   2813  HB2 HID   196     -12.447  -4.926 -11.152  1.00  0.00           H  
ATOM   2814  HB3 HID   196     -13.708  -4.917 -12.301  1.00  0.00           H  
ATOM   2815  CG  HID   196     -14.279  -4.059 -10.418  1.00  0.00           C  
ATOM   2816  ND1 HID   196     -14.118  -3.718  -9.100  1.00  0.00           N  
ATOM   2817  HD1 HID   196     -13.320  -4.043  -8.573  1.00  0.00           H  
ATOM   2818  CE1 HID   196     -15.081  -2.856  -8.720  1.00  0.00           C  
ATOM   2819  HE1 HID   196     -15.305  -2.494  -7.727  1.00  0.00           H  
ATOM   2820  NE2 HID   196     -15.850  -2.568  -9.772  1.00  0.00           N  
ATOM   2821  CD2 HID   196     -15.352  -3.369 -10.817  1.00  0.00           C  
ATOM   2822  HD2 HID   196     -15.748  -3.388 -11.821  1.00  0.00           H  
ATOM   2823  C   HID   196     -14.099  -7.390 -12.098  1.00  0.00           C  
ATOM   2824  O   HID   196     -13.229  -8.142 -12.449  1.00  0.00           O  
ATOM   2825  N   ARG   197     -15.263  -7.134 -12.878  1.00  0.00           N  
ATOM   2826  H   ARG   197     -15.800  -6.334 -12.574  1.00  0.00           H  
ATOM   2827  CA  ARG   197     -15.872  -8.019 -13.965  1.00  0.00           C  
ATOM   2828  HA  ARG   197     -16.892  -7.648 -14.069  1.00  0.00           H  
ATOM   2829  CB  ARG   197     -15.030  -7.771 -15.283  1.00  0.00           C  
ATOM   2830  HB2 ARG   197     -13.999  -8.063 -15.082  1.00  0.00           H  
ATOM   2831  HB3 ARG   197     -15.406  -8.404 -16.086  1.00  0.00           H  
ATOM   2832  CG  ARG   197     -15.115  -6.339 -15.881  1.00  0.00           C  
ATOM   2833  HG2 ARG   197     -16.095  -5.920 -15.654  1.00  0.00           H  
ATOM   2834  HG3 ARG   197     -14.442  -5.749 -15.259  1.00  0.00           H  
ATOM   2835  CD  ARG   197     -14.645  -6.219 -17.362  1.00  0.00           C  
ATOM   2836  HD2 ARG   197     -14.588  -5.177 -17.676  1.00  0.00           H  
ATOM   2837  HD3 ARG   197     -15.382  -6.669 -18.028  1.00  0.00           H  
ATOM   2838  NE  ARG   197     -13.350  -6.995 -17.571  1.00  0.00           N  
ATOM   2839  HE  ARG   197     -13.279  -7.873 -17.077  1.00  0.00           H  
ATOM   2840  CZ  ARG   197     -12.252  -6.612 -18.289  1.00  0.00           C  
ATOM   2841  NH1 ARG   197     -12.141  -5.529 -18.980  1.00  0.00           N  
ATOM   2842 HH11 ARG   197     -12.918  -4.889 -19.066  1.00  0.00           H  
ATOM   2843 HH12 ARG   197     -11.395  -5.401 -19.649  1.00  0.00           H  
ATOM   2844  NH2 ARG   197     -11.211  -7.372 -18.296  1.00  0.00           N  
ATOM   2845 HH21 ARG   197     -11.228  -8.259 -17.813  1.00  0.00           H  
ATOM   2846 HH22 ARG   197     -10.511  -7.212 -19.005  1.00  0.00           H  
ATOM   2847  C   ARG   197     -15.931  -9.540 -13.662  1.00  0.00           C  
ATOM   2848  O   ARG   197     -15.469 -10.367 -14.447  1.00  0.00           O  
ATOM   2849  N   ARG   198     -16.352  -9.967 -12.477  1.00  0.00           N  
ATOM   2850  H   ARG   198     -16.561  -9.200 -11.854  1.00  0.00           H  
ATOM   2851  CA  ARG   198     -16.384 -11.384 -12.034  1.00  0.00           C  
ATOM   2852  HA  ARG   198     -15.439 -11.840 -12.331  1.00  0.00           H  
ATOM   2853  CB  ARG   198     -16.458 -11.496 -10.524  1.00  0.00           C  
ATOM   2854  HB2 ARG   198     -15.556 -11.093 -10.061  1.00  0.00           H  
ATOM   2855  HB3 ARG   198     -17.365 -11.030 -10.138  1.00  0.00           H  
ATOM   2856  CG  ARG   198     -16.625 -12.997  -9.992  1.00  0.00           C  
ATOM   2857  HG2 ARG   198     -16.883 -12.767  -8.958  1.00  0.00           H  
ATOM   2858  HG3 ARG   198     -17.444 -13.524 -10.481  1.00  0.00           H  
ATOM   2859  CD  ARG   198     -15.394 -13.918  -9.998  1.00  0.00           C  
ATOM   2860  HD2 ARG   198     -15.531 -14.729  -9.282  1.00  0.00           H  
ATOM   2861  HD3 ARG   198     -14.613 -13.280  -9.584  1.00  0.00           H  
ATOM   2862  NE  ARG   198     -15.142 -14.404 -11.380  1.00  0.00           N  
ATOM   2863  HE  ARG   198     -15.607 -13.974 -12.166  1.00  0.00           H  
ATOM   2864  CZ  ARG   198     -14.222 -15.206 -11.827  1.00  0.00           C  
ATOM   2865  NH1 ARG   198     -14.077 -15.323 -13.096  1.00  0.00           N  
ATOM   2866 HH11 ARG   198     -14.626 -14.697 -13.669  1.00  0.00           H  
ATOM   2867 HH12 ARG   198     -13.159 -15.615 -13.399  1.00  0.00           H  
ATOM   2868  NH2 ARG   198     -13.432 -15.937 -11.128  1.00  0.00           N  
ATOM   2869 HH21 ARG   198     -13.459 -15.929 -10.118  1.00  0.00           H  
ATOM   2870 HH22 ARG   198     -12.904 -16.669 -11.582  1.00  0.00           H  
ATOM   2871  C   ARG   198     -17.447 -12.232 -12.836  1.00  0.00           C  
ATOM   2872  O   ARG   198     -17.377 -13.429 -12.792  1.00  0.00           O  
ATOM   2873  N   GLN   199     -18.266 -11.508 -13.607  1.00  0.00           N  
ATOM   2874  H   GLN   199     -18.030 -10.527 -13.624  1.00  0.00           H  
ATOM   2875  CA  GLN   199     -19.112 -12.053 -14.652  1.00  0.00           C  
ATOM   2876  HA  GLN   199     -18.684 -13.024 -14.901  1.00  0.00           H  
ATOM   2877  CB  GLN   199     -20.603 -12.278 -14.050  1.00  0.00           C  
ATOM   2878  HB2 GLN   199     -21.208 -12.727 -14.838  1.00  0.00           H  
ATOM   2879  HB3 GLN   199     -20.495 -12.925 -13.179  1.00  0.00           H  
ATOM   2880  CG  GLN   199     -21.120 -10.928 -13.549  1.00  0.00           C  
ATOM   2881  HG2 GLN   199     -20.327 -10.337 -13.091  1.00  0.00           H  
ATOM   2882  HG3 GLN   199     -21.501 -10.417 -14.434  1.00  0.00           H  
ATOM   2883  CD  GLN   199     -22.263 -10.913 -12.566  1.00  0.00           C  
ATOM   2884  OE1 GLN   199     -22.592  -9.898 -11.992  1.00  0.00           O  
ATOM   2885  NE2 GLN   199     -22.888 -11.984 -12.154  1.00  0.00           N  
ATOM   2886 HE21 GLN   199     -22.652 -12.892 -12.529  1.00  0.00           H  
ATOM   2887 HE22 GLN   199     -23.722 -11.806 -11.614  1.00  0.00           H  
ATOM   2888  C   GLN   199     -19.195 -11.191 -15.920  1.00  0.00           C  
ATOM   2889  O   GLN   199     -18.639 -10.082 -15.862  1.00  0.00           O  
ATOM   2890  N   ASP   200     -19.828 -11.653 -16.987  1.00  0.00           N  
ATOM   2891  H   ASP   200     -20.329 -12.529 -16.949  1.00  0.00           H  
ATOM   2892  CA  ASP   200     -19.963 -11.005 -18.313  1.00  0.00           C  
ATOM   2893  HA  ASP   200     -20.460 -11.638 -19.049  1.00  0.00           H  
ATOM   2894  CB  ASP   200     -20.863  -9.746 -18.257  1.00  0.00           C  
ATOM   2895  HB2 ASP   200     -20.869  -9.395 -19.289  1.00  0.00           H  
ATOM   2896  HB3 ASP   200     -20.280  -9.033 -17.674  1.00  0.00           H  
ATOM   2897  CG  ASP   200     -22.282  -9.935 -17.764  1.00  0.00           C  
ATOM   2898  OD1 ASP   200     -22.903 -11.051 -18.026  1.00  0.00           O  
ATOM   2899  OD2 ASP   200     -22.871  -8.945 -17.304  1.00  0.00           O  
ATOM   2900  C   ASP   200     -18.596 -10.710 -19.012  1.00  0.00           C  
ATOM   2901  O   ASP   200     -18.541  -9.792 -19.806  1.00  0.00           O  
ATOM   2902  N   GLY   201     -17.538 -11.360 -18.678  1.00  0.00           N  
ATOM   2903  H   GLY   201     -17.679 -12.172 -18.094  1.00  0.00           H  
ATOM   2904  CA  GLY   201     -16.190 -10.855 -19.026  1.00  0.00           C  
ATOM   2905  HA2 GLY   201     -16.129  -9.789 -18.807  1.00  0.00           H  
ATOM   2906  HA3 GLY   201     -15.955 -11.090 -20.063  1.00  0.00           H  
ATOM   2907  C   GLY   201     -15.033 -11.392 -18.183  1.00  0.00           C  
ATOM   2908  O   GLY   201     -15.295 -12.215 -17.295  1.00  0.00           O  
ATOM   2909  N   ALA   202     -13.815 -10.922 -18.351  1.00  0.00           N  
ATOM   2910  H   ALA   202     -13.804 -10.445 -19.241  1.00  0.00           H  
ATOM   2911  CA  ALA   202     -12.657 -11.450 -17.649  1.00  0.00           C  
ATOM   2912  HA  ALA   202     -12.873 -12.462 -17.304  1.00  0.00           H  
ATOM   2913  CB  ALA   202     -11.547 -11.712 -18.591  1.00  0.00           C  
ATOM   2914  HB1 ALA   202     -10.674 -12.065 -18.042  1.00  0.00           H  
ATOM   2915  HB2 ALA   202     -11.820 -12.330 -19.446  1.00  0.00           H  
ATOM   2916  HB3 ALA   202     -11.228 -10.789 -19.076  1.00  0.00           H  
ATOM   2917  C   ALA   202     -12.355 -10.704 -16.372  1.00  0.00           C  
ATOM   2918  O   ALA   202     -12.365  -9.466 -16.385  1.00  0.00           O  
ATOM   2919  N   LEU   203     -12.018 -11.443 -15.309  1.00  0.00           N  
ATOM   2920  H   LEU   203     -11.849 -12.432 -15.423  1.00  0.00           H  
ATOM   2921  CA  LEU   203     -11.641 -10.893 -13.986  1.00  0.00           C  
ATOM   2922  HA  LEU   203     -12.467 -10.325 -13.558  1.00  0.00           H  
ATOM   2923  CB  LEU   203     -11.385 -12.091 -12.999  1.00  0.00           C  
ATOM   2924  HB2 LEU   203     -12.220 -12.792 -13.006  1.00  0.00           H  
ATOM   2925  HB3 LEU   203     -10.553 -12.638 -13.441  1.00  0.00           H  
ATOM   2926  CG  LEU   203     -11.024 -11.783 -11.531  1.00  0.00           C  
ATOM   2927  HG  LEU   203     -10.425 -10.873 -11.489  1.00  0.00           H  
ATOM   2928  CD1 LEU   203     -12.386 -11.396 -10.859  1.00  0.00           C  
ATOM   2929 HD11 LEU   203     -12.739 -10.511 -11.389  1.00  0.00           H  
ATOM   2930 HD12 LEU   203     -13.172 -12.129 -11.041  1.00  0.00           H  
ATOM   2931 HD13 LEU   203     -12.343 -11.189  -9.790  1.00  0.00           H  
ATOM   2932  CD2 LEU   203     -10.264 -12.943 -10.911  1.00  0.00           C  
ATOM   2933 HD21 LEU   203     -10.941 -13.791 -10.806  1.00  0.00           H  
ATOM   2934 HD22 LEU   203      -9.900 -12.605  -9.941  1.00  0.00           H  
ATOM   2935 HD23 LEU   203      -9.388 -13.060 -11.549  1.00  0.00           H  
ATOM   2936  C   LEU   203     -10.424  -9.983 -14.071  1.00  0.00           C  
ATOM   2937  O   LEU   203      -9.388 -10.319 -14.587  1.00  0.00           O  
ATOM   2938  N   VAL   204     -10.560  -8.761 -13.482  1.00  0.00           N  
ATOM   2939  H   VAL   204     -11.480  -8.581 -13.108  1.00  0.00           H  
ATOM   2940  CA  VAL   204      -9.517  -7.698 -13.398  1.00  0.00           C  
ATOM   2941  HA  VAL   204      -8.501  -8.054 -13.566  1.00  0.00           H  
ATOM   2942  CB  VAL   204      -9.825  -6.676 -14.503  1.00  0.00           C  
ATOM   2943  HB  VAL   204      -9.364  -5.702 -14.341  1.00  0.00           H  
ATOM   2944  CG1 VAL   204      -9.184  -7.163 -15.838  1.00  0.00           C  
ATOM   2945 HG11 VAL   204      -8.132  -7.436 -15.751  1.00  0.00           H  
ATOM   2946 HG12 VAL   204      -9.244  -6.355 -16.567  1.00  0.00           H  
ATOM   2947 HG13 VAL   204      -9.766  -8.051 -16.084  1.00  0.00           H  
ATOM   2948  CG2 VAL   204     -11.336  -6.288 -14.665  1.00  0.00           C  
ATOM   2949 HG21 VAL   204     -11.911  -6.250 -13.740  1.00  0.00           H  
ATOM   2950 HG22 VAL   204     -11.874  -6.993 -15.299  1.00  0.00           H  
ATOM   2951 HG23 VAL   204     -11.246  -5.337 -15.191  1.00  0.00           H  
ATOM   2952  C   VAL   204      -9.425  -7.004 -12.014  1.00  0.00           C  
ATOM   2953  O   VAL   204     -10.414  -6.861 -11.322  1.00  0.00           O  
ATOM   2954  N   TRP   205      -8.278  -6.668 -11.497  1.00  0.00           N  
ATOM   2955  H   TRP   205      -7.500  -6.888 -12.102  1.00  0.00           H  
ATOM   2956  CA  TRP   205      -7.995  -5.899 -10.309  1.00  0.00           C  
ATOM   2957  HA  TRP   205      -8.436  -6.469  -9.491  1.00  0.00           H  
ATOM   2958  CB  TRP   205      -6.450  -5.681 -10.105  1.00  0.00           C  
ATOM   2959  HB2 TRP   205      -6.061  -5.174 -10.989  1.00  0.00           H  
ATOM   2960  HB3 TRP   205      -6.320  -5.005  -9.260  1.00  0.00           H  
ATOM   2961  CG  TRP   205      -5.683  -6.932  -9.689  1.00  0.00           C  
ATOM   2962  CD1 TRP   205      -4.522  -7.302 -10.240  1.00  0.00           C  
ATOM   2963  HD1 TRP   205      -4.063  -6.772 -11.061  1.00  0.00           H  
ATOM   2964  NE1 TRP   205      -4.030  -8.413  -9.539  1.00  0.00           N  
ATOM   2965  HE1 TRP   205      -3.296  -9.058  -9.797  1.00  0.00           H  
ATOM   2966  CE2 TRP   205      -4.816  -8.597  -8.427  1.00  0.00           C  
ATOM   2967  CZ2 TRP   205      -4.689  -9.503  -7.353  1.00  0.00           C  
ATOM   2968  HZ2 TRP   205      -3.862 -10.194  -7.425  1.00  0.00           H  
ATOM   2969  CH2 TRP   205      -5.606  -9.443  -6.338  1.00  0.00           C  
ATOM   2970  HH2 TRP   205      -5.653 -10.182  -5.552  1.00  0.00           H  
ATOM   2971  CZ3 TRP   205      -6.595  -8.493  -6.334  1.00  0.00           C  
ATOM   2972  HZ3 TRP   205      -7.286  -8.541  -5.505  1.00  0.00           H  
ATOM   2973  CE3 TRP   205      -6.778  -7.583  -7.378  1.00  0.00           C  
ATOM   2974  HE3 TRP   205      -7.567  -6.846  -7.343  1.00  0.00           H  
ATOM   2975  CD2 TRP   205      -5.889  -7.613  -8.497  1.00  0.00           C  
ATOM   2976  C   TRP   205      -8.717  -4.532 -10.410  1.00  0.00           C  
ATOM   2977  O   TRP   205      -8.638  -3.855 -11.447  1.00  0.00           O  
ATOM   2978  N   SER   206      -9.355  -4.028  -9.346  1.00  0.00           N  
ATOM   2979  H   SER   206      -9.192  -4.487  -8.462  1.00  0.00           H  
ATOM   2980  CA  SER   206      -9.778  -2.627  -9.232  1.00  0.00           C  
ATOM   2981  HA  SER   206     -10.473  -2.457 -10.054  1.00  0.00           H  
ATOM   2982  CB  SER   206     -10.439  -2.423  -7.804  1.00  0.00           C  
ATOM   2983  HB2 SER   206     -10.841  -1.410  -7.769  1.00  0.00           H  
ATOM   2984  HB3 SER   206      -9.734  -2.525  -6.979  1.00  0.00           H  
ATOM   2985  OG  SER   206     -11.579  -3.251  -7.452  1.00  0.00           O  
ATOM   2986  HG  SER   206     -11.896  -2.907  -6.614  1.00  0.00           H  
ATOM   2987  C   SER   206      -8.581  -1.731  -9.314  1.00  0.00           C  
ATOM   2988  O   SER   206      -7.627  -2.007  -8.630  1.00  0.00           O  
ATOM   2989  N   GLY   207      -8.576  -0.660 -10.016  1.00  0.00           N  
ATOM   2990  H   GLY   207      -9.434  -0.474 -10.515  1.00  0.00           H  
ATOM   2991  CA  GLY   207      -7.613   0.422  -9.823  1.00  0.00           C  
ATOM   2992  HA2 GLY   207      -7.493   0.931 -10.779  1.00  0.00           H  
ATOM   2993  HA3 GLY   207      -6.690   0.013  -9.412  1.00  0.00           H  
ATOM   2994  C   GLY   207      -8.091   1.424  -8.857  1.00  0.00           C  
ATOM   2995  O   GLY   207      -9.108   1.355  -8.179  1.00  0.00           O  
ATOM   2996  N   SER   208      -7.333   2.561  -8.840  1.00  0.00           N  
ATOM   2997  H   SER   208      -6.571   2.538  -9.502  1.00  0.00           H  
ATOM   2998  CA  SER   208      -7.844   3.876  -8.345  1.00  0.00           C  
ATOM   2999  HA  SER   208      -8.212   3.714  -7.331  1.00  0.00           H  
ATOM   3000  CB  SER   208      -6.699   4.919  -8.360  1.00  0.00           C  
ATOM   3001  HB2 SER   208      -6.983   5.871  -7.910  1.00  0.00           H  
ATOM   3002  HB3 SER   208      -6.389   4.987  -9.403  1.00  0.00           H  
ATOM   3003  OG  SER   208      -5.681   4.392  -7.542  1.00  0.00           O  
ATOM   3004  HG  SER   208      -4.857   4.876  -7.630  1.00  0.00           H  
ATOM   3005  C   SER   208      -9.033   4.527  -9.207  1.00  0.00           C  
ATOM   3006  O   SER   208      -9.728   5.399  -8.721  1.00  0.00           O  
ATOM   3007  N   ASP   209      -9.144   4.055 -10.487  1.00  0.00           N  
ATOM   3008  H   ASP   209      -8.531   3.362 -10.893  1.00  0.00           H  
ATOM   3009  CA  ASP   209     -10.287   4.456 -11.197  1.00  0.00           C  
ATOM   3010  HA  ASP   209     -10.234   5.524 -11.411  1.00  0.00           H  
ATOM   3011  CB  ASP   209     -10.310   3.796 -12.592  1.00  0.00           C  
ATOM   3012  HB2 ASP   209     -11.078   4.246 -13.221  1.00  0.00           H  
ATOM   3013  HB3 ASP   209      -9.366   3.966 -13.110  1.00  0.00           H  
ATOM   3014  CG  ASP   209     -10.447   2.274 -12.552  1.00  0.00           C  
ATOM   3015  OD1 ASP   209      -9.916   1.645 -11.607  1.00  0.00           O  
ATOM   3016  OD2 ASP   209     -10.881   1.691 -13.567  1.00  0.00           O  
ATOM   3017  C   ASP   209     -11.615   4.139 -10.465  1.00  0.00           C  
ATOM   3018  O   ASP   209     -12.461   5.025 -10.314  1.00  0.00           O  
ATOM   3019  N   VAL   210     -11.713   2.908  -9.941  1.00  0.00           N  
ATOM   3020  H   VAL   210     -10.876   2.377 -10.134  1.00  0.00           H  
ATOM   3021  CA  VAL   210     -12.779   2.314  -9.052  1.00  0.00           C  
ATOM   3022  HA  VAL   210     -13.755   2.395  -9.531  1.00  0.00           H  
ATOM   3023  CB  VAL   210     -12.573   0.783  -8.675  1.00  0.00           C  
ATOM   3024  HB  VAL   210     -11.648   0.682  -8.107  1.00  0.00           H  
ATOM   3025  CG1 VAL   210     -13.734   0.246  -7.822  1.00  0.00           C  
ATOM   3026 HG11 VAL   210     -13.711  -0.843  -7.823  1.00  0.00           H  
ATOM   3027 HG12 VAL   210     -13.712   0.609  -6.794  1.00  0.00           H  
ATOM   3028 HG13 VAL   210     -14.630   0.656  -8.289  1.00  0.00           H  
ATOM   3029  CG2 VAL   210     -12.494   0.025 -10.030  1.00  0.00           C  
ATOM   3030 HG21 VAL   210     -13.280   0.421 -10.672  1.00  0.00           H  
ATOM   3031 HG22 VAL   210     -11.558   0.134 -10.579  1.00  0.00           H  
ATOM   3032 HG23 VAL   210     -12.837  -0.999  -9.880  1.00  0.00           H  
ATOM   3033  C   VAL   210     -12.935   3.153  -7.732  1.00  0.00           C  
ATOM   3034  O   VAL   210     -14.026   3.505  -7.306  1.00  0.00           O  
ATOM   3035  N   VAL   211     -11.813   3.545  -7.114  1.00  0.00           N  
ATOM   3036  H   VAL   211     -10.943   3.096  -7.365  1.00  0.00           H  
ATOM   3037  CA  VAL   211     -11.805   4.232  -5.826  1.00  0.00           C  
ATOM   3038  HA  VAL   211     -12.603   3.792  -5.228  1.00  0.00           H  
ATOM   3039  CB  VAL   211     -10.407   3.974  -5.153  1.00  0.00           C  
ATOM   3040  HB  VAL   211      -9.665   4.398  -5.830  1.00  0.00           H  
ATOM   3041  CG1 VAL   211     -10.389   4.569  -3.711  1.00  0.00           C  
ATOM   3042 HG11 VAL   211     -10.515   5.650  -3.773  1.00  0.00           H  
ATOM   3043 HG12 VAL   211     -11.219   4.253  -3.079  1.00  0.00           H  
ATOM   3044 HG13 VAL   211      -9.430   4.362  -3.236  1.00  0.00           H  
ATOM   3045  CG2 VAL   211     -10.202   2.450  -4.857  1.00  0.00           C  
ATOM   3046 HG21 VAL   211      -9.189   2.216  -4.529  1.00  0.00           H  
ATOM   3047 HG22 VAL   211     -10.947   2.088  -4.149  1.00  0.00           H  
ATOM   3048 HG23 VAL   211     -10.287   1.858  -5.768  1.00  0.00           H  
ATOM   3049  C   VAL   211     -12.270   5.694  -6.035  1.00  0.00           C  
ATOM   3050  O   VAL   211     -13.006   6.241  -5.240  1.00  0.00           O  
ATOM   3051  N   MET   212     -11.814   6.402  -7.111  1.00  0.00           N  
ATOM   3052  H   MET   212     -11.303   5.831  -7.770  1.00  0.00           H  
ATOM   3053  CA  MET   212     -12.173   7.761  -7.438  1.00  0.00           C  
ATOM   3054  HA  MET   212     -12.059   8.417  -6.575  1.00  0.00           H  
ATOM   3055  CB  MET   212     -11.218   8.330  -8.512  1.00  0.00           C  
ATOM   3056  HB2 MET   212     -10.221   8.233  -8.084  1.00  0.00           H  
ATOM   3057  HB3 MET   212     -11.230   7.701  -9.402  1.00  0.00           H  
ATOM   3058  CG  MET   212     -11.473   9.844  -8.756  1.00  0.00           C  
ATOM   3059  HG2 MET   212     -12.517  10.093  -8.942  1.00  0.00           H  
ATOM   3060  HG3 MET   212     -11.121  10.455  -7.925  1.00  0.00           H  
ATOM   3061  SD  MET   212     -10.741  10.647 -10.279  1.00  0.00           S  
ATOM   3062  CE  MET   212      -9.042  10.245  -9.855  1.00  0.00           C  
ATOM   3063  HE1 MET   212      -8.986   9.160  -9.763  1.00  0.00           H  
ATOM   3064  HE2 MET   212      -8.236  10.433 -10.565  1.00  0.00           H  
ATOM   3065  HE3 MET   212      -8.780  10.689  -8.895  1.00  0.00           H  
ATOM   3066  C   MET   212     -13.652   7.870  -7.913  1.00  0.00           C  
ATOM   3067  O   MET   212     -14.307   8.866  -7.637  1.00  0.00           O  
ATOM   3068  N   GLY   213     -14.149   6.813  -8.519  1.00  0.00           N  
ATOM   3069  H   GLY   213     -13.545   6.073  -8.848  1.00  0.00           H  
ATOM   3070  CA  GLY   213     -15.503   6.610  -8.916  1.00  0.00           C  
ATOM   3071  HA2 GLY   213     -16.256   6.589  -8.129  1.00  0.00           H  
ATOM   3072  HA3 GLY   213     -15.469   5.627  -9.385  1.00  0.00           H  
ATOM   3073  C   GLY   213     -16.139   7.572  -9.919  1.00  0.00           C  
ATOM   3074  O   GLY   213     -15.761   8.727  -9.992  1.00  0.00           O  
ATOM   3075  N   GLU   214     -17.047   6.981 -10.702  1.00  0.00           N  
ATOM   3076  H   GLU   214     -17.306   6.022 -10.523  1.00  0.00           H  
ATOM   3077  CA  GLU   214     -17.915   7.653 -11.703  1.00  0.00           C  
ATOM   3078  HA  GLU   214     -17.214   7.928 -12.492  1.00  0.00           H  
ATOM   3079  CB  GLU   214     -19.052   6.786 -12.310  1.00  0.00           C  
ATOM   3080  HB2 GLU   214     -19.578   6.461 -11.413  1.00  0.00           H  
ATOM   3081  HB3 GLU   214     -19.696   7.454 -12.883  1.00  0.00           H  
ATOM   3082  CG  GLU   214     -18.595   5.569 -13.134  1.00  0.00           C  
ATOM   3083  HG2 GLU   214     -17.938   4.915 -12.560  1.00  0.00           H  
ATOM   3084  HG3 GLU   214     -19.451   5.051 -13.565  1.00  0.00           H  
ATOM   3085  CD  GLU   214     -17.612   6.009 -14.289  1.00  0.00           C  
ATOM   3086  OE1 GLU   214     -16.537   5.453 -14.391  1.00  0.00           O  
ATOM   3087  OE2 GLU   214     -17.730   7.108 -14.861  1.00  0.00           O  
ATOM   3088  C   GLU   214     -18.392   9.053 -11.246  1.00  0.00           C  
ATOM   3089  O   GLU   214     -18.287  10.026 -12.003  1.00  0.00           O  
ATOM   3090  N   ALA   215     -18.754   9.199  -9.940  1.00  0.00           N  
ATOM   3091  H   ALA   215     -18.885   8.334  -9.434  1.00  0.00           H  
ATOM   3092  CA  ALA   215     -19.321  10.426  -9.410  1.00  0.00           C  
ATOM   3093  HA  ALA   215     -20.204  10.636 -10.015  1.00  0.00           H  
ATOM   3094  CB  ALA   215     -19.760  10.190  -7.971  1.00  0.00           C  
ATOM   3095  HB1 ALA   215     -20.349   9.283  -7.835  1.00  0.00           H  
ATOM   3096  HB2 ALA   215     -18.880  10.119  -7.331  1.00  0.00           H  
ATOM   3097  HB3 ALA   215     -20.361  11.043  -7.655  1.00  0.00           H  
ATOM   3098  C   ALA   215     -18.397  11.668  -9.507  1.00  0.00           C  
ATOM   3099  O   ALA   215     -18.798  12.819  -9.707  1.00  0.00           O  
ATOM   3100  N   THR   216     -17.074  11.513  -9.260  1.00  0.00           N  
ATOM   3101  H   THR   216     -16.790  10.568  -9.047  1.00  0.00           H  
ATOM   3102  CA  THR   216     -15.951  12.487  -9.468  1.00  0.00           C  
ATOM   3103  HA  THR   216     -16.334  13.390  -8.994  1.00  0.00           H  
ATOM   3104  CB  THR   216     -14.688  12.004  -8.719  1.00  0.00           C  
ATOM   3105  HB  THR   216     -14.219  11.208  -9.297  1.00  0.00           H  
ATOM   3106  CG2 THR   216     -13.632  13.136  -8.547  1.00  0.00           C  
ATOM   3107 HG21 THR   216     -13.968  13.791  -7.744  1.00  0.00           H  
ATOM   3108 HG22 THR   216     -12.668  12.803  -8.162  1.00  0.00           H  
ATOM   3109 HG23 THR   216     -13.348  13.611  -9.486  1.00  0.00           H  
ATOM   3110  OG1 THR   216     -14.908  11.526  -7.515  1.00  0.00           O  
ATOM   3111  HG1 THR   216     -14.788  10.576  -7.577  1.00  0.00           H  
ATOM   3112  C   THR   216     -15.552  12.713 -10.982  1.00  0.00           C  
ATOM   3113  O   THR   216     -15.232  13.830 -11.378  1.00  0.00           O  
ATOM   3114  N   ARG   217     -15.748  11.682 -11.807  1.00  0.00           N  
ATOM   3115  H   ARG   217     -15.973  10.758 -11.467  1.00  0.00           H  
ATOM   3116  CA  ARG   217     -15.760  11.967 -13.320  1.00  0.00           C  
ATOM   3117  HA  ARG   217     -14.900  12.629 -13.431  1.00  0.00           H  
ATOM   3118  CB  ARG   217     -15.480  10.661 -14.055  1.00  0.00           C  
ATOM   3119  HB2 ARG   217     -15.507  10.799 -15.135  1.00  0.00           H  
ATOM   3120  HB3 ARG   217     -16.188   9.927 -13.669  1.00  0.00           H  
ATOM   3121  CG  ARG   217     -14.118  10.047 -13.730  1.00  0.00           C  
ATOM   3122  HG2 ARG   217     -13.383  10.774 -14.078  1.00  0.00           H  
ATOM   3123  HG3 ARG   217     -13.927   9.979 -12.659  1.00  0.00           H  
ATOM   3124  CD  ARG   217     -13.759   8.717 -14.459  1.00  0.00           C  
ATOM   3125  HD2 ARG   217     -14.093   8.746 -15.496  1.00  0.00           H  
ATOM   3126  HD3 ARG   217     -12.669   8.717 -14.469  1.00  0.00           H  
ATOM   3127  NE  ARG   217     -14.356   7.528 -13.881  1.00  0.00           N  
ATOM   3128  HE  ARG   217     -15.273   7.253 -14.204  1.00  0.00           H  
ATOM   3129  CZ  ARG   217     -13.881   6.906 -12.802  1.00  0.00           C  
ATOM   3130  NH1 ARG   217     -12.889   7.324 -12.082  1.00  0.00           N  
ATOM   3131 HH11 ARG   217     -12.576   8.284 -12.115  1.00  0.00           H  
ATOM   3132 HH12 ARG   217     -12.571   6.802 -11.277  1.00  0.00           H  
ATOM   3133  NH2 ARG   217     -14.615   5.903 -12.381  1.00  0.00           N  
ATOM   3134 HH21 ARG   217     -15.363   5.556 -12.964  1.00  0.00           H  
ATOM   3135 HH22 ARG   217     -14.168   5.289 -11.716  1.00  0.00           H  
ATOM   3136  C   ARG   217     -17.016  12.672 -13.802  1.00  0.00           C  
ATOM   3137  O   ARG   217     -16.970  13.479 -14.755  1.00  0.00           O  
ATOM   3138  N   ASP   218     -18.066  12.475 -13.072  1.00  0.00           N  
ATOM   3139  H   ASP   218     -18.047  11.759 -12.359  1.00  0.00           H  
ATOM   3140  CA  ASP   218     -19.326  13.188 -13.319  1.00  0.00           C  
ATOM   3141  HA  ASP   218     -19.432  13.430 -14.377  1.00  0.00           H  
ATOM   3142  CB  ASP   218     -20.523  12.311 -12.940  1.00  0.00           C  
ATOM   3143  HB2 ASP   218     -20.275  11.329 -13.343  1.00  0.00           H  
ATOM   3144  HB3 ASP   218     -20.641  12.137 -11.870  1.00  0.00           H  
ATOM   3145  CG  ASP   218     -21.893  12.795 -13.523  1.00  0.00           C  
ATOM   3146  OD1 ASP   218     -22.976  12.224 -13.161  1.00  0.00           O  
ATOM   3147  OD2 ASP   218     -21.914  13.596 -14.439  1.00  0.00           O  
ATOM   3148  C   ASP   218     -19.503  14.609 -12.574  1.00  0.00           C  
ATOM   3149  O   ASP   218     -20.517  15.286 -12.647  1.00  0.00           O  
ATOM   3150  N   ASN   219     -18.454  14.981 -11.889  1.00  0.00           N  
ATOM   3151  H   ASN   219     -17.780  14.250 -11.713  1.00  0.00           H  
ATOM   3152  CA  ASN   219     -18.320  16.222 -11.177  1.00  0.00           C  
ATOM   3153  HA  ASN   219     -19.339  16.545 -10.965  1.00  0.00           H  
ATOM   3154  CB  ASN   219     -17.644  15.944  -9.850  1.00  0.00           C  
ATOM   3155  HB2 ASN   219     -18.222  15.208  -9.291  1.00  0.00           H  
ATOM   3156  HB3 ASN   219     -16.631  15.604 -10.069  1.00  0.00           H  
ATOM   3157  CG  ASN   219     -17.594  17.137  -8.930  1.00  0.00           C  
ATOM   3158  OD1 ASN   219     -18.029  18.261  -9.203  1.00  0.00           O  
ATOM   3159  ND2 ASN   219     -16.913  17.035  -7.844  1.00  0.00           N  
ATOM   3160 HD21 ASN   219     -16.747  16.104  -7.492  1.00  0.00           H  
ATOM   3161 HD22 ASN   219     -16.955  17.819  -7.209  1.00  0.00           H  
ATOM   3162  C   ASN   219     -17.619  17.372 -12.000  1.00  0.00           C  
ATOM   3163  O   ASN   219     -16.416  17.367 -12.239  1.00  0.00           O  
ATOM   3164  N   PRO   220     -18.312  18.471 -12.350  1.00  0.00           N  
ATOM   3165  CD  PRO   220     -19.773  18.723 -12.109  1.00  0.00           C  
ATOM   3166  HD2 PRO   220     -20.399  18.021 -12.660  1.00  0.00           H  
ATOM   3167  HD3 PRO   220     -19.925  18.530 -11.047  1.00  0.00           H  
ATOM   3168  CG  PRO   220     -20.015  20.165 -12.467  1.00  0.00           C  
ATOM   3169  HG2 PRO   220     -19.735  20.741 -11.584  1.00  0.00           H  
ATOM   3170  HG3 PRO   220     -21.022  20.376 -12.827  1.00  0.00           H  
ATOM   3171  CB  PRO   220     -19.010  20.434 -13.544  1.00  0.00           C  
ATOM   3172  HB2 PRO   220     -18.727  21.480 -13.656  1.00  0.00           H  
ATOM   3173  HB3 PRO   220     -19.351  19.998 -14.483  1.00  0.00           H  
ATOM   3174  CA  PRO   220     -17.769  19.594 -13.126  1.00  0.00           C  
ATOM   3175  HA  PRO   220     -17.268  19.123 -13.972  1.00  0.00           H  
ATOM   3176  C   PRO   220     -16.783  20.413 -12.282  1.00  0.00           C  
ATOM   3177  O   PRO   220     -16.088  21.182 -12.918  1.00  0.00           O  
ATOM   3178  N   GLN   221     -16.867  20.303 -10.928  1.00  0.00           N  
ATOM   3179  H   GLN   221     -17.501  19.626 -10.528  1.00  0.00           H  
ATOM   3180  CA  GLN   221     -16.136  21.217  -9.983  1.00  0.00           C  
ATOM   3181  HA  GLN   221     -15.727  22.146 -10.378  1.00  0.00           H  
ATOM   3182  CB  GLN   221     -16.989  21.521  -8.706  1.00  0.00           C  
ATOM   3183  HB2 GLN   221     -16.446  22.166  -8.015  1.00  0.00           H  
ATOM   3184  HB3 GLN   221     -17.235  20.584  -8.207  1.00  0.00           H  
ATOM   3185  CG  GLN   221     -18.335  22.137  -8.940  1.00  0.00           C  
ATOM   3186  HG2 GLN   221     -18.718  21.522  -9.754  1.00  0.00           H  
ATOM   3187  HG3 GLN   221     -18.959  21.990  -8.059  1.00  0.00           H  
ATOM   3188  CD  GLN   221     -18.387  23.615  -9.391  1.00  0.00           C  
ATOM   3189  OE1 GLN   221     -17.925  23.940 -10.438  1.00  0.00           O  
ATOM   3190  NE2 GLN   221     -18.932  24.446  -8.554  1.00  0.00           N  
ATOM   3191 HE21 GLN   221     -19.196  24.258  -7.598  1.00  0.00           H  
ATOM   3192 HE22 GLN   221     -18.805  25.408  -8.833  1.00  0.00           H  
ATOM   3193  C   GLN   221     -14.826  20.539  -9.619  1.00  0.00           C  
ATOM   3194  O   GLN   221     -13.993  21.215  -9.072  1.00  0.00           O  
ATOM   3195  N   PHE   222     -14.570  19.268  -9.901  1.00  0.00           N  
ATOM   3196  H   PHE   222     -15.259  18.782 -10.457  1.00  0.00           H  
ATOM   3197  CA  PHE   222     -13.303  18.569  -9.856  1.00  0.00           C  
ATOM   3198  HA  PHE   222     -12.779  18.944  -8.977  1.00  0.00           H  
ATOM   3199  CB  PHE   222     -13.556  17.081  -9.604  1.00  0.00           C  
ATOM   3200  HB2 PHE   222     -14.138  16.733 -10.458  1.00  0.00           H  
ATOM   3201  HB3 PHE   222     -14.038  17.029  -8.628  1.00  0.00           H  
ATOM   3202  CG  PHE   222     -12.284  16.273  -9.477  1.00  0.00           C  
ATOM   3203  CD1 PHE   222     -11.444  16.441  -8.371  1.00  0.00           C  
ATOM   3204  HD1 PHE   222     -11.721  17.132  -7.589  1.00  0.00           H  
ATOM   3205  CE1 PHE   222     -10.282  15.655  -8.325  1.00  0.00           C  
ATOM   3206  HE1 PHE   222      -9.639  15.772  -7.465  1.00  0.00           H  
ATOM   3207  CZ  PHE   222      -9.962  14.683  -9.277  1.00  0.00           C  
ATOM   3208  HZ  PHE   222      -9.086  14.070  -9.126  1.00  0.00           H  
ATOM   3209  CE2 PHE   222     -10.825  14.536 -10.381  1.00  0.00           C  
ATOM   3210  HE2 PHE   222     -10.655  13.801 -11.153  1.00  0.00           H  
ATOM   3211  CD2 PHE   222     -11.969  15.377 -10.555  1.00  0.00           C  
ATOM   3212  HD2 PHE   222     -12.691  15.253 -11.349  1.00  0.00           H  
ATOM   3213  C   PHE   222     -12.450  18.904 -11.020  1.00  0.00           C  
ATOM   3214  O   PHE   222     -13.024  19.081 -12.115  1.00  0.00           O  
ATOM   3215  N   GLU   223     -11.131  18.800 -10.838  1.00  0.00           N  
ATOM   3216  H   GLU   223     -10.740  18.539  -9.944  1.00  0.00           H  
ATOM   3217  CA  GLU   223     -10.059  18.967 -11.866  1.00  0.00           C  
ATOM   3218  HA  GLU   223     -10.395  18.721 -12.874  1.00  0.00           H  
ATOM   3219  CB  GLU   223      -9.506  20.386 -11.994  1.00  0.00           C  
ATOM   3220  HB2 GLU   223      -8.816  20.414 -12.837  1.00  0.00           H  
ATOM   3221  HB3 GLU   223      -8.985  20.562 -11.053  1.00  0.00           H  
ATOM   3222  CG  GLU   223     -10.609  21.490 -12.137  1.00  0.00           C  
ATOM   3223  HG2 GLU   223     -10.158  22.479 -12.055  1.00  0.00           H  
ATOM   3224  HG3 GLU   223     -11.199  21.455 -11.221  1.00  0.00           H  
ATOM   3225  CD  GLU   223     -11.476  21.585 -13.393  1.00  0.00           C  
ATOM   3226  OE1 GLU   223     -11.450  20.736 -14.263  1.00  0.00           O  
ATOM   3227  OE2 GLU   223     -12.216  22.620 -13.585  1.00  0.00           O  
ATOM   3228  C   GLU   223      -8.883  18.038 -11.479  1.00  0.00           C  
ATOM   3229  O   GLU   223      -8.714  17.649 -10.295  1.00  0.00           O  
ATOM   3230  N   LEU   224      -8.039  17.662 -12.458  1.00  0.00           N  
ATOM   3231  H   LEU   224      -8.147  18.267 -13.260  1.00  0.00           H  
ATOM   3232  CA  LEU   224      -6.799  16.890 -12.191  1.00  0.00           C  
ATOM   3233  HA  LEU   224      -6.454  16.989 -11.162  1.00  0.00           H  
ATOM   3234  CB  LEU   224      -7.118  15.432 -12.469  1.00  0.00           C  
ATOM   3235  HB2 LEU   224      -7.896  15.111 -11.776  1.00  0.00           H  
ATOM   3236  HB3 LEU   224      -7.586  15.292 -13.444  1.00  0.00           H  
ATOM   3237  CG  LEU   224      -6.089  14.319 -12.399  1.00  0.00           C  
ATOM   3238  HG  LEU   224      -5.695  14.462 -11.393  1.00  0.00           H  
ATOM   3239  CD1 LEU   224      -6.744  12.965 -12.403  1.00  0.00           C  
ATOM   3240 HD11 LEU   224      -5.946  12.244 -12.577  1.00  0.00           H  
ATOM   3241 HD12 LEU   224      -7.194  12.910 -11.412  1.00  0.00           H  
ATOM   3242 HD13 LEU   224      -7.416  12.899 -13.259  1.00  0.00           H  
ATOM   3243  CD2 LEU   224      -5.063  14.330 -13.544  1.00  0.00           C  
ATOM   3244 HD21 LEU   224      -5.481  13.841 -14.425  1.00  0.00           H  
ATOM   3245 HD22 LEU   224      -4.238  13.757 -13.123  1.00  0.00           H  
ATOM   3246 HD23 LEU   224      -4.724  15.312 -13.873  1.00  0.00           H  
ATOM   3247  C   LEU   224      -5.656  17.505 -13.014  1.00  0.00           C  
ATOM   3248  O   LEU   224      -5.897  17.987 -14.150  1.00  0.00           O  
ATOM   3249  N   PHE   225      -4.406  17.430 -12.494  1.00  0.00           N  
ATOM   3250  H   PHE   225      -4.300  16.969 -11.602  1.00  0.00           H  
ATOM   3251  CA  PHE   225      -3.154  17.994 -13.068  1.00  0.00           C  
ATOM   3252  HA  PHE   225      -3.169  18.167 -14.144  1.00  0.00           H  
ATOM   3253  CB  PHE   225      -2.790  19.366 -12.540  1.00  0.00           C  
ATOM   3254  HB2 PHE   225      -2.784  19.298 -11.452  1.00  0.00           H  
ATOM   3255  HB3 PHE   225      -1.773  19.604 -12.853  1.00  0.00           H  
ATOM   3256  CG  PHE   225      -3.706  20.529 -13.011  1.00  0.00           C  
ATOM   3257  CD1 PHE   225      -3.493  21.186 -14.225  1.00  0.00           C  
ATOM   3258  HD1 PHE   225      -2.737  20.837 -14.913  1.00  0.00           H  
ATOM   3259  CE1 PHE   225      -4.383  22.125 -14.721  1.00  0.00           C  
ATOM   3260  HE1 PHE   225      -4.161  22.608 -15.661  1.00  0.00           H  
ATOM   3261  CZ  PHE   225      -5.464  22.556 -13.854  1.00  0.00           C  
ATOM   3262  HZ  PHE   225      -5.990  23.477 -14.056  1.00  0.00           H  
ATOM   3263  CE2 PHE   225      -5.730  21.906 -12.596  1.00  0.00           C  
ATOM   3264  HE2 PHE   225      -6.556  22.270 -12.004  1.00  0.00           H  
ATOM   3265  CD2 PHE   225      -4.798  20.952 -12.188  1.00  0.00           C  
ATOM   3266  HD2 PHE   225      -4.936  20.458 -11.238  1.00  0.00           H  
ATOM   3267  C   PHE   225      -2.077  16.933 -12.879  1.00  0.00           C  
ATOM   3268  O   PHE   225      -1.514  16.951 -11.842  1.00  0.00           O  
ATOM   3269  N   ASP   226      -1.933  16.071 -13.885  1.00  0.00           N  
ATOM   3270  H   ASP   226      -2.503  16.151 -14.715  1.00  0.00           H  
ATOM   3271  CA  ASP   226      -0.759  15.244 -14.057  1.00  0.00           C  
ATOM   3272  HA  ASP   226      -0.483  14.685 -13.163  1.00  0.00           H  
ATOM   3273  CB  ASP   226      -1.088  14.080 -15.076  1.00  0.00           C  
ATOM   3274  HB2 ASP   226      -0.282  13.347 -15.102  1.00  0.00           H  
ATOM   3275  HB3 ASP   226      -1.946  13.566 -14.641  1.00  0.00           H  
ATOM   3276  CG  ASP   226      -1.435  14.457 -16.507  1.00  0.00           C  
ATOM   3277  OD1 ASP   226      -1.598  15.669 -16.785  1.00  0.00           O  
ATOM   3278  OD2 ASP   226      -1.403  13.563 -17.382  1.00  0.00           O  
ATOM   3279  C   ASP   226       0.496  16.008 -14.502  1.00  0.00           C  
ATOM   3280  O   ASP   226       0.442  17.151 -15.001  1.00  0.00           O  
ATOM   3281  N   GLU   227       1.632  15.429 -14.247  1.00  0.00           N  
ATOM   3282  H   GLU   227       1.635  14.505 -13.837  1.00  0.00           H  
ATOM   3283  CA  GLU   227       2.881  16.082 -14.604  1.00  0.00           C  
ATOM   3284  HA  GLU   227       3.634  15.445 -14.140  1.00  0.00           H  
ATOM   3285  CB  GLU   227       3.171  16.095 -16.154  1.00  0.00           C  
ATOM   3286  HB2 GLU   227       4.164  16.496 -16.357  1.00  0.00           H  
ATOM   3287  HB3 GLU   227       2.420  16.740 -16.609  1.00  0.00           H  
ATOM   3288  CG  GLU   227       3.078  14.761 -16.912  1.00  0.00           C  
ATOM   3289  HG2 GLU   227       3.792  14.162 -16.347  1.00  0.00           H  
ATOM   3290  HG3 GLU   227       2.097  14.288 -16.869  1.00  0.00           H  
ATOM   3291  CD  GLU   227       3.244  14.844 -18.394  1.00  0.00           C  
ATOM   3292  OE1 GLU   227       4.359  14.760 -18.987  1.00  0.00           O  
ATOM   3293  OE2 GLU   227       2.228  15.058 -19.071  1.00  0.00           O  
ATOM   3294  C   GLU   227       3.089  17.436 -13.916  1.00  0.00           C  
ATOM   3295  O   GLU   227       3.592  18.419 -14.461  1.00  0.00           O  
ATOM   3296  N   SER   228       2.663  17.492 -12.646  1.00  0.00           N  
ATOM   3297  H   SER   228       2.381  16.596 -12.277  1.00  0.00           H  
ATOM   3298  CA  SER   228       2.727  18.664 -11.783  1.00  0.00           C  
ATOM   3299  HA  SER   228       3.333  19.377 -12.342  1.00  0.00           H  
ATOM   3300  CB  SER   228       1.279  19.240 -11.818  1.00  0.00           C  
ATOM   3301  HB2 SER   228       1.152  20.118 -11.185  1.00  0.00           H  
ATOM   3302  HB3 SER   228       0.635  18.419 -11.504  1.00  0.00           H  
ATOM   3303  OG  SER   228       0.799  19.466 -13.106  1.00  0.00           O  
ATOM   3304  HG  SER   228       0.434  18.618 -13.370  1.00  0.00           H  
ATOM   3305  C   SER   228       3.260  18.383 -10.392  1.00  0.00           C  
ATOM   3306  O   SER   228       2.599  17.791  -9.483  1.00  0.00           O  
ATOM   3307  N   LEU   229       4.497  18.822 -10.094  1.00  0.00           N  
ATOM   3308  H   LEU   229       4.989  19.282 -10.847  1.00  0.00           H  
ATOM   3309  CA  LEU   229       5.201  18.560  -8.756  1.00  0.00           C  
ATOM   3310  HA  LEU   229       4.834  17.629  -8.322  1.00  0.00           H  
ATOM   3311  CB  LEU   229       6.705  18.559  -8.933  1.00  0.00           C  
ATOM   3312  HB2 LEU   229       6.987  19.446  -9.499  1.00  0.00           H  
ATOM   3313  HB3 LEU   229       7.075  17.712  -9.510  1.00  0.00           H  
ATOM   3314  CG  LEU   229       7.513  18.500  -7.578  1.00  0.00           C  
ATOM   3315  HG  LEU   229       7.260  19.232  -6.811  1.00  0.00           H  
ATOM   3316  CD1 LEU   229       7.231  17.165  -6.942  1.00  0.00           C  
ATOM   3317 HD11 LEU   229       7.620  17.115  -5.925  1.00  0.00           H  
ATOM   3318 HD12 LEU   229       7.804  16.396  -7.460  1.00  0.00           H  
ATOM   3319 HD13 LEU   229       6.157  16.976  -6.954  1.00  0.00           H  
ATOM   3320  CD2 LEU   229       8.984  18.631  -7.856  1.00  0.00           C  
ATOM   3321 HD21 LEU   229       9.229  19.680  -8.022  1.00  0.00           H  
ATOM   3322 HD22 LEU   229       9.429  18.361  -6.899  1.00  0.00           H  
ATOM   3323 HD23 LEU   229       9.405  17.929  -8.576  1.00  0.00           H  
ATOM   3324  C   LEU   229       4.702  19.688  -7.855  1.00  0.00           C  
ATOM   3325  O   LEU   229       4.924  20.872  -8.203  1.00  0.00           O  
ATOM   3326  N   VAL   230       4.100  19.351  -6.716  1.00  0.00           N  
ATOM   3327  H   VAL   230       4.170  18.386  -6.428  1.00  0.00           H  
ATOM   3328  CA  VAL   230       3.720  20.268  -5.655  1.00  0.00           C  
ATOM   3329  HA  VAL   230       3.573  21.187  -6.221  1.00  0.00           H  
ATOM   3330  CB  VAL   230       2.469  19.924  -4.880  1.00  0.00           C  
ATOM   3331  HB  VAL   230       2.650  18.965  -4.394  1.00  0.00           H  
ATOM   3332  CG1 VAL   230       2.167  20.987  -3.920  1.00  0.00           C  
ATOM   3333 HG11 VAL   230       2.776  20.786  -3.039  1.00  0.00           H  
ATOM   3334 HG12 VAL   230       1.123  20.955  -3.609  1.00  0.00           H  
ATOM   3335 HG13 VAL   230       2.500  21.900  -4.414  1.00  0.00           H  
ATOM   3336  CG2 VAL   230       1.382  19.758  -5.913  1.00  0.00           C  
ATOM   3337 HG21 VAL   230       0.426  19.701  -5.392  1.00  0.00           H  
ATOM   3338 HG22 VAL   230       1.432  18.825  -6.474  1.00  0.00           H  
ATOM   3339 HG23 VAL   230       1.431  20.610  -6.591  1.00  0.00           H  
ATOM   3340  C   VAL   230       4.961  20.400  -4.855  1.00  0.00           C  
ATOM   3341  O   VAL   230       5.619  19.385  -4.506  1.00  0.00           O  
ATOM   3342  N   THR   231       5.372  21.660  -4.552  1.00  0.00           N  
ATOM   3343  H   THR   231       4.805  22.429  -4.880  1.00  0.00           H  
ATOM   3344  CA  THR   231       6.669  22.023  -3.982  1.00  0.00           C  
ATOM   3345  HA  THR   231       7.334  21.161  -4.039  1.00  0.00           H  
ATOM   3346  CB  THR   231       7.382  22.999  -4.795  1.00  0.00           C  
ATOM   3347  HB  THR   231       8.419  23.146  -4.491  1.00  0.00           H  
ATOM   3348  CG2 THR   231       7.405  22.680  -6.315  1.00  0.00           C  
ATOM   3349 HG21 THR   231       6.432  22.765  -6.799  1.00  0.00           H  
ATOM   3350 HG22 THR   231       8.142  23.333  -6.784  1.00  0.00           H  
ATOM   3351 HG23 THR   231       7.561  21.606  -6.417  1.00  0.00           H  
ATOM   3352  OG1 THR   231       6.743  24.244  -4.595  1.00  0.00           O  
ATOM   3353  HG1 THR   231       5.823  24.188  -4.863  1.00  0.00           H  
ATOM   3354  C   THR   231       6.604  22.372  -2.560  1.00  0.00           C  
ATOM   3355  O   THR   231       7.571  22.031  -1.882  1.00  0.00           O  
ATOM   3356  N   ARG   232       5.485  22.958  -1.996  1.00  0.00           N  
ATOM   3357  H   ARG   232       4.748  23.189  -2.647  1.00  0.00           H  
ATOM   3358  CA  ARG   232       5.174  23.397  -0.593  1.00  0.00           C  
ATOM   3359  HA  ARG   232       5.367  22.541   0.054  1.00  0.00           H  
ATOM   3360  CB  ARG   232       6.214  24.441  -0.177  1.00  0.00           C  
ATOM   3361  HB2 ARG   232       6.281  24.619   0.897  1.00  0.00           H  
ATOM   3362  HB3 ARG   232       7.222  24.189  -0.504  1.00  0.00           H  
ATOM   3363  CG  ARG   232       5.968  25.817  -0.872  1.00  0.00           C  
ATOM   3364  HG2 ARG   232       4.901  26.029  -0.814  1.00  0.00           H  
ATOM   3365  HG3 ARG   232       6.246  25.796  -1.926  1.00  0.00           H  
ATOM   3366  CD  ARG   232       6.682  27.027  -0.198  1.00  0.00           C  
ATOM   3367  HD2 ARG   232       6.146  27.253   0.724  1.00  0.00           H  
ATOM   3368  HD3 ARG   232       7.692  26.729   0.082  1.00  0.00           H  
ATOM   3369  NE  ARG   232       6.742  28.129  -1.154  1.00  0.00           N  
ATOM   3370  HE  ARG   232       6.986  27.930  -2.114  1.00  0.00           H  
ATOM   3371  CZ  ARG   232       6.606  29.367  -0.910  1.00  0.00           C  
ATOM   3372  NH1 ARG   232       6.362  29.851   0.247  1.00  0.00           N  
ATOM   3373 HH11 ARG   232       6.189  29.193   0.993  1.00  0.00           H  
ATOM   3374 HH12 ARG   232       6.540  30.829   0.430  1.00  0.00           H  
ATOM   3375  NH2 ARG   232       6.782  30.276  -1.810  1.00  0.00           N  
ATOM   3376 HH21 ARG   232       7.002  30.084  -2.776  1.00  0.00           H  
ATOM   3377 HH22 ARG   232       6.625  31.209  -1.455  1.00  0.00           H  
ATOM   3378  C   ARG   232       3.681  23.765  -0.565  1.00  0.00           C  
ATOM   3379  O   ARG   232       3.089  24.162  -1.559  1.00  0.00           O  
ATOM   3380  N   VAL   233       3.082  23.780   0.701  1.00  0.00           N  
ATOM   3381  H   VAL   233       3.611  23.513   1.520  1.00  0.00           H  
ATOM   3382  CA  VAL   233       1.822  24.323   1.013  1.00  0.00           C  
ATOM   3383  HA  VAL   233       1.168  24.119   0.165  1.00  0.00           H  
ATOM   3384  CB  VAL   233       1.173  23.661   2.231  1.00  0.00           C  
ATOM   3385  HB  VAL   233       1.866  23.604   3.071  1.00  0.00           H  
ATOM   3386  CG1 VAL   233      -0.090  24.406   2.815  1.00  0.00           C  
ATOM   3387 HG11 VAL   233       0.209  25.421   3.078  1.00  0.00           H  
ATOM   3388 HG12 VAL   233      -0.891  24.401   2.076  1.00  0.00           H  
ATOM   3389 HG13 VAL   233      -0.358  23.857   3.718  1.00  0.00           H  
ATOM   3390  CG2 VAL   233       0.838  22.150   1.985  1.00  0.00           C  
ATOM   3391 HG21 VAL   233       1.757  21.594   1.799  1.00  0.00           H  
ATOM   3392 HG22 VAL   233       0.353  21.720   2.861  1.00  0.00           H  
ATOM   3393 HG23 VAL   233       0.151  22.085   1.141  1.00  0.00           H  
ATOM   3394  C   VAL   233       1.990  25.829   1.223  1.00  0.00           C  
ATOM   3395  O   VAL   233       2.896  26.183   1.994  1.00  0.00           O  
ATOM   3396  N   LEU   234       1.137  26.722   0.721  1.00  0.00           N  
ATOM   3397  H   LEU   234       0.405  26.399   0.104  1.00  0.00           H  
ATOM   3398  CA  LEU   234       1.130  28.139   1.009  1.00  0.00           C  
ATOM   3399  HA  LEU   234       2.167  28.391   1.229  1.00  0.00           H  
ATOM   3400  CB  LEU   234       0.698  29.017  -0.090  1.00  0.00           C  
ATOM   3401  HB2 LEU   234      -0.359  28.772  -0.198  1.00  0.00           H  
ATOM   3402  HB3 LEU   234       0.870  30.050   0.212  1.00  0.00           H  
ATOM   3403  CG  LEU   234       1.478  28.831  -1.412  1.00  0.00           C  
ATOM   3404  HG  LEU   234       1.537  27.816  -1.803  1.00  0.00           H  
ATOM   3405  CD1 LEU   234       0.673  29.701  -2.388  1.00  0.00           C  
ATOM   3406 HD11 LEU   234       0.393  30.666  -1.967  1.00  0.00           H  
ATOM   3407 HD12 LEU   234       1.276  29.903  -3.273  1.00  0.00           H  
ATOM   3408 HD13 LEU   234      -0.218  29.162  -2.711  1.00  0.00           H  
ATOM   3409  CD2 LEU   234       2.890  29.310  -1.408  1.00  0.00           C  
ATOM   3410 HD21 LEU   234       3.259  29.105  -2.413  1.00  0.00           H  
ATOM   3411 HD22 LEU   234       3.580  28.828  -0.714  1.00  0.00           H  
ATOM   3412 HD23 LEU   234       3.008  30.384  -1.267  1.00  0.00           H  
ATOM   3413  C   LEU   234       0.335  28.304   2.356  1.00  0.00           C  
ATOM   3414  O   LEU   234      -0.828  27.877   2.489  1.00  0.00           O  
ATOM   3415  N   VAL   235       0.814  29.061   3.350  1.00  0.00           N  
ATOM   3416  H   VAL   235       1.677  29.556   3.176  1.00  0.00           H  
ATOM   3417  CA  VAL   235       0.204  29.318   4.675  1.00  0.00           C  
ATOM   3418  HA  VAL   235      -0.778  28.855   4.769  1.00  0.00           H  
ATOM   3419  CB  VAL   235       1.086  28.634   5.813  1.00  0.00           C  
ATOM   3420  HB  VAL   235       2.099  29.024   5.713  1.00  0.00           H  
ATOM   3421  CG1 VAL   235       0.643  28.927   7.229  1.00  0.00           C  
ATOM   3422 HG11 VAL   235       0.655  29.993   7.455  1.00  0.00           H  
ATOM   3423 HG12 VAL   235      -0.310  28.442   7.439  1.00  0.00           H  
ATOM   3424 HG13 VAL   235       1.291  28.506   7.998  1.00  0.00           H  
ATOM   3425  CG2 VAL   235       1.011  27.128   5.633  1.00  0.00           C  
ATOM   3426 HG21 VAL   235       1.639  26.887   4.775  1.00  0.00           H  
ATOM   3427 HG22 VAL   235       1.482  26.569   6.442  1.00  0.00           H  
ATOM   3428 HG23 VAL   235       0.017  26.691   5.535  1.00  0.00           H  
ATOM   3429  C   VAL   235       0.091  30.870   4.884  1.00  0.00           C  
ATOM   3430  O   VAL   235       1.004  31.581   4.489  1.00  0.00           O  
ATOM   3431  N   GLU   236      -0.974  31.403   5.415  1.00  0.00           N  
ATOM   3432  H   GLU   236      -1.688  30.747   5.697  1.00  0.00           H  
ATOM   3433  CA  GLU   236      -1.269  32.822   5.609  1.00  0.00           C  
ATOM   3434  HA  GLU   236      -0.341  33.335   5.859  1.00  0.00           H  
ATOM   3435  CB  GLU   236      -1.984  33.479   4.404  1.00  0.00           C  
ATOM   3436  HB2 GLU   236      -1.226  33.522   3.622  1.00  0.00           H  
ATOM   3437  HB3 GLU   236      -2.802  32.856   4.040  1.00  0.00           H  
ATOM   3438  CG  GLU   236      -2.637  34.878   4.457  1.00  0.00           C  
ATOM   3439  HG2 GLU   236      -2.970  35.087   3.440  1.00  0.00           H  
ATOM   3440  HG3 GLU   236      -3.349  34.740   5.271  1.00  0.00           H  
ATOM   3441  CD  GLU   236      -1.648  35.919   4.976  1.00  0.00           C  
ATOM   3442  OE1 GLU   236      -0.861  35.684   5.907  1.00  0.00           O  
ATOM   3443  OE2 GLU   236      -1.598  37.000   4.340  1.00  0.00           O  
ATOM   3444  C   GLU   236      -2.071  32.858   6.896  1.00  0.00           C  
ATOM   3445  O   GLU   236      -2.945  32.023   7.130  1.00  0.00           O  
ATOM   3446  N   ASP   237      -1.884  33.807   7.802  1.00  0.00           N  
ATOM   3447  H   ASP   237      -1.328  34.554   7.410  1.00  0.00           H  
ATOM   3448  CA  ASP   237      -2.300  33.973   9.155  1.00  0.00           C  
ATOM   3449  HA  ASP   237      -1.642  34.731   9.578  1.00  0.00           H  
ATOM   3450  CB  ASP   237      -3.660  34.764   9.142  1.00  0.00           C  
ATOM   3451  HB2 ASP   237      -3.603  35.606   8.453  1.00  0.00           H  
ATOM   3452  HB3 ASP   237      -4.454  34.115   8.773  1.00  0.00           H  
ATOM   3453  CG  ASP   237      -4.067  35.321  10.530  1.00  0.00           C  
ATOM   3454  OD1 ASP   237      -5.216  35.737  10.635  1.00  0.00           O  
ATOM   3455  OD2 ASP   237      -3.138  35.422  11.363  1.00  0.00           O  
ATOM   3456  C   ASP   237      -2.295  32.641  10.059  1.00  0.00           C  
ATOM   3457  O   ASP   237      -3.157  32.464  10.863  1.00  0.00           O  
ATOM   3458  N   GLY   238      -1.219  31.813   9.915  1.00  0.00           N  
ATOM   3459  H   GLY   238      -0.581  32.015   9.159  1.00  0.00           H  
ATOM   3460  CA  GLY   238      -1.026  30.549  10.622  1.00  0.00           C  
ATOM   3461  HA2 GLY   238      -1.058  30.699  11.702  1.00  0.00           H  
ATOM   3462  HA3 GLY   238       0.008  30.227  10.501  1.00  0.00           H  
ATOM   3463  C   GLY   238      -2.055  29.416  10.193  1.00  0.00           C  
ATOM   3464  O   GLY   238      -2.288  28.454  10.917  1.00  0.00           O  
ATOM   3465  N   THR   239      -2.677  29.535   8.982  1.00  0.00           N  
ATOM   3466  H   THR   239      -2.314  30.165   8.281  1.00  0.00           H  
ATOM   3467  CA  THR   239      -3.602  28.548   8.348  1.00  0.00           C  
ATOM   3468  HA  THR   239      -3.449  27.623   8.905  1.00  0.00           H  
ATOM   3469  CB  THR   239      -5.120  28.994   8.404  1.00  0.00           C  
ATOM   3470  HB  THR   239      -5.700  28.239   7.873  1.00  0.00           H  
ATOM   3471  CG2 THR   239      -5.508  29.282   9.835  1.00  0.00           C  
ATOM   3472 HG21 THR   239      -5.260  30.301  10.131  1.00  0.00           H  
ATOM   3473 HG22 THR   239      -5.125  28.449  10.425  1.00  0.00           H  
ATOM   3474 HG23 THR   239      -6.575  29.171  10.027  1.00  0.00           H  
ATOM   3475  OG1 THR   239      -5.360  30.312   7.813  1.00  0.00           O  
ATOM   3476  HG1 THR   239      -4.895  30.971   8.334  1.00  0.00           H  
ATOM   3477  C   THR   239      -3.315  28.403   6.843  1.00  0.00           C  
ATOM   3478  O   THR   239      -2.633  29.161   6.280  1.00  0.00           O  
ATOM   3479  N   ALA   240      -3.776  27.327   6.183  1.00  0.00           N  
ATOM   3480  H   ALA   240      -4.382  26.672   6.656  1.00  0.00           H  
ATOM   3481  CA  ALA   240      -3.641  27.063   4.737  1.00  0.00           C  
ATOM   3482  HA  ALA   240      -2.560  27.173   4.647  1.00  0.00           H  
ATOM   3483  CB  ALA   240      -4.223  25.708   4.408  1.00  0.00           C  
ATOM   3484  HB1 ALA   240      -3.762  24.883   4.952  1.00  0.00           H  
ATOM   3485  HB2 ALA   240      -5.302  25.674   4.561  1.00  0.00           H  
ATOM   3486  HB3 ALA   240      -4.077  25.503   3.348  1.00  0.00           H  
ATOM   3487  C   ALA   240      -4.228  28.215   3.880  1.00  0.00           C  
ATOM   3488  O   ALA   240      -5.235  28.841   4.274  1.00  0.00           O  
ATOM   3489  N   ALA   241      -3.603  28.441   2.728  1.00  0.00           N  
ATOM   3490  H   ALA   241      -2.746  27.935   2.555  1.00  0.00           H  
ATOM   3491  CA  ALA   241      -3.764  29.542   1.804  1.00  0.00           C  
ATOM   3492  HA  ALA   241      -4.794  29.892   1.865  1.00  0.00           H  
ATOM   3493  CB  ALA   241      -2.781  30.611   2.233  1.00  0.00           C  
ATOM   3494  HB1 ALA   241      -1.771  30.403   1.881  1.00  0.00           H  
ATOM   3495  HB2 ALA   241      -3.101  31.528   1.737  1.00  0.00           H  
ATOM   3496  HB3 ALA   241      -2.710  30.606   3.321  1.00  0.00           H  
ATOM   3497  C   ALA   241      -3.465  29.175   0.305  1.00  0.00           C  
ATOM   3498  O   ALA   241      -3.871  29.907  -0.639  1.00  0.00           O  
ATOM   3499  N   GLY   242      -2.868  27.988   0.142  1.00  0.00           N  
ATOM   3500  H   GLY   242      -2.579  27.395   0.907  1.00  0.00           H  
ATOM   3501  CA  GLY   242      -2.675  27.412  -1.164  1.00  0.00           C  
ATOM   3502  HA2 GLY   242      -3.585  26.887  -1.455  1.00  0.00           H  
ATOM   3503  HA3 GLY   242      -2.413  28.211  -1.858  1.00  0.00           H  
ATOM   3504  C   GLY   242      -1.612  26.330  -1.345  1.00  0.00           C  
ATOM   3505  O   GLY   242      -1.305  25.629  -0.400  1.00  0.00           O  
ATOM   3506  N   VAL   243      -1.058  26.207  -2.550  1.00  0.00           N  
ATOM   3507  H   VAL   243      -1.351  26.895  -3.229  1.00  0.00           H  
ATOM   3508  CA  VAL   243       0.038  25.364  -3.072  1.00  0.00           C  
ATOM   3509  HA  VAL   243       0.690  25.022  -2.268  1.00  0.00           H  
ATOM   3510  CB  VAL   243      -0.563  24.072  -3.690  1.00  0.00           C  
ATOM   3511  HB  VAL   243       0.222  23.478  -4.156  1.00  0.00           H  
ATOM   3512  CG1 VAL   243      -1.154  23.145  -2.597  1.00  0.00           C  
ATOM   3513 HG11 VAL   243      -1.465  22.247  -3.132  1.00  0.00           H  
ATOM   3514 HG12 VAL   243      -2.073  23.578  -2.201  1.00  0.00           H  
ATOM   3515 HG13 VAL   243      -0.402  22.844  -1.868  1.00  0.00           H  
ATOM   3516  CG2 VAL   243      -1.650  24.323  -4.761  1.00  0.00           C  
ATOM   3517 HG21 VAL   243      -1.272  24.879  -5.620  1.00  0.00           H  
ATOM   3518 HG22 VAL   243      -2.004  23.351  -5.102  1.00  0.00           H  
ATOM   3519 HG23 VAL   243      -2.522  24.884  -4.426  1.00  0.00           H  
ATOM   3520  C   VAL   243       1.003  26.094  -4.035  1.00  0.00           C  
ATOM   3521  O   VAL   243       0.476  26.690  -4.969  1.00  0.00           O  
ATOM   3522  N   GLU   244       2.313  25.943  -3.992  1.00  0.00           N  
ATOM   3523  H   GLU   244       2.692  25.279  -3.332  1.00  0.00           H  
ATOM   3524  CA  GLU   244       3.192  26.209  -5.072  1.00  0.00           C  
ATOM   3525  HA  GLU   244       2.695  26.915  -5.738  1.00  0.00           H  
ATOM   3526  CB  GLU   244       4.476  26.784  -4.376  1.00  0.00           C  
ATOM   3527  HB2 GLU   244       4.989  25.949  -3.899  1.00  0.00           H  
ATOM   3528  HB3 GLU   244       4.216  27.570  -3.667  1.00  0.00           H  
ATOM   3529  CG  GLU   244       5.482  27.350  -5.394  1.00  0.00           C  
ATOM   3530  HG2 GLU   244       5.962  26.475  -5.830  1.00  0.00           H  
ATOM   3531  HG3 GLU   244       4.846  27.755  -6.181  1.00  0.00           H  
ATOM   3532  CD  GLU   244       6.476  28.347  -4.659  1.00  0.00           C  
ATOM   3533  OE1 GLU   244       7.264  27.859  -3.830  1.00  0.00           O  
ATOM   3534  OE2 GLU   244       6.466  29.546  -4.949  1.00  0.00           O  
ATOM   3535  C   GLU   244       3.518  24.938  -5.882  1.00  0.00           C  
ATOM   3536  O   GLU   244       4.002  23.944  -5.322  1.00  0.00           O  
ATOM   3537  N   VAL   245       3.149  24.988  -7.169  1.00  0.00           N  
ATOM   3538  H   VAL   245       2.897  25.891  -7.545  1.00  0.00           H  
ATOM   3539  CA  VAL   245       3.286  23.905  -8.131  1.00  0.00           C  
ATOM   3540  HA  VAL   245       3.681  23.015  -7.641  1.00  0.00           H  
ATOM   3541  CB  VAL   245       1.884  23.523  -8.677  1.00  0.00           C  
ATOM   3542  HB  VAL   245       1.771  24.313  -9.420  1.00  0.00           H  
ATOM   3543  CG1 VAL   245       1.866  22.114  -9.303  1.00  0.00           C  
ATOM   3544 HG11 VAL   245       2.283  21.358  -8.637  1.00  0.00           H  
ATOM   3545 HG12 VAL   245       2.425  22.201 -10.235  1.00  0.00           H  
ATOM   3546 HG13 VAL   245       0.863  21.700  -9.401  1.00  0.00           H  
ATOM   3547  CG2 VAL   245       0.680  23.578  -7.658  1.00  0.00           C  
ATOM   3548 HG21 VAL   245       0.566  24.534  -7.149  1.00  0.00           H  
ATOM   3549 HG22 VAL   245       0.715  22.693  -7.023  1.00  0.00           H  
ATOM   3550 HG23 VAL   245      -0.295  23.492  -8.138  1.00  0.00           H  
ATOM   3551  C   VAL   245       4.306  24.280  -9.286  1.00  0.00           C  
ATOM   3552  O   VAL   245       4.049  25.210 -10.067  1.00  0.00           O  
ATOM   3553  N   GLN   246       5.291  23.407  -9.487  1.00  0.00           N  
ATOM   3554  H   GLN   246       5.285  22.637  -8.833  1.00  0.00           H  
ATOM   3555  CA  GLN   246       6.177  23.375 -10.678  1.00  0.00           C  
ATOM   3556  HA  GLN   246       6.333  24.434 -10.884  1.00  0.00           H  
ATOM   3557  CB  GLN   246       7.542  22.769 -10.297  1.00  0.00           C  
ATOM   3558  HB2 GLN   246       7.926  23.214  -9.379  1.00  0.00           H  
ATOM   3559  HB3 GLN   246       7.483  21.700 -10.092  1.00  0.00           H  
ATOM   3560  CG  GLN   246       8.683  23.101 -11.277  1.00  0.00           C  
ATOM   3561  HG2 GLN   246       8.312  22.839 -12.268  1.00  0.00           H  
ATOM   3562  HG3 GLN   246       8.969  24.152 -11.232  1.00  0.00           H  
ATOM   3563  CD  GLN   246       9.960  22.231 -11.120  1.00  0.00           C  
ATOM   3564  OE1 GLN   246       9.935  20.983 -10.975  1.00  0.00           O  
ATOM   3565  NE2 GLN   246      11.042  22.795 -11.420  1.00  0.00           N  
ATOM   3566 HE21 GLN   246      11.111  23.790 -11.576  1.00  0.00           H  
ATOM   3567 HE22 GLN   246      11.930  22.341 -11.259  1.00  0.00           H  
ATOM   3568  C   GLN   246       5.573  22.578 -11.768  1.00  0.00           C  
ATOM   3569  O   GLN   246       5.127  21.445 -11.552  1.00  0.00           O  
ATOM   3570  N   ASP   247       5.616  23.124 -12.991  1.00  0.00           N  
ATOM   3571  H   ASP   247       6.157  23.977 -12.985  1.00  0.00           H  
ATOM   3572  CA  ASP   247       5.153  22.529 -14.204  1.00  0.00           C  
ATOM   3573  HA  ASP   247       4.247  21.951 -14.021  1.00  0.00           H  
ATOM   3574  CB  ASP   247       4.890  23.741 -15.162  1.00  0.00           C  
ATOM   3575  HB2 ASP   247       4.078  24.371 -14.800  1.00  0.00           H  
ATOM   3576  HB3 ASP   247       5.784  24.359 -15.249  1.00  0.00           H  
ATOM   3577  CG  ASP   247       4.416  23.275 -16.588  1.00  0.00           C  
ATOM   3578  OD1 ASP   247       4.046  22.059 -16.674  1.00  0.00           O  
ATOM   3579  OD2 ASP   247       4.474  24.067 -17.564  1.00  0.00           O  
ATOM   3580  C   ASP   247       6.232  21.646 -14.741  1.00  0.00           C  
ATOM   3581  O   ASP   247       7.372  22.063 -14.994  1.00  0.00           O  
ATOM   3582  N   ARG   248       5.989  20.368 -14.883  1.00  0.00           N  
ATOM   3583  H   ARG   248       5.123  19.921 -14.620  1.00  0.00           H  
ATOM   3584  CA  ARG   248       7.014  19.542 -15.544  1.00  0.00           C  
ATOM   3585  HA  ARG   248       8.030  19.906 -15.395  1.00  0.00           H  
ATOM   3586  CB  ARG   248       6.885  18.050 -15.056  1.00  0.00           C  
ATOM   3587  HB2 ARG   248       5.917  17.732 -15.443  1.00  0.00           H  
ATOM   3588  HB3 ARG   248       7.742  17.453 -15.366  1.00  0.00           H  
ATOM   3589  CG  ARG   248       6.782  17.934 -13.556  1.00  0.00           C  
ATOM   3590  HG2 ARG   248       6.434  16.944 -13.261  1.00  0.00           H  
ATOM   3591  HG3 ARG   248       6.075  18.682 -13.196  1.00  0.00           H  
ATOM   3592  CD  ARG   248       7.968  18.288 -12.753  1.00  0.00           C  
ATOM   3593  HD2 ARG   248       8.393  19.273 -12.948  1.00  0.00           H  
ATOM   3594  HD3 ARG   248       7.704  18.275 -11.696  1.00  0.00           H  
ATOM   3595  NE  ARG   248       9.166  17.379 -12.834  1.00  0.00           N  
ATOM   3596  HE  ARG   248       9.079  16.505 -13.333  1.00  0.00           H  
ATOM   3597  CZ  ARG   248      10.329  17.460 -12.176  1.00  0.00           C  
ATOM   3598  NH1 ARG   248      10.642  18.423 -11.377  1.00  0.00           N  
ATOM   3599 HH11 ARG   248      10.189  19.325 -11.414  1.00  0.00           H  
ATOM   3600 HH12 ARG   248      11.402  18.344 -10.717  1.00  0.00           H  
ATOM   3601  NH2 ARG   248      11.241  16.563 -12.272  1.00  0.00           N  
ATOM   3602 HH21 ARG   248      10.990  15.695 -12.722  1.00  0.00           H  
ATOM   3603 HH22 ARG   248      12.015  16.666 -11.631  1.00  0.00           H  
ATOM   3604  C   ARG   248       7.025  19.619 -17.073  1.00  0.00           C  
ATOM   3605  O   ARG   248       7.996  19.117 -17.669  1.00  0.00           O  
ATOM   3606  N   ARG   249       6.059  20.258 -17.632  1.00  0.00           N  
ATOM   3607  H   ARG   249       5.329  20.597 -17.021  1.00  0.00           H  
ATOM   3608  CA  ARG   249       6.167  20.678 -18.996  1.00  0.00           C  
ATOM   3609  HA  ARG   249       6.727  19.899 -19.513  1.00  0.00           H  
ATOM   3610  CB  ARG   249       4.803  20.568 -19.715  1.00  0.00           C  
ATOM   3611  HB2 ARG   249       4.188  21.373 -19.313  1.00  0.00           H  
ATOM   3612  HB3 ARG   249       4.985  20.772 -20.770  1.00  0.00           H  
ATOM   3613  CG  ARG   249       4.019  19.279 -19.488  1.00  0.00           C  
ATOM   3614  HG2 ARG   249       3.660  19.157 -18.466  1.00  0.00           H  
ATOM   3615  HG3 ARG   249       4.767  18.515 -19.701  1.00  0.00           H  
ATOM   3616  CD  ARG   249       2.856  19.167 -20.473  1.00  0.00           C  
ATOM   3617  HD2 ARG   249       2.096  19.903 -20.212  1.00  0.00           H  
ATOM   3618  HD3 ARG   249       3.287  19.188 -21.474  1.00  0.00           H  
ATOM   3619  NE  ARG   249       2.345  17.773 -20.538  1.00  0.00           N  
ATOM   3620  HE  ARG   249       2.545  17.200 -19.731  1.00  0.00           H  
ATOM   3621  CZ  ARG   249       1.662  17.188 -21.540  1.00  0.00           C  
ATOM   3622  NH1 ARG   249       1.337  17.765 -22.609  1.00  0.00           N  
ATOM   3623 HH11 ARG   249       1.517  18.752 -22.725  1.00  0.00           H  
ATOM   3624 HH12 ARG   249       0.724  17.337 -23.287  1.00  0.00           H  
ATOM   3625  NH2 ARG   249       1.174  16.053 -21.319  1.00  0.00           N  
ATOM   3626 HH21 ARG   249       1.287  15.619 -20.414  1.00  0.00           H  
ATOM   3627 HH22 ARG   249       0.899  15.488 -22.109  1.00  0.00           H  
ATOM   3628  C   ARG   249       6.875  22.040 -19.309  1.00  0.00           C  
ATOM   3629  O   ARG   249       6.964  22.439 -20.459  1.00  0.00           O  
ATOM   3630  N   SER   250       7.566  22.480 -18.313  1.00  0.00           N  
ATOM   3631  H   SER   250       7.518  21.978 -17.438  1.00  0.00           H  
ATOM   3632  CA  SER   250       8.413  23.689 -18.481  1.00  0.00           C  
ATOM   3633  HA  SER   250       8.817  23.692 -19.493  1.00  0.00           H  
ATOM   3634  CB  SER   250       7.563  24.988 -18.496  1.00  0.00           C  
ATOM   3635  HB2 SER   250       6.871  24.717 -19.294  1.00  0.00           H  
ATOM   3636  HB3 SER   250       8.130  25.855 -18.837  1.00  0.00           H  
ATOM   3637  OG  SER   250       7.012  25.199 -17.252  1.00  0.00           O  
ATOM   3638  HG  SER   250       6.076  25.000 -17.327  1.00  0.00           H  
ATOM   3639  C   SER   250       9.525  23.811 -17.442  1.00  0.00           C  
ATOM   3640  O   SER   250      10.584  24.319 -17.789  1.00  0.00           O  
ATOM   3641  N   GLY   251       9.357  23.420 -16.245  1.00  0.00           N  
ATOM   3642  H   GLY   251       8.485  22.991 -15.970  1.00  0.00           H  
ATOM   3643  CA  GLY   251      10.188  23.851 -15.130  1.00  0.00           C  
ATOM   3644  HA2 GLY   251      11.258  23.812 -15.334  1.00  0.00           H  
ATOM   3645  HA3 GLY   251      10.025  23.123 -14.334  1.00  0.00           H  
ATOM   3646  C   GLY   251       9.821  25.240 -14.541  1.00  0.00           C  
ATOM   3647  O   GLY   251      10.401  25.513 -13.514  1.00  0.00           O  
ATOM   3648  N   ASP   252       8.956  26.091 -15.068  1.00  0.00           N  
ATOM   3649  H   ASP   252       8.536  25.843 -15.953  1.00  0.00           H  
ATOM   3650  CA  ASP   252       8.374  27.214 -14.330  1.00  0.00           C  
ATOM   3651  HA  ASP   252       9.166  27.865 -13.961  1.00  0.00           H  
ATOM   3652  CB  ASP   252       7.495  28.028 -15.215  1.00  0.00           C  
ATOM   3653  HB2 ASP   252       6.625  27.427 -15.480  1.00  0.00           H  
ATOM   3654  HB3 ASP   252       7.198  28.908 -14.644  1.00  0.00           H  
ATOM   3655  CG  ASP   252       8.081  28.444 -16.601  1.00  0.00           C  
ATOM   3656  OD1 ASP   252       9.287  28.277 -16.860  1.00  0.00           O  
ATOM   3657  OD2 ASP   252       7.296  29.043 -17.406  1.00  0.00           O  
ATOM   3658  C   ASP   252       7.524  26.810 -13.101  1.00  0.00           C  
ATOM   3659  O   ASP   252       7.030  25.645 -13.058  1.00  0.00           O  
ATOM   3660  N   THR   253       7.555  27.634 -12.066  1.00  0.00           N  
ATOM   3661  H   THR   253       8.099  28.484 -12.097  1.00  0.00           H  
ATOM   3662  CA  THR   253       6.739  27.364 -10.888  1.00  0.00           C  
ATOM   3663  HA  THR   253       6.125  26.464 -10.922  1.00  0.00           H  
ATOM   3664  CB  THR   253       7.700  27.205  -9.728  1.00  0.00           C  
ATOM   3665  HB  THR   253       8.004  28.245  -9.612  1.00  0.00           H  
ATOM   3666  CG2 THR   253       7.170  26.626  -8.439  1.00  0.00           C  
ATOM   3667 HG21 THR   253       7.101  25.539  -8.456  1.00  0.00           H  
ATOM   3668 HG22 THR   253       6.275  27.145  -8.095  1.00  0.00           H  
ATOM   3669 HG23 THR   253       7.976  26.768  -7.718  1.00  0.00           H  
ATOM   3670  OG1 THR   253       8.735  26.260 -10.074  1.00  0.00           O  
ATOM   3671  HG1 THR   253       9.305  26.716 -10.698  1.00  0.00           H  
ATOM   3672  C   THR   253       5.630  28.448 -10.662  1.00  0.00           C  
ATOM   3673  O   THR   253       5.891  29.628 -10.848  1.00  0.00           O  
ATOM   3674  N   TYR   254       4.460  28.071 -10.119  1.00  0.00           N  
ATOM   3675  H   TYR   254       4.332  27.079  -9.979  1.00  0.00           H  
ATOM   3676  CA  TYR   254       3.218  28.880 -10.077  1.00  0.00           C  
ATOM   3677  HA  TYR   254       3.446  29.926 -10.282  1.00  0.00           H  
ATOM   3678  CB  TYR   254       2.337  28.371 -11.216  1.00  0.00           C  
ATOM   3679  HB2 TYR   254       2.087  27.318 -11.080  1.00  0.00           H  
ATOM   3680  HB3 TYR   254       1.431  28.976 -11.203  1.00  0.00           H  
ATOM   3681  CG  TYR   254       2.919  28.434 -12.605  1.00  0.00           C  
ATOM   3682  CD1 TYR   254       3.535  27.433 -13.274  1.00  0.00           C  
ATOM   3683  HD1 TYR   254       3.554  26.451 -12.827  1.00  0.00           H  
ATOM   3684  CE1 TYR   254       4.149  27.625 -14.532  1.00  0.00           C  
ATOM   3685  HE1 TYR   254       4.650  26.844 -15.083  1.00  0.00           H  
ATOM   3686  CZ  TYR   254       4.276  28.928 -15.042  1.00  0.00           C  
ATOM   3687  OH  TYR   254       4.780  29.283 -16.264  1.00  0.00           O  
ATOM   3688  HH  TYR   254       4.958  28.564 -16.875  1.00  0.00           H  
ATOM   3689  CE2 TYR   254       3.645  29.976 -14.350  1.00  0.00           C  
ATOM   3690  HE2 TYR   254       3.782  30.985 -14.711  1.00  0.00           H  
ATOM   3691  CD2 TYR   254       2.953  29.769 -13.156  1.00  0.00           C  
ATOM   3692  HD2 TYR   254       2.525  30.594 -12.605  1.00  0.00           H  
ATOM   3693  C   TYR   254       2.469  28.715  -8.757  1.00  0.00           C  
ATOM   3694  O   TYR   254       2.289  27.611  -8.184  1.00  0.00           O  
ATOM   3695  N   GLN   255       1.831  29.720  -8.247  1.00  0.00           N  
ATOM   3696  H   GLN   255       1.788  30.579  -8.777  1.00  0.00           H  
ATOM   3697  CA  GLN   255       0.983  29.701  -7.014  1.00  0.00           C  
ATOM   3698  HA  GLN   255       1.246  28.792  -6.473  1.00  0.00           H  
ATOM   3699  CB  GLN   255       1.333  30.873  -6.114  1.00  0.00           C  
ATOM   3700  HB2 GLN   255       1.231  31.815  -6.653  1.00  0.00           H  
ATOM   3701  HB3 GLN   255       0.599  30.823  -5.310  1.00  0.00           H  
ATOM   3702  CG  GLN   255       2.849  30.762  -5.747  1.00  0.00           C  
ATOM   3703  HG2 GLN   255       3.504  31.086  -6.556  1.00  0.00           H  
ATOM   3704  HG3 GLN   255       3.144  29.731  -5.550  1.00  0.00           H  
ATOM   3705  CD  GLN   255       3.195  31.688  -4.527  1.00  0.00           C  
ATOM   3706  OE1 GLN   255       2.413  32.498  -4.133  1.00  0.00           O  
ATOM   3707  NE2 GLN   255       4.307  31.413  -3.970  1.00  0.00           N  
ATOM   3708 HE21 GLN   255       4.935  30.762  -4.420  1.00  0.00           H  
ATOM   3709 HE22 GLN   255       4.633  32.066  -3.273  1.00  0.00           H  
ATOM   3710  C   GLN   255      -0.526  29.579  -7.257  1.00  0.00           C  
ATOM   3711  O   GLN   255      -1.087  30.226  -8.129  1.00  0.00           O  
ATOM   3712  N   VAL   256      -1.201  28.758  -6.479  1.00  0.00           N  
ATOM   3713  H   VAL   256      -0.704  28.266  -5.750  1.00  0.00           H  
ATOM   3714  CA  VAL   256      -2.628  28.466  -6.513  1.00  0.00           C  
ATOM   3715  HA  VAL   256      -3.141  29.136  -7.203  1.00  0.00           H  
ATOM   3716  CB  VAL   256      -2.840  27.000  -7.066  1.00  0.00           C  
ATOM   3717  HB  VAL   256      -2.455  26.391  -6.248  1.00  0.00           H  
ATOM   3718  CG1 VAL   256      -4.391  26.842  -7.210  1.00  0.00           C  
ATOM   3719 HG11 VAL   256      -4.826  26.743  -6.216  1.00  0.00           H  
ATOM   3720 HG12 VAL   256      -4.605  25.898  -7.712  1.00  0.00           H  
ATOM   3721 HG13 VAL   256      -4.776  27.632  -7.855  1.00  0.00           H  
ATOM   3722  CG2 VAL   256      -2.149  26.531  -8.351  1.00  0.00           C  
ATOM   3723 HG21 VAL   256      -2.370  25.509  -8.658  1.00  0.00           H  
ATOM   3724 HG22 VAL   256      -2.599  27.135  -9.139  1.00  0.00           H  
ATOM   3725 HG23 VAL   256      -1.088  26.765  -8.264  1.00  0.00           H  
ATOM   3726  C   VAL   256      -3.177  28.663  -5.149  1.00  0.00           C  
ATOM   3727  O   VAL   256      -2.822  27.962  -4.144  1.00  0.00           O  
ATOM   3728  N   ALA   257      -4.119  29.611  -5.030  1.00  0.00           N  
ATOM   3729  H   ALA   257      -4.428  30.155  -5.823  1.00  0.00           H  
ATOM   3730  CA  ALA   257      -4.789  29.938  -3.773  1.00  0.00           C  
ATOM   3731  HA  ALA   257      -4.060  29.948  -2.962  1.00  0.00           H  
ATOM   3732  CB  ALA   257      -5.224  31.415  -3.998  1.00  0.00           C  
ATOM   3733  HB1 ALA   257      -4.323  31.981  -4.235  1.00  0.00           H  
ATOM   3734  HB2 ALA   257      -5.925  31.481  -4.831  1.00  0.00           H  
ATOM   3735  HB3 ALA   257      -5.684  31.870  -3.121  1.00  0.00           H  
ATOM   3736  C   ALA   257      -5.894  28.904  -3.528  1.00  0.00           C  
ATOM   3737  O   ALA   257      -6.793  28.691  -4.321  1.00  0.00           O  
ATOM   3738  N   ALA   258      -5.849  28.237  -2.353  1.00  0.00           N  
ATOM   3739  H   ALA   258      -5.243  28.674  -1.673  1.00  0.00           H  
ATOM   3740  CA  ALA   258      -6.772  27.205  -1.927  1.00  0.00           C  
ATOM   3741  HA  ALA   258      -7.548  27.183  -2.691  1.00  0.00           H  
ATOM   3742  CB  ALA   258      -6.080  25.841  -1.921  1.00  0.00           C  
ATOM   3743  HB1 ALA   258      -6.798  25.093  -2.257  1.00  0.00           H  
ATOM   3744  HB2 ALA   258      -5.196  25.760  -2.555  1.00  0.00           H  
ATOM   3745  HB3 ALA   258      -5.712  25.568  -0.932  1.00  0.00           H  
ATOM   3746  C   ALA   258      -7.375  27.643  -0.591  1.00  0.00           C  
ATOM   3747  O   ALA   258      -6.717  28.404   0.153  1.00  0.00           O  
ATOM   3748  N   ARG   259      -8.532  27.120  -0.305  1.00  0.00           N  
ATOM   3749  H   ARG   259      -9.118  26.557  -0.905  1.00  0.00           H  
ATOM   3750  CA  ARG   259      -9.040  27.293   1.008  1.00  0.00           C  
ATOM   3751  HA  ARG   259      -8.633  28.165   1.519  1.00  0.00           H  
ATOM   3752  CB  ARG   259     -10.529  27.497   0.955  1.00  0.00           C  
ATOM   3753  HB2 ARG   259     -10.971  26.573   0.583  1.00  0.00           H  
ATOM   3754  HB3 ARG   259     -10.917  27.781   1.933  1.00  0.00           H  
ATOM   3755  CG  ARG   259     -10.952  28.718   0.026  1.00  0.00           C  
ATOM   3756  HG2 ARG   259     -10.950  28.289  -0.976  1.00  0.00           H  
ATOM   3757  HG3 ARG   259     -10.086  29.380   0.020  1.00  0.00           H  
ATOM   3758  CD  ARG   259     -12.294  29.302   0.430  1.00  0.00           C  
ATOM   3759  HD2 ARG   259     -12.717  28.591   1.139  1.00  0.00           H  
ATOM   3760  HD3 ARG   259     -12.152  30.252   0.945  1.00  0.00           H  
ATOM   3761  NE  ARG   259     -13.120  29.555  -0.744  1.00  0.00           N  
ATOM   3762  HE  ARG   259     -12.951  28.921  -1.512  1.00  0.00           H  
ATOM   3763  CZ  ARG   259     -14.325  29.998  -0.757  1.00  0.00           C  
ATOM   3764  NH1 ARG   259     -14.836  30.814   0.170  1.00  0.00           N  
ATOM   3765 HH11 ARG   259     -14.241  31.120   0.927  1.00  0.00           H  
ATOM   3766 HH12 ARG   259     -15.786  31.140   0.061  1.00  0.00           H  
ATOM   3767  NH2 ARG   259     -15.092  29.701  -1.726  1.00  0.00           N  
ATOM   3768 HH21 ARG   259     -14.764  28.945  -2.311  1.00  0.00           H  
ATOM   3769 HH22 ARG   259     -15.936  30.211  -1.940  1.00  0.00           H  
ATOM   3770  C   ARG   259      -8.705  26.083   1.890  1.00  0.00           C  
ATOM   3771  O   ARG   259      -8.124  26.185   2.960  1.00  0.00           O  
ATOM   3772  N   TYR   260      -9.051  24.912   1.432  1.00  0.00           N  
ATOM   3773  H   TYR   260      -9.691  24.884   0.652  1.00  0.00           H  
ATOM   3774  CA  TYR   260      -8.610  23.635   2.081  1.00  0.00           C  
ATOM   3775  HA  TYR   260      -8.178  23.819   3.064  1.00  0.00           H  
ATOM   3776  CB  TYR   260      -9.819  22.688   2.369  1.00  0.00           C  
ATOM   3777  HB2 TYR   260     -10.059  22.210   1.419  1.00  0.00           H  
ATOM   3778  HB3 TYR   260      -9.544  21.809   2.952  1.00  0.00           H  
ATOM   3779  CG  TYR   260     -10.997  23.510   2.810  1.00  0.00           C  
ATOM   3780  CD1 TYR   260     -11.918  24.014   1.832  1.00  0.00           C  
ATOM   3781  HD1 TYR   260     -11.722  23.637   0.839  1.00  0.00           H  
ATOM   3782  CE1 TYR   260     -12.908  25.038   2.116  1.00  0.00           C  
ATOM   3783  HE1 TYR   260     -13.676  25.343   1.421  1.00  0.00           H  
ATOM   3784  CZ  TYR   260     -12.884  25.482   3.487  1.00  0.00           C  
ATOM   3785  OH  TYR   260     -13.785  26.391   3.898  1.00  0.00           O  
ATOM   3786  HH  TYR   260     -13.739  26.599   4.834  1.00  0.00           H  
ATOM   3787  CE2 TYR   260     -11.966  24.994   4.455  1.00  0.00           C  
ATOM   3788  HE2 TYR   260     -12.005  25.331   5.480  1.00  0.00           H  
ATOM   3789  CD2 TYR   260     -11.084  23.913   4.154  1.00  0.00           C  
ATOM   3790  HD2 TYR   260     -10.383  23.707   4.949  1.00  0.00           H  
ATOM   3791  C   TYR   260      -7.491  22.979   1.244  1.00  0.00           C  
ATOM   3792  O   TYR   260      -7.508  23.101  -0.001  1.00  0.00           O  
ATOM   3793  N   VAL   261      -6.558  22.221   1.841  1.00  0.00           N  
ATOM   3794  H   VAL   261      -6.629  22.063   2.836  1.00  0.00           H  
ATOM   3795  CA  VAL   261      -5.361  21.658   1.151  1.00  0.00           C  
ATOM   3796  HA  VAL   261      -5.492  21.505   0.080  1.00  0.00           H  
ATOM   3797  CB  VAL   261      -4.141  22.649   1.379  1.00  0.00           C  
ATOM   3798  HB  VAL   261      -4.049  22.987   2.411  1.00  0.00           H  
ATOM   3799  CG1 VAL   261      -2.767  22.047   1.029  1.00  0.00           C  
ATOM   3800 HG11 VAL   261      -2.499  21.166   1.612  1.00  0.00           H  
ATOM   3801 HG12 VAL   261      -1.940  22.749   1.135  1.00  0.00           H  
ATOM   3802 HG13 VAL   261      -2.817  21.845  -0.041  1.00  0.00           H  
ATOM   3803  CG2 VAL   261      -4.359  23.942   0.620  1.00  0.00           C  
ATOM   3804 HG21 VAL   261      -4.247  23.767  -0.450  1.00  0.00           H  
ATOM   3805 HG22 VAL   261      -3.553  24.611   0.920  1.00  0.00           H  
ATOM   3806 HG23 VAL   261      -5.285  24.403   0.963  1.00  0.00           H  
ATOM   3807  C   VAL   261      -5.085  20.326   1.855  1.00  0.00           C  
ATOM   3808  O   VAL   261      -4.575  20.330   2.930  1.00  0.00           O  
ATOM   3809  N   VAL   262      -5.366  19.262   1.137  1.00  0.00           N  
ATOM   3810  H   VAL   262      -5.696  19.496   0.212  1.00  0.00           H  
ATOM   3811  CA  VAL   262      -5.063  17.897   1.527  1.00  0.00           C  
ATOM   3812  HA  VAL   262      -5.097  17.903   2.617  1.00  0.00           H  
ATOM   3813  CB  VAL   262      -6.278  16.939   1.136  1.00  0.00           C  
ATOM   3814  HB  VAL   262      -6.041  16.653   0.111  1.00  0.00           H  
ATOM   3815  CG1 VAL   262      -6.086  15.602   1.863  1.00  0.00           C  
ATOM   3816 HG11 VAL   262      -5.263  15.154   1.307  1.00  0.00           H  
ATOM   3817 HG12 VAL   262      -5.771  15.806   2.887  1.00  0.00           H  
ATOM   3818 HG13 VAL   262      -7.003  15.016   1.930  1.00  0.00           H  
ATOM   3819  CG2 VAL   262      -7.635  17.586   1.241  1.00  0.00           C  
ATOM   3820 HG21 VAL   262      -7.801  18.401   0.537  1.00  0.00           H  
ATOM   3821 HG22 VAL   262      -7.711  18.014   2.240  1.00  0.00           H  
ATOM   3822 HG23 VAL   262      -8.466  16.915   1.023  1.00  0.00           H  
ATOM   3823  C   VAL   262      -3.728  17.348   0.864  1.00  0.00           C  
ATOM   3824  O   VAL   262      -3.557  17.534  -0.324  1.00  0.00           O  
ATOM   3825  N   VAL   263      -2.822  16.804   1.669  1.00  0.00           N  
ATOM   3826  H   VAL   263      -2.914  16.800   2.675  1.00  0.00           H  
ATOM   3827  CA  VAL   263      -1.669  16.072   1.085  1.00  0.00           C  
ATOM   3828  HA  VAL   263      -1.455  16.407   0.070  1.00  0.00           H  
ATOM   3829  CB  VAL   263      -0.420  16.490   1.824  1.00  0.00           C  
ATOM   3830  HB  VAL   263      -0.432  16.029   2.812  1.00  0.00           H  
ATOM   3831  CG1 VAL   263       0.755  15.999   1.078  1.00  0.00           C  
ATOM   3832 HG11 VAL   263       1.641  16.036   1.712  1.00  0.00           H  
ATOM   3833 HG12 VAL   263       0.563  14.975   0.757  1.00  0.00           H  
ATOM   3834 HG13 VAL   263       0.971  16.533   0.153  1.00  0.00           H  
ATOM   3835  CG2 VAL   263      -0.306  18.019   2.018  1.00  0.00           C  
ATOM   3836 HG21 VAL   263      -1.120  18.372   2.652  1.00  0.00           H  
ATOM   3837 HG22 VAL   263      -0.486  18.488   1.051  1.00  0.00           H  
ATOM   3838 HG23 VAL   263       0.676  18.263   2.422  1.00  0.00           H  
ATOM   3839  C   VAL   263      -1.880  14.568   1.152  1.00  0.00           C  
ATOM   3840  O   VAL   263      -1.928  14.090   2.295  1.00  0.00           O  
ATOM   3841  N   GLY   264      -1.856  13.785   0.002  1.00  0.00           N  
ATOM   3842  H   GLY   264      -1.765  14.285  -0.871  1.00  0.00           H  
ATOM   3843  CA  GLY   264      -1.904  12.331  -0.064  1.00  0.00           C  
ATOM   3844  HA2 GLY   264      -2.749  12.027  -0.682  1.00  0.00           H  
ATOM   3845  HA3 GLY   264      -1.897  11.975   0.966  1.00  0.00           H  
ATOM   3846  C   GLY   264      -0.599  11.840  -0.725  1.00  0.00           C  
ATOM   3847  O   GLY   264      -0.657  11.004  -1.611  1.00  0.00           O  
ATOM   3848  N   ALA   265       0.567  12.532  -0.449  1.00  0.00           N  
ATOM   3849  H   ALA   265       0.525  13.175   0.330  1.00  0.00           H  
ATOM   3850  CA  ALA   265       1.799  12.396  -1.192  1.00  0.00           C  
ATOM   3851  HA  ALA   265       1.530  12.305  -2.245  1.00  0.00           H  
ATOM   3852  CB  ALA   265       2.557  13.681  -1.052  1.00  0.00           C  
ATOM   3853  HB1 ALA   265       3.429  13.704  -1.706  1.00  0.00           H  
ATOM   3854  HB2 ALA   265       2.115  14.597  -1.444  1.00  0.00           H  
ATOM   3855  HB3 ALA   265       3.004  13.887  -0.079  1.00  0.00           H  
ATOM   3856  C   ALA   265       2.642  11.175  -0.770  1.00  0.00           C  
ATOM   3857  O   ALA   265       3.839  11.365  -0.502  1.00  0.00           O  
ATOM   3858  N   ASP   266       1.976  10.054  -0.512  1.00  0.00           N  
ATOM   3859  H   ASP   266       0.996   9.988  -0.746  1.00  0.00           H  
ATOM   3860  CA  ASP   266       2.510   8.771   0.047  1.00  0.00           C  
ATOM   3861  HA  ASP   266       1.717   8.024   0.091  1.00  0.00           H  
ATOM   3862  CB  ASP   266       3.398   8.011  -0.983  1.00  0.00           C  
ATOM   3863  HB2 ASP   266       3.466   6.962  -0.697  1.00  0.00           H  
ATOM   3864  HB3 ASP   266       2.861   8.150  -1.921  1.00  0.00           H  
ATOM   3865  CG  ASP   266       4.749   8.691  -1.127  1.00  0.00           C  
ATOM   3866  OD1 ASP   266       5.478   8.787  -0.113  1.00  0.00           O  
ATOM   3867  OD2 ASP   266       5.298   8.843  -2.252  1.00  0.00           O  
ATOM   3868  C   ASP   266       3.096   8.969   1.455  1.00  0.00           C  
ATOM   3869  O   ASP   266       3.199  10.011   2.140  1.00  0.00           O  
ATOM   3870  N   ALA   267       3.359   7.788   2.083  1.00  0.00           N  
ATOM   3871  H   ALA   267       3.385   6.966   1.496  1.00  0.00           H  
ATOM   3872  CA  ALA   267       3.874   7.701   3.419  1.00  0.00           C  
ATOM   3873  HA  ALA   267       3.157   8.185   4.082  1.00  0.00           H  
ATOM   3874  CB  ALA   267       3.835   6.238   3.788  1.00  0.00           C  
ATOM   3875  HB1 ALA   267       3.973   6.227   4.869  1.00  0.00           H  
ATOM   3876  HB2 ALA   267       2.859   5.805   3.568  1.00  0.00           H  
ATOM   3877  HB3 ALA   267       4.609   5.697   3.243  1.00  0.00           H  
ATOM   3878  C   ALA   267       5.282   8.377   3.675  1.00  0.00           C  
ATOM   3879  O   ALA   267       5.644   8.635   4.790  1.00  0.00           O  
ATOM   3880  N   LEU   268       6.021   8.729   2.619  1.00  0.00           N  
ATOM   3881  H   LEU   268       5.623   8.692   1.692  1.00  0.00           H  
ATOM   3882  CA  LEU   268       7.431   9.128   2.671  1.00  0.00           C  
ATOM   3883  HA  LEU   268       7.673   9.224   3.730  1.00  0.00           H  
ATOM   3884  CB  LEU   268       8.279   8.011   2.050  1.00  0.00           C  
ATOM   3885  HB2 LEU   268       8.128   8.006   0.971  1.00  0.00           H  
ATOM   3886  HB3 LEU   268       9.323   8.199   2.298  1.00  0.00           H  
ATOM   3887  CG  LEU   268       8.040   6.617   2.493  1.00  0.00           C  
ATOM   3888  HG  LEU   268       6.967   6.440   2.425  1.00  0.00           H  
ATOM   3889  CD1 LEU   268       8.862   5.772   1.496  1.00  0.00           C  
ATOM   3890 HD11 LEU   268       8.408   5.877   0.511  1.00  0.00           H  
ATOM   3891 HD12 LEU   268       9.925   6.005   1.552  1.00  0.00           H  
ATOM   3892 HD13 LEU   268       8.689   4.715   1.701  1.00  0.00           H  
ATOM   3893  CD2 LEU   268       8.452   6.363   3.927  1.00  0.00           C  
ATOM   3894 HD21 LEU   268       8.150   7.237   4.504  1.00  0.00           H  
ATOM   3895 HD22 LEU   268       8.083   5.380   4.219  1.00  0.00           H  
ATOM   3896 HD23 LEU   268       9.541   6.347   3.972  1.00  0.00           H  
ATOM   3897  C   LEU   268       7.670  10.553   2.109  1.00  0.00           C  
ATOM   3898  O   LEU   268       8.309  11.419   2.717  1.00  0.00           O  
ATOM   3899  N   ARG   269       6.990  10.895   1.012  1.00  0.00           N  
ATOM   3900  H   ARG   269       6.408  10.194   0.577  1.00  0.00           H  
ATOM   3901  CA  ARG   269       6.934  12.253   0.426  1.00  0.00           C  
ATOM   3902  HA  ARG   269       7.830  12.715   0.841  1.00  0.00           H  
ATOM   3903  CB  ARG   269       6.869  12.202  -1.148  1.00  0.00           C  
ATOM   3904  HB2 ARG   269       6.148  11.486  -1.544  1.00  0.00           H  
ATOM   3905  HB3 ARG   269       6.495  13.123  -1.593  1.00  0.00           H  
ATOM   3906  CG  ARG   269       8.221  11.967  -1.769  1.00  0.00           C  
ATOM   3907  HG2 ARG   269       8.700  11.092  -1.329  1.00  0.00           H  
ATOM   3908  HG3 ARG   269       8.861  12.840  -1.651  1.00  0.00           H  
ATOM   3909  CD  ARG   269       8.217  11.480  -3.224  1.00  0.00           C  
ATOM   3910  HD2 ARG   269       7.895  12.336  -3.817  1.00  0.00           H  
ATOM   3911  HD3 ARG   269       9.191  11.158  -3.591  1.00  0.00           H  
ATOM   3912  NE  ARG   269       7.288  10.410  -3.531  1.00  0.00           N  
ATOM   3913  HE  ARG   269       6.669   9.959  -2.873  1.00  0.00           H  
ATOM   3914  CZ  ARG   269       7.005   9.953  -4.698  1.00  0.00           C  
ATOM   3915  NH1 ARG   269       7.547  10.382  -5.796  1.00  0.00           N  
ATOM   3916 HH11 ARG   269       8.531  10.609  -5.841  1.00  0.00           H  
ATOM   3917 HH12 ARG   269       7.160  10.048  -6.667  1.00  0.00           H  
ATOM   3918  NH2 ARG   269       6.010   9.120  -4.829  1.00  0.00           N  
ATOM   3919 HH21 ARG   269       5.518   8.788  -4.012  1.00  0.00           H  
ATOM   3920 HH22 ARG   269       5.798   8.695  -5.721  1.00  0.00           H  
ATOM   3921  C   ARG   269       5.788  13.149   1.081  1.00  0.00           C  
ATOM   3922  O   ARG   269       6.125  14.330   1.127  1.00  0.00           O  
ATOM   3923  N   THR   270       4.772  12.729   1.762  1.00  0.00           N  
ATOM   3924  H   THR   270       4.540  11.755   1.899  1.00  0.00           H  
ATOM   3925  CA  THR   270       3.935  13.710   2.632  1.00  0.00           C  
ATOM   3926  HA  THR   270       3.670  14.534   1.970  1.00  0.00           H  
ATOM   3927  CB  THR   270       2.710  13.053   3.182  1.00  0.00           C  
ATOM   3928  HB  THR   270       2.929  12.094   3.651  1.00  0.00           H  
ATOM   3929  CG2 THR   270       1.828  13.881   4.081  1.00  0.00           C  
ATOM   3930 HG21 THR   270       2.432  13.978   4.984  1.00  0.00           H  
ATOM   3931 HG22 THR   270       0.911  13.359   4.355  1.00  0.00           H  
ATOM   3932 HG23 THR   270       1.656  14.896   3.725  1.00  0.00           H  
ATOM   3933  OG1 THR   270       1.936  12.724   2.120  1.00  0.00           O  
ATOM   3934  HG1 THR   270       2.307  11.957   1.677  1.00  0.00           H  
ATOM   3935  C   THR   270       4.697  14.264   3.842  1.00  0.00           C  
ATOM   3936  O   THR   270       4.654  15.508   3.977  1.00  0.00           O  
ATOM   3937  N   PRO   271       5.496  13.471   4.630  1.00  0.00           N  
ATOM   3938  CD  PRO   271       5.595  12.015   4.802  1.00  0.00           C  
ATOM   3939  HD2 PRO   271       4.749  11.551   5.309  1.00  0.00           H  
ATOM   3940  HD3 PRO   271       5.710  11.586   3.807  1.00  0.00           H  
ATOM   3941  CG  PRO   271       6.854  11.730   5.657  1.00  0.00           C  
ATOM   3942  HG2 PRO   271       7.710  11.679   4.984  1.00  0.00           H  
ATOM   3943  HG3 PRO   271       6.709  10.776   6.163  1.00  0.00           H  
ATOM   3944  CB  PRO   271       6.946  12.965   6.568  1.00  0.00           C  
ATOM   3945  HB2 PRO   271       6.383  12.795   7.486  1.00  0.00           H  
ATOM   3946  HB3 PRO   271       7.988  13.172   6.811  1.00  0.00           H  
ATOM   3947  CA  PRO   271       6.270  14.080   5.715  1.00  0.00           C  
ATOM   3948  HA  PRO   271       5.506  14.584   6.307  1.00  0.00           H  
ATOM   3949  C   PRO   271       7.375  15.038   5.220  1.00  0.00           C  
ATOM   3950  O   PRO   271       7.608  16.111   5.806  1.00  0.00           O  
ATOM   3951  N   GLN   272       7.932  14.647   4.099  1.00  0.00           N  
ATOM   3952  H   GLN   272       7.690  13.791   3.621  1.00  0.00           H  
ATOM   3953  CA  GLN   272       8.981  15.506   3.514  1.00  0.00           C  
ATOM   3954  HA  GLN   272       9.737  15.713   4.271  1.00  0.00           H  
ATOM   3955  CB  GLN   272       9.666  14.711   2.324  1.00  0.00           C  
ATOM   3956  HB2 GLN   272       9.912  13.724   2.714  1.00  0.00           H  
ATOM   3957  HB3 GLN   272       8.877  14.570   1.585  1.00  0.00           H  
ATOM   3958  CG  GLN   272      10.850  15.353   1.611  1.00  0.00           C  
ATOM   3959  HG2 GLN   272      11.676  15.476   2.312  1.00  0.00           H  
ATOM   3960  HG3 GLN   272      10.502  16.332   1.280  1.00  0.00           H  
ATOM   3961  CD  GLN   272      11.410  14.542   0.404  1.00  0.00           C  
ATOM   3962  OE1 GLN   272      10.718  13.785  -0.284  1.00  0.00           O  
ATOM   3963  NE2 GLN   272      12.661  14.801   0.097  1.00  0.00           N  
ATOM   3964 HE21 GLN   272      13.214  15.496   0.578  1.00  0.00           H  
ATOM   3965 HE22 GLN   272      13.071  14.317  -0.690  1.00  0.00           H  
ATOM   3966  C   GLN   272       8.420  16.929   3.087  1.00  0.00           C  
ATOM   3967  O   GLN   272       8.954  17.992   3.398  1.00  0.00           O  
ATOM   3968  N   LEU   273       7.344  16.867   2.391  1.00  0.00           N  
ATOM   3969  H   LEU   273       7.062  15.956   2.058  1.00  0.00           H  
ATOM   3970  CA  LEU   273       6.614  18.014   1.950  1.00  0.00           C  
ATOM   3971  HA  LEU   273       7.322  18.635   1.400  1.00  0.00           H  
ATOM   3972  CB  LEU   273       5.449  17.576   0.959  1.00  0.00           C  
ATOM   3973  HB2 LEU   273       5.783  16.985   0.106  1.00  0.00           H  
ATOM   3974  HB3 LEU   273       4.763  16.853   1.398  1.00  0.00           H  
ATOM   3975  CG  LEU   273       4.503  18.685   0.455  1.00  0.00           C  
ATOM   3976  HG  LEU   273       4.042  19.212   1.290  1.00  0.00           H  
ATOM   3977  CD1 LEU   273       5.079  19.733  -0.516  1.00  0.00           C  
ATOM   3978 HD11 LEU   273       5.881  20.330  -0.081  1.00  0.00           H  
ATOM   3979 HD12 LEU   273       5.612  19.310  -1.368  1.00  0.00           H  
ATOM   3980 HD13 LEU   273       4.362  20.492  -0.828  1.00  0.00           H  
ATOM   3981  CD2 LEU   273       3.305  18.154  -0.318  1.00  0.00           C  
ATOM   3982 HD21 LEU   273       2.758  17.337   0.153  1.00  0.00           H  
ATOM   3983 HD22 LEU   273       2.649  19.014  -0.451  1.00  0.00           H  
ATOM   3984 HD23 LEU   273       3.517  17.702  -1.287  1.00  0.00           H  
ATOM   3985  C   LEU   273       6.005  18.870   3.174  1.00  0.00           C  
ATOM   3986  O   LEU   273       6.039  20.060   3.041  1.00  0.00           O  
ATOM   3987  N   LEU   274       5.566  18.341   4.302  1.00  0.00           N  
ATOM   3988  H   LEU   274       5.505  17.333   4.313  1.00  0.00           H  
ATOM   3989  CA  LEU   274       5.184  19.195   5.490  1.00  0.00           C  
ATOM   3990  HA  LEU   274       4.514  20.016   5.235  1.00  0.00           H  
ATOM   3991  CB  LEU   274       4.615  18.290   6.599  1.00  0.00           C  
ATOM   3992  HB2 LEU   274       5.079  18.571   7.544  1.00  0.00           H  
ATOM   3993  HB3 LEU   274       4.818  17.251   6.342  1.00  0.00           H  
ATOM   3994  CG  LEU   274       3.075  18.321   6.917  1.00  0.00           C  
ATOM   3995  HG  LEU   274       2.867  19.379   7.076  1.00  0.00           H  
ATOM   3996  CD1 LEU   274       2.261  17.921   5.651  1.00  0.00           C  
ATOM   3997 HD11 LEU   274       2.643  16.949   5.342  1.00  0.00           H  
ATOM   3998 HD12 LEU   274       1.197  18.147   5.733  1.00  0.00           H  
ATOM   3999 HD13 LEU   274       2.534  18.574   4.822  1.00  0.00           H  
ATOM   4000  CD2 LEU   274       2.594  17.486   8.064  1.00  0.00           C  
ATOM   4001 HD21 LEU   274       3.194  17.766   8.930  1.00  0.00           H  
ATOM   4002 HD22 LEU   274       2.791  16.424   7.920  1.00  0.00           H  
ATOM   4003 HD23 LEU   274       1.569  17.666   8.390  1.00  0.00           H  
ATOM   4004  C   LEU   274       6.415  20.000   6.004  1.00  0.00           C  
ATOM   4005  O   LEU   274       6.248  21.195   6.281  1.00  0.00           O  
ATOM   4006  N   TRP   275       7.576  19.336   6.039  1.00  0.00           N  
ATOM   4007  H   TRP   275       7.528  18.334   5.924  1.00  0.00           H  
ATOM   4008  CA  TRP   275       8.842  19.921   6.352  1.00  0.00           C  
ATOM   4009  HA  TRP   275       8.789  20.350   7.353  1.00  0.00           H  
ATOM   4010  CB  TRP   275       9.930  18.856   6.373  1.00  0.00           C  
ATOM   4011  HB2 TRP   275       9.575  18.061   7.029  1.00  0.00           H  
ATOM   4012  HB3 TRP   275      10.165  18.537   5.358  1.00  0.00           H  
ATOM   4013  CG  TRP   275      11.154  19.293   7.053  1.00  0.00           C  
ATOM   4014  CD1 TRP   275      12.182  20.054   6.550  1.00  0.00           C  
ATOM   4015  HD1 TRP   275      12.243  20.395   5.526  1.00  0.00           H  
ATOM   4016  NE1 TRP   275      13.270  19.986   7.429  1.00  0.00           N  
ATOM   4017  HE1 TRP   275      14.133  20.481   7.254  1.00  0.00           H  
ATOM   4018  CE2 TRP   275      13.013  19.253   8.566  1.00  0.00           C  
ATOM   4019  CZ2 TRP   275      13.825  18.733   9.564  1.00  0.00           C  
ATOM   4020  HZ2 TRP   275      14.892  18.897   9.516  1.00  0.00           H  
ATOM   4021  CH2 TRP   275      13.287  17.927  10.595  1.00  0.00           C  
ATOM   4022  HH2 TRP   275      13.941  17.560  11.371  1.00  0.00           H  
ATOM   4023  CZ3 TRP   275      11.983  17.563  10.494  1.00  0.00           C  
ATOM   4024  HZ3 TRP   275      11.579  16.795  11.136  1.00  0.00           H  
ATOM   4025  CE3 TRP   275      11.239  18.082   9.440  1.00  0.00           C  
ATOM   4026  HE3 TRP   275      10.179  17.871   9.433  1.00  0.00           H  
ATOM   4027  CD2 TRP   275      11.643  18.877   8.393  1.00  0.00           C  
ATOM   4028  C   TRP   275       9.168  21.003   5.373  1.00  0.00           C  
ATOM   4029  O   TRP   275       9.410  22.137   5.800  1.00  0.00           O  
ATOM   4030  N   ALA   276       9.007  20.780   4.025  1.00  0.00           N  
ATOM   4031  H   ALA   276       8.751  19.853   3.714  1.00  0.00           H  
ATOM   4032  CA  ALA   276       9.275  21.854   3.020  1.00  0.00           C  
ATOM   4033  HA  ALA   276      10.288  22.230   3.163  1.00  0.00           H  
ATOM   4034  CB  ALA   276       9.076  21.235   1.633  1.00  0.00           C  
ATOM   4035  HB1 ALA   276       9.666  20.326   1.750  1.00  0.00           H  
ATOM   4036  HB2 ALA   276       8.062  20.940   1.363  1.00  0.00           H  
ATOM   4037  HB3 ALA   276       9.449  21.849   0.813  1.00  0.00           H  
ATOM   4038  C   ALA   276       8.349  23.026   3.206  1.00  0.00           C  
ATOM   4039  O   ALA   276       8.651  24.165   2.898  1.00  0.00           O  
ATOM   4040  N   SER   277       7.194  22.731   3.818  1.00  0.00           N  
ATOM   4041  H   SER   277       7.194  21.809   4.230  1.00  0.00           H  
ATOM   4042  CA  SER   277       6.151  23.712   4.095  1.00  0.00           C  
ATOM   4043  HA  SER   277       6.170  24.638   3.520  1.00  0.00           H  
ATOM   4044  CB  SER   277       4.751  23.154   3.991  1.00  0.00           C  
ATOM   4045  HB2 SER   277       4.042  23.974   4.100  1.00  0.00           H  
ATOM   4046  HB3 SER   277       4.534  22.467   4.809  1.00  0.00           H  
ATOM   4047  OG  SER   277       4.560  22.435   2.832  1.00  0.00           O  
ATOM   4048  HG  SER   277       5.122  21.674   2.994  1.00  0.00           H  
ATOM   4049  C   SER   277       6.310  24.285   5.527  1.00  0.00           C  
ATOM   4050  O   SER   277       5.441  25.044   5.879  1.00  0.00           O  
ATOM   4051  N   GLY   278       7.450  23.969   6.203  1.00  0.00           N  
ATOM   4052  H   GLY   278       8.053  23.225   5.882  1.00  0.00           H  
ATOM   4053  CA  GLY   278       7.712  24.695   7.501  1.00  0.00           C  
ATOM   4054  HA2 GLY   278       8.749  24.692   7.838  1.00  0.00           H  
ATOM   4055  HA3 GLY   278       7.611  25.754   7.266  1.00  0.00           H  
ATOM   4056  C   GLY   278       6.810  24.327   8.720  1.00  0.00           C  
ATOM   4057  O   GLY   278       6.759  25.040   9.744  1.00  0.00           O  
ATOM   4058  N   ILE   279       6.128  23.147   8.616  1.00  0.00           N  
ATOM   4059  H   ILE   279       6.280  22.695   7.725  1.00  0.00           H  
ATOM   4060  CA  ILE   279       5.449  22.392   9.762  1.00  0.00           C  
ATOM   4061  HA  ILE   279       5.095  22.964  10.620  1.00  0.00           H  
ATOM   4062  CB  ILE   279       4.205  21.709   9.182  1.00  0.00           C  
ATOM   4063  HB  ILE   279       4.473  21.269   8.222  1.00  0.00           H  
ATOM   4064  CG2 ILE   279       3.714  20.624  10.111  1.00  0.00           C  
ATOM   4065 HG21 ILE   279       3.636  20.968  11.143  1.00  0.00           H  
ATOM   4066 HG22 ILE   279       4.444  19.816  10.081  1.00  0.00           H  
ATOM   4067 HG23 ILE   279       2.784  20.217   9.715  1.00  0.00           H  
ATOM   4068  CG1 ILE   279       3.004  22.733   8.953  1.00  0.00           C  
ATOM   4069 HG12 ILE   279       2.109  22.267   9.367  1.00  0.00           H  
ATOM   4070 HG13 ILE   279       3.173  23.650   9.518  1.00  0.00           H  
ATOM   4071  CD1 ILE   279       2.906  23.052   7.473  1.00  0.00           C  
ATOM   4072 HD11 ILE   279       2.038  23.709   7.423  1.00  0.00           H  
ATOM   4073 HD12 ILE   279       2.806  22.225   6.770  1.00  0.00           H  
ATOM   4074 HD13 ILE   279       3.842  23.563   7.248  1.00  0.00           H  
ATOM   4075  C   ILE   279       6.499  21.351  10.214  1.00  0.00           C  
ATOM   4076  O   ILE   279       6.885  20.511   9.407  1.00  0.00           O  
ATOM   4077  N   ARG   280       7.019  21.422  11.487  1.00  0.00           N  
ATOM   4078  H   ARG   280       6.687  22.200  12.039  1.00  0.00           H  
ATOM   4079  CA  ARG   280       7.954  20.508  12.127  1.00  0.00           C  
ATOM   4080  HA  ARG   280       7.919  19.566  11.580  1.00  0.00           H  
ATOM   4081  CB  ARG   280       9.449  20.953  12.115  1.00  0.00           C  
ATOM   4082  HB2 ARG   280      10.059  20.184  12.589  1.00  0.00           H  
ATOM   4083  HB3 ARG   280       9.574  21.917  12.609  1.00  0.00           H  
ATOM   4084  CG  ARG   280      10.003  21.130  10.657  1.00  0.00           C  
ATOM   4085  HG2 ARG   280      11.073  20.939  10.574  1.00  0.00           H  
ATOM   4086  HG3 ARG   280       9.413  20.542   9.954  1.00  0.00           H  
ATOM   4087  CD  ARG   280       9.979  22.626  10.202  1.00  0.00           C  
ATOM   4088  HD2 ARG   280       8.922  22.857  10.067  1.00  0.00           H  
ATOM   4089  HD3 ARG   280      10.528  23.206  10.944  1.00  0.00           H  
ATOM   4090  NE  ARG   280      10.383  22.883   8.834  1.00  0.00           N  
ATOM   4091  HE  ARG   280       9.594  23.119   8.250  1.00  0.00           H  
ATOM   4092  CZ  ARG   280      11.572  22.898   8.289  1.00  0.00           C  
ATOM   4093  NH1 ARG   280      12.655  22.666   9.015  1.00  0.00           N  
ATOM   4094 HH11 ARG   280      12.538  22.505  10.005  1.00  0.00           H  
ATOM   4095 HH12 ARG   280      13.558  22.673   8.562  1.00  0.00           H  
ATOM   4096  NH2 ARG   280      11.756  23.066   7.052  1.00  0.00           N  
ATOM   4097 HH21 ARG   280      10.957  23.019   6.436  1.00  0.00           H  
ATOM   4098 HH22 ARG   280      12.698  23.115   6.693  1.00  0.00           H  
ATOM   4099  C   ARG   280       7.634  20.159  13.631  1.00  0.00           C  
ATOM   4100  O   ARG   280       8.344  20.563  14.565  1.00  0.00           O  
ATOM   4101  N   PRO   281       6.587  19.371  13.864  1.00  0.00           N  
ATOM   4102  CD  PRO   281       5.368  19.210  13.120  1.00  0.00           C  
ATOM   4103  HD2 PRO   281       5.488  18.416  12.384  1.00  0.00           H  
ATOM   4104  HD3 PRO   281       5.046  20.104  12.586  1.00  0.00           H  
ATOM   4105  CG  PRO   281       4.218  18.727  14.051  1.00  0.00           C  
ATOM   4106  HG2 PRO   281       3.640  19.530  14.509  1.00  0.00           H  
ATOM   4107  HG3 PRO   281       3.635  17.930  13.589  1.00  0.00           H  
ATOM   4108  CB  PRO   281       4.982  18.065  15.117  1.00  0.00           C  
ATOM   4109  HB2 PRO   281       5.066  16.993  14.938  1.00  0.00           H  
ATOM   4110  HB3 PRO   281       4.437  18.164  16.055  1.00  0.00           H  
ATOM   4111  CA  PRO   281       6.383  18.739  15.101  1.00  0.00           C  
ATOM   4112  HA  PRO   281       6.478  19.501  15.875  1.00  0.00           H  
ATOM   4113  C   PRO   281       7.393  17.727  15.494  1.00  0.00           C  
ATOM   4114  O   PRO   281       7.965  17.120  14.612  1.00  0.00           O  
ATOM   4115  N   ASP   282       7.581  17.484  16.780  1.00  0.00           N  
ATOM   4116  H   ASP   282       7.207  18.106  17.483  1.00  0.00           H  
ATOM   4117  CA  ASP   282       8.510  16.503  17.295  1.00  0.00           C  
ATOM   4118  HA  ASP   282       9.537  16.776  17.050  1.00  0.00           H  
ATOM   4119  CB  ASP   282       8.356  16.470  18.828  1.00  0.00           C  
ATOM   4120  HB2 ASP   282       7.304  16.254  19.015  1.00  0.00           H  
ATOM   4121  HB3 ASP   282       8.571  17.455  19.242  1.00  0.00           H  
ATOM   4122  CG  ASP   282       9.180  15.512  19.564  1.00  0.00           C  
ATOM   4123  OD1 ASP   282      10.135  14.970  18.979  1.00  0.00           O  
ATOM   4124  OD2 ASP   282       9.059  15.425  20.796  1.00  0.00           O  
ATOM   4125  C   ASP   282       8.259  15.100  16.619  1.00  0.00           C  
ATOM   4126  O   ASP   282       9.206  14.456  16.174  1.00  0.00           O  
ATOM   4127  N   ALA   283       6.999  14.765  16.458  1.00  0.00           N  
ATOM   4128  H   ALA   283       6.304  15.377  16.860  1.00  0.00           H  
ATOM   4129  CA  ALA   283       6.641  13.445  15.978  1.00  0.00           C  
ATOM   4130  HA  ALA   283       7.287  12.829  16.604  1.00  0.00           H  
ATOM   4131  CB  ALA   283       5.126  13.210  16.501  1.00  0.00           C  
ATOM   4132  HB1 ALA   283       4.763  12.252  16.127  1.00  0.00           H  
ATOM   4133  HB2 ALA   283       5.176  13.333  17.583  1.00  0.00           H  
ATOM   4134  HB3 ALA   283       4.511  14.001  16.074  1.00  0.00           H  
ATOM   4135  C   ALA   283       6.853  13.199  14.454  1.00  0.00           C  
ATOM   4136  O   ALA   283       6.797  12.051  13.959  1.00  0.00           O  
ATOM   4137  N   LEU   284       7.105  14.236  13.714  1.00  0.00           N  
ATOM   4138  H   LEU   284       7.198  15.176  14.070  1.00  0.00           H  
ATOM   4139  CA  LEU   284       6.982  14.239  12.288  1.00  0.00           C  
ATOM   4140  HA  LEU   284       5.993  13.817  12.111  1.00  0.00           H  
ATOM   4141  CB  LEU   284       6.942  15.637  11.664  1.00  0.00           C  
ATOM   4142  HB2 LEU   284       6.192  16.228  12.190  1.00  0.00           H  
ATOM   4143  HB3 LEU   284       7.869  16.180  11.846  1.00  0.00           H  
ATOM   4144  CG  LEU   284       6.895  15.655  10.033  1.00  0.00           C  
ATOM   4145  HG  LEU   284       7.830  15.145   9.799  1.00  0.00           H  
ATOM   4146  CD1 LEU   284       5.628  14.962   9.525  1.00  0.00           C  
ATOM   4147 HD11 LEU   284       5.704  13.897   9.742  1.00  0.00           H  
ATOM   4148 HD12 LEU   284       5.352  15.159   8.489  1.00  0.00           H  
ATOM   4149 HD13 LEU   284       4.766  15.422  10.007  1.00  0.00           H  
ATOM   4150  CD2 LEU   284       6.997  17.019   9.312  1.00  0.00           C  
ATOM   4151 HD21 LEU   284       7.865  17.569   9.675  1.00  0.00           H  
ATOM   4152 HD22 LEU   284       7.058  16.865   8.234  1.00  0.00           H  
ATOM   4153 HD23 LEU   284       6.066  17.529   9.560  1.00  0.00           H  
ATOM   4154  C   LEU   284       8.114  13.312  11.686  1.00  0.00           C  
ATOM   4155  O   LEU   284       9.268  13.572  11.914  1.00  0.00           O  
ATOM   4156  N   GLY   285       7.747  12.285  10.944  1.00  0.00           N  
ATOM   4157  H   GLY   285       6.755  12.232  10.762  1.00  0.00           H  
ATOM   4158  CA  GLY   285       8.576  11.180  10.464  1.00  0.00           C  
ATOM   4159  HA2 GLY   285       8.070  10.734   9.608  1.00  0.00           H  
ATOM   4160  HA3 GLY   285       9.544  11.625  10.234  1.00  0.00           H  
ATOM   4161  C   GLY   285       8.795  10.019  11.471  1.00  0.00           C  
ATOM   4162  O   GLY   285       9.382   9.042  11.008  1.00  0.00           O  
ATOM   4163  N   ARG   286       8.546  10.143  12.772  1.00  0.00           N  
ATOM   4164  H   ARG   286       7.987  10.937  13.051  1.00  0.00           H  
ATOM   4165  CA  ARG   286       8.828   9.157  13.841  1.00  0.00           C  
ATOM   4166  HA  ARG   286       9.787   8.700  13.598  1.00  0.00           H  
ATOM   4167  CB  ARG   286       9.016   9.815  15.201  1.00  0.00           C  
ATOM   4168  HB2 ARG   286       9.295   9.101  15.976  1.00  0.00           H  
ATOM   4169  HB3 ARG   286       8.052  10.192  15.542  1.00  0.00           H  
ATOM   4170  CG  ARG   286       9.890  11.001  15.261  1.00  0.00           C  
ATOM   4171  HG2 ARG   286      10.849  10.765  14.800  1.00  0.00           H  
ATOM   4172  HG3 ARG   286       9.421  11.815  14.707  1.00  0.00           H  
ATOM   4173  CD  ARG   286      10.132  11.384  16.764  1.00  0.00           C  
ATOM   4174  HD2 ARG   286      10.415  10.503  17.341  1.00  0.00           H  
ATOM   4175  HD3 ARG   286       9.176  11.746  17.141  1.00  0.00           H  
ATOM   4176  NE  ARG   286      11.158  12.389  16.957  1.00  0.00           N  
ATOM   4177  HE  ARG   286      10.879  13.322  16.688  1.00  0.00           H  
ATOM   4178  CZ  ARG   286      12.369  12.140  17.398  1.00  0.00           C  
ATOM   4179  NH1 ARG   286      12.923  10.977  17.491  1.00  0.00           N  
ATOM   4180 HH11 ARG   286      12.399  10.145  17.259  1.00  0.00           H  
ATOM   4181 HH12 ARG   286      13.832  10.861  17.916  1.00  0.00           H  
ATOM   4182  NH2 ARG   286      13.090  13.147  17.695  1.00  0.00           N  
ATOM   4183 HH21 ARG   286      12.767  14.093  17.548  1.00  0.00           H  
ATOM   4184 HH22 ARG   286      14.053  12.973  17.944  1.00  0.00           H  
ATOM   4185  C   ARG   286       7.838   8.031  13.851  1.00  0.00           C  
ATOM   4186  O   ARG   286       6.727   8.216  13.465  1.00  0.00           O  
ATOM   4187  N   TYR   287       8.301   6.992  14.589  1.00  0.00           N  
ATOM   4188  H   TYR   287       9.224   6.933  14.995  1.00  0.00           H  
ATOM   4189  CA  TYR   287       7.592   5.761  14.638  1.00  0.00           C  
ATOM   4190  HA  TYR   287       8.310   5.095  15.116  1.00  0.00           H  
ATOM   4191  CB  TYR   287       6.380   5.702  15.567  1.00  0.00           C  
ATOM   4192  HB2 TYR   287       5.493   6.205  15.182  1.00  0.00           H  
ATOM   4193  HB3 TYR   287       6.201   4.630  15.653  1.00  0.00           H  
ATOM   4194  CG  TYR   287       6.588   6.287  17.021  1.00  0.00           C  
ATOM   4195  CD1 TYR   287       7.255   5.561  18.017  1.00  0.00           C  
ATOM   4196  HD1 TYR   287       7.740   4.631  17.758  1.00  0.00           H  
ATOM   4197  CE1 TYR   287       7.470   6.130  19.273  1.00  0.00           C  
ATOM   4198  HE1 TYR   287       7.999   5.558  20.021  1.00  0.00           H  
ATOM   4199  CZ  TYR   287       7.017   7.457  19.542  1.00  0.00           C  
ATOM   4200  OH  TYR   287       7.129   7.992  20.791  1.00  0.00           O  
ATOM   4201  HH  TYR   287       6.620   8.805  20.834  1.00  0.00           H  
ATOM   4202  CE2 TYR   287       6.307   8.138  18.520  1.00  0.00           C  
ATOM   4203  HE2 TYR   287       6.042   9.168  18.710  1.00  0.00           H  
ATOM   4204  CD2 TYR   287       6.089   7.598  17.216  1.00  0.00           C  
ATOM   4205  HD2 TYR   287       5.591   8.172  16.448  1.00  0.00           H  
ATOM   4206  C   TYR   287       7.435   5.222  13.183  1.00  0.00           C  
ATOM   4207  O   TYR   287       6.447   4.590  12.887  1.00  0.00           O  
ATOM   4208  N   LEU   288       8.474   5.377  12.362  1.00  0.00           N  
ATOM   4209  H   LEU   288       9.267   5.858  12.763  1.00  0.00           H  
ATOM   4210  CA  LEU   288       8.564   4.834  11.012  1.00  0.00           C  
ATOM   4211  HA  LEU   288       7.681   5.150  10.456  1.00  0.00           H  
ATOM   4212  CB  LEU   288       9.838   5.388  10.355  1.00  0.00           C  
ATOM   4213  HB2 LEU   288      10.692   5.293  11.026  1.00  0.00           H  
ATOM   4214  HB3 LEU   288       9.715   6.462  10.210  1.00  0.00           H  
ATOM   4215  CG  LEU   288      10.301   4.626   9.148  1.00  0.00           C  
ATOM   4216  HG  LEU   288      10.121   3.558   9.266  1.00  0.00           H  
ATOM   4217  CD1 LEU   288       9.465   5.086   7.928  1.00  0.00           C  
ATOM   4218 HD11 LEU   288       9.665   6.148   7.791  1.00  0.00           H  
ATOM   4219 HD12 LEU   288       9.754   4.459   7.084  1.00  0.00           H  
ATOM   4220 HD13 LEU   288       8.405   4.885   8.086  1.00  0.00           H  
ATOM   4221  CD2 LEU   288      11.779   4.894   8.907  1.00  0.00           C  
ATOM   4222 HD21 LEU   288      12.364   4.690   9.804  1.00  0.00           H  
ATOM   4223 HD22 LEU   288      12.189   4.144   8.231  1.00  0.00           H  
ATOM   4224 HD23 LEU   288      12.019   5.896   8.553  1.00  0.00           H  
ATOM   4225  C   LEU   288       8.467   3.300  11.021  1.00  0.00           C  
ATOM   4226  O   LEU   288       9.269   2.677  11.706  1.00  0.00           O  
ATOM   4227  N   ASN   289       7.621   2.754  10.190  1.00  0.00           N  
ATOM   4228  H   ASN   289       6.991   3.278   9.599  1.00  0.00           H  
ATOM   4229  CA  ASN   289       7.554   1.281  10.309  1.00  0.00           C  
ATOM   4230  HA  ASN   289       8.512   0.794  10.493  1.00  0.00           H  
ATOM   4231  CB  ASN   289       6.671   0.954  11.527  1.00  0.00           C  
ATOM   4232  HB2 ASN   289       6.442  -0.111  11.562  1.00  0.00           H  
ATOM   4233  HB3 ASN   289       7.090   1.355  12.450  1.00  0.00           H  
ATOM   4234  CG  ASN   289       5.268   1.479  11.334  1.00  0.00           C  
ATOM   4235  OD1 ASN   289       4.489   0.989  10.593  1.00  0.00           O  
ATOM   4236  ND2 ASN   289       4.830   2.625  11.850  1.00  0.00           N  
ATOM   4237 HD21 ASN   289       5.504   3.229  12.299  1.00  0.00           H  
ATOM   4238 HD22 ASN   289       3.936   3.059  11.669  1.00  0.00           H  
ATOM   4239  C   ASN   289       7.113   0.694   8.998  1.00  0.00           C  
ATOM   4240  O   ASN   289       6.894   1.367   7.993  1.00  0.00           O  
ATOM   4241  N   ASP   290       7.071  -0.621   8.927  1.00  0.00           N  
ATOM   4242  H   ASP   290       6.991  -1.116   9.804  1.00  0.00           H  
ATOM   4243  CA  ASP   290       7.243  -1.502   7.697  1.00  0.00           C  
ATOM   4244  HA  ASP   290       6.594  -1.145   6.898  1.00  0.00           H  
ATOM   4245  CB  ASP   290       8.756  -1.428   7.361  1.00  0.00           C  
ATOM   4246  HB2 ASP   290       8.952  -0.392   7.083  1.00  0.00           H  
ATOM   4247  HB3 ASP   290       9.378  -1.516   8.252  1.00  0.00           H  
ATOM   4248  CG  ASP   290       9.235  -2.485   6.385  1.00  0.00           C  
ATOM   4249  OD1 ASP   290       8.546  -2.845   5.363  1.00  0.00           O  
ATOM   4250  OD2 ASP   290      10.320  -3.086   6.670  1.00  0.00           O  
ATOM   4251  C   ASP   290       6.788  -2.976   8.058  1.00  0.00           C  
ATOM   4252  O   ASP   290       6.754  -3.315   9.270  1.00  0.00           O  
ATOM   4253  N   GLN   291       6.453  -3.833   7.100  1.00  0.00           N  
ATOM   4254  H   GLN   291       6.323  -3.534   6.144  1.00  0.00           H  
ATOM   4255  CA  GLN   291       6.070  -5.250   7.271  1.00  0.00           C  
ATOM   4256  HA  GLN   291       5.935  -5.486   8.327  1.00  0.00           H  
ATOM   4257  CB  GLN   291       4.761  -5.490   6.557  1.00  0.00           C  
ATOM   4258  HB2 GLN   291       4.512  -6.544   6.677  1.00  0.00           H  
ATOM   4259  HB3 GLN   291       4.889  -5.378   5.481  1.00  0.00           H  
ATOM   4260  CG  GLN   291       3.570  -4.631   6.997  1.00  0.00           C  
ATOM   4261  HG2 GLN   291       3.566  -4.664   8.086  1.00  0.00           H  
ATOM   4262  HG3 GLN   291       3.793  -3.636   6.611  1.00  0.00           H  
ATOM   4263  CD  GLN   291       2.232  -5.246   6.424  1.00  0.00           C  
ATOM   4264  OE1 GLN   291       2.294  -6.069   5.491  1.00  0.00           O  
ATOM   4265  NE2 GLN   291       1.056  -4.929   6.912  1.00  0.00           N  
ATOM   4266 HE21 GLN   291       0.948  -4.280   7.679  1.00  0.00           H  
ATOM   4267 HE22 GLN   291       0.177  -5.272   6.552  1.00  0.00           H  
ATOM   4268  C   GLN   291       7.101  -6.265   6.612  1.00  0.00           C  
ATOM   4269  O   GLN   291       6.948  -6.654   5.477  1.00  0.00           O  
ATOM   4270  N   ALA   292       8.204  -6.540   7.357  1.00  0.00           N  
ATOM   4271  H   ALA   292       8.138  -6.395   8.354  1.00  0.00           H  
ATOM   4272  CA  ALA   292       9.324  -7.397   6.901  1.00  0.00           C  
ATOM   4273  HA  ALA   292       9.749  -7.042   5.962  1.00  0.00           H  
ATOM   4274  CB  ALA   292      10.298  -7.405   8.047  1.00  0.00           C  
ATOM   4275  HB1 ALA   292       9.900  -7.888   8.939  1.00  0.00           H  
ATOM   4276  HB2 ALA   292      10.661  -6.398   8.254  1.00  0.00           H  
ATOM   4277  HB3 ALA   292      11.112  -8.034   7.687  1.00  0.00           H  
ATOM   4278  C   ALA   292       8.754  -8.767   6.511  1.00  0.00           C  
ATOM   4279  O   ALA   292       7.901  -9.242   7.295  1.00  0.00           O  
ATOM   4280  N   GLN   293       9.205  -9.390   5.383  1.00  0.00           N  
ATOM   4281  H   GLN   293      10.012  -8.984   4.931  1.00  0.00           H  
ATOM   4282  CA  GLN   293       8.634 -10.632   4.864  1.00  0.00           C  
ATOM   4283  HA  GLN   293       7.771 -10.924   5.461  1.00  0.00           H  
ATOM   4284  CB  GLN   293       8.022 -10.555   3.434  1.00  0.00           C  
ATOM   4285  HB2 GLN   293       8.852 -10.092   2.899  1.00  0.00           H  
ATOM   4286  HB3 GLN   293       7.935 -11.586   3.091  1.00  0.00           H  
ATOM   4287  CG  GLN   293       6.719  -9.721   3.362  1.00  0.00           C  
ATOM   4288  HG2 GLN   293       5.920 -10.354   2.976  1.00  0.00           H  
ATOM   4289  HG3 GLN   293       6.470  -9.285   4.329  1.00  0.00           H  
ATOM   4290  CD  GLN   293       6.990  -8.592   2.418  1.00  0.00           C  
ATOM   4291  OE1 GLN   293       6.785  -8.849   1.211  1.00  0.00           O  
ATOM   4292  NE2 GLN   293       7.499  -7.521   2.956  1.00  0.00           N  
ATOM   4293 HE21 GLN   293       7.508  -7.331   3.948  1.00  0.00           H  
ATOM   4294 HE22 GLN   293       7.919  -6.775   2.420  1.00  0.00           H  
ATOM   4295  C   GLN   293       9.609 -11.772   4.940  1.00  0.00           C  
ATOM   4296  O   GLN   293      10.744 -11.644   4.619  1.00  0.00           O  
ATOM   4297  N   VAL   294       9.002 -13.009   5.128  1.00  0.00           N  
ATOM   4298  H   VAL   294       8.022 -13.075   5.364  1.00  0.00           H  
ATOM   4299  CA  VAL   294       9.657 -14.287   5.035  1.00  0.00           C  
ATOM   4300  HA  VAL   294      10.514 -14.148   4.376  1.00  0.00           H  
ATOM   4301  CB  VAL   294      10.077 -14.836   6.348  1.00  0.00           C  
ATOM   4302  HB  VAL   294      10.798 -14.098   6.701  1.00  0.00           H  
ATOM   4303  CG1 VAL   294       9.145 -14.866   7.527  1.00  0.00           C  
ATOM   4304 HG11 VAL   294       8.681 -13.886   7.632  1.00  0.00           H  
ATOM   4305 HG12 VAL   294       8.376 -15.623   7.369  1.00  0.00           H  
ATOM   4306 HG13 VAL   294       9.728 -15.063   8.427  1.00  0.00           H  
ATOM   4307  CG2 VAL   294      10.749 -16.213   6.202  1.00  0.00           C  
ATOM   4308 HG21 VAL   294      11.122 -16.371   5.190  1.00  0.00           H  
ATOM   4309 HG22 VAL   294      10.056 -17.054   6.248  1.00  0.00           H  
ATOM   4310 HG23 VAL   294      11.528 -16.391   6.942  1.00  0.00           H  
ATOM   4311  C   VAL   294       8.777 -15.303   4.223  1.00  0.00           C  
ATOM   4312  O   VAL   294       7.594 -15.599   4.548  1.00  0.00           O  
ATOM   4313  N   VAL   295       9.216 -15.742   3.061  1.00  0.00           N  
ATOM   4314  H   VAL   295      10.158 -15.489   2.800  1.00  0.00           H  
ATOM   4315  CA  VAL   295       8.510 -16.307   1.984  1.00  0.00           C  
ATOM   4316  HA  VAL   295       7.446 -16.366   2.214  1.00  0.00           H  
ATOM   4317  CB  VAL   295       8.635 -15.345   0.749  1.00  0.00           C  
ATOM   4318  HB  VAL   295       8.033 -15.777  -0.051  1.00  0.00           H  
ATOM   4319  CG1 VAL   295       7.998 -13.969   0.976  1.00  0.00           C  
ATOM   4320 HG11 VAL   295       6.985 -14.141   1.339  1.00  0.00           H  
ATOM   4321 HG12 VAL   295       8.059 -13.258   0.152  1.00  0.00           H  
ATOM   4322 HG13 VAL   295       8.615 -13.590   1.791  1.00  0.00           H  
ATOM   4323  CG2 VAL   295      10.079 -15.247   0.140  1.00  0.00           C  
ATOM   4324 HG21 VAL   295      10.583 -16.210   0.063  1.00  0.00           H  
ATOM   4325 HG22 VAL   295      10.675 -14.624   0.808  1.00  0.00           H  
ATOM   4326 HG23 VAL   295      10.063 -14.745  -0.827  1.00  0.00           H  
ATOM   4327  C   VAL   295       8.981 -17.749   1.620  1.00  0.00           C  
ATOM   4328  O   VAL   295      10.085 -18.210   1.952  1.00  0.00           O  
ATOM   4329  N   PHE   296       8.035 -18.508   1.008  1.00  0.00           N  
ATOM   4330  H   PHE   296       7.115 -18.105   0.906  1.00  0.00           H  
ATOM   4331  CA  PHE   296       8.280 -19.820   0.419  1.00  0.00           C  
ATOM   4332  HA  PHE   296       9.339 -19.768   0.166  1.00  0.00           H  
ATOM   4333  CB  PHE   296       8.241 -20.834   1.586  1.00  0.00           C  
ATOM   4334  HB2 PHE   296       8.733 -20.388   2.450  1.00  0.00           H  
ATOM   4335  HB3 PHE   296       7.201 -21.057   1.826  1.00  0.00           H  
ATOM   4336  CG  PHE   296       9.040 -22.097   1.436  1.00  0.00           C  
ATOM   4337  CD1 PHE   296      10.096 -22.213   0.429  1.00  0.00           C  
ATOM   4338  HD1 PHE   296      10.154 -21.532  -0.406  1.00  0.00           H  
ATOM   4339  CE1 PHE   296      10.915 -23.403   0.498  1.00  0.00           C  
ATOM   4340  HE1 PHE   296      11.726 -23.570  -0.195  1.00  0.00           H  
ATOM   4341  CZ  PHE   296      10.756 -24.378   1.462  1.00  0.00           C  
ATOM   4342  HZ  PHE   296      11.413 -25.231   1.540  1.00  0.00           H  
ATOM   4343  CE2 PHE   296       9.761 -24.228   2.411  1.00  0.00           C  
ATOM   4344  HE2 PHE   296       9.592 -24.991   3.157  1.00  0.00           H  
ATOM   4345  CD2 PHE   296       8.912 -23.089   2.429  1.00  0.00           C  
ATOM   4346  HD2 PHE   296       8.048 -23.013   3.072  1.00  0.00           H  
ATOM   4347  C   PHE   296       7.439 -20.097  -0.780  1.00  0.00           C  
ATOM   4348  O   PHE   296       6.902 -19.141  -1.330  1.00  0.00           O  
ATOM   4349  N   ALA   297       7.389 -21.369  -1.196  1.00  0.00           N  
ATOM   4350  H   ALA   297       7.901 -22.030  -0.629  1.00  0.00           H  
ATOM   4351  CA  ALA   297       6.605 -21.964  -2.233  1.00  0.00           C  
ATOM   4352  HA  ALA   297       5.620 -21.500  -2.292  1.00  0.00           H  
ATOM   4353  CB  ALA   297       7.323 -21.778  -3.606  1.00  0.00           C  
ATOM   4354  HB1 ALA   297       7.779 -20.796  -3.736  1.00  0.00           H  
ATOM   4355  HB2 ALA   297       8.135 -22.503  -3.654  1.00  0.00           H  
ATOM   4356  HB3 ALA   297       6.548 -21.978  -4.345  1.00  0.00           H  
ATOM   4357  C   ALA   297       6.438 -23.431  -1.846  1.00  0.00           C  
ATOM   4358  O   ALA   297       7.431 -24.121  -1.383  1.00  0.00           O  
ATOM   4359  N   SER   298       5.285 -24.063  -2.184  1.00  0.00           N  
ATOM   4360  H   SER   298       4.678 -23.513  -2.775  1.00  0.00           H  
ATOM   4361  CA  SER   298       4.976 -25.495  -2.016  1.00  0.00           C  
ATOM   4362  HA  SER   298       5.868 -26.121  -2.050  1.00  0.00           H  
ATOM   4363  CB  SER   298       4.406 -25.711  -0.641  1.00  0.00           C  
ATOM   4364  HB2 SER   298       5.220 -25.738   0.084  1.00  0.00           H  
ATOM   4365  HB3 SER   298       3.582 -25.040  -0.400  1.00  0.00           H  
ATOM   4366  OG  SER   298       4.046 -27.090  -0.565  1.00  0.00           O  
ATOM   4367  HG  SER   298       3.750 -27.242   0.335  1.00  0.00           H  
ATOM   4368  C   SER   298       4.141 -26.104  -3.184  1.00  0.00           C  
ATOM   4369  O   SER   298       3.331 -25.353  -3.676  1.00  0.00           O  
ATOM   4370  N   ARG   299       4.348 -27.372  -3.623  1.00  0.00           N  
ATOM   4371  H   ARG   299       5.025 -27.909  -3.101  1.00  0.00           H  
ATOM   4372  CA  ARG   299       3.646 -27.990  -4.749  1.00  0.00           C  
ATOM   4373  HA  ARG   299       3.069 -27.189  -5.212  1.00  0.00           H  
ATOM   4374  CB  ARG   299       4.702 -28.571  -5.673  1.00  0.00           C  
ATOM   4375  HB2 ARG   299       5.576 -27.920  -5.705  1.00  0.00           H  
ATOM   4376  HB3 ARG   299       5.027 -29.486  -5.178  1.00  0.00           H  
ATOM   4377  CG  ARG   299       4.318 -28.836  -7.177  1.00  0.00           C  
ATOM   4378  HG2 ARG   299       5.207 -29.061  -7.765  1.00  0.00           H  
ATOM   4379  HG3 ARG   299       3.745 -28.000  -7.578  1.00  0.00           H  
ATOM   4380  CD  ARG   299       3.270 -29.925  -7.490  1.00  0.00           C  
ATOM   4381  HD2 ARG   299       3.660 -30.873  -7.120  1.00  0.00           H  
ATOM   4382  HD3 ARG   299       2.316 -29.681  -7.024  1.00  0.00           H  
ATOM   4383  NE  ARG   299       3.028 -30.007  -8.931  1.00  0.00           N  
ATOM   4384  HE  ARG   299       3.370 -29.322  -9.589  1.00  0.00           H  
ATOM   4385  CZ  ARG   299       2.116 -30.773  -9.465  1.00  0.00           C  
ATOM   4386  NH1 ARG   299       1.439 -31.566  -8.716  1.00  0.00           N  
ATOM   4387 HH11 ARG   299       1.463 -31.566  -7.707  1.00  0.00           H  
ATOM   4388 HH12 ARG   299       0.718 -32.175  -9.077  1.00  0.00           H  
ATOM   4389  NH2 ARG   299       1.822 -30.834 -10.726  1.00  0.00           N  
ATOM   4390 HH21 ARG   299       2.361 -30.260 -11.359  1.00  0.00           H  
ATOM   4391 HH22 ARG   299       1.185 -31.540 -11.067  1.00  0.00           H  
ATOM   4392  C   ARG   299       2.726 -29.183  -4.378  1.00  0.00           C  
ATOM   4393  O   ARG   299       3.225 -30.141  -3.733  1.00  0.00           O  
ATOM   4394  N   LEU   300       1.479 -29.148  -4.773  1.00  0.00           N  
ATOM   4395  H   LEU   300       1.129 -28.445  -5.408  1.00  0.00           H  
ATOM   4396  CA  LEU   300       0.552 -30.199  -4.350  1.00  0.00           C  
ATOM   4397  HA  LEU   300       0.499 -30.136  -3.264  1.00  0.00           H  
ATOM   4398  CB  LEU   300      -0.878 -29.878  -4.867  1.00  0.00           C  
ATOM   4399  HB2 LEU   300      -0.751 -29.748  -5.942  1.00  0.00           H  
ATOM   4400  HB3 LEU   300      -1.326 -30.863  -4.734  1.00  0.00           H  
ATOM   4401  CG  LEU   300      -1.850 -28.803  -4.271  1.00  0.00           C  
ATOM   4402  HG  LEU   300      -1.827 -28.800  -3.181  1.00  0.00           H  
ATOM   4403  CD1 LEU   300      -1.520 -27.369  -4.718  1.00  0.00           C  
ATOM   4404 HD11 LEU   300      -2.116 -26.594  -4.236  1.00  0.00           H  
ATOM   4405 HD12 LEU   300      -1.431 -27.388  -5.804  1.00  0.00           H  
ATOM   4406 HD13 LEU   300      -0.469 -27.322  -4.432  1.00  0.00           H  
ATOM   4407  CD2 LEU   300      -3.278 -28.996  -4.771  1.00  0.00           C  
ATOM   4408 HD21 LEU   300      -3.230 -29.129  -5.852  1.00  0.00           H  
ATOM   4409 HD22 LEU   300      -3.718 -29.885  -4.318  1.00  0.00           H  
ATOM   4410 HD23 LEU   300      -3.930 -28.133  -4.634  1.00  0.00           H  
ATOM   4411  C   LEU   300       0.935 -31.651  -4.667  1.00  0.00           C  
ATOM   4412  O   LEU   300       1.150 -32.021  -5.850  1.00  0.00           O  
ATOM   4413  N   ARG   301       0.843 -32.499  -3.617  1.00  0.00           N  
ATOM   4414  H   ARG   301       0.420 -32.119  -2.782  1.00  0.00           H  
ATOM   4415  CA  ARG   301       0.781 -33.970  -3.666  1.00  0.00           C  
ATOM   4416  HA  ARG   301       1.577 -34.357  -4.302  1.00  0.00           H  
ATOM   4417  CB  ARG   301       0.930 -34.521  -2.255  1.00  0.00           C  
ATOM   4418  HB2 ARG   301       0.153 -33.980  -1.715  1.00  0.00           H  
ATOM   4419  HB3 ARG   301       0.737 -35.593  -2.281  1.00  0.00           H  
ATOM   4420  CG  ARG   301       2.256 -34.225  -1.609  1.00  0.00           C  
ATOM   4421  HG2 ARG   301       3.080 -34.820  -2.004  1.00  0.00           H  
ATOM   4422  HG3 ARG   301       2.543 -33.180  -1.727  1.00  0.00           H  
ATOM   4423  CD  ARG   301       2.387 -34.543  -0.152  1.00  0.00           C  
ATOM   4424  HD2 ARG   301       3.422 -34.339   0.122  1.00  0.00           H  
ATOM   4425  HD3 ARG   301       2.284 -35.616   0.008  1.00  0.00           H  
ATOM   4426  NE  ARG   301       1.436 -33.719   0.626  1.00  0.00           N  
ATOM   4427  HE  ARG   301       0.432 -33.828   0.605  1.00  0.00           H  
ATOM   4428  CZ  ARG   301       1.753 -32.976   1.671  1.00  0.00           C  
ATOM   4429  NH1 ARG   301       2.977 -32.718   2.103  1.00  0.00           N  
ATOM   4430 HH11 ARG   301       3.824 -32.883   1.579  1.00  0.00           H  
ATOM   4431 HH12 ARG   301       3.057 -32.200   2.966  1.00  0.00           H  
ATOM   4432  NH2 ARG   301       0.931 -32.476   2.546  1.00  0.00           N  
ATOM   4433 HH21 ARG   301      -0.064 -32.591   2.421  1.00  0.00           H  
ATOM   4434 HH22 ARG   301       1.343 -32.017   3.346  1.00  0.00           H  
ATOM   4435  C   ARG   301      -0.516 -34.601  -4.239  1.00  0.00           C  
ATOM   4436  O   ARG   301      -0.439 -35.818  -4.575  1.00  0.00           O  
ATOM   4437  N   ASP   302      -1.630 -33.836  -4.279  1.00  0.00           N  
ATOM   4438  H   ASP   302      -1.399 -32.906  -3.960  1.00  0.00           H  
ATOM   4439  CA  ASP   302      -2.967 -34.287  -4.782  1.00  0.00           C  
ATOM   4440  HA  ASP   302      -3.174 -35.257  -4.330  1.00  0.00           H  
ATOM   4441  CB  ASP   302      -4.039 -33.256  -4.389  1.00  0.00           C  
ATOM   4442  HB2 ASP   302      -4.994 -33.562  -4.816  1.00  0.00           H  
ATOM   4443  HB3 ASP   302      -3.781 -32.303  -4.849  1.00  0.00           H  
ATOM   4444  CG  ASP   302      -4.115 -33.220  -2.910  1.00  0.00           C  
ATOM   4445  OD1 ASP   302      -4.059 -32.147  -2.237  1.00  0.00           O  
ATOM   4446  OD2 ASP   302      -4.293 -34.311  -2.289  1.00  0.00           O  
ATOM   4447  C   ASP   302      -2.884 -34.513  -6.358  1.00  0.00           C  
ATOM   4448  O   ASP   302      -2.373 -33.711  -7.110  1.00  0.00           O  
ATOM   4449  N   VAL   303      -3.507 -35.601  -6.809  1.00  0.00           N  
ATOM   4450  H   VAL   303      -3.726 -36.328  -6.143  1.00  0.00           H  
ATOM   4451  CA  VAL   303      -3.504 -35.882  -8.248  1.00  0.00           C  
ATOM   4452  HA  VAL   303      -2.812 -35.226  -8.775  1.00  0.00           H  
ATOM   4453  CB  VAL   303      -3.134 -37.357  -8.573  1.00  0.00           C  
ATOM   4454  HB  VAL   303      -3.850 -37.924  -7.978  1.00  0.00           H  
ATOM   4455  CG1 VAL   303      -3.333 -37.829 -10.051  1.00  0.00           C  
ATOM   4456 HG11 VAL   303      -3.045 -38.876 -10.138  1.00  0.00           H  
ATOM   4457 HG12 VAL   303      -2.650 -37.293 -10.710  1.00  0.00           H  
ATOM   4458 HG13 VAL   303      -4.361 -37.587 -10.323  1.00  0.00           H  
ATOM   4459  CG2 VAL   303      -1.697 -37.760  -8.127  1.00  0.00           C  
ATOM   4460 HG21 VAL   303      -1.451 -38.821  -8.173  1.00  0.00           H  
ATOM   4461 HG22 VAL   303      -0.994 -37.114  -8.653  1.00  0.00           H  
ATOM   4462 HG23 VAL   303      -1.683 -37.546  -7.058  1.00  0.00           H  
ATOM   4463  C   VAL   303      -4.907 -35.588  -8.781  1.00  0.00           C  
ATOM   4464  O   VAL   303      -5.919 -36.051  -8.217  1.00  0.00           O  
ATOM   4465  N   GLN   304      -4.925 -34.814  -9.853  1.00  0.00           N  
ATOM   4466  H   GLN   304      -4.062 -34.460 -10.239  1.00  0.00           H  
ATOM   4467  CA  GLN   304      -6.140 -34.124 -10.434  1.00  0.00           C  
ATOM   4468  HA  GLN   304      -5.723 -33.660 -11.328  1.00  0.00           H  
ATOM   4469  CB  GLN   304      -7.276 -35.056 -10.824  1.00  0.00           C  
ATOM   4470  HB2 GLN   304      -8.175 -34.493 -11.075  1.00  0.00           H  
ATOM   4471  HB3 GLN   304      -7.631 -35.613  -9.957  1.00  0.00           H  
ATOM   4472  CG  GLN   304      -6.972 -36.143 -11.869  1.00  0.00           C  
ATOM   4473  HG2 GLN   304      -6.050 -36.676 -11.639  1.00  0.00           H  
ATOM   4474  HG3 GLN   304      -7.756 -36.890 -11.749  1.00  0.00           H  
ATOM   4475  CD  GLN   304      -6.977 -35.468 -13.278  1.00  0.00           C  
ATOM   4476  OE1 GLN   304      -8.016 -34.979 -13.723  1.00  0.00           O  
ATOM   4477  NE2 GLN   304      -5.831 -35.265 -13.909  1.00  0.00           N  
ATOM   4478 HE21 GLN   304      -5.029 -35.532 -13.356  1.00  0.00           H  
ATOM   4479 HE22 GLN   304      -5.811 -34.804 -14.808  1.00  0.00           H  
ATOM   4480  C   GLN   304      -6.667 -32.922  -9.565  1.00  0.00           C  
ATOM   4481  O   GLN   304      -6.274 -32.791  -8.376  1.00  0.00           O  
ATOM   4482  N   PRO   305      -7.497 -31.993 -10.066  1.00  0.00           N  
ATOM   4483  CD  PRO   305      -7.995 -30.949  -9.225  1.00  0.00           C  
ATOM   4484  HD2 PRO   305      -8.900 -31.306  -8.735  1.00  0.00           H  
ATOM   4485  HD3 PRO   305      -7.332 -30.708  -8.393  1.00  0.00           H  
ATOM   4486  CG  PRO   305      -8.384 -29.762 -10.123  1.00  0.00           C  
ATOM   4487  HG2 PRO   305      -9.082 -29.127  -9.578  1.00  0.00           H  
ATOM   4488  HG3 PRO   305      -7.591 -29.164 -10.571  1.00  0.00           H  
ATOM   4489  CB  PRO   305      -8.921 -30.602 -11.317  1.00  0.00           C  
ATOM   4490  HB2 PRO   305      -8.978 -29.920 -12.165  1.00  0.00           H  
ATOM   4491  HB3 PRO   305      -9.852 -31.050 -10.970  1.00  0.00           H  
ATOM   4492  CA  PRO   305      -7.807 -31.722 -11.509  1.00  0.00           C  
ATOM   4493  HA  PRO   305      -8.257 -32.615 -11.943  1.00  0.00           H  
ATOM   4494  C   PRO   305      -6.583 -31.279 -12.417  1.00  0.00           C  
ATOM   4495  O   PRO   305      -5.430 -31.370 -12.071  1.00  0.00           O  
ATOM   4496  N   GLU   306      -6.855 -30.743 -13.619  1.00  0.00           N  
ATOM   4497  H   GLU   306      -7.819 -30.534 -13.837  1.00  0.00           H  
ATOM   4498  CA  GLU   306      -5.787 -30.455 -14.629  1.00  0.00           C  
ATOM   4499  HA  GLU   306      -4.950 -30.096 -14.030  1.00  0.00           H  
ATOM   4500  CB  GLU   306      -5.514 -31.805 -15.303  1.00  0.00           C  
ATOM   4501  HB2 GLU   306      -4.564 -31.754 -15.835  1.00  0.00           H  
ATOM   4502  HB3 GLU   306      -5.240 -32.580 -14.587  1.00  0.00           H  
ATOM   4503  CG  GLU   306      -6.613 -32.312 -16.289  1.00  0.00           C  
ATOM   4504  HG2 GLU   306      -7.534 -32.350 -15.707  1.00  0.00           H  
ATOM   4505  HG3 GLU   306      -6.792 -31.567 -17.063  1.00  0.00           H  
ATOM   4506  CD  GLU   306      -6.223 -33.596 -17.053  1.00  0.00           C  
ATOM   4507  OE1 GLU   306      -6.924 -34.153 -17.971  1.00  0.00           O  
ATOM   4508  OE2 GLU   306      -5.265 -34.224 -16.515  1.00  0.00           O  
ATOM   4509  C   GLU   306      -6.202 -29.399 -15.616  1.00  0.00           C  
ATOM   4510  O   GLU   306      -7.293 -28.751 -15.382  1.00  0.00           O  
ATOM   4511  N   ASP   307      -5.441 -29.130 -16.609  1.00  0.00           N  
ATOM   4512  H   ASP   307      -4.765 -29.843 -16.841  1.00  0.00           H  
ATOM   4513  CA  ASP   307      -5.811 -28.132 -17.694  1.00  0.00           C  
ATOM   4514  HA  ASP   307      -5.033 -28.058 -18.454  1.00  0.00           H  
ATOM   4515  CB  ASP   307      -6.996 -28.485 -18.653  1.00  0.00           C  
ATOM   4516  HB2 ASP   307      -7.877 -28.375 -18.022  1.00  0.00           H  
ATOM   4517  HB3 ASP   307      -7.130 -27.694 -19.391  1.00  0.00           H  
ATOM   4518  CG  ASP   307      -6.831 -29.887 -19.323  1.00  0.00           C  
ATOM   4519  OD1 ASP   307      -5.660 -30.391 -19.453  1.00  0.00           O  
ATOM   4520  OD2 ASP   307      -7.843 -30.521 -19.752  1.00  0.00           O  
ATOM   4521  C   ASP   307      -6.114 -26.697 -17.118  1.00  0.00           C  
ATOM   4522  O   ASP   307      -6.906 -25.964 -17.721  1.00  0.00           O  
ATOM   4523  N   ALA   308      -5.417 -26.214 -16.063  1.00  0.00           N  
ATOM   4524  H   ALA   308      -4.871 -26.880 -15.536  1.00  0.00           H  
ATOM   4525  CA  ALA   308      -5.558 -24.820 -15.493  1.00  0.00           C  
ATOM   4526  HA  ALA   308      -6.600 -24.527 -15.361  1.00  0.00           H  
ATOM   4527  CB  ALA   308      -5.053 -24.802 -14.064  1.00  0.00           C  
ATOM   4528  HB1 ALA   308      -5.140 -25.774 -13.580  1.00  0.00           H  
ATOM   4529  HB2 ALA   308      -5.666 -24.180 -13.411  1.00  0.00           H  
ATOM   4530  HB3 ALA   308      -4.006 -24.498 -14.051  1.00  0.00           H  
ATOM   4531  C   ALA   308      -4.841 -23.702 -16.282  1.00  0.00           C  
ATOM   4532  O   ALA   308      -3.776 -23.994 -16.778  1.00  0.00           O  
ATOM   4533  N   PRO   309      -5.400 -22.508 -16.516  1.00  0.00           N  
ATOM   4534  CD  PRO   309      -6.532 -21.956 -15.812  1.00  0.00           C  
ATOM   4535  HD2 PRO   309      -7.414 -22.553 -16.044  1.00  0.00           H  
ATOM   4536  HD3 PRO   309      -6.286 -21.859 -14.755  1.00  0.00           H  
ATOM   4537  CG  PRO   309      -6.730 -20.607 -16.423  1.00  0.00           C  
ATOM   4538  HG2 PRO   309      -6.266 -19.884 -15.752  1.00  0.00           H  
ATOM   4539  HG3 PRO   309      -7.758 -20.277 -16.573  1.00  0.00           H  
ATOM   4540  CB  PRO   309      -5.920 -20.627 -17.745  1.00  0.00           C  
ATOM   4541  HB2 PRO   309      -5.688 -19.600 -18.027  1.00  0.00           H  
ATOM   4542  HB3 PRO   309      -6.470 -21.220 -18.475  1.00  0.00           H  
ATOM   4543  CA  PRO   309      -4.773 -21.557 -17.378  1.00  0.00           C  
ATOM   4544  HA  PRO   309      -4.400 -21.993 -18.305  1.00  0.00           H  
ATOM   4545  C   PRO   309      -3.647 -20.719 -16.645  1.00  0.00           C  
ATOM   4546  O   PRO   309      -3.294 -21.006 -15.503  1.00  0.00           O  
ATOM   4547  N   ALA   310      -3.047 -19.685 -17.254  1.00  0.00           N  
ATOM   4548  H   ALA   310      -3.162 -19.561 -18.250  1.00  0.00           H  
ATOM   4549  CA  ALA   310      -2.047 -18.773 -16.688  1.00  0.00           C  
ATOM   4550  HA  ALA   310      -2.111 -18.650 -15.606  1.00  0.00           H  
ATOM   4551  CB  ALA   310      -0.581 -19.282 -16.949  1.00  0.00           C  
ATOM   4552  HB1 ALA   310      -0.439 -20.221 -16.413  1.00  0.00           H  
ATOM   4553  HB2 ALA   310       0.187 -18.591 -16.602  1.00  0.00           H  
ATOM   4554  HB3 ALA   310      -0.479 -19.375 -18.031  1.00  0.00           H  
ATOM   4555  C   ALA   310      -2.221 -17.351 -17.409  1.00  0.00           C  
ATOM   4556  O   ALA   310      -1.539 -16.405 -17.076  1.00  0.00           O  
ATOM   4557  N   ALA   311      -3.052 -17.280 -18.492  1.00  0.00           N  
ATOM   4558  H   ALA   311      -3.578 -18.090 -18.789  1.00  0.00           H  
ATOM   4559  CA  ALA   311      -3.062 -16.174 -19.425  1.00  0.00           C  
ATOM   4560  HA  ALA   311      -2.014 -16.141 -19.721  1.00  0.00           H  
ATOM   4561  CB  ALA   311      -3.886 -16.554 -20.708  1.00  0.00           C  
ATOM   4562  HB1 ALA   311      -3.302 -17.308 -21.236  1.00  0.00           H  
ATOM   4563  HB2 ALA   311      -3.959 -15.653 -21.317  1.00  0.00           H  
ATOM   4564  HB3 ALA   311      -4.854 -16.967 -20.425  1.00  0.00           H  
ATOM   4565  C   ALA   311      -3.420 -14.848 -18.830  1.00  0.00           C  
ATOM   4566  O   ALA   311      -4.589 -14.710 -18.444  1.00  0.00           O  
ATOM   4567  N   ALA   312      -2.395 -13.944 -18.656  1.00  0.00           N  
ATOM   4568  H   ALA   312      -1.590 -14.097 -19.246  1.00  0.00           H  
ATOM   4569  CA  ALA   312      -2.596 -12.564 -18.342  1.00  0.00           C  
ATOM   4570  HA  ALA   312      -3.288 -12.482 -17.503  1.00  0.00           H  
ATOM   4571  CB  ALA   312      -1.224 -11.953 -17.868  1.00  0.00           C  
ATOM   4572  HB1 ALA   312      -0.854 -12.504 -17.002  1.00  0.00           H  
ATOM   4573  HB2 ALA   312      -1.331 -10.913 -17.559  1.00  0.00           H  
ATOM   4574  HB3 ALA   312      -0.432 -11.933 -18.617  1.00  0.00           H  
ATOM   4575  C   ALA   312      -3.199 -11.769 -19.518  1.00  0.00           C  
ATOM   4576  O   ALA   312      -2.697 -10.770 -19.964  1.00  0.00           O  
ATOM   4577  N   ASN   313      -4.320 -12.222 -20.016  1.00  0.00           N  
ATOM   4578  H   ASN   313      -4.700 -13.071 -19.621  1.00  0.00           H  
ATOM   4579  CA  ASN   313      -5.156 -11.756 -21.159  1.00  0.00           C  
ATOM   4580  HA  ASN   313      -4.474 -11.598 -21.994  1.00  0.00           H  
ATOM   4581  CB  ASN   313      -6.092 -12.942 -21.465  1.00  0.00           C  
ATOM   4582  HB2 ASN   313      -5.468 -13.819 -21.639  1.00  0.00           H  
ATOM   4583  HB3 ASN   313      -6.659 -13.152 -20.558  1.00  0.00           H  
ATOM   4584  CG  ASN   313      -6.988 -12.764 -22.683  1.00  0.00           C  
ATOM   4585  OD1 ASN   313      -6.561 -12.239 -23.700  1.00  0.00           O  
ATOM   4586  ND2 ASN   313      -8.213 -13.206 -22.662  1.00  0.00           N  
ATOM   4587 HD21 ASN   313      -8.622 -13.678 -21.869  1.00  0.00           H  
ATOM   4588 HD22 ASN   313      -8.692 -13.211 -23.551  1.00  0.00           H  
ATOM   4589  C   ASN   313      -5.797 -10.334 -20.972  1.00  0.00           C  
ATOM   4590  O   ASN   313      -7.011 -10.119 -21.154  1.00  0.00           O  
ATOM   4591  N   GLY   314      -4.922  -9.391 -20.547  1.00  0.00           N  
ATOM   4592  H   GLY   314      -3.957  -9.607 -20.341  1.00  0.00           H  
ATOM   4593  CA  GLY   314      -5.405  -8.094 -19.948  1.00  0.00           C  
ATOM   4594  HA2 GLY   314      -4.577  -7.472 -19.608  1.00  0.00           H  
ATOM   4595  HA3 GLY   314      -6.113  -7.684 -20.668  1.00  0.00           H  
ATOM   4596  C   GLY   314      -6.246  -8.296 -18.695  1.00  0.00           C  
ATOM   4597  O   GLY   314      -7.241  -7.592 -18.459  1.00  0.00           O  
ATOM   4598  N   ALA   315      -5.885  -9.346 -18.011  1.00  0.00           N  
ATOM   4599  H   ALA   315      -4.940  -9.666 -18.165  1.00  0.00           H  
ATOM   4600  CA  ALA   315      -6.716  -9.976 -16.867  1.00  0.00           C  
ATOM   4601  HA  ALA   315      -7.151  -9.198 -16.240  1.00  0.00           H  
ATOM   4602  CB  ALA   315      -7.744 -10.836 -17.576  1.00  0.00           C  
ATOM   4603  HB1 ALA   315      -8.546 -11.179 -16.923  1.00  0.00           H  
ATOM   4604  HB2 ALA   315      -8.239 -10.263 -18.361  1.00  0.00           H  
ATOM   4605  HB3 ALA   315      -7.299 -11.803 -17.810  1.00  0.00           H  
ATOM   4606  C   ALA   315      -5.948 -10.959 -15.915  1.00  0.00           C  
ATOM   4607  O   ALA   315      -4.757 -11.274 -16.134  1.00  0.00           O  
ATOM   4608  N   LEU   316      -6.714 -11.551 -14.990  1.00  0.00           N  
ATOM   4609  H   LEU   316      -7.718 -11.453 -14.951  1.00  0.00           H  
ATOM   4610  CA  LEU   316      -6.105 -12.602 -14.170  1.00  0.00           C  
ATOM   4611  HA  LEU   316      -5.018 -12.545 -14.227  1.00  0.00           H  
ATOM   4612  CB  LEU   316      -6.690 -12.456 -12.726  1.00  0.00           C  
ATOM   4613  HB2 LEU   316      -6.676 -13.421 -12.219  1.00  0.00           H  
ATOM   4614  HB3 LEU   316      -7.769 -12.321 -12.799  1.00  0.00           H  
ATOM   4615  CG  LEU   316      -6.047 -11.361 -11.856  1.00  0.00           C  
ATOM   4616  HG  LEU   316      -5.991 -10.429 -12.419  1.00  0.00           H  
ATOM   4617  CD1 LEU   316      -6.967 -11.042 -10.671  1.00  0.00           C  
ATOM   4618 HD11 LEU   316      -6.367 -10.624  -9.863  1.00  0.00           H  
ATOM   4619 HD12 LEU   316      -7.788 -10.358 -10.887  1.00  0.00           H  
ATOM   4620 HD13 LEU   316      -7.330 -11.966 -10.221  1.00  0.00           H  
ATOM   4621  CD2 LEU   316      -4.700 -11.823 -11.358  1.00  0.00           C  
ATOM   4622 HD21 LEU   316      -4.731 -12.809 -10.894  1.00  0.00           H  
ATOM   4623 HD22 LEU   316      -4.080 -11.888 -12.252  1.00  0.00           H  
ATOM   4624 HD23 LEU   316      -4.277 -11.060 -10.705  1.00  0.00           H  
ATOM   4625  C   LEU   316      -6.497 -13.984 -14.674  1.00  0.00           C  
ATOM   4626  O   LEU   316      -7.634 -14.267 -15.067  1.00  0.00           O  
ATOM   4627  N   SER   317      -5.598 -14.951 -14.505  1.00  0.00           N  
ATOM   4628  H   SER   317      -4.674 -14.635 -14.244  1.00  0.00           H  
ATOM   4629  CA  SER   317      -5.887 -16.446 -14.547  1.00  0.00           C  
ATOM   4630  HA  SER   317      -6.717 -16.589 -15.238  1.00  0.00           H  
ATOM   4631  CB  SER   317      -4.729 -17.105 -15.296  1.00  0.00           C  
ATOM   4632  HB2 SER   317      -4.582 -16.547 -16.220  1.00  0.00           H  
ATOM   4633  HB3 SER   317      -4.881 -18.146 -15.583  1.00  0.00           H  
ATOM   4634  OG  SER   317      -3.556 -16.924 -14.481  1.00  0.00           O  
ATOM   4635  HG  SER   317      -3.429 -16.014 -14.201  1.00  0.00           H  
ATOM   4636  C   SER   317      -6.331 -16.991 -13.154  1.00  0.00           C  
ATOM   4637  O   SER   317      -6.311 -16.248 -12.131  1.00  0.00           O  
ATOM   4638  N   GLU   318      -6.861 -18.188 -13.106  1.00  0.00           N  
ATOM   4639  H   GLU   318      -6.788 -18.734 -13.952  1.00  0.00           H  
ATOM   4640  CA  GLU   318      -7.673 -18.625 -11.938  1.00  0.00           C  
ATOM   4641  HA  GLU   318      -7.479 -18.111 -10.996  1.00  0.00           H  
ATOM   4642  CB  GLU   318      -9.161 -18.409 -12.327  1.00  0.00           C  
ATOM   4643  HB2 GLU   318      -9.362 -19.030 -13.199  1.00  0.00           H  
ATOM   4644  HB3 GLU   318      -9.812 -18.831 -11.561  1.00  0.00           H  
ATOM   4645  CG  GLU   318      -9.580 -16.975 -12.594  1.00  0.00           C  
ATOM   4646  HG2 GLU   318      -8.927 -16.397 -13.248  1.00  0.00           H  
ATOM   4647  HG3 GLU   318      -9.615 -16.570 -11.583  1.00  0.00           H  
ATOM   4648  CD  GLU   318     -11.063 -16.908 -13.225  1.00  0.00           C  
ATOM   4649  OE1 GLU   318     -11.926 -17.775 -12.931  1.00  0.00           O  
ATOM   4650  OE2 GLU   318     -11.424 -15.920 -13.885  1.00  0.00           O  
ATOM   4651  C   GLU   318      -7.361 -20.077 -11.729  1.00  0.00           C  
ATOM   4652  O   GLU   318      -7.862 -20.930 -12.444  1.00  0.00           O  
ATOM   4653  N   GLN   319      -6.559 -20.386 -10.740  1.00  0.00           N  
ATOM   4654  H   GLN   319      -6.032 -19.632 -10.324  1.00  0.00           H  
ATOM   4655  CA  GLN   319      -6.186 -21.751 -10.400  1.00  0.00           C  
ATOM   4656  HA  GLN   319      -6.711 -22.539 -10.940  1.00  0.00           H  
ATOM   4657  CB  GLN   319      -4.722 -22.035 -10.736  1.00  0.00           C  
ATOM   4658  HB2 GLN   319      -4.056 -21.693  -9.943  1.00  0.00           H  
ATOM   4659  HB3 GLN   319      -4.663 -23.116 -10.865  1.00  0.00           H  
ATOM   4660  CG  GLN   319      -4.328 -21.489 -12.120  1.00  0.00           C  
ATOM   4661  HG2 GLN   319      -5.165 -21.620 -12.805  1.00  0.00           H  
ATOM   4662  HG3 GLN   319      -3.470 -22.073 -12.453  1.00  0.00           H  
ATOM   4663  CD  GLN   319      -3.698 -20.055 -12.080  1.00  0.00           C  
ATOM   4664  OE1 GLN   319      -3.674 -19.346 -11.150  1.00  0.00           O  
ATOM   4665  NE2 GLN   319      -3.162 -19.575 -13.146  1.00  0.00           N  
ATOM   4666 HE21 GLN   319      -3.075 -20.068 -14.023  1.00  0.00           H  
ATOM   4667 HE22 GLN   319      -2.828 -18.623 -13.120  1.00  0.00           H  
ATOM   4668  C   GLN   319      -6.533 -22.098  -8.919  1.00  0.00           C  
ATOM   4669  O   GLN   319      -7.377 -22.906  -8.580  1.00  0.00           O  
ATOM   4670  N   SER   320      -6.071 -21.190  -8.027  1.00  0.00           N  
ATOM   4671  H   SER   320      -5.508 -20.431  -8.382  1.00  0.00           H  
ATOM   4672  CA  SER   320      -5.991 -21.430  -6.614  1.00  0.00           C  
ATOM   4673  HA  SER   320      -6.712 -22.202  -6.344  1.00  0.00           H  
ATOM   4674  CB  SER   320      -4.542 -21.872  -6.355  1.00  0.00           C  
ATOM   4675  HB2 SER   320      -4.008 -20.978  -6.032  1.00  0.00           H  
ATOM   4676  HB3 SER   320      -4.524 -22.463  -5.439  1.00  0.00           H  
ATOM   4677  OG  SER   320      -3.952 -22.646  -7.397  1.00  0.00           O  
ATOM   4678  HG  SER   320      -3.206 -23.137  -7.045  1.00  0.00           H  
ATOM   4679  C   SER   320      -6.408 -20.185  -5.711  1.00  0.00           C  
ATOM   4680  O   SER   320      -6.485 -20.356  -4.502  1.00  0.00           O  
ATOM   4681  N   GLY   321      -6.689 -19.014  -6.301  1.00  0.00           N  
ATOM   4682  H   GLY   321      -6.718 -19.021  -7.310  1.00  0.00           H  
ATOM   4683  CA  GLY   321      -6.930 -17.826  -5.614  1.00  0.00           C  
ATOM   4684  HA2 GLY   321      -6.992 -17.062  -6.389  1.00  0.00           H  
ATOM   4685  HA3 GLY   321      -7.944 -17.935  -5.228  1.00  0.00           H  
ATOM   4686  C   GLY   321      -5.957 -17.558  -4.489  1.00  0.00           C  
ATOM   4687  O   GLY   321      -4.745 -17.628  -4.639  1.00  0.00           O  
ATOM   4688  N   VAL   322      -6.523 -17.003  -3.418  1.00  0.00           N  
ATOM   4689  H   VAL   322      -7.529 -17.085  -3.376  1.00  0.00           H  
ATOM   4690  CA  VAL   322      -5.793 -16.341  -2.346  1.00  0.00           C  
ATOM   4691  HA  VAL   322      -4.757 -16.678  -2.327  1.00  0.00           H  
ATOM   4692  CB  VAL   322      -5.742 -14.835  -2.505  1.00  0.00           C  
ATOM   4693  HB  VAL   322      -6.767 -14.547  -2.273  1.00  0.00           H  
ATOM   4694  CG1 VAL   322      -4.815 -14.281  -1.431  1.00  0.00           C  
ATOM   4695 HG11 VAL   322      -3.933 -14.817  -1.781  1.00  0.00           H  
ATOM   4696 HG12 VAL   322      -5.104 -14.575  -0.421  1.00  0.00           H  
ATOM   4697 HG13 VAL   322      -4.719 -13.200  -1.528  1.00  0.00           H  
ATOM   4698  CG2 VAL   322      -5.398 -14.461  -3.902  1.00  0.00           C  
ATOM   4699 HG21 VAL   322      -6.161 -14.741  -4.628  1.00  0.00           H  
ATOM   4700 HG22 VAL   322      -4.424 -14.873  -4.166  1.00  0.00           H  
ATOM   4701 HG23 VAL   322      -5.262 -13.382  -3.969  1.00  0.00           H  
ATOM   4702  C   VAL   322      -6.432 -16.748  -0.992  1.00  0.00           C  
ATOM   4703  O   VAL   322      -7.669 -16.605  -0.808  1.00  0.00           O  
ATOM   4704  N   ALA   323      -5.602 -17.156  -0.028  1.00  0.00           N  
ATOM   4705  H   ALA   323      -4.609 -17.195  -0.208  1.00  0.00           H  
ATOM   4706  CA  ALA   323      -5.851 -17.338   1.400  1.00  0.00           C  
ATOM   4707  HA  ALA   323      -6.917 -17.181   1.561  1.00  0.00           H  
ATOM   4708  CB  ALA   323      -5.500 -18.765   1.774  1.00  0.00           C  
ATOM   4709  HB1 ALA   323      -5.959 -19.506   1.119  1.00  0.00           H  
ATOM   4710  HB2 ALA   323      -5.982 -18.962   2.731  1.00  0.00           H  
ATOM   4711  HB3 ALA   323      -4.429 -18.951   1.866  1.00  0.00           H  
ATOM   4712  C   ALA   323      -5.226 -16.379   2.390  1.00  0.00           C  
ATOM   4713  O   ALA   323      -4.218 -15.794   2.200  1.00  0.00           O  
ATOM   4714  N   TRP   324      -5.906 -16.205   3.561  1.00  0.00           N  
ATOM   4715  H   TRP   324      -6.707 -16.814   3.647  1.00  0.00           H  
ATOM   4716  CA  TRP   324      -5.690 -15.174   4.629  1.00  0.00           C  
ATOM   4717  HA  TRP   324      -4.737 -14.721   4.358  1.00  0.00           H  
ATOM   4718  CB  TRP   324      -6.804 -14.193   4.431  1.00  0.00           C  
ATOM   4719  HB2 TRP   324      -7.726 -14.753   4.585  1.00  0.00           H  
ATOM   4720  HB3 TRP   324      -6.844 -13.657   3.483  1.00  0.00           H  
ATOM   4721  CG  TRP   324      -6.811 -13.119   5.497  1.00  0.00           C  
ATOM   4722  CD1 TRP   324      -5.905 -12.094   5.484  1.00  0.00           C  
ATOM   4723  HD1 TRP   324      -5.039 -11.929   4.860  1.00  0.00           H  
ATOM   4724  NE1 TRP   324      -6.229 -11.235   6.571  1.00  0.00           N  
ATOM   4725  HE1 TRP   324      -5.825 -10.320   6.710  1.00  0.00           H  
ATOM   4726  CE2 TRP   324      -7.328 -11.689   7.291  1.00  0.00           C  
ATOM   4727  CZ2 TRP   324      -8.026 -11.151   8.342  1.00  0.00           C  
ATOM   4728  HZ2 TRP   324      -7.651 -10.242   8.786  1.00  0.00           H  
ATOM   4729  CH2 TRP   324      -9.060 -11.878   8.946  1.00  0.00           C  
ATOM   4730  HH2 TRP   324      -9.540 -11.521   9.846  1.00  0.00           H  
ATOM   4731  CZ3 TRP   324      -9.256 -13.215   8.495  1.00  0.00           C  
ATOM   4732  HZ3 TRP   324     -10.003 -13.816   8.992  1.00  0.00           H  
ATOM   4733  CE3 TRP   324      -8.553 -13.731   7.366  1.00  0.00           C  
ATOM   4734  HE3 TRP   324      -8.941 -14.631   6.914  1.00  0.00           H  
ATOM   4735  CD2 TRP   324      -7.580 -12.957   6.725  1.00  0.00           C  
ATOM   4736  C   TRP   324      -5.589 -15.845   6.010  1.00  0.00           C  
ATOM   4737  O   TRP   324      -6.410 -16.738   6.384  1.00  0.00           O  
ATOM   4738  N   VAL   325      -4.539 -15.444   6.726  1.00  0.00           N  
ATOM   4739  H   VAL   325      -3.857 -14.834   6.296  1.00  0.00           H  
ATOM   4740  CA  VAL   325      -4.209 -15.649   8.153  1.00  0.00           C  
ATOM   4741  HA  VAL   325      -5.001 -16.210   8.650  1.00  0.00           H  
ATOM   4742  CB  VAL   325      -3.032 -16.613   8.256  1.00  0.00           C  
ATOM   4743  HB  VAL   325      -2.165 -16.265   7.694  1.00  0.00           H  
ATOM   4744  CG1 VAL   325      -2.408 -16.861   9.632  1.00  0.00           C  
ATOM   4745 HG11 VAL   325      -1.455 -17.362   9.460  1.00  0.00           H  
ATOM   4746 HG12 VAL   325      -2.193 -15.890  10.076  1.00  0.00           H  
ATOM   4747 HG13 VAL   325      -3.059 -17.523  10.203  1.00  0.00           H  
ATOM   4748  CG2 VAL   325      -3.316 -18.027   7.644  1.00  0.00           C  
ATOM   4749 HG21 VAL   325      -2.441 -18.672   7.725  1.00  0.00           H  
ATOM   4750 HG22 VAL   325      -3.486 -17.912   6.574  1.00  0.00           H  
ATOM   4751 HG23 VAL   325      -4.264 -18.327   8.091  1.00  0.00           H  
ATOM   4752  C   VAL   325      -4.009 -14.271   8.840  1.00  0.00           C  
ATOM   4753  O   VAL   325      -3.080 -13.550   8.392  1.00  0.00           O  
ATOM   4754  N   PRO   326      -4.837 -13.867   9.858  1.00  0.00           N  
ATOM   4755  CD  PRO   326      -6.144 -14.520  10.150  1.00  0.00           C  
ATOM   4756  HD2 PRO   326      -6.671 -14.438   9.200  1.00  0.00           H  
ATOM   4757  HD3 PRO   326      -5.893 -15.505  10.543  1.00  0.00           H  
ATOM   4758  CG  PRO   326      -6.859 -13.655  11.213  1.00  0.00           C  
ATOM   4759  HG2 PRO   326      -6.631 -14.143  12.160  1.00  0.00           H  
ATOM   4760  HG3 PRO   326      -7.899 -13.621  10.890  1.00  0.00           H  
ATOM   4761  CB  PRO   326      -6.101 -12.301  11.281  1.00  0.00           C  
ATOM   4762  HB2 PRO   326      -6.101 -11.923  12.303  1.00  0.00           H  
ATOM   4763  HB3 PRO   326      -6.495 -11.591  10.553  1.00  0.00           H  
ATOM   4764  CA  PRO   326      -4.721 -12.632  10.672  1.00  0.00           C  
ATOM   4765  HA  PRO   326      -4.340 -11.893   9.968  1.00  0.00           H  
ATOM   4766  C   PRO   326      -3.660 -12.758  11.773  1.00  0.00           C  
ATOM   4767  O   PRO   326      -3.433 -13.842  12.287  1.00  0.00           O  
ATOM   4768  N   TYR   327      -3.081 -11.591  12.139  1.00  0.00           N  
ATOM   4769  H   TYR   327      -3.184 -10.814  11.502  1.00  0.00           H  
ATOM   4770  CA  TYR   327      -2.411 -11.374  13.439  1.00  0.00           C  
ATOM   4771  HA  TYR   327      -1.538 -12.021  13.521  1.00  0.00           H  
ATOM   4772  CB  TYR   327      -1.908  -9.957  13.532  1.00  0.00           C  
ATOM   4773  HB2 TYR   327      -0.837 -10.027  13.342  1.00  0.00           H  
ATOM   4774  HB3 TYR   327      -2.448  -9.372  12.788  1.00  0.00           H  
ATOM   4775  CG  TYR   327      -2.045  -9.416  14.940  1.00  0.00           C  
ATOM   4776  CD1 TYR   327      -1.035  -9.677  15.838  1.00  0.00           C  
ATOM   4777  HD1 TYR   327      -0.072 -10.072  15.550  1.00  0.00           H  
ATOM   4778  CE1 TYR   327      -1.236  -9.388  17.198  1.00  0.00           C  
ATOM   4779  HE1 TYR   327      -0.514  -9.749  17.916  1.00  0.00           H  
ATOM   4780  CZ  TYR   327      -2.403  -8.719  17.672  1.00  0.00           C  
ATOM   4781  OH  TYR   327      -2.556  -8.438  18.987  1.00  0.00           O  
ATOM   4782  HH  TYR   327      -1.961  -9.002  19.485  1.00  0.00           H  
ATOM   4783  CE2 TYR   327      -3.411  -8.468  16.686  1.00  0.00           C  
ATOM   4784  HE2 TYR   327      -4.267  -7.902  17.024  1.00  0.00           H  
ATOM   4785  CD2 TYR   327      -3.236  -8.757  15.319  1.00  0.00           C  
ATOM   4786  HD2 TYR   327      -3.904  -8.237  14.647  1.00  0.00           H  
ATOM   4787  C   TYR   327      -3.420 -11.769  14.545  1.00  0.00           C  
ATOM   4788  O   TYR   327      -4.576 -11.327  14.596  1.00  0.00           O  
ATOM   4789  N   THR   328      -3.023 -12.695  15.476  1.00  0.00           N  
ATOM   4790  H   THR   328      -2.111 -13.118  15.376  1.00  0.00           H  
ATOM   4791  CA  THR   328      -3.813 -13.056  16.572  1.00  0.00           C  
ATOM   4792  HA  THR   328      -4.297 -12.102  16.782  1.00  0.00           H  
ATOM   4793  CB  THR   328      -4.840 -14.091  16.134  1.00  0.00           C  
ATOM   4794  HB  THR   328      -5.285 -13.741  15.203  1.00  0.00           H  
ATOM   4795  CG2 THR   328      -4.138 -15.430  16.009  1.00  0.00           C  
ATOM   4796 HG21 THR   328      -4.826 -16.274  15.973  1.00  0.00           H  
ATOM   4797 HG22 THR   328      -3.525 -15.639  15.132  1.00  0.00           H  
ATOM   4798 HG23 THR   328      -3.585 -15.601  16.933  1.00  0.00           H  
ATOM   4799  OG1 THR   328      -5.796 -14.192  17.145  1.00  0.00           O  
ATOM   4800  HG1 THR   328      -5.543 -14.980  17.632  1.00  0.00           H  
ATOM   4801  C   THR   328      -2.916 -13.341  17.802  1.00  0.00           C  
ATOM   4802  O   THR   328      -1.654 -13.478  17.680  1.00  0.00           O  
ATOM   4803  N   ASP   329      -3.528 -13.440  19.007  1.00  0.00           N  
ATOM   4804  H   ASP   329      -4.532 -13.371  19.090  1.00  0.00           H  
ATOM   4805  CA  ASP   329      -2.729 -13.739  20.136  1.00  0.00           C  
ATOM   4806  HA  ASP   329      -1.961 -12.970  20.219  1.00  0.00           H  
ATOM   4807  CB  ASP   329      -3.602 -13.717  21.470  1.00  0.00           C  
ATOM   4808  HB2 ASP   329      -2.926 -14.043  22.260  1.00  0.00           H  
ATOM   4809  HB3 ASP   329      -4.295 -14.556  21.544  1.00  0.00           H  
ATOM   4810  CG  ASP   329      -4.150 -12.365  21.898  1.00  0.00           C  
ATOM   4811  OD1 ASP   329      -4.050 -11.422  21.149  1.00  0.00           O  
ATOM   4812  OD2 ASP   329      -4.581 -12.166  23.068  1.00  0.00           O  
ATOM   4813  C   ASP   329      -2.079 -15.114  20.054  1.00  0.00           C  
ATOM   4814  O   ASP   329      -0.972 -15.300  20.552  1.00  0.00           O  
ATOM   4815  N   GLU   330      -2.642 -16.110  19.373  1.00  0.00           N  
ATOM   4816  H   GLU   330      -3.598 -16.017  19.059  1.00  0.00           H  
ATOM   4817  CA  GLU   330      -2.134 -17.480  19.232  1.00  0.00           C  
ATOM   4818  HA  GLU   330      -1.756 -17.880  20.173  1.00  0.00           H  
ATOM   4819  CB  GLU   330      -3.283 -18.335  18.715  1.00  0.00           C  
ATOM   4820  HB2 GLU   330      -3.609 -17.961  17.745  1.00  0.00           H  
ATOM   4821  HB3 GLU   330      -4.115 -18.282  19.418  1.00  0.00           H  
ATOM   4822  CG  GLU   330      -3.026 -19.844  18.616  1.00  0.00           C  
ATOM   4823  HG2 GLU   330      -2.402 -20.038  17.744  1.00  0.00           H  
ATOM   4824  HG3 GLU   330      -3.947 -20.392  18.420  1.00  0.00           H  
ATOM   4825  CD  GLU   330      -2.333 -20.553  19.812  1.00  0.00           C  
ATOM   4826  OE1 GLU   330      -1.364 -21.363  19.596  1.00  0.00           O  
ATOM   4827  OE2 GLU   330      -2.582 -20.246  20.961  1.00  0.00           O  
ATOM   4828  C   GLU   330      -0.979 -17.551  18.164  1.00  0.00           C  
ATOM   4829  O   GLU   330      -0.263 -18.531  18.172  1.00  0.00           O  
ATOM   4830  N   ALA   331      -0.897 -16.449  17.338  1.00  0.00           N  
ATOM   4831  H   ALA   331      -1.539 -15.694  17.535  1.00  0.00           H  
ATOM   4832  CA  ALA   331       0.106 -16.371  16.243  1.00  0.00           C  
ATOM   4833  HA  ALA   331       1.032 -16.706  16.711  1.00  0.00           H  
ATOM   4834  CB  ALA   331      -0.327 -17.325  15.117  1.00  0.00           C  
ATOM   4835  HB1 ALA   331       0.504 -17.342  14.412  1.00  0.00           H  
ATOM   4836  HB2 ALA   331      -0.589 -18.307  15.512  1.00  0.00           H  
ATOM   4837  HB3 ALA   331      -1.236 -16.969  14.633  1.00  0.00           H  
ATOM   4838  C   ALA   331       0.178 -14.940  15.682  1.00  0.00           C  
ATOM   4839  O   ALA   331      -0.682 -14.478  14.922  1.00  0.00           O  
ATOM   4840  N   PRO   332       1.187 -14.106  16.049  1.00  0.00           N  
ATOM   4841  CD  PRO   332       2.178 -14.440  17.034  1.00  0.00           C  
ATOM   4842  HD2 PRO   332       1.759 -14.602  18.027  1.00  0.00           H  
ATOM   4843  HD3 PRO   332       2.727 -15.370  16.882  1.00  0.00           H  
ATOM   4844  CG  PRO   332       3.161 -13.216  17.167  1.00  0.00           C  
ATOM   4845  HG2 PRO   332       3.992 -13.221  16.462  1.00  0.00           H  
ATOM   4846  HG3 PRO   332       3.561 -13.223  18.181  1.00  0.00           H  
ATOM   4847  CB  PRO   332       2.242 -12.069  16.779  1.00  0.00           C  
ATOM   4848  HB2 PRO   332       2.900 -11.303  16.368  1.00  0.00           H  
ATOM   4849  HB3 PRO   332       1.809 -11.641  17.684  1.00  0.00           H  
ATOM   4850  CA  PRO   332       1.190 -12.611  15.845  1.00  0.00           C  
ATOM   4851  HA  PRO   332       0.212 -12.253  16.165  1.00  0.00           H  
ATOM   4852  C   PRO   332       1.458 -12.141  14.424  1.00  0.00           C  
ATOM   4853  O   PRO   332       1.494 -10.920  14.169  1.00  0.00           O  
ATOM   4854  N   PHE   333       1.718 -13.035  13.447  1.00  0.00           N  
ATOM   4855  H   PHE   333       1.584 -14.017  13.644  1.00  0.00           H  
ATOM   4856  CA  PHE   333       1.960 -12.700  12.013  1.00  0.00           C  
ATOM   4857  HA  PHE   333       2.382 -11.695  12.053  1.00  0.00           H  
ATOM   4858  CB  PHE   333       2.968 -13.560  11.268  1.00  0.00           C  
ATOM   4859  HB2 PHE   333       3.884 -12.971  11.241  1.00  0.00           H  
ATOM   4860  HB3 PHE   333       2.562 -13.751  10.275  1.00  0.00           H  
ATOM   4861  CG  PHE   333       3.426 -14.818  11.992  1.00  0.00           C  
ATOM   4862  CD1 PHE   333       2.728 -15.978  11.865  1.00  0.00           C  
ATOM   4863  HD1 PHE   333       1.891 -16.069  11.189  1.00  0.00           H  
ATOM   4864  CE1 PHE   333       3.077 -17.094  12.713  1.00  0.00           C  
ATOM   4865  HE1 PHE   333       2.608 -18.058  12.576  1.00  0.00           H  
ATOM   4866  CZ  PHE   333       4.132 -17.052  13.625  1.00  0.00           C  
ATOM   4867  HZ  PHE   333       4.421 -17.942  14.163  1.00  0.00           H  
ATOM   4868  CE2 PHE   333       4.846 -15.787  13.780  1.00  0.00           C  
ATOM   4869  HE2 PHE   333       5.596 -15.731  14.554  1.00  0.00           H  
ATOM   4870  CD2 PHE   333       4.376 -14.720  13.036  1.00  0.00           C  
ATOM   4871  HD2 PHE   333       4.955 -13.822  13.194  1.00  0.00           H  
ATOM   4872  C   PHE   333       0.556 -12.629  11.265  1.00  0.00           C  
ATOM   4873  O   PHE   333      -0.342 -13.485  11.419  1.00  0.00           O  
ATOM   4874  N   HID   334       0.453 -11.647  10.341  1.00  0.00           N  
ATOM   4875  H   HID   334       1.239 -11.013  10.341  1.00  0.00           H  
ATOM   4876  CA  HID   334      -0.353 -11.919   9.165  1.00  0.00           C  
ATOM   4877  HA  HID   334      -1.331 -12.302   9.456  1.00  0.00           H  
ATOM   4878  CB  HID   334      -0.700 -10.617   8.425  1.00  0.00           C  
ATOM   4879  HB2 HID   334      -1.470 -10.075   8.974  1.00  0.00           H  
ATOM   4880  HB3 HID   334       0.207 -10.020   8.330  1.00  0.00           H  
ATOM   4881  CG  HID   334      -1.129 -10.755   6.989  1.00  0.00           C  
ATOM   4882  ND1 HID   334      -2.134 -11.509   6.501  1.00  0.00           N  
ATOM   4883  HD1 HID   334      -2.783 -12.037   7.067  1.00  0.00           H  
ATOM   4884  CE1 HID   334      -2.153 -11.479   5.223  1.00  0.00           C  
ATOM   4885  HE1 HID   334      -2.915 -11.887   4.575  1.00  0.00           H  
ATOM   4886  NE2 HID   334      -1.112 -10.653   4.796  1.00  0.00           N  
ATOM   4887  CD2 HID   334      -0.482 -10.179   5.911  1.00  0.00           C  
ATOM   4888  HD2 HID   334       0.419  -9.584   5.891  1.00  0.00           H  
ATOM   4889  C   HID   334       0.333 -12.967   8.219  1.00  0.00           C  
ATOM   4890  O   HID   334       1.546 -12.943   8.098  1.00  0.00           O  
ATOM   4891  N   GLY   335      -0.400 -13.887   7.579  1.00  0.00           N  
ATOM   4892  H   GLY   335      -1.374 -13.912   7.844  1.00  0.00           H  
ATOM   4893  CA  GLY   335       0.027 -14.809   6.526  1.00  0.00           C  
ATOM   4894  HA2 GLY   335       1.002 -14.510   6.141  1.00  0.00           H  
ATOM   4895  HA3 GLY   335      -0.007 -15.814   6.945  1.00  0.00           H  
ATOM   4896  C   GLY   335      -0.894 -14.723   5.335  1.00  0.00           C  
ATOM   4897  O   GLY   335      -2.094 -14.418   5.517  1.00  0.00           O  
ATOM   4898  N   GLN   336      -0.338 -14.978   4.117  1.00  0.00           N  
ATOM   4899  H   GLN   336       0.668 -15.022   4.035  1.00  0.00           H  
ATOM   4900  CA  GLN   336      -1.139 -15.068   2.886  1.00  0.00           C  
ATOM   4901  HA  GLN   336      -2.119 -15.487   3.113  1.00  0.00           H  
ATOM   4902  CB  GLN   336      -1.421 -13.746   2.190  1.00  0.00           C  
ATOM   4903  HB2 GLN   336      -1.764 -14.015   1.191  1.00  0.00           H  
ATOM   4904  HB3 GLN   336      -2.218 -13.214   2.711  1.00  0.00           H  
ATOM   4905  CG  GLN   336      -0.131 -12.902   2.049  1.00  0.00           C  
ATOM   4906  HG2 GLN   336       0.646 -13.481   1.549  1.00  0.00           H  
ATOM   4907  HG3 GLN   336       0.371 -12.568   2.957  1.00  0.00           H  
ATOM   4908  CD  GLN   336      -0.419 -11.675   1.190  1.00  0.00           C  
ATOM   4909  OE1 GLN   336      -0.613 -11.708  -0.006  1.00  0.00           O  
ATOM   4910  NE2 GLN   336      -0.463 -10.548   1.850  1.00  0.00           N  
ATOM   4911 HE21 GLN   336      -0.488 -10.476   2.857  1.00  0.00           H  
ATOM   4912 HE22 GLN   336      -0.532  -9.716   1.282  1.00  0.00           H  
ATOM   4913  C   GLN   336      -0.477 -16.062   1.942  1.00  0.00           C  
ATOM   4914  O   GLN   336       0.751 -16.212   1.794  1.00  0.00           O  
ATOM   4915  N   ILE   337      -1.315 -16.985   1.326  1.00  0.00           N  
ATOM   4916  H   ILE   337      -2.279 -16.690   1.388  1.00  0.00           H  
ATOM   4917  CA  ILE   337      -0.880 -18.156   0.515  1.00  0.00           C  
ATOM   4918  HA  ILE   337       0.184 -18.117   0.283  1.00  0.00           H  
ATOM   4919  CB  ILE   337      -1.195 -19.573   1.314  1.00  0.00           C  
ATOM   4920  HB  ILE   337      -2.275 -19.638   1.448  1.00  0.00           H  
ATOM   4921  CG2 ILE   337      -0.840 -20.795   0.448  1.00  0.00           C  
ATOM   4922 HG21 ILE   337      -1.542 -20.868  -0.382  1.00  0.00           H  
ATOM   4923 HG22 ILE   337       0.167 -20.668   0.050  1.00  0.00           H  
ATOM   4924 HG23 ILE   337      -0.942 -21.805   0.848  1.00  0.00           H  
ATOM   4925  CG1 ILE   337      -0.453 -19.554   2.620  1.00  0.00           C  
ATOM   4926 HG12 ILE   337       0.569 -19.189   2.523  1.00  0.00           H  
ATOM   4927 HG13 ILE   337      -0.198 -20.574   2.906  1.00  0.00           H  
ATOM   4928  CD1 ILE   337      -1.174 -19.034   3.908  1.00  0.00           C  
ATOM   4929 HD11 ILE   337      -2.044 -18.495   3.532  1.00  0.00           H  
ATOM   4930 HD12 ILE   337      -1.308 -19.853   4.614  1.00  0.00           H  
ATOM   4931 HD13 ILE   337      -0.473 -18.358   4.398  1.00  0.00           H  
ATOM   4932  C   ILE   337      -1.701 -18.083  -0.732  1.00  0.00           C  
ATOM   4933  O   ILE   337      -2.823 -17.685  -0.689  1.00  0.00           O  
ATOM   4934  N   MET   338      -1.176 -18.361  -1.874  1.00  0.00           N  
ATOM   4935  H   MET   338      -0.189 -18.535  -1.997  1.00  0.00           H  
ATOM   4936  CA  MET   338      -1.831 -17.837  -3.041  1.00  0.00           C  
ATOM   4937  HA  MET   338      -2.899 -18.022  -2.919  1.00  0.00           H
[truncated: 3,744,887 more chars]
