# Supplementary material for: Mechanistic insights into glycoside 3-oxidases involved in C-glycoside metabolism in soil microorganisms
Source: Nat Commun. 2023 Nov 14;14:7289. doi: 10.1038/s41467-023-42000-3 (PMC10646112; doi:10.1038/s41467-023-42000-3)
Supplement: Supplementary file 5 — Supplementary Data 1 [file 41467_2023_42000_MOESM5_ESM.zip › SuppInfo-MD-files/GAMDs/Model_II_GAMD_final_1.pdb]

CRYST1   74.682   94.119   74.743  90.00  90.00  90.00               1
ATOM      1  N   ARG     1      27.790   1.457 -10.194  1.00  0.00           N  
ATOM      2  H1  ARG     1      27.999   2.011  -9.375  1.00  0.00           H  
ATOM      3  H2  ARG     1      28.164   1.888 -11.028  1.00  0.00           H  
ATOM      4  H3  ARG     1      28.147   0.515 -10.133  1.00  0.00           H  
ATOM      5  CA  ARG     1      26.251   1.373 -10.191  1.00  0.00           C  
ATOM      6  HA  ARG     1      25.852   2.369 -10.381  1.00  0.00           H  
ATOM      7  CB  ARG     1      25.672   0.437 -11.239  1.00  0.00           C  
ATOM      8  HB2 ARG     1      26.032   0.654 -12.244  1.00  0.00           H  
ATOM      9  HB3 ARG     1      25.970  -0.590 -11.027  1.00  0.00           H  
ATOM     10  CG  ARG     1      24.044   0.597 -11.418  1.00  0.00           C  
ATOM     11  HG2 ARG     1      23.687  -0.388 -11.720  1.00  0.00           H  
ATOM     12  HG3 ARG     1      23.597   0.879 -10.465  1.00  0.00           H  
ATOM     13  CD  ARG     1      23.536   1.628 -12.447  1.00  0.00           C  
ATOM     14  HD2 ARG     1      23.822   2.601 -12.049  1.00  0.00           H  
ATOM     15  HD3 ARG     1      24.065   1.395 -13.372  1.00  0.00           H  
ATOM     16  NE  ARG     1      22.095   1.550 -12.677  1.00  0.00           N  
ATOM     17  HE  ARG     1      21.931   0.984 -13.497  1.00  0.00           H  
ATOM     18  CZ  ARG     1      21.086   1.840 -11.870  1.00  0.00           C  
ATOM     19  NH1 ARG     1      21.277   2.509 -10.780  1.00  0.00           N  
ATOM     20 HH11 ARG     1      22.173   2.963 -10.672  1.00  0.00           H  
ATOM     21 HH12 ARG     1      20.533   2.720 -10.131  1.00  0.00           H  
ATOM     22  NH2 ARG     1      19.875   1.522 -12.293  1.00  0.00           N  
ATOM     23 HH21 ARG     1      19.782   1.020 -13.164  1.00  0.00           H  
ATOM     24 HH22 ARG     1      19.107   1.759 -11.683  1.00  0.00           H  
ATOM     25  C   ARG     1      25.715   0.920  -8.845  1.00  0.00           C  
ATOM     26  O   ARG     1      24.977   1.707  -8.239  1.00  0.00           O  
ATOM     27  N   TYR     2      26.036  -0.339  -8.460  1.00  0.00           N  
ATOM     28  H   TYR     2      26.845  -0.842  -8.797  1.00  0.00           H  
ATOM     29  CA  TYR     2      25.507  -1.021  -7.283  1.00  0.00           C  
ATOM     30  HA  TYR     2      24.861  -0.366  -6.698  1.00  0.00           H  
ATOM     31  CB  TYR     2      24.739  -2.240  -7.787  1.00  0.00           C  
ATOM     32  HB2 TYR     2      25.334  -3.080  -8.145  1.00  0.00           H  
ATOM     33  HB3 TYR     2      24.319  -2.775  -6.935  1.00  0.00           H  
ATOM     34  CG  TYR     2      23.608  -2.000  -8.839  1.00  0.00           C  
ATOM     35  CD1 TYR     2      22.758  -0.876  -8.689  1.00  0.00           C  
ATOM     36  HD1 TYR     2      23.036  -0.081  -8.013  1.00  0.00           H  
ATOM     37  CE1 TYR     2      21.668  -0.768  -9.590  1.00  0.00           C  
ATOM     38  HE1 TYR     2      21.021   0.086  -9.451  1.00  0.00           H  
ATOM     39  CZ  TYR     2      21.408  -1.758 -10.587  1.00  0.00           C  
ATOM     40  OH  TYR     2      20.392  -1.744 -11.394  1.00  0.00           O  
ATOM     41  HH  TYR     2      19.688  -1.188 -11.051  1.00  0.00           H  
ATOM     42  CE2 TYR     2      22.310  -2.777 -10.710  1.00  0.00           C  
ATOM     43  HE2 TYR     2      22.101  -3.460 -11.520  1.00  0.00           H  
ATOM     44  CD2 TYR     2      23.458  -2.883  -9.849  1.00  0.00           C  
ATOM     45  HD2 TYR     2      24.110  -3.726 -10.026  1.00  0.00           H  
ATOM     46  C   TYR     2      26.649  -1.453  -6.304  1.00  0.00           C  
ATOM     47  O   TYR     2      27.711  -1.709  -6.826  1.00  0.00           O  
ATOM     48  N   PRO     3      26.435  -1.748  -5.013  1.00  0.00           N  
ATOM     49  CD  PRO     3      25.226  -1.476  -4.270  1.00  0.00           C  
ATOM     50  HD2 PRO     3      25.122  -0.425  -3.999  1.00  0.00           H  
ATOM     51  HD3 PRO     3      24.307  -1.765  -4.781  1.00  0.00           H  
ATOM     52  CG  PRO     3      25.372  -2.278  -2.959  1.00  0.00           C  
ATOM     53  HG2 PRO     3      25.099  -3.324  -3.096  1.00  0.00           H  
ATOM     54  HG3 PRO     3      24.834  -1.737  -2.181  1.00  0.00           H  
ATOM     55  CB  PRO     3      26.873  -2.190  -2.727  1.00  0.00           C  
ATOM     56  HB2 PRO     3      27.215  -2.958  -2.033  1.00  0.00           H  
ATOM     57  HB3 PRO     3      27.126  -1.172  -2.431  1.00  0.00           H  
ATOM     58  CA  PRO     3      27.405  -2.338  -4.119  1.00  0.00           C  
ATOM     59  HA  PRO     3      28.250  -1.652  -4.181  1.00  0.00           H  
ATOM     60  C   PRO     3      27.786  -3.862  -4.422  1.00  0.00           C  
ATOM     61  O   PRO     3      26.928  -4.596  -4.777  1.00  0.00           O  
ATOM     62  N   ALA     4      28.953  -4.285  -3.976  1.00  0.00           N  
ATOM     63  H   ALA     4      29.601  -3.636  -3.552  1.00  0.00           H  
ATOM     64  CA  ALA     4      29.194  -5.738  -3.903  1.00  0.00           C  
ATOM     65  HA  ALA     4      28.766  -6.286  -4.743  1.00  0.00           H  
ATOM     66  CB  ALA     4      30.710  -5.993  -3.932  1.00  0.00           C  
ATOM     67  HB1 ALA     4      31.233  -5.611  -3.055  1.00  0.00           H  
ATOM     68  HB2 ALA     4      31.165  -5.535  -4.811  1.00  0.00           H  
ATOM     69  HB3 ALA     4      30.915  -7.063  -3.953  1.00  0.00           H  
ATOM     70  C   ALA     4      28.453  -6.438  -2.726  1.00  0.00           C  
ATOM     71  O   ALA     4      27.937  -7.481  -2.986  1.00  0.00           O  
ATOM     72  N   ALA     5      28.482  -5.943  -1.462  1.00  0.00           N  
ATOM     73  H   ALA     5      28.790  -4.981  -1.471  1.00  0.00           H  
ATOM     74  CA  ALA     5      28.038  -6.536  -0.213  1.00  0.00           C  
ATOM     75  HA  ALA     5      27.274  -7.161  -0.674  1.00  0.00           H  
ATOM     76  CB  ALA     5      29.153  -7.490   0.358  1.00  0.00           C  
ATOM     77  HB1 ALA     5      28.917  -7.815   1.371  1.00  0.00           H  
ATOM     78  HB2 ALA     5      30.101  -6.958   0.273  1.00  0.00           H  
ATOM     79  HB3 ALA     5      29.268  -8.401  -0.229  1.00  0.00           H  
ATOM     80  C   ALA     5      27.433  -5.516   0.785  1.00  0.00           C  
ATOM     81  O   ALA     5      27.899  -4.386   0.944  1.00  0.00           O  
ATOM     82  N   VAL     6      26.344  -5.915   1.432  1.00  0.00           N  
ATOM     83  H   VAL     6      26.014  -6.866   1.347  1.00  0.00           H  
ATOM     84  CA  VAL     6      25.530  -5.143   2.400  1.00  0.00           C  
ATOM     85  HA  VAL     6      26.166  -4.339   2.770  1.00  0.00           H  
ATOM     86  CB  VAL     6      24.319  -4.452   1.688  1.00  0.00           C  
ATOM     87  HB  VAL     6      23.839  -3.854   2.463  1.00  0.00           H  
ATOM     88  CG1 VAL     6      24.732  -3.521   0.496  1.00  0.00           C  
ATOM     89 HG11 VAL     6      25.353  -2.727   0.911  1.00  0.00           H  
ATOM     90 HG12 VAL     6      25.248  -4.066  -0.295  1.00  0.00           H  
ATOM     91 HG13 VAL     6      23.886  -3.023   0.022  1.00  0.00           H  
ATOM     92  CG2 VAL     6      23.249  -5.419   1.142  1.00  0.00           C  
ATOM     93 HG21 VAL     6      22.390  -4.885   0.735  1.00  0.00           H  
ATOM     94 HG22 VAL     6      23.672  -6.077   0.384  1.00  0.00           H  
ATOM     95 HG23 VAL     6      22.880  -6.042   1.957  1.00  0.00           H  
ATOM     96  C   VAL     6      25.084  -5.943   3.639  1.00  0.00           C  
ATOM     97  O   VAL     6      24.856  -7.117   3.471  1.00  0.00           O  
ATOM     98  N   ASP     7      24.839  -5.404   4.770  1.00  0.00           N  
ATOM     99  H   ASP     7      24.740  -4.404   4.878  1.00  0.00           H  
ATOM    100  CA  ASP     7      24.161  -6.033   5.938  1.00  0.00           C  
ATOM    101  HA  ASP     7      24.557  -7.036   6.096  1.00  0.00           H  
ATOM    102  CB  ASP     7      24.267  -5.102   7.194  1.00  0.00           C  
ATOM    103  HB2 ASP     7      23.736  -4.169   7.001  1.00  0.00           H  
ATOM    104  HB3 ASP     7      23.874  -5.685   8.026  1.00  0.00           H  
ATOM    105  CG  ASP     7      25.779  -4.761   7.607  1.00  0.00           C  
ATOM    106  OD1 ASP     7      26.757  -5.415   7.140  1.00  0.00           O  
ATOM    107  OD2 ASP     7      26.016  -3.720   8.247  1.00  0.00           O  
ATOM    108  C   ASP     7      22.674  -6.336   5.773  1.00  0.00           C  
ATOM    109  O   ASP     7      22.202  -7.353   6.288  1.00  0.00           O  
ATOM    110  N   VAL     8      21.929  -5.403   5.132  1.00  0.00           N  
ATOM    111  H   VAL     8      22.369  -4.573   4.761  1.00  0.00           H  
ATOM    112  CA  VAL     8      20.503  -5.517   4.718  1.00  0.00           C  
ATOM    113  HA  VAL     8      20.170  -6.539   4.899  1.00  0.00           H  
ATOM    114  CB  VAL     8      19.545  -4.753   5.672  1.00  0.00           C  
ATOM    115  HB  VAL     8      19.714  -3.683   5.554  1.00  0.00           H  
ATOM    116  CG1 VAL     8      18.013  -5.099   5.574  1.00  0.00           C  
ATOM    117 HG11 VAL     8      17.908  -6.179   5.681  1.00  0.00           H  
ATOM    118 HG12 VAL     8      17.586  -4.984   4.578  1.00  0.00           H  
ATOM    119 HG13 VAL     8      17.432  -4.459   6.238  1.00  0.00           H  
ATOM    120  CG2 VAL     8      19.804  -5.049   7.144  1.00  0.00           C  
ATOM    121 HG21 VAL     8      20.856  -4.902   7.387  1.00  0.00           H  
ATOM    122 HG22 VAL     8      19.110  -4.452   7.736  1.00  0.00           H  
ATOM    123 HG23 VAL     8      19.607  -6.082   7.430  1.00  0.00           H  
ATOM    124  C   VAL     8      20.299  -5.104   3.214  1.00  0.00           C  
ATOM    125  O   VAL     8      20.957  -4.146   2.723  1.00  0.00           O  
ATOM    126  N   ALA     9      19.493  -5.861   2.450  1.00  0.00           N  
ATOM    127  H   ALA     9      19.233  -6.697   2.953  1.00  0.00           H  
ATOM    128  CA  ALA     9      18.948  -5.544   1.114  1.00  0.00           C  
ATOM    129  HA  ALA     9      19.241  -4.533   0.832  1.00  0.00           H  
ATOM    130  CB  ALA     9      19.616  -6.541   0.153  1.00  0.00           C  
ATOM    131  HB1 ALA     9      19.469  -7.579   0.452  1.00  0.00           H  
ATOM    132  HB2 ALA     9      19.230  -6.399  -0.856  1.00  0.00           H  
ATOM    133  HB3 ALA     9      20.675  -6.311   0.041  1.00  0.00           H  
ATOM    134  C   ALA     9      17.439  -5.591   1.070  1.00  0.00           C  
ATOM    135  O   ALA     9      16.744  -6.539   1.499  1.00  0.00           O  
ATOM    136  N   ILE    10      16.888  -4.468   0.640  1.00  0.00           N  
ATOM    137  H   ILE    10      17.539  -3.782   0.285  1.00  0.00           H  
ATOM    138  CA  ILE    10      15.440  -4.215   0.553  1.00  0.00           C  
ATOM    139  HA  ILE    10      14.963  -5.066   1.038  1.00  0.00           H  
ATOM    140  CB  ILE    10      14.975  -2.942   1.326  1.00  0.00           C  
ATOM    141  HB  ILE    10      15.614  -2.166   0.905  1.00  0.00           H  
ATOM    142  CG2 ILE    10      13.460  -2.581   1.068  1.00  0.00           C  
ATOM    143 HG21 ILE    10      13.157  -2.359   0.044  1.00  0.00           H  
ATOM    144 HG22 ILE    10      12.802  -3.370   1.430  1.00  0.00           H  
ATOM    145 HG23 ILE    10      13.277  -1.633   1.574  1.00  0.00           H  
ATOM    146  CG1 ILE    10      15.339  -3.006   2.854  1.00  0.00           C  
ATOM    147 HG12 ILE    10      16.427  -3.048   2.903  1.00  0.00           H  
ATOM    148 HG13 ILE    10      14.891  -3.874   3.338  1.00  0.00           H  
ATOM    149  CD1 ILE    10      14.767  -1.907   3.713  1.00  0.00           C  
ATOM    150 HD11 ILE    10      13.697  -2.103   3.771  1.00  0.00           H  
ATOM    151 HD12 ILE    10      15.065  -2.125   4.739  1.00  0.00           H  
ATOM    152 HD13 ILE    10      15.018  -0.906   3.363  1.00  0.00           H  
ATOM    153  C   ILE    10      14.957  -4.262  -0.915  1.00  0.00           C  
ATOM    154  O   ILE    10      15.631  -3.761  -1.798  1.00  0.00           O  
ATOM    155  N   VAL    11      13.759  -4.911  -1.147  1.00  0.00           N  
ATOM    156  H   VAL    11      13.264  -5.261  -0.339  1.00  0.00           H  
ATOM    157  CA  VAL    11      13.151  -4.983  -2.447  1.00  0.00           C  
ATOM    158  HA  VAL    11      13.799  -4.608  -3.239  1.00  0.00           H  
ATOM    159  CB  VAL    11      12.920  -6.441  -2.975  1.00  0.00           C  
ATOM    160  HB  VAL    11      12.085  -6.947  -2.489  1.00  0.00           H  
ATOM    161  CG1 VAL    11      12.544  -6.470  -4.495  1.00  0.00           C  
ATOM    162 HG11 VAL    11      12.617  -7.493  -4.863  1.00  0.00           H  
ATOM    163 HG12 VAL    11      11.527  -6.116  -4.668  1.00  0.00           H  
ATOM    164 HG13 VAL    11      13.153  -5.844  -5.147  1.00  0.00           H  
ATOM    165  CG2 VAL    11      14.150  -7.376  -2.815  1.00  0.00           C  
ATOM    166 HG21 VAL    11      13.886  -8.353  -3.220  1.00  0.00           H  
ATOM    167 HG22 VAL    11      14.972  -6.944  -3.385  1.00  0.00           H  
ATOM    168 HG23 VAL    11      14.465  -7.392  -1.771  1.00  0.00           H  
ATOM    169  C   VAL    11      11.883  -4.220  -2.453  1.00  0.00           C  
ATOM    170  O   VAL    11      11.112  -4.558  -1.548  1.00  0.00           O  
ATOM    171  N   GLY    12      11.712  -3.314  -3.400  1.00  0.00           N  
ATOM    172  H   GLY    12      12.488  -3.068  -3.997  1.00  0.00           H  
ATOM    173  CA  GLY    12      10.553  -2.406  -3.354  1.00  0.00           C  
ATOM    174  HA2 GLY    12      10.362  -2.060  -4.370  1.00  0.00           H  
ATOM    175  HA3 GLY    12       9.712  -2.914  -2.883  1.00  0.00           H  
ATOM    176  C   GLY    12      10.743  -1.117  -2.562  1.00  0.00           C  
ATOM    177  O   GLY    12      11.492  -1.054  -1.560  1.00  0.00           O  
ATOM    178  N   SER    13       9.989  -0.030  -2.894  1.00  0.00           N  
ATOM    179  H   SER    13       9.629  -0.008  -3.838  1.00  0.00           H  
ATOM    180  CA  SER    13      10.136   1.329  -2.237  1.00  0.00           C  
ATOM    181  HA  SER    13      10.713   1.164  -1.327  1.00  0.00           H  
ATOM    182  CB  SER    13      11.035   2.345  -3.079  1.00  0.00           C  
ATOM    183  HB2 SER    13      11.180   3.305  -2.584  1.00  0.00           H  
ATOM    184  HB3 SER    13      12.042   1.978  -3.279  1.00  0.00           H  
ATOM    185  OG  SER    13      10.360   2.679  -4.353  1.00  0.00           O  
ATOM    186  HG  SER    13      10.273   1.868  -4.860  1.00  0.00           H  
ATOM    187  C   SER    13       8.827   1.873  -1.735  1.00  0.00           C  
ATOM    188  O   SER    13       8.654   3.068  -1.440  1.00  0.00           O  
ATOM    189  N   GLY    14       7.787   1.042  -1.616  1.00  0.00           N  
ATOM    190  H   GLY    14       7.912   0.044  -1.704  1.00  0.00           H  
ATOM    191  CA  GLY    14       6.466   1.468  -1.127  1.00  0.00           C  
ATOM    192  HA2 GLY    14       5.707   0.721  -1.360  1.00  0.00           H  
ATOM    193  HA3 GLY    14       6.071   2.315  -1.688  1.00  0.00           H  
ATOM    194  C   GLY    14       6.355   1.600   0.403  1.00  0.00           C  
ATOM    195  O   GLY    14       7.371   1.384   1.036  1.00  0.00           O  
ATOM    196  N   PRO    15       5.243   2.011   0.964  1.00  0.00           N  
ATOM    197  CD  PRO    15       3.995   2.268   0.266  1.00  0.00           C  
ATOM    198  HD2 PRO    15       4.094   3.253  -0.188  1.00  0.00           H  
ATOM    199  HD3 PRO    15       3.797   1.454  -0.431  1.00  0.00           H  
ATOM    200  CG  PRO    15       2.965   2.228   1.342  1.00  0.00           C  
ATOM    201  HG2 PRO    15       2.622   1.202   1.479  1.00  0.00           H  
ATOM    202  HG3 PRO    15       2.095   2.825   1.070  1.00  0.00           H  
ATOM    203  CB  PRO    15       3.695   2.722   2.560  1.00  0.00           C  
ATOM    204  HB2 PRO    15       3.300   2.242   3.456  1.00  0.00           H  
ATOM    205  HB3 PRO    15       3.486   3.788   2.648  1.00  0.00           H  
ATOM    206  CA  PRO    15       5.145   2.351   2.371  1.00  0.00           C  
ATOM    207  HA  PRO    15       5.704   3.255   2.611  1.00  0.00           H  
ATOM    208  C   PRO    15       5.537   1.182   3.350  1.00  0.00           C  
ATOM    209  O   PRO    15       6.127   1.349   4.435  1.00  0.00           O  
ATOM    210  N   THR    16       5.252  -0.026   2.947  1.00  0.00           N  
ATOM    211  H   THR    16       4.771  -0.095   2.062  1.00  0.00           H  
ATOM    212  CA  THR    16       5.673  -1.294   3.559  1.00  0.00           C  
ATOM    213  HA  THR    16       5.345  -1.217   4.595  1.00  0.00           H  
ATOM    214  CB  THR    16       4.822  -2.521   3.027  1.00  0.00           C  
ATOM    215  HB  THR    16       5.055  -3.325   3.726  1.00  0.00           H  
ATOM    216  CG2 THR    16       3.362  -2.244   3.204  1.00  0.00           C  
ATOM    217 HG21 THR    16       2.728  -3.126   3.114  1.00  0.00           H  
ATOM    218 HG22 THR    16       3.132  -1.882   4.206  1.00  0.00           H  
ATOM    219 HG23 THR    16       3.039  -1.480   2.497  1.00  0.00           H  
ATOM    220  OG1 THR    16       5.173  -3.016   1.740  1.00  0.00           O  
ATOM    221  HG1 THR    16       4.678  -2.559   1.056  1.00  0.00           H  
ATOM    222  C   THR    16       7.198  -1.577   3.688  1.00  0.00           C  
ATOM    223  O   THR    16       7.792  -1.582   4.801  1.00  0.00           O  
ATOM    224  N   ALA    17       7.884  -1.645   2.561  1.00  0.00           N  
ATOM    225  H   ALA    17       7.430  -1.568   1.661  1.00  0.00           H  
ATOM    226  CA  ALA    17       9.351  -1.659   2.450  1.00  0.00           C  
ATOM    227  HA  ALA    17       9.822  -2.485   2.982  1.00  0.00           H  
ATOM    228  CB  ALA    17       9.705  -1.808   0.990  1.00  0.00           C  
ATOM    229  HB1 ALA    17       9.322  -0.963   0.418  1.00  0.00           H  
ATOM    230  HB2 ALA    17      10.784  -1.802   0.835  1.00  0.00           H  
ATOM    231  HB3 ALA    17       9.328  -2.751   0.593  1.00  0.00           H  
ATOM    232  C   ALA    17      10.065  -0.427   3.085  1.00  0.00           C  
ATOM    233  O   ALA    17      11.219  -0.530   3.607  1.00  0.00           O  
ATOM    234  N   SER    18       9.503   0.825   2.970  1.00  0.00           N  
ATOM    235  H   SER    18       8.604   0.876   2.513  1.00  0.00           H  
ATOM    236  CA  SER    18       9.888   2.030   3.732  1.00  0.00           C  
ATOM    237  HA  SER    18      10.912   2.302   3.475  1.00  0.00           H  
ATOM    238  CB  SER    18       8.940   3.168   3.231  1.00  0.00           C  
ATOM    239  HB2 SER    18       7.946   3.072   3.668  1.00  0.00           H  
ATOM    240  HB3 SER    18       9.308   4.122   3.607  1.00  0.00           H  
ATOM    241  OG  SER    18       8.832   3.260   1.827  1.00  0.00           O  
ATOM    242  HG  SER    18       8.306   2.561   1.432  1.00  0.00           H  
ATOM    243  C   SER    18       9.854   1.823   5.225  1.00  0.00           C  
ATOM    244  O   SER    18      10.670   2.368   5.959  1.00  0.00           O  
ATOM    245  N   ALA    19       8.977   0.995   5.756  1.00  0.00           N  
ATOM    246  H   ALA    19       8.204   0.571   5.263  1.00  0.00           H  
ATOM    247  CA  ALA    19       8.873   0.829   7.233  1.00  0.00           C  
ATOM    248  HA  ALA    19       8.940   1.796   7.732  1.00  0.00           H  
ATOM    249  CB  ALA    19       7.455   0.319   7.507  1.00  0.00           C  
ATOM    250  HB1 ALA    19       6.693   0.979   7.093  1.00  0.00           H  
ATOM    251  HB2 ALA    19       7.153   0.468   8.543  1.00  0.00           H  
ATOM    252  HB3 ALA    19       7.281  -0.705   7.176  1.00  0.00           H  
ATOM    253  C   ALA    19       9.990   0.015   7.788  1.00  0.00           C  
ATOM    254  O   ALA    19      10.510   0.384   8.850  1.00  0.00           O  
ATOM    255  N   TYR    20      10.506  -0.974   7.088  1.00  0.00           N  
ATOM    256  H   TYR    20      10.036  -1.105   6.204  1.00  0.00           H  
ATOM    257  CA  TYR    20      11.810  -1.596   7.432  1.00  0.00           C  
ATOM    258  HA  TYR    20      11.665  -1.923   8.462  1.00  0.00           H  
ATOM    259  CB  TYR    20      12.101  -2.786   6.554  1.00  0.00           C  
ATOM    260  HB2 TYR    20      13.124  -3.060   6.813  1.00  0.00           H  
ATOM    261  HB3 TYR    20      11.989  -2.431   5.529  1.00  0.00           H  
ATOM    262  CG  TYR    20      11.294  -4.117   6.825  1.00  0.00           C  
ATOM    263  CD1 TYR    20      10.002  -4.261   6.317  1.00  0.00           C  
ATOM    264  HD1 TYR    20       9.604  -3.435   5.746  1.00  0.00           H  
ATOM    265  CE1 TYR    20       9.255  -5.409   6.585  1.00  0.00           C  
ATOM    266  HE1 TYR    20       8.197  -5.428   6.369  1.00  0.00           H  
ATOM    267  CZ  TYR    20       9.837  -6.481   7.348  1.00  0.00           C  
ATOM    268  OH  TYR    20       9.058  -7.602   7.580  1.00  0.00           O  
ATOM    269  HH  TYR    20       8.115  -7.437   7.500  1.00  0.00           H  
ATOM    270  CE2 TYR    20      11.152  -6.375   7.897  1.00  0.00           C  
ATOM    271  HE2 TYR    20      11.551  -7.234   8.417  1.00  0.00           H  
ATOM    272  CD2 TYR    20      11.836  -5.171   7.642  1.00  0.00           C  
ATOM    273  HD2 TYR    20      12.808  -4.955   8.059  1.00  0.00           H  
ATOM    274  C   TYR    20      12.994  -0.573   7.301  1.00  0.00           C  
ATOM    275  O   TYR    20      13.746  -0.423   8.265  1.00  0.00           O  
ATOM    276  N   ALA    21      13.143   0.219   6.217  1.00  0.00           N  
ATOM    277  H   ALA    21      12.475   0.175   5.460  1.00  0.00           H  
ATOM    278  CA  ALA    21      14.161   1.303   6.007  1.00  0.00           C  
ATOM    279  HA  ALA    21      15.133   0.824   5.889  1.00  0.00           H  
ATOM    280  CB  ALA    21      13.786   1.909   4.688  1.00  0.00           C  
ATOM    281  HB1 ALA    21      14.035   1.180   3.917  1.00  0.00           H  
ATOM    282  HB2 ALA    21      14.308   2.832   4.436  1.00  0.00           H  
ATOM    283  HB3 ALA    21      12.709   2.076   4.675  1.00  0.00           H  
ATOM    284  C   ALA    21      14.170   2.366   7.140  1.00  0.00           C  
ATOM    285  O   ALA    21      15.247   2.680   7.658  1.00  0.00           O  
ATOM    286  N   ARG    22      12.971   2.920   7.548  1.00  0.00           N  
ATOM    287  H   ARG    22      12.161   2.678   6.995  1.00  0.00           H  
ATOM    288  CA  ARG    22      12.828   3.855   8.703  1.00  0.00           C  
ATOM    289  HA  ARG    22      13.479   4.695   8.460  1.00  0.00           H  
ATOM    290  CB  ARG    22      11.371   4.214   8.789  1.00  0.00           C  
ATOM    291  HB2 ARG    22      10.846   3.262   8.860  1.00  0.00           H  
ATOM    292  HB3 ARG    22      10.930   4.584   7.863  1.00  0.00           H  
ATOM    293  CG  ARG    22      10.761   5.030   9.911  1.00  0.00           C  
ATOM    294  HG2 ARG    22       9.690   5.149   9.748  1.00  0.00           H  
ATOM    295  HG3 ARG    22      10.889   4.436  10.817  1.00  0.00           H  
ATOM    296  CD  ARG    22      11.459   6.428   9.998  1.00  0.00           C  
ATOM    297  HD2 ARG    22      11.292   6.993   9.080  1.00  0.00           H  
ATOM    298  HD3 ARG    22      12.511   6.145  10.018  1.00  0.00           H  
ATOM    299  NE  ARG    22      10.967   7.221  11.174  1.00  0.00           N  
ATOM    300  HE  ARG    22      11.555   7.049  11.977  1.00  0.00           H  
ATOM    301  CZ  ARG    22      10.095   8.135  11.284  1.00  0.00           C  
ATOM    302  NH1 ARG    22       9.341   8.562  10.311  1.00  0.00           N  
ATOM    303 HH11 ARG    22       9.470   8.144   9.401  1.00  0.00           H  
ATOM    304 HH12 ARG    22       8.603   9.245  10.404  1.00  0.00           H  
ATOM    305  NH2 ARG    22      10.018   8.795  12.416  1.00  0.00           N  
ATOM    306 HH21 ARG    22      10.769   8.537  13.039  1.00  0.00           H  
ATOM    307 HH22 ARG    22       9.430   9.616  12.399  1.00  0.00           H  
ATOM    308  C   ARG    22      13.422   3.247   9.987  1.00  0.00           C  
ATOM    309  O   ARG    22      14.377   3.716  10.490  1.00  0.00           O  
ATOM    310  N   ILE    23      12.835   2.118  10.395  1.00  0.00           N  
ATOM    311  H   ILE    23      12.024   1.799   9.884  1.00  0.00           H  
ATOM    312  CA  ILE    23      13.049   1.536  11.766  1.00  0.00           C  
ATOM    313  HA  ILE    23      12.876   2.311  12.511  1.00  0.00           H  
ATOM    314  CB  ILE    23      12.092   0.379  12.115  1.00  0.00           C  
ATOM    315  HB  ILE    23      12.224  -0.345  11.311  1.00  0.00           H  
ATOM    316  CG2 ILE    23      12.495  -0.244  13.437  1.00  0.00           C  
ATOM    317 HG21 ILE    23      11.748  -0.974  13.751  1.00  0.00           H  
ATOM    318 HG22 ILE    23      13.417  -0.815  13.327  1.00  0.00           H  
ATOM    319 HG23 ILE    23      12.545   0.496  14.236  1.00  0.00           H  
ATOM    320  CG1 ILE    23      10.660   0.956  12.066  1.00  0.00           C  
ATOM    321 HG12 ILE    23      10.484   1.457  11.115  1.00  0.00           H  
ATOM    322 HG13 ILE    23       9.946   0.132  12.065  1.00  0.00           H  
ATOM    323  CD1 ILE    23      10.280   1.980  13.157  1.00  0.00           C  
ATOM    324 HD11 ILE    23      10.286   1.421  14.093  1.00  0.00           H  
ATOM    325 HD12 ILE    23      10.756   2.960  13.182  1.00  0.00           H  
ATOM    326 HD13 ILE    23       9.240   2.288  13.053  1.00  0.00           H  
ATOM    327  C   ILE    23      14.552   1.163  11.957  1.00  0.00           C  
ATOM    328  O   ILE    23      15.181   1.550  12.931  1.00  0.00           O  
ATOM    329  N   LEU    24      15.156   0.556  10.935  1.00  0.00           N  
ATOM    330  H   LEU    24      14.722   0.403  10.036  1.00  0.00           H  
ATOM    331  CA  LEU    24      16.581   0.211  10.919  1.00  0.00           C  
ATOM    332  HA  LEU    24      16.757  -0.233  11.898  1.00  0.00           H  
ATOM    333  CB  LEU    24      16.836  -0.831   9.817  1.00  0.00           C  
ATOM    334  HB2 LEU    24      16.449  -0.436   8.878  1.00  0.00           H  
ATOM    335  HB3 LEU    24      17.909  -0.968   9.684  1.00  0.00           H  
ATOM    336  CG  LEU    24      16.165  -2.160  10.066  1.00  0.00           C  
ATOM    337  HG  LEU    24      15.101  -1.926  10.095  1.00  0.00           H  
ATOM    338  CD1 LEU    24      16.436  -3.253   9.090  1.00  0.00           C  
ATOM    339 HD11 LEU    24      15.914  -3.130   8.141  1.00  0.00           H  
ATOM    340 HD12 LEU    24      16.145  -4.238   9.456  1.00  0.00           H  
ATOM    341 HD13 LEU    24      17.502  -3.422   8.942  1.00  0.00           H  
ATOM    342  CD2 LEU    24      16.442  -2.744  11.451  1.00  0.00           C  
ATOM    343 HD21 LEU    24      16.016  -2.157  12.264  1.00  0.00           H  
ATOM    344 HD22 LEU    24      16.065  -3.760  11.566  1.00  0.00           H  
ATOM    345 HD23 LEU    24      17.522  -2.779  11.594  1.00  0.00           H  
ATOM    346  C   LEU    24      17.597   1.360  10.792  1.00  0.00           C  
ATOM    347  O   LEU    24      18.824   1.246  11.001  1.00  0.00           O  
ATOM    348  N   SER    25      17.097   2.562  10.422  1.00  0.00           N  
ATOM    349  H   SER    25      16.094   2.586  10.306  1.00  0.00           H  
ATOM    350  CA  SER    25      17.769   3.848  10.572  1.00  0.00           C  
ATOM    351  HA  SER    25      18.850   3.728  10.510  1.00  0.00           H  
ATOM    352  CB  SER    25      17.269   4.646   9.327  1.00  0.00           C  
ATOM    353  HB2 SER    25      16.189   4.781   9.272  1.00  0.00           H  
ATOM    354  HB3 SER    25      17.654   5.658   9.450  1.00  0.00           H  
ATOM    355  OG  SER    25      17.800   4.004   8.137  1.00  0.00           O  
ATOM    356  HG  SER    25      17.055   3.574   7.710  1.00  0.00           H  
ATOM    357  C   SER    25      17.516   4.534  11.977  1.00  0.00           C  
ATOM    358  O   SER    25      18.468   5.150  12.555  1.00  0.00           O  
ATOM    359  N   GLU    26      16.281   4.382  12.500  1.00  0.00           N  
ATOM    360  H   GLU    26      15.618   3.862  11.942  1.00  0.00           H  
ATOM    361  CA  GLU    26      15.869   5.137  13.643  1.00  0.00           C  
ATOM    362  HA  GLU    26      16.377   6.098  13.715  1.00  0.00           H  
ATOM    363  CB  GLU    26      14.330   5.542  13.466  1.00  0.00           C  
ATOM    364  HB2 GLU    26      14.174   6.330  12.729  1.00  0.00           H  
ATOM    365  HB3 GLU    26      13.739   4.687  13.136  1.00  0.00           H  
ATOM    366  CG  GLU    26      13.714   6.237  14.689  1.00  0.00           C  
ATOM    367  HG2 GLU    26      13.579   5.520  15.499  1.00  0.00           H  
ATOM    368  HG3 GLU    26      14.394   6.994  15.080  1.00  0.00           H  
ATOM    369  CD  GLU    26      12.410   6.976  14.437  1.00  0.00           C  
ATOM    370  OE1 GLU    26      11.434   6.674  15.146  1.00  0.00           O  
ATOM    371  OE2 GLU    26      12.417   7.851  13.511  1.00  0.00           O  
ATOM    372  C   GLU    26      16.191   4.421  14.927  1.00  0.00           C  
ATOM    373  O   GLU    26      16.854   4.891  15.885  1.00  0.00           O  
ATOM    374  N   GLU    27      15.587   3.254  15.114  1.00  0.00           N  
ATOM    375  H   GLU    27      15.050   2.867  14.351  1.00  0.00           H  
ATOM    376  CA  GLU    27      15.609   2.518  16.374  1.00  0.00           C  
ATOM    377  HA  GLU    27      15.846   3.180  17.206  1.00  0.00           H  
ATOM    378  CB  GLU    27      14.268   1.817  16.574  1.00  0.00           C  
ATOM    379  HB2 GLU    27      14.212   0.909  15.974  1.00  0.00           H  
ATOM    380  HB3 GLU    27      14.076   1.516  17.603  1.00  0.00           H  
ATOM    381  CG  GLU    27      13.010   2.524  16.173  1.00  0.00           C  
ATOM    382  HG2 GLU    27      12.896   2.448  15.092  1.00  0.00           H  
ATOM    383  HG3 GLU    27      13.025   3.565  16.497  1.00  0.00           H  
ATOM    384  CD  GLU    27      11.764   1.892  16.791  1.00  0.00           C  
ATOM    385  OE1 GLU    27      10.717   2.640  16.758  1.00  0.00           O  
ATOM    386  OE2 GLU    27      11.772   0.674  17.209  1.00  0.00           O  
ATOM    387  C   GLU    27      16.779   1.496  16.434  1.00  0.00           C  
ATOM    388  O   GLU    27      17.219   1.180  17.534  1.00  0.00           O  
ATOM    389  N   ALA    28      17.171   0.878  15.338  1.00  0.00           N  
ATOM    390  H   ALA    28      16.766   0.983  14.419  1.00  0.00           H  
ATOM    391  CA  ALA    28      18.351  -0.053  15.379  1.00  0.00           C  
ATOM    392  HA  ALA    28      18.300  -0.687  16.264  1.00  0.00           H  
ATOM    393  CB  ALA    28      18.278  -0.906  14.054  1.00  0.00           C  
ATOM    394  HB1 ALA    28      18.422  -0.216  13.223  1.00  0.00           H  
ATOM    395  HB2 ALA    28      19.042  -1.683  14.037  1.00  0.00           H  
ATOM    396  HB3 ALA    28      17.341  -1.464  14.047  1.00  0.00           H  
ATOM    397  C   ALA    28      19.735   0.598  15.387  1.00  0.00           C  
ATOM    398  O   ALA    28      19.918   1.746  14.995  1.00  0.00           O  
ATOM    399  N   PRO    29      20.798  -0.259  15.566  1.00  0.00           N  
ATOM    400  CD  PRO    29      20.851  -1.676  16.156  1.00  0.00           C  
ATOM    401  HD2 PRO    29      20.839  -2.424  15.363  1.00  0.00           H  
ATOM    402  HD3 PRO    29      20.064  -1.929  16.866  1.00  0.00           H  
ATOM    403  CG  PRO    29      22.221  -1.664  16.862  1.00  0.00           C  
ATOM    404  HG2 PRO    29      22.186  -1.151  17.823  1.00  0.00           H  
ATOM    405  HG3 PRO    29      22.578  -2.692  16.921  1.00  0.00           H  
ATOM    406  CB  PRO    29      23.107  -0.972  15.897  1.00  0.00           C  
ATOM    407  HB2 PRO    29      23.421  -1.662  15.114  1.00  0.00           H  
ATOM    408  HB3 PRO    29      23.967  -0.636  16.477  1.00  0.00           H  
ATOM    409  CA  PRO    29      22.200   0.114  15.354  1.00  0.00           C  
ATOM    410  HA  PRO    29      22.435   0.992  15.956  1.00  0.00           H  
ATOM    411  C   PRO    29      22.467   0.405  13.825  1.00  0.00           C  
ATOM    412  O   PRO    29      21.595   0.066  13.015  1.00  0.00           O  
ATOM    413  N   GLY    30      23.677   0.908  13.566  1.00  0.00           N  
ATOM    414  H   GLY    30      24.218   1.156  14.382  1.00  0.00           H  
ATOM    415  CA  GLY    30      24.045   1.491  12.283  1.00  0.00           C  
ATOM    416  HA2 GLY    30      23.151   1.988  11.907  1.00  0.00           H  
ATOM    417  HA3 GLY    30      24.693   2.357  12.416  1.00  0.00           H  
ATOM    418  C   GLY    30      24.490   0.598  11.107  1.00  0.00           C  
ATOM    419  O   GLY    30      25.572   0.658  10.512  1.00  0.00           O  
ATOM    420  N   ALA    31      23.591  -0.314  10.770  1.00  0.00           N  
ATOM    421  H   ALA    31      22.714  -0.292  11.272  1.00  0.00           H  
ATOM    422  CA  ALA    31      23.772  -1.285   9.657  1.00  0.00           C  
ATOM    423  HA  ALA    31      24.760  -1.742   9.716  1.00  0.00           H  
ATOM    424  CB  ALA    31      22.741  -2.319   9.879  1.00  0.00           C  
ATOM    425  HB1 ALA    31      23.228  -3.220   9.506  1.00  0.00           H  
ATOM    426  HB2 ALA    31      21.917  -1.986   9.247  1.00  0.00           H  
ATOM    427  HB3 ALA    31      22.498  -2.398  10.938  1.00  0.00           H  
ATOM    428  C   ALA    31      23.768  -0.693   8.279  1.00  0.00           C  
ATOM    429  O   ALA    31      22.968   0.147   7.856  1.00  0.00           O  
ATOM    430  N   THR    32      24.593  -1.237   7.362  1.00  0.00           N  
ATOM    431  H   THR    32      25.286  -1.899   7.681  1.00  0.00           H  
ATOM    432  CA  THR    32      24.602  -0.996   5.881  1.00  0.00           C  
ATOM    433  HA  THR    32      24.732   0.070   5.689  1.00  0.00           H  
ATOM    434  CB  THR    32      25.858  -1.725   5.268  1.00  0.00           C  
ATOM    435  HB  THR    32      25.638  -2.792   5.289  1.00  0.00           H  
ATOM    436  CG2 THR    32      26.092  -1.477   3.770  1.00  0.00           C  
ATOM    437 HG21 THR    32      26.103  -0.408   3.554  1.00  0.00           H  
ATOM    438 HG22 THR    32      25.248  -1.830   3.177  1.00  0.00           H  
ATOM    439 HG23 THR    32      26.944  -1.999   3.335  1.00  0.00           H  
ATOM    440  OG1 THR    32      26.987  -1.348   6.050  1.00  0.00           O  
ATOM    441  HG1 THR    32      27.076  -0.407   5.880  1.00  0.00           H  
ATOM    442  C   THR    32      23.410  -1.461   5.091  1.00  0.00           C  
ATOM    443  O   THR    32      23.254  -2.694   4.890  1.00  0.00           O  
ATOM    444  N   ILE    33      22.546  -0.637   4.523  1.00  0.00           N  
ATOM    445  H   ILE    33      22.838   0.329   4.528  1.00  0.00           H  
ATOM    446  CA  ILE    33      21.307  -0.947   3.910  1.00  0.00           C  
ATOM    447  HA  ILE    33      21.147  -2.014   4.063  1.00  0.00           H  
ATOM    448  CB  ILE    33      20.095  -0.242   4.612  1.00  0.00           C  
ATOM    449  HB  ILE    33      20.244   0.832   4.493  1.00  0.00           H  
ATOM    450  CG2 ILE    33      18.785  -0.683   3.883  1.00  0.00           C  
ATOM    451 HG21 ILE    33      18.615  -1.760   3.856  1.00  0.00           H  
ATOM    452 HG22 ILE    33      18.646  -0.291   2.876  1.00  0.00           H  
ATOM    453 HG23 ILE    33      17.913  -0.188   4.308  1.00  0.00           H  
ATOM    454  CG1 ILE    33      20.059  -0.403   6.127  1.00  0.00           C  
ATOM    455 HG12 ILE    33      21.004  -0.207   6.633  1.00  0.00           H  
ATOM    456 HG13 ILE    33      19.785  -1.440   6.320  1.00  0.00           H  
ATOM    457  CD1 ILE    33      18.934   0.426   6.912  1.00  0.00           C  
ATOM    458 HD11 ILE    33      19.178   0.423   7.974  1.00  0.00           H  
ATOM    459 HD12 ILE    33      18.973   1.435   6.502  1.00  0.00           H  
ATOM    460 HD13 ILE    33      18.000  -0.121   6.778  1.00  0.00           H  
ATOM    461  C   ILE    33      21.410  -0.625   2.375  1.00  0.00           C  
ATOM    462  O   ILE    33      22.197   0.198   1.901  1.00  0.00           O  
ATOM    463  N   ALA    34      20.691  -1.293   1.509  1.00  0.00           N  
ATOM    464  H   ALA    34      20.155  -2.102   1.790  1.00  0.00           H  
ATOM    465  CA  ALA    34      20.328  -0.814   0.168  1.00  0.00           C  
ATOM    466  HA  ALA    34      20.510   0.258   0.092  1.00  0.00           H  
ATOM    467  CB  ALA    34      21.389  -1.484  -0.781  1.00  0.00           C  
ATOM    468  HB1 ALA    34      21.296  -2.544  -1.017  1.00  0.00           H  
ATOM    469  HB2 ALA    34      21.368  -0.980  -1.748  1.00  0.00           H  
ATOM    470  HB3 ALA    34      22.386  -1.376  -0.354  1.00  0.00           H  
ATOM    471  C   ALA    34      18.955  -1.164  -0.193  1.00  0.00           C  
ATOM    472  O   ALA    34      18.584  -2.374  -0.039  1.00  0.00           O  
ATOM    473  N   MET    35      18.137  -0.213  -0.648  1.00  0.00           N  
ATOM    474  H   MET    35      18.478   0.737  -0.689  1.00  0.00           H  
ATOM    475  CA  MET    35      16.838  -0.419  -1.290  1.00  0.00           C  
ATOM    476  HA  MET    35      16.462  -1.424  -1.099  1.00  0.00           H  
ATOM    477  CB  MET    35      15.798   0.606  -0.692  1.00  0.00           C  
ATOM    478  HB2 MET    35      15.661   0.361   0.361  1.00  0.00           H  
ATOM    479  HB3 MET    35      16.153   1.626  -0.841  1.00  0.00           H  
ATOM    480  CG  MET    35      14.396   0.549  -1.276  1.00  0.00           C  
ATOM    481  HG2 MET    35      13.916  -0.421  -1.145  1.00  0.00           H  
ATOM    482  HG3 MET    35      14.423   0.754  -2.346  1.00  0.00           H  
ATOM    483  SD  MET    35      13.267   1.858  -0.712  1.00  0.00           S  
ATOM    484  CE  MET    35      12.398   1.172   0.735  1.00  0.00           C  
ATOM    485  HE1 MET    35      11.663   0.411   0.475  1.00  0.00           H  
ATOM    486  HE2 MET    35      13.086   0.721   1.450  1.00  0.00           H  
ATOM    487  HE3 MET    35      11.768   1.889   1.263  1.00  0.00           H  
ATOM    488  C   MET    35      16.966  -0.404  -2.843  1.00  0.00           C  
ATOM    489  O   MET    35      17.597   0.470  -3.414  1.00  0.00           O  
ATOM    490  N   PHE    36      16.334  -1.412  -3.454  1.00  0.00           N  
ATOM    491  H   PHE    36      15.871  -2.086  -2.862  1.00  0.00           H  
ATOM    492  CA  PHE    36      16.260  -1.713  -4.864  1.00  0.00           C  
ATOM    493  HA  PHE    36      16.729  -0.997  -5.538  1.00  0.00           H  
ATOM    494  CB  PHE    36      16.911  -3.039  -5.313  1.00  0.00           C  
ATOM    495  HB2 PHE    36      16.297  -3.863  -4.950  1.00  0.00           H  
ATOM    496  HB3 PHE    36      16.868  -3.098  -6.400  1.00  0.00           H  
ATOM    497  CG  PHE    36      18.340  -3.301  -4.854  1.00  0.00           C  
ATOM    498  CD1 PHE    36      19.267  -2.496  -5.437  1.00  0.00           C  
ATOM    499  HD1 PHE    36      18.911  -1.879  -6.248  1.00  0.00           H  
ATOM    500  CE1 PHE    36      20.614  -2.555  -4.965  1.00  0.00           C  
ATOM    501  HE1 PHE    36      21.392  -1.879  -5.287  1.00  0.00           H  
ATOM    502  CZ  PHE    36      20.970  -3.423  -3.981  1.00  0.00           C  
ATOM    503  HZ  PHE    36      21.980  -3.414  -3.598  1.00  0.00           H  
ATOM    504  CE2 PHE    36      19.997  -4.171  -3.331  1.00  0.00           C  
ATOM    505  HE2 PHE    36      20.306  -4.781  -2.495  1.00  0.00           H  
ATOM    506  CD2 PHE    36      18.620  -4.089  -3.708  1.00  0.00           C  
ATOM    507  HD2 PHE    36      17.801  -4.593  -3.216  1.00  0.00           H  
ATOM    508  C   PHE    36      14.849  -1.731  -5.381  1.00  0.00           C  
ATOM    509  O   PHE    36      14.020  -2.497  -4.841  1.00  0.00           O  
ATOM    510  N   GLU    37      14.556  -0.918  -6.405  1.00  0.00           N  
ATOM    511  H   GLU    37      15.310  -0.332  -6.733  1.00  0.00           H  
ATOM    512  CA  GLU    37      13.290  -0.574  -7.067  1.00  0.00           C  
ATOM    513  HA  GLU    37      12.569  -1.320  -6.735  1.00  0.00           H  
ATOM    514  CB  GLU    37      12.844   0.844  -6.561  1.00  0.00           C  
ATOM    515  HB2 GLU    37      13.663   1.534  -6.767  1.00  0.00           H  
ATOM    516  HB3 GLU    37      12.542   0.807  -5.514  1.00  0.00           H  
ATOM    517  CG  GLU    37      11.672   1.446  -7.225  1.00  0.00           C  
ATOM    518  HG2 GLU    37      11.861   1.666  -8.276  1.00  0.00           H  
ATOM    519  HG3 GLU    37      11.286   2.330  -6.717  1.00  0.00           H  
ATOM    520  CD  GLU    37      10.413   0.651  -7.049  1.00  0.00           C  
ATOM    521  OE1 GLU    37      10.042   0.365  -5.895  1.00  0.00           O  
ATOM    522  OE2 GLU    37       9.873   0.215  -8.097  1.00  0.00           O  
ATOM    523  C   GLU    37      13.262  -0.632  -8.638  1.00  0.00           C  
ATOM    524  O   GLU    37      14.031   0.071  -9.351  1.00  0.00           O  
ATOM    525  N   VAL    38      12.411  -1.482  -9.217  1.00  0.00           N  
ATOM    526  H   VAL    38      11.828  -2.079  -8.648  1.00  0.00           H  
ATOM    527  CA  VAL    38      12.176  -1.556 -10.650  1.00  0.00           C  
ATOM    528  HA  VAL    38      13.154  -1.774 -11.080  1.00  0.00           H  
ATOM    529  CB  VAL    38      11.236  -2.752 -10.979  1.00  0.00           C  
ATOM    530  HB  VAL    38      11.679  -3.617 -10.486  1.00  0.00           H  
ATOM    531  CG1 VAL    38       9.814  -2.659 -10.375  1.00  0.00           C  
ATOM    532 HG11 VAL    38       9.895  -2.544  -9.295  1.00  0.00           H  
ATOM    533 HG12 VAL    38       9.305  -3.617 -10.488  1.00  0.00           H  
ATOM    534 HG13 VAL    38       9.259  -1.777 -10.694  1.00  0.00           H  
ATOM    535  CG2 VAL    38      11.089  -2.839 -12.533  1.00  0.00           C  
ATOM    536 HG21 VAL    38      10.559  -1.928 -12.811  1.00  0.00           H  
ATOM    537 HG22 VAL    38      10.444  -3.673 -12.810  1.00  0.00           H  
ATOM    538 HG23 VAL    38      12.011  -2.791 -13.112  1.00  0.00           H  
ATOM    539  C   VAL    38      11.783  -0.210 -11.382  1.00  0.00           C  
ATOM    540  O   VAL    38      12.386   0.004 -12.474  1.00  0.00           O  
ATOM    541  N   GLY    39      10.906   0.598 -10.845  1.00  0.00           N  
ATOM    542  H   GLY    39      10.412   0.411  -9.984  1.00  0.00           H  
ATOM    543  CA  GLY    39      10.582   1.862 -11.584  1.00  0.00           C  
ATOM    544  HA2 GLY    39      10.320   1.627 -12.616  1.00  0.00           H  
ATOM    545  HA3 GLY    39       9.643   2.199 -11.145  1.00  0.00           H  
ATOM    546  C   GLY    39      11.641   2.952 -11.443  1.00  0.00           C  
ATOM    547  O   GLY    39      12.676   2.766 -10.713  1.00  0.00           O  
ATOM    548  N   PRO    40      11.484   4.055 -12.203  1.00  0.00           N  
ATOM    549  CD  PRO    40      10.525   4.171 -13.245  1.00  0.00           C  
ATOM    550  HD2 PRO    40      10.665   3.347 -13.944  1.00  0.00           H  
ATOM    551  HD3 PRO    40       9.539   4.040 -12.798  1.00  0.00           H  
ATOM    552  CG  PRO    40      10.675   5.542 -13.887  1.00  0.00           C  
ATOM    553  HG2 PRO    40       9.969   6.222 -13.409  1.00  0.00           H  
ATOM    554  HG3 PRO    40      10.509   5.440 -14.959  1.00  0.00           H  
ATOM    555  CB  PRO    40      12.057   5.900 -13.466  1.00  0.00           C  
ATOM    556  HB2 PRO    40      12.157   6.983 -13.397  1.00  0.00           H  
ATOM    557  HB3 PRO    40      12.829   5.545 -14.149  1.00  0.00           H  
ATOM    558  CA  PRO    40      12.269   5.322 -12.096  1.00  0.00           C  
ATOM    559  HA  PRO    40      13.317   5.105 -11.892  1.00  0.00           H  
ATOM    560  C   PRO    40      11.892   6.283 -10.985  1.00  0.00           C  
ATOM    561  O   PRO    40      10.681   6.238 -10.586  1.00  0.00           O  
ATOM    562  N   THR    41      12.769   7.177 -10.542  1.00  0.00           N  
ATOM    563  H   THR    41      13.671   7.142 -10.994  1.00  0.00           H  
ATOM    564  CA  THR    41      12.286   8.347  -9.696  1.00  0.00           C  
ATOM    565  HA  THR    41      11.583   7.900  -8.993  1.00  0.00           H  
ATOM    566  CB  THR    41      13.447   8.905  -8.784  1.00  0.00           C  
ATOM    567  HB  THR    41      14.078   9.556  -9.388  1.00  0.00           H  
ATOM    568  CG2 THR    41      12.854   9.706  -7.600  1.00  0.00           C  
ATOM    569 HG21 THR    41      13.635  10.113  -6.958  1.00  0.00           H  
ATOM    570 HG22 THR    41      12.368   8.880  -7.083  1.00  0.00           H  
ATOM    571 HG23 THR    41      12.249  10.569  -7.879  1.00  0.00           H  
ATOM    572  OG1 THR    41      14.256   7.847  -8.238  1.00  0.00           O  
ATOM    573  HG1 THR    41      14.595   7.279  -8.933  1.00  0.00           H  
ATOM    574  C   THR    41      11.713   9.504 -10.401  1.00  0.00           C  
ATOM    575  O   THR    41      12.301   9.928 -11.383  1.00  0.00           O  
ATOM    576  N   VAL    42      10.588  10.029  -9.940  1.00  0.00           N  
ATOM    577  H   VAL    42      10.158   9.582  -9.143  1.00  0.00           H  
ATOM    578  CA  VAL    42       9.885  11.112 -10.669  1.00  0.00           C  
ATOM    579  HA  VAL    42      10.489  11.564 -11.456  1.00  0.00           H  
ATOM    580  CB  VAL    42       8.684  10.600 -11.351  1.00  0.00           C  
ATOM    581  HB  VAL    42       8.205  11.466 -11.808  1.00  0.00           H  
ATOM    582  CG1 VAL    42       8.937   9.558 -12.415  1.00  0.00           C  
ATOM    583 HG11 VAL    42       8.006   9.373 -12.951  1.00  0.00           H  
ATOM    584 HG12 VAL    42       9.695   9.929 -13.104  1.00  0.00           H  
ATOM    585 HG13 VAL    42       9.414   8.651 -12.044  1.00  0.00           H  
ATOM    586  CG2 VAL    42       7.664   9.955 -10.358  1.00  0.00           C  
ATOM    587 HG21 VAL    42       6.730   9.662 -10.837  1.00  0.00           H  
ATOM    588 HG22 VAL    42       7.411  10.563  -9.489  1.00  0.00           H  
ATOM    589 HG23 VAL    42       7.991   8.960 -10.055  1.00  0.00           H  
ATOM    590  C   VAL    42       9.554  12.252  -9.669  1.00  0.00           C  
ATOM    591  O   VAL    42       9.232  13.339 -10.152  1.00  0.00           O  
ATOM    592  N   SER    43       9.621  12.084  -8.374  1.00  0.00           N  
ATOM    593  H   SER    43       9.779  11.116  -8.135  1.00  0.00           H  
ATOM    594  CA  SER    43       9.128  12.978  -7.328  1.00  0.00           C  
ATOM    595  HA  SER    43       8.507  13.744  -7.793  1.00  0.00           H  
ATOM    596  CB  SER    43       8.253  12.064  -6.430  1.00  0.00           C  
ATOM    597  HB2 SER    43       8.906  11.463  -5.797  1.00  0.00           H  
ATOM    598  HB3 SER    43       7.738  11.362  -7.085  1.00  0.00           H  
ATOM    599  OG  SER    43       7.433  12.928  -5.652  1.00  0.00           O  
ATOM    600  HG  SER    43       7.098  12.437  -4.899  1.00  0.00           H  
ATOM    601  C   SER    43      10.187  13.681  -6.456  1.00  0.00           C  
ATOM    602  O   SER    43      11.380  13.373  -6.470  1.00  0.00           O  
ATOM    603  N   ASN    44       9.648  14.583  -5.600  1.00  0.00           N  
ATOM    604  H   ASN    44       8.651  14.742  -5.606  1.00  0.00           H  
ATOM    605  CA  ASN    44      10.523  15.485  -4.799  1.00  0.00           C  
ATOM    606  HA  ASN    44      11.564  15.162  -4.783  1.00  0.00           H  
ATOM    607  CB  ASN    44      10.669  16.820  -5.479  1.00  0.00           C  
ATOM    608  HB2 ASN    44       9.696  17.263  -5.691  1.00  0.00           H  
ATOM    609  HB3 ASN    44      11.230  17.471  -4.808  1.00  0.00           H  
ATOM    610  CG  ASN    44      11.544  16.696  -6.750  1.00  0.00           C  
ATOM    611  OD1 ASN    44      11.047  16.565  -7.873  1.00  0.00           O  
ATOM    612  ND2 ASN    44      12.802  16.849  -6.466  1.00  0.00           N  
ATOM    613 HD21 ASN    44      13.012  16.867  -5.479  1.00  0.00           H  
ATOM    614 HD22 ASN    44      13.454  17.122  -7.188  1.00  0.00           H  
ATOM    615  C   ASN    44      10.046  15.706  -3.362  1.00  0.00           C  
ATOM    616  O   ASN    44       9.046  16.416  -3.185  1.00  0.00           O  
ATOM    617  N   PRO    45      10.825  15.329  -2.290  1.00  0.00           N  
ATOM    618  CD  PRO    45      10.599  15.941  -1.003  1.00  0.00           C  
ATOM    619  HD2 PRO    45       9.651  15.510  -0.682  1.00  0.00           H  
ATOM    620  HD3 PRO    45      10.626  17.030  -1.029  1.00  0.00           H  
ATOM    621  CG  PRO    45      11.819  15.507  -0.205  1.00  0.00           C  
ATOM    622  HG2 PRO    45      12.506  16.342  -0.343  1.00  0.00           H  
ATOM    623  HG3 PRO    45      11.566  15.323   0.839  1.00  0.00           H  
ATOM    624  CB  PRO    45      12.366  14.272  -0.942  1.00  0.00           C  
ATOM    625  HB2 PRO    45      11.847  13.444  -0.459  1.00  0.00           H  
ATOM    626  HB3 PRO    45      13.452  14.198  -0.884  1.00  0.00           H  
ATOM    627  CA  PRO    45      11.882  14.397  -2.322  1.00  0.00           C  
ATOM    628  HA  PRO    45      12.670  14.767  -2.977  1.00  0.00           H  
ATOM    629  C   PRO    45      11.429  13.019  -2.970  1.00  0.00           C  
ATOM    630  O   PRO    45      10.267  12.731  -3.170  1.00  0.00           O  
ATOM    631  N   PRO    46      12.425  12.199  -3.298  1.00  0.00           N  
ATOM    632  CD  PRO    46      13.817  12.543  -2.995  1.00  0.00           C  
ATOM    633  HD2 PRO    46      14.011  13.512  -3.454  1.00  0.00           H  
ATOM    634  HD3 PRO    46      14.097  12.522  -1.942  1.00  0.00           H  
ATOM    635  CG  PRO    46      14.685  11.484  -3.623  1.00  0.00           C  
ATOM    636  HG2 PRO    46      15.565  11.218  -3.038  1.00  0.00           H  
ATOM    637  HG3 PRO    46      15.099  11.853  -4.561  1.00  0.00           H  
ATOM    638  CB  PRO    46      13.808  10.286  -4.009  1.00  0.00           C  
ATOM    639  HB2 PRO    46      13.978   9.585  -3.192  1.00  0.00           H  
ATOM    640  HB3 PRO    46      14.171   9.766  -4.895  1.00  0.00           H  
ATOM    641  CA  PRO    46      12.429  10.999  -4.133  1.00  0.00           C  
ATOM    642  HA  PRO    46      12.313  11.292  -5.176  1.00  0.00           H  
ATOM    643  C   PRO    46      11.275  10.020  -3.972  1.00  0.00           C  
ATOM    644  O   PRO    46      10.567   9.565  -4.936  1.00  0.00           O  
ATOM    645  N   GLY    47      10.893   9.684  -2.703  1.00  0.00           N  
ATOM    646  H   GLY    47      11.532  10.077  -2.026  1.00  0.00           H  
ATOM    647  CA  GLY    47       9.766   8.836  -2.348  1.00  0.00           C  
ATOM    648  HA2 GLY    47       9.563   8.139  -3.161  1.00  0.00           H  
ATOM    649  HA3 GLY    47      10.110   8.252  -1.493  1.00  0.00           H  
ATOM    650  C   GLY    47       8.411   9.467  -2.043  1.00  0.00           C  
ATOM    651  O   GLY    47       7.519   8.813  -1.546  1.00  0.00           O  
ATOM    652  N   ALA    48       8.343  10.778  -2.250  1.00  0.00           N  
ATOM    653  H   ALA    48       9.126  11.327  -2.574  1.00  0.00           H  
ATOM    654  CA  ALA    48       7.173  11.584  -1.795  1.00  0.00           C  
ATOM    655  HA  ALA    48       6.828  11.149  -0.857  1.00  0.00           H  
ATOM    656  CB  ALA    48       7.542  13.083  -1.639  1.00  0.00           C  
ATOM    657  HB1 ALA    48       8.395  13.081  -0.960  1.00  0.00           H  
ATOM    658  HB2 ALA    48       7.713  13.560  -2.604  1.00  0.00           H  
ATOM    659  HB3 ALA    48       6.687  13.558  -1.158  1.00  0.00           H  
ATOM    660  C   ALA    48       6.060  11.482  -2.838  1.00  0.00           C  
ATOM    661  O   ALA    48       6.330  11.206  -4.016  1.00  0.00           O  
ATOM    662  N   HID    49       4.815  11.872  -2.455  1.00  0.00           N  
ATOM    663  H   HID    49       4.695  12.184  -1.503  1.00  0.00           H  
ATOM    664  CA  HID    49       3.557  12.003  -3.179  1.00  0.00           C  
ATOM    665  HA  HID    49       3.343  11.053  -3.668  1.00  0.00           H  
ATOM    666  CB  HID    49       2.381  12.369  -2.201  1.00  0.00           C  
ATOM    667  HB2 HID    49       2.498  13.368  -1.781  1.00  0.00           H  
ATOM    668  HB3 HID    49       2.316  11.644  -1.389  1.00  0.00           H  
ATOM    669  CG  HID    49       1.100  12.216  -2.851  1.00  0.00           C  
ATOM    670  ND1 HID    49       0.449  11.034  -2.992  1.00  0.00           N  
ATOM    671  HD1 HID    49       0.734  10.137  -2.625  1.00  0.00           H  
ATOM    672  CE1 HID    49      -0.761  11.417  -3.503  1.00  0.00           C  
ATOM    673  HE1 HID    49      -1.545  10.685  -3.627  1.00  0.00           H  
ATOM    674  NE2 HID    49      -0.752  12.702  -3.929  1.00  0.00           N  
ATOM    675  CD2 HID    49       0.448  13.286  -3.476  1.00  0.00           C  
ATOM    676  HD2 HID    49       0.776  14.307  -3.599  1.00  0.00           H  
ATOM    677  C   HID    49       3.610  13.026  -4.345  1.00  0.00           C  
ATOM    678  O   HID    49       3.847  14.215  -4.108  1.00  0.00           O  
ATOM    679  N   VAL    50       3.511  12.542  -5.584  1.00  0.00           N  
ATOM    680  H   VAL    50       3.116  11.616  -5.672  1.00  0.00           H  
ATOM    681  CA  VAL    50       3.927  13.300  -6.815  1.00  0.00           C  
ATOM    682  HA  VAL    50       4.958  13.553  -6.568  1.00  0.00           H  
ATOM    683  CB  VAL    50       3.776  12.452  -8.084  1.00  0.00           C  
ATOM    684  HB  VAL    50       2.741  12.111  -8.099  1.00  0.00           H  
ATOM    685  CG1 VAL    50       4.097  13.240  -9.370  1.00  0.00           C  
ATOM    686 HG11 VAL    50       5.083  13.696  -9.287  1.00  0.00           H  
ATOM    687 HG12 VAL    50       3.292  13.942  -9.590  1.00  0.00           H  
ATOM    688 HG13 VAL    50       3.978  12.504 -10.165  1.00  0.00           H  
ATOM    689  CG2 VAL    50       4.703  11.267  -8.046  1.00  0.00           C  
ATOM    690 HG21 VAL    50       4.375  10.591  -7.256  1.00  0.00           H  
ATOM    691 HG22 VAL    50       4.758  10.687  -8.967  1.00  0.00           H  
ATOM    692 HG23 VAL    50       5.615  11.633  -7.576  1.00  0.00           H  
ATOM    693  C   VAL    50       3.197  14.650  -7.038  1.00  0.00           C  
ATOM    694  O   VAL    50       3.744  15.635  -7.456  1.00  0.00           O  
ATOM    695  N   LYS    51       1.866  14.656  -6.753  1.00  0.00           N  
ATOM    696  H   LYS    51       1.431  13.807  -6.422  1.00  0.00           H  
ATOM    697  CA  LYS    51       1.137  15.892  -6.710  1.00  0.00           C  
ATOM    698  HA  LYS    51       1.162  16.299  -7.721  1.00  0.00           H  
ATOM    699  CB  LYS    51      -0.338  15.610  -6.347  1.00  0.00           C  
ATOM    700  HB2 LYS    51      -0.355  15.268  -5.312  1.00  0.00           H  
ATOM    701  HB3 LYS    51      -0.756  14.871  -7.030  1.00  0.00           H  
ATOM    702  CG  LYS    51      -1.346  16.824  -6.477  1.00  0.00           C  
ATOM    703  HG2 LYS    51      -2.247  16.390  -6.043  1.00  0.00           H  
ATOM    704  HG3 LYS    51      -0.919  17.672  -5.941  1.00  0.00           H  
ATOM    705  CD  LYS    51      -1.677  17.367  -7.914  1.00  0.00           C  
ATOM    706  HD2 LYS    51      -1.788  16.514  -8.584  1.00  0.00           H  
ATOM    707  HD3 LYS    51      -0.891  17.996  -8.332  1.00  0.00           H  
ATOM    708  CE  LYS    51      -2.869  18.278  -7.973  1.00  0.00           C  
ATOM    709  HE2 LYS    51      -2.834  18.697  -8.979  1.00  0.00           H  
ATOM    710  HE3 LYS    51      -3.736  17.619  -8.018  1.00  0.00           H  
ATOM    711  NZ  LYS    51      -2.923  19.231  -6.836  1.00  0.00           N  
ATOM    712  HZ1 LYS    51      -2.928  18.768  -5.938  1.00  0.00           H  
ATOM    713  HZ2 LYS    51      -3.715  19.852  -6.924  1.00  0.00           H  
ATOM    714  HZ3 LYS    51      -2.059  19.754  -6.815  1.00  0.00           H  
ATOM    715  C   LYS    51       1.622  17.060  -5.824  1.00  0.00           C  
ATOM    716  O   LYS    51       1.418  18.259  -6.069  1.00  0.00           O  
ATOM    717  N   ASN    52       2.514  16.722  -4.843  1.00  0.00           N  
ATOM    718  H   ASN    52       2.590  15.732  -4.660  1.00  0.00           H  
ATOM    719  CA  ASN    52       3.302  17.663  -4.038  1.00  0.00           C  
ATOM    720  HA  ASN    52       2.580  18.402  -3.692  1.00  0.00           H  
ATOM    721  CB  ASN    52       3.928  16.994  -2.803  1.00  0.00           C  
ATOM    722  HB2 ASN    52       4.573  16.192  -3.161  1.00  0.00           H  
ATOM    723  HB3 ASN    52       4.500  17.728  -2.236  1.00  0.00           H  
ATOM    724  CG  ASN    52       2.978  16.306  -1.856  1.00  0.00           C  
ATOM    725  OD1 ASN    52       1.755  16.316  -2.141  1.00  0.00           O  
ATOM    726  ND2 ASN    52       3.465  15.594  -0.797  1.00  0.00           N  
ATOM    727 HD21 ASN    52       4.457  15.595  -0.611  1.00  0.00           H  
ATOM    728 HD22 ASN    52       2.811  15.069  -0.233  1.00  0.00           H  
ATOM    729  C   ASN    52       4.322  18.594  -4.753  1.00  0.00           C  
ATOM    730  O   ASN    52       4.636  19.646  -4.231  1.00  0.00           O  
ATOM    731  N   ILE    53       4.801  18.277  -5.962  1.00  0.00           N  
ATOM    732  H   ILE    53       4.548  17.389  -6.370  1.00  0.00           H  
ATOM    733  CA  ILE    53       5.722  19.092  -6.782  1.00  0.00           C  
ATOM    734  HA  ILE    53       6.646  19.306  -6.245  1.00  0.00           H  
ATOM    735  CB  ILE    53       6.091  18.320  -8.074  1.00  0.00           C  
ATOM    736  HB  ILE    53       5.154  18.052  -8.562  1.00  0.00           H  
ATOM    737  CG2 ILE    53       6.857  19.240  -8.980  1.00  0.00           C  
ATOM    738 HG21 ILE    53       6.287  20.092  -9.352  1.00  0.00           H  
ATOM    739 HG22 ILE    53       7.724  19.551  -8.397  1.00  0.00           H  
ATOM    740 HG23 ILE    53       7.297  18.641  -9.777  1.00  0.00           H  
ATOM    741  CG1 ILE    53       7.010  17.140  -7.681  1.00  0.00           C  
ATOM    742 HG12 ILE    53       8.020  17.523  -7.534  1.00  0.00           H  
ATOM    743 HG13 ILE    53       6.695  16.597  -6.790  1.00  0.00           H  
ATOM    744  CD1 ILE    53       6.962  16.131  -8.861  1.00  0.00           C  
ATOM    745 HD11 ILE    53       5.913  15.899  -9.042  1.00  0.00           H  
ATOM    746 HD12 ILE    53       7.287  16.585  -9.797  1.00  0.00           H  
ATOM    747 HD13 ILE    53       7.547  15.215  -8.782  1.00  0.00           H  
ATOM    748  C   ILE    53       5.191  20.557  -7.040  1.00  0.00           C  
ATOM    749  O   ILE    53       4.039  20.803  -7.387  1.00  0.00           O  
ATOM    750  N   GLU    54       6.098  21.538  -6.924  1.00  0.00           N  
ATOM    751  H   GLU    54       7.052  21.218  -6.830  1.00  0.00           H  
ATOM    752  CA  GLU    54       5.785  22.965  -6.926  1.00  0.00           C  
ATOM    753  HA  GLU    54       4.778  23.073  -6.523  1.00  0.00           H  
ATOM    754  CB  GLU    54       6.717  23.727  -6.011  1.00  0.00           C  
ATOM    755  HB2 GLU    54       6.252  24.677  -5.746  1.00  0.00           H  
ATOM    756  HB3 GLU    54       6.912  23.325  -5.017  1.00  0.00           H  
ATOM    757  CG  GLU    54       8.025  24.204  -6.714  1.00  0.00           C  
ATOM    758  HG2 GLU    54       7.808  24.635  -7.691  1.00  0.00           H  
ATOM    759  HG3 GLU    54       8.368  25.093  -6.185  1.00  0.00           H  
ATOM    760  CD  GLU    54       9.071  23.083  -6.700  1.00  0.00           C  
ATOM    761  OE1 GLU    54      10.275  23.523  -6.757  1.00  0.00           O  
ATOM    762  OE2 GLU    54       8.774  21.875  -6.771  1.00  0.00           O  
ATOM    763  C   GLU    54       5.654  23.685  -8.296  1.00  0.00           C  
ATOM    764  O   GLU    54       5.502  24.921  -8.406  1.00  0.00           O  
ATOM    765  N   ASP    55       5.499  22.923  -9.361  1.00  0.00           N  
ATOM    766  H   ASP    55       5.382  21.930  -9.217  1.00  0.00           H  
ATOM    767  CA  ASP    55       5.447  23.491 -10.723  1.00  0.00           C  
ATOM    768  HA  ASP    55       4.943  24.454 -10.640  1.00  0.00           H  
ATOM    769  CB  ASP    55       6.930  23.636 -11.217  1.00  0.00           C  
ATOM    770  HB2 ASP    55       7.483  22.733 -10.960  1.00  0.00           H  
ATOM    771  HB3 ASP    55       7.444  24.432 -10.679  1.00  0.00           H  
ATOM    772  CG  ASP    55       7.074  23.887 -12.702  1.00  0.00           C  
ATOM    773  OD1 ASP    55       7.659  23.073 -13.417  1.00  0.00           O  
ATOM    774  OD2 ASP    55       6.517  24.898 -13.192  1.00  0.00           O  
ATOM    775  C   ASP    55       4.608  22.577 -11.684  1.00  0.00           C  
ATOM    776  O   ASP    55       4.960  21.357 -11.888  1.00  0.00           O  
ATOM    777  N   PRO    56       3.497  23.083 -12.303  1.00  0.00           N  
ATOM    778  CD  PRO    56       2.838  24.397 -12.137  1.00  0.00           C  
ATOM    779  HD2 PRO    56       2.280  24.443 -11.201  1.00  0.00           H  
ATOM    780  HD3 PRO    56       3.580  25.190 -12.038  1.00  0.00           H  
ATOM    781  CG  PRO    56       1.995  24.639 -13.329  1.00  0.00           C  
ATOM    782  HG2 PRO    56       2.598  25.056 -14.136  1.00  0.00           H  
ATOM    783  HG3 PRO    56       1.146  25.282 -13.096  1.00  0.00           H  
ATOM    784  CB  PRO    56       1.617  23.190 -13.790  1.00  0.00           C  
ATOM    785  HB2 PRO    56       1.611  23.205 -14.880  1.00  0.00           H  
ATOM    786  HB3 PRO    56       0.688  22.884 -13.309  1.00  0.00           H  
ATOM    787  CA  PRO    56       2.655  22.248 -13.312  1.00  0.00           C  
ATOM    788  HA  PRO    56       2.257  21.418 -12.727  1.00  0.00           H  
ATOM    789  C   PRO    56       3.516  21.589 -14.372  1.00  0.00           C  
ATOM    790  O   PRO    56       3.207  20.465 -14.686  1.00  0.00           O  
ATOM    791  N   ASP    57       4.491  22.306 -15.002  1.00  0.00           N  
ATOM    792  H   ASP    57       4.600  23.253 -14.667  1.00  0.00           H  
ATOM    793  CA  ASP    57       5.300  21.655 -16.118  1.00  0.00           C  
ATOM    794  HA  ASP    57       4.606  21.456 -16.934  1.00  0.00           H  
ATOM    795  CB  ASP    57       6.230  22.766 -16.686  1.00  0.00           C  
ATOM    796  HB2 ASP    57       6.959  23.134 -15.963  1.00  0.00           H  
ATOM    797  HB3 ASP    57       6.752  22.304 -17.524  1.00  0.00           H  
ATOM    798  CG  ASP    57       5.494  23.950 -17.221  1.00  0.00           C  
ATOM    799  OD1 ASP    57       6.090  24.988 -17.392  1.00  0.00           O  
ATOM    800  OD2 ASP    57       4.270  23.841 -17.530  1.00  0.00           O  
ATOM    801  C   ASP    57       6.001  20.392 -15.592  1.00  0.00           C  
ATOM    802  O   ASP    57       6.057  19.323 -16.252  1.00  0.00           O  
ATOM    803  N   SER    58       6.640  20.458 -14.406  1.00  0.00           N  
ATOM    804  H   SER    58       6.555  21.331 -13.906  1.00  0.00           H  
ATOM    805  CA  SER    58       7.425  19.365 -13.865  1.00  0.00           C  
ATOM    806  HA  SER    58       7.921  18.945 -14.740  1.00  0.00           H  
ATOM    807  CB  SER    58       8.476  19.836 -12.851  1.00  0.00           C  
ATOM    808  HB2 SER    58       8.113  20.234 -11.903  1.00  0.00           H  
ATOM    809  HB3 SER    58       9.158  19.064 -12.493  1.00  0.00           H  
ATOM    810  OG  SER    58       9.357  20.851 -13.416  1.00  0.00           O  
ATOM    811  HG  SER    58       8.889  21.688 -13.457  1.00  0.00           H  
ATOM    812  C   SER    58       6.634  18.254 -13.277  1.00  0.00           C  
ATOM    813  O   SER    58       6.959  17.100 -13.595  1.00  0.00           O  
ATOM    814  N   ARG    59       5.548  18.549 -12.518  1.00  0.00           N  
ATOM    815  H   ARG    59       5.348  19.534 -12.420  1.00  0.00           H  
ATOM    816  CA  ARG    59       4.546  17.575 -12.163  1.00  0.00           C  
ATOM    817  HA  ARG    59       4.957  16.752 -11.579  1.00  0.00           H  
ATOM    818  CB  ARG    59       3.438  18.394 -11.424  1.00  0.00           C  
ATOM    819  HB2 ARG    59       3.857  19.061 -10.671  1.00  0.00           H  
ATOM    820  HB3 ARG    59       2.908  18.976 -12.179  1.00  0.00           H  
ATOM    821  CG  ARG    59       2.370  17.482 -10.736  1.00  0.00           C  
ATOM    822  HG2 ARG    59       1.722  16.951 -11.434  1.00  0.00           H  
ATOM    823  HG3 ARG    59       2.729  16.615 -10.180  1.00  0.00           H  
ATOM    824  CD  ARG    59       1.654  18.351  -9.758  1.00  0.00           C  
ATOM    825  HD2 ARG    59       0.943  17.668  -9.293  1.00  0.00           H  
ATOM    826  HD3 ARG    59       2.355  18.682  -8.993  1.00  0.00           H  
ATOM    827  NE  ARG    59       0.915  19.491 -10.432  1.00  0.00           N  
ATOM    828  HE  ARG    59       0.314  19.198 -11.189  1.00  0.00           H  
ATOM    829  CZ  ARG    59       0.900  20.756 -10.178  1.00  0.00           C  
ATOM    830  NH1 ARG    59       1.687  21.354  -9.311  1.00  0.00           N  
ATOM    831 HH11 ARG    59       2.572  20.920  -9.087  1.00  0.00           H  
ATOM    832 HH12 ARG    59       1.530  22.304  -9.006  1.00  0.00           H  
ATOM    833  NH2 ARG    59       0.009  21.486 -10.764  1.00  0.00           N  
ATOM    834 HH21 ARG    59      -0.455  21.112 -11.579  1.00  0.00           H  
ATOM    835 HH22 ARG    59      -0.219  22.425 -10.470  1.00  0.00           H  
ATOM    836  C   ARG    59       3.893  16.873 -13.385  1.00  0.00           C  
ATOM    837  O   ARG    59       3.580  15.684 -13.349  1.00  0.00           O  
ATOM    838  N   SER    60       3.688  17.562 -14.479  1.00  0.00           N  
ATOM    839  H   SER    60       3.962  18.524 -14.344  1.00  0.00           H  
ATOM    840  CA  SER    60       3.062  17.007 -15.728  1.00  0.00           C  
ATOM    841  HA  SER    60       2.088  16.549 -15.558  1.00  0.00           H  
ATOM    842  CB  SER    60       2.858  18.113 -16.739  1.00  0.00           C  
ATOM    843  HB2 SER    60       2.129  18.744 -16.230  1.00  0.00           H  
ATOM    844  HB3 SER    60       3.810  18.625 -16.881  1.00  0.00           H  
ATOM    845  OG  SER    60       2.236  17.667 -17.950  1.00  0.00           O  
ATOM    846  HG  SER    60       2.288  18.444 -18.511  1.00  0.00           H  
ATOM    847  C   SER    60       3.974  15.977 -16.412  1.00  0.00           C  
ATOM    848  O   SER    60       3.507  14.941 -16.772  1.00  0.00           O  
ATOM    849  N   LEU    61       5.229  16.330 -16.514  1.00  0.00           N  
ATOM    850  H   LEU    61       5.543  17.279 -16.366  1.00  0.00           H  
ATOM    851  CA  LEU    61       6.168  15.382 -16.968  1.00  0.00           C  
ATOM    852  HA  LEU    61       6.032  15.132 -18.020  1.00  0.00           H  
ATOM    853  CB  LEU    61       7.510  16.118 -17.116  1.00  0.00           C  
ATOM    854  HB2 LEU    61       7.414  16.819 -17.945  1.00  0.00           H  
ATOM    855  HB3 LEU    61       7.643  16.666 -16.183  1.00  0.00           H  
ATOM    856  CG  LEU    61       8.714  15.232 -17.129  1.00  0.00           C  
ATOM    857  HG  LEU    61       8.302  14.224 -17.172  1.00  0.00           H  
ATOM    858  CD1 LEU    61       9.558  15.356 -18.415  1.00  0.00           C  
ATOM    859 HD11 LEU    61      10.477  14.806 -18.216  1.00  0.00           H  
ATOM    860 HD12 LEU    61       9.713  16.417 -18.609  1.00  0.00           H  
ATOM    861 HD13 LEU    61       9.101  14.922 -19.305  1.00  0.00           H  
ATOM    862  CD2 LEU    61       9.658  15.353 -15.877  1.00  0.00           C  
ATOM    863 HD21 LEU    61      10.106  16.340 -15.763  1.00  0.00           H  
ATOM    864 HD22 LEU    61      10.478  14.637 -15.826  1.00  0.00           H  
ATOM    865 HD23 LEU    61       8.990  15.170 -15.035  1.00  0.00           H  
ATOM    866  C   LEU    61       6.223  14.190 -16.046  1.00  0.00           C  
ATOM    867  O   LEU    61       6.182  13.071 -16.541  1.00  0.00           O  
ATOM    868  N   ALA    62       6.361  14.337 -14.744  1.00  0.00           N  
ATOM    869  H   ALA    62       6.673  15.231 -14.391  1.00  0.00           H  
ATOM    870  CA  ALA    62       6.403  13.283 -13.719  1.00  0.00           C  
ATOM    871  HA  ALA    62       7.357  12.766 -13.822  1.00  0.00           H  
ATOM    872  CB  ALA    62       6.476  14.077 -12.472  1.00  0.00           C  
ATOM    873  HB1 ALA    62       6.681  13.329 -11.706  1.00  0.00           H  
ATOM    874  HB2 ALA    62       5.579  14.675 -12.311  1.00  0.00           H  
ATOM    875  HB3 ALA    62       7.376  14.690 -12.430  1.00  0.00           H  
ATOM    876  C   ALA    62       5.249  12.314 -13.812  1.00  0.00           C  
ATOM    877  O   ALA    62       5.393  11.097 -13.743  1.00  0.00           O  
ATOM    878  N   GLN    63       4.052  12.863 -14.094  1.00  0.00           N  
ATOM    879  H   GLN    63       3.958  13.868 -14.093  1.00  0.00           H  
ATOM    880  CA  GLN    63       2.851  12.077 -14.229  1.00  0.00           C  
ATOM    881  HA  GLN    63       2.735  11.465 -13.334  1.00  0.00           H  
ATOM    882  CB  GLN    63       1.694  13.061 -14.240  1.00  0.00           C  
ATOM    883  HB2 GLN    63       2.102  13.922 -14.769  1.00  0.00           H  
ATOM    884  HB3 GLN    63       0.754  12.759 -14.702  1.00  0.00           H  
ATOM    885  CG  GLN    63       1.204  13.517 -12.818  1.00  0.00           C  
ATOM    886  HG2 GLN    63       1.993  13.910 -12.177  1.00  0.00           H  
ATOM    887  HG3 GLN    63       0.778  12.696 -12.241  1.00  0.00           H  
ATOM    888  CD  GLN    63       0.091  14.542 -12.911  1.00  0.00           C  
ATOM    889  OE1 GLN    63      -0.218  15.163 -13.881  1.00  0.00           O  
ATOM    890  NE2 GLN    63      -0.617  14.727 -11.851  1.00  0.00           N  
ATOM    891 HE21 GLN    63      -0.525  14.063 -11.095  1.00  0.00           H  
ATOM    892 HE22 GLN    63      -1.482  15.195 -12.079  1.00  0.00           H  
ATOM    893  C   GLN    63       2.832  11.178 -15.413  1.00  0.00           C  
ATOM    894  O   GLN    63       2.818   9.936 -15.327  1.00  0.00           O  
ATOM    895  N   ARG    64       3.216  11.758 -16.571  1.00  0.00           N  
ATOM    896  H   ARG    64       3.185  12.760 -16.690  1.00  0.00           H  
ATOM    897  CA  ARG    64       3.409  11.080 -17.908  1.00  0.00           C  
ATOM    898  HA  ARG    64       2.514  10.484 -18.086  1.00  0.00           H  
ATOM    899  CB  ARG    64       3.554  12.190 -18.984  1.00  0.00           C  
ATOM    900  HB2 ARG    64       4.047  13.098 -18.638  1.00  0.00           H  
ATOM    901  HB3 ARG    64       4.200  11.790 -19.766  1.00  0.00           H  
ATOM    902  CG  ARG    64       2.329  12.570 -19.800  1.00  0.00           C  
ATOM    903  HG2 ARG    64       1.993  11.701 -20.366  1.00  0.00           H  
ATOM    904  HG3 ARG    64       2.654  13.267 -20.573  1.00  0.00           H  
ATOM    905  CD  ARG    64       1.125  13.290 -19.080  1.00  0.00           C  
ATOM    906  HD2 ARG    64       1.514  13.968 -18.321  1.00  0.00           H  
ATOM    907  HD3 ARG    64       0.597  13.855 -19.849  1.00  0.00           H  
ATOM    908  NE  ARG    64       0.182  12.368 -18.461  1.00  0.00           N  
ATOM    909  HE  ARG    64       0.266  11.369 -18.588  1.00  0.00           H  
ATOM    910  CZ  ARG    64      -0.721  12.736 -17.594  1.00  0.00           C  
ATOM    911  NH1 ARG    64      -0.882  13.976 -17.256  1.00  0.00           N  
ATOM    912 HH11 ARG    64      -0.487  14.766 -17.747  1.00  0.00           H  
ATOM    913 HH12 ARG    64      -1.586  14.170 -16.557  1.00  0.00           H  
ATOM    914  NH2 ARG    64      -1.343  11.869 -16.800  1.00  0.00           N  
ATOM    915 HH21 ARG    64      -1.108  10.899 -16.957  1.00  0.00           H  
ATOM    916 HH22 ARG    64      -1.827  12.243 -15.995  1.00  0.00           H  
ATOM    917  C   ARG    64       4.635  10.147 -17.930  1.00  0.00           C  
ATOM    918  O   ARG    64       4.786   9.250 -18.743  1.00  0.00           O  
ATOM    919  N   ALA    65       5.571  10.323 -16.940  1.00  0.00           N  
ATOM    920  H   ALA    65       5.559  11.117 -16.315  1.00  0.00           H  
ATOM    921  CA  ALA    65       6.705   9.447 -16.790  1.00  0.00           C  
ATOM    922  HA  ALA    65       7.042   9.101 -17.768  1.00  0.00           H  
ATOM    923  CB  ALA    65       7.884  10.165 -16.101  1.00  0.00           C  
ATOM    924  HB1 ALA    65       8.814   9.625 -16.273  1.00  0.00           H  
ATOM    925  HB2 ALA    65       8.029  11.176 -16.483  1.00  0.00           H  
ATOM    926  HB3 ALA    65       7.642  10.138 -15.038  1.00  0.00           H  
ATOM    927  C   ALA    65       6.269   8.196 -15.971  1.00  0.00           C  
ATOM    928  O   ALA    65       6.842   7.127 -16.111  1.00  0.00           O  
ATOM    929  N   SER    66       5.527   8.466 -14.885  1.00  0.00           N  
ATOM    930  H   SER    66       5.224   9.425 -14.793  1.00  0.00           H  
ATOM    931  CA  SER    66       5.172   7.405 -13.928  1.00  0.00           C  
ATOM    932  HA  SER    66       6.018   6.742 -13.748  1.00  0.00           H  
ATOM    933  CB  SER    66       4.736   7.981 -12.527  1.00  0.00           C  
ATOM    934  HB2 SER    66       4.466   7.134 -11.896  1.00  0.00           H  
ATOM    935  HB3 SER    66       5.586   8.428 -12.011  1.00  0.00           H  
ATOM    936  OG  SER    66       3.654   8.827 -12.571  1.00  0.00           O  
ATOM    937  HG  SER    66       3.930   9.522 -13.174  1.00  0.00           H  
ATOM    938  C   SER    66       4.046   6.473 -14.529  1.00  0.00           C  
ATOM    939  O   SER    66       4.040   5.318 -14.175  1.00  0.00           O  
ATOM    940  N   GLU    67       3.105   6.950 -15.392  1.00  0.00           N  
ATOM    941  H   GLU    67       3.105   7.924 -15.662  1.00  0.00           H  
ATOM    942  CA  GLU    67       2.012   6.098 -15.745  1.00  0.00           C  
ATOM    943  HA  GLU    67       1.699   5.606 -14.824  1.00  0.00           H  
ATOM    944  CB  GLU    67       0.876   6.978 -16.192  1.00  0.00           C  
ATOM    945  HB2 GLU    67      -0.057   6.430 -16.326  1.00  0.00           H  
ATOM    946  HB3 GLU    67       0.757   7.733 -15.415  1.00  0.00           H  
ATOM    947  CG  GLU    67       1.216   7.718 -17.486  1.00  0.00           C  
ATOM    948  HG2 GLU    67       1.187   7.003 -18.307  1.00  0.00           H  
ATOM    949  HG3 GLU    67       2.226   8.123 -17.547  1.00  0.00           H  
ATOM    950  CD  GLU    67       0.209   8.874 -17.721  1.00  0.00           C  
ATOM    951  OE1 GLU    67       0.220   9.549 -18.805  1.00  0.00           O  
ATOM    952  OE2 GLU    67      -0.615   9.204 -16.820  1.00  0.00           O  
ATOM    953  C   GLU    67       2.285   4.969 -16.755  1.00  0.00           C  
ATOM    954  O   GLU    67       1.524   4.032 -16.881  1.00  0.00           O  
ATOM    955  N   GLY    68       3.472   5.019 -17.498  1.00  0.00           N  
ATOM    956  H   GLY    68       4.009   5.863 -17.358  1.00  0.00           H  
ATOM    957  CA  GLY    68       3.962   4.123 -18.565  1.00  0.00           C  
ATOM    958  HA2 GLY    68       4.731   4.687 -19.094  1.00  0.00           H  
ATOM    959  HA3 GLY    68       4.515   3.283 -18.147  1.00  0.00           H  
ATOM    960  C   GLY    68       2.862   3.780 -19.584  1.00  0.00           C  
ATOM    961  O   GLY    68       2.298   4.705 -20.153  1.00  0.00           O  
ATOM    962  N   PRO    69       2.534   2.487 -19.881  1.00  0.00           N  
ATOM    963  CD  PRO    69       3.081   1.355 -19.139  1.00  0.00           C  
ATOM    964  HD2 PRO    69       4.125   1.213 -19.418  1.00  0.00           H  
ATOM    965  HD3 PRO    69       3.000   1.487 -18.060  1.00  0.00           H  
ATOM    966  CG  PRO    69       2.241   0.131 -19.563  1.00  0.00           C  
ATOM    967  HG2 PRO    69       1.494   0.021 -18.777  1.00  0.00           H  
ATOM    968  HG3 PRO    69       2.792  -0.789 -19.757  1.00  0.00           H  
ATOM    969  CB  PRO    69       1.463   0.550 -20.756  1.00  0.00           C  
ATOM    970  HB2 PRO    69       0.415   0.250 -20.764  1.00  0.00           H  
ATOM    971  HB3 PRO    69       1.990   0.165 -21.629  1.00  0.00           H  
ATOM    972  CA  PRO    69       1.519   2.091 -20.849  1.00  0.00           C  
ATOM    973  HA  PRO    69       1.780   2.352 -21.875  1.00  0.00           H  
ATOM    974  C   PRO    69       0.123   2.617 -20.410  1.00  0.00           C  
ATOM    975  O   PRO    69      -0.799   2.727 -21.219  1.00  0.00           O  
ATOM    976  N   GLY    70      -0.111   3.005 -19.110  1.00  0.00           N  
ATOM    977  H   GLY    70       0.684   2.980 -18.488  1.00  0.00           H  
ATOM    978  CA  GLY    70      -1.399   3.540 -18.550  1.00  0.00           C  
ATOM    979  HA2 GLY    70      -1.256   3.655 -17.476  1.00  0.00           H  
ATOM    980  HA3 GLY    70      -2.231   2.882 -18.803  1.00  0.00           H  
ATOM    981  C   GLY    70      -1.782   4.877 -19.126  1.00  0.00           C  
ATOM    982  O   GLY    70      -2.875   5.395 -18.755  1.00  0.00           O  
ATOM    983  N   ALA    71      -1.064   5.426 -20.080  1.00  0.00           N  
ATOM    984  H   ALA    71      -0.248   4.904 -20.365  1.00  0.00           H  
ATOM    985  CA  ALA    71      -1.212   6.712 -20.717  1.00  0.00           C  
ATOM    986  HA  ALA    71      -1.141   7.411 -19.884  1.00  0.00           H  
ATOM    987  CB  ALA    71       0.060   6.900 -21.594  1.00  0.00           C  
ATOM    988  HB1 ALA    71       0.088   6.155 -22.390  1.00  0.00           H  
ATOM    989  HB2 ALA    71      -0.037   7.778 -22.233  1.00  0.00           H  
ATOM    990  HB3 ALA    71       0.989   6.996 -21.031  1.00  0.00           H  
ATOM    991  C   ALA    71      -2.543   6.914 -21.490  1.00  0.00           C  
ATOM    992  O   ALA    71      -3.093   6.021 -22.101  1.00  0.00           O  
ATOM    993  N   GLY    72      -3.084   8.163 -21.646  1.00  0.00           N  
ATOM    994  H   GLY    72      -2.631   8.942 -21.192  1.00  0.00           H  
ATOM    995  CA  GLY    72      -4.272   8.518 -22.413  1.00  0.00           C  
ATOM    996  HA2 GLY    72      -4.479   9.582 -22.301  1.00  0.00           H  
ATOM    997  HA3 GLY    72      -4.149   8.421 -23.492  1.00  0.00           H  
ATOM    998  C   GLY    72      -5.518   7.767 -21.954  1.00  0.00           C  
ATOM    999  O   GLY    72      -5.756   7.650 -20.767  1.00  0.00           O  
ATOM   1000  N   ALA    73      -6.342   7.209 -22.874  1.00  0.00           N  
ATOM   1001  H   ALA    73      -6.225   7.299 -23.873  1.00  0.00           H  
ATOM   1002  CA  ALA    73      -7.590   6.548 -22.585  1.00  0.00           C  
ATOM   1003  HA  ALA    73      -8.087   7.337 -22.021  1.00  0.00           H  
ATOM   1004  CB  ALA    73      -8.301   6.288 -23.900  1.00  0.00           C  
ATOM   1005  HB1 ALA    73      -8.450   7.228 -24.431  1.00  0.00           H  
ATOM   1006  HB2 ALA    73      -7.658   5.615 -24.467  1.00  0.00           H  
ATOM   1007  HB3 ALA    73      -9.270   5.807 -23.772  1.00  0.00           H  
ATOM   1008  C   ALA    73      -7.498   5.199 -21.841  1.00  0.00           C  
ATOM   1009  O   ALA    73      -8.521   4.603 -21.462  1.00  0.00           O  
ATOM   1010  N   ALA    74      -6.325   4.698 -21.438  1.00  0.00           N  
ATOM   1011  H   ALA    74      -5.490   5.074 -21.864  1.00  0.00           H  
ATOM   1012  CA  ALA    74      -6.121   3.506 -20.525  1.00  0.00           C  
ATOM   1013  HA  ALA    74      -6.770   2.680 -20.817  1.00  0.00           H  
ATOM   1014  CB  ALA    74      -4.630   3.076 -20.785  1.00  0.00           C  
ATOM   1015  HB1 ALA    74      -4.378   2.271 -20.095  1.00  0.00           H  
ATOM   1016  HB2 ALA    74      -4.508   2.759 -21.821  1.00  0.00           H  
ATOM   1017  HB3 ALA    74      -3.956   3.893 -20.526  1.00  0.00           H  
ATOM   1018  C   ALA    74      -6.501   3.923 -19.073  1.00  0.00           C  
ATOM   1019  O   ALA    74      -7.069   3.144 -18.369  1.00  0.00           O  
ATOM   1020  N   THR    75      -6.298   5.231 -18.707  1.00  0.00           N  
ATOM   1021  H   THR    75      -5.884   5.858 -19.383  1.00  0.00           H  
ATOM   1022  CA  THR    75      -6.728   5.749 -17.444  1.00  0.00           C  
ATOM   1023  HA  THR    75      -6.597   4.977 -16.685  1.00  0.00           H  
ATOM   1024  CB  THR    75      -5.665   6.780 -16.987  1.00  0.00           C  
ATOM   1025  HB  THR    75      -5.486   7.563 -17.725  1.00  0.00           H  
ATOM   1026  CG2 THR    75      -5.953   7.241 -15.525  1.00  0.00           C  
ATOM   1027 HG21 THR    75      -5.070   7.856 -15.352  1.00  0.00           H  
ATOM   1028 HG22 THR    75      -6.863   7.840 -15.513  1.00  0.00           H  
ATOM   1029 HG23 THR    75      -5.925   6.362 -14.881  1.00  0.00           H  
ATOM   1030  OG1 THR    75      -4.435   6.077 -16.854  1.00  0.00           O  
ATOM   1031  HG1 THR    75      -4.173   5.754 -17.719  1.00  0.00           H  
ATOM   1032  C   THR    75      -8.184   6.294 -17.422  1.00  0.00           C  
ATOM   1033  O   THR    75      -8.592   6.997 -18.397  1.00  0.00           O  
ATOM   1034  N   VAL    76      -9.029   6.067 -16.366  1.00  0.00           N  
ATOM   1035  H   VAL    76      -8.713   5.500 -15.592  1.00  0.00           H  
ATOM   1036  CA  VAL    76     -10.426   6.352 -16.277  1.00  0.00           C  
ATOM   1037  HA  VAL    76     -10.900   6.218 -17.249  1.00  0.00           H  
ATOM   1038  CB  VAL    76     -11.222   5.371 -15.459  1.00  0.00           C  
ATOM   1039  HB  VAL    76     -10.862   4.388 -15.764  1.00  0.00           H  
ATOM   1040  CG1 VAL    76     -10.987   5.552 -13.963  1.00  0.00           C  
ATOM   1041 HG11 VAL    76      -9.916   5.632 -13.772  1.00  0.00           H  
ATOM   1042 HG12 VAL    76     -11.383   4.726 -13.372  1.00  0.00           H  
ATOM   1043 HG13 VAL    76     -11.325   6.490 -13.522  1.00  0.00           H  
ATOM   1044  CG2 VAL    76     -12.821   5.368 -15.543  1.00  0.00           C  
ATOM   1045 HG21 VAL    76     -13.113   5.197 -16.579  1.00  0.00           H  
ATOM   1046 HG22 VAL    76     -13.134   4.582 -14.855  1.00  0.00           H  
ATOM   1047 HG23 VAL    76     -13.322   6.287 -15.239  1.00  0.00           H  
ATOM   1048  C   VAL    76     -10.578   7.848 -15.873  1.00  0.00           C  
ATOM   1049  O   VAL    76      -9.652   8.290 -15.238  1.00  0.00           O  
ATOM   1050  N   ASN    77     -11.688   8.544 -16.239  1.00  0.00           N  
ATOM   1051  H   ASN    77     -12.239   8.216 -17.020  1.00  0.00           H  
ATOM   1052  CA  ASN    77     -11.946   9.985 -15.812  1.00  0.00           C  
ATOM   1053  HA  ASN    77     -11.469  10.080 -14.836  1.00  0.00           H  
ATOM   1054  CB  ASN    77     -11.259  10.912 -16.791  1.00  0.00           C  
ATOM   1055  HB2 ASN    77     -10.402  10.386 -17.211  1.00  0.00           H  
ATOM   1056  HB3 ASN    77     -11.865  11.074 -17.682  1.00  0.00           H  
ATOM   1057  CG  ASN    77     -10.874  12.187 -16.194  1.00  0.00           C  
ATOM   1058  OD1 ASN    77      -9.786  12.317 -15.693  1.00  0.00           O  
ATOM   1059  ND2 ASN    77     -11.774  13.165 -16.110  1.00  0.00           N  
ATOM   1060 HD21 ASN    77     -12.593  13.001 -16.678  1.00  0.00           H  
ATOM   1061 HD22 ASN    77     -11.447  13.975 -15.603  1.00  0.00           H  
ATOM   1062  C   ASN    77     -13.446  10.388 -15.495  1.00  0.00           C  
ATOM   1063  O   ASN    77     -13.690  11.051 -14.487  1.00  0.00           O  
ATOM   1064  N   SER    78     -14.401   9.747 -16.143  1.00  0.00           N  
ATOM   1065  H   SER    78     -14.137   8.961 -16.720  1.00  0.00           H  
ATOM   1066  CA  SER    78     -15.819   9.827 -15.692  1.00  0.00           C  
ATOM   1067  HA  SER    78     -16.029  10.863 -15.425  1.00  0.00           H  
ATOM   1068  CB  SER    78     -16.744   9.468 -16.888  1.00  0.00           C  
ATOM   1069  HB2 SER    78     -16.524  10.236 -17.630  1.00  0.00           H  
ATOM   1070  HB3 SER    78     -16.461   8.473 -17.234  1.00  0.00           H  
ATOM   1071  OG  SER    78     -18.084   9.391 -16.619  1.00  0.00           O  
ATOM   1072  HG  SER    78     -18.536   9.492 -17.460  1.00  0.00           H  
ATOM   1073  C   SER    78     -16.080   8.897 -14.532  1.00  0.00           C  
ATOM   1074  O   SER    78     -15.863   7.660 -14.594  1.00  0.00           O  
ATOM   1075  N   PRO    79     -16.772   9.427 -13.509  1.00  0.00           N  
ATOM   1076  CD  PRO    79     -17.448  10.774 -13.491  1.00  0.00           C  
ATOM   1077  HD2 PRO    79     -16.747  11.592 -13.325  1.00  0.00           H  
ATOM   1078  HD3 PRO    79     -18.060  10.997 -14.364  1.00  0.00           H  
ATOM   1079  CG  PRO    79     -18.318  10.872 -12.313  1.00  0.00           C  
ATOM   1080  HG2 PRO    79     -19.332  10.891 -12.713  1.00  0.00           H  
ATOM   1081  HG3 PRO    79     -18.027  11.712 -11.682  1.00  0.00           H  
ATOM   1082  CB  PRO    79     -18.041   9.622 -11.475  1.00  0.00           C  
ATOM   1083  HB2 PRO    79     -18.976   9.321 -11.002  1.00  0.00           H  
ATOM   1084  HB3 PRO    79     -17.294   9.817 -10.706  1.00  0.00           H  
ATOM   1085  CA  PRO    79     -17.395   8.580 -12.495  1.00  0.00           C  
ATOM   1086  HA  PRO    79     -16.623   8.001 -11.989  1.00  0.00           H  
ATOM   1087  C   PRO    79     -18.399   7.556 -13.092  1.00  0.00           C  
ATOM   1088  O   PRO    79     -18.540   6.555 -12.387  1.00  0.00           O  
ATOM   1089  N   GLY    80     -19.067   7.836 -14.255  1.00  0.00           N  
ATOM   1090  H   GLY    80     -18.725   8.613 -14.803  1.00  0.00           H  
ATOM   1091  CA  GLY    80     -19.997   6.984 -14.976  1.00  0.00           C  
ATOM   1092  HA2 GLY    80     -20.346   7.515 -15.861  1.00  0.00           H  
ATOM   1093  HA3 GLY    80     -20.829   6.791 -14.299  1.00  0.00           H  
ATOM   1094  C   GLY    80     -19.444   5.610 -15.332  1.00  0.00           C  
ATOM   1095  O   GLY    80     -20.018   4.620 -14.886  1.00  0.00           O  
ATOM   1096  N   ALA    81     -18.294   5.595 -15.974  1.00  0.00           N  
ATOM   1097  H   ALA    81     -18.088   6.450 -16.470  1.00  0.00           H  
ATOM   1098  CA  ALA    81     -17.475   4.482 -16.351  1.00  0.00           C  
ATOM   1099  HA  ALA    81     -17.996   3.825 -17.047  1.00  0.00           H  
ATOM   1100  CB  ALA    81     -16.219   5.027 -17.109  1.00  0.00           C  
ATOM   1101  HB1 ALA    81     -15.762   5.739 -16.422  1.00  0.00           H  
ATOM   1102  HB2 ALA    81     -15.418   4.289 -17.168  1.00  0.00           H  
ATOM   1103  HB3 ALA    81     -16.449   5.458 -18.084  1.00  0.00           H  
ATOM   1104  C   ALA    81     -17.152   3.635 -15.133  1.00  0.00           C  
ATOM   1105  O   ALA    81     -17.393   2.408 -15.183  1.00  0.00           O  
ATOM   1106  N   VAL    82     -16.700   4.210 -14.017  1.00  0.00           N  
ATOM   1107  H   VAL    82     -16.677   5.216 -14.100  1.00  0.00           H  
ATOM   1108  CA  VAL    82     -16.298   3.524 -12.766  1.00  0.00           C  
ATOM   1109  HA  VAL    82     -15.582   2.739 -13.012  1.00  0.00           H  
ATOM   1110  CB  VAL    82     -15.579   4.431 -11.759  1.00  0.00           C  
ATOM   1111  HB  VAL    82     -16.335   5.166 -11.482  1.00  0.00           H  
ATOM   1112  CG1 VAL    82     -15.248   3.672 -10.503  1.00  0.00           C  
ATOM   1113 HG11 VAL    82     -16.128   3.397  -9.921  1.00  0.00           H  
ATOM   1114 HG12 VAL    82     -14.565   4.310  -9.942  1.00  0.00           H  
ATOM   1115 HG13 VAL    82     -14.872   2.661 -10.658  1.00  0.00           H  
ATOM   1116  CG2 VAL    82     -14.445   5.213 -12.325  1.00  0.00           C  
ATOM   1117 HG21 VAL    82     -14.282   6.039 -11.633  1.00  0.00           H  
ATOM   1118 HG22 VAL    82     -14.737   5.527 -13.327  1.00  0.00           H  
ATOM   1119 HG23 VAL    82     -13.639   4.482 -12.393  1.00  0.00           H  
ATOM   1120  C   VAL    82     -17.494   2.846 -12.182  1.00  0.00           C  
ATOM   1121  O   VAL    82     -17.297   1.660 -11.831  1.00  0.00           O  
ATOM   1122  N   LYS    83     -18.732   3.483 -12.150  1.00  0.00           N  
ATOM   1123  H   LYS    83     -18.745   4.420 -12.526  1.00  0.00           H  
ATOM   1124  CA  LYS    83     -20.026   2.979 -11.639  1.00  0.00           C  
ATOM   1125  HA  LYS    83     -19.828   2.410 -10.730  1.00  0.00           H  
ATOM   1126  CB  LYS    83     -20.891   4.233 -11.241  1.00  0.00           C  
ATOM   1127  HB2 LYS    83     -20.373   5.030 -10.708  1.00  0.00           H  
ATOM   1128  HB3 LYS    83     -21.340   4.727 -12.102  1.00  0.00           H  
ATOM   1129  CG  LYS    83     -22.103   4.034 -10.235  1.00  0.00           C  
ATOM   1130  HG2 LYS    83     -22.723   3.199 -10.559  1.00  0.00           H  
ATOM   1131  HG3 LYS    83     -21.636   3.822  -9.273  1.00  0.00           H  
ATOM   1132  CD  LYS    83     -23.011   5.268 -10.059  1.00  0.00           C  
ATOM   1133  HD2 LYS    83     -23.450   5.575 -11.008  1.00  0.00           H  
ATOM   1134  HD3 LYS    83     -22.390   6.111  -9.755  1.00  0.00           H  
ATOM   1135  CE  LYS    83     -24.130   5.085  -9.030  1.00  0.00           C  
ATOM   1136  HE2 LYS    83     -24.929   4.442  -9.400  1.00  0.00           H  
ATOM   1137  HE3 LYS    83     -23.762   4.606  -8.122  1.00  0.00           H  
ATOM   1138  NZ  LYS    83     -24.709   6.401  -8.640  1.00  0.00           N  
ATOM   1139  HZ1 LYS    83     -24.212   6.931  -7.939  1.00  0.00           H  
ATOM   1140  HZ2 LYS    83     -25.057   6.912  -9.438  1.00  0.00           H  
ATOM   1141  HZ3 LYS    83     -25.442   6.112  -8.008  1.00  0.00           H  
ATOM   1142  C   LYS    83     -20.710   1.953 -12.621  1.00  0.00           C  
ATOM   1143  O   LYS    83     -21.900   1.653 -12.552  1.00  0.00           O  
ATOM   1144  N   SER    84     -19.940   1.513 -13.650  1.00  0.00           N  
ATOM   1145  H   SER    84     -19.082   2.030 -13.783  1.00  0.00           H  
ATOM   1146  CA  SER    84     -20.323   0.620 -14.698  1.00  0.00           C  
ATOM   1147  HA  SER    84     -21.176   0.054 -14.324  1.00  0.00           H  
ATOM   1148  CB  SER    84     -20.832   1.384 -15.986  1.00  0.00           C  
ATOM   1149  HB2 SER    84     -21.733   1.918 -15.686  1.00  0.00           H  
ATOM   1150  HB3 SER    84     -21.204   0.631 -16.681  1.00  0.00           H  
ATOM   1151  OG  SER    84     -19.856   2.214 -16.489  1.00  0.00           O  
ATOM   1152  HG  SER    84     -19.903   3.045 -16.010  1.00  0.00           H  
ATOM   1153  C   SER    84     -19.178  -0.403 -15.022  1.00  0.00           C  
ATOM   1154  O   SER    84     -19.089  -1.085 -16.044  1.00  0.00           O  
ATOM   1155  N   GLY    85     -18.266  -0.563 -14.069  1.00  0.00           N  
ATOM   1156  H   GLY    85     -18.285  -0.031 -13.211  1.00  0.00           H  
ATOM   1157  CA  GLY    85     -17.121  -1.482 -14.061  1.00  0.00           C  
ATOM   1158  HA2 GLY    85     -16.484  -1.274 -13.201  1.00  0.00           H  
ATOM   1159  HA3 GLY    85     -17.449  -2.460 -13.710  1.00  0.00           H  
ATOM   1160  C   GLY    85     -16.347  -1.548 -15.343  1.00  0.00           C  
ATOM   1161  O   GLY    85     -15.910  -2.671 -15.605  1.00  0.00           O  
ATOM   1162  N   GLU    86     -16.146  -0.470 -16.099  1.00  0.00           N  
ATOM   1163  H   GLU    86     -16.549   0.419 -15.839  1.00  0.00           H  
ATOM   1164  CA  GLU    86     -15.177  -0.472 -17.234  1.00  0.00           C  
ATOM   1165  HA  GLU    86     -15.622  -1.138 -17.972  1.00  0.00           H  
ATOM   1166  CB  GLU    86     -15.246   0.987 -17.712  1.00  0.00           C  
ATOM   1167  HB2 GLU    86     -16.169   1.263 -18.221  1.00  0.00           H  
ATOM   1168  HB3 GLU    86     -15.029   1.567 -16.814  1.00  0.00           H  
ATOM   1169  CG  GLU    86     -14.153   1.366 -18.741  1.00  0.00           C  
ATOM   1170  HG2 GLU    86     -13.159   1.343 -18.295  1.00  0.00           H  
ATOM   1171  HG3 GLU    86     -14.253   2.430 -18.956  1.00  0.00           H  
ATOM   1172  CD  GLU    86     -14.058   0.528 -19.997  1.00  0.00           C  
ATOM   1173  OE1 GLU    86     -14.670  -0.586 -20.096  1.00  0.00           O  
ATOM   1174  OE2 GLU    86     -13.354   0.979 -20.919  1.00  0.00           O  
ATOM   1175  C   GLU    86     -13.714  -0.901 -16.900  1.00  0.00           C  
ATOM   1176  O   GLU    86     -13.090  -0.481 -15.884  1.00  0.00           O  
ATOM   1177  N   ARG    87     -13.094  -1.751 -17.719  1.00  0.00           N  
ATOM   1178  H   ARG    87     -13.595  -2.049 -18.544  1.00  0.00           H  
ATOM   1179  CA  ARG    87     -11.690  -2.138 -17.622  1.00  0.00           C  
ATOM   1180  HA  ARG    87     -11.380  -2.447 -16.623  1.00  0.00           H  
ATOM   1181  CB  ARG    87     -11.498  -3.364 -18.536  1.00  0.00           C  
ATOM   1182  HB2 ARG    87     -12.024  -3.117 -19.458  1.00  0.00           H  
ATOM   1183  HB3 ARG    87     -12.068  -4.235 -18.215  1.00  0.00           H  
ATOM   1184  CG  ARG    87     -10.105  -3.900 -18.721  1.00  0.00           C  
ATOM   1185  HG2 ARG    87      -9.501  -3.194 -19.290  1.00  0.00           H  
ATOM   1186  HG3 ARG    87      -9.626  -3.990 -17.746  1.00  0.00           H  
ATOM   1187  CD  ARG    87      -9.973  -5.321 -19.409  1.00  0.00           C  
ATOM   1188  HD2 ARG    87     -10.669  -5.997 -18.912  1.00  0.00           H  
ATOM   1189  HD3 ARG    87     -10.438  -5.060 -20.359  1.00  0.00           H  
ATOM   1190  NE  ARG    87      -8.581  -5.850 -19.546  1.00  0.00           N  
ATOM   1191  HE  ARG    87      -8.284  -5.939 -20.508  1.00  0.00           H  
ATOM   1192  CZ  ARG    87      -7.771  -6.362 -18.666  1.00  0.00           C  
ATOM   1193  NH1 ARG    87      -8.093  -6.539 -17.414  1.00  0.00           N  
ATOM   1194 HH11 ARG    87      -9.025  -6.292 -17.111  1.00  0.00           H  
ATOM   1195 HH12 ARG    87      -7.391  -6.680 -16.703  1.00  0.00           H  
ATOM   1196  NH2 ARG    87      -6.593  -6.759 -19.003  1.00  0.00           N  
ATOM   1197 HH21 ARG    87      -6.306  -6.580 -19.955  1.00  0.00           H  
ATOM   1198 HH22 ARG    87      -6.054  -7.307 -18.348  1.00  0.00           H  
ATOM   1199  C   ARG    87     -10.810  -0.929 -18.083  1.00  0.00           C  
ATOM   1200  O   ARG    87     -10.400  -0.866 -19.260  1.00  0.00           O  
ATOM   1201  N   ARG    88     -10.563   0.158 -17.243  1.00  0.00           N  
ATOM   1202  H   ARG    88     -11.158   0.036 -16.436  1.00  0.00           H  
ATOM   1203  CA  ARG    88      -9.556   1.191 -17.311  1.00  0.00           C  
ATOM   1204  HA  ARG    88      -8.875   0.897 -18.110  1.00  0.00           H  
ATOM   1205  CB  ARG    88     -10.159   2.485 -17.743  1.00  0.00           C  
ATOM   1206  HB2 ARG    88      -9.402   3.208 -17.436  1.00  0.00           H  
ATOM   1207  HB3 ARG    88     -11.093   2.721 -17.232  1.00  0.00           H  
ATOM   1208  CG  ARG    88     -10.376   2.613 -19.255  1.00  0.00           C  
ATOM   1209  HG2 ARG    88      -9.334   2.642 -19.572  1.00  0.00           H  
ATOM   1210  HG3 ARG    88     -10.955   1.774 -19.642  1.00  0.00           H  
ATOM   1211  CD  ARG    88     -11.186   3.931 -19.558  1.00  0.00           C  
ATOM   1212  HD2 ARG    88     -11.743   4.038 -18.627  1.00  0.00           H  
ATOM   1213  HD3 ARG    88     -10.498   4.771 -19.653  1.00  0.00           H  
ATOM   1214  NE  ARG    88     -11.923   3.835 -20.847  1.00  0.00           N  
ATOM   1215  HE  ARG    88     -12.345   2.930 -20.999  1.00  0.00           H  
ATOM   1216  CZ  ARG    88     -11.917   4.730 -21.808  1.00  0.00           C  
ATOM   1217  NH1 ARG    88     -12.476   4.404 -23.002  1.00  0.00           N  
ATOM   1218 HH11 ARG    88     -12.953   3.517 -23.084  1.00  0.00           H  
ATOM   1219 HH12 ARG    88     -12.197   4.960 -23.797  1.00  0.00           H  
ATOM   1220  NH2 ARG    88     -11.277   5.901 -21.682  1.00  0.00           N  
ATOM   1221 HH21 ARG    88     -10.970   6.186 -20.763  1.00  0.00           H  
ATOM   1222 HH22 ARG    88     -11.328   6.547 -22.457  1.00  0.00           H  
ATOM   1223  C   ARG    88      -8.833   1.357 -16.003  1.00  0.00           C  
ATOM   1224  O   ARG    88      -9.404   1.166 -14.922  1.00  0.00           O  
ATOM   1225  N   ALA    89      -7.602   1.741 -16.042  1.00  0.00           N  
ATOM   1226  H   ALA    89      -7.381   1.967 -17.002  1.00  0.00           H  
ATOM   1227  CA  ALA    89      -6.695   1.890 -14.926  1.00  0.00           C  
ATOM   1228  HA  ALA    89      -6.825   0.985 -14.333  1.00  0.00           H  
ATOM   1229  CB  ALA    89      -5.209   1.972 -15.348  1.00  0.00           C  
ATOM   1230  HB1 ALA    89      -4.898   2.789 -15.998  1.00  0.00           H  
ATOM   1231  HB2 ALA    89      -4.612   2.238 -14.475  1.00  0.00           H  
ATOM   1232  HB3 ALA    89      -4.856   1.051 -15.811  1.00  0.00           H  
ATOM   1233  C   ALA    89      -7.003   3.233 -14.156  1.00  0.00           C  
ATOM   1234  O   ALA    89      -7.716   4.110 -14.626  1.00  0.00           O  
ATOM   1235  N   ARG    90      -6.573   3.289 -12.903  1.00  0.00           N  
ATOM   1236  H   ARG    90      -6.153   2.452 -12.527  1.00  0.00           H  
ATOM   1237  CA  ARG    90      -6.679   4.493 -12.022  1.00  0.00           C  
ATOM   1238  HA  ARG    90      -7.533   5.067 -12.382  1.00  0.00           H  
ATOM   1239  CB  ARG    90      -6.975   3.943 -10.578  1.00  0.00           C  
ATOM   1240  HB2 ARG    90      -6.117   3.390 -10.195  1.00  0.00           H  
ATOM   1241  HB3 ARG    90      -6.991   4.781  -9.881  1.00  0.00           H  
ATOM   1242  CG  ARG    90      -8.312   3.194 -10.488  1.00  0.00           C  
ATOM   1243  HG2 ARG    90      -9.146   3.887 -10.599  1.00  0.00           H  
ATOM   1244  HG3 ARG    90      -8.298   2.418 -11.254  1.00  0.00           H  
ATOM   1245  CD  ARG    90      -8.578   2.558  -9.128  1.00  0.00           C  
ATOM   1246  HD2 ARG    90      -9.472   1.934  -9.124  1.00  0.00           H  
ATOM   1247  HD3 ARG    90      -7.845   1.810  -8.822  1.00  0.00           H  
ATOM   1248  NE  ARG    90      -8.627   3.441  -7.976  1.00  0.00           N  
ATOM   1249  HE  ARG    90      -8.440   4.394  -8.253  1.00  0.00           H  
ATOM   1250  CZ  ARG    90      -9.000   3.232  -6.766  1.00  0.00           C  
ATOM   1251  NH1 ARG    90      -9.205   1.977  -6.368  1.00  0.00           N  
ATOM   1252 HH11 ARG    90      -9.368   1.240  -7.039  1.00  0.00           H  
ATOM   1253 HH12 ARG    90      -9.522   1.740  -5.438  1.00  0.00           H  
ATOM   1254  NH2 ARG    90      -9.007   4.131  -5.841  1.00  0.00           N  
ATOM   1255 HH21 ARG    90      -9.189   5.089  -6.106  1.00  0.00           H  
ATOM   1256 HH22 ARG    90      -9.153   3.858  -4.879  1.00  0.00           H  
ATOM   1257  C   ARG    90      -5.387   5.474 -12.016  1.00  0.00           C  
ATOM   1258  O   ARG    90      -4.367   4.893 -12.237  1.00  0.00           O  
ATOM   1259  N   PRO    91      -5.534   6.751 -11.671  1.00  0.00           N  
ATOM   1260  CD  PRO    91      -6.846   7.491 -11.451  1.00  0.00           C  
ATOM   1261  HD2 PRO    91      -7.319   7.193 -10.516  1.00  0.00           H  
ATOM   1262  HD3 PRO    91      -7.637   7.363 -12.190  1.00  0.00           H  
ATOM   1263  CG  PRO    91      -6.422   8.937 -11.360  1.00  0.00           C  
ATOM   1264  HG2 PRO    91      -7.020   9.488 -10.634  1.00  0.00           H  
ATOM   1265  HG3 PRO    91      -6.541   9.531 -12.266  1.00  0.00           H  
ATOM   1266  CB  PRO    91      -4.942   8.998 -11.091  1.00  0.00           C  
ATOM   1267  HB2 PRO    91      -4.887   9.003 -10.003  1.00  0.00           H  
ATOM   1268  HB3 PRO    91      -4.574   9.935 -11.508  1.00  0.00           H  
ATOM   1269  CA  PRO    91      -4.454   7.701 -11.820  1.00  0.00           C  
ATOM   1270  HA  PRO    91      -4.254   7.892 -12.875  1.00  0.00           H  
ATOM   1271  C   PRO    91      -3.107   7.154 -11.175  1.00  0.00           C  
ATOM   1272  O   PRO    91      -3.124   6.763 -10.010  1.00  0.00           O  
ATOM   1273  N   GLY    92      -2.039   7.177 -12.001  1.00  0.00           N  
ATOM   1274  H   GLY    92      -2.013   7.584 -12.925  1.00  0.00           H  
ATOM   1275  CA  GLY    92      -0.752   6.579 -11.583  1.00  0.00           C  
ATOM   1276  HA2 GLY    92      -0.058   7.169 -12.180  1.00  0.00           H  
ATOM   1277  HA3 GLY    92      -0.681   6.790 -10.516  1.00  0.00           H  
ATOM   1278  C   GLY    92      -0.524   5.051 -11.711  1.00  0.00           C  
ATOM   1279  O   GLY    92       0.428   4.563 -11.069  1.00  0.00           O  
ATOM   1280  N   THR    93      -1.480   4.323 -12.332  1.00  0.00           N  
ATOM   1281  H   THR    93      -2.313   4.852 -12.545  1.00  0.00           H  
ATOM   1282  CA  THR    93      -1.481   2.816 -12.459  1.00  0.00           C  
ATOM   1283  HA  THR    93      -0.523   2.358 -12.211  1.00  0.00           H  
ATOM   1284  CB  THR    93      -2.455   2.181 -11.518  1.00  0.00           C  
ATOM   1285  HB  THR    93      -2.158   1.133 -11.537  1.00  0.00           H  
ATOM   1286  CG2 THR    93      -2.385   2.639 -10.036  1.00  0.00           C  
ATOM   1287 HG21 THR    93      -3.155   2.103  -9.482  1.00  0.00           H  
ATOM   1288 HG22 THR    93      -2.462   3.719  -9.916  1.00  0.00           H  
ATOM   1289 HG23 THR    93      -1.450   2.376  -9.543  1.00  0.00           H  
ATOM   1290  OG1 THR    93      -3.801   2.254 -11.876  1.00  0.00           O  
ATOM   1291  HG1 THR    93      -3.868   3.203 -12.003  1.00  0.00           H  
ATOM   1292  C   THR    93      -1.731   2.464 -13.920  1.00  0.00           C  
ATOM   1293  O   THR    93      -2.161   3.353 -14.731  1.00  0.00           O  
ATOM   1294  N   TYR    94      -1.323   1.214 -14.272  1.00  0.00           N  
ATOM   1295  H   TYR    94      -0.831   0.613 -13.627  1.00  0.00           H  
ATOM   1296  CA  TYR    94      -1.664   0.556 -15.650  1.00  0.00           C  
ATOM   1297  HA  TYR    94      -2.519   1.118 -16.025  1.00  0.00           H  
ATOM   1298  CB  TYR    94      -0.476   0.651 -16.524  1.00  0.00           C  
ATOM   1299  HB2 TYR    94      -0.428   1.690 -16.850  1.00  0.00           H  
ATOM   1300  HB3 TYR    94      -0.693   0.129 -17.456  1.00  0.00           H  
ATOM   1301  CG  TYR    94       0.816   0.182 -15.980  1.00  0.00           C  
ATOM   1302  CD1 TYR    94       1.284  -1.094 -16.178  1.00  0.00           C  
ATOM   1303  HD1 TYR    94       0.702  -1.780 -16.777  1.00  0.00           H  
ATOM   1304  CE1 TYR    94       2.484  -1.586 -15.580  1.00  0.00           C  
ATOM   1305  HE1 TYR    94       2.797  -2.594 -15.808  1.00  0.00           H  
ATOM   1306  CZ  TYR    94       3.241  -0.725 -14.800  1.00  0.00           C  
ATOM   1307  OH  TYR    94       4.468  -1.145 -14.375  1.00  0.00           O  
ATOM   1308  HH  TYR    94       4.718  -2.016 -14.690  1.00  0.00           H  
ATOM   1309  CE2 TYR    94       2.845   0.596 -14.647  1.00  0.00           C  
ATOM   1310  HE2 TYR    94       3.581   1.283 -14.254  1.00  0.00           H  
ATOM   1311  CD2 TYR    94       1.641   1.021 -15.251  1.00  0.00           C  
ATOM   1312  HD2 TYR    94       1.342   2.055 -15.166  1.00  0.00           H  
ATOM   1313  C   TYR    94      -2.086  -0.898 -15.451  1.00  0.00           C  
ATOM   1314  O   TYR    94      -1.767  -1.563 -14.475  1.00  0.00           O  
ATOM   1315  N   LEU    95      -2.869  -1.415 -16.394  1.00  0.00           N  
ATOM   1316  H   LEU    95      -2.938  -0.912 -17.267  1.00  0.00           H  
ATOM   1317  CA  LEU    95      -3.518  -2.738 -16.368  1.00  0.00           C  
ATOM   1318  HA  LEU    95      -3.901  -2.957 -15.371  1.00  0.00           H  
ATOM   1319  CB  LEU    95      -4.780  -2.877 -17.205  1.00  0.00           C  
ATOM   1320  HB2 LEU    95      -5.087  -3.922 -17.207  1.00  0.00           H  
ATOM   1321  HB3 LEU    95      -4.424  -2.676 -18.216  1.00  0.00           H  
ATOM   1322  CG  LEU    95      -5.964  -1.927 -16.965  1.00  0.00           C  
ATOM   1323  HG  LEU    95      -5.690  -0.872 -16.939  1.00  0.00           H  
ATOM   1324  CD1 LEU    95      -7.036  -2.149 -18.009  1.00  0.00           C  
ATOM   1325 HD11 LEU    95      -6.644  -2.155 -19.026  1.00  0.00           H  
ATOM   1326 HD12 LEU    95      -7.524  -3.101 -17.797  1.00  0.00           H  
ATOM   1327 HD13 LEU    95      -7.792  -1.377 -17.868  1.00  0.00           H  
ATOM   1328  CD2 LEU    95      -6.702  -2.103 -15.538  1.00  0.00           C  
ATOM   1329 HD21 LEU    95      -6.926  -3.166 -15.452  1.00  0.00           H  
ATOM   1330 HD22 LEU    95      -7.713  -1.722 -15.681  1.00  0.00           H  
ATOM   1331 HD23 LEU    95      -6.164  -1.672 -14.694  1.00  0.00           H  
ATOM   1332  C   LEU    95      -2.597  -3.866 -16.743  1.00  0.00           C  
ATOM   1333  O   LEU    95      -1.848  -3.752 -17.665  1.00  0.00           O  
ATOM   1334  N   LEU    96      -2.794  -4.983 -15.974  1.00  0.00           N  
ATOM   1335  H   LEU    96      -3.397  -5.017 -15.164  1.00  0.00           H  
ATOM   1336  CA  LEU    96      -2.181  -6.241 -16.439  1.00  0.00           C  
ATOM   1337  HA  LEU    96      -1.151  -5.964 -16.665  1.00  0.00           H  
ATOM   1338  CB  LEU    96      -2.194  -7.319 -15.291  1.00  0.00           C  
ATOM   1339  HB2 LEU    96      -3.172  -7.406 -14.817  1.00  0.00           H  
ATOM   1340  HB3 LEU    96      -1.996  -8.285 -15.756  1.00  0.00           H  
ATOM   1341  CG  LEU    96      -1.173  -7.093 -14.185  1.00  0.00           C  
ATOM   1342  HG  LEU    96      -0.246  -6.703 -14.606  1.00  0.00           H  
ATOM   1343  CD1 LEU    96      -1.724  -6.153 -13.118  1.00  0.00           C  
ATOM   1344 HD11 LEU    96      -2.641  -6.560 -12.694  1.00  0.00           H  
ATOM   1345 HD12 LEU    96      -1.002  -5.979 -12.320  1.00  0.00           H  
ATOM   1346 HD13 LEU    96      -1.857  -5.192 -13.614  1.00  0.00           H  
ATOM   1347  CD2 LEU    96      -0.724  -8.399 -13.495  1.00  0.00           C  
ATOM   1348 HD21 LEU    96      -0.262  -8.361 -12.509  1.00  0.00           H  
ATOM   1349 HD22 LEU    96      -1.583  -9.066 -13.419  1.00  0.00           H  
ATOM   1350 HD23 LEU    96      -0.019  -8.818 -14.212  1.00  0.00           H  
ATOM   1351  C   LEU    96      -2.994  -6.726 -17.731  1.00  0.00           C  
ATOM   1352  O   LEU    96      -4.109  -7.277 -17.624  1.00  0.00           O  
ATOM   1353  N   GLN    97      -2.333  -6.656 -18.915  1.00  0.00           N  
ATOM   1354  H   GLN    97      -1.493  -6.101 -18.997  1.00  0.00           H  
ATOM   1355  CA  GLN    97      -2.997  -7.044 -20.133  1.00  0.00           C  
ATOM   1356  HA  GLN    97      -3.974  -6.575 -20.018  1.00  0.00           H  
ATOM   1357  CB  GLN    97      -2.252  -6.495 -21.394  1.00  0.00           C  
ATOM   1358  HB2 GLN    97      -2.992  -6.571 -22.190  1.00  0.00           H  
ATOM   1359  HB3 GLN    97      -2.036  -5.428 -21.339  1.00  0.00           H  
ATOM   1360  CG  GLN    97      -0.916  -7.142 -21.773  1.00  0.00           C  
ATOM   1361  HG2 GLN    97      -0.962  -8.228 -21.850  1.00  0.00           H  
ATOM   1362  HG3 GLN    97      -0.578  -6.695 -22.708  1.00  0.00           H  
ATOM   1363  CD  GLN    97       0.123  -6.830 -20.703  1.00  0.00           C  
ATOM   1364  OE1 GLN    97       0.560  -5.741 -20.495  1.00  0.00           O  
ATOM   1365  NE2 GLN    97       0.484  -7.706 -19.808  1.00  0.00           N  
ATOM   1366 HE21 GLN    97       0.312  -8.671 -20.050  1.00  0.00           H  
ATOM   1367 HE22 GLN    97       1.173  -7.303 -19.189  1.00  0.00           H  
ATOM   1368  C   GLN    97      -3.242  -8.540 -20.309  1.00  0.00           C  
ATOM   1369  O   GLN    97      -3.894  -8.982 -21.268  1.00  0.00           O  
ATOM   1370  N   ASP    98      -2.658  -9.337 -19.381  1.00  0.00           N  
ATOM   1371  H   ASP    98      -2.094  -8.980 -18.623  1.00  0.00           H  
ATOM   1372  CA  ASP    98      -2.706 -10.843 -19.434  1.00  0.00           C  
ATOM   1373  HA  ASP    98      -3.675 -11.269 -19.693  1.00  0.00           H  
ATOM   1374  CB  ASP    98      -1.726 -11.451 -20.456  1.00  0.00           C  
ATOM   1375  HB2 ASP    98      -2.185 -11.270 -21.428  1.00  0.00           H  
ATOM   1376  HB3 ASP    98      -1.745 -12.538 -20.382  1.00  0.00           H  
ATOM   1377  CG  ASP    98      -0.314 -10.863 -20.422  1.00  0.00           C  
ATOM   1378  OD1 ASP    98       0.230 -10.671 -19.337  1.00  0.00           O  
ATOM   1379  OD2 ASP    98       0.241 -10.678 -21.484  1.00  0.00           O  
ATOM   1380  C   ASP    98      -2.474 -11.422 -18.018  1.00  0.00           C  
ATOM   1381  O   ASP    98      -1.963 -10.735 -17.104  1.00  0.00           O  
ATOM   1382  N   GLY    99      -2.858 -12.651 -17.855  1.00  0.00           N  
ATOM   1383  H   GLY    99      -3.284 -13.103 -18.652  1.00  0.00           H  
ATOM   1384  CA  GLY    99      -2.806 -13.365 -16.615  1.00  0.00           C  
ATOM   1385  HA2 GLY    99      -2.923 -14.412 -16.892  1.00  0.00           H  
ATOM   1386  HA3 GLY    99      -1.858 -13.062 -16.172  1.00  0.00           H  
ATOM   1387  C   GLY    99      -3.978 -13.024 -15.626  1.00  0.00           C  
ATOM   1388  O   GLY    99      -4.202 -13.678 -14.657  1.00  0.00           O  
ATOM   1389  N   TYR   100      -4.768 -11.966 -15.866  1.00  0.00           N  
ATOM   1390  H   TYR   100      -4.631 -11.438 -16.715  1.00  0.00           H  
ATOM   1391  CA  TYR   100      -5.773 -11.438 -14.881  1.00  0.00           C  
ATOM   1392  HA  TYR   100      -5.342 -11.516 -13.882  1.00  0.00           H  
ATOM   1393  CB  TYR   100      -6.144  -9.938 -15.196  1.00  0.00           C  
ATOM   1394  HB2 TYR   100      -6.740  -9.449 -14.426  1.00  0.00           H  
ATOM   1395  HB3 TYR   100      -5.188  -9.421 -15.278  1.00  0.00           H  
ATOM   1396  CG  TYR   100      -6.975  -9.743 -16.514  1.00  0.00           C  
ATOM   1397  CD1 TYR   100      -6.339  -9.698 -17.770  1.00  0.00           C  
ATOM   1398  HD1 TYR   100      -5.267  -9.607 -17.867  1.00  0.00           H  
ATOM   1399  CE1 TYR   100      -7.047  -9.752 -18.964  1.00  0.00           C  
ATOM   1400  HE1 TYR   100      -6.594  -9.749 -19.945  1.00  0.00           H  
ATOM   1401  CZ  TYR   100      -8.487  -9.872 -18.874  1.00  0.00           C  
ATOM   1402  OH  TYR   100      -9.132  -9.811 -20.034  1.00  0.00           O  
ATOM   1403  HH  TYR   100     -10.087  -9.826 -19.941  1.00  0.00           H  
ATOM   1404  CE2 TYR   100      -9.148 -10.043 -17.700  1.00  0.00           C  
ATOM   1405  HE2 TYR   100     -10.219 -10.179 -17.724  1.00  0.00           H  
ATOM   1406  CD2 TYR   100      -8.410  -9.934 -16.507  1.00  0.00           C  
ATOM   1407  HD2 TYR   100      -8.921  -9.957 -15.555  1.00  0.00           H  
ATOM   1408  C   TYR   100      -7.047 -12.285 -14.810  1.00  0.00           C  
ATOM   1409  O   TYR   100      -7.852 -12.172 -13.914  1.00  0.00           O  
ATOM   1410  N   ALA   101      -7.169 -13.229 -15.743  1.00  0.00           N  
ATOM   1411  H   ALA   101      -6.708 -13.052 -16.624  1.00  0.00           H  
ATOM   1412  CA  ALA   101      -8.303 -14.145 -15.750  1.00  0.00           C  
ATOM   1413  HA  ALA   101      -8.476 -14.383 -14.700  1.00  0.00           H  
ATOM   1414  CB  ALA   101      -9.632 -13.418 -16.161  1.00  0.00           C  
ATOM   1415  HB1 ALA   101      -9.545 -13.041 -17.180  1.00  0.00           H  
ATOM   1416  HB2 ALA   101      -9.943 -12.666 -15.436  1.00  0.00           H  
ATOM   1417  HB3 ALA   101     -10.428 -14.159 -16.089  1.00  0.00           H  
ATOM   1418  C   ALA   101      -8.078 -15.407 -16.596  1.00  0.00           C  
ATOM   1419  O   ALA   101      -8.181 -15.330 -17.841  1.00  0.00           O  
ATOM   1420  N   PHE   102      -7.826 -16.594 -16.000  1.00  0.00           N  
ATOM   1421  H   PHE   102      -7.838 -16.584 -14.990  1.00  0.00           H  
ATOM   1422  CA  PHE   102      -7.727 -17.823 -16.649  1.00  0.00           C  
ATOM   1423  HA  PHE   102      -6.971 -17.729 -17.429  1.00  0.00           H  
ATOM   1424  CB  PHE   102      -7.293 -18.848 -15.646  1.00  0.00           C  
ATOM   1425  HB2 PHE   102      -8.167 -19.101 -15.046  1.00  0.00           H  
ATOM   1426  HB3 PHE   102      -6.511 -18.409 -15.027  1.00  0.00           H  
ATOM   1427  CG  PHE   102      -6.873 -20.224 -16.150  1.00  0.00           C  
ATOM   1428  CD1 PHE   102      -7.783 -21.307 -16.226  1.00  0.00           C  
ATOM   1429  HD1 PHE   102      -8.763 -21.356 -15.774  1.00  0.00           H  
ATOM   1430  CE1 PHE   102      -7.338 -22.490 -16.774  1.00  0.00           C  
ATOM   1431  HE1 PHE   102      -8.071 -23.278 -16.867  1.00  0.00           H  
ATOM   1432  CZ  PHE   102      -6.034 -22.589 -17.308  1.00  0.00           C  
ATOM   1433  HZ  PHE   102      -5.693 -23.492 -17.793  1.00  0.00           H  
ATOM   1434  CE2 PHE   102      -5.087 -21.499 -17.255  1.00  0.00           C  
ATOM   1435  HE2 PHE   102      -4.083 -21.565 -17.650  1.00  0.00           H  
ATOM   1436  CD2 PHE   102      -5.602 -20.317 -16.709  1.00  0.00           C  
ATOM   1437  HD2 PHE   102      -5.058 -19.386 -16.780  1.00  0.00           H  
ATOM   1438  C   PHE   102      -9.081 -18.187 -17.247  1.00  0.00           C  
ATOM   1439  O   PHE   102     -10.162 -17.690 -16.755  1.00  0.00           O  
ATOM   1440  N   PRO   103      -9.232 -18.998 -18.341  1.00  0.00           N  
ATOM   1441  CD  PRO   103      -8.204 -19.618 -19.115  1.00  0.00           C  
ATOM   1442  HD2 PRO   103      -8.128 -20.627 -18.712  1.00  0.00           H  
ATOM   1443  HD3 PRO   103      -7.294 -19.026 -19.013  1.00  0.00           H  
ATOM   1444  CG  PRO   103      -8.812 -19.723 -20.512  1.00  0.00           C  
ATOM   1445  HG2 PRO   103      -8.470 -20.479 -21.219  1.00  0.00           H  
ATOM   1446  HG3 PRO   103      -8.711 -18.749 -20.989  1.00  0.00           H  
ATOM   1447  CB  PRO   103     -10.305 -20.077 -20.249  1.00  0.00           C  
ATOM   1448  HB2 PRO   103     -10.910 -19.806 -21.114  1.00  0.00           H  
ATOM   1449  HB3 PRO   103     -10.400 -21.139 -20.022  1.00  0.00           H  
ATOM   1450  CA  PRO   103     -10.596 -19.326 -18.970  1.00  0.00           C  
ATOM   1451  HA  PRO   103     -11.118 -18.429 -19.300  1.00  0.00           H  
ATOM   1452  C   PRO   103     -11.538 -20.076 -18.021  1.00  0.00           C  
ATOM   1453  O   PRO   103     -11.091 -20.903 -17.187  1.00  0.00           O  
ATOM   1454  N   GLY   104     -12.814 -19.914 -18.267  1.00  0.00           N  
ATOM   1455  H   GLY   104     -13.138 -19.393 -19.070  1.00  0.00           H  
ATOM   1456  CA  GLY   104     -13.904 -20.439 -17.371  1.00  0.00           C  
ATOM   1457  HA2 GLY   104     -14.848 -20.481 -17.914  1.00  0.00           H  
ATOM   1458  HA3 GLY   104     -13.685 -21.479 -17.129  1.00  0.00           H  
ATOM   1459  C   GLY   104     -14.121 -19.639 -16.039  1.00  0.00           C  
ATOM   1460  O   GLY   104     -15.247 -19.703 -15.603  1.00  0.00           O  
ATOM   1461  N   GLU   105     -13.043 -19.246 -15.281  1.00  0.00           N  
ATOM   1462  H   GLU   105     -12.137 -19.450 -15.679  1.00  0.00           H  
ATOM   1463  CA  GLU   105     -12.992 -18.447 -14.028  1.00  0.00           C  
ATOM   1464  HA  GLU   105     -13.528 -18.980 -13.242  1.00  0.00           H  
ATOM   1465  CB  GLU   105     -11.535 -18.241 -13.598  1.00  0.00           C  
ATOM   1466  HB2 GLU   105     -11.056 -17.682 -14.402  1.00  0.00           H  
ATOM   1467  HB3 GLU   105     -11.602 -17.704 -12.652  1.00  0.00           H  
ATOM   1468  CG  GLU   105     -10.768 -19.586 -13.437  1.00  0.00           C  
ATOM   1469  HG2 GLU   105      -9.698 -19.380 -13.400  1.00  0.00           H  
ATOM   1470  HG3 GLU   105     -11.026 -20.312 -14.208  1.00  0.00           H  
ATOM   1471  CD  GLU   105     -11.067 -20.262 -12.144  1.00  0.00           C  
ATOM   1472  OE1 GLU   105     -12.120 -20.015 -11.468  1.00  0.00           O  
ATOM   1473  OE2 GLU   105     -10.222 -21.110 -11.724  1.00  0.00           O  
ATOM   1474  C   GLU   105     -13.760 -17.096 -14.250  1.00  0.00           C  
ATOM   1475  O   GLU   105     -14.178 -16.742 -15.380  1.00  0.00           O  
ATOM   1476  N   ASP   106     -13.848 -16.242 -13.261  1.00  0.00           N  
ATOM   1477  H   ASP   106     -13.516 -16.560 -12.362  1.00  0.00           H  
ATOM   1478  CA  ASP   106     -14.264 -14.861 -13.335  1.00  0.00           C  
ATOM   1479  HA  ASP   106     -14.772 -14.706 -14.287  1.00  0.00           H  
ATOM   1480  CB  ASP   106     -15.097 -14.515 -12.138  1.00  0.00           C  
ATOM   1481  HB2 ASP   106     -14.459 -14.534 -11.254  1.00  0.00           H  
ATOM   1482  HB3 ASP   106     -15.397 -13.478 -12.285  1.00  0.00           H  
ATOM   1483  CG  ASP   106     -16.366 -15.349 -11.905  1.00  0.00           C  
ATOM   1484  OD1 ASP   106     -16.828 -15.458 -10.744  1.00  0.00           O  
ATOM   1485  OD2 ASP   106     -16.989 -15.911 -12.841  1.00  0.00           O  
ATOM   1486  C   ASP   106     -13.063 -13.938 -13.427  1.00  0.00           C  
ATOM   1487  O   ASP   106     -13.052 -13.012 -14.234  1.00  0.00           O  
ATOM   1488  N   GLY   107     -12.015 -14.280 -12.587  1.00  0.00           N  
ATOM   1489  H   GLY   107     -12.027 -15.185 -12.138  1.00  0.00           H  
ATOM   1490  CA  GLY   107     -10.749 -13.508 -12.514  1.00  0.00           C  
ATOM   1491  HA2 GLY   107     -10.490 -13.378 -13.565  1.00  0.00           H  
ATOM   1492  HA3 GLY   107      -9.956 -14.114 -12.074  1.00  0.00           H  
ATOM   1493  C   GLY   107     -10.937 -12.125 -11.911  1.00  0.00           C  
ATOM   1494  O   GLY   107     -12.024 -11.779 -11.402  1.00  0.00           O  
ATOM   1495  N   MET   108     -10.015 -11.219 -12.119  1.00  0.00           N  
ATOM   1496  H   MET   108      -9.185 -11.523 -12.609  1.00  0.00           H  
ATOM   1497  CA  MET   108     -10.021  -9.775 -11.669  1.00  0.00           C  
ATOM   1498  HA  MET   108     -10.941  -9.568 -11.123  1.00  0.00           H  
ATOM   1499  CB  MET   108      -8.829  -9.495 -10.754  1.00  0.00           C  
ATOM   1500  HB2 MET   108      -7.926  -9.935 -11.177  1.00  0.00           H  
ATOM   1501  HB3 MET   108      -8.652  -8.425 -10.642  1.00  0.00           H  
ATOM   1502  CG  MET   108      -9.084 -10.085  -9.340  1.00  0.00           C  
ATOM   1503  HG2 MET   108      -9.712 -10.976  -9.362  1.00  0.00           H  
ATOM   1504  HG3 MET   108      -9.612  -9.345  -8.739  1.00  0.00           H  
ATOM   1505  SD  MET   108      -7.643 -10.649  -8.485  1.00  0.00           S  
ATOM   1506  CE  MET   108      -8.312 -10.757  -6.820  1.00  0.00           C  
ATOM   1507  HE1 MET   108      -8.617 -11.751  -6.494  1.00  0.00           H  
ATOM   1508  HE2 MET   108      -9.196 -10.125  -6.734  1.00  0.00           H  
ATOM   1509  HE3 MET   108      -7.589 -10.228  -6.198  1.00  0.00           H  
ATOM   1510  C   MET   108      -9.991  -8.834 -12.914  1.00  0.00           C  
ATOM   1511  O   MET   108      -8.950  -8.237 -13.209  1.00  0.00           O  
ATOM   1512  N   PRO   109     -11.113  -8.609 -13.615  1.00  0.00           N  
ATOM   1513  CD  PRO   109     -12.481  -8.896 -13.169  1.00  0.00           C  
ATOM   1514  HD2 PRO   109     -12.590  -9.814 -12.592  1.00  0.00           H  
ATOM   1515  HD3 PRO   109     -12.768  -8.000 -12.617  1.00  0.00           H  
ATOM   1516  CG  PRO   109     -13.244  -8.982 -14.509  1.00  0.00           C  
ATOM   1517  HG2 PRO   109     -14.307  -8.765 -14.402  1.00  0.00           H  
ATOM   1518  HG3 PRO   109     -13.027  -9.996 -14.845  1.00  0.00           H  
ATOM   1519  CB  PRO   109     -12.580  -7.877 -15.449  1.00  0.00           C  
ATOM   1520  HB2 PRO   109     -12.681  -8.133 -16.503  1.00  0.00           H  
ATOM   1521  HB3 PRO   109     -12.991  -6.888 -15.249  1.00  0.00           H  
ATOM   1522  CA  PRO   109     -11.166  -7.887 -14.950  1.00  0.00           C  
ATOM   1523  HA  PRO   109     -10.553  -8.463 -15.643  1.00  0.00           H  
ATOM   1524  C   PRO   109     -10.531  -6.470 -15.024  1.00  0.00           C  
ATOM   1525  O   PRO   109     -10.419  -5.958 -16.139  1.00  0.00           O  
ATOM   1526  N   VAL   110     -10.241  -5.825 -13.876  1.00  0.00           N  
ATOM   1527  H   VAL   110     -10.047  -6.471 -13.124  1.00  0.00           H  
ATOM   1528  CA  VAL   110      -9.777  -4.431 -13.843  1.00  0.00           C  
ATOM   1529  HA  VAL   110      -9.460  -4.145 -14.846  1.00  0.00           H  
ATOM   1530  CB  VAL   110     -11.010  -3.523 -13.451  1.00  0.00           C  
ATOM   1531  HB  VAL   110     -10.863  -2.467 -13.675  1.00  0.00           H  
ATOM   1532  CG1 VAL   110     -12.206  -3.827 -14.182  1.00  0.00           C  
ATOM   1533 HG11 VAL   110     -12.732  -4.735 -13.887  1.00  0.00           H  
ATOM   1534 HG12 VAL   110     -12.958  -3.047 -14.067  1.00  0.00           H  
ATOM   1535 HG13 VAL   110     -11.904  -4.007 -15.213  1.00  0.00           H  
ATOM   1536  CG2 VAL   110     -11.419  -3.604 -11.974  1.00  0.00           C  
ATOM   1537 HG21 VAL   110     -12.272  -2.953 -11.782  1.00  0.00           H  
ATOM   1538 HG22 VAL   110     -11.690  -4.608 -11.650  1.00  0.00           H  
ATOM   1539 HG23 VAL   110     -10.532  -3.317 -11.410  1.00  0.00           H  
ATOM   1540  C   VAL   110      -8.549  -4.292 -12.908  1.00  0.00           C  
ATOM   1541  O   VAL   110      -8.357  -3.290 -12.300  1.00  0.00           O  
ATOM   1542  N   ALA   111      -7.801  -5.361 -12.786  1.00  0.00           N  
ATOM   1543  H   ALA   111      -8.027  -6.205 -13.291  1.00  0.00           H  
ATOM   1544  CA  ALA   111      -6.555  -5.433 -11.965  1.00  0.00           C  
ATOM   1545  HA  ALA   111      -6.748  -5.113 -10.941  1.00  0.00           H  
ATOM   1546  CB  ALA   111      -6.134  -6.948 -11.788  1.00  0.00           C  
ATOM   1547  HB1 ALA   111      -6.005  -7.387 -12.778  1.00  0.00           H  
ATOM   1548  HB2 ALA   111      -5.185  -6.954 -11.252  1.00  0.00           H  
ATOM   1549  HB3 ALA   111      -6.917  -7.481 -11.248  1.00  0.00           H  
ATOM   1550  C   ALA   111      -5.382  -4.654 -12.534  1.00  0.00           C  
ATOM   1551  O   ALA   111      -5.110  -4.838 -13.725  1.00  0.00           O  
ATOM   1552  N   ALA   112      -4.678  -3.844 -11.733  1.00  0.00           N  
ATOM   1553  H   ALA   112      -4.829  -3.834 -10.735  1.00  0.00           H  
ATOM   1554  CA  ALA   112      -3.576  -2.958 -12.153  1.00  0.00           C  
ATOM   1555  HA  ALA   112      -3.230  -3.182 -13.162  1.00  0.00           H  
ATOM   1556  CB  ALA   112      -4.072  -1.498 -12.203  1.00  0.00           C  
ATOM   1557  HB1 ALA   112      -4.973  -1.512 -12.816  1.00  0.00           H  
ATOM   1558  HB2 ALA   112      -3.287  -0.882 -12.641  1.00  0.00           H  
ATOM   1559  HB3 ALA   112      -4.208  -1.032 -11.227  1.00  0.00           H  
ATOM   1560  C   ALA   112      -2.284  -3.182 -11.376  1.00  0.00           C  
ATOM   1561  O   ALA   112      -2.210  -3.880 -10.312  1.00  0.00           O  
ATOM   1562  N   MET   113      -1.200  -2.542 -11.815  1.00  0.00           N  
ATOM   1563  H   MET   113      -1.317  -1.930 -12.610  1.00  0.00           H  
ATOM   1564  CA  MET   113       0.124  -2.418 -11.173  1.00  0.00           C  
ATOM   1565  HA  MET   113       0.175  -2.435 -10.084  1.00  0.00           H  
ATOM   1566  CB  MET   113       0.947  -3.560 -11.760  1.00  0.00           C  
ATOM   1567  HB2 MET   113       1.914  -3.452 -11.269  1.00  0.00           H  
ATOM   1568  HB3 MET   113       0.580  -4.552 -11.496  1.00  0.00           H  
ATOM   1569  CG  MET   113       1.167  -3.486 -13.252  1.00  0.00           C  
ATOM   1570  HG2 MET   113       1.760  -2.578 -13.363  1.00  0.00           H  
ATOM   1571  HG3 MET   113       0.164  -3.332 -13.649  1.00  0.00           H  
ATOM   1572  SD  MET   113       2.120  -4.998 -13.916  1.00  0.00           S  
ATOM   1573  CE  MET   113       3.734  -4.893 -13.115  1.00  0.00           C  
ATOM   1574  HE1 MET   113       3.593  -5.098 -12.054  1.00  0.00           H  
ATOM   1575  HE2 MET   113       4.408  -5.611 -13.580  1.00  0.00           H  
ATOM   1576  HE3 MET   113       4.307  -3.969 -13.187  1.00  0.00           H  
ATOM   1577  C   MET   113       0.714  -1.014 -11.495  1.00  0.00           C  
ATOM   1578  O   MET   113       0.238  -0.354 -12.398  1.00  0.00           O  
ATOM   1579  N   SER   114       1.703  -0.575 -10.748  1.00  0.00           N  
ATOM   1580  H   SER   114       2.057  -1.216 -10.052  1.00  0.00           H  
ATOM   1581  CA  SER   114       2.484   0.689 -10.982  1.00  0.00           C  
ATOM   1582  HA  SER   114       2.250   1.122 -11.954  1.00  0.00           H  
ATOM   1583  CB  SER   114       2.204   1.657  -9.775  1.00  0.00           C  
ATOM   1584  HB2 SER   114       2.664   2.605 -10.055  1.00  0.00           H  
ATOM   1585  HB3 SER   114       1.148   1.922  -9.808  1.00  0.00           H  
ATOM   1586  OG  SER   114       2.701   1.205  -8.528  1.00  0.00           O  
ATOM   1587  HG  SER   114       3.445   1.778  -8.332  1.00  0.00           H  
ATOM   1588  C   SER   114       4.005   0.302 -10.934  1.00  0.00           C  
ATOM   1589  O   SER   114       4.393  -0.780 -10.512  1.00  0.00           O  
ATOM   1590  N   SER   115       4.904   1.205 -11.386  1.00  0.00           N  
ATOM   1591  H   SER   115       4.469   2.075 -11.659  1.00  0.00           H  
ATOM   1592  CA  SER   115       6.412   1.099 -11.547  1.00  0.00           C  
ATOM   1593  HA  SER   115       6.743   0.506 -10.695  1.00  0.00           H  
ATOM   1594  CB  SER   115       6.868   0.306 -12.763  1.00  0.00           C  
ATOM   1595  HB2 SER   115       6.245   0.576 -13.616  1.00  0.00           H  
ATOM   1596  HB3 SER   115       7.903   0.545 -13.005  1.00  0.00           H  
ATOM   1597  OG  SER   115       6.765  -1.051 -12.649  1.00  0.00           O  
ATOM   1598  HG  SER   115       6.184  -1.354 -13.350  1.00  0.00           H  
ATOM   1599  C   SER   115       7.042   2.504 -11.475  1.00  0.00           C  
ATOM   1600  O   SER   115       7.507   2.998 -12.548  1.00  0.00           O  
ATOM   1601  N   ASN   116       7.129   3.101 -10.303  1.00  0.00           N  
ATOM   1602  H   ASN   116       6.590   2.672  -9.565  1.00  0.00           H  
ATOM   1603  CA  ASN   116       7.946   4.260  -9.941  1.00  0.00           C  
ATOM   1604  HA  ASN   116       8.800   4.398 -10.604  1.00  0.00           H  
ATOM   1605  CB  ASN   116       6.964   5.567 -10.132  1.00  0.00           C  
ATOM   1606  HB2 ASN   116       7.530   6.498 -10.086  1.00  0.00           H  
ATOM   1607  HB3 ASN   116       6.651   5.455 -11.170  1.00  0.00           H  
ATOM   1608  CG  ASN   116       5.765   5.649  -9.221  1.00  0.00           C  
ATOM   1609  OD1 ASN   116       4.675   5.275  -9.625  1.00  0.00           O  
ATOM   1610  ND2 ASN   116       5.944   6.009  -7.980  1.00  0.00           N  
ATOM   1611 HD21 ASN   116       6.826   6.327  -7.604  1.00  0.00           H  
ATOM   1612 HD22 ASN   116       5.084   6.160  -7.473  1.00  0.00           H  
ATOM   1613  C   ASN   116       8.401   4.248  -8.456  1.00  0.00           C  
ATOM   1614  O   ASN   116       7.726   3.533  -7.696  1.00  0.00           O  
ATOM   1615  N   VAL   117       9.453   5.074  -8.151  1.00  0.00           N  
ATOM   1616  H   VAL   117      10.046   5.462  -8.871  1.00  0.00           H  
ATOM   1617  CA  VAL   117       9.905   5.162  -6.763  1.00  0.00           C  
ATOM   1618  HA  VAL   117      10.126   4.138  -6.463  1.00  0.00           H  
ATOM   1619  CB  VAL   117      11.188   5.948  -6.554  1.00  0.00           C  
ATOM   1620  HB  VAL   117      11.108   6.966  -6.934  1.00  0.00           H  
ATOM   1621  CG1 VAL   117      11.477   6.017  -5.018  1.00  0.00           C  
ATOM   1622 HG11 VAL   117      11.402   5.047  -4.527  1.00  0.00           H  
ATOM   1623 HG12 VAL   117      12.440   6.503  -4.864  1.00  0.00           H  
ATOM   1624 HG13 VAL   117      10.820   6.696  -4.473  1.00  0.00           H  
ATOM   1625  CG2 VAL   117      12.400   5.325  -7.206  1.00  0.00           C  
ATOM   1626 HG21 VAL   117      12.566   4.339  -6.772  1.00  0.00           H  
ATOM   1627 HG22 VAL   117      12.296   5.218  -8.286  1.00  0.00           H  
ATOM   1628 HG23 VAL   117      13.329   5.890  -7.128  1.00  0.00           H  
ATOM   1629  C   VAL   117       8.751   5.716  -5.980  1.00  0.00           C  
ATOM   1630  O   VAL   117       8.132   6.673  -6.408  1.00  0.00           O  
ATOM   1631  N   GLY   118       8.445   5.219  -4.826  1.00  0.00           N  
ATOM   1632  H   GLY   118       8.922   4.386  -4.510  1.00  0.00           H  
ATOM   1633  CA  GLY   118       7.316   5.707  -3.987  1.00  0.00           C  
ATOM   1634  HA2 GLY   118       7.658   5.805  -2.957  1.00  0.00           H  
ATOM   1635  HA3 GLY   118       7.013   6.689  -4.350  1.00  0.00           H  
ATOM   1636  C   GLY   118       6.132   4.756  -3.945  1.00  0.00           C  
ATOM   1637  O   GLY   118       5.239   5.109  -3.264  1.00  0.00           O  
ATOM   1638  N   GLY   119       6.128   3.687  -4.751  1.00  0.00           N  
ATOM   1639  H   GLY   119       6.984   3.526  -5.262  1.00  0.00           H  
ATOM   1640  CA  GLY   119       5.023   2.762  -4.955  1.00  0.00           C  
ATOM   1641  HA2 GLY   119       4.919   2.289  -3.978  1.00  0.00           H  
ATOM   1642  HA3 GLY   119       5.290   1.948  -5.629  1.00  0.00           H  
ATOM   1643  C   GLY   119       3.678   3.406  -5.324  1.00  0.00           C  
ATOM   1644  O   GLY   119       3.651   4.405  -6.111  1.00  0.00           O  
ATOM   1645  N   MET   120       2.551   2.806  -4.896  1.00  0.00           N  
ATOM   1646  H   MET   120       2.639   1.911  -4.437  1.00  0.00           H  
ATOM   1647  CA  MET   120       1.219   3.356  -5.122  1.00  0.00           C  
ATOM   1648  HA  MET   120       1.196   3.713  -6.152  1.00  0.00           H  
ATOM   1649  CB  MET   120       0.156   2.244  -5.024  1.00  0.00           C  
ATOM   1650  HB2 MET   120      -0.817   2.737  -5.006  1.00  0.00           H  
ATOM   1651  HB3 MET   120       0.263   1.761  -4.053  1.00  0.00           H  
ATOM   1652  CG  MET   120       0.167   1.325  -6.254  1.00  0.00           C  
ATOM   1653  HG2 MET   120       0.216   1.951  -7.145  1.00  0.00           H  
ATOM   1654  HG3 MET   120       1.082   0.742  -6.144  1.00  0.00           H  
ATOM   1655  SD  MET   120      -1.225   0.139  -6.185  1.00  0.00           S  
ATOM   1656  CE  MET   120      -0.669  -0.992  -7.501  1.00  0.00           C  
ATOM   1657  HE1 MET   120       0.399  -1.203  -7.442  1.00  0.00           H  
ATOM   1658  HE2 MET   120      -0.809  -0.474  -8.449  1.00  0.00           H  
ATOM   1659  HE3 MET   120      -1.169  -1.956  -7.403  1.00  0.00           H  
ATOM   1660  C   MET   120       0.812   4.547  -4.143  1.00  0.00           C  
ATOM   1661  O   MET   120       0.054   5.443  -4.501  1.00  0.00           O  
ATOM   1662  N   ALA   121       1.567   4.752  -3.024  1.00  0.00           N  
ATOM   1663  H   ALA   121       2.280   4.050  -2.884  1.00  0.00           H  
ATOM   1664  CA  ALA   121       1.524   5.963  -2.209  1.00  0.00           C  
ATOM   1665  HA  ALA   121       0.555   6.060  -1.720  1.00  0.00           H  
ATOM   1666  CB  ALA   121       2.609   5.751  -1.137  1.00  0.00           C  
ATOM   1667  HB1 ALA   121       2.327   5.150  -0.273  1.00  0.00           H  
ATOM   1668  HB2 ALA   121       2.831   6.751  -0.764  1.00  0.00           H  
ATOM   1669  HB3 ALA   121       3.514   5.293  -1.536  1.00  0.00           H  
ATOM   1670  C   ALA   121       1.803   7.292  -3.040  1.00  0.00           C  
ATOM   1671  O   ALA   121       1.147   8.332  -2.789  1.00  0.00           O  
ATOM   1672  N   ALA   122       2.583   7.084  -4.065  1.00  0.00           N  
ATOM   1673  H   ALA   122       2.903   6.149  -4.274  1.00  0.00           H  
ATOM   1674  CA  ALA   122       2.933   8.220  -5.041  1.00  0.00           C  
ATOM   1675  HA  ALA   122       3.609   8.969  -4.628  1.00  0.00           H  
ATOM   1676  CB  ALA   122       3.727   7.673  -6.252  1.00  0.00           C  
ATOM   1677  HB1 ALA   122       3.791   8.501  -6.957  1.00  0.00           H  
ATOM   1678  HB2 ALA   122       4.717   7.371  -5.910  1.00  0.00           H  
ATOM   1679  HB3 ALA   122       3.282   6.783  -6.695  1.00  0.00           H  
ATOM   1680  C   ALA   122       1.694   8.954  -5.602  1.00  0.00           C  
ATOM   1681  O   ALA   122       1.720  10.178  -5.776  1.00  0.00           O  
ATOM   1682  N   HID   123       0.610   8.212  -5.723  1.00  0.00           N  
ATOM   1683  H   HID   123       0.661   7.221  -5.534  1.00  0.00           H  
ATOM   1684  CA  HID   123      -0.763   8.693  -6.122  1.00  0.00           C  
ATOM   1685  HA  HID   123      -0.678   9.773  -6.242  1.00  0.00           H  
ATOM   1686  CB  HID   123      -1.080   8.277  -7.597  1.00  0.00           C  
ATOM   1687  HB2 HID   123      -1.928   8.843  -7.983  1.00  0.00           H  
ATOM   1688  HB3 HID   123      -1.333   7.223  -7.707  1.00  0.00           H  
ATOM   1689  CG  HID   123       0.114   8.568  -8.455  1.00  0.00           C  
ATOM   1690  ND1 HID   123       1.048   7.625  -8.732  1.00  0.00           N  
ATOM   1691  HD1 HID   123       1.034   6.653  -8.456  1.00  0.00           H  
ATOM   1692  CE1 HID   123       2.128   8.271  -9.173  1.00  0.00           C  
ATOM   1693  HE1 HID   123       3.131   7.879  -9.259  1.00  0.00           H  
ATOM   1694  NE2 HID   123       1.906   9.575  -9.249  1.00  0.00           N  
ATOM   1695  CD2 HID   123       0.566   9.785  -8.852  1.00  0.00           C  
ATOM   1696  HD2 HID   123       0.107  10.722  -8.573  1.00  0.00           H  
ATOM   1697  C   HID   123      -1.973   8.461  -5.206  1.00  0.00           C  
ATOM   1698  O   HID   123      -3.009   9.105  -5.450  1.00  0.00           O  
ATOM   1699  N   TRP   124      -1.874   7.669  -4.196  1.00  0.00           N  
ATOM   1700  H   TRP   124      -1.000   7.166  -4.244  1.00  0.00           H  
ATOM   1701  CA  TRP   124      -2.943   7.272  -3.317  1.00  0.00           C  
ATOM   1702  HA  TRP   124      -3.676   6.711  -3.897  1.00  0.00           H  
ATOM   1703  CB  TRP   124      -2.490   6.372  -2.223  1.00  0.00           C  
ATOM   1704  HB2 TRP   124      -3.203   5.634  -1.857  1.00  0.00           H  
ATOM   1705  HB3 TRP   124      -1.820   5.624  -2.646  1.00  0.00           H  
ATOM   1706  CG  TRP   124      -1.806   7.035  -1.082  1.00  0.00           C  
ATOM   1707  CD1 TRP   124      -1.156   8.242  -1.046  1.00  0.00           C  
ATOM   1708  HD1 TRP   124      -1.074   8.964  -1.845  1.00  0.00           H  
ATOM   1709  NE1 TRP   124      -0.464   8.327   0.158  1.00  0.00           N  
ATOM   1710  HE1 TRP   124       0.216   9.065   0.276  1.00  0.00           H  
ATOM   1711  CE2 TRP   124      -0.552   7.142   0.887  1.00  0.00           C  
ATOM   1712  CZ2 TRP   124       0.004   6.686   2.083  1.00  0.00           C  
ATOM   1713  HZ2 TRP   124       0.733   7.270   2.626  1.00  0.00           H  
ATOM   1714  CH2 TRP   124      -0.370   5.412   2.552  1.00  0.00           C  
ATOM   1715  HH2 TRP   124       0.175   5.154   3.448  1.00  0.00           H  
ATOM   1716  CZ3 TRP   124      -1.206   4.565   1.843  1.00  0.00           C  
ATOM   1717  HZ3 TRP   124      -1.474   3.613   2.277  1.00  0.00           H  
ATOM   1718  CE3 TRP   124      -1.780   5.034   0.674  1.00  0.00           C  
ATOM   1719  HE3 TRP   124      -2.468   4.356   0.191  1.00  0.00           H  
ATOM   1720  CD2 TRP   124      -1.424   6.301   0.129  1.00  0.00           C  
ATOM   1721  C   TRP   124      -3.791   8.477  -2.747  1.00  0.00           C  
ATOM   1722  O   TRP   124      -3.319   9.633  -2.722  1.00  0.00           O  
ATOM   1723  N   THR   125      -4.990   8.129  -2.339  1.00  0.00           N  
ATOM   1724  H   THR   125      -5.385   7.218  -2.524  1.00  0.00           H  
ATOM   1725  CA  THR   125      -5.938   9.137  -1.732  1.00  0.00           C  
ATOM   1726  HA  THR   125      -5.670  10.120  -2.118  1.00  0.00           H  
ATOM   1727  CB  THR   125      -7.363   9.004  -2.271  1.00  0.00           C  
ATOM   1728  HB  THR   125      -7.991   9.732  -1.758  1.00  0.00           H  
ATOM   1729  CG2 THR   125      -7.479   9.204  -3.774  1.00  0.00           C  
ATOM   1730 HG21 THR   125      -6.906   8.509  -4.388  1.00  0.00           H  
ATOM   1731 HG22 THR   125      -7.085  10.180  -4.058  1.00  0.00           H  
ATOM   1732 HG23 THR   125      -8.523   9.106  -4.073  1.00  0.00           H  
ATOM   1733  OG1 THR   125      -7.893   7.674  -2.041  1.00  0.00           O  
ATOM   1734  HG1 THR   125      -7.899   7.412  -1.117  1.00  0.00           H  
ATOM   1735  C   THR   125      -5.922   9.116  -0.195  1.00  0.00           C  
ATOM   1736  O   THR   125      -6.886   9.448   0.535  1.00  0.00           O  
ATOM   1737  N   ALA   126      -4.728   8.703   0.319  1.00  0.00           N  
ATOM   1738  H   ALA   126      -3.974   8.414  -0.289  1.00  0.00           H  
ATOM   1739  CA  ALA   126      -4.371   8.764   1.744  1.00  0.00           C  
ATOM   1740  HA  ALA   126      -3.383   8.347   1.941  1.00  0.00           H  
ATOM   1741  CB  ALA   126      -4.084  10.302   2.038  1.00  0.00           C  
ATOM   1742  HB1 ALA   126      -3.342  10.571   2.790  1.00  0.00           H  
ATOM   1743  HB2 ALA   126      -3.640  10.733   1.140  1.00  0.00           H  
ATOM   1744  HB3 ALA   126      -5.052  10.772   2.211  1.00  0.00           H  
ATOM   1745  C   ALA   126      -5.273   8.261   2.946  1.00  0.00           C  
ATOM   1746  O   ALA   126      -4.900   8.390   4.101  1.00  0.00           O  
ATOM   1747  N   ALA   127      -6.423   7.688   2.573  1.00  0.00           N  
ATOM   1748  H   ALA   127      -6.628   7.509   1.600  1.00  0.00           H  
ATOM   1749  CA  ALA   127      -7.518   7.410   3.548  1.00  0.00           C  
ATOM   1750  HA  ALA   127      -7.490   8.257   4.233  1.00  0.00           H  
ATOM   1751  CB  ALA   127      -8.834   7.269   2.792  1.00  0.00           C  
ATOM   1752  HB1 ALA   127      -9.620   7.109   3.530  1.00  0.00           H  
ATOM   1753  HB2 ALA   127      -9.037   8.062   2.072  1.00  0.00           H  
ATOM   1754  HB3 ALA   127      -8.752   6.340   2.228  1.00  0.00           H  
ATOM   1755  C   ALA   127      -7.168   6.165   4.406  1.00  0.00           C  
ATOM   1756  O   ALA   127      -7.027   5.070   3.778  1.00  0.00           O  
ATOM   1757  N   CYS   128      -7.281   6.243   5.739  1.00  0.00           N  
ATOM   1758  H   CYS   128      -7.529   7.185   6.005  1.00  0.00           H  
ATOM   1759  CA  CYS   128      -6.760   5.310   6.686  1.00  0.00           C  
ATOM   1760  HA  CYS   128      -6.509   4.392   6.156  1.00  0.00           H  
ATOM   1761  CB  CYS   128      -5.527   5.811   7.439  1.00  0.00           C  
ATOM   1762  HB2 CYS   128      -5.243   5.184   8.284  1.00  0.00           H  
ATOM   1763  HB3 CYS   128      -5.783   6.813   7.785  1.00  0.00           H  
ATOM   1764  SG  CYS   128      -4.080   5.825   6.279  1.00  0.00           S  
ATOM   1765  HG  CYS   128      -4.622   6.750   5.482  1.00  0.00           H  
ATOM   1766  C   CYS   128      -7.841   4.904   7.774  1.00  0.00           C  
ATOM   1767  O   CYS   128      -7.499   4.932   8.961  1.00  0.00           O  
ATOM   1768  N   PRO   129      -9.096   4.410   7.461  1.00  0.00           N  
ATOM   1769  CD  PRO   129      -9.570   4.125   6.179  1.00  0.00           C  
ATOM   1770  HD2 PRO   129      -9.825   5.079   5.718  1.00  0.00           H  
ATOM   1771  HD3 PRO   129      -8.803   3.572   5.637  1.00  0.00           H  
ATOM   1772  CG  PRO   129     -10.829   3.305   6.281  1.00  0.00           C  
ATOM   1773  HG2 PRO   129     -10.591   2.252   6.130  1.00  0.00           H  
ATOM   1774  HG3 PRO   129     -11.538   3.627   5.517  1.00  0.00           H  
ATOM   1775  CB  PRO   129     -11.327   3.634   7.577  1.00  0.00           C  
ATOM   1776  HB2 PRO   129     -11.910   4.548   7.465  1.00  0.00           H  
ATOM   1777  HB3 PRO   129     -11.907   2.795   7.962  1.00  0.00           H  
ATOM   1778  CA  PRO   129     -10.081   4.019   8.412  1.00  0.00           C  
ATOM   1779  HA  PRO   129     -10.256   4.830   9.120  1.00  0.00           H  
ATOM   1780  C   PRO   129      -9.603   2.789   9.212  1.00  0.00           C  
ATOM   1781  O   PRO   129      -9.103   1.802   8.674  1.00  0.00           O  
ATOM   1782  N   ARG   130      -9.597   2.901  10.589  1.00  0.00           N  
ATOM   1783  H   ARG   130     -10.224   3.596  10.969  1.00  0.00           H  
ATOM   1784  CA  ARG   130      -9.164   1.777  11.423  1.00  0.00           C  
ATOM   1785  HA  ARG   130      -8.146   1.578  11.091  1.00  0.00           H  
ATOM   1786  CB  ARG   130      -9.111   2.272  12.927  1.00  0.00           C  
ATOM   1787  HB2 ARG   130      -9.704   3.178  13.049  1.00  0.00           H  
ATOM   1788  HB3 ARG   130      -9.429   1.460  13.581  1.00  0.00           H  
ATOM   1789  CG  ARG   130      -7.651   2.698  13.192  1.00  0.00           C  
ATOM   1790  HG2 ARG   130      -7.020   1.814  13.099  1.00  0.00           H  
ATOM   1791  HG3 ARG   130      -7.404   3.592  12.619  1.00  0.00           H  
ATOM   1792  CD  ARG   130      -7.501   3.239  14.648  1.00  0.00           C  
ATOM   1793  HD2 ARG   130      -7.632   4.319  14.589  1.00  0.00           H  
ATOM   1794  HD3 ARG   130      -8.317   2.839  15.249  1.00  0.00           H  
ATOM   1795  NE  ARG   130      -6.291   2.847  15.237  1.00  0.00           N  
ATOM   1796  HE  ARG   130      -5.448   3.330  14.962  1.00  0.00           H  
ATOM   1797  CZ  ARG   130      -6.085   2.000  16.207  1.00  0.00           C  
ATOM   1798  NH1 ARG   130      -7.055   1.354  16.763  1.00  0.00           N  
ATOM   1799 HH11 ARG   130      -8.031   1.378  16.503  1.00  0.00           H  
ATOM   1800 HH12 ARG   130      -6.856   0.778  17.568  1.00  0.00           H  
ATOM   1801  NH2 ARG   130      -4.926   1.886  16.764  1.00  0.00           N  
ATOM   1802 HH21 ARG   130      -4.172   2.417  16.354  1.00  0.00           H  
ATOM   1803 HH22 ARG   130      -4.950   1.405  17.652  1.00  0.00           H  
ATOM   1804  C   ARG   130      -9.962   0.475  11.189  1.00  0.00           C  
ATOM   1805  O   ARG   130     -11.163   0.518  10.950  1.00  0.00           O  
ATOM   1806  N   PRO   131      -9.316  -0.726  11.188  1.00  0.00           N  
ATOM   1807  CD  PRO   131      -7.854  -0.981  11.179  1.00  0.00           C  
ATOM   1808  HD2 PRO   131      -7.468  -0.422  10.327  1.00  0.00           H  
ATOM   1809  HD3 PRO   131      -7.420  -0.545  12.079  1.00  0.00           H  
ATOM   1810  CG  PRO   131      -7.664  -2.485  11.172  1.00  0.00           C  
ATOM   1811  HG2 PRO   131      -7.611  -2.828  12.205  1.00  0.00           H  
ATOM   1812  HG3 PRO   131      -6.756  -2.758  10.634  1.00  0.00           H  
ATOM   1813  CB  PRO   131      -8.919  -2.967  10.481  1.00  0.00           C  
ATOM   1814  HB2 PRO   131      -8.763  -2.849   9.408  1.00  0.00           H  
ATOM   1815  HB3 PRO   131      -9.226  -3.984  10.726  1.00  0.00           H  
ATOM   1816  CA  PRO   131     -10.036  -2.000  10.954  1.00  0.00           C  
ATOM   1817  HA  PRO   131     -10.785  -1.930  10.165  1.00  0.00           H  
ATOM   1818  C   PRO   131     -10.712  -2.371  12.304  1.00  0.00           C  
ATOM   1819  O   PRO   131     -10.161  -1.839  13.286  1.00  0.00           O  
ATOM   1820  N   GLY   132     -11.775  -3.209  12.357  1.00  0.00           N  
ATOM   1821  H   GLY   132     -12.163  -3.510  11.474  1.00  0.00           H  
ATOM   1822  CA  GLY   132     -12.425  -3.757  13.600  1.00  0.00           C  
ATOM   1823  HA2 GLY   132     -12.279  -3.047  14.414  1.00  0.00           H  
ATOM   1824  HA3 GLY   132     -13.439  -4.070  13.350  1.00  0.00           H  
ATOM   1825  C   GLY   132     -11.777  -4.956  14.218  1.00  0.00           C  
ATOM   1826  O   GLY   132     -10.935  -5.636  13.561  1.00  0.00           O  
ATOM   1827  N   GLY   133     -12.178  -5.308  15.463  1.00  0.00           N  
ATOM   1828  H   GLY   133     -12.764  -4.718  16.037  1.00  0.00           H  
ATOM   1829  CA  GLY   133     -11.453  -6.394  16.165  1.00  0.00           C  
ATOM   1830  HA2 GLY   133     -11.984  -6.362  17.116  1.00  0.00           H  
ATOM   1831  HA3 GLY   133     -10.410  -6.206  16.422  1.00  0.00           H  
ATOM   1832  C   GLY   133     -11.630  -7.847  15.613  1.00  0.00           C  
ATOM   1833  O   GLY   133     -10.746  -8.654  15.734  1.00  0.00           O  
ATOM   1834  N   LYS   134     -12.736  -8.042  14.934  1.00  0.00           N  
ATOM   1835  H   LYS   134     -13.446  -7.324  14.943  1.00  0.00           H  
ATOM   1836  CA  LYS   134     -12.987  -9.203  14.049  1.00  0.00           C  
ATOM   1837  HA  LYS   134     -12.727 -10.142  14.536  1.00  0.00           H  
ATOM   1838  CB  LYS   134     -14.443  -9.136  13.649  1.00  0.00           C  
ATOM   1839  HB2 LYS   134     -14.644  -8.291  12.990  1.00  0.00           H  
ATOM   1840  HB3 LYS   134     -14.639 -10.013  13.033  1.00  0.00           H  
ATOM   1841  CG  LYS   134     -15.506  -9.118  14.812  1.00  0.00           C  
ATOM   1842  HG2 LYS   134     -15.365  -8.151  15.295  1.00  0.00           H  
ATOM   1843  HG3 LYS   134     -16.448  -9.168  14.266  1.00  0.00           H  
ATOM   1844  CD  LYS   134     -15.406 -10.177  15.930  1.00  0.00           C  
ATOM   1845  HD2 LYS   134     -14.335 -10.283  16.105  1.00  0.00           H  
ATOM   1846  HD3 LYS   134     -15.964 -11.043  15.574  1.00  0.00           H  
ATOM   1847  CE  LYS   134     -16.273  -9.705  17.094  1.00  0.00           C  
ATOM   1848  HE2 LYS   134     -15.941  -8.744  17.487  1.00  0.00           H  
ATOM   1849  HE3 LYS   134     -17.266  -9.456  16.721  1.00  0.00           H  
ATOM   1850  NZ  LYS   134     -16.294 -10.645  18.194  1.00  0.00           N  
ATOM   1851  HZ1 LYS   134     -16.498 -11.589  17.899  1.00  0.00           H  
ATOM   1852  HZ2 LYS   134     -15.388 -10.664  18.640  1.00  0.00           H  
ATOM   1853  HZ3 LYS   134     -16.926 -10.312  18.909  1.00  0.00           H  
ATOM   1854  C   LYS   134     -12.136  -9.367  12.789  1.00  0.00           C  
ATOM   1855  O   LYS   134     -11.820 -10.441  12.373  1.00  0.00           O  
ATOM   1856  N   GLU   135     -11.826  -8.251  12.146  1.00  0.00           N  
ATOM   1857  H   GLU   135     -12.024  -7.433  12.704  1.00  0.00           H  
ATOM   1858  CA  GLU   135     -10.962  -8.081  10.965  1.00  0.00           C  
ATOM   1859  HA  GLU   135     -11.188  -8.942  10.336  1.00  0.00           H  
ATOM   1860  CB  GLU   135     -11.273  -6.704  10.298  1.00  0.00           C  
ATOM   1861  HB2 GLU   135     -10.851  -6.698   9.293  1.00  0.00           H  
ATOM   1862  HB3 GLU   135     -10.891  -5.904  10.932  1.00  0.00           H  
ATOM   1863  CG  GLU   135     -12.695  -6.491  10.041  1.00  0.00           C  
ATOM   1864  HG2 GLU   135     -13.069  -7.237   9.340  1.00  0.00           H  
ATOM   1865  HG3 GLU   135     -13.302  -6.668  10.928  1.00  0.00           H  
ATOM   1866  CD  GLU   135     -13.000  -5.076   9.422  1.00  0.00           C  
ATOM   1867  OE1 GLU   135     -13.637  -4.302  10.107  1.00  0.00           O  
ATOM   1868  OE2 GLU   135     -12.457  -4.733   8.309  1.00  0.00           O  
ATOM   1869  C   GLU   135      -9.443  -8.064  11.249  1.00  0.00           C  
ATOM   1870  O   GLU   135      -8.581  -8.008  10.374  1.00  0.00           O  
ATOM   1871  N   ARG   136      -9.105  -7.985  12.546  1.00  0.00           N  
ATOM   1872  H   ARG   136      -9.837  -7.858  13.231  1.00  0.00           H  
ATOM   1873  CA  ARG   136      -7.656  -7.811  12.997  1.00  0.00           C  
ATOM   1874  HA  ARG   136      -7.042  -7.410  12.191  1.00  0.00           H  
ATOM   1875  CB  ARG   136      -7.623  -6.787  14.137  1.00  0.00           C  
ATOM   1876  HB2 ARG   136      -6.657  -6.913  14.625  1.00  0.00           H  
ATOM   1877  HB3 ARG   136      -8.389  -7.070  14.859  1.00  0.00           H  
ATOM   1878  CG  ARG   136      -7.727  -5.308  13.912  1.00  0.00           C  
ATOM   1879  HG2 ARG   136      -6.717  -4.969  13.683  1.00  0.00           H  
ATOM   1880  HG3 ARG   136      -8.386  -5.071  13.076  1.00  0.00           H  
ATOM   1881  CD  ARG   136      -8.119  -4.424  15.078  1.00  0.00           C  
ATOM   1882  HD2 ARG   136      -8.120  -3.380  14.766  1.00  0.00           H  
ATOM   1883  HD3 ARG   136      -9.125  -4.665  15.422  1.00  0.00           H  
ATOM   1884  NE  ARG   136      -7.083  -4.457  16.131  1.00  0.00           N  
ATOM   1885  HE  ARG   136      -6.690  -5.354  16.378  1.00  0.00           H  
ATOM   1886  CZ  ARG   136      -6.673  -3.595  16.997  1.00  0.00           C  
ATOM   1887  NH1 ARG   136      -7.110  -2.295  16.996  1.00  0.00           N  
ATOM   1888 HH11 ARG   136      -7.928  -1.984  16.491  1.00  0.00           H  
ATOM   1889 HH12 ARG   136      -6.624  -1.663  17.617  1.00  0.00           H  
ATOM   1890  NH2 ARG   136      -5.734  -3.929  17.829  1.00  0.00           N  
ATOM   1891 HH21 ARG   136      -5.528  -4.876  18.114  1.00  0.00           H  
ATOM   1892 HH22 ARG   136      -5.339  -3.097  18.242  1.00  0.00           H  
ATOM   1893  C   ARG   136      -7.181  -9.215  13.321  1.00  0.00           C  
ATOM   1894  O   ARG   136      -7.915 -10.129  13.683  1.00  0.00           O  
ATOM   1895  N   ILE   137      -5.836  -9.246  13.477  1.00  0.00           N  
ATOM   1896  H   ILE   137      -5.316  -8.414  13.237  1.00  0.00           H  
ATOM   1897  CA  ILE   137      -4.902 -10.398  13.728  1.00  0.00           C  
ATOM   1898  HA  ILE   137      -5.310 -11.140  13.041  1.00  0.00           H  
ATOM   1899  CB  ILE   137      -3.460  -9.984  13.492  1.00  0.00           C  
ATOM   1900  HB  ILE   137      -3.205  -9.021  13.935  1.00  0.00           H  
ATOM   1901  CG2 ILE   137      -2.330 -11.002  13.948  1.00  0.00           C  
ATOM   1902 HG21 ILE   137      -2.341 -11.140  15.029  1.00  0.00           H  
ATOM   1903 HG22 ILE   137      -1.352 -10.552  13.780  1.00  0.00           H  
ATOM   1904 HG23 ILE   137      -2.452 -11.967  13.457  1.00  0.00           H  
ATOM   1905  CG1 ILE   137      -3.324  -9.886  11.918  1.00  0.00           C  
ATOM   1906 HG12 ILE   137      -2.268  -9.953  11.656  1.00  0.00           H  
ATOM   1907 HG13 ILE   137      -3.918 -10.619  11.372  1.00  0.00           H  
ATOM   1908  CD1 ILE   137      -3.578  -8.508  11.357  1.00  0.00           C  
ATOM   1909 HD11 ILE   137      -3.152  -7.697  11.949  1.00  0.00           H  
ATOM   1910 HD12 ILE   137      -3.017  -8.417  10.427  1.00  0.00           H  
ATOM   1911 HD13 ILE   137      -4.639  -8.330  11.184  1.00  0.00           H  
ATOM   1912  C   ILE   137      -5.081 -10.967  15.152  1.00  0.00           C  
ATOM   1913  O   ILE   137      -4.773 -10.289  16.117  1.00  0.00           O  
ATOM   1914  N   PRO   138      -5.574 -12.190  15.281  1.00  0.00           N  
ATOM   1915  CD  PRO   138      -6.107 -13.072  14.279  1.00  0.00           C  
ATOM   1916  HD2 PRO   138      -7.083 -12.711  13.956  1.00  0.00           H  
ATOM   1917  HD3 PRO   138      -5.447 -13.142  13.414  1.00  0.00           H  
ATOM   1918  CG  PRO   138      -6.349 -14.429  14.858  1.00  0.00           C  
ATOM   1919  HG2 PRO   138      -5.518 -15.133  14.900  1.00  0.00           H  
ATOM   1920  HG3 PRO   138      -7.341 -14.761  14.553  1.00  0.00           H  
ATOM   1921  CB  PRO   138      -6.602 -14.019  16.311  1.00  0.00           C  
ATOM   1922  HB2 PRO   138      -7.670 -13.819  16.393  1.00  0.00           H  
ATOM   1923  HB3 PRO   138      -6.367 -14.782  17.053  1.00  0.00           H  
ATOM   1924  CA  PRO   138      -5.778 -12.796  16.595  1.00  0.00           C  
ATOM   1925  HA  PRO   138      -6.323 -12.128  17.262  1.00  0.00           H  
ATOM   1926  C   PRO   138      -4.601 -13.258  17.333  1.00  0.00           C  
ATOM   1927  O   PRO   138      -4.611 -13.182  18.570  1.00  0.00           O  
ATOM   1928  N   PHE   139      -3.491 -13.644  16.678  1.00  0.00           N  
ATOM   1929  H   PHE   139      -3.558 -13.616  15.671  1.00  0.00           H  
ATOM   1930  CA  PHE   139      -2.254 -14.043  17.353  1.00  0.00           C  
ATOM   1931  HA  PHE   139      -2.592 -14.511  18.278  1.00  0.00           H  
ATOM   1932  CB  PHE   139      -1.729 -15.238  16.527  1.00  0.00           C  
ATOM   1933  HB2 PHE   139      -2.464 -16.029  16.674  1.00  0.00           H  
ATOM   1934  HB3 PHE   139      -0.754 -15.566  16.887  1.00  0.00           H  
ATOM   1935  CG  PHE   139      -1.682 -14.894  15.053  1.00  0.00           C  
ATOM   1936  CD1 PHE   139      -0.687 -14.006  14.620  1.00  0.00           C  
ATOM   1937  HD1 PHE   139       0.011 -13.487  15.260  1.00  0.00           H  
ATOM   1938  CE1 PHE   139      -0.518 -13.952  13.196  1.00  0.00           C  
ATOM   1939  HE1 PHE   139       0.312 -13.437  12.735  1.00  0.00           H  
ATOM   1940  CZ  PHE   139      -1.380 -14.633  12.272  1.00  0.00           C  
ATOM   1941  HZ  PHE   139      -1.057 -14.597  11.242  1.00  0.00           H  
ATOM   1942  CE2 PHE   139      -2.370 -15.427  12.855  1.00  0.00           C  
ATOM   1943  HE2 PHE   139      -3.060 -15.910  12.179  1.00  0.00           H  
ATOM   1944  CD2 PHE   139      -2.560 -15.548  14.239  1.00  0.00           C  
ATOM   1945  HD2 PHE   139      -3.206 -16.245  14.752  1.00  0.00           H  
ATOM   1946  C   PHE   139      -1.173 -13.031  17.902  1.00  0.00           C  
ATOM   1947  O   PHE   139      -0.094 -13.510  18.191  1.00  0.00           O  
ATOM   1948  N   LEU   140      -1.531 -11.726  17.846  1.00  0.00           N  
ATOM   1949  H   LEU   140      -2.498 -11.474  17.698  1.00  0.00           H  
ATOM   1950  CA  LEU   140      -0.633 -10.559  18.017  1.00  0.00           C  
ATOM   1951  HA  LEU   140       0.276 -10.829  18.554  1.00  0.00           H  
ATOM   1952  CB  LEU   140      -0.162 -10.084  16.640  1.00  0.00           C  
ATOM   1953  HB2 LEU   140      -1.010  -9.624  16.133  1.00  0.00           H  
ATOM   1954  HB3 LEU   140       0.038 -10.986  16.062  1.00  0.00           H  
ATOM   1955  CG  LEU   140       0.847  -8.931  16.521  1.00  0.00           C  
ATOM   1956  HG  LEU   140       0.478  -8.039  17.028  1.00  0.00           H  
ATOM   1957  CD1 LEU   140       2.256  -9.325  16.937  1.00  0.00           C  
ATOM   1958 HD11 LEU   140       2.898  -8.460  16.771  1.00  0.00           H  
ATOM   1959 HD12 LEU   140       2.209  -9.601  17.991  1.00  0.00           H  
ATOM   1960 HD13 LEU   140       2.628 -10.104  16.271  1.00  0.00           H  
ATOM   1961  CD2 LEU   140       1.001  -8.579  15.059  1.00  0.00           C  
ATOM   1962 HD21 LEU   140       1.977  -8.133  14.868  1.00  0.00           H  
ATOM   1963 HD22 LEU   140       0.993  -9.480  14.444  1.00  0.00           H  
ATOM   1964 HD23 LEU   140       0.149  -7.958  14.784  1.00  0.00           H  
ATOM   1965  C   LEU   140      -1.225  -9.459  18.904  1.00  0.00           C  
ATOM   1966  O   LEU   140      -1.501  -8.392  18.424  1.00  0.00           O  
ATOM   1967  N   PRO   141      -1.356  -9.651  20.167  1.00  0.00           N  
ATOM   1968  CD  PRO   141      -1.468 -11.027  20.697  1.00  0.00           C  
ATOM   1969  HD2 PRO   141      -0.574 -11.620  20.504  1.00  0.00           H  
ATOM   1970  HD3 PRO   141      -2.247 -11.636  20.239  1.00  0.00           H  
ATOM   1971  CG  PRO   141      -1.792 -10.896  22.182  1.00  0.00           C  
ATOM   1972  HG2 PRO   141      -2.835 -11.197  22.284  1.00  0.00           H  
ATOM   1973  HG3 PRO   141      -1.235 -11.506  22.893  1.00  0.00           H  
ATOM   1974  CB  PRO   141      -1.677  -9.358  22.487  1.00  0.00           C  
ATOM   1975  HB2 PRO   141      -0.674  -9.099  22.826  1.00  0.00           H  
ATOM   1976  HB3 PRO   141      -2.430  -9.050  23.212  1.00  0.00           H  
ATOM   1977  CA  PRO   141      -1.811  -8.653  21.153  1.00  0.00           C  
ATOM   1978  HA  PRO   141      -2.895  -8.585  21.064  1.00  0.00           H  
ATOM   1979  C   PRO   141      -1.097  -7.238  21.260  1.00  0.00           C  
ATOM   1980  O   PRO   141      -1.736  -6.246  21.497  1.00  0.00           O  
ATOM   1981  N   ASP   142       0.211  -7.134  20.884  1.00  0.00           N  
ATOM   1982  H   ASP   142       0.613  -7.997  20.546  1.00  0.00           H  
ATOM   1983  CA  ASP   142       0.930  -5.873  20.726  1.00  0.00           C  
ATOM   1984  HA  ASP   142       0.669  -5.371  21.658  1.00  0.00           H  
ATOM   1985  CB  ASP   142       2.434  -6.185  20.617  1.00  0.00           C  
ATOM   1986  HB2 ASP   142       2.572  -6.812  19.736  1.00  0.00           H  
ATOM   1987  HB3 ASP   142       3.138  -5.353  20.597  1.00  0.00           H  
ATOM   1988  CG  ASP   142       2.973  -6.899  21.820  1.00  0.00           C  
ATOM   1989  OD1 ASP   142       3.358  -8.089  21.801  1.00  0.00           O  
ATOM   1990  OD2 ASP   142       2.944  -6.334  22.937  1.00  0.00           O  
ATOM   1991  C   ASP   142       0.442  -5.012  19.545  1.00  0.00           C  
ATOM   1992  O   ASP   142       0.713  -3.799  19.520  1.00  0.00           O  
ATOM   1993  N   LEU   143      -0.329  -5.545  18.611  1.00  0.00           N  
ATOM   1994  H   LEU   143      -0.729  -6.458  18.774  1.00  0.00           H  
ATOM   1995  CA  LEU   143      -0.962  -4.789  17.503  1.00  0.00           C  
ATOM   1996  HA  LEU   143      -0.153  -4.515  16.826  1.00  0.00           H  
ATOM   1997  CB  LEU   143      -2.033  -5.637  16.838  1.00  0.00           C  
ATOM   1998  HB2 LEU   143      -2.926  -5.701  17.460  1.00  0.00           H  
ATOM   1999  HB3 LEU   143      -1.558  -6.606  16.689  1.00  0.00           H  
ATOM   2000  CG  LEU   143      -2.508  -5.099  15.427  1.00  0.00           C  
ATOM   2001  HG  LEU   143      -3.034  -4.162  15.608  1.00  0.00           H  
ATOM   2002  CD1 LEU   143      -1.548  -4.771  14.309  1.00  0.00           C  
ATOM   2003 HD11 LEU   143      -2.097  -4.395  13.446  1.00  0.00           H  
ATOM   2004 HD12 LEU   143      -0.692  -4.196  14.663  1.00  0.00           H  
ATOM   2005 HD13 LEU   143      -1.119  -5.711  13.960  1.00  0.00           H  
ATOM   2006  CD2 LEU   143      -3.581  -6.110  14.864  1.00  0.00           C  
ATOM   2007 HD21 LEU   143      -3.015  -7.031  14.722  1.00  0.00           H  
ATOM   2008 HD22 LEU   143      -4.026  -5.670  13.972  1.00  0.00           H  
ATOM   2009 HD23 LEU   143      -4.317  -6.213  15.661  1.00  0.00           H  
ATOM   2010  C   LEU   143      -1.495  -3.417  17.767  1.00  0.00           C  
ATOM   2011  O   LEU   143      -1.239  -2.502  17.018  1.00  0.00           O  
ATOM   2012  N   GLU   144      -2.116  -3.184  18.918  1.00  0.00           N  
ATOM   2013  H   GLU   144      -2.336  -4.003  19.467  1.00  0.00           H  
ATOM   2014  CA  GLU   144      -2.660  -1.788  19.265  1.00  0.00           C  
ATOM   2015  HA  GLU   144      -3.315  -1.491  18.446  1.00  0.00           H  
ATOM   2016  CB  GLU   144      -3.536  -1.942  20.546  1.00  0.00           C  
ATOM   2017  HB2 GLU   144      -4.156  -2.818  20.354  1.00  0.00           H  
ATOM   2018  HB3 GLU   144      -2.944  -2.321  21.379  1.00  0.00           H  
ATOM   2019  CG  GLU   144      -4.380  -0.701  20.842  1.00  0.00           C  
ATOM   2020  HG2 GLU   144      -5.264  -0.959  21.425  1.00  0.00           H  
ATOM   2021  HG3 GLU   144      -3.739   0.040  21.319  1.00  0.00           H  
ATOM   2022  CD  GLU   144      -4.965  -0.033  19.561  1.00  0.00           C  
ATOM   2023  OE1 GLU   144      -4.834   1.228  19.372  1.00  0.00           O  
ATOM   2024  OE2 GLU   144      -5.681  -0.666  18.765  1.00  0.00           O  
ATOM   2025  C   GLU   144      -1.623  -0.705  19.590  1.00  0.00           C  
ATOM   2026  O   GLU   144      -1.839   0.437  19.237  1.00  0.00           O  
ATOM   2027  N   GLU   145      -0.421  -1.108  20.104  1.00  0.00           N  
ATOM   2028  H   GLU   145      -0.167  -2.065  20.305  1.00  0.00           H  
ATOM   2029  CA  GLU   145       0.702  -0.121  20.185  1.00  0.00           C  
ATOM   2030  HA  GLU   145       0.305   0.874  20.387  1.00  0.00           H  
ATOM   2031  CB  GLU   145       1.636  -0.604  21.240  1.00  0.00           C  
ATOM   2032  HB2 GLU   145       1.837  -1.648  21.000  1.00  0.00           H  
ATOM   2033  HB3 GLU   145       1.099  -0.710  22.183  1.00  0.00           H  
ATOM   2034  CG  GLU   145       3.012   0.128  21.289  1.00  0.00           C  
ATOM   2035  HG2 GLU   145       3.646  -0.456  21.955  1.00  0.00           H  
ATOM   2036  HG3 GLU   145       3.489   0.101  20.310  1.00  0.00           H  
ATOM   2037  CD  GLU   145       2.893   1.574  21.822  1.00  0.00           C  
ATOM   2038  OE1 GLU   145       1.799   2.030  22.203  1.00  0.00           O  
ATOM   2039  OE2 GLU   145       3.946   2.234  21.741  1.00  0.00           O  
ATOM   2040  C   GLU   145       1.384   0.015  18.812  1.00  0.00           C  
ATOM   2041  O   GLU   145       1.853   1.101  18.492  1.00  0.00           O  
ATOM   2042  N   LEU   146       1.315  -0.997  17.948  1.00  0.00           N  
ATOM   2043  H   LEU   146       0.852  -1.856  18.204  1.00  0.00           H  
ATOM   2044  CA  LEU   146       2.020  -1.051  16.661  1.00  0.00           C  
ATOM   2045  HA  LEU   146       2.894  -0.400  16.687  1.00  0.00           H  
ATOM   2046  CB  LEU   146       2.516  -2.500  16.359  1.00  0.00           C  
ATOM   2047  HB2 LEU   146       3.109  -2.577  15.447  1.00  0.00           H  
ATOM   2048  HB3 LEU   146       1.601  -3.076  16.222  1.00  0.00           H  
ATOM   2049  CG  LEU   146       3.325  -3.189  17.456  1.00  0.00           C  
ATOM   2050  HG  LEU   146       2.788  -3.086  18.399  1.00  0.00           H  
ATOM   2051  CD1 LEU   146       3.533  -4.589  16.952  1.00  0.00           C  
ATOM   2052 HD11 LEU   146       4.314  -5.045  17.562  1.00  0.00           H  
ATOM   2053 HD12 LEU   146       3.864  -4.650  15.915  1.00  0.00           H  
ATOM   2054 HD13 LEU   146       2.610  -5.134  17.147  1.00  0.00           H  
ATOM   2055  CD2 LEU   146       4.675  -2.572  17.629  1.00  0.00           C  
ATOM   2056 HD21 LEU   146       5.183  -3.152  18.399  1.00  0.00           H  
ATOM   2057 HD22 LEU   146       5.220  -2.590  16.685  1.00  0.00           H  
ATOM   2058 HD23 LEU   146       4.650  -1.612  18.145  1.00  0.00           H  
ATOM   2059  C   LEU   146       1.219  -0.354  15.552  1.00  0.00           C  
ATOM   2060  O   LEU   146       1.773   0.223  14.623  1.00  0.00           O  
ATOM   2061  N   LEU   147      -0.151  -0.466  15.642  1.00  0.00           N  
ATOM   2062  H   LEU   147      -0.566  -1.101  16.308  1.00  0.00           H  
ATOM   2063  CA  LEU   147      -1.054   0.489  14.922  1.00  0.00           C  
ATOM   2064  HA  LEU   147      -0.772   0.330  13.882  1.00  0.00           H  
ATOM   2065  CB  LEU   147      -2.542   0.010  15.063  1.00  0.00           C  
ATOM   2066  HB2 LEU   147      -2.641  -0.100  16.142  1.00  0.00           H  
ATOM   2067  HB3 LEU   147      -3.265   0.701  14.629  1.00  0.00           H  
ATOM   2068  CG  LEU   147      -2.873  -1.365  14.430  1.00  0.00           C  
ATOM   2069  HG  LEU   147      -2.496  -2.205  15.015  1.00  0.00           H  
ATOM   2070  CD1 LEU   147      -4.424  -1.653  14.697  1.00  0.00           C  
ATOM   2071 HD11 LEU   147      -4.819  -1.304  15.651  1.00  0.00           H  
ATOM   2072 HD12 LEU   147      -5.080  -1.104  14.021  1.00  0.00           H  
ATOM   2073 HD13 LEU   147      -4.558  -2.726  14.560  1.00  0.00           H  
ATOM   2074  CD2 LEU   147      -2.659  -1.495  12.881  1.00  0.00           C  
ATOM   2075 HD21 LEU   147      -3.255  -0.727  12.388  1.00  0.00           H  
ATOM   2076 HD22 LEU   147      -1.615  -1.421  12.575  1.00  0.00           H  
ATOM   2077 HD23 LEU   147      -2.943  -2.461  12.462  1.00  0.00           H  
ATOM   2078  C   LEU   147      -0.908   1.963  15.346  1.00  0.00           C  
ATOM   2079  O   LEU   147      -1.025   2.851  14.446  1.00  0.00           O  
ATOM   2080  N   ASN   148      -0.442   2.220  16.588  1.00  0.00           N  
ATOM   2081  H   ASN   148      -0.412   1.443  17.233  1.00  0.00           H  
ATOM   2082  CA  ASN   148      -0.096   3.563  16.992  1.00  0.00           C  
ATOM   2083  HA  ASN   148      -0.863   4.267  16.668  1.00  0.00           H  
ATOM   2084  CB  ASN   148      -0.103   3.803  18.503  1.00  0.00           C  
ATOM   2085  HB2 ASN   148      -1.065   3.611  18.978  1.00  0.00           H  
ATOM   2086  HB3 ASN   148       0.699   3.328  19.070  1.00  0.00           H  
ATOM   2087  CG  ASN   148       0.017   5.356  18.691  1.00  0.00           C  
ATOM   2088  OD1 ASN   148      -0.870   6.106  18.412  1.00  0.00           O  
ATOM   2089  ND2 ASN   148       1.170   5.803  19.115  1.00  0.00           N  
ATOM   2090 HD21 ASN   148       1.937   5.198  19.373  1.00  0.00           H  
ATOM   2091 HD22 ASN   148       1.109   6.795  19.290  1.00  0.00           H  
ATOM   2092  C   ASN   148       1.244   4.021  16.432  1.00  0.00           C  
ATOM   2093  O   ASN   148       1.360   5.146  16.014  1.00  0.00           O  
ATOM   2094  N   ASP   149       2.181   3.145  16.227  1.00  0.00           N  
ATOM   2095  H   ASP   149       2.186   2.258  16.711  1.00  0.00           H  
ATOM   2096  CA  ASP   149       3.450   3.485  15.571  1.00  0.00           C  
ATOM   2097  HA  ASP   149       3.821   4.450  15.918  1.00  0.00           H  
ATOM   2098  CB  ASP   149       4.370   2.275  15.754  1.00  0.00           C  
ATOM   2099  HB2 ASP   149       3.819   1.363  15.522  1.00  0.00           H  
ATOM   2100  HB3 ASP   149       5.032   2.337  14.891  1.00  0.00           H  
ATOM   2101  CG  ASP   149       5.146   2.218  17.073  1.00  0.00           C  
ATOM   2102  OD1 ASP   149       4.993   3.092  17.948  1.00  0.00           O  
ATOM   2103  OD2 ASP   149       5.777   1.167  17.282  1.00  0.00           O  
ATOM   2104  C   ASP   149       3.157   3.727  14.061  1.00  0.00           C  
ATOM   2105  O   ASP   149       3.775   4.612  13.435  1.00  0.00           O  
ATOM   2106  N   ALA   150       2.437   2.849  13.403  1.00  0.00           N  
ATOM   2107  H   ALA   150       2.031   2.136  13.992  1.00  0.00           H  
ATOM   2108  CA  ALA   150       2.006   2.998  12.055  1.00  0.00           C  
ATOM   2109  HA  ALA   150       2.935   2.911  11.492  1.00  0.00           H  
ATOM   2110  CB  ALA   150       1.084   1.830  11.654  1.00  0.00           C  
ATOM   2111  HB1 ALA   150       0.063   1.952  12.015  1.00  0.00           H  
ATOM   2112  HB2 ALA   150       1.566   0.897  11.946  1.00  0.00           H  
ATOM   2113  HB3 ALA   150       1.083   1.849  10.564  1.00  0.00           H  
ATOM   2114  C   ALA   150       1.388   4.418  11.842  1.00  0.00           C  
ATOM   2115  O   ALA   150       1.600   4.919  10.703  1.00  0.00           O  
ATOM   2116  N   ASP   151       0.666   4.960  12.804  1.00  0.00           N  
ATOM   2117  H   ASP   151       0.670   4.548  13.727  1.00  0.00           H  
ATOM   2118  CA  ASP   151      -0.070   6.226  12.663  1.00  0.00           C  
ATOM   2119  HA  ASP   151      -0.432   6.335  11.641  1.00  0.00           H  
ATOM   2120  CB  ASP   151      -1.266   6.242  13.735  1.00  0.00           C  
ATOM   2121  HB2 ASP   151      -2.053   5.718  13.193  1.00  0.00           H  
ATOM   2122  HB3 ASP   151      -0.837   5.665  14.555  1.00  0.00           H  
ATOM   2123  CG  ASP   151      -1.766   7.555  14.265  1.00  0.00           C  
ATOM   2124  OD1 ASP   151      -0.953   8.379  14.686  1.00  0.00           O  
ATOM   2125  OD2 ASP   151      -2.980   7.851  14.235  1.00  0.00           O  
ATOM   2126  C   ASP   151       0.896   7.444  12.675  1.00  0.00           C  
ATOM   2127  O   ASP   151       0.794   8.289  11.821  1.00  0.00           O  
ATOM   2128  N   ARG   152       1.964   7.414  13.505  1.00  0.00           N  
ATOM   2129  H   ARG   152       1.997   6.544  14.016  1.00  0.00           H  
ATOM   2130  CA  ARG   152       3.198   8.203  13.364  1.00  0.00           C  
ATOM   2131  HA  ARG   152       2.878   9.243  13.427  1.00  0.00           H  
ATOM   2132  CB  ARG   152       4.048   7.891  14.628  1.00  0.00           C  
ATOM   2133  HB2 ARG   152       4.200   6.825  14.795  1.00  0.00           H  
ATOM   2134  HB3 ARG   152       3.489   8.241  15.495  1.00  0.00           H  
ATOM   2135  CG  ARG   152       5.360   8.678  14.594  1.00  0.00           C  
ATOM   2136  HG2 ARG   152       5.931   8.220  13.787  1.00  0.00           H  
ATOM   2137  HG3 ARG   152       5.177   9.725  14.352  1.00  0.00           H  
ATOM   2138  CD  ARG   152       6.097   8.527  15.930  1.00  0.00           C  
ATOM   2139  HD2 ARG   152       7.000   9.135  15.888  1.00  0.00           H  
ATOM   2140  HD3 ARG   152       5.636   8.957  16.819  1.00  0.00           H  
ATOM   2141  NE  ARG   152       6.659   7.160  16.261  1.00  0.00           N  
ATOM   2142  HE  ARG   152       7.586   6.865  15.988  1.00  0.00           H  
ATOM   2143  CZ  ARG   152       6.024   6.175  16.893  1.00  0.00           C  
ATOM   2144  NH1 ARG   152       4.907   6.258  17.610  1.00  0.00           N  
ATOM   2145 HH11 ARG   152       4.577   7.210  17.678  1.00  0.00           H  
ATOM   2146 HH12 ARG   152       4.420   5.474  18.020  1.00  0.00           H  
ATOM   2147  NH2 ARG   152       6.595   4.968  16.829  1.00  0.00           N  
ATOM   2148 HH21 ARG   152       7.491   4.893  16.368  1.00  0.00           H  
ATOM   2149 HH22 ARG   152       6.074   4.249  17.309  1.00  0.00           H  
ATOM   2150  C   ARG   152       3.954   8.200  12.014  1.00  0.00           C  
ATOM   2151  O   ARG   152       4.186   9.335  11.535  1.00  0.00           O  
ATOM   2152  N   LEU   153       4.339   7.024  11.428  1.00  0.00           N  
ATOM   2153  H   LEU   153       4.126   6.155  11.898  1.00  0.00           H  
ATOM   2154  CA  LEU   153       4.908   6.949  10.086  1.00  0.00           C  
ATOM   2155  HA  LEU   153       5.771   7.614  10.099  1.00  0.00           H  
ATOM   2156  CB  LEU   153       5.362   5.547   9.903  1.00  0.00           C  
ATOM   2157  HB2 LEU   153       5.456   5.457   8.821  1.00  0.00           H  
ATOM   2158  HB3 LEU   153       4.558   4.876  10.204  1.00  0.00           H  
ATOM   2159  CG  LEU   153       6.788   5.167  10.376  1.00  0.00           C  
ATOM   2160  HG  LEU   153       7.509   5.667   9.730  1.00  0.00           H  
ATOM   2161  CD1 LEU   153       6.944   5.397  11.878  1.00  0.00           C  
ATOM   2162 HD11 LEU   153       6.840   6.447  12.153  1.00  0.00           H  
ATOM   2163 HD12 LEU   153       6.152   4.914  12.450  1.00  0.00           H  
ATOM   2164 HD13 LEU   153       7.937   5.059  12.175  1.00  0.00           H  
ATOM   2165  CD2 LEU   153       7.081   3.732  10.159  1.00  0.00           C  
ATOM   2166 HD21 LEU   153       6.954   3.480   9.106  1.00  0.00           H  
ATOM   2167 HD22 LEU   153       8.095   3.414  10.401  1.00  0.00           H  
ATOM   2168 HD23 LEU   153       6.315   3.191  10.714  1.00  0.00           H  
ATOM   2169  C   LEU   153       4.000   7.429   8.923  1.00  0.00           C  
ATOM   2170  O   LEU   153       4.465   8.225   8.150  1.00  0.00           O  
ATOM   2171  N   LEU   154       2.772   6.959   8.814  1.00  0.00           N  
ATOM   2172  H   LEU   154       2.433   6.276   9.477  1.00  0.00           H  
ATOM   2173  CA  LEU   154       1.749   7.369   7.871  1.00  0.00           C  
ATOM   2174  HA  LEU   154       2.225   7.257   6.897  1.00  0.00           H  
ATOM   2175  CB  LEU   154       0.529   6.456   7.920  1.00  0.00           C  
ATOM   2176  HB2 LEU   154      -0.286   6.880   7.333  1.00  0.00           H  
ATOM   2177  HB3 LEU   154       0.180   6.284   8.938  1.00  0.00           H  
ATOM   2178  CG  LEU   154       0.853   5.018   7.443  1.00  0.00           C  
ATOM   2179  HG  LEU   154       1.694   4.655   8.035  1.00  0.00           H  
ATOM   2180  CD1 LEU   154      -0.377   4.122   7.639  1.00  0.00           C  
ATOM   2181 HD11 LEU   154      -0.562   4.049   8.710  1.00  0.00           H  
ATOM   2182 HD12 LEU   154      -0.251   3.093   7.302  1.00  0.00           H  
ATOM   2183 HD13 LEU   154      -1.292   4.576   7.259  1.00  0.00           H  
ATOM   2184  CD2 LEU   154       1.383   4.988   6.026  1.00  0.00           C  
ATOM   2185 HD21 LEU   154       2.420   5.321   6.026  1.00  0.00           H  
ATOM   2186 HD22 LEU   154       1.442   3.987   5.598  1.00  0.00           H  
ATOM   2187 HD23 LEU   154       0.761   5.686   5.466  1.00  0.00           H  
ATOM   2188  C   LEU   154       1.383   8.834   8.028  1.00  0.00           C  
ATOM   2189  O   LEU   154       0.989   9.462   7.044  1.00  0.00           O  
ATOM   2190  N   GLY   155       1.471   9.372   9.279  1.00  0.00           N  
ATOM   2191  H   GLY   155       1.746   8.737  10.015  1.00  0.00           H  
ATOM   2192  CA  GLY   155       1.103  10.744   9.674  1.00  0.00           C  
ATOM   2193  HA2 GLY   155       1.340  10.982  10.711  1.00  0.00           H  
ATOM   2194  HA3 GLY   155       1.662  11.447   9.057  1.00  0.00           H  
ATOM   2195  C   GLY   155      -0.474  10.914   9.524  1.00  0.00           C  
ATOM   2196  O   GLY   155      -0.923  11.863   8.890  1.00  0.00           O  
ATOM   2197  N   VAL   156      -1.212   9.963  10.133  1.00  0.00           N  
ATOM   2198  H   VAL   156      -0.710   9.200  10.564  1.00  0.00           H  
ATOM   2199  CA  VAL   156      -2.708   9.971  10.106  1.00  0.00           C  
ATOM   2200  HA  VAL   156      -3.072  10.220   9.109  1.00  0.00           H  
ATOM   2201  CB  VAL   156      -3.299   8.586  10.504  1.00  0.00           C  
ATOM   2202  HB  VAL   156      -3.237   8.421  11.580  1.00  0.00           H  
ATOM   2203  CG1 VAL   156      -4.716   8.465  10.026  1.00  0.00           C  
ATOM   2204 HG11 VAL   156      -5.126   7.459  10.121  1.00  0.00           H  
ATOM   2205 HG12 VAL   156      -5.299   9.043  10.743  1.00  0.00           H  
ATOM   2206 HG13 VAL   156      -4.742   8.785   8.984  1.00  0.00           H  
ATOM   2207  CG2 VAL   156      -2.498   7.373   9.838  1.00  0.00           C  
ATOM   2208 HG21 VAL   156      -2.858   6.470  10.332  1.00  0.00           H  
ATOM   2209 HG22 VAL   156      -1.429   7.384  10.049  1.00  0.00           H  
ATOM   2210 HG23 VAL   156      -2.678   7.186   8.779  1.00  0.00           H  
ATOM   2211  C   VAL   156      -3.326  11.091  10.968  1.00  0.00           C  
ATOM   2212  O   VAL   156      -2.856  11.328  12.049  1.00  0.00           O  
ATOM   2213  N   THR   157      -4.406  11.679  10.534  1.00  0.00           N  
ATOM   2214  H   THR   157      -4.633  11.529   9.561  1.00  0.00           H  
ATOM   2215  CA  THR   157      -5.044  12.836  11.127  1.00  0.00           C  
ATOM   2216  HA  THR   157      -5.191  12.776  12.206  1.00  0.00           H  
ATOM   2217  CB  THR   157      -4.223  14.228  11.067  1.00  0.00           C  
ATOM   2218  HB  THR   157      -3.413  14.020  11.767  1.00  0.00           H  
ATOM   2219  CG2 THR   157      -3.685  14.566   9.694  1.00  0.00           C  
ATOM   2220 HG21 THR   157      -3.409  15.620   9.655  1.00  0.00           H  
ATOM   2221 HG22 THR   157      -4.478  14.400   8.964  1.00  0.00           H  
ATOM   2222 HG23 THR   157      -2.855  13.879   9.531  1.00  0.00           H  
ATOM   2223  OG1 THR   157      -5.010  15.281  11.621  1.00  0.00           O  
ATOM   2224  HG1 THR   157      -4.818  15.293  12.561  1.00  0.00           H  
ATOM   2225  C   THR   157      -6.428  13.004  10.423  1.00  0.00           C  
ATOM   2226  O   THR   157      -6.619  12.574   9.306  1.00  0.00           O  
ATOM   2227  N   THR   158      -7.431  13.587  11.134  1.00  0.00           N  
ATOM   2228  H   THR   158      -7.218  13.888  12.074  1.00  0.00           H  
ATOM   2229  CA  THR   158      -8.849  13.753  10.718  1.00  0.00           C  
ATOM   2230  HA  THR   158      -8.957  12.958   9.981  1.00  0.00           H  
ATOM   2231  CB  THR   158      -9.736  13.438  11.873  1.00  0.00           C  
ATOM   2232  HB  THR   158     -10.792  13.604  11.659  1.00  0.00           H  
ATOM   2233  CG2 THR   158      -9.765  11.965  12.367  1.00  0.00           C  
ATOM   2234 HG21 THR   158      -8.816  11.739  12.854  1.00  0.00           H  
ATOM   2235 HG22 THR   158      -9.927  11.335  11.493  1.00  0.00           H  
ATOM   2236 HG23 THR   158     -10.596  11.781  13.048  1.00  0.00           H  
ATOM   2237  OG1 THR   158      -9.384  14.261  12.942  1.00  0.00           O  
ATOM   2238  HG1 THR   158     -10.003  13.992  13.624  1.00  0.00           H  
ATOM   2239  C   THR   158      -9.011  15.176  10.180  1.00  0.00           C  
ATOM   2240  O   THR   158     -10.163  15.603   9.970  1.00  0.00           O  
ATOM   2241  N   HID   159      -7.943  15.974  10.208  1.00  0.00           N  
ATOM   2242  H   HID   159      -7.110  15.469  10.477  1.00  0.00           H  
ATOM   2243  CA  HID   159      -7.902  17.407  10.158  1.00  0.00           C  
ATOM   2244  HA  HID   159      -8.513  17.602  11.039  1.00  0.00           H  
ATOM   2245  CB  HID   159      -6.488  17.961  10.408  1.00  0.00           C  
ATOM   2246  HB2 HID   159      -5.852  17.674   9.570  1.00  0.00           H  
ATOM   2247  HB3 HID   159      -6.149  17.654  11.397  1.00  0.00           H  
ATOM   2248  CG  HID   159      -6.531  19.472  10.342  1.00  0.00           C  
ATOM   2249  ND1 HID   159      -7.271  20.368  11.127  1.00  0.00           N  
ATOM   2250  HD1 HID   159      -7.804  20.220  11.972  1.00  0.00           H  
ATOM   2251  CE1 HID   159      -7.151  21.612  10.578  1.00  0.00           C  
ATOM   2252  HE1 HID   159      -7.432  22.564  11.005  1.00  0.00           H  
ATOM   2253  NE2 HID   159      -6.178  21.569   9.653  1.00  0.00           N  
ATOM   2254  CD2 HID   159      -5.802  20.209   9.431  1.00  0.00           C  
ATOM   2255  HD2 HID   159      -5.256  19.947   8.537  1.00  0.00           H  
ATOM   2256  C   HID   159      -8.549  17.981   8.833  1.00  0.00           C  
ATOM   2257  O   HID   159      -9.229  18.966   8.955  1.00  0.00           O  
ATOM   2258  N   ALA   160      -8.422  17.296   7.665  1.00  0.00           N  
ATOM   2259  H   ALA   160      -8.058  16.356   7.618  1.00  0.00           H  
ATOM   2260  CA  ALA   160      -8.997  17.766   6.422  1.00  0.00           C  
ATOM   2261  HA  ALA   160      -8.626  18.769   6.214  1.00  0.00           H  
ATOM   2262  CB  ALA   160      -8.630  16.772   5.307  1.00  0.00           C  
ATOM   2263  HB1 ALA   160      -7.551  16.626   5.242  1.00  0.00           H  
ATOM   2264  HB2 ALA   160      -8.925  15.789   5.675  1.00  0.00           H  
ATOM   2265  HB3 ALA   160      -9.055  16.962   4.322  1.00  0.00           H  
ATOM   2266  C   ALA   160     -10.490  17.981   6.473  1.00  0.00           C  
ATOM   2267  O   ALA   160     -11.005  18.866   5.787  1.00  0.00           O  
ATOM   2268  N   PHE   161     -11.266  17.408   7.353  1.00  0.00           N  
ATOM   2269  H   PHE   161     -10.867  16.615   7.834  1.00  0.00           H  
ATOM   2270  CA  PHE   161     -12.739  17.516   7.479  1.00  0.00           C  
ATOM   2271  HA  PHE   161     -13.212  18.161   6.738  1.00  0.00           H  
ATOM   2272  CB  PHE   161     -13.337  16.125   7.204  1.00  0.00           C  
ATOM   2273  HB2 PHE   161     -13.160  15.500   8.078  1.00  0.00           H  
ATOM   2274  HB3 PHE   161     -14.396  16.378   7.162  1.00  0.00           H  
ATOM   2275  CG  PHE   161     -12.916  15.419   5.998  1.00  0.00           C  
ATOM   2276  CD1 PHE   161     -12.135  14.240   6.123  1.00  0.00           C  
ATOM   2277  HD1 PHE   161     -12.024  13.832   7.117  1.00  0.00           H  
ATOM   2278  CE1 PHE   161     -11.632  13.731   4.940  1.00  0.00           C  
ATOM   2279  HE1 PHE   161     -11.084  12.801   4.965  1.00  0.00           H  
ATOM   2280  CZ  PHE   161     -11.925  14.316   3.684  1.00  0.00           C  
ATOM   2281  HZ  PHE   161     -11.561  13.846   2.782  1.00  0.00           H  
ATOM   2282  CE2 PHE   161     -12.751  15.434   3.563  1.00  0.00           C  
ATOM   2283  HE2 PHE   161     -12.799  15.939   2.610  1.00  0.00           H  
ATOM   2284  CD2 PHE   161     -13.184  16.001   4.768  1.00  0.00           C  
ATOM   2285  HD2 PHE   161     -13.698  16.951   4.757  1.00  0.00           H  
ATOM   2286  C   PHE   161     -13.112  17.979   8.918  1.00  0.00           C  
ATOM   2287  O   PHE   161     -14.149  18.621   9.150  1.00  0.00           O  
ATOM   2288  N   ASP   162     -12.222  17.698   9.885  1.00  0.00           N  
ATOM   2289  H   ASP   162     -11.496  17.028   9.675  1.00  0.00           H  
ATOM   2290  CA  ASP   162     -12.380  17.995  11.319  1.00  0.00           C  
ATOM   2291  HA  ASP   162     -13.415  17.791  11.592  1.00  0.00           H  
ATOM   2292  CB  ASP   162     -11.501  17.166  12.259  1.00  0.00           C  
ATOM   2293  HB2 ASP   162     -11.782  16.140  12.023  1.00  0.00           H  
ATOM   2294  HB3 ASP   162     -10.474  17.382  11.965  1.00  0.00           H  
ATOM   2295  CG  ASP   162     -11.731  17.486  13.730  1.00  0.00           C  
ATOM   2296  OD1 ASP   162     -10.724  17.727  14.426  1.00  0.00           O  
ATOM   2297  OD2 ASP   162     -12.904  17.580  14.073  1.00  0.00           O  
ATOM   2298  C   ASP   162     -12.114  19.541  11.615  1.00  0.00           C  
ATOM   2299  O   ASP   162     -12.729  20.200  12.449  1.00  0.00           O  
ATOM   2300  N   GLY   163     -11.161  20.130  10.971  1.00  0.00           N  
ATOM   2301  H   GLY   163     -10.553  19.511  10.455  1.00  0.00           H  
ATOM   2302  CA  GLY   163     -10.774  21.566  10.934  1.00  0.00           C  
ATOM   2303  HA2 GLY   163     -10.932  22.022  11.912  1.00  0.00           H  
ATOM   2304  HA3 GLY   163      -9.723  21.551  10.646  1.00  0.00           H  
ATOM   2305  C   GLY   163     -11.652  22.432   9.914  1.00  0.00           C  
ATOM   2306  O   GLY   163     -11.028  23.411   9.517  1.00  0.00           O  
ATOM   2307  N   ALA   164     -12.863  22.031   9.502  1.00  0.00           N  
ATOM   2308  H   ALA   164     -13.282  21.292  10.049  1.00  0.00           H  
ATOM   2309  CA  ALA   164     -13.714  22.607   8.488  1.00  0.00           C  
ATOM   2310  HA  ALA   164     -13.422  23.643   8.316  1.00  0.00           H  
ATOM   2311  CB  ALA   164     -13.409  21.876   7.299  1.00  0.00           C  
ATOM   2312  HB1 ALA   164     -14.029  22.213   6.468  1.00  0.00           H  
ATOM   2313  HB2 ALA   164     -13.606  20.819   7.474  1.00  0.00           H  
ATOM   2314  HB3 ALA   164     -12.368  22.144   7.118  1.00  0.00           H  
ATOM   2315  C   ALA   164     -15.206  22.714   8.821  1.00  0.00           C  
ATOM   2316  O   ALA   164     -15.953  21.807   8.489  1.00  0.00           O  
ATOM   2317  N   PRO   165     -15.771  23.826   9.428  1.00  0.00           N  
ATOM   2318  CD  PRO   165     -14.988  25.019   9.716  1.00  0.00           C  
ATOM   2319  HD2 PRO   165     -14.820  25.452   8.730  1.00  0.00           H  
ATOM   2320  HD3 PRO   165     -14.065  24.667  10.177  1.00  0.00           H  
ATOM   2321  CG  PRO   165     -15.776  25.900  10.694  1.00  0.00           C  
ATOM   2322  HG2 PRO   165     -15.463  26.944  10.729  1.00  0.00           H  
ATOM   2323  HG3 PRO   165     -15.662  25.686  11.757  1.00  0.00           H  
ATOM   2324  CB  PRO   165     -17.210  25.608  10.198  1.00  0.00           C  
ATOM   2325  HB2 PRO   165     -17.486  26.151   9.294  1.00  0.00           H  
ATOM   2326  HB3 PRO   165     -17.973  25.882  10.928  1.00  0.00           H  
ATOM   2327  CA  PRO   165     -17.154  24.116   9.808  1.00  0.00           C  
ATOM   2328  HA  PRO   165     -17.389  23.606  10.742  1.00  0.00           H  
ATOM   2329  C   PRO   165     -18.337  23.614   8.979  1.00  0.00           C  
ATOM   2330  O   PRO   165     -19.311  23.059   9.456  1.00  0.00           O  
ATOM   2331  N   PHE   166     -18.378  23.811   7.686  1.00  0.00           N  
ATOM   2332  H   PHE   166     -17.546  24.046   7.164  1.00  0.00           H  
ATOM   2333  CA  PHE   166     -19.482  23.170   6.857  1.00  0.00           C  
ATOM   2334  HA  PHE   166     -20.449  23.484   7.249  1.00  0.00           H  
ATOM   2335  CB  PHE   166     -19.355  23.679   5.480  1.00  0.00           C  
ATOM   2336  HB2 PHE   166     -18.296  23.724   5.226  1.00  0.00           H  
ATOM   2337  HB3 PHE   166     -19.885  22.982   4.832  1.00  0.00           H  
ATOM   2338  CG  PHE   166     -20.064  24.955   5.146  1.00  0.00           C  
ATOM   2339  CD1 PHE   166     -19.320  26.108   4.920  1.00  0.00           C  
ATOM   2340  HD1 PHE   166     -18.249  26.086   5.057  1.00  0.00           H  
ATOM   2341  CE1 PHE   166     -19.972  27.306   4.650  1.00  0.00           C  
ATOM   2342  HE1 PHE   166     -19.416  28.211   4.455  1.00  0.00           H  
ATOM   2343  CZ  PHE   166     -21.319  27.398   4.544  1.00  0.00           C  
ATOM   2344  HZ  PHE   166     -21.835  28.340   4.430  1.00  0.00           H  
ATOM   2345  CE2 PHE   166     -22.050  26.180   4.751  1.00  0.00           C  
ATOM   2346  HE2 PHE   166     -23.127  26.117   4.689  1.00  0.00           H  
ATOM   2347  CD2 PHE   166     -21.463  24.944   5.007  1.00  0.00           C  
ATOM   2348  HD2 PHE   166     -22.068  24.062   5.154  1.00  0.00           H  
ATOM   2349  C   PHE   166     -19.486  21.635   6.940  1.00  0.00           C  
ATOM   2350  O   PHE   166     -20.580  21.058   6.925  1.00  0.00           O  
ATOM   2351  N   SER   167     -18.340  20.893   7.186  1.00  0.00           N  
ATOM   2352  H   SER   167     -17.500  21.455   7.194  1.00  0.00           H  
ATOM   2353  CA  SER   167     -18.123  19.500   7.344  1.00  0.00           C  
ATOM   2354  HA  SER   167     -18.829  18.974   6.701  1.00  0.00           H  
ATOM   2355  CB  SER   167     -16.692  19.072   6.982  1.00  0.00           C  
ATOM   2356  HB2 SER   167     -16.509  19.462   5.981  1.00  0.00           H  
ATOM   2357  HB3 SER   167     -16.059  19.546   7.732  1.00  0.00           H  
ATOM   2358  OG  SER   167     -16.614  17.675   6.914  1.00  0.00           O  
ATOM   2359  HG  SER   167     -17.137  17.364   6.171  1.00  0.00           H  
ATOM   2360  C   SER   167     -18.512  19.043   8.828  1.00  0.00           C  
ATOM   2361  O   SER   167     -19.400  18.260   8.935  1.00  0.00           O  
ATOM   2362  N   ASP   168     -18.034  19.725   9.866  1.00  0.00           N  
ATOM   2363  H   ASP   168     -17.370  20.443   9.612  1.00  0.00           H  
ATOM   2364  CA  ASP   168     -18.785  19.573  11.195  1.00  0.00           C  
ATOM   2365  HA  ASP   168     -18.742  18.550  11.569  1.00  0.00           H  
ATOM   2366  CB  ASP   168     -18.162  20.382  12.309  1.00  0.00           C  
ATOM   2367  HB2 ASP   168     -18.815  20.272  13.174  1.00  0.00           H  
ATOM   2368  HB3 ASP   168     -18.188  21.440  12.049  1.00  0.00           H  
ATOM   2369  CG  ASP   168     -16.746  19.978  12.713  1.00  0.00           C  
ATOM   2370  OD1 ASP   168     -16.263  18.861  12.772  1.00  0.00           O  
ATOM   2371  OD2 ASP   168     -16.027  20.894  13.254  1.00  0.00           O  
ATOM   2372  C   ASP   168     -20.310  19.728  11.165  1.00  0.00           C  
ATOM   2373  O   ASP   168     -21.009  18.844  11.747  1.00  0.00           O  
ATOM   2374  N   LEU   169     -20.822  20.713  10.428  1.00  0.00           N  
ATOM   2375  H   LEU   169     -20.313  21.444   9.953  1.00  0.00           H  
ATOM   2376  CA  LEU   169     -22.220  20.946  10.568  1.00  0.00           C  
ATOM   2377  HA  LEU   169     -22.402  20.927  11.643  1.00  0.00           H  
ATOM   2378  CB  LEU   169     -22.538  22.373  10.229  1.00  0.00           C  
ATOM   2379  HB2 LEU   169     -22.201  22.416   9.193  1.00  0.00           H  
ATOM   2380  HB3 LEU   169     -21.891  23.092  10.731  1.00  0.00           H  
ATOM   2381  CG  LEU   169     -23.973  22.860  10.500  1.00  0.00           C  
ATOM   2382  HG  LEU   169     -24.736  22.453   9.837  1.00  0.00           H  
ATOM   2383  CD1 LEU   169     -24.458  22.713  11.954  1.00  0.00           C  
ATOM   2384 HD11 LEU   169     -24.739  21.681  12.163  1.00  0.00           H  
ATOM   2385 HD12 LEU   169     -23.760  23.268  12.580  1.00  0.00           H  
ATOM   2386 HD13 LEU   169     -25.412  23.241  11.954  1.00  0.00           H  
ATOM   2387  CD2 LEU   169     -24.031  24.361  10.259  1.00  0.00           C  
ATOM   2388 HD21 LEU   169     -25.021  24.801  10.376  1.00  0.00           H  
ATOM   2389 HD22 LEU   169     -23.629  24.642   9.286  1.00  0.00           H  
ATOM   2390 HD23 LEU   169     -23.249  24.777  10.895  1.00  0.00           H  
ATOM   2391  C   LEU   169     -23.113  19.950   9.828  1.00  0.00           C  
ATOM   2392  O   LEU   169     -24.234  19.716  10.238  1.00  0.00           O  
ATOM   2393  N   VAL   170     -22.636  19.349   8.686  1.00  0.00           N  
ATOM   2394  H   VAL   170     -21.721  19.614   8.350  1.00  0.00           H  
ATOM   2395  CA  VAL   170     -23.361  18.223   8.067  1.00  0.00           C  
ATOM   2396  HA  VAL   170     -24.413  18.498   7.977  1.00  0.00           H  
ATOM   2397  CB  VAL   170     -22.888  17.866   6.613  1.00  0.00           C  
ATOM   2398  HB  VAL   170     -22.919  18.750   5.976  1.00  0.00           H  
ATOM   2399  CG1 VAL   170     -21.425  17.452   6.655  1.00  0.00           C  
ATOM   2400 HG11 VAL   170     -21.085  17.294   5.631  1.00  0.00           H  
ATOM   2401 HG12 VAL   170     -21.153  16.523   7.156  1.00  0.00           H  
ATOM   2402 HG13 VAL   170     -20.828  18.311   6.961  1.00  0.00           H  
ATOM   2403  CG2 VAL   170     -23.678  16.772   5.935  1.00  0.00           C  
ATOM   2404 HG21 VAL   170     -23.379  16.673   4.891  1.00  0.00           H  
ATOM   2405 HG22 VAL   170     -23.581  15.810   6.438  1.00  0.00           H  
ATOM   2406 HG23 VAL   170     -24.756  16.936   5.930  1.00  0.00           H  
ATOM   2407  C   VAL   170     -23.224  16.953   8.925  1.00  0.00           C  
ATOM   2408  O   VAL   170     -24.122  16.127   8.856  1.00  0.00           O  
ATOM   2409  N   ARG   171     -22.167  16.706   9.749  1.00  0.00           N  
ATOM   2410  H   ARG   171     -21.457  17.408   9.897  1.00  0.00           H  
ATOM   2411  CA  ARG   171     -22.016  15.577  10.729  1.00  0.00           C  
ATOM   2412  HA  ARG   171     -22.446  14.691  10.261  1.00  0.00           H  
ATOM   2413  CB  ARG   171     -20.581  15.375  11.037  1.00  0.00           C  
ATOM   2414  HB2 ARG   171     -20.615  14.980  12.053  1.00  0.00           H  
ATOM   2415  HB3 ARG   171     -20.165  16.382  11.049  1.00  0.00           H  
ATOM   2416  CG  ARG   171     -19.760  14.682   9.914  1.00  0.00           C  
ATOM   2417  HG2 ARG   171     -20.341  13.991   9.304  1.00  0.00           H  
ATOM   2418  HG3 ARG   171     -19.477  15.531   9.291  1.00  0.00           H  
ATOM   2419  CD  ARG   171     -18.435  14.049  10.373  1.00  0.00           C  
ATOM   2420  HD2 ARG   171     -18.596  13.357  11.199  1.00  0.00           H  
ATOM   2421  HD3 ARG   171     -18.067  13.483   9.517  1.00  0.00           H  
ATOM   2422  NE  ARG   171     -17.604  15.066  10.870  1.00  0.00           N  
ATOM   2423  HE  ARG   171     -17.689  15.271  11.855  1.00  0.00           H  
ATOM   2424  CZ  ARG   171     -16.692  15.812  10.267  1.00  0.00           C  
ATOM   2425  NH1 ARG   171     -16.028  16.654  10.946  1.00  0.00           N  
ATOM   2426 HH11 ARG   171     -16.438  16.946  11.821  1.00  0.00           H  
ATOM   2427 HH12 ARG   171     -15.339  17.226  10.480  1.00  0.00           H  
ATOM   2428  NH2 ARG   171     -16.636  15.749   8.991  1.00  0.00           N  
ATOM   2429 HH21 ARG   171     -17.084  15.039   8.429  1.00  0.00           H  
ATOM   2430 HH22 ARG   171     -16.347  16.635   8.603  1.00  0.00           H  
ATOM   2431  C   ARG   171     -22.895  15.716  11.952  1.00  0.00           C  
ATOM   2432  O   ARG   171     -23.432  14.732  12.405  1.00  0.00           O  
ATOM   2433  N   GLU   172     -23.229  16.928  12.303  1.00  0.00           N  
ATOM   2434  H   GLU   172     -22.665  17.609  11.815  1.00  0.00           H  
ATOM   2435  CA  GLU   172     -24.427  17.204  13.158  1.00  0.00           C  
ATOM   2436  HA  GLU   172     -24.342  16.597  14.059  1.00  0.00           H  
ATOM   2437  CB  GLU   172     -24.495  18.679  13.669  1.00  0.00           C  
ATOM   2438  HB2 GLU   172     -24.616  19.299  12.781  1.00  0.00           H  
ATOM   2439  HB3 GLU   172     -25.405  18.756  14.264  1.00  0.00           H  
ATOM   2440  CG  GLU   172     -23.265  19.145  14.487  1.00  0.00           C  
ATOM   2441  HG2 GLU   172     -23.470  20.207  14.628  1.00  0.00           H  
ATOM   2442  HG3 GLU   172     -22.422  19.036  13.805  1.00  0.00           H  
ATOM   2443  CD  GLU   172     -22.956  18.403  15.789  1.00  0.00           C  
ATOM   2444  OE1 GLU   172     -21.800  18.013  15.994  1.00  0.00           O  
ATOM   2445  OE2 GLU   172     -23.900  18.157  16.572  1.00  0.00           O  
ATOM   2446  C   GLU   172     -25.788  16.870  12.608  1.00  0.00           C  
ATOM   2447  O   GLU   172     -26.490  16.196  13.343  1.00  0.00           O  
ATOM   2448  N   ARG   173     -26.226  17.203  11.360  1.00  0.00           N  
ATOM   2449  H   ARG   173     -25.735  17.948  10.886  1.00  0.00           H  
ATOM   2450  CA  ARG   173     -27.375  16.608  10.645  1.00  0.00           C  
ATOM   2451  HA  ARG   173     -28.284  16.731  11.234  1.00  0.00           H  
ATOM   2452  CB  ARG   173     -27.488  17.468   9.416  1.00  0.00           C  
ATOM   2453  HB2 ARG   173     -26.579  17.302   8.838  1.00  0.00           H  
ATOM   2454  HB3 ARG   173     -27.537  18.524   9.681  1.00  0.00           H  
ATOM   2455  CG  ARG   173     -28.697  17.211   8.583  1.00  0.00           C  
ATOM   2456  HG2 ARG   173     -28.649  16.249   8.072  1.00  0.00           H  
ATOM   2457  HG3 ARG   173     -29.623  17.251   9.158  1.00  0.00           H  
ATOM   2458  CD  ARG   173     -28.833  18.208   7.427  1.00  0.00           C  
ATOM   2459  HD2 ARG   173     -27.955  18.243   6.782  1.00  0.00           H  
ATOM   2460  HD3 ARG   173     -28.887  19.216   7.840  1.00  0.00           H  
ATOM   2461  NE  ARG   173     -30.094  18.050   6.674  1.00  0.00           N  
ATOM   2462  HE  ARG   173     -30.978  17.942   7.151  1.00  0.00           H  
ATOM   2463  CZ  ARG   173     -30.298  18.439   5.410  1.00  0.00           C  
ATOM   2464  NH1 ARG   173     -29.478  19.273   4.781  1.00  0.00           N  
ATOM   2465 HH11 ARG   173     -28.566  19.509   5.146  1.00  0.00           H  
ATOM   2466 HH12 ARG   173     -29.865  19.828   4.031  1.00  0.00           H  
ATOM   2467  NH2 ARG   173     -31.465  18.184   4.920  1.00  0.00           N  
ATOM   2468 HH21 ARG   173     -32.159  17.579   5.335  1.00  0.00           H  
ATOM   2469 HH22 ARG   173     -31.653  18.731   4.092  1.00  0.00           H  
ATOM   2470  C   ARG   173     -27.353  15.130  10.427  1.00  0.00           C  
ATOM   2471  O   ARG   173     -28.391  14.464  10.656  1.00  0.00           O  
ATOM   2472  N   LEU   174     -26.232  14.558  10.099  1.00  0.00           N  
ATOM   2473  H   LEU   174     -25.498  15.175   9.782  1.00  0.00           H  
ATOM   2474  CA  LEU   174     -26.103  13.095   9.932  1.00  0.00           C  
ATOM   2475  HA  LEU   174     -26.909  12.591   9.399  1.00  0.00           H  
ATOM   2476  CB  LEU   174     -24.763  12.640   9.324  1.00  0.00           C  
ATOM   2477  HB2 LEU   174     -23.996  13.205   9.853  1.00  0.00           H  
ATOM   2478  HB3 LEU   174     -24.637  11.567   9.474  1.00  0.00           H  
ATOM   2479  CG  LEU   174     -24.674  12.836   7.819  1.00  0.00           C  
ATOM   2480  HG  LEU   174     -25.070  13.829   7.608  1.00  0.00           H  
ATOM   2481  CD1 LEU   174     -23.244  12.700   7.378  1.00  0.00           C  
ATOM   2482 HD11 LEU   174     -22.955  11.665   7.563  1.00  0.00           H  
ATOM   2483 HD12 LEU   174     -23.085  12.765   6.301  1.00  0.00           H  
ATOM   2484 HD13 LEU   174     -22.606  13.446   7.852  1.00  0.00           H  
ATOM   2485  CD2 LEU   174     -25.448  11.786   6.988  1.00  0.00           C  
ATOM   2486 HD21 LEU   174     -26.486  11.981   7.260  1.00  0.00           H  
ATOM   2487 HD22 LEU   174     -25.433  11.954   5.911  1.00  0.00           H  
ATOM   2488 HD23 LEU   174     -25.174  10.774   7.286  1.00  0.00           H  
ATOM   2489  C   LEU   174     -26.238  12.385  11.287  1.00  0.00           C  
ATOM   2490  O   LEU   174     -26.784  11.267  11.387  1.00  0.00           O  
ATOM   2491  N   ALA   175     -25.866  13.014  12.394  1.00  0.00           N  
ATOM   2492  H   ALA   175     -25.314  13.851  12.277  1.00  0.00           H  
ATOM   2493  CA  ALA   175     -25.924  12.398  13.735  1.00  0.00           C  
ATOM   2494  HA  ALA   175     -25.582  11.363  13.750  1.00  0.00           H  
ATOM   2495  CB  ALA   175     -24.989  13.090  14.739  1.00  0.00           C  
ATOM   2496  HB1 ALA   175     -25.234  14.139  14.909  1.00  0.00           H  
ATOM   2497  HB2 ALA   175     -23.959  13.078  14.384  1.00  0.00           H  
ATOM   2498  HB3 ALA   175     -24.923  12.553  15.685  1.00  0.00           H  
ATOM   2499  C   ALA   175     -27.374  12.427  14.238  1.00  0.00           C  
ATOM   2500  O   ALA   175     -28.041  11.403  14.511  1.00  0.00           O  
ATOM   2501  N   ALA   176     -27.974  13.603  14.248  1.00  0.00           N  
ATOM   2502  H   ALA   176     -27.448  14.433  14.016  1.00  0.00           H  
ATOM   2503  CA  ALA   176     -29.361  13.804  14.785  1.00  0.00           C  
ATOM   2504  HA  ALA   176     -29.340  13.248  15.722  1.00  0.00           H  
ATOM   2505  CB  ALA   176     -29.485  15.333  15.030  1.00  0.00           C  
ATOM   2506  HB1 ALA   176     -28.614  15.840  15.446  1.00  0.00           H  
ATOM   2507  HB2 ALA   176     -30.276  15.471  15.766  1.00  0.00           H  
ATOM   2508  HB3 ALA   176     -29.682  15.889  14.113  1.00  0.00           H  
ATOM   2509  C   ALA   176     -30.462  13.124  13.919  1.00  0.00           C  
ATOM   2510  O   ALA   176     -31.487  12.803  14.436  1.00  0.00           O  
ATOM   2511  N   VAL   177     -30.185  12.929  12.582  1.00  0.00           N  
ATOM   2512  H   VAL   177     -29.353  13.377  12.226  1.00  0.00           H  
ATOM   2513  CA  VAL   177     -31.061  12.164  11.698  1.00  0.00           C  
ATOM   2514  HA  VAL   177     -32.035  12.607  11.906  1.00  0.00           H  
ATOM   2515  CB  VAL   177     -30.780  12.423  10.196  1.00  0.00           C  
ATOM   2516  HB  VAL   177     -30.615  13.463   9.915  1.00  0.00           H  
ATOM   2517  CG1 VAL   177     -29.687  11.528   9.619  1.00  0.00           C  
ATOM   2518 HG11 VAL   177     -29.793  10.446   9.704  1.00  0.00           H  
ATOM   2519 HG12 VAL   177     -28.718  11.719  10.078  1.00  0.00           H  
ATOM   2520 HG13 VAL   177     -29.488  11.692   8.560  1.00  0.00           H  
ATOM   2521  CG2 VAL   177     -32.011  12.065   9.436  1.00  0.00           C  
ATOM   2522 HG21 VAL   177     -32.163  11.003   9.245  1.00  0.00           H  
ATOM   2523 HG22 VAL   177     -31.898  12.581   8.482  1.00  0.00           H  
ATOM   2524 HG23 VAL   177     -32.969  12.381   9.851  1.00  0.00           H  
ATOM   2525  C   VAL   177     -31.185  10.733  12.110  1.00  0.00           C  
ATOM   2526  O   VAL   177     -32.277  10.161  12.184  1.00  0.00           O  
ATOM   2527  N   VAL   178     -30.038  10.113  12.454  1.00  0.00           N  
ATOM   2528  H   VAL   178     -29.240  10.725  12.361  1.00  0.00           H  
ATOM   2529  CA  VAL   178     -29.859   8.740  12.974  1.00  0.00           C  
ATOM   2530  HA  VAL   178     -30.436   8.080  12.326  1.00  0.00           H  
ATOM   2531  CB  VAL   178     -28.365   8.352  12.910  1.00  0.00           C  
ATOM   2532  HB  VAL   178     -27.774   9.068  13.480  1.00  0.00           H  
ATOM   2533  CG1 VAL   178     -27.914   7.022  13.539  1.00  0.00           C  
ATOM   2534 HG11 VAL   178     -28.361   7.013  14.533  1.00  0.00           H  
ATOM   2535 HG12 VAL   178     -26.835   7.116  13.666  1.00  0.00           H  
ATOM   2536 HG13 VAL   178     -28.205   6.158  12.942  1.00  0.00           H  
ATOM   2537  CG2 VAL   178     -27.785   8.293  11.395  1.00  0.00           C  
ATOM   2538 HG21 VAL   178     -28.078   9.200  10.865  1.00  0.00           H  
ATOM   2539 HG22 VAL   178     -28.124   7.388  10.892  1.00  0.00           H  
ATOM   2540 HG23 VAL   178     -26.707   8.442  11.348  1.00  0.00           H  
ATOM   2541  C   VAL   178     -30.332   8.644  14.441  1.00  0.00           C  
ATOM   2542  O   VAL   178     -31.097   7.768  14.737  1.00  0.00           O  
ATOM   2543  N   ASP   179     -29.936   9.606  15.301  1.00  0.00           N  
ATOM   2544  H   ASP   179     -29.318  10.355  15.021  1.00  0.00           H  
ATOM   2545  CA  ASP   179     -30.413   9.724  16.723  1.00  0.00           C  
ATOM   2546  HA  ASP   179     -31.373   9.209  16.745  1.00  0.00           H  
ATOM   2547  CB  ASP   179     -29.498   8.839  17.567  1.00  0.00           C  
ATOM   2548  HB2 ASP   179     -29.627   7.781  17.339  1.00  0.00           H  
ATOM   2549  HB3 ASP   179     -28.479   9.012  17.221  1.00  0.00           H  
ATOM   2550  CG  ASP   179     -29.546   9.152  19.044  1.00  0.00           C  
ATOM   2551  OD1 ASP   179     -28.507   9.581  19.599  1.00  0.00           O  
ATOM   2552  OD2 ASP   179     -30.685   9.123  19.636  1.00  0.00           O  
ATOM   2553  C   ASP   179     -30.434  11.162  17.274  1.00  0.00           C  
ATOM   2554  O   ASP   179     -29.362  11.707  17.392  1.00  0.00           O  
ATOM   2555  N   GLN   180     -31.565  11.717  17.680  1.00  0.00           N  
ATOM   2556  H   GLN   180     -32.469  11.305  17.499  1.00  0.00           H  
ATOM   2557  CA  GLN   180     -31.590  13.100  18.259  1.00  0.00           C  
ATOM   2558  HA  GLN   180     -31.053  13.786  17.603  1.00  0.00           H  
ATOM   2559  CB  GLN   180     -33.070  13.537  18.407  1.00  0.00           C  
ATOM   2560  HB2 GLN   180     -33.594  12.776  18.985  1.00  0.00           H  
ATOM   2561  HB3 GLN   180     -33.077  14.464  18.982  1.00  0.00           H  
ATOM   2562  CG  GLN   180     -33.746  13.886  17.038  1.00  0.00           C  
ATOM   2563  HG2 GLN   180     -33.367  13.207  16.274  1.00  0.00           H  
ATOM   2564  HG3 GLN   180     -34.825  13.749  17.113  1.00  0.00           H  
ATOM   2565  CD  GLN   180     -33.569  15.324  16.583  1.00  0.00           C  
ATOM   2566  OE1 GLN   180     -33.080  16.276  17.227  1.00  0.00           O  
ATOM   2567  NE2 GLN   180     -33.970  15.563  15.365  1.00  0.00           N  
ATOM   2568 HE21 GLN   180     -34.118  14.721  14.828  1.00  0.00           H  
ATOM   2569 HE22 GLN   180     -33.755  16.446  14.924  1.00  0.00           H  
ATOM   2570  C   GLN   180     -30.892  13.290  19.617  1.00  0.00           C  
ATOM   2571  O   GLN   180     -30.767  14.422  20.028  1.00  0.00           O  
ATOM   2572  N   GLY   181     -30.361  12.227  20.236  1.00  0.00           N  
ATOM   2573  H   GLY   181     -30.501  11.320  19.813  1.00  0.00           H  
ATOM   2574  CA  GLY   181     -29.439  12.451  21.408  1.00  0.00           C  
ATOM   2575  HA2 GLY   181     -29.352  11.587  22.066  1.00  0.00           H  
ATOM   2576  HA3 GLY   181     -29.753  13.300  22.016  1.00  0.00           H  
ATOM   2577  C   GLY   181     -28.002  12.807  20.925  1.00  0.00           C  
ATOM   2578  O   GLY   181     -27.241  13.339  21.735  1.00  0.00           O  
ATOM   2579  N   ARG   182     -27.750  12.748  19.579  1.00  0.00           N  
ATOM   2580  H   ARG   182     -28.430  12.293  18.986  1.00  0.00           H  
ATOM   2581  CA  ARG   182     -26.445  12.933  18.991  1.00  0.00           C  
ATOM   2582  HA  ARG   182     -26.532  12.604  17.955  1.00  0.00           H  
ATOM   2583  CB  ARG   182     -26.164  14.449  18.881  1.00  0.00           C  
ATOM   2584  HB2 ARG   182     -25.164  14.559  18.462  1.00  0.00           H  
ATOM   2585  HB3 ARG   182     -26.222  14.813  19.907  1.00  0.00           H  
ATOM   2586  CG  ARG   182     -27.184  15.175  18.053  1.00  0.00           C  
ATOM   2587  HG2 ARG   182     -26.941  15.022  17.002  1.00  0.00           H  
ATOM   2588  HG3 ARG   182     -28.194  14.922  18.375  1.00  0.00           H  
ATOM   2589  CD  ARG   182     -26.930  16.693  18.124  1.00  0.00           C  
ATOM   2590  HD2 ARG   182     -26.954  17.042  19.156  1.00  0.00           H  
ATOM   2591  HD3 ARG   182     -25.947  16.891  17.695  1.00  0.00           H  
ATOM   2592  NE  ARG   182     -28.065  17.415  17.450  1.00  0.00           N  
ATOM   2593  HE  ARG   182     -29.006  17.226  17.764  1.00  0.00           H  
ATOM   2594  CZ  ARG   182     -27.845  18.406  16.552  1.00  0.00           C  
ATOM   2595  NH1 ARG   182     -28.815  18.972  15.922  1.00  0.00           N  
ATOM   2596 HH11 ARG   182     -29.745  18.639  16.130  1.00  0.00           H  
ATOM   2597 HH12 ARG   182     -28.654  19.797  15.361  1.00  0.00           H  
ATOM   2598  NH2 ARG   182     -26.681  18.929  16.416  1.00  0.00           N  
ATOM   2599 HH21 ARG   182     -25.840  18.451  16.704  1.00  0.00           H  
ATOM   2600 HH22 ARG   182     -26.590  19.828  15.965  1.00  0.00           H  
ATOM   2601  C   ARG   182     -25.367  12.121  19.747  1.00  0.00           C  
ATOM   2602  O   ARG   182     -24.320  12.612  20.090  1.00  0.00           O  
ATOM   2603  N   THR   183     -25.754  10.869  20.039  1.00  0.00           N  
ATOM   2604  H   THR   183     -26.732  10.655  19.908  1.00  0.00           H  
ATOM   2605  CA  THR   183     -24.998  10.095  21.019  1.00  0.00           C  
ATOM   2606  HA  THR   183     -24.879  10.767  21.869  1.00  0.00           H  
ATOM   2607  CB  THR   183     -25.993   8.956  21.488  1.00  0.00           C  
ATOM   2608  HB  THR   183     -26.124   8.173  20.741  1.00  0.00           H  
ATOM   2609  CG2 THR   183     -25.356   8.376  22.696  1.00  0.00           C  
ATOM   2610 HG21 THR   183     -25.932   7.569  23.149  1.00  0.00           H  
ATOM   2611 HG22 THR   183     -24.387   8.015  22.349  1.00  0.00           H  
ATOM   2612 HG23 THR   183     -25.306   9.187  23.422  1.00  0.00           H  
ATOM   2613  OG1 THR   183     -27.324   9.344  21.893  1.00  0.00           O  
ATOM   2614  HG1 THR   183     -27.802   9.410  21.063  1.00  0.00           H  
ATOM   2615  C   THR   183     -23.713   9.493  20.437  1.00  0.00           C  
ATOM   2616  O   THR   183     -23.829   8.793  19.471  1.00  0.00           O  
ATOM   2617  N   PRO   184     -22.511   9.734  21.024  1.00  0.00           N  
ATOM   2618  CD  PRO   184     -22.270  10.466  22.300  1.00  0.00           C  
ATOM   2619  HD2 PRO   184     -22.781  11.420  22.172  1.00  0.00           H  
ATOM   2620  HD3 PRO   184     -22.686   9.899  23.133  1.00  0.00           H  
ATOM   2621  CG  PRO   184     -20.698  10.591  22.366  1.00  0.00           C  
ATOM   2622  HG2 PRO   184     -20.329  10.552  23.390  1.00  0.00           H  
ATOM   2623  HG3 PRO   184     -20.410  11.590  22.039  1.00  0.00           H  
ATOM   2624  CB  PRO   184     -20.170   9.422  21.453  1.00  0.00           C  
ATOM   2625  HB2 PRO   184     -20.131   8.534  22.084  1.00  0.00           H  
ATOM   2626  HB3 PRO   184     -19.172   9.701  21.114  1.00  0.00           H  
ATOM   2627  CA  PRO   184     -21.244   9.296  20.386  1.00  0.00           C  
ATOM   2628  HA  PRO   184     -20.997   9.986  19.578  1.00  0.00           H  
ATOM   2629  C   PRO   184     -21.106   7.853  19.733  1.00  0.00           C  
ATOM   2630  O   PRO   184     -20.575   7.759  18.641  1.00  0.00           O  
ATOM   2631  N   ALA   185     -21.708   6.762  20.278  1.00  0.00           N  
ATOM   2632  H   ALA   185     -21.988   6.884  21.241  1.00  0.00           H  
ATOM   2633  CA  ALA   185     -21.571   5.506  19.608  1.00  0.00           C  
ATOM   2634  HA  ALA   185     -20.506   5.395  19.403  1.00  0.00           H  
ATOM   2635  CB  ALA   185     -21.979   4.498  20.663  1.00  0.00           C  
ATOM   2636  HB1 ALA   185     -21.932   3.505  20.215  1.00  0.00           H  
ATOM   2637  HB2 ALA   185     -21.329   4.734  21.506  1.00  0.00           H  
ATOM   2638  HB3 ALA   185     -23.033   4.651  20.894  1.00  0.00           H  
ATOM   2639  C   ALA   185     -22.346   5.248  18.255  1.00  0.00           C  
ATOM   2640  O   ALA   185     -21.926   4.617  17.364  1.00  0.00           O  
ATOM   2641  N   PHE   186     -23.413   6.077  18.034  1.00  0.00           N  
ATOM   2642  H   PHE   186     -23.768   6.624  18.805  1.00  0.00           H  
ATOM   2643  CA  PHE   186     -24.153   6.261  16.797  1.00  0.00           C  
ATOM   2644  HA  PHE   186     -24.211   5.290  16.306  1.00  0.00           H  
ATOM   2645  CB  PHE   186     -25.599   6.638  17.043  1.00  0.00           C  
ATOM   2646  HB2 PHE   186     -25.617   7.385  17.836  1.00  0.00           H  
ATOM   2647  HB3 PHE   186     -26.006   7.090  16.139  1.00  0.00           H  
ATOM   2648  CG  PHE   186     -26.512   5.541  17.400  1.00  0.00           C  
ATOM   2649  CD1 PHE   186     -27.189   5.605  18.611  1.00  0.00           C  
ATOM   2650  HD1 PHE   186     -27.027   6.357  19.370  1.00  0.00           H  
ATOM   2651  CE1 PHE   186     -28.176   4.703  18.850  1.00  0.00           C  
ATOM   2652  HE1 PHE   186     -28.818   4.782  19.715  1.00  0.00           H  
ATOM   2653  CZ  PHE   186     -28.361   3.599  18.038  1.00  0.00           C  
ATOM   2654  HZ  PHE   186     -29.009   2.829  18.430  1.00  0.00           H  
ATOM   2655  CE2 PHE   186     -27.779   3.532  16.787  1.00  0.00           C  
ATOM   2656  HE2 PHE   186     -28.050   2.735  16.110  1.00  0.00           H  
ATOM   2657  CD2 PHE   186     -26.747   4.419  16.477  1.00  0.00           C  
ATOM   2658  HD2 PHE   186     -26.157   4.372  15.574  1.00  0.00           H  
ATOM   2659  C   PHE   186     -23.365   7.184  15.807  1.00  0.00           C  
ATOM   2660  O   PHE   186     -23.242   6.993  14.639  1.00  0.00           O  
ATOM   2661  N   ARG   187     -22.737   8.274  16.356  1.00  0.00           N  
ATOM   2662  H   ARG   187     -22.606   8.265  17.357  1.00  0.00           H  
ATOM   2663  CA  ARG   187     -22.222   9.449  15.562  1.00  0.00           C  
ATOM   2664  HA  ARG   187     -23.112   9.928  15.152  1.00  0.00           H  
ATOM   2665  CB  ARG   187     -21.439  10.511  16.431  1.00  0.00           C  
ATOM   2666  HB2 ARG   187     -20.891  10.022  17.236  1.00  0.00           H  
ATOM   2667  HB3 ARG   187     -20.774  11.024  15.737  1.00  0.00           H  
ATOM   2668  CG  ARG   187     -22.319  11.596  17.088  1.00  0.00           C  
ATOM   2669  HG2 ARG   187     -23.014  11.080  17.750  1.00  0.00           H  
ATOM   2670  HG3 ARG   187     -22.871  12.141  16.323  1.00  0.00           H  
ATOM   2671  CD  ARG   187     -21.476  12.611  17.863  1.00  0.00           C  
ATOM   2672  HD2 ARG   187     -21.070  12.160  18.768  1.00  0.00           H  
ATOM   2673  HD3 ARG   187     -20.584  12.802  17.267  1.00  0.00           H  
ATOM   2674  NE  ARG   187     -22.184  13.851  18.186  1.00  0.00           N  
ATOM   2675  HE  ARG   187     -22.531  13.872  19.134  1.00  0.00           H  
ATOM   2676  CZ  ARG   187     -22.206  14.999  17.463  1.00  0.00           C  
ATOM   2677  NH1 ARG   187     -21.620  15.124  16.285  1.00  0.00           N  
ATOM   2678 HH11 ARG   187     -21.109  14.368  15.852  1.00  0.00           H  
ATOM   2679 HH12 ARG   187     -21.628  16.040  15.860  1.00  0.00           H  
ATOM   2680  NH2 ARG   187     -22.948  15.994  17.933  1.00  0.00           N  
ATOM   2681 HH21 ARG   187     -23.418  15.911  18.823  1.00  0.00           H  
ATOM   2682 HH22 ARG   187     -22.936  16.839  17.380  1.00  0.00           H  
ATOM   2683  C   ARG   187     -21.210   9.073  14.427  1.00  0.00           C  
ATOM   2684  O   ARG   187     -20.161   8.413  14.728  1.00  0.00           O  
ATOM   2685  N   VAL   188     -21.488   9.559  13.205  1.00  0.00           N  
ATOM   2686  H   VAL   188     -22.124  10.343  13.174  1.00  0.00           H  
ATOM   2687  CA  VAL   188     -20.420   9.567  12.151  1.00  0.00           C  
ATOM   2688  HA  VAL   188     -20.056   8.553  11.984  1.00  0.00           H  
ATOM   2689  CB  VAL   188     -20.925  10.042  10.814  1.00  0.00           C  
ATOM   2690  HB  VAL   188     -20.076  10.060  10.130  1.00  0.00           H  
ATOM   2691  CG1 VAL   188     -21.959   9.154  10.126  1.00  0.00           C  
ATOM   2692 HG11 VAL   188     -22.521   9.605   9.308  1.00  0.00           H  
ATOM   2693 HG12 VAL   188     -21.404   8.252   9.866  1.00  0.00           H  
ATOM   2694 HG13 VAL   188     -22.739   8.921  10.851  1.00  0.00           H  
ATOM   2695  CG2 VAL   188     -21.433  11.461  10.895  1.00  0.00           C  
ATOM   2696 HG21 VAL   188     -22.520  11.520  10.960  1.00  0.00           H  
ATOM   2697 HG22 VAL   188     -21.214  11.853   9.901  1.00  0.00           H  
ATOM   2698 HG23 VAL   188     -20.951  12.103  11.632  1.00  0.00           H  
ATOM   2699  C   VAL   188     -19.243  10.392  12.644  1.00  0.00           C  
ATOM   2700  O   VAL   188     -19.299  11.232  13.579  1.00  0.00           O  
ATOM   2701  N   GLN   189     -18.095  10.117  12.050  1.00  0.00           N  
ATOM   2702  H   GLN   189     -18.069   9.412  11.328  1.00  0.00           H  
ATOM   2703  CA  GLN   189     -16.816  10.729  12.413  1.00  0.00           C  
ATOM   2704  HA  GLN   189     -16.989  11.720  12.833  1.00  0.00           H  
ATOM   2705  CB  GLN   189     -16.169   9.802  13.421  1.00  0.00           C  
ATOM   2706  HB2 GLN   189     -15.241  10.281  13.733  1.00  0.00           H  
ATOM   2707  HB3 GLN   189     -15.866   8.884  12.918  1.00  0.00           H  
ATOM   2708  CG  GLN   189     -16.998   9.502  14.700  1.00  0.00           C  
ATOM   2709  HG2 GLN   189     -16.362   8.831  15.279  1.00  0.00           H  
ATOM   2710  HG3 GLN   189     -17.906   8.942  14.476  1.00  0.00           H  
ATOM   2711  CD  GLN   189     -17.402  10.775  15.461  1.00  0.00           C  
ATOM   2712  OE1 GLN   189     -16.828  11.858  15.321  1.00  0.00           O  
ATOM   2713  NE2 GLN   189     -18.129  10.666  16.508  1.00  0.00           N  
ATOM   2714 HE21 GLN   189     -18.538   9.811  16.855  1.00  0.00           H  
ATOM   2715 HE22 GLN   189     -18.155  11.416  17.183  1.00  0.00           H  
ATOM   2716  C   GLN   189     -15.939  11.097  11.217  1.00  0.00           C  
ATOM   2717  O   GLN   189     -16.028  10.337  10.211  1.00  0.00           O  
ATOM   2718  N   PRO   190     -15.097  12.203  11.250  1.00  0.00           N  
ATOM   2719  CD  PRO   190     -14.798  13.027  12.447  1.00  0.00           C  
ATOM   2720  HD2 PRO   190     -14.871  12.371  13.314  1.00  0.00           H  
ATOM   2721  HD3 PRO   190     -15.450  13.890  12.578  1.00  0.00           H  
ATOM   2722  CG  PRO   190     -13.354  13.509  12.122  1.00  0.00           C  
ATOM   2723  HG2 PRO   190     -12.736  12.614  12.199  1.00  0.00           H  
ATOM   2724  HG3 PRO   190     -12.971  14.342  12.711  1.00  0.00           H  
ATOM   2725  CB  PRO   190     -13.456  13.759  10.666  1.00  0.00           C  
ATOM   2726  HB2 PRO   190     -13.980  14.686  10.431  1.00  0.00           H  
ATOM   2727  HB3 PRO   190     -12.469  13.890  10.223  1.00  0.00           H  
ATOM   2728  CA  PRO   190     -14.238  12.568  10.108  1.00  0.00           C  
ATOM   2729  HA  PRO   190     -14.821  12.879   9.242  1.00  0.00           H  
ATOM   2730  C   PRO   190     -13.307  11.431   9.627  1.00  0.00           C  
ATOM   2731  O   PRO   190     -12.768  10.734  10.490  1.00  0.00           O  
ATOM   2732  N   MET   191     -13.315  11.166   8.287  1.00  0.00           N  
ATOM   2733  H   MET   191     -13.834  11.671   7.582  1.00  0.00           H  
ATOM   2734  CA  MET   191     -12.346  10.145   7.708  1.00  0.00           C  
ATOM   2735  HA  MET   191     -12.487   9.169   8.173  1.00  0.00           H  
ATOM   2736  CB  MET   191     -12.551   9.895   6.180  1.00  0.00           C  
ATOM   2737  HB2 MET   191     -13.594   9.599   6.071  1.00  0.00           H  
ATOM   2738  HB3 MET   191     -12.463  10.858   5.678  1.00  0.00           H  
ATOM   2739  CG  MET   191     -11.671   8.809   5.485  1.00  0.00           C  
ATOM   2740  HG2 MET   191     -11.915   8.853   4.423  1.00  0.00           H  
ATOM   2741  HG3 MET   191     -10.610   9.057   5.480  1.00  0.00           H  
ATOM   2742  SD  MET   191     -11.791   7.223   6.295  1.00  0.00           S  
ATOM   2743  CE  MET   191     -13.448   6.912   5.608  1.00  0.00           C  
ATOM   2744  HE1 MET   191     -13.725   5.881   5.827  1.00  0.00           H  
ATOM   2745  HE2 MET   191     -14.186   7.534   6.115  1.00  0.00           H  
ATOM   2746  HE3 MET   191     -13.452   7.033   4.524  1.00  0.00           H  
ATOM   2747  C   MET   191     -10.826  10.545   8.001  1.00  0.00           C  
ATOM   2748  O   MET   191     -10.435  11.601   7.682  1.00  0.00           O  
ATOM   2749  N   PRO   192     -10.028   9.622   8.569  1.00  0.00           N  
ATOM   2750  CD  PRO   192     -10.371   8.381   9.228  1.00  0.00           C  
ATOM   2751  HD2 PRO   192     -10.178   7.564   8.532  1.00  0.00           H  
ATOM   2752  HD3 PRO   192     -11.362   8.349   9.680  1.00  0.00           H  
ATOM   2753  CG  PRO   192      -9.258   8.303  10.334  1.00  0.00           C  
ATOM   2754  HG2 PRO   192      -9.506   8.862  11.236  1.00  0.00           H  
ATOM   2755  HG3 PRO   192      -9.013   7.267  10.566  1.00  0.00           H  
ATOM   2756  CB  PRO   192      -8.063   8.888   9.613  1.00  0.00           C  
ATOM   2757  HB2 PRO   192      -7.595   8.084   9.046  1.00  0.00           H  
ATOM   2758  HB3 PRO   192      -7.385   9.253  10.384  1.00  0.00           H  
ATOM   2759  CA  PRO   192      -8.608   9.910   8.655  1.00  0.00           C  
ATOM   2760  HA  PRO   192      -8.419  10.855   9.165  1.00  0.00           H  
ATOM   2761  C   PRO   192      -7.855   9.857   7.355  1.00  0.00           C  
ATOM   2762  O   PRO   192      -7.984   9.012   6.486  1.00  0.00           O  
ATOM   2763  N   LEU   193      -6.920  10.762   7.183  1.00  0.00           N  
ATOM   2764  H   LEU   193      -6.731  11.314   8.007  1.00  0.00           H  
ATOM   2765  CA  LEU   193      -6.068  10.854   5.966  1.00  0.00           C  
ATOM   2766  HA  LEU   193      -6.181   9.993   5.308  1.00  0.00           H  
ATOM   2767  CB  LEU   193      -6.430  12.138   5.170  1.00  0.00           C  
ATOM   2768  HB2 LEU   193      -6.210  12.977   5.829  1.00  0.00           H  
ATOM   2769  HB3 LEU   193      -5.684  12.218   4.379  1.00  0.00           H  
ATOM   2770  CG  LEU   193      -7.818  12.218   4.600  1.00  0.00           C  
ATOM   2771  HG  LEU   193      -8.437  12.382   5.483  1.00  0.00           H  
ATOM   2772  CD1 LEU   193      -7.931  13.457   3.747  1.00  0.00           C  
ATOM   2773 HD11 LEU   193      -7.255  13.406   2.893  1.00  0.00           H  
ATOM   2774 HD12 LEU   193      -7.812  14.361   4.345  1.00  0.00           H  
ATOM   2775 HD13 LEU   193      -8.905  13.502   3.261  1.00  0.00           H  
ATOM   2776  CD2 LEU   193      -8.271  10.978   3.790  1.00  0.00           C  
ATOM   2777 HD21 LEU   193      -8.675  10.238   4.481  1.00  0.00           H  
ATOM   2778 HD22 LEU   193      -9.025  11.334   3.088  1.00  0.00           H  
ATOM   2779 HD23 LEU   193      -7.445  10.599   3.188  1.00  0.00           H  
ATOM   2780  C   LEU   193      -4.621  10.998   6.396  1.00  0.00           C  
ATOM   2781  O   LEU   193      -4.318  11.506   7.487  1.00  0.00           O  
ATOM   2782  N   ALA   194      -3.742  10.366   5.628  1.00  0.00           N  
ATOM   2783  H   ALA   194      -4.205   9.724   5.001  1.00  0.00           H  
ATOM   2784  CA  ALA   194      -2.277  10.465   5.795  1.00  0.00           C  
ATOM   2785  HA  ALA   194      -2.112  10.440   6.872  1.00  0.00           H  
ATOM   2786  CB  ALA   194      -1.678   9.239   5.119  1.00  0.00           C  
ATOM   2787  HB1 ALA   194      -1.717   9.338   4.035  1.00  0.00           H  
ATOM   2788  HB2 ALA   194      -2.275   8.363   5.377  1.00  0.00           H  
ATOM   2789  HB3 ALA   194      -0.617   9.064   5.298  1.00  0.00           H  
ATOM   2790  C   ALA   194      -1.718  11.781   5.202  1.00  0.00           C  
ATOM   2791  O   ALA   194      -1.659  12.046   3.985  1.00  0.00           O  
ATOM   2792  N   VAL   195      -1.069  12.567   6.095  1.00  0.00           N  
ATOM   2793  H   VAL   195      -1.072  12.226   7.045  1.00  0.00           H  
ATOM   2794  CA  VAL   195      -0.584  13.906   5.915  1.00  0.00           C  
ATOM   2795  HA  VAL   195      -0.401  13.973   4.843  1.00  0.00           H  
ATOM   2796  CB  VAL   195      -1.592  14.926   6.525  1.00  0.00           C  
ATOM   2797  HB  VAL   195      -1.659  14.785   7.604  1.00  0.00           H  
ATOM   2798  CG1 VAL   195      -1.304  16.376   6.176  1.00  0.00           C  
ATOM   2799 HG11 VAL   195      -1.511  16.482   5.111  1.00  0.00           H  
ATOM   2800 HG12 VAL   195      -0.267  16.668   6.340  1.00  0.00           H  
ATOM   2801 HG13 VAL   195      -1.978  17.039   6.719  1.00  0.00           H  
ATOM   2802  CG2 VAL   195      -3.077  14.676   6.158  1.00  0.00           C  
ATOM   2803 HG21 VAL   195      -3.385  13.654   6.376  1.00  0.00           H  
ATOM   2804 HG22 VAL   195      -3.710  15.352   6.733  1.00  0.00           H  
ATOM   2805 HG23 VAL   195      -3.221  14.832   5.089  1.00  0.00           H  
ATOM   2806  C   VAL   195       0.800  14.166   6.528  1.00  0.00           C  
ATOM   2807  O   VAL   195       1.050  13.908   7.689  1.00  0.00           O  
ATOM   2808  N   HID   196       1.769  14.614   5.755  1.00  0.00           N  
ATOM   2809  H   HID   196       1.439  14.911   4.848  1.00  0.00           H  
ATOM   2810  CA  HID   196       3.090  15.107   6.182  1.00  0.00           C  
ATOM   2811  HA  HID   196       3.556  14.342   6.802  1.00  0.00           H  
ATOM   2812  CB  HID   196       3.937  15.528   4.963  1.00  0.00           C  
ATOM   2813  HB2 HID   196       3.456  16.109   4.177  1.00  0.00           H  
ATOM   2814  HB3 HID   196       4.043  14.623   4.365  1.00  0.00           H  
ATOM   2815  CG  HID   196       5.309  16.090   5.242  1.00  0.00           C  
ATOM   2816  ND1 HID   196       6.228  15.486   6.012  1.00  0.00           N  
ATOM   2817  HD1 HID   196       6.034  14.706   6.624  1.00  0.00           H  
ATOM   2818  CE1 HID   196       7.317  16.236   6.041  1.00  0.00           C  
ATOM   2819  HE1 HID   196       8.296  16.048   6.457  1.00  0.00           H  
ATOM   2820  NE2 HID   196       7.188  17.365   5.338  1.00  0.00           N  
ATOM   2821  CD2 HID   196       5.841  17.332   4.853  1.00  0.00           C  
ATOM   2822  HD2 HID   196       5.473  17.996   4.085  1.00  0.00           H  
ATOM   2823  C   HID   196       2.955  16.289   7.185  1.00  0.00           C  
ATOM   2824  O   HID   196       2.174  17.184   6.873  1.00  0.00           O  
ATOM   2825  N   ARG   197       3.717  16.364   8.274  1.00  0.00           N  
ATOM   2826  H   ARG   197       4.503  15.732   8.323  1.00  0.00           H  
ATOM   2827  CA  ARG   197       3.744  17.448   9.297  1.00  0.00           C  
ATOM   2828  HA  ARG   197       4.295  17.112  10.176  1.00  0.00           H  
ATOM   2829  CB  ARG   197       4.468  18.721   8.718  1.00  0.00           C  
ATOM   2830  HB2 ARG   197       3.925  19.034   7.826  1.00  0.00           H  
ATOM   2831  HB3 ARG   197       4.344  19.506   9.463  1.00  0.00           H  
ATOM   2832  CG  ARG   197       5.942  18.404   8.605  1.00  0.00           C  
ATOM   2833  HG2 ARG   197       6.417  18.464   9.584  1.00  0.00           H  
ATOM   2834  HG3 ARG   197       6.085  17.404   8.198  1.00  0.00           H  
ATOM   2835  CD  ARG   197       6.626  19.374   7.690  1.00  0.00           C  
ATOM   2836  HD2 ARG   197       7.655  19.093   7.469  1.00  0.00           H  
ATOM   2837  HD3 ARG   197       6.183  19.403   6.695  1.00  0.00           H  
ATOM   2838  NE  ARG   197       6.572  20.729   8.253  1.00  0.00           N  
ATOM   2839  HE  ARG   197       5.707  21.007   8.695  1.00  0.00           H  
ATOM   2840  CZ  ARG   197       7.495  21.655   8.392  1.00  0.00           C  
ATOM   2841  NH1 ARG   197       8.791  21.508   8.089  1.00  0.00           N  
ATOM   2842 HH11 ARG   197       9.021  20.716   7.506  1.00  0.00           H  
ATOM   2843 HH12 ARG   197       9.392  22.317   8.153  1.00  0.00           H  
ATOM   2844  NH2 ARG   197       7.076  22.750   8.919  1.00  0.00           N  
ATOM   2845 HH21 ARG   197       6.081  22.920   8.954  1.00  0.00           H  
ATOM   2846 HH22 ARG   197       7.493  23.609   8.589  1.00  0.00           H  
ATOM   2847  C   ARG   197       2.312  17.853   9.703  1.00  0.00           C  
ATOM   2848  O   ARG   197       1.903  18.953   9.448  1.00  0.00           O  
ATOM   2849  N   ARG   198       1.535  16.870  10.157  1.00  0.00           N  
ATOM   2850  H   ARG   198       1.986  15.968  10.215  1.00  0.00           H  
ATOM   2851  CA  ARG   198       0.103  16.901  10.322  1.00  0.00           C  
ATOM   2852  HA  ARG   198      -0.335  17.038   9.334  1.00  0.00           H  
ATOM   2853  CB  ARG   198      -0.420  15.535  10.838  1.00  0.00           C  
ATOM   2854  HB2 ARG   198      -1.502  15.591  10.952  1.00  0.00           H  
ATOM   2855  HB3 ARG   198      -0.260  14.808  10.041  1.00  0.00           H  
ATOM   2856  CG  ARG   198       0.140  15.054  12.215  1.00  0.00           C  
ATOM   2857  HG2 ARG   198       1.226  14.972  12.201  1.00  0.00           H  
ATOM   2858  HG3 ARG   198      -0.121  15.741  13.020  1.00  0.00           H  
ATOM   2859  CD  ARG   198      -0.400  13.633  12.519  1.00  0.00           C  
ATOM   2860  HD2 ARG   198      -0.430  13.027  11.613  1.00  0.00           H  
ATOM   2861  HD3 ARG   198      -1.438  13.821  12.792  1.00  0.00           H  
ATOM   2862  NE  ARG   198       0.292  13.005  13.590  1.00  0.00           N  
ATOM   2863  HE  ARG   198       0.797  13.594  14.237  1.00  0.00           H  
ATOM   2864  CZ  ARG   198       0.215  11.774  13.933  1.00  0.00           C  
ATOM   2865  NH1 ARG   198       0.981  11.316  14.875  1.00  0.00           N  
ATOM   2866 HH11 ARG   198       1.755  11.831  15.269  1.00  0.00           H  
ATOM   2867 HH12 ARG   198       0.810  10.408  15.283  1.00  0.00           H  
ATOM   2868  NH2 ARG   198      -0.542  10.838  13.434  1.00  0.00           N  
ATOM   2869 HH21 ARG   198      -1.303  11.061  12.808  1.00  0.00           H  
ATOM   2870 HH22 ARG   198      -0.569   9.909  13.828  1.00  0.00           H  
ATOM   2871  C   ARG   198      -0.352  18.142  11.080  1.00  0.00           C  
ATOM   2872  O   ARG   198      -1.355  18.701  10.715  1.00  0.00           O  
ATOM   2873  N   GLN   199       0.318  18.611  12.120  1.00  0.00           N  
ATOM   2874  H   GLN   199       1.036  17.991  12.466  1.00  0.00           H  
ATOM   2875  CA  GLN   199       0.101  19.872  12.818  1.00  0.00           C  
ATOM   2876  HA  GLN   199      -0.929  19.823  13.171  1.00  0.00           H  
ATOM   2877  CB  GLN   199       0.958  19.824  14.116  1.00  0.00           C  
ATOM   2878  HB2 GLN   199       0.820  20.726  14.712  1.00  0.00           H  
ATOM   2879  HB3 GLN   199       0.544  18.995  14.691  1.00  0.00           H  
ATOM   2880  CG  GLN   199       2.475  19.713  14.020  1.00  0.00           C  
ATOM   2881  HG2 GLN   199       2.897  19.661  15.024  1.00  0.00           H  
ATOM   2882  HG3 GLN   199       2.932  20.610  13.602  1.00  0.00           H  
ATOM   2883  CD  GLN   199       3.079  18.504  13.316  1.00  0.00           C  
ATOM   2884  OE1 GLN   199       2.600  17.332  13.375  1.00  0.00           O  
ATOM   2885  NE2 GLN   199       4.094  18.730  12.575  1.00  0.00           N  
ATOM   2886 HE21 GLN   199       4.525  19.635  12.458  1.00  0.00           H  
ATOM   2887 HE22 GLN   199       4.662  17.916  12.388  1.00  0.00           H  
ATOM   2888  C   GLN   199       0.183  21.210  12.068  1.00  0.00           C  
ATOM   2889  O   GLN   199      -0.302  22.203  12.611  1.00  0.00           O  
ATOM   2890  N   ASP   200       0.841  21.342  10.849  1.00  0.00           N  
ATOM   2891  H   ASP   200       1.282  20.514  10.475  1.00  0.00           H  
ATOM   2892  CA  ASP   200       0.884  22.643  10.118  1.00  0.00           C  
ATOM   2893  HA  ASP   200       0.975  23.466  10.827  1.00  0.00           H  
ATOM   2894  CB  ASP   200       2.014  22.662   8.999  1.00  0.00           C  
ATOM   2895  HB2 ASP   200       1.927  23.546   8.367  1.00  0.00           H  
ATOM   2896  HB3 ASP   200       2.046  21.814   8.316  1.00  0.00           H  
ATOM   2897  CG  ASP   200       3.432  22.575   9.714  1.00  0.00           C  
ATOM   2898  OD1 ASP   200       3.526  22.422  10.934  1.00  0.00           O  
ATOM   2899  OD2 ASP   200       4.462  22.663   8.979  1.00  0.00           O  
ATOM   2900  C   ASP   200      -0.493  23.044   9.498  1.00  0.00           C  
ATOM   2901  O   ASP   200      -0.703  24.261   9.338  1.00  0.00           O  
ATOM   2902  N   GLY   201      -1.466  22.141   9.338  1.00  0.00           N  
ATOM   2903  H   GLY   201      -1.187  21.179   9.467  1.00  0.00           H  
ATOM   2904  CA  GLY   201      -2.732  22.319   8.648  1.00  0.00           C  
ATOM   2905  HA2 GLY   201      -3.364  21.460   8.873  1.00  0.00           H  
ATOM   2906  HA3 GLY   201      -3.257  23.147   9.123  1.00  0.00           H  
ATOM   2907  C   GLY   201      -2.649  22.474   7.109  1.00  0.00           C  
ATOM   2908  O   GLY   201      -3.677  22.804   6.496  1.00  0.00           O  
ATOM   2909  N   ALA   202      -1.477  22.323   6.510  1.00  0.00           N  
ATOM   2910  H   ALA   202      -0.791  21.780   7.015  1.00  0.00           H  
ATOM   2911  CA  ALA   202      -1.288  22.438   5.085  1.00  0.00           C  
ATOM   2912  HA  ALA   202      -2.001  23.187   4.743  1.00  0.00           H  
ATOM   2913  CB  ALA   202       0.099  22.950   4.793  1.00  0.00           C  
ATOM   2914  HB1 ALA   202       0.867  22.396   5.334  1.00  0.00           H  
ATOM   2915  HB2 ALA   202       0.297  23.068   3.728  1.00  0.00           H  
ATOM   2916  HB3 ALA   202       0.110  23.990   5.117  1.00  0.00           H  
ATOM   2917  C   ALA   202      -1.557  21.233   4.199  1.00  0.00           C  
ATOM   2918  O   ALA   202      -1.611  21.440   2.996  1.00  0.00           O  
ATOM   2919  N   LEU   203      -1.978  20.111   4.751  1.00  0.00           N  
ATOM   2920  H   LEU   203      -1.647  20.040   5.703  1.00  0.00           H  
ATOM   2921  CA  LEU   203      -2.620  19.015   3.978  1.00  0.00           C  
ATOM   2922  HA  LEU   203      -2.942  18.160   4.571  1.00  0.00           H  
ATOM   2923  CB  LEU   203      -3.989  19.437   3.356  1.00  0.00           C  
ATOM   2924  HB2 LEU   203      -3.870  20.189   2.575  1.00  0.00           H  
ATOM   2925  HB3 LEU   203      -4.436  18.550   2.908  1.00  0.00           H  
ATOM   2926  CG  LEU   203      -4.971  20.007   4.440  1.00  0.00           C  
ATOM   2927  HG  LEU   203      -4.513  20.911   4.841  1.00  0.00           H  
ATOM   2928  CD1 LEU   203      -6.310  20.415   3.852  1.00  0.00           C  
ATOM   2929 HD11 LEU   203      -6.832  20.761   4.744  1.00  0.00           H  
ATOM   2930 HD12 LEU   203      -6.370  21.245   3.148  1.00  0.00           H  
ATOM   2931 HD13 LEU   203      -6.859  19.651   3.301  1.00  0.00           H  
ATOM   2932  CD2 LEU   203      -5.229  18.993   5.616  1.00  0.00           C  
ATOM   2933 HD21 LEU   203      -5.448  17.961   5.344  1.00  0.00           H  
ATOM   2934 HD22 LEU   203      -4.307  18.903   6.191  1.00  0.00           H  
ATOM   2935 HD23 LEU   203      -5.984  19.418   6.279  1.00  0.00           H  
ATOM   2936  C   LEU   203      -1.646  18.451   2.823  1.00  0.00           C  
ATOM   2937  O   LEU   203      -2.152  17.963   1.835  1.00  0.00           O  
ATOM   2938  N   VAL   204      -0.361  18.554   3.015  1.00  0.00           N  
ATOM   2939  H   VAL   204      -0.094  19.005   3.879  1.00  0.00           H  
ATOM   2940  CA  VAL   204       0.597  18.009   2.066  1.00  0.00           C  
ATOM   2941  HA  VAL   204       0.310  18.405   1.092  1.00  0.00           H  
ATOM   2942  CB  VAL   204       2.030  18.553   2.347  1.00  0.00           C  
ATOM   2943  HB  VAL   204       2.389  18.194   3.312  1.00  0.00           H  
ATOM   2944  CG1 VAL   204       2.976  18.122   1.280  1.00  0.00           C  
ATOM   2945 HG11 VAL   204       2.697  18.657   0.372  1.00  0.00           H  
ATOM   2946 HG12 VAL   204       3.006  17.037   1.178  1.00  0.00           H  
ATOM   2947 HG13 VAL   204       3.993  18.450   1.493  1.00  0.00           H  
ATOM   2948  CG2 VAL   204       2.318  20.082   2.534  1.00  0.00           C  
ATOM   2949 HG21 VAL   204       3.369  20.219   2.791  1.00  0.00           H  
ATOM   2950 HG22 VAL   204       2.383  20.590   1.572  1.00  0.00           H  
ATOM   2951 HG23 VAL   204       1.669  20.637   3.211  1.00  0.00           H  
ATOM   2952  C   VAL   204       0.540  16.498   2.262  1.00  0.00           C  
ATOM   2953  O   VAL   204       0.795  16.065   3.416  1.00  0.00           O  
ATOM   2954  N   TRP   205       0.137  15.756   1.238  1.00  0.00           N  
ATOM   2955  H   TRP   205      -0.019  16.252   0.372  1.00  0.00           H  
ATOM   2956  CA  TRP   205      -0.036  14.288   1.235  1.00  0.00           C  
ATOM   2957  HA  TRP   205      -0.649  14.177   2.129  1.00  0.00           H  
ATOM   2958  CB  TRP   205      -0.872  13.760   0.013  1.00  0.00           C  
ATOM   2959  HB2 TRP   205      -0.219  13.821  -0.858  1.00  0.00           H  
ATOM   2960  HB3 TRP   205      -1.199  12.738   0.205  1.00  0.00           H  
ATOM   2961  CG  TRP   205      -2.187  14.382  -0.320  1.00  0.00           C  
ATOM   2962  CD1 TRP   205      -2.567  14.742  -1.554  1.00  0.00           C  
ATOM   2963  HD1 TRP   205      -1.917  14.709  -2.416  1.00  0.00           H  
ATOM   2964  NE1 TRP   205      -3.888  15.260  -1.544  1.00  0.00           N  
ATOM   2965  HE1 TRP   205      -4.353  15.584  -2.380  1.00  0.00           H  
ATOM   2966  CE2 TRP   205      -4.340  15.408  -0.225  1.00  0.00           C  
ATOM   2967  CZ2 TRP   205      -5.576  15.844   0.248  1.00  0.00           C  
ATOM   2968  HZ2 TRP   205      -6.350  16.008  -0.486  1.00  0.00           H  
ATOM   2969  CH2 TRP   205      -5.748  15.877   1.599  1.00  0.00           C  
ATOM   2970  HH2 TRP   205      -6.665  16.182   2.080  1.00  0.00           H  
ATOM   2971  CZ3 TRP   205      -4.656  15.561   2.465  1.00  0.00           C  
ATOM   2972  HZ3 TRP   205      -4.730  15.593   3.542  1.00  0.00           H  
ATOM   2973  CE3 TRP   205      -3.459  15.026   1.994  1.00  0.00           C  
ATOM   2974  HE3 TRP   205      -2.656  14.874   2.700  1.00  0.00           H  
ATOM   2975  CD2 TRP   205      -3.267  14.877   0.558  1.00  0.00           C  
ATOM   2976  C   TRP   205       1.266  13.526   1.474  1.00  0.00           C  
ATOM   2977  O   TRP   205       2.259  13.682   0.798  1.00  0.00           O  
ATOM   2978  N   SER   206       1.052  12.600   2.444  1.00  0.00           N  
ATOM   2979  H   SER   206       0.119  12.370   2.755  1.00  0.00           H  
ATOM   2980  CA  SER   206       2.117  11.627   2.791  1.00  0.00           C  
ATOM   2981  HA  SER   206       3.085  12.062   3.039  1.00  0.00           H  
ATOM   2982  CB  SER   206       1.613  10.911   4.080  1.00  0.00           C  
ATOM   2983  HB2 SER   206       1.341  11.699   4.783  1.00  0.00           H  
ATOM   2984  HB3 SER   206       0.810  10.208   3.861  1.00  0.00           H  
ATOM   2985  OG  SER   206       2.640  10.082   4.625  1.00  0.00           O  
ATOM   2986  HG  SER   206       2.286   9.903   5.499  1.00  0.00           H  
ATOM   2987  C   SER   206       2.381  10.574   1.700  1.00  0.00           C  
ATOM   2988  O   SER   206       1.458  10.141   0.983  1.00  0.00           O  
ATOM   2989  N   GLY   207       3.657  10.154   1.668  1.00  0.00           N  
ATOM   2990  H   GLY   207       4.312  10.617   2.281  1.00  0.00           H  
ATOM   2991  CA  GLY   207       4.077   8.889   1.133  1.00  0.00           C  
ATOM   2992  HA2 GLY   207       3.995   9.020   0.054  1.00  0.00           H  
ATOM   2993  HA3 GLY   207       3.405   8.058   1.348  1.00  0.00           H  
ATOM   2994  C   GLY   207       5.527   8.530   1.592  1.00  0.00           C  
ATOM   2995  O   GLY   207       6.064   8.982   2.600  1.00  0.00           O  
ATOM   2996  N   SER   208       6.108   7.590   0.824  1.00  0.00           N  
ATOM   2997  H   SER   208       5.538   7.461  -0.000  1.00  0.00           H  
ATOM   2998  CA  SER   208       7.323   6.803   1.241  1.00  0.00           C  
ATOM   2999  HA  SER   208       7.045   6.214   2.114  1.00  0.00           H  
ATOM   3000  CB  SER   208       7.807   5.808   0.159  1.00  0.00           C  
ATOM   3001  HB2 SER   208       8.175   6.381  -0.693  1.00  0.00           H  
ATOM   3002  HB3 SER   208       8.707   5.305   0.513  1.00  0.00           H  
ATOM   3003  OG  SER   208       6.900   4.871  -0.425  1.00  0.00           O  
ATOM   3004  HG  SER   208       7.466   4.176  -0.767  1.00  0.00           H  
ATOM   3005  C   SER   208       8.497   7.517   1.837  1.00  0.00           C  
ATOM   3006  O   SER   208       9.150   6.976   2.734  1.00  0.00           O  
ATOM   3007  N   ASP   209       8.955   8.599   1.199  1.00  0.00           N  
ATOM   3008  H   ASP   209       8.352   9.002   0.496  1.00  0.00           H  
ATOM   3009  CA  ASP   209       9.906   9.421   1.801  1.00  0.00           C  
ATOM   3010  HA  ASP   209      10.887   8.948   1.847  1.00  0.00           H  
ATOM   3011  CB  ASP   209      10.073  10.698   0.962  1.00  0.00           C  
ATOM   3012  HB2 ASP   209      10.389  10.382  -0.032  1.00  0.00           H  
ATOM   3013  HB3 ASP   209       9.115  11.213   0.891  1.00  0.00           H  
ATOM   3014  CG  ASP   209      11.016  11.723   1.579  1.00  0.00           C  
ATOM   3015  OD1 ASP   209      12.245  11.357   1.719  1.00  0.00           O  
ATOM   3016  OD2 ASP   209      10.590  12.900   1.908  1.00  0.00           O  
ATOM   3017  C   ASP   209       9.547   9.875   3.200  1.00  0.00           C  
ATOM   3018  O   ASP   209      10.387   9.712   4.091  1.00  0.00           O  
ATOM   3019  N   VAL   210       8.299  10.262   3.528  1.00  0.00           N  
ATOM   3020  H   VAL   210       7.613  10.244   2.787  1.00  0.00           H  
ATOM   3021  CA  VAL   210       7.796  10.702   4.844  1.00  0.00           C  
ATOM   3022  HA  VAL   210       8.414  11.542   5.162  1.00  0.00           H  
ATOM   3023  CB  VAL   210       6.431  11.362   4.713  1.00  0.00           C  
ATOM   3024  HB  VAL   210       5.689  10.640   4.370  1.00  0.00           H  
ATOM   3025  CG1 VAL   210       5.899  11.853   6.064  1.00  0.00           C  
ATOM   3026 HG11 VAL   210       4.957  12.401   6.030  1.00  0.00           H  
ATOM   3027 HG12 VAL   210       5.629  11.037   6.734  1.00  0.00           H  
ATOM   3028 HG13 VAL   210       6.551  12.553   6.587  1.00  0.00           H  
ATOM   3029  CG2 VAL   210       6.504  12.464   3.621  1.00  0.00           C  
ATOM   3030 HG21 VAL   210       6.736  12.044   2.642  1.00  0.00           H  
ATOM   3031 HG22 VAL   210       5.486  12.841   3.521  1.00  0.00           H  
ATOM   3032 HG23 VAL   210       7.315  13.160   3.831  1.00  0.00           H  
ATOM   3033  C   VAL   210       7.755   9.553   5.807  1.00  0.00           C  
ATOM   3034  O   VAL   210       8.142   9.781   6.973  1.00  0.00           O  
ATOM   3035  N   VAL   211       7.522   8.329   5.338  1.00  0.00           N  
ATOM   3036  H   VAL   211       7.232   8.206   4.379  1.00  0.00           H  
ATOM   3037  CA  VAL   211       7.664   7.124   6.191  1.00  0.00           C  
ATOM   3038  HA  VAL   211       6.972   7.153   7.032  1.00  0.00           H  
ATOM   3039  CB  VAL   211       7.172   5.880   5.501  1.00  0.00           C  
ATOM   3040  HB  VAL   211       7.701   5.804   4.551  1.00  0.00           H  
ATOM   3041  CG1 VAL   211       7.508   4.634   6.320  1.00  0.00           C  
ATOM   3042 HG11 VAL   211       8.583   4.457   6.294  1.00  0.00           H  
ATOM   3043 HG12 VAL   211       7.123   4.776   7.330  1.00  0.00           H  
ATOM   3044 HG13 VAL   211       7.127   3.678   5.959  1.00  0.00           H  
ATOM   3045  CG2 VAL   211       5.706   5.755   5.160  1.00  0.00           C  
ATOM   3046 HG21 VAL   211       5.086   6.252   5.906  1.00  0.00           H  
ATOM   3047 HG22 VAL   211       5.616   6.387   4.276  1.00  0.00           H  
ATOM   3048 HG23 VAL   211       5.420   4.726   4.941  1.00  0.00           H  
ATOM   3049  C   VAL   211       9.139   7.088   6.712  1.00  0.00           C  
ATOM   3050  O   VAL   211       9.363   7.039   7.886  1.00  0.00           O  
ATOM   3051  N   MET   212      10.165   6.960   5.849  1.00  0.00           N  
ATOM   3052  H   MET   212       9.888   7.009   4.880  1.00  0.00           H  
ATOM   3053  CA  MET   212      11.640   6.985   6.129  1.00  0.00           C  
ATOM   3054  HA  MET   212      11.902   6.099   6.707  1.00  0.00           H  
ATOM   3055  CB  MET   212      12.383   6.815   4.771  1.00  0.00           C  
ATOM   3056  HB2 MET   212      11.886   7.451   4.039  1.00  0.00           H  
ATOM   3057  HB3 MET   212      13.434   7.105   4.780  1.00  0.00           H  
ATOM   3058  CG  MET   212      12.203   5.377   4.277  1.00  0.00           C  
ATOM   3059  HG2 MET   212      12.638   4.727   5.036  1.00  0.00           H  
ATOM   3060  HG3 MET   212      11.147   5.135   4.156  1.00  0.00           H  
ATOM   3061  SD  MET   212      13.001   4.923   2.690  1.00  0.00           S  
ATOM   3062  CE  MET   212      11.590   5.333   1.608  1.00  0.00           C  
ATOM   3063  HE1 MET   212      10.649   4.867   1.904  1.00  0.00           H  
ATOM   3064  HE2 MET   212      11.497   6.406   1.445  1.00  0.00           H  
ATOM   3065  HE3 MET   212      12.093   5.081   0.674  1.00  0.00           H  
ATOM   3066  C   MET   212      12.204   8.224   6.823  1.00  0.00           C  
ATOM   3067  O   MET   212      13.005   8.177   7.759  1.00  0.00           O  
ATOM   3068  N   GLY   213      11.614   9.409   6.415  1.00  0.00           N  
ATOM   3069  H   GLY   213      10.979   9.381   5.631  1.00  0.00           H  
ATOM   3070  CA  GLY   213      11.771  10.765   6.989  1.00  0.00           C  
ATOM   3071  HA2 GLY   213      11.138  11.417   6.388  1.00  0.00           H  
ATOM   3072  HA3 GLY   213      11.397  10.904   8.003  1.00  0.00           H  
ATOM   3073  C   GLY   213      13.171  11.356   6.771  1.00  0.00           C  
ATOM   3074  O   GLY   213      14.040  10.836   6.058  1.00  0.00           O  
ATOM   3075  N   GLU   214      13.445  12.414   7.462  1.00  0.00           N  
ATOM   3076  H   GLU   214      12.771  12.720   8.149  1.00  0.00           H  
ATOM   3077  CA  GLU   214      14.803  12.842   7.793  1.00  0.00           C  
ATOM   3078  HA  GLU   214      15.290  12.960   6.826  1.00  0.00           H  
ATOM   3079  CB  GLU   214      14.845  14.147   8.574  1.00  0.00           C  
ATOM   3080  HB2 GLU   214      14.565  13.998   9.617  1.00  0.00           H  
ATOM   3081  HB3 GLU   214      15.887  14.461   8.506  1.00  0.00           H  
ATOM   3082  CG  GLU   214      14.026  15.299   8.070  1.00  0.00           C  
ATOM   3083  HG2 GLU   214      13.021  15.094   8.439  1.00  0.00           H  
ATOM   3084  HG3 GLU   214      14.387  16.177   8.606  1.00  0.00           H  
ATOM   3085  CD  GLU   214      14.135  15.535   6.563  1.00  0.00           C  
ATOM   3086  OE1 GLU   214      15.259  15.625   6.053  1.00  0.00           O  
ATOM   3087  OE2 GLU   214      13.052  15.584   5.885  1.00  0.00           O  
ATOM   3088  C   GLU   214      15.569  11.785   8.614  1.00  0.00           C  
ATOM   3089  O   GLU   214      16.794  11.762   8.667  1.00  0.00           O  
ATOM   3090  N   ALA   215      14.850  10.912   9.254  1.00  0.00           N  
ATOM   3091  H   ALA   215      13.848  11.022   9.305  1.00  0.00           H  
ATOM   3092  CA  ALA   215      15.417   9.809  10.075  1.00  0.00           C  
ATOM   3093  HA  ALA   215      16.107  10.147  10.848  1.00  0.00           H  
ATOM   3094  CB  ALA   215      14.259   9.091  10.812  1.00  0.00           C  
ATOM   3095  HB1 ALA   215      13.649   9.750  11.430  1.00  0.00           H  
ATOM   3096  HB2 ALA   215      13.609   8.543  10.129  1.00  0.00           H  
ATOM   3097  HB3 ALA   215      14.850   8.405  11.419  1.00  0.00           H  
ATOM   3098  C   ALA   215      16.330   8.906   9.241  1.00  0.00           C  
ATOM   3099  O   ALA   215      17.423   8.691   9.626  1.00  0.00           O  
ATOM   3100  N   THR   216      15.852   8.475   8.087  1.00  0.00           N  
ATOM   3101  H   THR   216      14.883   8.633   7.848  1.00  0.00           H  
ATOM   3102  CA  THR   216      16.684   7.637   7.122  1.00  0.00           C  
ATOM   3103  HA  THR   216      17.291   6.880   7.618  1.00  0.00           H  
ATOM   3104  CB  THR   216      15.714   6.861   6.252  1.00  0.00           C  
ATOM   3105  HB  THR   216      15.165   7.592   5.658  1.00  0.00           H  
ATOM   3106  CG2 THR   216      16.154   5.797   5.302  1.00  0.00           C  
ATOM   3107 HG21 THR   216      15.401   5.540   4.557  1.00  0.00           H  
ATOM   3108 HG22 THR   216      16.553   4.943   5.851  1.00  0.00           H  
ATOM   3109 HG23 THR   216      16.944   6.284   4.730  1.00  0.00           H  
ATOM   3110  OG1 THR   216      14.762   6.151   7.080  1.00  0.00           O  
ATOM   3111  HG1 THR   216      14.075   6.762   7.356  1.00  0.00           H  
ATOM   3112  C   THR   216      17.602   8.476   6.210  1.00  0.00           C  
ATOM   3113  O   THR   216      18.585   7.921   5.663  1.00  0.00           O  
ATOM   3114  N   ARG   217      17.220   9.710   6.002  1.00  0.00           N  
ATOM   3115  H   ARG   217      16.419  10.105   6.474  1.00  0.00           H  
ATOM   3116  CA  ARG   217      17.981  10.659   5.124  1.00  0.00           C  
ATOM   3117  HA  ARG   217      18.249  10.179   4.182  1.00  0.00           H  
ATOM   3118  CB  ARG   217      17.097  11.887   4.717  1.00  0.00           C  
ATOM   3119  HB2 ARG   217      17.287  12.640   5.481  1.00  0.00           H  
ATOM   3120  HB3 ARG   217      16.032  11.656   4.672  1.00  0.00           H  
ATOM   3121  CG  ARG   217      17.472  12.582   3.407  1.00  0.00           C  
ATOM   3122  HG2 ARG   217      18.553  12.724   3.415  1.00  0.00           H  
ATOM   3123  HG3 ARG   217      17.193  11.931   2.578  1.00  0.00           H  
ATOM   3124  CD  ARG   217      16.802  13.928   3.341  1.00  0.00           C  
ATOM   3125  HD2 ARG   217      16.988  14.193   2.300  1.00  0.00           H  
ATOM   3126  HD3 ARG   217      17.438  14.676   3.813  1.00  0.00           H  
ATOM   3127  NE  ARG   217      15.419  14.198   3.785  1.00  0.00           N  
ATOM   3128  HE  ARG   217      15.266  14.824   4.562  1.00  0.00           H  
ATOM   3129  CZ  ARG   217      14.339  13.669   3.203  1.00  0.00           C  
ATOM   3130  NH1 ARG   217      14.440  12.831   2.229  1.00  0.00           N  
ATOM   3131 HH11 ARG   217      15.342  12.780   1.778  1.00  0.00           H  
ATOM   3132 HH12 ARG   217      13.659  12.283   1.898  1.00  0.00           H  
ATOM   3133  NH2 ARG   217      13.196  13.962   3.694  1.00  0.00           N  
ATOM   3134 HH21 ARG   217      13.166  14.656   4.427  1.00  0.00           H  
ATOM   3135 HH22 ARG   217      12.324  13.577   3.361  1.00  0.00           H  
ATOM   3136  C   ARG   217      19.330  11.226   5.746  1.00  0.00           C  
ATOM   3137  O   ARG   217      20.275  11.320   5.032  1.00  0.00           O  
ATOM   3138  N   ASP   218      19.272  11.478   7.107  1.00  0.00           N  
ATOM   3139  H   ASP   218      18.343  11.442   7.502  1.00  0.00           H  
ATOM   3140  CA  ASP   218      20.448  11.885   7.908  1.00  0.00           C  
ATOM   3141  HA  ASP   218      21.068  12.523   7.278  1.00  0.00           H  
ATOM   3142  CB  ASP   218      19.922  12.761   9.067  1.00  0.00           C  
ATOM   3143  HB2 ASP   218      19.377  12.040   9.675  1.00  0.00           H  
ATOM   3144  HB3 ASP   218      20.825  13.173   9.519  1.00  0.00           H  
ATOM   3145  CG  ASP   218      19.009  14.001   8.710  1.00  0.00           C  
ATOM   3146  OD1 ASP   218      18.392  14.613   9.661  1.00  0.00           O  
ATOM   3147  OD2 ASP   218      19.106  14.524   7.579  1.00  0.00           O  
ATOM   3148  C   ASP   218      21.274  10.579   8.234  1.00  0.00           C  
ATOM   3149  O   ASP   218      22.470  10.719   8.568  1.00  0.00           O  
ATOM   3150  N   ASN   219      20.650   9.386   8.128  1.00  0.00           N  
ATOM   3151  H   ASN   219      19.778   9.446   7.623  1.00  0.00           H  
ATOM   3152  CA  ASN   219      21.411   8.172   8.211  1.00  0.00           C  
ATOM   3153  HA  ASN   219      22.015   8.160   9.118  1.00  0.00           H  
ATOM   3154  CB  ASN   219      20.478   6.931   8.440  1.00  0.00           C  
ATOM   3155  HB2 ASN   219      19.745   6.768   7.650  1.00  0.00           H  
ATOM   3156  HB3 ASN   219      19.918   6.973   9.375  1.00  0.00           H  
ATOM   3157  CG  ASN   219      21.294   5.669   8.540  1.00  0.00           C  
ATOM   3158  OD1 ASN   219      22.455   5.729   8.884  1.00  0.00           O  
ATOM   3159  ND2 ASN   219      20.631   4.563   8.308  1.00  0.00           N  
ATOM   3160 HD21 ASN   219      19.624   4.516   8.249  1.00  0.00           H  
ATOM   3161 HD22 ASN   219      21.077   3.705   8.602  1.00  0.00           H  
ATOM   3162  C   ASN   219      22.279   7.902   6.946  1.00  0.00           C  
ATOM   3163  O   ASN   219      21.720   7.672   5.907  1.00  0.00           O  
ATOM   3164  N   PRO   220      23.673   7.985   7.015  1.00  0.00           N  
ATOM   3165  CD  PRO   220      24.427   8.218   8.214  1.00  0.00           C  
ATOM   3166  HD2 PRO   220      24.144   7.532   9.012  1.00  0.00           H  
ATOM   3167  HD3 PRO   220      24.205   9.242   8.515  1.00  0.00           H  
ATOM   3168  CG  PRO   220      25.839   7.917   7.737  1.00  0.00           C  
ATOM   3169  HG2 PRO   220      26.625   8.487   8.232  1.00  0.00           H  
ATOM   3170  HG3 PRO   220      26.139   6.893   7.960  1.00  0.00           H  
ATOM   3171  CB  PRO   220      25.799   8.286   6.208  1.00  0.00           C  
ATOM   3172  HB2 PRO   220      26.654   7.805   5.732  1.00  0.00           H  
ATOM   3173  HB3 PRO   220      25.847   9.371   6.112  1.00  0.00           H  
ATOM   3174  CA  PRO   220      24.474   7.824   5.792  1.00  0.00           C  
ATOM   3175  HA  PRO   220      24.158   8.499   4.997  1.00  0.00           H  
ATOM   3176  C   PRO   220      24.474   6.354   5.188  1.00  0.00           C  
ATOM   3177  O   PRO   220      24.732   6.139   4.011  1.00  0.00           O  
ATOM   3178  N   GLN   221      23.968   5.362   5.980  1.00  0.00           N  
ATOM   3179  H   GLN   221      23.723   5.693   6.902  1.00  0.00           H  
ATOM   3180  CA  GLN   221      24.147   3.895   5.686  1.00  0.00           C  
ATOM   3181  HA  GLN   221      25.021   3.764   5.048  1.00  0.00           H  
ATOM   3182  CB  GLN   221      24.424   3.039   6.987  1.00  0.00           C  
ATOM   3183  HB2 GLN   221      23.494   2.785   7.496  1.00  0.00           H  
ATOM   3184  HB3 GLN   221      24.842   2.059   6.760  1.00  0.00           H  
ATOM   3185  CG  GLN   221      25.357   3.632   8.061  1.00  0.00           C  
ATOM   3186  HG2 GLN   221      25.395   2.988   8.940  1.00  0.00           H  
ATOM   3187  HG3 GLN   221      24.988   4.586   8.438  1.00  0.00           H  
ATOM   3188  CD  GLN   221      26.779   3.929   7.598  1.00  0.00           C  
ATOM   3189  OE1 GLN   221      27.257   3.521   6.542  1.00  0.00           O  
ATOM   3190  NE2 GLN   221      27.543   4.738   8.286  1.00  0.00           N  
ATOM   3191 HE21 GLN   221      27.180   5.080   9.164  1.00  0.00           H  
ATOM   3192 HE22 GLN   221      28.460   5.013   7.965  1.00  0.00           H  
ATOM   3193  C   GLN   221      23.011   3.315   4.826  1.00  0.00           C  
ATOM   3194  O   GLN   221      23.189   2.165   4.326  1.00  0.00           O  
ATOM   3195  N   PHE   222      21.932   4.079   4.647  1.00  0.00           N  
ATOM   3196  H   PHE   222      21.960   5.014   5.029  1.00  0.00           H  
ATOM   3197  CA  PHE   222      20.896   3.693   3.715  1.00  0.00           C  
ATOM   3198  HA  PHE   222      20.695   2.630   3.576  1.00  0.00           H  
ATOM   3199  CB  PHE   222      19.559   4.353   4.068  1.00  0.00           C  
ATOM   3200  HB2 PHE   222      19.159   4.061   5.039  1.00  0.00           H  
ATOM   3201  HB3 PHE   222      19.824   5.402   4.204  1.00  0.00           H  
ATOM   3202  CG  PHE   222      18.485   4.258   3.022  1.00  0.00           C  
ATOM   3203  CD1 PHE   222      17.492   3.207   3.087  1.00  0.00           C  
ATOM   3204  HD1 PHE   222      17.640   2.473   3.866  1.00  0.00           H  
ATOM   3205  CE1 PHE   222      16.438   3.176   2.156  1.00  0.00           C  
ATOM   3206  HE1 PHE   222      15.670   2.417   2.184  1.00  0.00           H  
ATOM   3207  CZ  PHE   222      16.366   4.182   1.189  1.00  0.00           C  
ATOM   3208  HZ  PHE   222      15.563   4.112   0.470  1.00  0.00           H  
ATOM   3209  CE2 PHE   222      17.259   5.211   1.145  1.00  0.00           C  
ATOM   3210  HE2 PHE   222      17.183   5.901   0.318  1.00  0.00           H  
ATOM   3211  CD2 PHE   222      18.323   5.264   2.022  1.00  0.00           C  
ATOM   3212  HD2 PHE   222      18.910   6.171   2.016  1.00  0.00           H  
ATOM   3213  C   PHE   222      21.332   4.154   2.372  1.00  0.00           C  
ATOM   3214  O   PHE   222      22.004   5.215   2.195  1.00  0.00           O  
ATOM   3215  N   GLU   223      21.016   3.353   1.326  1.00  0.00           N  
ATOM   3216  H   GLU   223      20.405   2.571   1.511  1.00  0.00           H  
ATOM   3217  CA  GLU   223      21.114   3.767  -0.109  1.00  0.00           C  
ATOM   3218  HA  GLU   223      20.992   4.848  -0.174  1.00  0.00           H  
ATOM   3219  CB  GLU   223      22.369   3.179  -0.715  1.00  0.00           C  
ATOM   3220  HB2 GLU   223      22.306   2.092  -0.663  1.00  0.00           H  
ATOM   3221  HB3 GLU   223      22.243   3.528  -1.740  1.00  0.00           H  
ATOM   3222  CG  GLU   223      23.659   3.880  -0.228  1.00  0.00           C  
ATOM   3223  HG2 GLU   223      24.445   3.455  -0.852  1.00  0.00           H  
ATOM   3224  HG3 GLU   223      23.892   3.629   0.806  1.00  0.00           H  
ATOM   3225  CD  GLU   223      23.730   5.376  -0.321  1.00  0.00           C  
ATOM   3226  OE1 GLU   223      24.473   5.945   0.541  1.00  0.00           O  
ATOM   3227  OE2 GLU   223      23.051   6.049  -1.129  1.00  0.00           O  
ATOM   3228  C   GLU   223      19.883   3.234  -0.858  1.00  0.00           C  
ATOM   3229  O   GLU   223      19.506   2.160  -0.565  1.00  0.00           O  
ATOM   3230  N   LEU   224      19.357   4.012  -1.829  1.00  0.00           N  
ATOM   3231  H   LEU   224      19.722   4.941  -1.979  1.00  0.00           H  
ATOM   3232  CA  LEU   224      18.227   3.592  -2.642  1.00  0.00           C  
ATOM   3233  HA  LEU   224      18.009   2.528  -2.550  1.00  0.00           H  
ATOM   3234  CB  LEU   224      16.881   4.314  -2.366  1.00  0.00           C  
ATOM   3235  HB2 LEU   224      16.465   3.761  -1.523  1.00  0.00           H  
ATOM   3236  HB3 LEU   224      17.066   5.372  -2.182  1.00  0.00           H  
ATOM   3237  CG  LEU   224      15.867   4.313  -3.552  1.00  0.00           C  
ATOM   3238  HG  LEU   224      16.370   4.916  -4.307  1.00  0.00           H  
ATOM   3239  CD1 LEU   224      15.402   3.021  -3.979  1.00  0.00           C  
ATOM   3240 HD11 LEU   224      14.592   3.116  -4.701  1.00  0.00           H  
ATOM   3241 HD12 LEU   224      15.013   2.424  -3.154  1.00  0.00           H  
ATOM   3242 HD13 LEU   224      16.145   2.318  -4.355  1.00  0.00           H  
ATOM   3243  CD2 LEU   224      14.697   5.105  -2.965  1.00  0.00           C  
ATOM   3244 HD21 LEU   224      14.987   6.090  -2.601  1.00  0.00           H  
ATOM   3245 HD22 LEU   224      13.912   5.314  -3.693  1.00  0.00           H  
ATOM   3246 HD23 LEU   224      14.148   4.634  -2.150  1.00  0.00           H  
ATOM   3247  C   LEU   224      18.744   3.738  -4.085  1.00  0.00           C  
ATOM   3248  O   LEU   224      19.284   4.776  -4.506  1.00  0.00           O  
ATOM   3249  N   PHE   225      18.375   2.767  -4.894  1.00  0.00           N  
ATOM   3250  H   PHE   225      18.023   1.905  -4.503  1.00  0.00           H  
ATOM   3251  CA  PHE   225      18.621   2.598  -6.322  1.00  0.00           C  
ATOM   3252  HA  PHE   225      19.092   3.494  -6.727  1.00  0.00           H  
ATOM   3253  CB  PHE   225      19.584   1.476  -6.573  1.00  0.00           C  
ATOM   3254  HB2 PHE   225      19.800   1.422  -7.640  1.00  0.00           H  
ATOM   3255  HB3 PHE   225      19.090   0.509  -6.486  1.00  0.00           H  
ATOM   3256  CG  PHE   225      20.939   1.587  -5.899  1.00  0.00           C  
ATOM   3257  CD1 PHE   225      22.124   2.112  -6.519  1.00  0.00           C  
ATOM   3258  HD1 PHE   225      22.180   2.415  -7.554  1.00  0.00           H  
ATOM   3259  CE1 PHE   225      23.275   2.248  -5.706  1.00  0.00           C  
ATOM   3260  HE1 PHE   225      24.204   2.532  -6.180  1.00  0.00           H  
ATOM   3261  CZ  PHE   225      23.224   1.930  -4.262  1.00  0.00           C  
ATOM   3262  HZ  PHE   225      24.028   1.975  -3.543  1.00  0.00           H  
ATOM   3263  CE2 PHE   225      22.082   1.274  -3.786  1.00  0.00           C  
ATOM   3264  HE2 PHE   225      22.029   0.961  -2.754  1.00  0.00           H  
ATOM   3265  CD2 PHE   225      20.945   1.149  -4.581  1.00  0.00           C  
ATOM   3266  HD2 PHE   225      20.032   0.771  -4.145  1.00  0.00           H  
ATOM   3267  C   PHE   225      17.381   2.396  -7.149  1.00  0.00           C  
ATOM   3268  O   PHE   225      16.612   1.429  -6.936  1.00  0.00           O  
ATOM   3269  N   ASP   226      17.107   3.245  -8.146  1.00  0.00           N  
ATOM   3270  H   ASP   226      17.782   3.964  -8.362  1.00  0.00           H  
ATOM   3271  CA  ASP   226      15.970   3.090  -9.083  1.00  0.00           C  
ATOM   3272  HA  ASP   226      15.168   2.505  -8.634  1.00  0.00           H  
ATOM   3273  CB  ASP   226      15.332   4.413  -9.439  1.00  0.00           C  
ATOM   3274  HB2 ASP   226      14.428   4.285 -10.034  1.00  0.00           H  
ATOM   3275  HB3 ASP   226      15.008   4.955  -8.551  1.00  0.00           H  
ATOM   3276  CG  ASP   226      16.131   5.500 -10.152  1.00  0.00           C  
ATOM   3277  OD1 ASP   226      17.379   5.492 -10.158  1.00  0.00           O  
ATOM   3278  OD2 ASP   226      15.473   6.375 -10.749  1.00  0.00           O  
ATOM   3279  C   ASP   226      16.371   2.427 -10.333  1.00  0.00           C  
ATOM   3280  O   ASP   226      17.496   2.216 -10.699  1.00  0.00           O  
ATOM   3281  N   GLU   227      15.324   1.946 -11.101  1.00  0.00           N  
ATOM   3282  H   GLU   227      14.379   2.142 -10.802  1.00  0.00           H  
ATOM   3283  CA  GLU   227      15.426   1.250 -12.401  1.00  0.00           C  
ATOM   3284  HA  GLU   227      14.442   0.863 -12.664  1.00  0.00           H  
ATOM   3285  CB  GLU   227      16.003   2.204 -13.558  1.00  0.00           C  
ATOM   3286  HB2 GLU   227      16.036   1.630 -14.484  1.00  0.00           H  
ATOM   3287  HB3 GLU   227      16.999   2.594 -13.349  1.00  0.00           H  
ATOM   3288  CG  GLU   227      15.173   3.520 -13.672  1.00  0.00           C  
ATOM   3289  HG2 GLU   227      14.122   3.247 -13.775  1.00  0.00           H  
ATOM   3290  HG3 GLU   227      15.301   3.936 -12.673  1.00  0.00           H  
ATOM   3291  CD  GLU   227      15.569   4.528 -14.712  1.00  0.00           C  
ATOM   3292  OE1 GLU   227      15.043   4.334 -15.808  1.00  0.00           O  
ATOM   3293  OE2 GLU   227      16.491   5.335 -14.450  1.00  0.00           O  
ATOM   3294  C   GLU   227      16.298  -0.026 -12.286  1.00  0.00           C  
ATOM   3295  O   GLU   227      17.123  -0.334 -13.178  1.00  0.00           O  
ATOM   3296  N   SER   228      16.147  -0.693 -11.153  1.00  0.00           N  
ATOM   3297  H   SER   228      15.454  -0.288 -10.541  1.00  0.00           H  
ATOM   3298  CA  SER   228      16.935  -1.790 -10.580  1.00  0.00           C  
ATOM   3299  HA  SER   228      17.608  -2.127 -11.369  1.00  0.00           H  
ATOM   3300  CB  SER   228      17.768  -1.284  -9.436  1.00  0.00           C  
ATOM   3301  HB2 SER   228      17.152  -0.911  -8.618  1.00  0.00           H  
ATOM   3302  HB3 SER   228      18.480  -2.014  -9.051  1.00  0.00           H  
ATOM   3303  OG  SER   228      18.500  -0.143  -9.762  1.00  0.00           O  
ATOM   3304  HG  SER   228      17.819   0.425 -10.130  1.00  0.00           H  
ATOM   3305  C   SER   228      15.934  -2.880 -10.254  1.00  0.00           C  
ATOM   3306  O   SER   228      15.602  -3.077  -9.050  1.00  0.00           O  
ATOM   3307  N   LEU   229      15.447  -3.606 -11.263  1.00  0.00           N  
ATOM   3308  H   LEU   229      15.917  -3.475 -12.148  1.00  0.00           H  
ATOM   3309  CA  LEU   229      14.529  -4.781 -11.224  1.00  0.00           C  
ATOM   3310  HA  LEU   229      13.602  -4.552 -10.699  1.00  0.00           H  
ATOM   3311  CB  LEU   229      14.276  -5.258 -12.664  1.00  0.00           C  
ATOM   3312  HB2 LEU   229      15.265  -5.391 -13.102  1.00  0.00           H  
ATOM   3313  HB3 LEU   229      13.761  -4.429 -13.149  1.00  0.00           H  
ATOM   3314  CG  LEU   229      13.414  -6.593 -12.873  1.00  0.00           C  
ATOM   3315  HG  LEU   229      13.949  -7.380 -12.342  1.00  0.00           H  
ATOM   3316  CD1 LEU   229      11.851  -6.468 -12.665  1.00  0.00           C  
ATOM   3317 HD11 LEU   229      11.455  -5.732 -13.365  1.00  0.00           H  
ATOM   3318 HD12 LEU   229      11.581  -6.194 -11.645  1.00  0.00           H  
ATOM   3319 HD13 LEU   229      11.401  -7.442 -12.856  1.00  0.00           H  
ATOM   3320  CD2 LEU   229      13.536  -6.979 -14.365  1.00  0.00           C  
ATOM   3321 HD21 LEU   229      13.414  -6.151 -15.063  1.00  0.00           H  
ATOM   3322 HD22 LEU   229      12.832  -7.766 -14.634  1.00  0.00           H  
ATOM   3323 HD23 LEU   229      14.593  -7.247 -14.381  1.00  0.00           H  
ATOM   3324  C   LEU   229      15.224  -5.909 -10.557  1.00  0.00           C  
ATOM   3325  O   LEU   229      16.134  -6.570 -11.111  1.00  0.00           O  
ATOM   3326  N   VAL   230      14.707  -6.272  -9.411  1.00  0.00           N  
ATOM   3327  H   VAL   230      13.854  -5.810  -9.132  1.00  0.00           H  
ATOM   3328  CA  VAL   230      15.216  -7.405  -8.658  1.00  0.00           C  
ATOM   3329  HA  VAL   230      16.290  -7.513  -8.813  1.00  0.00           H  
ATOM   3330  CB  VAL   230      15.014  -7.351  -7.168  1.00  0.00           C  
ATOM   3331  HB  VAL   230      13.938  -7.223  -7.048  1.00  0.00           H  
ATOM   3332  CG1 VAL   230      15.549  -8.689  -6.549  1.00  0.00           C  
ATOM   3333 HG11 VAL   230      15.061  -9.520  -7.059  1.00  0.00           H  
ATOM   3334 HG12 VAL   230      16.610  -8.726  -6.797  1.00  0.00           H  
ATOM   3335 HG13 VAL   230      15.290  -8.682  -5.490  1.00  0.00           H  
ATOM   3336  CG2 VAL   230      15.842  -6.178  -6.586  1.00  0.00           C  
ATOM   3337 HG21 VAL   230      16.834  -6.075  -7.025  1.00  0.00           H  
ATOM   3338 HG22 VAL   230      15.892  -6.249  -5.500  1.00  0.00           H  
ATOM   3339 HG23 VAL   230      15.377  -5.212  -6.783  1.00  0.00           H  
ATOM   3340  C   VAL   230      14.551  -8.665  -9.341  1.00  0.00           C  
ATOM   3341  O   VAL   230      13.336  -8.777  -9.355  1.00  0.00           O  
ATOM   3342  N   THR   231      15.375  -9.456  -9.930  1.00  0.00           N  
ATOM   3343  H   THR   231      16.365  -9.314  -9.788  1.00  0.00           H  
ATOM   3344  CA  THR   231      14.943 -10.578 -10.674  1.00  0.00           C  
ATOM   3345  HA  THR   231      13.921 -10.370 -10.991  1.00  0.00           H  
ATOM   3346  CB  THR   231      15.848 -10.981 -11.884  1.00  0.00           C  
ATOM   3347  HB  THR   231      15.331 -11.782 -12.413  1.00  0.00           H  
ATOM   3348  CG2 THR   231      16.213  -9.850 -12.860  1.00  0.00           C  
ATOM   3349 HG21 THR   231      16.584 -10.222 -13.815  1.00  0.00           H  
ATOM   3350 HG22 THR   231      15.319  -9.246 -13.014  1.00  0.00           H  
ATOM   3351 HG23 THR   231      16.887  -9.143 -12.376  1.00  0.00           H  
ATOM   3352  OG1 THR   231      17.042 -11.598 -11.418  1.00  0.00           O  
ATOM   3353  HG1 THR   231      17.476 -11.048 -10.762  1.00  0.00           H  
ATOM   3354  C   THR   231      14.727 -11.898  -9.841  1.00  0.00           C  
ATOM   3355  O   THR   231      13.902 -12.710 -10.197  1.00  0.00           O  
ATOM   3356  N   ARG   232      15.575 -12.206  -8.864  1.00  0.00           N  
ATOM   3357  H   ARG   232      16.369 -11.599  -8.718  1.00  0.00           H  
ATOM   3358  CA  ARG   232      15.771 -13.527  -8.131  1.00  0.00           C  
ATOM   3359  HA  ARG   232      14.790 -13.992  -8.038  1.00  0.00           H  
ATOM   3360  CB  ARG   232      16.622 -14.485  -9.099  1.00  0.00           C  
ATOM   3361  HB2 ARG   232      16.225 -14.483 -10.114  1.00  0.00           H  
ATOM   3362  HB3 ARG   232      17.656 -14.164  -9.224  1.00  0.00           H  
ATOM   3363  CG  ARG   232      16.719 -15.913  -8.567  1.00  0.00           C  
ATOM   3364  HG2 ARG   232      15.690 -16.264  -8.500  1.00  0.00           H  
ATOM   3365  HG3 ARG   232      17.152 -15.908  -7.566  1.00  0.00           H  
ATOM   3366  CD  ARG   232      17.493 -16.845  -9.464  1.00  0.00           C  
ATOM   3367  HD2 ARG   232      17.403 -17.855  -9.063  1.00  0.00           H  
ATOM   3368  HD3 ARG   232      16.951 -16.792 -10.408  1.00  0.00           H  
ATOM   3369  NE  ARG   232      18.949 -16.553  -9.503  1.00  0.00           N  
ATOM   3370  HE  ARG   232      19.288 -15.886 -10.181  1.00  0.00           H  
ATOM   3371  CZ  ARG   232      19.902 -16.967  -8.681  1.00  0.00           C  
ATOM   3372  NH1 ARG   232      19.570 -17.777  -7.706  1.00  0.00           N  
ATOM   3373 HH11 ARG   232      18.589 -17.876  -7.488  1.00  0.00           H  
ATOM   3374 HH12 ARG   232      20.354 -18.097  -7.157  1.00  0.00           H  
ATOM   3375  NH2 ARG   232      21.157 -16.781  -8.934  1.00  0.00           N  
ATOM   3376 HH21 ARG   232      21.384 -16.014  -9.550  1.00  0.00           H  
ATOM   3377 HH22 ARG   232      21.793 -17.230  -8.291  1.00  0.00           H  
ATOM   3378  C   ARG   232      16.393 -13.338  -6.723  1.00  0.00           C  
ATOM   3379  O   ARG   232      17.175 -12.426  -6.595  1.00  0.00           O  
ATOM   3380  N   VAL   233      16.176 -14.144  -5.712  1.00  0.00           N  
ATOM   3381  H   VAL   233      15.584 -14.942  -5.891  1.00  0.00           H  
ATOM   3382  CA  VAL   233      16.765 -14.157  -4.373  1.00  0.00           C  
ATOM   3383  HA  VAL   233      17.248 -13.187  -4.265  1.00  0.00           H  
ATOM   3384  CB  VAL   233      15.607 -14.060  -3.284  1.00  0.00           C  
ATOM   3385  HB  VAL   233      15.125 -15.037  -3.331  1.00  0.00           H  
ATOM   3386  CG1 VAL   233      16.229 -13.782  -1.916  1.00  0.00           C  
ATOM   3387 HG11 VAL   233      16.740 -12.820  -1.937  1.00  0.00           H  
ATOM   3388 HG12 VAL   233      15.419 -13.754  -1.186  1.00  0.00           H  
ATOM   3389 HG13 VAL   233      17.019 -14.475  -1.626  1.00  0.00           H  
ATOM   3390  CG2 VAL   233      14.530 -12.983  -3.509  1.00  0.00           C  
ATOM   3391 HG21 VAL   233      14.941 -12.003  -3.752  1.00  0.00           H  
ATOM   3392 HG22 VAL   233      14.054 -12.899  -2.532  1.00  0.00           H  
ATOM   3393 HG23 VAL   233      13.780 -13.349  -4.210  1.00  0.00           H  
ATOM   3394  C   VAL   233      17.748 -15.349  -4.210  1.00  0.00           C  
ATOM   3395  O   VAL   233      17.392 -16.434  -4.606  1.00  0.00           O  
ATOM   3396  N   LEU   234      18.881 -15.022  -3.656  1.00  0.00           N  
ATOM   3397  H   LEU   234      18.973 -14.051  -3.393  1.00  0.00           H  
ATOM   3398  CA  LEU   234      20.050 -15.931  -3.377  1.00  0.00           C  
ATOM   3399  HA  LEU   234      20.067 -16.627  -4.216  1.00  0.00           H  
ATOM   3400  CB  LEU   234      21.357 -15.124  -3.409  1.00  0.00           C  
ATOM   3401  HB2 LEU   234      22.170 -15.850  -3.365  1.00  0.00           H  
ATOM   3402  HB3 LEU   234      21.436 -14.522  -2.504  1.00  0.00           H  
ATOM   3403  CG  LEU   234      21.542 -14.176  -4.674  1.00  0.00           C  
ATOM   3404  HG  LEU   234      20.788 -13.391  -4.626  1.00  0.00           H  
ATOM   3405  CD1 LEU   234      22.984 -13.625  -4.483  1.00  0.00           C  
ATOM   3406 HD11 LEU   234      23.122 -12.802  -5.184  1.00  0.00           H  
ATOM   3407 HD12 LEU   234      23.129 -13.227  -3.478  1.00  0.00           H  
ATOM   3408 HD13 LEU   234      23.727 -14.411  -4.618  1.00  0.00           H  
ATOM   3409  CD2 LEU   234      21.366 -14.872  -6.033  1.00  0.00           C  
ATOM   3410 HD21 LEU   234      21.881 -14.189  -6.708  1.00  0.00           H  
ATOM   3411 HD22 LEU   234      20.341 -15.006  -6.379  1.00  0.00           H  
ATOM   3412 HD23 LEU   234      21.839 -15.854  -6.014  1.00  0.00           H  
ATOM   3413  C   LEU   234      19.775 -16.644  -2.008  1.00  0.00           C  
ATOM   3414  O   LEU   234      19.506 -16.091  -0.971  1.00  0.00           O  
ATOM   3415  N   VAL   235      19.967 -17.987  -2.040  1.00  0.00           N  
ATOM   3416  H   VAL   235      20.147 -18.371  -2.957  1.00  0.00           H  
ATOM   3417  CA  VAL   235      19.994 -18.848  -0.800  1.00  0.00           C  
ATOM   3418  HA  VAL   235      20.094 -18.238   0.097  1.00  0.00           H  
ATOM   3419  CB  VAL   235      18.650 -19.581  -0.686  1.00  0.00           C  
ATOM   3420  HB  VAL   235      18.607 -20.186  -1.592  1.00  0.00           H  
ATOM   3421  CG1 VAL   235      18.596 -20.565   0.508  1.00  0.00           C  
ATOM   3422 HG11 VAL   235      19.423 -21.263   0.641  1.00  0.00           H  
ATOM   3423 HG12 VAL   235      18.562 -20.125   1.505  1.00  0.00           H  
ATOM   3424 HG13 VAL   235      17.652 -21.101   0.412  1.00  0.00           H  
ATOM   3425  CG2 VAL   235      17.436 -18.670  -0.453  1.00  0.00           C  
ATOM   3426 HG21 VAL   235      17.614 -17.987   0.378  1.00  0.00           H  
ATOM   3427 HG22 VAL   235      16.488 -19.200  -0.366  1.00  0.00           H  
ATOM   3428 HG23 VAL   235      17.377 -18.196  -1.433  1.00  0.00           H  
ATOM   3429  C   VAL   235      21.222 -19.764  -0.813  1.00  0.00           C  
ATOM   3430  O   VAL   235      21.507 -20.392  -1.787  1.00  0.00           O  
ATOM   3431  N   GLU   236      21.788 -19.984   0.345  1.00  0.00           N  
ATOM   3432  H   GLU   236      21.384 -19.434   1.089  1.00  0.00           H  
ATOM   3433  CA  GLU   236      22.870 -20.947   0.606  1.00  0.00           C  
ATOM   3434  HA  GLU   236      22.612 -21.844   0.043  1.00  0.00           H  
ATOM   3435  CB  GLU   236      24.282 -20.472   0.084  1.00  0.00           C  
ATOM   3436  HB2 GLU   236      24.140 -20.753  -0.959  1.00  0.00           H  
ATOM   3437  HB3 GLU   236      24.191 -19.390   0.179  1.00  0.00           H  
ATOM   3438  CG  GLU   236      25.594 -21.004   0.667  1.00  0.00           C  
ATOM   3439  HG2 GLU   236      25.564 -20.743   1.725  1.00  0.00           H  
ATOM   3440  HG3 GLU   236      26.457 -20.404   0.381  1.00  0.00           H  
ATOM   3441  CD  GLU   236      25.756 -22.541   0.562  1.00  0.00           C  
ATOM   3442  OE1 GLU   236      25.005 -23.219  -0.175  1.00  0.00           O  
ATOM   3443  OE2 GLU   236      26.729 -23.076   1.114  1.00  0.00           O  
ATOM   3444  C   GLU   236      22.869 -21.414   2.081  1.00  0.00           C  
ATOM   3445  O   GLU   236      22.561 -20.618   2.918  1.00  0.00           O  
ATOM   3446  N   ASP   237      23.165 -22.677   2.406  1.00  0.00           N  
ATOM   3447  H   ASP   237      23.687 -23.188   1.708  1.00  0.00           H  
ATOM   3448  CA  ASP   237      22.970 -23.391   3.761  1.00  0.00           C  
ATOM   3449  HA  ASP   237      23.006 -24.446   3.490  1.00  0.00           H  
ATOM   3450  CB  ASP   237      23.979 -22.952   4.796  1.00  0.00           C  
ATOM   3451  HB2 ASP   237      23.826 -21.881   4.931  1.00  0.00           H  
ATOM   3452  HB3 ASP   237      23.885 -23.586   5.678  1.00  0.00           H  
ATOM   3453  CG  ASP   237      25.448 -23.206   4.346  1.00  0.00           C  
ATOM   3454  OD1 ASP   237      25.801 -24.286   3.776  1.00  0.00           O  
ATOM   3455  OD2 ASP   237      26.275 -22.366   4.660  1.00  0.00           O  
ATOM   3456  C   ASP   237      21.493 -23.148   4.290  1.00  0.00           C  
ATOM   3457  O   ASP   237      21.169 -23.058   5.476  1.00  0.00           O  
ATOM   3458  N   GLY   238      20.611 -23.107   3.360  1.00  0.00           N  
ATOM   3459  H   GLY   238      20.848 -23.354   2.409  1.00  0.00           H  
ATOM   3460  CA  GLY   238      19.212 -22.918   3.669  1.00  0.00           C  
ATOM   3461  HA2 GLY   238      18.882 -23.618   4.436  1.00  0.00           H  
ATOM   3462  HA3 GLY   238      18.596 -23.125   2.794  1.00  0.00           H  
ATOM   3463  C   GLY   238      18.908 -21.462   4.031  1.00  0.00           C  
ATOM   3464  O   GLY   238      17.729 -21.181   4.246  1.00  0.00           O  
ATOM   3465  N   THR   239      19.868 -20.587   4.060  1.00  0.00           N  
ATOM   3466  H   THR   239      20.717 -21.039   3.750  1.00  0.00           H  
ATOM   3467  CA  THR   239      19.730 -19.220   4.671  1.00  0.00           C  
ATOM   3468  HA  THR   239      18.712 -19.074   5.030  1.00  0.00           H  
ATOM   3469  CB  THR   239      20.732 -19.059   5.818  1.00  0.00           C  
ATOM   3470  HB  THR   239      21.756 -19.381   5.632  1.00  0.00           H  
ATOM   3471  CG2 THR   239      20.861 -17.627   6.346  1.00  0.00           C  
ATOM   3472 HG21 THR   239      19.847 -17.235   6.420  1.00  0.00           H  
ATOM   3473 HG22 THR   239      21.403 -17.016   5.624  1.00  0.00           H  
ATOM   3474 HG23 THR   239      21.429 -17.621   7.276  1.00  0.00           H  
ATOM   3475  OG1 THR   239      20.252 -19.830   6.892  1.00  0.00           O  
ATOM   3476  HG1 THR   239      20.318 -20.730   6.565  1.00  0.00           H  
ATOM   3477  C   THR   239      19.758 -18.193   3.522  1.00  0.00           C  
ATOM   3478  O   THR   239      20.449 -18.410   2.551  1.00  0.00           O  
ATOM   3479  N   ALA   240      19.127 -17.021   3.683  1.00  0.00           N  
ATOM   3480  H   ALA   240      18.547 -16.946   4.506  1.00  0.00           H  
ATOM   3481  CA  ALA   240      19.184 -15.838   2.781  1.00  0.00           C  
ATOM   3482  HA  ALA   240      18.929 -16.174   1.776  1.00  0.00           H  
ATOM   3483  CB  ALA   240      18.177 -14.756   3.279  1.00  0.00           C  
ATOM   3484  HB1 ALA   240      17.214 -15.242   3.441  1.00  0.00           H  
ATOM   3485  HB2 ALA   240      17.991 -13.901   2.629  1.00  0.00           H  
ATOM   3486  HB3 ALA   240      18.485 -14.258   4.198  1.00  0.00           H  
ATOM   3487  C   ALA   240      20.675 -15.212   2.677  1.00  0.00           C  
ATOM   3488  O   ALA   240      21.303 -14.976   3.710  1.00  0.00           O  
ATOM   3489  N   ALA   241      21.092 -14.944   1.389  1.00  0.00           N  
ATOM   3490  H   ALA   241      20.463 -15.221   0.648  1.00  0.00           H  
ATOM   3491  CA  ALA   241      22.442 -14.606   1.029  1.00  0.00           C  
ATOM   3492  HA  ALA   241      22.954 -14.286   1.936  1.00  0.00           H  
ATOM   3493  CB  ALA   241      23.058 -15.866   0.433  1.00  0.00           C  
ATOM   3494  HB1 ALA   241      22.619 -16.068  -0.544  1.00  0.00           H  
ATOM   3495  HB2 ALA   241      24.115 -15.671   0.257  1.00  0.00           H  
ATOM   3496  HB3 ALA   241      22.899 -16.761   1.035  1.00  0.00           H  
ATOM   3497  C   ALA   241      22.681 -13.512  -0.006  1.00  0.00           C  
ATOM   3498  O   ALA   241      23.822 -13.054  -0.103  1.00  0.00           O  
ATOM   3499  N   GLY   242      21.645 -12.911  -0.661  1.00  0.00           N  
ATOM   3500  H   GLY   242      20.738 -13.339  -0.548  1.00  0.00           H  
ATOM   3501  CA  GLY   242      21.618 -11.656  -1.519  1.00  0.00           C  
ATOM   3502  HA2 GLY   242      21.619 -10.713  -0.971  1.00  0.00           H  
ATOM   3503  HA3 GLY   242      22.467 -11.726  -2.198  1.00  0.00           H  
ATOM   3504  C   GLY   242      20.427 -11.678  -2.529  1.00  0.00           C  
ATOM   3505  O   GLY   242      19.422 -12.419  -2.326  1.00  0.00           O  
ATOM   3506  N   VAL   243      20.428 -10.800  -3.534  1.00  0.00           N  
ATOM   3507  H   VAL   243      21.309 -10.359  -3.756  1.00  0.00           H  
ATOM   3508  CA  VAL   243      19.510 -10.590  -4.586  1.00  0.00           C  
ATOM   3509  HA  VAL   243      18.901 -11.468  -4.803  1.00  0.00           H  
ATOM   3510  CB  VAL   243      18.553  -9.413  -4.251  1.00  0.00           C  
ATOM   3511  HB  VAL   243      17.963  -9.180  -5.137  1.00  0.00           H  
ATOM   3512  CG1 VAL   243      17.584  -9.648  -3.039  1.00  0.00           C  
ATOM   3513 HG11 VAL   243      17.249  -8.738  -2.541  1.00  0.00           H  
ATOM   3514 HG12 VAL   243      18.081 -10.198  -2.240  1.00  0.00           H  
ATOM   3515 HG13 VAL   243      16.684 -10.172  -3.358  1.00  0.00           H  
ATOM   3516  CG2 VAL   243      19.274  -8.108  -4.044  1.00  0.00           C  
ATOM   3517 HG21 VAL   243      19.973  -8.124  -3.208  1.00  0.00           H  
ATOM   3518 HG22 VAL   243      19.894  -7.965  -4.929  1.00  0.00           H  
ATOM   3519 HG23 VAL   243      18.649  -7.269  -3.739  1.00  0.00           H  
ATOM   3520  C   VAL   243      20.268 -10.444  -5.856  1.00  0.00           C  
ATOM   3521  O   VAL   243      21.440 -10.040  -5.835  1.00  0.00           O  
ATOM   3522  N   GLU   244      19.699 -10.824  -7.002  1.00  0.00           N  
ATOM   3523  H   GLU   244      18.756 -11.172  -6.907  1.00  0.00           H  
ATOM   3524  CA  GLU   244      20.164 -10.775  -8.391  1.00  0.00           C  
ATOM   3525  HA  GLU   244      21.202 -10.442  -8.392  1.00  0.00           H  
ATOM   3526  CB  GLU   244      20.079 -12.218  -8.950  1.00  0.00           C  
ATOM   3527  HB2 GLU   244      20.776 -12.778  -8.326  1.00  0.00           H  
ATOM   3528  HB3 GLU   244      19.172 -12.798  -8.779  1.00  0.00           H  
ATOM   3529  CG  GLU   244      20.457 -12.247 -10.424  1.00  0.00           C  
ATOM   3530  HG2 GLU   244      19.697 -11.770 -11.043  1.00  0.00           H  
ATOM   3531  HG3 GLU   244      21.404 -11.731 -10.583  1.00  0.00           H  
ATOM   3532  CD  GLU   244      20.696 -13.718 -10.808  1.00  0.00           C  
ATOM   3533  OE1 GLU   244      21.654 -14.380 -10.248  1.00  0.00           O  
ATOM   3534  OE2 GLU   244      19.824 -14.502 -11.321  1.00  0.00           O  
ATOM   3535  C   GLU   244      19.306  -9.740  -9.188  1.00  0.00           C  
ATOM   3536  O   GLU   244      18.044  -9.946  -9.273  1.00  0.00           O  
ATOM   3537  N   VAL   245      19.944  -8.682  -9.689  1.00  0.00           N  
ATOM   3538  H   VAL   245      20.951  -8.691  -9.607  1.00  0.00           H  
ATOM   3539  CA  VAL   245      19.402  -7.421 -10.113  1.00  0.00           C  
ATOM   3540  HA  VAL   245      18.322  -7.564 -10.087  1.00  0.00           H  
ATOM   3541  CB  VAL   245      19.706  -6.276  -9.202  1.00  0.00           C  
ATOM   3542  HB  VAL   245      19.459  -6.617  -8.197  1.00  0.00           H  
ATOM   3543  CG1 VAL   245      21.228  -5.856  -9.246  1.00  0.00           C  
ATOM   3544 HG11 VAL   245      21.762  -6.742  -8.902  1.00  0.00           H  
ATOM   3545 HG12 VAL   245      21.581  -5.621 -10.250  1.00  0.00           H  
ATOM   3546 HG13 VAL   245      21.255  -5.047  -8.517  1.00  0.00           H  
ATOM   3547  CG2 VAL   245      18.833  -5.008  -9.423  1.00  0.00           C  
ATOM   3548 HG21 VAL   245      17.782  -5.290  -9.356  1.00  0.00           H  
ATOM   3549 HG22 VAL   245      18.933  -4.548 -10.406  1.00  0.00           H  
ATOM   3550 HG23 VAL   245      19.001  -4.325  -8.590  1.00  0.00           H  
ATOM   3551  C   VAL   245      19.623  -7.168 -11.580  1.00  0.00           C  
ATOM   3552  O   VAL   245      20.744  -7.261 -12.097  1.00  0.00           O  
ATOM   3553  N   GLN   246      18.631  -6.677 -12.288  1.00  0.00           N  
ATOM   3554  H   GLN   246      17.715  -6.563 -11.880  1.00  0.00           H  
ATOM   3555  CA  GLN   246      18.769  -6.118 -13.625  1.00  0.00           C  
ATOM   3556  HA  GLN   246      19.727  -6.376 -14.075  1.00  0.00           H  
ATOM   3557  CB  GLN   246      17.744  -6.716 -14.615  1.00  0.00           C  
ATOM   3558  HB2 GLN   246      17.610  -7.786 -14.453  1.00  0.00           H  
ATOM   3559  HB3 GLN   246      16.781  -6.230 -14.459  1.00  0.00           H  
ATOM   3560  CG  GLN   246      18.120  -6.443 -16.120  1.00  0.00           C  
ATOM   3561  HG2 GLN   246      18.361  -5.420 -16.407  1.00  0.00           H  
ATOM   3562  HG3 GLN   246      18.997  -7.077 -16.254  1.00  0.00           H  
ATOM   3563  CD  GLN   246      17.062  -6.838 -17.172  1.00  0.00           C  
ATOM   3564  OE1 GLN   246      15.846  -6.850 -16.847  1.00  0.00           O  
ATOM   3565  NE2 GLN   246      17.325  -7.121 -18.403  1.00  0.00           N  
ATOM   3566 HE21 GLN   246      18.305  -7.155 -18.646  1.00  0.00           H  
ATOM   3567 HE22 GLN   246      16.571  -7.225 -19.067  1.00  0.00           H  
ATOM   3568  C   GLN   246      18.664  -4.597 -13.664  1.00  0.00           C  
ATOM   3569  O   GLN   246      17.689  -4.026 -13.167  1.00  0.00           O  
ATOM   3570  N   ASP   247      19.577  -3.927 -14.361  1.00  0.00           N  
ATOM   3571  H   ASP   247      20.224  -4.574 -14.789  1.00  0.00           H  
ATOM   3572  CA  ASP   247      19.651  -2.511 -14.708  1.00  0.00           C  
ATOM   3573  HA  ASP   247      19.178  -1.953 -13.899  1.00  0.00           H  
ATOM   3574  CB  ASP   247      21.123  -1.964 -14.860  1.00  0.00           C  
ATOM   3575  HB2 ASP   247      21.752  -2.236 -14.013  1.00  0.00           H  
ATOM   3576  HB3 ASP   247      21.612  -2.291 -15.777  1.00  0.00           H  
ATOM   3577  CG  ASP   247      21.238  -0.457 -15.064  1.00  0.00           C  
ATOM   3578  OD1 ASP   247      20.313   0.254 -14.699  1.00  0.00           O  
ATOM   3579  OD2 ASP   247      22.293   0.138 -15.428  1.00  0.00           O  
ATOM   3580  C   ASP   247      18.741  -2.188 -15.998  1.00  0.00           C  
ATOM   3581  O   ASP   247      19.075  -2.462 -17.163  1.00  0.00           O  
ATOM   3582  N   ARG   248      17.540  -1.590 -15.734  1.00  0.00           N  
ATOM   3583  H   ARG   248      17.359  -1.238 -14.805  1.00  0.00           H  
ATOM   3584  CA  ARG   248      16.551  -1.250 -16.722  1.00  0.00           C  
ATOM   3585  HA  ARG   248      16.388  -2.103 -17.382  1.00  0.00           H  
ATOM   3586  CB  ARG   248      15.151  -0.894 -16.167  1.00  0.00           C  
ATOM   3587  HB2 ARG   248      14.499  -0.781 -17.034  1.00  0.00           H  
ATOM   3588  HB3 ARG   248      15.182  -0.064 -15.461  1.00  0.00           H  
ATOM   3589  CG  ARG   248      14.625  -2.073 -15.234  1.00  0.00           C  
ATOM   3590  HG2 ARG   248      15.310  -2.160 -14.391  1.00  0.00           H  
ATOM   3591  HG3 ARG   248      13.646  -1.749 -14.883  1.00  0.00           H  
ATOM   3592  CD  ARG   248      14.406  -3.342 -16.010  1.00  0.00           C  
ATOM   3593  HD2 ARG   248      15.278  -3.566 -16.624  1.00  0.00           H  
ATOM   3594  HD3 ARG   248      14.218  -4.160 -15.315  1.00  0.00           H  
ATOM   3595  NE  ARG   248      13.286  -3.369 -16.889  1.00  0.00           N  
ATOM   3596  HE  ARG   248      12.712  -2.543 -16.982  1.00  0.00           H  
ATOM   3597  CZ  ARG   248      12.893  -4.355 -17.662  1.00  0.00           C  
ATOM   3598  NH1 ARG   248      13.563  -5.499 -17.769  1.00  0.00           N  
ATOM   3599 HH11 ARG   248      14.332  -5.775 -17.175  1.00  0.00           H  
ATOM   3600 HH12 ARG   248      13.244  -6.267 -18.343  1.00  0.00           H  
ATOM   3601  NH2 ARG   248      11.816  -4.239 -18.286  1.00  0.00           N  
ATOM   3602 HH21 ARG   248      11.125  -3.504 -18.223  1.00  0.00           H  
ATOM   3603 HH22 ARG   248      11.711  -4.876 -19.062  1.00  0.00           H  
ATOM   3604  C   ARG   248      16.981  -0.082 -17.642  1.00  0.00           C  
ATOM   3605  O   ARG   248      16.276   0.445 -18.525  1.00  0.00           O  
ATOM   3606  N   ARG   249      18.173   0.396 -17.495  1.00  0.00           N  
ATOM   3607  H   ARG   249      18.604   0.161 -16.612  1.00  0.00           H  
ATOM   3608  CA  ARG   249      18.844   1.449 -18.309  1.00  0.00           C  
ATOM   3609  HA  ARG   249      18.118   2.091 -18.809  1.00  0.00           H  
ATOM   3610  CB  ARG   249      19.792   2.324 -17.448  1.00  0.00           C  
ATOM   3611  HB2 ARG   249      20.592   1.750 -16.980  1.00  0.00           H  
ATOM   3612  HB3 ARG   249      20.215   3.037 -18.156  1.00  0.00           H  
ATOM   3613  CG  ARG   249      19.060   3.103 -16.335  1.00  0.00           C  
ATOM   3614  HG2 ARG   249      18.712   2.405 -15.574  1.00  0.00           H  
ATOM   3615  HG3 ARG   249      18.166   3.562 -16.757  1.00  0.00           H  
ATOM   3616  CD  ARG   249      19.944   4.095 -15.622  1.00  0.00           C  
ATOM   3617  HD2 ARG   249      20.812   3.612 -15.173  1.00  0.00           H  
ATOM   3618  HD3 ARG   249      20.256   4.807 -16.386  1.00  0.00           H  
ATOM   3619  NE  ARG   249      19.143   4.899 -14.636  1.00  0.00           N  
ATOM   3620  HE  ARG   249      18.207   5.145 -14.922  1.00  0.00           H  
ATOM   3621  CZ  ARG   249      19.483   5.271 -13.437  1.00  0.00           C  
ATOM   3622  NH1 ARG   249      20.654   5.198 -12.921  1.00  0.00           N  
ATOM   3623 HH11 ARG   249      21.528   4.968 -13.372  1.00  0.00           H  
ATOM   3624 HH12 ARG   249      20.663   5.628 -12.008  1.00  0.00           H  
ATOM   3625  NH2 ARG   249      18.510   5.686 -12.718  1.00  0.00           N  
ATOM   3626 HH21 ARG   249      17.585   5.598 -13.114  1.00  0.00           H  
ATOM   3627 HH22 ARG   249      18.543   5.904 -11.733  1.00  0.00           H  
ATOM   3628  C   ARG   249      19.547   0.826 -19.549  1.00  0.00           C  
ATOM   3629  O   ARG   249      19.650   1.583 -20.523  1.00  0.00           O  
ATOM   3630  N   SER   250      20.102  -0.345 -19.476  1.00  0.00           N  
ATOM   3631  H   SER   250      20.045  -0.871 -18.616  1.00  0.00           H  
ATOM   3632  CA  SER   250      20.901  -0.943 -20.562  1.00  0.00           C  
ATOM   3633  HA  SER   250      20.729  -0.594 -21.581  1.00  0.00           H  
ATOM   3634  CB  SER   250      22.443  -0.732 -20.327  1.00  0.00           C  
ATOM   3635  HB2 SER   250      23.073  -1.401 -20.914  1.00  0.00           H  
ATOM   3636  HB3 SER   250      22.828   0.245 -20.618  1.00  0.00           H  
ATOM   3637  OG  SER   250      22.845  -0.945 -18.956  1.00  0.00           O  
ATOM   3638  HG  SER   250      23.510  -1.637 -18.948  1.00  0.00           H  
ATOM   3639  C   SER   250      20.676  -2.498 -20.602  1.00  0.00           C  
ATOM   3640  O   SER   250      21.134  -3.195 -21.564  1.00  0.00           O  
ATOM   3641  N   GLY   251      19.932  -3.113 -19.694  1.00  0.00           N  
ATOM   3642  H   GLY   251      19.730  -2.497 -18.919  1.00  0.00           H  
ATOM   3643  CA  GLY   251      19.456  -4.530 -19.625  1.00  0.00           C  
ATOM   3644  HA2 GLY   251      18.501  -4.582 -19.103  1.00  0.00           H  
ATOM   3645  HA3 GLY   251      19.282  -4.894 -20.638  1.00  0.00           H  
ATOM   3646  C   GLY   251      20.452  -5.532 -19.030  1.00  0.00           C  
ATOM   3647  O   GLY   251      20.163  -6.748 -19.068  1.00  0.00           O  
ATOM   3648  N   ASP   252      21.442  -4.969 -18.365  1.00  0.00           N  
ATOM   3649  H   ASP   252      21.457  -3.961 -18.429  1.00  0.00           H  
ATOM   3650  CA  ASP   252      22.509  -5.734 -17.677  1.00  0.00           C  
ATOM   3651  HA  ASP   252      22.845  -6.599 -18.249  1.00  0.00           H  
ATOM   3652  CB  ASP   252      23.772  -4.796 -17.477  1.00  0.00           C  
ATOM   3653  HB2 ASP   252      23.649  -4.190 -16.579  1.00  0.00           H  
ATOM   3654  HB3 ASP   252      24.603  -5.422 -17.152  1.00  0.00           H  
ATOM   3655  CG  ASP   252      24.428  -4.013 -18.626  1.00  0.00           C  
ATOM   3656  OD1 ASP   252      24.648  -2.791 -18.367  1.00  0.00           O  
ATOM   3657  OD2 ASP   252      24.545  -4.454 -19.785  1.00  0.00           O  
ATOM   3658  C   ASP   252      22.045  -6.450 -16.375  1.00  0.00           C  
ATOM   3659  O   ASP   252      21.381  -5.780 -15.555  1.00  0.00           O  
ATOM   3660  N   THR   253      22.542  -7.696 -16.119  1.00  0.00           N  
ATOM   3661  H   THR   253      23.199  -8.031 -16.808  1.00  0.00           H  
ATOM   3662  CA  THR   253      22.326  -8.478 -14.776  1.00  0.00           C  
ATOM   3663  HA  THR   253      21.622  -7.860 -14.218  1.00  0.00           H  
ATOM   3664  CB  THR   253      21.710  -9.907 -14.973  1.00  0.00           C  
ATOM   3665  HB  THR   253      22.588 -10.486 -15.258  1.00  0.00           H  
ATOM   3666  CG2 THR   253      21.200 -10.481 -13.651  1.00  0.00           C  
ATOM   3667 HG21 THR   253      22.032 -10.820 -13.033  1.00  0.00           H  
ATOM   3668 HG22 THR   253      20.524 -11.281 -13.954  1.00  0.00           H  
ATOM   3669 HG23 THR   253      20.698  -9.664 -13.134  1.00  0.00           H  
ATOM   3670  OG1 THR   253      20.750  -9.874 -15.943  1.00  0.00           O  
ATOM   3671  HG1 THR   253      21.184  -9.601 -16.755  1.00  0.00           H  
ATOM   3672  C   THR   253      23.571  -8.510 -13.936  1.00  0.00           C  
ATOM   3673  O   THR   253      24.605  -9.076 -14.238  1.00  0.00           O  
ATOM   3674  N   TYR   254      23.392  -8.135 -12.674  1.00  0.00           N  
ATOM   3675  H   TYR   254      22.482  -7.722 -12.527  1.00  0.00           H  
ATOM   3676  CA  TYR   254      24.430  -8.099 -11.584  1.00  0.00           C  
ATOM   3677  HA  TYR   254      25.304  -8.636 -11.955  1.00  0.00           H  
ATOM   3678  CB  TYR   254      24.792  -6.649 -11.268  1.00  0.00           C  
ATOM   3679  HB2 TYR   254      23.984  -6.036 -10.869  1.00  0.00           H  
ATOM   3680  HB3 TYR   254      25.580  -6.756 -10.524  1.00  0.00           H  
ATOM   3681  CG  TYR   254      25.268  -5.851 -12.455  1.00  0.00           C  
ATOM   3682  CD1 TYR   254      24.479  -4.807 -13.034  1.00  0.00           C  
ATOM   3683  HD1 TYR   254      23.494  -4.687 -12.608  1.00  0.00           H  
ATOM   3684  CE1 TYR   254      24.876  -4.009 -14.072  1.00  0.00           C  
ATOM   3685  HE1 TYR   254      24.387  -3.060 -14.235  1.00  0.00           H  
ATOM   3686  CZ  TYR   254      26.057  -4.213 -14.691  1.00  0.00           C  
ATOM   3687  OH  TYR   254      26.554  -3.374 -15.608  1.00  0.00           O  
ATOM   3688  HH  TYR   254      25.882  -2.794 -15.974  1.00  0.00           H  
ATOM   3689  CE2 TYR   254      26.911  -5.259 -14.159  1.00  0.00           C  
ATOM   3690  HE2 TYR   254      27.930  -5.364 -14.500  1.00  0.00           H  
ATOM   3691  CD2 TYR   254      26.536  -6.035 -13.059  1.00  0.00           C  
ATOM   3692  HD2 TYR   254      27.279  -6.709 -12.660  1.00  0.00           H  
ATOM   3693  C   TYR   254      23.851  -8.726 -10.324  1.00  0.00           C  
ATOM   3694  O   TYR   254      22.652  -8.731 -10.103  1.00  0.00           O  
ATOM   3695  N   GLN   255      24.653  -9.279  -9.439  1.00  0.00           N  
ATOM   3696  H   GLN   255      25.611  -9.471  -9.693  1.00  0.00           H  
ATOM   3697  CA  GLN   255      24.320  -9.731  -8.107  1.00  0.00           C  
ATOM   3698  HA  GLN   255      23.256  -9.900  -7.943  1.00  0.00           H  
ATOM   3699  CB  GLN   255      24.882 -11.117  -7.836  1.00  0.00           C  
ATOM   3700  HB2 GLN   255      25.962 -10.969  -7.825  1.00  0.00           H  
ATOM   3701  HB3 GLN   255      24.615 -11.491  -6.847  1.00  0.00           H  
ATOM   3702  CG  GLN   255      24.507 -12.260  -8.801  1.00  0.00           C  
ATOM   3703  HG2 GLN   255      23.504 -12.081  -9.189  1.00  0.00           H  
ATOM   3704  HG3 GLN   255      25.273 -12.147  -9.568  1.00  0.00           H  
ATOM   3705  CD  GLN   255      24.500 -13.556  -7.997  1.00  0.00           C  
ATOM   3706  OE1 GLN   255      25.308 -13.785  -7.088  1.00  0.00           O  
ATOM   3707  NE2 GLN   255      23.703 -14.474  -8.418  1.00  0.00           N  
ATOM   3708 HE21 GLN   255      23.044 -14.294  -9.162  1.00  0.00           H  
ATOM   3709 HE22 GLN   255      23.812 -15.389  -8.004  1.00  0.00           H  
ATOM   3710  C   GLN   255      24.826  -8.773  -6.930  1.00  0.00           C  
ATOM   3711  O   GLN   255      25.871  -8.036  -7.153  1.00  0.00           O  
ATOM   3712  N   VAL   256      24.124  -8.854  -5.837  1.00  0.00           N  
ATOM   3713  H   VAL   256      23.419  -9.569  -5.944  1.00  0.00           H  
ATOM   3714  CA  VAL   256      24.448  -8.175  -4.574  1.00  0.00           C  
ATOM   3715  HA  VAL   256      25.452  -7.764  -4.682  1.00  0.00           H  
ATOM   3716  CB  VAL   256      23.583  -6.929  -4.311  1.00  0.00           C  
ATOM   3717  HB  VAL   256      22.532  -7.201  -4.414  1.00  0.00           H  
ATOM   3718  CG1 VAL   256      23.785  -6.279  -2.923  1.00  0.00           C  
ATOM   3719 HG11 VAL   256      23.469  -6.933  -2.110  1.00  0.00           H  
ATOM   3720 HG12 VAL   256      24.842  -6.028  -2.837  1.00  0.00           H  
ATOM   3721 HG13 VAL   256      23.141  -5.401  -2.963  1.00  0.00           H  
ATOM   3722  CG2 VAL   256      23.849  -5.833  -5.343  1.00  0.00           C  
ATOM   3723 HG21 VAL   256      22.999  -5.174  -5.516  1.00  0.00           H  
ATOM   3724 HG22 VAL   256      24.629  -5.160  -4.987  1.00  0.00           H  
ATOM   3725 HG23 VAL   256      24.233  -6.136  -6.317  1.00  0.00           H  
ATOM   3726  C   VAL   256      24.374  -9.168  -3.411  1.00  0.00           C  
ATOM   3727  O   VAL   256      23.360  -9.817  -3.291  1.00  0.00           O  
ATOM   3728  N   ALA   257      25.423  -9.273  -2.607  1.00  0.00           N  
ATOM   3729  H   ALA   257      26.117  -8.541  -2.548  1.00  0.00           H  
ATOM   3730  CA  ALA   257      25.431 -10.160  -1.421  1.00  0.00           C  
ATOM   3731  HA  ALA   257      24.768 -10.997  -1.639  1.00  0.00           H  
ATOM   3732  CB  ALA   257      26.840 -10.623  -1.118  1.00  0.00           C  
ATOM   3733  HB1 ALA   257      27.281 -11.055  -2.016  1.00  0.00           H  
ATOM   3734  HB2 ALA   257      26.867 -11.382  -0.335  1.00  0.00           H  
ATOM   3735  HB3 ALA   257      27.572  -9.836  -0.932  1.00  0.00           H  
ATOM   3736  C   ALA   257      24.923  -9.474  -0.132  1.00  0.00           C  
ATOM   3737  O   ALA   257      25.252  -8.316   0.208  1.00  0.00           O  
ATOM   3738  N   ALA   258      24.013 -10.180   0.648  1.00  0.00           N  
ATOM   3739  H   ALA   258      23.788 -11.143   0.444  1.00  0.00           H  
ATOM   3740  CA  ALA   258      23.347  -9.544   1.777  1.00  0.00           C  
ATOM   3741  HA  ALA   258      23.925  -8.709   2.173  1.00  0.00           H  
ATOM   3742  CB  ALA   258      21.912  -8.911   1.310  1.00  0.00           C  
ATOM   3743  HB1 ALA   258      21.224  -9.756   1.275  1.00  0.00           H  
ATOM   3744  HB2 ALA   258      21.617  -8.255   2.130  1.00  0.00           H  
ATOM   3745  HB3 ALA   258      22.102  -8.491   0.323  1.00  0.00           H  
ATOM   3746  C   ALA   258      23.074 -10.481   2.961  1.00  0.00           C  
ATOM   3747  O   ALA   258      22.710 -11.646   2.778  1.00  0.00           O  
ATOM   3748  N   ARG   259      23.225 -10.019   4.268  1.00  0.00           N  
ATOM   3749  H   ARG   259      23.598  -9.087   4.386  1.00  0.00           H  
ATOM   3750  CA  ARG   259      22.899 -10.834   5.503  1.00  0.00           C  
ATOM   3751  HA  ARG   259      23.287 -11.832   5.299  1.00  0.00           H  
ATOM   3752  CB  ARG   259      23.569 -10.298   6.708  1.00  0.00           C  
ATOM   3753  HB2 ARG   259      24.658 -10.308   6.653  1.00  0.00           H  
ATOM   3754  HB3 ARG   259      23.174  -9.301   6.905  1.00  0.00           H  
ATOM   3755  CG  ARG   259      23.252 -11.161   7.944  1.00  0.00           C  
ATOM   3756  HG2 ARG   259      22.215 -11.027   8.252  1.00  0.00           H  
ATOM   3757  HG3 ARG   259      23.418 -12.200   7.662  1.00  0.00           H  
ATOM   3758  CD  ARG   259      24.161 -10.897   9.161  1.00  0.00           C  
ATOM   3759  HD2 ARG   259      23.874  -9.959   9.636  1.00  0.00           H  
ATOM   3760  HD3 ARG   259      25.212 -10.856   8.876  1.00  0.00           H  
ATOM   3761  NE  ARG   259      24.001 -11.943  10.197  1.00  0.00           N  
ATOM   3762  HE  ARG   259      23.585 -11.619  11.058  1.00  0.00           H  
ATOM   3763  CZ  ARG   259      24.140 -13.248  10.194  1.00  0.00           C  
ATOM   3764  NH1 ARG   259      24.552 -13.877   9.163  1.00  0.00           N  
ATOM   3765 HH11 ARG   259      24.939 -13.410   8.356  1.00  0.00           H  
ATOM   3766 HH12 ARG   259      24.375 -14.871   9.127  1.00  0.00           H  
ATOM   3767  NH2 ARG   259      23.844 -13.953  11.269  1.00  0.00           N  
ATOM   3768 HH21 ARG   259      23.701 -13.487  12.153  1.00  0.00           H  
ATOM   3769 HH22 ARG   259      23.977 -14.951  11.347  1.00  0.00           H  
ATOM   3770  C   ARG   259      21.382 -11.036   5.678  1.00  0.00           C  
ATOM   3771  O   ARG   259      20.989 -12.155   6.126  1.00  0.00           O  
ATOM   3772  N   TYR   260      20.652  -9.941   5.577  1.00  0.00           N  
ATOM   3773  H   TYR   260      21.043  -9.053   5.294  1.00  0.00           H  
ATOM   3774  CA  TYR   260      19.200 -10.019   5.642  1.00  0.00           C  
ATOM   3775  HA  TYR   260      19.000 -11.079   5.803  1.00  0.00           H  
ATOM   3776  CB  TYR   260      18.659  -9.237   6.916  1.00  0.00           C  
ATOM   3777  HB2 TYR   260      18.889  -8.184   6.754  1.00  0.00           H  
ATOM   3778  HB3 TYR   260      17.585  -9.413   6.980  1.00  0.00           H  
ATOM   3779  CG  TYR   260      19.344  -9.686   8.184  1.00  0.00           C  
ATOM   3780  CD1 TYR   260      20.222  -8.888   8.918  1.00  0.00           C  
ATOM   3781  HD1 TYR   260      20.481  -7.879   8.632  1.00  0.00           H  
ATOM   3782  CE1 TYR   260      20.852  -9.370  10.051  1.00  0.00           C  
ATOM   3783  HE1 TYR   260      21.556  -8.777  10.616  1.00  0.00           H  
ATOM   3784  CZ  TYR   260      20.659 -10.735  10.458  1.00  0.00           C  
ATOM   3785  OH  TYR   260      21.406 -11.312  11.430  1.00  0.00           O  
ATOM   3786  HH  TYR   260      20.910 -12.091  11.692  1.00  0.00           H  
ATOM   3787  CE2 TYR   260      19.728 -11.517   9.750  1.00  0.00           C  
ATOM   3788  HE2 TYR   260      19.510 -12.546   9.995  1.00  0.00           H  
ATOM   3789  CD2 TYR   260      19.081 -10.993   8.569  1.00  0.00           C  
ATOM   3790  HD2 TYR   260      18.435 -11.591   7.943  1.00  0.00           H  
ATOM   3791  C   TYR   260      18.551  -9.607   4.382  1.00  0.00           C  
ATOM   3792  O   TYR   260      19.118  -8.652   3.714  1.00  0.00           O  
ATOM   3793  N   VAL   261      17.425 -10.103   4.036  1.00  0.00           N  
ATOM   3794  H   VAL   261      17.057 -10.866   4.586  1.00  0.00           H  
ATOM   3795  CA  VAL   261      16.721  -9.771   2.850  1.00  0.00           C  
ATOM   3796  HA  VAL   261      17.159  -8.865   2.433  1.00  0.00           H  
ATOM   3797  CB  VAL   261      16.955 -10.880   1.801  1.00  0.00           C  
ATOM   3798  HB  VAL   261      16.728 -11.831   2.281  1.00  0.00           H  
ATOM   3799  CG1 VAL   261      15.963 -10.790   0.632  1.00  0.00           C  
ATOM   3800 HG11 VAL   261      14.903 -10.771   0.882  1.00  0.00           H  
ATOM   3801 HG12 VAL   261      16.206  -9.799   0.248  1.00  0.00           H  
ATOM   3802 HG13 VAL   261      16.134 -11.643  -0.024  1.00  0.00           H  
ATOM   3803  CG2 VAL   261      18.354 -11.002   1.184  1.00  0.00           C  
ATOM   3804 HG21 VAL   261      18.650 -10.052   0.738  1.00  0.00           H  
ATOM   3805 HG22 VAL   261      19.213 -11.197   1.825  1.00  0.00           H  
ATOM   3806 HG23 VAL   261      18.329 -11.763   0.404  1.00  0.00           H  
ATOM   3807  C   VAL   261      15.264  -9.637   3.180  1.00  0.00           C  
ATOM   3808  O   VAL   261      14.630 -10.423   3.855  1.00  0.00           O  
ATOM   3809  N   VAL   262      14.731  -8.520   2.658  1.00  0.00           N  
ATOM   3810  H   VAL   262      15.361  -7.901   2.169  1.00  0.00           H  
ATOM   3811  CA  VAL   262      13.466  -7.998   2.994  1.00  0.00           C  
ATOM   3812  HA  VAL   262      12.807  -8.745   3.437  1.00  0.00           H  
ATOM   3813  CB  VAL   262      13.676  -6.776   4.012  1.00  0.00           C  
ATOM   3814  HB  VAL   262      14.318  -6.034   3.537  1.00  0.00           H  
ATOM   3815  CG1 VAL   262      12.296  -6.102   4.179  1.00  0.00           C  
ATOM   3816 HG11 VAL   262      11.649  -6.812   4.694  1.00  0.00           H  
ATOM   3817 HG12 VAL   262      12.293  -5.226   4.827  1.00  0.00           H  
ATOM   3818 HG13 VAL   262      11.907  -5.773   3.215  1.00  0.00           H  
ATOM   3819  CG2 VAL   262      14.333  -7.108   5.352  1.00  0.00           C  
ATOM   3820 HG21 VAL   262      14.165  -6.270   6.029  1.00  0.00           H  
ATOM   3821 HG22 VAL   262      13.994  -8.078   5.715  1.00  0.00           H  
ATOM   3822 HG23 VAL   262      15.391  -7.098   5.089  1.00  0.00           H  
ATOM   3823  C   VAL   262      12.728  -7.664   1.743  1.00  0.00           C  
ATOM   3824  O   VAL   262      13.216  -6.891   0.855  1.00  0.00           O  
ATOM   3825  N   VAL   263      11.557  -8.205   1.568  1.00  0.00           N  
ATOM   3826  H   VAL   263      11.257  -8.925   2.210  1.00  0.00           H  
ATOM   3827  CA  VAL   263      10.788  -8.156   0.254  1.00  0.00           C  
ATOM   3828  HA  VAL   263      11.320  -7.558  -0.486  1.00  0.00           H  
ATOM   3829  CB  VAL   263      10.678  -9.589  -0.357  1.00  0.00           C  
ATOM   3830  HB  VAL   263      10.019 -10.070   0.366  1.00  0.00           H  
ATOM   3831  CG1 VAL   263      10.097  -9.652  -1.758  1.00  0.00           C  
ATOM   3832 HG11 VAL   263       9.892 -10.682  -2.050  1.00  0.00           H  
ATOM   3833 HG12 VAL   263      10.725  -9.169  -2.506  1.00  0.00           H  
ATOM   3834 HG13 VAL   263       9.136  -9.141  -1.801  1.00  0.00           H  
ATOM   3835  CG2 VAL   263      12.092 -10.301  -0.442  1.00  0.00           C  
ATOM   3836 HG21 VAL   263      12.024 -11.370  -0.643  1.00  0.00           H  
ATOM   3837 HG22 VAL   263      12.633 -10.256   0.503  1.00  0.00           H  
ATOM   3838 HG23 VAL   263      12.612  -9.764  -1.237  1.00  0.00           H  
ATOM   3839  C   VAL   263       9.475  -7.525   0.508  1.00  0.00           C  
ATOM   3840  O   VAL   263       8.514  -8.258   0.730  1.00  0.00           O  
ATOM   3841  N   GLY   264       9.372  -6.224   0.231  1.00  0.00           N  
ATOM   3842  H   GLY   264      10.196  -5.797  -0.169  1.00  0.00           H  
ATOM   3843  CA  GLY   264       8.092  -5.516   0.140  1.00  0.00           C  
ATOM   3844  HA2 GLY   264       7.260  -6.067   0.579  1.00  0.00           H  
ATOM   3845  HA3 GLY   264       8.170  -4.615   0.749  1.00  0.00           H  
ATOM   3846  C   GLY   264       7.717  -5.275  -1.375  1.00  0.00           C  
ATOM   3847  O   GLY   264       7.150  -4.234  -1.629  1.00  0.00           O  
ATOM   3848  N   ALA   265       7.914  -6.243  -2.207  1.00  0.00           N  
ATOM   3849  H   ALA   265       8.164  -7.150  -1.840  1.00  0.00           H  
ATOM   3850  CA  ALA   265       7.887  -6.104  -3.675  1.00  0.00           C  
ATOM   3851  HA  ALA   265       8.371  -5.176  -3.979  1.00  0.00           H  
ATOM   3852  CB  ALA   265       8.705  -7.166  -4.235  1.00  0.00           C  
ATOM   3853  HB1 ALA   265       8.301  -8.161  -4.053  1.00  0.00           H  
ATOM   3854  HB2 ALA   265       8.667  -7.140  -5.324  1.00  0.00           H  
ATOM   3855  HB3 ALA   265       9.716  -7.072  -3.837  1.00  0.00           H  
ATOM   3856  C   ALA   265       6.436  -5.969  -4.264  1.00  0.00           C  
ATOM   3857  O   ALA   265       6.263  -6.337  -5.455  1.00  0.00           O  
ATOM   3858  N   ASP   266       5.400  -5.415  -3.582  1.00  0.00           N  
ATOM   3859  H   ASP   266       5.604  -5.022  -2.675  1.00  0.00           H  
ATOM   3860  CA  ASP   266       4.005  -5.494  -4.034  1.00  0.00           C  
ATOM   3861  HA  ASP   266       3.398  -5.031  -3.256  1.00  0.00           H  
ATOM   3862  CB  ASP   266       3.704  -4.663  -5.334  1.00  0.00           C  
ATOM   3863  HB2 ASP   266       2.810  -4.087  -5.091  1.00  0.00           H  
ATOM   3864  HB3 ASP   266       4.611  -4.121  -5.603  1.00  0.00           H  
ATOM   3865  CG  ASP   266       3.386  -5.473  -6.610  1.00  0.00           C  
ATOM   3866  OD1 ASP   266       3.631  -4.955  -7.739  1.00  0.00           O  
ATOM   3867  OD2 ASP   266       2.744  -6.537  -6.549  1.00  0.00           O  
ATOM   3868  C   ASP   266       3.378  -6.931  -3.893  1.00  0.00           C  
ATOM   3869  O   ASP   266       4.095  -7.947  -4.224  1.00  0.00           O  
ATOM   3870  N   ALA   267       2.072  -7.112  -3.629  1.00  0.00           N  
ATOM   3871  H   ALA   267       1.481  -6.294  -3.671  1.00  0.00           H  
ATOM   3872  CA  ALA   267       1.428  -8.393  -3.267  1.00  0.00           C  
ATOM   3873  HA  ALA   267       2.062  -8.866  -2.517  1.00  0.00           H  
ATOM   3874  CB  ALA   267       0.017  -8.019  -2.740  1.00  0.00           C  
ATOM   3875  HB1 ALA   267      -0.607  -7.678  -3.566  1.00  0.00           H  
ATOM   3876  HB2 ALA   267      -0.009  -7.217  -2.003  1.00  0.00           H  
ATOM   3877  HB3 ALA   267      -0.535  -8.878  -2.359  1.00  0.00           H  
ATOM   3878  C   ALA   267       1.248  -9.391  -4.419  1.00  0.00           C  
ATOM   3879  O   ALA   267       0.800 -10.480  -4.121  1.00  0.00           O  
ATOM   3880  N   LEU   268       1.710  -9.240  -5.676  1.00  0.00           N  
ATOM   3881  H   LEU   268       2.171  -8.370  -5.900  1.00  0.00           H  
ATOM   3882  CA  LEU   268       1.605 -10.203  -6.764  1.00  0.00           C  
ATOM   3883  HA  LEU   268       1.249 -11.128  -6.312  1.00  0.00           H  
ATOM   3884  CB  LEU   268       0.635  -9.716  -7.830  1.00  0.00           C  
ATOM   3885  HB2 LEU   268       0.738  -8.633  -7.899  1.00  0.00           H  
ATOM   3886  HB3 LEU   268       0.737 -10.292  -8.750  1.00  0.00           H  
ATOM   3887  CG  LEU   268      -0.799  -9.880  -7.408  1.00  0.00           C  
ATOM   3888  HG  LEU   268      -0.788  -9.501  -6.386  1.00  0.00           H  
ATOM   3889  CD1 LEU   268      -1.796  -9.067  -8.197  1.00  0.00           C  
ATOM   3890 HD11 LEU   268      -1.390  -8.062  -8.312  1.00  0.00           H  
ATOM   3891 HD12 LEU   268      -2.738  -8.906  -7.673  1.00  0.00           H  
ATOM   3892 HD13 LEU   268      -1.939  -9.389  -9.228  1.00  0.00           H  
ATOM   3893  CD2 LEU   268      -1.364 -11.252  -7.288  1.00  0.00           C  
ATOM   3894 HD21 LEU   268      -1.006 -11.807  -6.421  1.00  0.00           H  
ATOM   3895 HD22 LEU   268      -1.256 -11.759  -8.247  1.00  0.00           H  
ATOM   3896 HD23 LEU   268      -2.427 -11.207  -7.052  1.00  0.00           H  
ATOM   3897  C   LEU   268       2.985 -10.355  -7.390  1.00  0.00           C  
ATOM   3898  O   LEU   268       3.458 -11.491  -7.547  1.00  0.00           O  
ATOM   3899  N   ARG   269       3.795  -9.304  -7.664  1.00  0.00           N  
ATOM   3900  H   ARG   269       3.502  -8.367  -7.428  1.00  0.00           H  
ATOM   3901  CA  ARG   269       5.230  -9.349  -7.934  1.00  0.00           C  
ATOM   3902  HA  ARG   269       5.516  -9.934  -8.809  1.00  0.00           H  
ATOM   3903  CB  ARG   269       5.608  -7.840  -8.213  1.00  0.00           C  
ATOM   3904  HB2 ARG   269       6.597  -7.648  -7.799  1.00  0.00           H  
ATOM   3905  HB3 ARG   269       4.917  -7.287  -7.576  1.00  0.00           H  
ATOM   3906  CG  ARG   269       5.540  -7.510  -9.662  1.00  0.00           C  
ATOM   3907  HG2 ARG   269       6.036  -8.305 -10.220  1.00  0.00           H  
ATOM   3908  HG3 ARG   269       4.477  -7.540  -9.902  1.00  0.00           H  
ATOM   3909  CD  ARG   269       6.073  -6.263 -10.221  1.00  0.00           C  
ATOM   3910  HD2 ARG   269       5.836  -6.107 -11.273  1.00  0.00           H  
ATOM   3911  HD3 ARG   269       7.161  -6.267 -10.161  1.00  0.00           H  
ATOM   3912  NE  ARG   269       5.503  -5.107  -9.556  1.00  0.00           N  
ATOM   3913  HE  ARG   269       4.880  -5.269  -8.778  1.00  0.00           H  
ATOM   3914  CZ  ARG   269       5.614  -3.845  -9.836  1.00  0.00           C  
ATOM   3915  NH1 ARG   269       6.268  -3.401 -10.833  1.00  0.00           N  
ATOM   3916 HH11 ARG   269       6.798  -4.033 -11.416  1.00  0.00           H  
ATOM   3917 HH12 ARG   269       6.346  -2.408 -11.003  1.00  0.00           H  
ATOM   3918  NH2 ARG   269       5.050  -3.007  -9.065  1.00  0.00           N  
ATOM   3919 HH21 ARG   269       4.410  -3.381  -8.379  1.00  0.00           H  
ATOM   3920 HH22 ARG   269       5.026  -2.066  -9.432  1.00  0.00           H  
ATOM   3921  C   ARG   269       6.065 -10.013  -6.853  1.00  0.00           C  
ATOM   3922  O   ARG   269       7.084 -10.593  -7.173  1.00  0.00           O  
ATOM   3923  N   THR   270       5.671 -10.028  -5.576  1.00  0.00           N  
ATOM   3924  H   THR   270       4.945  -9.370  -5.330  1.00  0.00           H  
ATOM   3925  CA  THR   270       6.401 -10.695  -4.460  1.00  0.00           C  
ATOM   3926  HA  THR   270       7.437 -10.368  -4.553  1.00  0.00           H  
ATOM   3927  CB  THR   270       5.716 -10.202  -3.105  1.00  0.00           C  
ATOM   3928  HB  THR   270       4.627 -10.224  -3.070  1.00  0.00           H  
ATOM   3929  CG2 THR   270       6.147 -11.116  -1.943  1.00  0.00           C  
ATOM   3930 HG21 THR   270       5.734 -10.767  -0.997  1.00  0.00           H  
ATOM   3931 HG22 THR   270       7.216 -11.304  -1.839  1.00  0.00           H  
ATOM   3932 HG23 THR   270       5.700 -12.094  -2.119  1.00  0.00           H  
ATOM   3933  OG1 THR   270       6.019  -8.900  -2.657  1.00  0.00           O  
ATOM   3934  HG1 THR   270       5.419  -8.358  -3.175  1.00  0.00           H  
ATOM   3935  C   THR   270       6.313 -12.206  -4.634  1.00  0.00           C  
ATOM   3936  O   THR   270       7.367 -12.859  -4.574  1.00  0.00           O  
ATOM   3937  N   PRO   271       5.098 -12.855  -4.747  1.00  0.00           N  
ATOM   3938  CD  PRO   271       3.823 -12.327  -4.539  1.00  0.00           C  
ATOM   3939  HD2 PRO   271       3.672 -11.402  -5.095  1.00  0.00           H  
ATOM   3940  HD3 PRO   271       3.823 -12.161  -3.461  1.00  0.00           H  
ATOM   3941  CG  PRO   271       2.698 -13.365  -4.865  1.00  0.00           C  
ATOM   3942  HG2 PRO   271       1.901 -13.350  -4.121  1.00  0.00           H  
ATOM   3943  HG3 PRO   271       2.368 -13.208  -5.892  1.00  0.00           H  
ATOM   3944  CB  PRO   271       3.527 -14.671  -4.738  1.00  0.00           C  
ATOM   3945  HB2 PRO   271       3.484 -15.052  -3.718  1.00  0.00           H  
ATOM   3946  HB3 PRO   271       3.153 -15.444  -5.409  1.00  0.00           H  
ATOM   3947  CA  PRO   271       4.987 -14.315  -4.974  1.00  0.00           C  
ATOM   3948  HA  PRO   271       5.515 -14.902  -4.222  1.00  0.00           H  
ATOM   3949  C   PRO   271       5.574 -14.650  -6.358  1.00  0.00           C  
ATOM   3950  O   PRO   271       6.143 -15.739  -6.533  1.00  0.00           O  
ATOM   3951  N   GLN   272       5.486 -13.778  -7.326  1.00  0.00           N  
ATOM   3952  H   GLN   272       4.977 -12.911  -7.229  1.00  0.00           H  
ATOM   3953  CA  GLN   272       6.167 -13.948  -8.585  1.00  0.00           C  
ATOM   3954  HA  GLN   272       5.841 -14.767  -9.225  1.00  0.00           H  
ATOM   3955  CB  GLN   272       5.850 -12.716  -9.448  1.00  0.00           C  
ATOM   3956  HB2 GLN   272       4.779 -12.639  -9.632  1.00  0.00           H  
ATOM   3957  HB3 GLN   272       6.242 -11.872  -8.879  1.00  0.00           H  
ATOM   3958  CG  GLN   272       6.543 -12.805 -10.852  1.00  0.00           C  
ATOM   3959  HG2 GLN   272       6.456 -13.721 -11.437  1.00  0.00           H  
ATOM   3960  HG3 GLN   272       7.598 -12.540 -10.913  1.00  0.00           H  
ATOM   3961  CD  GLN   272       5.864 -11.761 -11.763  1.00  0.00           C  
ATOM   3962  OE1 GLN   272       5.709 -10.649 -11.332  1.00  0.00           O  
ATOM   3963  NE2 GLN   272       5.559 -12.020 -13.025  1.00  0.00           N  
ATOM   3964 HE21 GLN   272       5.601 -12.952 -13.413  1.00  0.00           H  
ATOM   3965 HE22 GLN   272       5.232 -11.306 -13.659  1.00  0.00           H  
ATOM   3966  C   GLN   272       7.734 -14.058  -8.413  1.00  0.00           C  
ATOM   3967  O   GLN   272       8.363 -14.951  -8.885  1.00  0.00           O  
ATOM   3968  N   LEU   273       8.234 -13.237  -7.531  1.00  0.00           N  
ATOM   3969  H   LEU   273       7.716 -12.403  -7.293  1.00  0.00           H  
ATOM   3970  CA  LEU   273       9.632 -13.226  -7.220  1.00  0.00           C  
ATOM   3971  HA  LEU   273      10.302 -13.131  -8.074  1.00  0.00           H  
ATOM   3972  CB  LEU   273       9.990 -11.971  -6.284  1.00  0.00           C  
ATOM   3973  HB2 LEU   273       9.407 -11.996  -5.363  1.00  0.00           H  
ATOM   3974  HB3 LEU   273       9.739 -11.094  -6.881  1.00  0.00           H  
ATOM   3975  CG  LEU   273      11.391 -11.884  -5.812  1.00  0.00           C  
ATOM   3976  HG  LEU   273      11.635 -12.752  -5.200  1.00  0.00           H  
ATOM   3977  CD1 LEU   273      12.440 -11.763  -6.955  1.00  0.00           C  
ATOM   3978 HD11 LEU   273      13.432 -11.491  -6.594  1.00  0.00           H  
ATOM   3979 HD12 LEU   273      12.201 -11.065  -7.757  1.00  0.00           H  
ATOM   3980 HD13 LEU   273      12.484 -12.697  -7.514  1.00  0.00           H  
ATOM   3981  CD2 LEU   273      11.562 -10.609  -4.972  1.00  0.00           C  
ATOM   3982 HD21 LEU   273      10.796 -10.588  -4.197  1.00  0.00           H  
ATOM   3983 HD22 LEU   273      11.369  -9.779  -5.653  1.00  0.00           H  
ATOM   3984 HD23 LEU   273      12.524 -10.582  -4.461  1.00  0.00           H  
ATOM   3985  C   LEU   273       9.954 -14.523  -6.399  1.00  0.00           C  
ATOM   3986  O   LEU   273      11.061 -14.993  -6.557  1.00  0.00           O  
ATOM   3987  N   LEU   274       9.136 -14.957  -5.451  1.00  0.00           N  
ATOM   3988  H   LEU   274       8.395 -14.320  -5.196  1.00  0.00           H  
ATOM   3989  CA  LEU   274       9.471 -16.115  -4.579  1.00  0.00           C  
ATOM   3990  HA  LEU   274      10.476 -15.965  -4.186  1.00  0.00           H  
ATOM   3991  CB  LEU   274       8.383 -16.149  -3.423  1.00  0.00           C  
ATOM   3992  HB2 LEU   274       7.395 -16.194  -3.880  1.00  0.00           H  
ATOM   3993  HB3 LEU   274       8.540 -17.047  -2.825  1.00  0.00           H  
ATOM   3994  CG  LEU   274       8.396 -14.814  -2.506  1.00  0.00           C  
ATOM   3995  HG  LEU   274       8.659 -13.876  -2.995  1.00  0.00           H  
ATOM   3996  CD1 LEU   274       7.039 -14.629  -1.830  1.00  0.00           C  
ATOM   3997 HD11 LEU   274       6.729 -15.636  -1.550  1.00  0.00           H  
ATOM   3998 HD12 LEU   274       7.147 -14.026  -0.928  1.00  0.00           H  
ATOM   3999 HD13 LEU   274       6.268 -14.157  -2.438  1.00  0.00           H  
ATOM   4000  CD2 LEU   274       9.425 -15.023  -1.456  1.00  0.00           C  
ATOM   4001 HD21 LEU   274       9.518 -14.263  -0.681  1.00  0.00           H  
ATOM   4002 HD22 LEU   274       9.212 -15.914  -0.865  1.00  0.00           H  
ATOM   4003 HD23 LEU   274      10.420 -15.182  -1.873  1.00  0.00           H  
ATOM   4004  C   LEU   274       9.392 -17.352  -5.484  1.00  0.00           C  
ATOM   4005  O   LEU   274      10.191 -18.300  -5.404  1.00  0.00           O  
ATOM   4006  N   TRP   275       8.441 -17.495  -6.395  1.00  0.00           N  
ATOM   4007  H   TRP   275       7.661 -16.860  -6.480  1.00  0.00           H  
ATOM   4008  CA  TRP   275       8.379 -18.624  -7.304  1.00  0.00           C  
ATOM   4009  HA  TRP   275       8.320 -19.553  -6.737  1.00  0.00           H  
ATOM   4010  CB  TRP   275       7.070 -18.536  -8.084  1.00  0.00           C  
ATOM   4011  HB2 TRP   275       6.273 -18.474  -7.342  1.00  0.00           H  
ATOM   4012  HB3 TRP   275       6.942 -17.608  -8.641  1.00  0.00           H  
ATOM   4013  CG  TRP   275       6.807 -19.710  -8.992  1.00  0.00           C  
ATOM   4014  CD1 TRP   275       7.121 -19.736 -10.305  1.00  0.00           C  
ATOM   4015  HD1 TRP   275       7.598 -18.895 -10.787  1.00  0.00           H  
ATOM   4016  NE1 TRP   275       6.828 -20.943 -10.872  1.00  0.00           N  
ATOM   4017  HE1 TRP   275       7.214 -21.244 -11.755  1.00  0.00           H  
ATOM   4018  CE2 TRP   275       6.077 -21.690 -10.007  1.00  0.00           C  
ATOM   4019  CZ2 TRP   275       5.593 -22.974 -10.172  1.00  0.00           C  
ATOM   4020  HZ2 TRP   275       5.774 -23.530 -11.080  1.00  0.00           H  
ATOM   4021  CH2 TRP   275       5.096 -23.621  -9.002  1.00  0.00           C  
ATOM   4022  HH2 TRP   275       4.847 -24.662  -9.149  1.00  0.00           H  
ATOM   4023  CZ3 TRP   275       4.896 -22.950  -7.814  1.00  0.00           C  
ATOM   4024  HZ3 TRP   275       4.607 -23.421  -6.886  1.00  0.00           H  
ATOM   4025  CE3 TRP   275       5.352 -21.617  -7.719  1.00  0.00           C  
ATOM   4026  HE3 TRP   275       5.235 -21.114  -6.771  1.00  0.00           H  
ATOM   4027  CD2 TRP   275       6.086 -21.017  -8.783  1.00  0.00           C  
ATOM   4028  C   TRP   275       9.596 -18.650  -8.214  1.00  0.00           C  
ATOM   4029  O   TRP   275      10.252 -19.713  -8.305  1.00  0.00           O  
ATOM   4030  N   ALA   276       9.989 -17.524  -8.810  1.00  0.00           N  
ATOM   4031  H   ALA   276       9.444 -16.697  -8.611  1.00  0.00           H  
ATOM   4032  CA  ALA   276      11.132 -17.493  -9.660  1.00  0.00           C  
ATOM   4033  HA  ALA   276      10.808 -18.097 -10.508  1.00  0.00           H  
ATOM   4034  CB  ALA   276      11.241 -16.007 -10.061  1.00  0.00           C  
ATOM   4035  HB1 ALA   276      11.676 -15.439  -9.238  1.00  0.00           H  
ATOM   4036  HB2 ALA   276      10.205 -15.741 -10.272  1.00  0.00           H  
ATOM   4037  HB3 ALA   276      11.848 -15.816 -10.946  1.00  0.00           H  
ATOM   4038  C   ALA   276      12.371 -18.021  -8.906  1.00  0.00           C  
ATOM   4039  O   ALA   276      13.148 -18.739  -9.462  1.00  0.00           O  
ATOM   4040  N   SER   277      12.522 -17.865  -7.516  1.00  0.00           N  
ATOM   4041  H   SER   277      11.750 -17.376  -7.087  1.00  0.00           H  
ATOM   4042  CA  SER   277      13.684 -18.110  -6.690  1.00  0.00           C  
ATOM   4043  HA  SER   277      14.500 -17.934  -7.391  1.00  0.00           H  
ATOM   4044  CB  SER   277      13.773 -17.145  -5.567  1.00  0.00           C  
ATOM   4045  HB2 SER   277      14.600 -17.291  -4.872  1.00  0.00           H  
ATOM   4046  HB3 SER   277      12.833 -17.216  -5.019  1.00  0.00           H  
ATOM   4047  OG  SER   277      13.587 -15.786  -6.055  1.00  0.00           O  
ATOM   4048  HG  SER   277      12.668 -15.663  -6.304  1.00  0.00           H  
ATOM   4049  C   SER   277      13.777 -19.577  -6.130  1.00  0.00           C  
ATOM   4050  O   SER   277      14.613 -19.882  -5.298  1.00  0.00           O  
ATOM   4051  N   GLY   278      12.758 -20.405  -6.471  1.00  0.00           N  
ATOM   4052  H   GLY   278      12.032 -20.172  -7.133  1.00  0.00           H  
ATOM   4053  CA  GLY   278      12.645 -21.722  -5.914  1.00  0.00           C  
ATOM   4054  HA2 GLY   278      11.841 -22.139  -6.520  1.00  0.00           H  
ATOM   4055  HA3 GLY   278      13.578 -22.285  -5.894  1.00  0.00           H  
ATOM   4056  C   GLY   278      12.040 -21.726  -4.461  1.00  0.00           C  
ATOM   4057  O   GLY   278      12.466 -22.601  -3.755  1.00  0.00           O  
ATOM   4058  N   ILE   279      11.084 -20.850  -4.103  1.00  0.00           N  
ATOM   4059  H   ILE   279      10.709 -20.188  -4.767  1.00  0.00           H  
ATOM   4060  CA  ILE   279      10.582 -20.795  -2.728  1.00  0.00           C  
ATOM   4061  HA  ILE   279      11.076 -21.498  -2.057  1.00  0.00           H  
ATOM   4062  CB  ILE   279      10.876 -19.388  -2.039  1.00  0.00           C  
ATOM   4063  HB  ILE   279      10.436 -18.623  -2.678  1.00  0.00           H  
ATOM   4064  CG2 ILE   279      10.282 -19.248  -0.662  1.00  0.00           C  
ATOM   4065 HG21 ILE   279       9.213 -19.038  -0.697  1.00  0.00           H  
ATOM   4066 HG22 ILE   279      10.634 -18.425  -0.039  1.00  0.00           H  
ATOM   4067 HG23 ILE   279      10.442 -20.166  -0.096  1.00  0.00           H  
ATOM   4068  CG1 ILE   279      12.418 -19.113  -2.077  1.00  0.00           C  
ATOM   4069 HG12 ILE   279      12.749 -19.168  -3.115  1.00  0.00           H  
ATOM   4070 HG13 ILE   279      12.795 -19.866  -1.385  1.00  0.00           H  
ATOM   4071  CD1 ILE   279      12.862 -17.743  -1.505  1.00  0.00           C  
ATOM   4072 HD11 ILE   279      12.504 -17.605  -0.485  1.00  0.00           H  
ATOM   4073 HD12 ILE   279      13.951 -17.693  -1.521  1.00  0.00           H  
ATOM   4074 HD13 ILE   279      12.383 -17.016  -2.160  1.00  0.00           H  
ATOM   4075  C   ILE   279       9.140 -21.198  -2.746  1.00  0.00           C  
ATOM   4076  O   ILE   279       8.287 -20.261  -2.795  1.00  0.00           O  
ATOM   4077  N   ARG   280       8.766 -22.466  -2.846  1.00  0.00           N  
ATOM   4078  H   ARG   280       9.537 -23.108  -2.727  1.00  0.00           H  
ATOM   4079  CA  ARG   280       7.462 -22.910  -3.313  1.00  0.00           C  
ATOM   4080  HA  ARG   280       6.879 -21.992  -3.390  1.00  0.00           H  
ATOM   4081  CB  ARG   280       7.566 -23.605  -4.726  1.00  0.00           C  
ATOM   4082  HB2 ARG   280       6.533 -23.672  -5.068  1.00  0.00           H  
ATOM   4083  HB3 ARG   280       7.989 -24.597  -4.570  1.00  0.00           H  
ATOM   4084  CG  ARG   280       8.328 -22.711  -5.702  1.00  0.00           C  
ATOM   4085  HG2 ARG   280       7.843 -21.738  -5.787  1.00  0.00           H  
ATOM   4086  HG3 ARG   280       9.291 -22.600  -5.204  1.00  0.00           H  
ATOM   4087  CD  ARG   280       8.478 -23.385  -7.079  1.00  0.00           C  
ATOM   4088  HD2 ARG   280       7.480 -23.589  -7.467  1.00  0.00           H  
ATOM   4089  HD3 ARG   280       9.013 -24.331  -6.993  1.00  0.00           H  
ATOM   4090  NE  ARG   280       9.184 -22.618  -8.041  1.00  0.00           N  
ATOM   4091  HE  ARG   280       9.685 -21.808  -7.705  1.00  0.00           H  
ATOM   4092  CZ  ARG   280       9.144 -22.765  -9.384  1.00  0.00           C  
ATOM   4093  NH1 ARG   280       8.481 -23.629 -10.074  1.00  0.00           N  
ATOM   4094 HH11 ARG   280       8.405 -23.525 -11.076  1.00  0.00           H  
ATOM   4095 HH12 ARG   280       7.919 -24.394  -9.726  1.00  0.00           H  
ATOM   4096  NH2 ARG   280       9.911 -21.950 -10.077  1.00  0.00           N  
ATOM   4097 HH21 ARG   280      10.303 -21.161  -9.583  1.00  0.00           H  
ATOM   4098 HH22 ARG   280       9.691 -21.877 -11.060  1.00  0.00           H  
ATOM   4099  C   ARG   280       6.675 -23.860  -2.358  1.00  0.00           C  
ATOM   4100  O   ARG   280       6.329 -24.967  -2.665  1.00  0.00           O  
ATOM   4101  N   PRO   281       6.308 -23.389  -1.120  1.00  0.00           N  
ATOM   4102  CD  PRO   281       6.576 -22.042  -0.565  1.00  0.00           C  
ATOM   4103  HD2 PRO   281       6.118 -21.301  -1.219  1.00  0.00           H  
ATOM   4104  HD3 PRO   281       7.606 -21.787  -0.317  1.00  0.00           H  
ATOM   4105  CG  PRO   281       5.797 -22.017   0.727  1.00  0.00           C  
ATOM   4106  HG2 PRO   281       6.315 -21.354   1.420  1.00  0.00           H  
ATOM   4107  HG3 PRO   281       4.825 -21.563   0.531  1.00  0.00           H  
ATOM   4108  CB  PRO   281       5.617 -23.470   1.075  1.00  0.00           C  
ATOM   4109  HB2 PRO   281       4.716 -23.503   1.688  1.00  0.00           H  
ATOM   4110  HB3 PRO   281       6.468 -23.858   1.635  1.00  0.00           H  
ATOM   4111  CA  PRO   281       5.366 -24.146  -0.291  1.00  0.00           C  
ATOM   4112  HA  PRO   281       5.691 -25.186  -0.265  1.00  0.00           H  
ATOM   4113  C   PRO   281       3.905 -24.063  -0.749  1.00  0.00           C  
ATOM   4114  O   PRO   281       3.553 -23.131  -1.341  1.00  0.00           O  
ATOM   4115  N   ASP   282       3.106 -25.101  -0.498  1.00  0.00           N  
ATOM   4116  H   ASP   282       3.369 -25.768   0.213  1.00  0.00           H  
ATOM   4117  CA  ASP   282       1.725 -25.213  -1.024  1.00  0.00           C  
ATOM   4118  HA  ASP   282       1.711 -25.243  -2.113  1.00  0.00           H  
ATOM   4119  CB  ASP   282       1.101 -26.590  -0.647  1.00  0.00           C  
ATOM   4120  HB2 ASP   282       1.747 -27.247  -1.229  1.00  0.00           H  
ATOM   4121  HB3 ASP   282       1.267 -26.669   0.427  1.00  0.00           H  
ATOM   4122  CG  ASP   282      -0.365 -26.757  -0.915  1.00  0.00           C  
ATOM   4123  OD1 ASP   282      -0.822 -26.377  -2.068  1.00  0.00           O  
ATOM   4124  OD2 ASP   282      -1.194 -27.162  -0.074  1.00  0.00           O  
ATOM   4125  C   ASP   282       0.755 -24.045  -0.614  1.00  0.00           C  
ATOM   4126  O   ASP   282      -0.123 -23.650  -1.368  1.00  0.00           O  
ATOM   4127  N   ALA   283       1.054 -23.354   0.488  1.00  0.00           N  
ATOM   4128  H   ALA   283       1.919 -23.585   0.954  1.00  0.00           H  
ATOM   4129  CA  ALA   283       0.426 -22.097   0.909  1.00  0.00           C  
ATOM   4130  HA  ALA   283      -0.639 -22.269   1.068  1.00  0.00           H  
ATOM   4131  CB  ALA   283       1.114 -21.741   2.143  1.00  0.00           C  
ATOM   4132  HB1 ALA   283       2.136 -21.414   1.952  1.00  0.00           H  
ATOM   4133  HB2 ALA   283       1.103 -22.532   2.892  1.00  0.00           H  
ATOM   4134  HB3 ALA   283       0.753 -20.828   2.617  1.00  0.00           H  
ATOM   4135  C   ALA   283       0.558 -20.958  -0.112  1.00  0.00           C  
ATOM   4136  O   ALA   283      -0.405 -20.130  -0.181  1.00  0.00           O  
ATOM   4137  N   LEU   284       1.677 -20.807  -0.884  1.00  0.00           N  
ATOM   4138  H   LEU   284       2.350 -21.560  -0.856  1.00  0.00           H  
ATOM   4139  CA  LEU   284       1.997 -19.544  -1.589  1.00  0.00           C  
ATOM   4140  HA  LEU   284       1.819 -18.747  -0.867  1.00  0.00           H  
ATOM   4141  CB  LEU   284       3.499 -19.545  -2.050  1.00  0.00           C  
ATOM   4142  HB2 LEU   284       3.968 -19.574  -1.066  1.00  0.00           H  
ATOM   4143  HB3 LEU   284       3.742 -20.511  -2.493  1.00  0.00           H  
ATOM   4144  CG  LEU   284       4.040 -18.344  -2.832  1.00  0.00           C  
ATOM   4145  HG  LEU   284       3.295 -17.920  -3.505  1.00  0.00           H  
ATOM   4146  CD1 LEU   284       4.290 -17.283  -1.824  1.00  0.00           C  
ATOM   4147 HD11 LEU   284       4.824 -16.488  -2.344  1.00  0.00           H  
ATOM   4148 HD12 LEU   284       3.373 -16.822  -1.458  1.00  0.00           H  
ATOM   4149 HD13 LEU   284       5.008 -17.621  -1.077  1.00  0.00           H  
ATOM   4150  CD2 LEU   284       5.321 -18.705  -3.575  1.00  0.00           C  
ATOM   4151 HD21 LEU   284       5.187 -19.492  -4.316  1.00  0.00           H  
ATOM   4152 HD22 LEU   284       6.023 -18.976  -2.786  1.00  0.00           H  
ATOM   4153 HD23 LEU   284       5.790 -17.888  -4.122  1.00  0.00           H  
ATOM   4154  C   LEU   284       1.041 -19.162  -2.800  1.00  0.00           C  
ATOM   4155  O   LEU   284       0.889 -19.976  -3.767  1.00  0.00           O  
ATOM   4156  N   GLY   285       0.552 -17.918  -2.887  1.00  0.00           N  
ATOM   4157  H   GLY   285       0.802 -17.300  -2.128  1.00  0.00           H  
ATOM   4158  CA  GLY   285      -0.373 -17.513  -3.916  1.00  0.00           C  
ATOM   4159  HA2 GLY   285      -0.339 -16.439  -4.097  1.00  0.00           H  
ATOM   4160  HA3 GLY   285      -0.088 -18.027  -4.834  1.00  0.00           H  
ATOM   4161  C   GLY   285      -1.855 -17.986  -3.711  1.00  0.00           C  
ATOM   4162  O   GLY   285      -2.732 -17.314  -4.336  1.00  0.00           O  
ATOM   4163  N   ARG   286      -2.090 -18.913  -2.822  1.00  0.00           N  
ATOM   4164  H   ARG   286      -1.309 -19.379  -2.383  1.00  0.00           H  
ATOM   4165  CA  ARG   286      -3.378 -19.268  -2.296  1.00  0.00           C  
ATOM   4166  HA  ARG   286      -4.110 -19.200  -3.101  1.00  0.00           H  
ATOM   4167  CB  ARG   286      -3.415 -20.610  -1.527  1.00  0.00           C  
ATOM   4168  HB2 ARG   286      -4.443 -20.829  -1.237  1.00  0.00           H  
ATOM   4169  HB3 ARG   286      -2.828 -20.514  -0.613  1.00  0.00           H  
ATOM   4170  CG  ARG   286      -2.836 -21.915  -2.149  1.00  0.00           C  
ATOM   4171  HG2 ARG   286      -3.359 -22.119  -3.084  1.00  0.00           H  
ATOM   4172  HG3 ARG   286      -1.788 -21.925  -2.448  1.00  0.00           H  
ATOM   4173  CD  ARG   286      -3.048 -23.172  -1.233  1.00  0.00           C  
ATOM   4174  HD2 ARG   286      -2.345 -23.122  -0.401  1.00  0.00           H  
ATOM   4175  HD3 ARG   286      -4.055 -23.202  -0.815  1.00  0.00           H  
ATOM   4176  NE  ARG   286      -2.767 -24.423  -1.998  1.00  0.00           N  
ATOM   4177  HE  ARG   286      -1.857 -24.829  -1.836  1.00  0.00           H  
ATOM   4178  CZ  ARG   286      -3.580 -24.972  -2.933  1.00  0.00           C  
ATOM   4179  NH1 ARG   286      -4.741 -24.430  -3.151  1.00  0.00           N  
ATOM   4180 HH11 ARG   286      -5.055 -23.505  -2.894  1.00  0.00           H  
ATOM   4181 HH12 ARG   286      -5.456 -24.913  -3.677  1.00  0.00           H  
ATOM   4182  NH2 ARG   286      -3.262 -26.125  -3.424  1.00  0.00           N  
ATOM   4183 HH21 ARG   286      -2.350 -26.497  -3.199  1.00  0.00           H  
ATOM   4184 HH22 ARG   286      -3.872 -26.482  -4.145  1.00  0.00           H  
ATOM   4185  C   ARG   286      -3.818 -18.227  -1.251  1.00  0.00           C  
ATOM   4186  O   ARG   286      -3.011 -17.419  -0.692  1.00  0.00           O  
ATOM   4187  N   TYR   287      -5.107 -18.282  -0.941  1.00  0.00           N  
ATOM   4188  H   TYR   287      -5.699 -19.048  -1.229  1.00  0.00           H  
ATOM   4189  CA  TYR   287      -5.837 -17.313  -0.146  1.00  0.00           C  
ATOM   4190  HA  TYR   287      -6.914 -17.477  -0.175  1.00  0.00           H  
ATOM   4191  CB  TYR   287      -5.390 -17.399   1.350  1.00  0.00           C  
ATOM   4192  HB2 TYR   287      -4.341 -17.105   1.383  1.00  0.00           H  
ATOM   4193  HB3 TYR   287      -5.994 -16.681   1.905  1.00  0.00           H  
ATOM   4194  CG  TYR   287      -5.537 -18.800   1.865  1.00  0.00           C  
ATOM   4195  CD1 TYR   287      -6.805 -19.338   2.216  1.00  0.00           C  
ATOM   4196  HD1 TYR   287      -7.669 -18.821   1.826  1.00  0.00           H  
ATOM   4197  CE1 TYR   287      -6.911 -20.565   2.873  1.00  0.00           C  
ATOM   4198  HE1 TYR   287      -7.886 -20.962   3.114  1.00  0.00           H  
ATOM   4199  CZ  TYR   287      -5.792 -21.309   3.048  1.00  0.00           C  
ATOM   4200  OH  TYR   287      -5.929 -22.409   3.754  1.00  0.00           O  
ATOM   4201  HH  TYR   287      -5.101 -22.893   3.731  1.00  0.00           H  
ATOM   4202  CE2 TYR   287      -4.472 -20.837   2.716  1.00  0.00           C  
ATOM   4203  HE2 TYR   287      -3.610 -21.468   2.869  1.00  0.00           H  
ATOM   4204  CD2 TYR   287      -4.367 -19.595   2.128  1.00  0.00           C  
ATOM   4205  HD2 TYR   287      -3.353 -19.290   1.918  1.00  0.00           H  
ATOM   4206  C   TYR   287      -5.705 -15.923  -0.684  1.00  0.00           C  
ATOM   4207  O   TYR   287      -5.580 -14.922   0.044  1.00  0.00           O  
ATOM   4208  N   LEU   288      -5.826 -15.829  -1.986  1.00  0.00           N  
ATOM   4209  H   LEU   288      -5.901 -16.618  -2.613  1.00  0.00           H  
ATOM   4210  CA  LEU   288      -5.998 -14.460  -2.576  1.00  0.00           C  
ATOM   4211  HA  LEU   288      -5.093 -13.909  -2.321  1.00  0.00           H  
ATOM   4212  CB  LEU   288      -5.815 -14.651  -4.121  1.00  0.00           C  
ATOM   4213  HB2 LEU   288      -6.498 -15.409  -4.506  1.00  0.00           H  
ATOM   4214  HB3 LEU   288      -4.806 -15.037  -4.262  1.00  0.00           H  
ATOM   4215  CG  LEU   288      -6.127 -13.358  -5.028  1.00  0.00           C  
ATOM   4216  HG  LEU   288      -7.183 -13.137  -4.874  1.00  0.00           H  
ATOM   4217  CD1 LEU   288      -5.215 -12.180  -4.789  1.00  0.00           C  
ATOM   4218 HD11 LEU   288      -5.211 -11.898  -3.737  1.00  0.00           H  
ATOM   4219 HD12 LEU   288      -5.461 -11.330  -5.425  1.00  0.00           H  
ATOM   4220 HD13 LEU   288      -4.259 -12.549  -5.161  1.00  0.00           H  
ATOM   4221  CD2 LEU   288      -5.922 -13.830  -6.467  1.00  0.00           C  
ATOM   4222 HD21 LEU   288      -6.137 -13.020  -7.164  1.00  0.00           H  
ATOM   4223 HD22 LEU   288      -6.658 -14.600  -6.698  1.00  0.00           H  
ATOM   4224 HD23 LEU   288      -4.952 -14.303  -6.619  1.00  0.00           H  
ATOM   4225  C   LEU   288      -7.319 -13.810  -2.128  1.00  0.00           C  
ATOM   4226  O   LEU   288      -8.347 -14.485  -2.228  1.00  0.00           O  
ATOM   4227  N   ASN   289      -7.344 -12.496  -1.688  1.00  0.00           N  
ATOM   4228  H   ASN   289      -6.443 -12.040  -1.659  1.00  0.00           H  
ATOM   4229  CA  ASN   289      -8.543 -11.708  -1.194  1.00  0.00           C  
ATOM   4230  HA  ASN   289      -9.435 -12.248  -1.513  1.00  0.00           H  
ATOM   4231  CB  ASN   289      -8.504 -11.681   0.329  1.00  0.00           C  
ATOM   4232  HB2 ASN   289      -7.441 -11.855   0.499  1.00  0.00           H  
ATOM   4233  HB3 ASN   289      -8.751 -10.749   0.837  1.00  0.00           H  
ATOM   4234  CG  ASN   289      -9.308 -12.710   1.037  1.00  0.00           C  
ATOM   4235  OD1 ASN   289      -9.031 -13.852   0.990  1.00  0.00           O  
ATOM   4236  ND2 ASN   289     -10.476 -12.301   1.516  1.00  0.00           N  
ATOM   4237 HD21 ASN   289     -10.760 -11.332   1.538  1.00  0.00           H  
ATOM   4238 HD22 ASN   289     -11.115 -12.934   1.977  1.00  0.00           H  
ATOM   4239  C   ASN   289      -8.514 -10.219  -1.696  1.00  0.00           C  
ATOM   4240  O   ASN   289      -7.450  -9.514  -1.655  1.00  0.00           O  
ATOM   4241  N   ASP   290      -9.580  -9.712  -2.317  1.00  0.00           N  
ATOM   4242  H   ASP   290     -10.390 -10.313  -2.375  1.00  0.00           H  
ATOM   4243  CA  ASP   290      -9.617  -8.324  -2.761  1.00  0.00           C  
ATOM   4244  HA  ASP   290      -8.690  -7.807  -2.513  1.00  0.00           H  
ATOM   4245  CB  ASP   290      -9.782  -8.172  -4.323  1.00  0.00           C  
ATOM   4246  HB2 ASP   290      -9.183  -8.922  -4.840  1.00  0.00           H  
ATOM   4247  HB3 ASP   290      -9.394  -7.193  -4.602  1.00  0.00           H  
ATOM   4248  CG  ASP   290     -11.216  -8.353  -4.813  1.00  0.00           C  
ATOM   4249  OD1 ASP   290     -11.658  -7.462  -5.583  1.00  0.00           O  
ATOM   4250  OD2 ASP   290     -11.892  -9.427  -4.544  1.00  0.00           O  
ATOM   4251  C   ASP   290     -10.779  -7.600  -2.030  1.00  0.00           C  
ATOM   4252  O   ASP   290     -11.750  -8.311  -1.725  1.00  0.00           O  
ATOM   4253  N   GLN   291     -10.706  -6.297  -1.783  1.00  0.00           N  
ATOM   4254  H   GLN   291      -9.872  -5.789  -2.043  1.00  0.00           H  
ATOM   4255  CA  GLN   291     -11.776  -5.536  -1.059  1.00  0.00           C  
ATOM   4256  HA  GLN   291     -12.112  -6.074  -0.172  1.00  0.00           H  
ATOM   4257  CB  GLN   291     -11.181  -4.236  -0.562  1.00  0.00           C  
ATOM   4258  HB2 GLN   291     -10.339  -4.548   0.056  1.00  0.00           H  
ATOM   4259  HB3 GLN   291     -10.850  -3.653  -1.422  1.00  0.00           H  
ATOM   4260  CG  GLN   291     -12.073  -3.290   0.271  1.00  0.00           C  
ATOM   4261  HG2 GLN   291     -12.955  -2.918  -0.249  1.00  0.00           H  
ATOM   4262  HG3 GLN   291     -12.501  -3.869   1.089  1.00  0.00           H  
ATOM   4263  CD  GLN   291     -11.322  -2.003   0.614  1.00  0.00           C  
ATOM   4264  OE1 GLN   291     -10.651  -1.384  -0.199  1.00  0.00           O  
ATOM   4265  NE2 GLN   291     -11.271  -1.542   1.851  1.00  0.00           N  
ATOM   4266 HE21 GLN   291     -11.860  -1.811   2.627  1.00  0.00           H  
ATOM   4267 HE22 GLN   291     -10.617  -0.809   2.086  1.00  0.00           H  
ATOM   4268  C   GLN   291     -12.995  -5.312  -1.994  1.00  0.00           C  
ATOM   4269  O   GLN   291     -12.990  -4.447  -2.856  1.00  0.00           O  
ATOM   4270  N   ALA   292     -14.155  -5.957  -1.716  1.00  0.00           N  
ATOM   4271  H   ALA   292     -14.218  -6.534  -0.889  1.00  0.00           H  
ATOM   4272  CA  ALA   292     -15.368  -5.685  -2.443  1.00  0.00           C  
ATOM   4273  HA  ALA   292     -15.051  -5.645  -3.485  1.00  0.00           H  
ATOM   4274  CB  ALA   292     -16.306  -6.852  -2.193  1.00  0.00           C  
ATOM   4275  HB1 ALA   292     -15.914  -7.296  -1.278  1.00  0.00           H  
ATOM   4276  HB2 ALA   292     -16.185  -7.584  -2.991  1.00  0.00           H  
ATOM   4277  HB3 ALA   292     -17.314  -6.450  -2.083  1.00  0.00           H  
ATOM   4278  C   ALA   292     -15.950  -4.302  -2.138  1.00  0.00           C  
ATOM   4279  O   ALA   292     -15.807  -3.833  -1.010  1.00  0.00           O  
ATOM   4280  N   GLN   293     -16.601  -3.648  -3.103  1.00  0.00           N  
ATOM   4281  H   GLN   293     -16.565  -4.017  -4.042  1.00  0.00           H  
ATOM   4282  CA  GLN   293     -17.251  -2.321  -2.974  1.00  0.00           C  
ATOM   4283  HA  GLN   293     -17.394  -2.085  -1.919  1.00  0.00           H  
ATOM   4284  CB  GLN   293     -16.257  -1.250  -3.370  1.00  0.00           C  
ATOM   4285  HB2 GLN   293     -15.308  -1.313  -2.838  1.00  0.00           H  
ATOM   4286  HB3 GLN   293     -16.141  -1.403  -4.443  1.00  0.00           H  
ATOM   4287  CG  GLN   293     -16.677   0.200  -3.324  1.00  0.00           C  
ATOM   4288  HG2 GLN   293     -17.699   0.294  -3.693  1.00  0.00           H  
ATOM   4289  HG3 GLN   293     -16.671   0.368  -2.248  1.00  0.00           H  
ATOM   4290  CD  GLN   293     -15.806   1.224  -3.983  1.00  0.00           C  
ATOM   4291  OE1 GLN   293     -14.801   0.935  -4.626  1.00  0.00           O  
ATOM   4292  NE2 GLN   293     -16.117   2.463  -3.887  1.00  0.00           N  
ATOM   4293 HE21 GLN   293     -16.953   2.729  -3.386  1.00  0.00           H  
ATOM   4294 HE22 GLN   293     -15.582   3.237  -4.254  1.00  0.00           H  
ATOM   4295  C   GLN   293     -18.675  -2.234  -3.559  1.00  0.00           C  
ATOM   4296  O   GLN   293     -18.804  -2.547  -4.737  1.00  0.00           O  
ATOM   4297  N   VAL   294     -19.604  -1.629  -2.865  1.00  0.00           N  
ATOM   4298  H   VAL   294     -19.345  -1.355  -1.928  1.00  0.00           H  
ATOM   4299  CA  VAL   294     -20.949  -1.274  -3.360  1.00  0.00           C  
ATOM   4300  HA  VAL   294     -21.055  -1.562  -4.406  1.00  0.00           H  
ATOM   4301  CB  VAL   294     -21.976  -2.050  -2.543  1.00  0.00           C  
ATOM   4302  HB  VAL   294     -21.937  -1.644  -1.532  1.00  0.00           H  
ATOM   4303  CG1 VAL   294     -23.411  -1.875  -3.015  1.00  0.00           C  
ATOM   4304 HG11 VAL   294     -23.628  -0.810  -3.094  1.00  0.00           H  
ATOM   4305 HG12 VAL   294     -24.096  -2.319  -2.292  1.00  0.00           H  
ATOM   4306 HG13 VAL   294     -23.414  -2.264  -4.033  1.00  0.00           H  
ATOM   4307  CG2 VAL   294     -21.674  -3.619  -2.433  1.00  0.00           C  
ATOM   4308 HG21 VAL   294     -20.906  -3.906  -1.715  1.00  0.00           H  
ATOM   4309 HG22 VAL   294     -21.292  -3.941  -3.401  1.00  0.00           H  
ATOM   4310 HG23 VAL   294     -22.585  -4.181  -2.226  1.00  0.00           H  
ATOM   4311  C   VAL   294     -21.156   0.252  -3.179  1.00  0.00           C  
ATOM   4312  O   VAL   294     -20.716   0.895  -2.210  1.00  0.00           O  
ATOM   4313  N   VAL   295     -21.881   0.842  -4.106  1.00  0.00           N  
ATOM   4314  H   VAL   295     -22.272   0.218  -4.797  1.00  0.00           H  
ATOM   4315  CA  VAL   295     -22.170   2.260  -4.118  1.00  0.00           C  
ATOM   4316  HA  VAL   295     -22.053   2.495  -3.060  1.00  0.00           H  
ATOM   4317  CB  VAL   295     -21.091   2.985  -4.918  1.00  0.00           C  
ATOM   4318  HB  VAL   295     -21.234   4.046  -4.710  1.00  0.00           H  
ATOM   4319  CG1 VAL   295     -19.599   2.695  -4.554  1.00  0.00           C  
ATOM   4320 HG11 VAL   295     -18.967   3.477  -4.975  1.00  0.00           H  
ATOM   4321 HG12 VAL   295     -19.274   1.742  -4.971  1.00  0.00           H  
ATOM   4322 HG13 VAL   295     -19.437   2.742  -3.477  1.00  0.00           H  
ATOM   4323  CG2 VAL   295     -21.207   2.930  -6.433  1.00  0.00           C  
ATOM   4324 HG21 VAL   295     -22.224   3.231  -6.681  1.00  0.00           H  
ATOM   4325 HG22 VAL   295     -20.498   3.552  -6.979  1.00  0.00           H  
ATOM   4326 HG23 VAL   295     -21.024   1.892  -6.710  1.00  0.00           H  
ATOM   4327  C   VAL   295     -23.642   2.666  -4.508  1.00  0.00           C  
ATOM   4328  O   VAL   295     -24.380   1.937  -5.176  1.00  0.00           O  
ATOM   4329  N   PHE   296     -24.112   3.723  -3.835  1.00  0.00           N  
ATOM   4330  H   PHE   296     -23.482   4.327  -3.326  1.00  0.00           H  
ATOM   4331  CA  PHE   296     -25.498   4.167  -3.810  1.00  0.00           C  
ATOM   4332  HA  PHE   296     -25.980   3.997  -4.773  1.00  0.00           H  
ATOM   4333  CB  PHE   296     -26.303   3.380  -2.786  1.00  0.00           C  
ATOM   4334  HB2 PHE   296     -26.046   2.324  -2.869  1.00  0.00           H  
ATOM   4335  HB3 PHE   296     -25.982   3.748  -1.811  1.00  0.00           H  
ATOM   4336  CG  PHE   296     -27.840   3.401  -2.921  1.00  0.00           C  
ATOM   4337  CD1 PHE   296     -28.498   2.880  -4.051  1.00  0.00           C  
ATOM   4338  HD1 PHE   296     -27.860   2.408  -4.784  1.00  0.00           H  
ATOM   4339  CE1 PHE   296     -29.907   2.877  -4.080  1.00  0.00           C  
ATOM   4340  HE1 PHE   296     -30.345   2.506  -4.995  1.00  0.00           H  
ATOM   4341  CZ  PHE   296     -30.664   3.354  -3.023  1.00  0.00           C  
ATOM   4342  HZ  PHE   296     -31.729   3.299  -3.191  1.00  0.00           H  
ATOM   4343  CE2 PHE   296     -30.058   4.084  -1.958  1.00  0.00           C  
ATOM   4344  HE2 PHE   296     -30.670   4.581  -1.219  1.00  0.00           H  
ATOM   4345  CD2 PHE   296     -28.649   4.039  -1.948  1.00  0.00           C  
ATOM   4346  HD2 PHE   296     -28.183   4.351  -1.025  1.00  0.00           H  
ATOM   4347  C   PHE   296     -25.607   5.704  -3.595  1.00  0.00           C  
ATOM   4348  O   PHE   296     -24.557   6.372  -3.348  1.00  0.00           O  
ATOM   4349  N   ALA   297     -26.783   6.388  -3.781  1.00  0.00           N  
ATOM   4350  H   ALA   297     -27.568   5.754  -3.749  1.00  0.00           H  
ATOM   4351  CA  ALA   297     -26.944   7.867  -3.568  1.00  0.00           C  
ATOM   4352  HA  ALA   297     -26.087   8.222  -2.995  1.00  0.00           H  
ATOM   4353  CB  ALA   297     -26.888   8.492  -4.927  1.00  0.00           C  
ATOM   4354  HB1 ALA   297     -27.477   7.852  -5.585  1.00  0.00           H  
ATOM   4355  HB2 ALA   297     -25.813   8.582  -5.089  1.00  0.00           H  
ATOM   4356  HB3 ALA   297     -27.386   9.460  -4.878  1.00  0.00           H  
ATOM   4357  C   ALA   297     -28.281   8.209  -2.833  1.00  0.00           C  
ATOM   4358  O   ALA   297     -29.268   7.500  -2.868  1.00  0.00           O  
ATOM   4359  N   SER   298     -28.224   9.243  -1.978  1.00  0.00           N  
ATOM   4360  H   SER   298     -27.294   9.572  -1.761  1.00  0.00           H  
ATOM   4361  CA  SER   298     -29.386   9.737  -1.340  1.00  0.00           C  
ATOM   4362  HA  SER   298     -30.247   9.545  -1.980  1.00  0.00           H  
ATOM   4363  CB  SER   298     -29.454   9.119   0.041  1.00  0.00           C  
ATOM   4364  HB2 SER   298     -29.149   8.102  -0.206  1.00  0.00           H  
ATOM   4365  HB3 SER   298     -28.790   9.728   0.654  1.00  0.00           H  
ATOM   4366  OG  SER   298     -30.723   9.101   0.630  1.00  0.00           O  
ATOM   4367  HG  SER   298     -30.857   8.349   1.212  1.00  0.00           H  
ATOM   4368  C   SER   298     -29.381  11.272  -1.249  1.00  0.00           C  
ATOM   4369  O   SER   298     -28.337  11.880  -1.471  1.00  0.00           O  
ATOM   4370  N   ARG   299     -30.436  11.946  -0.798  1.00  0.00           N  
ATOM   4371  H   ARG   299     -31.258  11.436  -0.508  1.00  0.00           H  
ATOM   4372  CA  ARG   299     -30.396  13.263  -0.244  1.00  0.00           C  
ATOM   4373  HA  ARG   299     -29.370  13.629  -0.214  1.00  0.00           H  
ATOM   4374  CB  ARG   299     -31.184  14.157  -1.278  1.00  0.00           C  
ATOM   4375  HB2 ARG   299     -32.169  13.696  -1.338  1.00  0.00           H  
ATOM   4376  HB3 ARG   299     -30.721  14.099  -2.263  1.00  0.00           H  
ATOM   4377  CG  ARG   299     -31.405  15.542  -0.820  1.00  0.00           C  
ATOM   4378  HG2 ARG   299     -32.187  15.579  -0.062  1.00  0.00           H  
ATOM   4379  HG3 ARG   299     -30.497  15.991  -0.416  1.00  0.00           H  
ATOM   4380  CD  ARG   299     -31.979  16.409  -1.963  1.00  0.00           C  
ATOM   4381  HD2 ARG   299     -32.887  16.016  -2.421  1.00  0.00           H  
ATOM   4382  HD3 ARG   299     -31.217  16.479  -2.739  1.00  0.00           H  
ATOM   4383  NE  ARG   299     -32.427  17.760  -1.573  1.00  0.00           N  
ATOM   4384  HE  ARG   299     -32.388  18.004  -0.593  1.00  0.00           H  
ATOM   4385  CZ  ARG   299     -32.687  18.758  -2.392  1.00  0.00           C  
ATOM   4386  NH1 ARG   299     -32.989  18.656  -3.630  1.00  0.00           N  
ATOM   4387 HH11 ARG   299     -33.132  17.726  -3.997  1.00  0.00           H  
ATOM   4388 HH12 ARG   299     -33.107  19.491  -4.186  1.00  0.00           H  
ATOM   4389  NH2 ARG   299     -32.650  19.938  -1.908  1.00  0.00           N  
ATOM   4390 HH21 ARG   299     -32.376  20.066  -0.945  1.00  0.00           H  
ATOM   4391 HH22 ARG   299     -32.991  20.728  -2.438  1.00  0.00           H  
ATOM   4392  C   ARG   299     -31.008  13.336   1.150  1.00  0.00           C  
ATOM   4393  O   ARG   299     -32.092  12.756   1.379  1.00  0.00           O  
ATOM   4394  N   LEU   300     -30.319  14.102   2.047  1.00  0.00           N  
ATOM   4395  H   LEU   300     -29.476  14.506   1.666  1.00  0.00           H  
ATOM   4396  CA  LEU   300     -30.587  14.225   3.472  1.00  0.00           C  
ATOM   4397  HA  LEU   300     -30.383  13.291   3.997  1.00  0.00           H  
ATOM   4398  CB  LEU   300     -29.734  15.251   4.122  1.00  0.00           C  
ATOM   4399  HB2 LEU   300     -30.086  15.553   5.109  1.00  0.00           H  
ATOM   4400  HB3 LEU   300     -29.783  16.090   3.428  1.00  0.00           H  
ATOM   4401  CG  LEU   300     -28.220  14.867   4.183  1.00  0.00           C  
ATOM   4402  HG  LEU   300     -27.889  14.479   3.220  1.00  0.00           H  
ATOM   4403  CD1 LEU   300     -27.245  16.011   4.428  1.00  0.00           C  
ATOM   4404 HD11 LEU   300     -27.557  16.846   3.801  1.00  0.00           H  
ATOM   4405 HD12 LEU   300     -26.249  15.673   4.140  1.00  0.00           H  
ATOM   4406 HD13 LEU   300     -27.303  16.411   5.440  1.00  0.00           H  
ATOM   4407  CD2 LEU   300     -27.903  13.831   5.270  1.00  0.00           C  
ATOM   4408 HD21 LEU   300     -26.859  13.516   5.291  1.00  0.00           H  
ATOM   4409 HD22 LEU   300     -28.110  14.155   6.290  1.00  0.00           H  
ATOM   4410 HD23 LEU   300     -28.515  12.939   5.141  1.00  0.00           H  
ATOM   4411  C   LEU   300     -32.087  14.501   3.814  1.00  0.00           C  
ATOM   4412  O   LEU   300     -32.773  15.286   3.155  1.00  0.00           O  
ATOM   4413  N   ARG   301     -32.582  13.954   4.951  1.00  0.00           N  
ATOM   4414  H   ARG   301     -31.944  13.407   5.511  1.00  0.00           H  
ATOM   4415  CA  ARG   301     -33.973  14.204   5.396  1.00  0.00           C  
ATOM   4416  HA  ARG   301     -34.660  13.857   4.624  1.00  0.00           H  
ATOM   4417  CB  ARG   301     -34.311  13.324   6.603  1.00  0.00           C  
ATOM   4418  HB2 ARG   301     -33.776  13.581   7.517  1.00  0.00           H  
ATOM   4419  HB3 ARG   301     -35.285  13.705   6.909  1.00  0.00           H  
ATOM   4420  CG  ARG   301     -34.281  11.751   6.453  1.00  0.00           C  
ATOM   4421  HG2 ARG   301     -33.334  11.340   6.802  1.00  0.00           H  
ATOM   4422  HG3 ARG   301     -34.353  11.556   5.383  1.00  0.00           H  
ATOM   4423  CD  ARG   301     -35.507  11.067   7.085  1.00  0.00           C  
ATOM   4424  HD2 ARG   301     -35.184  10.042   7.263  1.00  0.00           H  
ATOM   4425  HD3 ARG   301     -35.730  11.542   8.041  1.00  0.00           H  
ATOM   4426  NE  ARG   301     -36.716  11.190   6.162  1.00  0.00           N  
ATOM   4427  HE  ARG   301     -36.624  11.797   5.360  1.00  0.00           H  
ATOM   4428  CZ  ARG   301     -37.979  10.814   6.319  1.00  0.00           C  
ATOM   4429  NH1 ARG   301     -38.368  10.160   7.403  1.00  0.00           N  
ATOM   4430 HH11 ARG   301     -37.667   9.871   8.071  1.00  0.00           H  
ATOM   4431 HH12 ARG   301     -39.336   9.883   7.481  1.00  0.00           H  
ATOM   4432  NH2 ARG   301     -38.835  11.074   5.406  1.00  0.00           N  
ATOM   4433 HH21 ARG   301     -38.382  11.252   4.521  1.00  0.00           H  
ATOM   4434 HH22 ARG   301     -39.805  10.844   5.569  1.00  0.00           H  
ATOM   4435  C   ARG   301     -34.303  15.683   5.723  1.00  0.00           C  
ATOM   4436  O   ARG   301     -33.426  16.527   6.020  1.00  0.00           O  
ATOM   4437  N   ASP   302     -35.575  16.044   5.704  1.00  0.00           N  
ATOM   4438  H   ASP   302     -36.256  15.384   5.356  1.00  0.00           H  
ATOM   4439  CA  ASP   302     -36.044  17.284   6.320  1.00  0.00           C  
ATOM   4440  HA  ASP   302     -35.645  18.115   5.739  1.00  0.00           H  
ATOM   4441  CB  ASP   302     -37.605  17.436   6.167  1.00  0.00           C  
ATOM   4442  HB2 ASP   302     -38.181  16.745   6.782  1.00  0.00           H  
ATOM   4443  HB3 ASP   302     -37.816  17.122   5.145  1.00  0.00           H  
ATOM   4444  CG  ASP   302     -38.138  18.857   6.319  1.00  0.00           C  
ATOM   4445  OD1 ASP   302     -37.407  19.771   5.991  1.00  0.00           O  
ATOM   4446  OD2 ASP   302     -39.336  19.104   6.673  1.00  0.00           O  
ATOM   4447  C   ASP   302     -35.564  17.748   7.739  1.00  0.00           C  
ATOM   4448  O   ASP   302     -35.743  18.913   8.066  1.00  0.00           O  
ATOM   4449  N   VAL   303     -34.834  16.906   8.497  1.00  0.00           N  
ATOM   4450  H   VAL   303     -34.557  16.020   8.101  1.00  0.00           H  
ATOM   4451  CA  VAL   303     -34.084  17.108   9.711  1.00  0.00           C  
ATOM   4452  HA  VAL   303     -34.759  17.497  10.473  1.00  0.00           H  
ATOM   4453  CB  VAL   303     -33.406  15.791  10.184  1.00  0.00           C  
ATOM   4454  HB  VAL   303     -33.114  15.201   9.315  1.00  0.00           H  
ATOM   4455  CG1 VAL   303     -32.265  16.076  11.210  1.00  0.00           C  
ATOM   4456 HG11 VAL   303     -31.895  15.187  11.722  1.00  0.00           H  
ATOM   4457 HG12 VAL   303     -32.623  16.809  11.933  1.00  0.00           H  
ATOM   4458 HG13 VAL   303     -31.418  16.538  10.703  1.00  0.00           H  
ATOM   4459  CG2 VAL   303     -34.427  14.959  10.985  1.00  0.00           C  
ATOM   4460 HG21 VAL   303     -34.733  15.599  11.813  1.00  0.00           H  
ATOM   4461 HG22 VAL   303     -34.019  13.985  11.253  1.00  0.00           H  
ATOM   4462 HG23 VAL   303     -35.303  14.807  10.355  1.00  0.00           H  
ATOM   4463  C   VAL   303     -33.002  18.168   9.335  1.00  0.00           C  
ATOM   4464  O   VAL   303     -32.264  18.169   8.326  1.00  0.00           O  
ATOM   4465  N   GLN   304     -32.999  19.242  10.147  1.00  0.00           N  
ATOM   4466  H   GLN   304     -33.772  19.238  10.797  1.00  0.00           H  
ATOM   4467  CA  GLN   304     -32.402  20.581  10.091  1.00  0.00           C  
ATOM   4468  HA  GLN   304     -32.621  21.084   9.149  1.00  0.00           H  
ATOM   4469  CB  GLN   304     -33.036  21.351  11.247  1.00  0.00           C  
ATOM   4470  HB2 GLN   304     -32.500  22.291  11.381  1.00  0.00           H  
ATOM   4471  HB3 GLN   304     -32.957  20.808  12.188  1.00  0.00           H  
ATOM   4472  CG  GLN   304     -34.539  21.642  10.962  1.00  0.00           C  
ATOM   4473  HG2 GLN   304     -35.187  20.780  10.802  1.00  0.00           H  
ATOM   4474  HG3 GLN   304     -34.842  22.272  11.799  1.00  0.00           H  
ATOM   4475  CD  GLN   304     -34.849  22.520   9.757  1.00  0.00           C  
ATOM   4476  OE1 GLN   304     -34.753  22.029   8.649  1.00  0.00           O  
ATOM   4477  NE2 GLN   304     -35.356  23.720   9.946  1.00  0.00           N  
ATOM   4478 HE21 GLN   304     -35.600  24.121  10.840  1.00  0.00           H  
ATOM   4479 HE22 GLN   304     -35.575  24.208   9.089  1.00  0.00           H  
ATOM   4480  C   GLN   304     -30.864  20.488  10.297  1.00  0.00           C  
ATOM   4481  O   GLN   304     -30.386  19.492  10.838  1.00  0.00           O  
ATOM   4482  N   PRO   305     -30.030  21.424   9.849  1.00  0.00           N  
ATOM   4483  CD  PRO   305     -28.618  21.446  10.184  1.00  0.00           C  
ATOM   4484  HD2 PRO   305     -28.477  21.004  11.170  1.00  0.00           H  
ATOM   4485  HD3 PRO   305     -28.018  20.916   9.443  1.00  0.00           H  
ATOM   4486  CG  PRO   305     -28.272  22.926  10.178  1.00  0.00           C  
ATOM   4487  HG2 PRO   305     -27.213  23.109  10.001  1.00  0.00           H  
ATOM   4488  HG3 PRO   305     -28.618  23.249  11.161  1.00  0.00           H  
ATOM   4489  CB  PRO   305     -29.131  23.522   9.072  1.00  0.00           C  
ATOM   4490  HB2 PRO   305     -28.654  23.477   8.093  1.00  0.00           H  
ATOM   4491  HB3 PRO   305     -29.383  24.558   9.298  1.00  0.00           H  
ATOM   4492  CA  PRO   305     -30.408  22.721   9.193  1.00  0.00           C  
ATOM   4493  HA  PRO   305     -31.132  23.197   9.854  1.00  0.00           H  
ATOM   4494  C   PRO   305     -30.979  22.479   7.784  1.00  0.00           C  
ATOM   4495  O   PRO   305     -30.553  21.567   7.088  1.00  0.00           O  
ATOM   4496  N   GLU   306     -31.854  23.336   7.369  1.00  0.00           N  
ATOM   4497  H   GLU   306     -32.098  24.112   7.968  1.00  0.00           H  
ATOM   4498  CA  GLU   306     -32.417  23.388   5.973  1.00  0.00           C  
ATOM   4499  HA  GLU   306     -32.913  22.441   5.757  1.00  0.00           H  
ATOM   4500  CB  GLU   306     -33.357  24.617   5.888  1.00  0.00           C  
ATOM   4501  HB2 GLU   306     -34.013  24.469   6.746  1.00  0.00           H  
ATOM   4502  HB3 GLU   306     -32.871  25.581   6.037  1.00  0.00           H  
ATOM   4503  CG  GLU   306     -34.257  24.540   4.585  1.00  0.00           C  
ATOM   4504  HG2 GLU   306     -33.665  24.715   3.687  1.00  0.00           H  
ATOM   4505  HG3 GLU   306     -35.080  25.253   4.612  1.00  0.00           H  
ATOM   4506  CD  GLU   306     -34.873  23.161   4.333  1.00  0.00           C  
ATOM   4507  OE1 GLU   306     -35.737  22.611   5.076  1.00  0.00           O  
ATOM   4508  OE2 GLU   306     -34.423  22.523   3.326  1.00  0.00           O  
ATOM   4509  C   GLU   306     -31.290  23.469   4.853  1.00  0.00           C  
ATOM   4510  O   GLU   306     -30.212  24.044   5.063  1.00  0.00           O  
ATOM   4511  N   ASP   307     -31.575  22.957   3.643  1.00  0.00           N  
ATOM   4512  H   ASP   307     -32.474  22.512   3.525  1.00  0.00           H  
ATOM   4513  CA  ASP   307     -30.687  22.864   2.517  1.00  0.00           C  
ATOM   4514  HA  ASP   307     -29.839  22.320   2.932  1.00  0.00           H  
ATOM   4515  CB  ASP   307     -31.289  21.983   1.349  1.00  0.00           C  
ATOM   4516  HB2 ASP   307     -32.197  22.463   0.985  1.00  0.00           H  
ATOM   4517  HB3 ASP   307     -30.574  21.889   0.532  1.00  0.00           H  
ATOM   4518  CG  ASP   307     -31.656  20.535   1.725  1.00  0.00           C  
ATOM   4519  OD1 ASP   307     -32.082  19.798   0.767  1.00  0.00           O  
ATOM   4520  OD2 ASP   307     -31.481  20.223   2.944  1.00  0.00           O  
ATOM   4521  C   ASP   307     -30.125  24.210   1.915  1.00  0.00           C  
ATOM   4522  O   ASP   307     -30.885  25.058   1.403  1.00  0.00           O  
ATOM   4523  N   ALA   308     -28.765  24.273   1.813  1.00  0.00           N  
ATOM   4524  H   ALA   308     -28.275  23.410   1.996  1.00  0.00           H  
ATOM   4525  CA  ALA   308     -27.943  25.328   1.226  1.00  0.00           C  
ATOM   4526  HA  ALA   308     -28.603  26.180   1.058  1.00  0.00           H  
ATOM   4527  CB  ALA   308     -26.972  25.828   2.324  1.00  0.00           C  
ATOM   4528  HB1 ALA   308     -27.654  26.251   3.061  1.00  0.00           H  
ATOM   4529  HB2 ALA   308     -26.153  26.478   2.014  1.00  0.00           H  
ATOM   4530  HB3 ALA   308     -26.471  24.981   2.793  1.00  0.00           H  
ATOM   4531  C   ALA   308     -27.251  24.887  -0.074  1.00  0.00           C  
ATOM   4532  O   ALA   308     -27.070  23.701  -0.286  1.00  0.00           O  
ATOM   4533  N   PRO   309     -26.745  25.838  -0.961  1.00  0.00           N  
ATOM   4534  CD  PRO   309     -27.174  27.228  -0.965  1.00  0.00           C  
ATOM   4535  HD2 PRO   309     -26.846  27.770  -0.078  1.00  0.00           H  
ATOM   4536  HD3 PRO   309     -28.263  27.207  -1.007  1.00  0.00           H  
ATOM   4537  CG  PRO   309     -26.604  27.827  -2.259  1.00  0.00           C  
ATOM   4538  HG2 PRO   309     -25.728  28.393  -1.943  1.00  0.00           H  
ATOM   4539  HG3 PRO   309     -27.269  28.534  -2.755  1.00  0.00           H  
ATOM   4540  CB  PRO   309     -26.288  26.650  -3.139  1.00  0.00           C  
ATOM   4541  HB2 PRO   309     -27.119  26.493  -3.827  1.00  0.00           H  
ATOM   4542  HB3 PRO   309     -25.398  26.852  -3.735  1.00  0.00           H  
ATOM   4543  CA  PRO   309     -26.136  25.416  -2.205  1.00  0.00           C  
ATOM   4544  HA  PRO   309     -26.629  24.601  -2.736  1.00  0.00           H  
ATOM   4545  C   PRO   309     -24.643  25.077  -2.037  1.00  0.00           C  
ATOM   4546  O   PRO   309     -23.955  25.538  -1.078  1.00  0.00           O  
ATOM   4547  N   ALA   310     -24.183  24.193  -2.902  1.00  0.00           N  
ATOM   4548  H   ALA   310     -24.838  23.912  -3.618  1.00  0.00           H  
ATOM   4549  CA  ALA   310     -22.759  23.847  -3.017  1.00  0.00           C  
ATOM   4550  HA  ALA   310     -22.434  23.612  -2.004  1.00  0.00           H  
ATOM   4551  CB  ALA   310     -22.694  22.518  -3.931  1.00  0.00           C  
ATOM   4552  HB1 ALA   310     -23.068  21.710  -3.302  1.00  0.00           H  
ATOM   4553  HB2 ALA   310     -23.402  22.584  -4.758  1.00  0.00           H  
ATOM   4554  HB3 ALA   310     -21.752  22.149  -4.336  1.00  0.00           H  
ATOM   4555  C   ALA   310     -21.859  24.945  -3.605  1.00  0.00           C  
ATOM   4556  O   ALA   310     -21.154  24.749  -4.593  1.00  0.00           O  
ATOM   4557  N   ALA   311     -22.056  26.149  -3.056  1.00  0.00           N  
ATOM   4558  H   ALA   311     -22.749  26.266  -2.331  1.00  0.00           H  
ATOM   4559  CA  ALA   311     -21.470  27.388  -3.581  1.00  0.00           C  
ATOM   4560  HA  ALA   311     -21.857  27.509  -4.593  1.00  0.00           H  
ATOM   4561  CB  ALA   311     -22.058  28.492  -2.694  1.00  0.00           C  
ATOM   4562  HB1 ALA   311     -23.135  28.526  -2.861  1.00  0.00           H  
ATOM   4563  HB2 ALA   311     -21.904  28.364  -1.622  1.00  0.00           H  
ATOM   4564  HB3 ALA   311     -21.584  29.376  -3.120  1.00  0.00           H  
ATOM   4565  C   ALA   311     -19.935  27.456  -3.685  1.00  0.00           C  
ATOM   4566  O   ALA   311     -19.433  28.203  -4.493  1.00  0.00           O  
ATOM   4567  N   ALA   312     -19.311  26.703  -2.792  1.00  0.00           N  
ATOM   4568  H   ALA   312     -19.778  26.154  -2.084  1.00  0.00           H  
ATOM   4569  CA  ALA   312     -17.817  26.588  -2.707  1.00  0.00           C  
ATOM   4570  HA  ALA   312     -17.414  27.581  -2.907  1.00  0.00           H  
ATOM   4571  CB  ALA   312     -17.319  26.184  -1.274  1.00  0.00           C  
ATOM   4572  HB1 ALA   312     -16.267  25.918  -1.374  1.00  0.00           H  
ATOM   4573  HB2 ALA   312     -17.403  26.986  -0.541  1.00  0.00           H  
ATOM   4574  HB3 ALA   312     -17.798  25.265  -0.938  1.00  0.00           H  
ATOM   4575  C   ALA   312     -17.303  25.623  -3.748  1.00  0.00           C  
ATOM   4576  O   ALA   312     -17.984  24.629  -4.005  1.00  0.00           O  
ATOM   4577  N   ASN   313     -16.089  25.770  -4.207  1.00  0.00           N  
ATOM   4578  H   ASN   313     -15.710  26.683  -3.999  1.00  0.00           H  
ATOM   4579  CA  ASN   313     -15.208  24.807  -4.936  1.00  0.00           C  
ATOM   4580  HA  ASN   313     -15.629  23.804  -4.861  1.00  0.00           H  
ATOM   4581  CB  ASN   313     -15.125  25.208  -6.451  1.00  0.00           C  
ATOM   4582  HB2 ASN   313     -14.915  26.275  -6.524  1.00  0.00           H  
ATOM   4583  HB3 ASN   313     -14.408  24.537  -6.923  1.00  0.00           H  
ATOM   4584  CG  ASN   313     -16.463  24.932  -7.086  1.00  0.00           C  
ATOM   4585  OD1 ASN   313     -17.273  25.857  -7.288  1.00  0.00           O  
ATOM   4586  ND2 ASN   313     -16.713  23.713  -7.468  1.00  0.00           N  
ATOM   4587 HD21 ASN   313     -16.104  22.940  -7.244  1.00  0.00           H  
ATOM   4588 HD22 ASN   313     -17.614  23.546  -7.894  1.00  0.00           H  
ATOM   4589  C   ASN   313     -13.859  24.590  -4.304  1.00  0.00           C  
ATOM   4590  O   ASN   313     -13.347  25.423  -3.547  1.00  0.00           O  
ATOM   4591  N   GLY   314     -13.279  23.488  -4.797  1.00  0.00           N  
ATOM   4592  H   GLY   314     -13.789  23.034  -5.541  1.00  0.00           H  
ATOM   4593  CA  GLY   314     -12.075  22.891  -4.261  1.00  0.00           C  
ATOM   4594  HA2 GLY   314     -11.267  23.523  -4.631  1.00  0.00           H  
ATOM   4595  HA3 GLY   314     -12.109  23.070  -3.186  1.00  0.00           H  
ATOM   4596  C   GLY   314     -11.624  21.482  -4.632  1.00  0.00           C  
ATOM   4597  O   GLY   314     -12.452  20.618  -4.859  1.00  0.00           O  
ATOM   4598  N   ALA   315     -10.365  21.168  -4.732  1.00  0.00           N  
ATOM   4599  H   ALA   315      -9.679  21.878  -4.522  1.00  0.00           H  
ATOM   4600  CA  ALA   315      -9.833  19.795  -5.029  1.00  0.00           C  
ATOM   4601  HA  ALA   315     -10.202  19.288  -5.921  1.00  0.00           H  
ATOM   4602  CB  ALA   315      -8.357  19.932  -5.105  1.00  0.00           C  
ATOM   4603  HB1 ALA   315      -8.027  20.622  -5.882  1.00  0.00           H  
ATOM   4604  HB2 ALA   315      -8.042  20.315  -4.135  1.00  0.00           H  
ATOM   4605  HB3 ALA   315      -7.878  18.963  -5.246  1.00  0.00           H  
ATOM   4606  C   ALA   315     -10.141  18.856  -3.833  1.00  0.00           C  
ATOM   4607  O   ALA   315     -10.098  17.626  -3.902  1.00  0.00           O  
ATOM   4608  N   LEU   316     -10.278  19.409  -2.607  1.00  0.00           N  
ATOM   4609  H   LEU   316     -10.111  20.395  -2.462  1.00  0.00           H  
ATOM   4610  CA  LEU   316     -10.857  18.702  -1.394  1.00  0.00           C  
ATOM   4611  HA  LEU   316     -10.579  17.648  -1.371  1.00  0.00           H  
ATOM   4612  CB  LEU   316     -10.289  19.437  -0.176  1.00  0.00           C  
ATOM   4613  HB2 LEU   316      -9.223  19.651  -0.256  1.00  0.00           H  
ATOM   4614  HB3 LEU   316     -10.677  20.455  -0.195  1.00  0.00           H  
ATOM   4615  CG  LEU   316     -10.586  18.762   1.150  1.00  0.00           C  
ATOM   4616  HG  LEU   316     -11.661  18.718   1.325  1.00  0.00           H  
ATOM   4617  CD1 LEU   316     -10.138  17.297   1.247  1.00  0.00           C  
ATOM   4618 HD11 LEU   316     -10.790  16.740   0.575  1.00  0.00           H  
ATOM   4619 HD12 LEU   316      -9.075  17.187   1.034  1.00  0.00           H  
ATOM   4620 HD13 LEU   316     -10.123  16.966   2.286  1.00  0.00           H  
ATOM   4621  CD2 LEU   316      -9.921  19.521   2.298  1.00  0.00           C  
ATOM   4622 HD21 LEU   316     -10.407  20.497   2.299  1.00  0.00           H  
ATOM   4623 HD22 LEU   316     -10.177  19.126   3.282  1.00  0.00           H  
ATOM   4624 HD23 LEU   316      -8.840  19.653   2.260  1.00  0.00           H  
ATOM   4625  C   LEU   316     -12.365  18.770  -1.411  1.00  0.00           C  
ATOM   4626  O   LEU   316     -12.990  19.517  -2.205  1.00  0.00           O  
ATOM   4627  N   SER   317     -12.993  17.837  -0.620  1.00  0.00           N  
ATOM   4628  H   SER   317     -12.469  17.018  -0.349  1.00  0.00           H  
ATOM   4629  CA  SER   317     -14.495  17.821  -0.442  1.00  0.00           C  
ATOM   4630  HA  SER   317     -15.062  17.905  -1.369  1.00  0.00           H  
ATOM   4631  CB  SER   317     -14.878  16.498   0.217  1.00  0.00           C  
ATOM   4632  HB2 SER   317     -14.196  16.354   1.055  1.00  0.00           H  
ATOM   4633  HB3 SER   317     -15.907  16.509   0.577  1.00  0.00           H  
ATOM   4634  OG  SER   317     -14.678  15.359  -0.612  1.00  0.00           O  
ATOM   4635  HG  SER   317     -13.909  15.461  -1.177  1.00  0.00           H  
ATOM   4636  C   SER   317     -14.862  18.996   0.473  1.00  0.00           C  
ATOM   4637  O   SER   317     -15.259  18.801   1.647  1.00  0.00           O  
ATOM   4638  N   GLU   318     -14.711  20.172  -0.111  1.00  0.00           N  
ATOM   4639  H   GLU   318     -14.540  20.171  -1.106  1.00  0.00           H  
ATOM   4640  CA  GLU   318     -14.648  21.423   0.563  1.00  0.00           C  
ATOM   4641  HA  GLU   318     -13.804  21.355   1.249  1.00  0.00           H  
ATOM   4642  CB  GLU   318     -14.447  22.595  -0.388  1.00  0.00           C  
ATOM   4643  HB2 GLU   318     -14.005  23.483   0.065  1.00  0.00           H  
ATOM   4644  HB3 GLU   318     -13.811  22.198  -1.179  1.00  0.00           H  
ATOM   4645  CG  GLU   318     -15.617  23.099  -1.276  1.00  0.00           C  
ATOM   4646  HG2 GLU   318     -15.250  23.850  -1.976  1.00  0.00           H  
ATOM   4647  HG3 GLU   318     -16.400  23.441  -0.599  1.00  0.00           H  
ATOM   4648  CD  GLU   318     -16.257  21.994  -2.125  1.00  0.00           C  
ATOM   4649  OE1 GLU   318     -15.534  21.221  -2.807  1.00  0.00           O  
ATOM   4650  OE2 GLU   318     -17.483  21.790  -2.051  1.00  0.00           O  
ATOM   4651  C   GLU   318     -15.844  21.730   1.517  1.00  0.00           C  
ATOM   4652  O   GLU   318     -15.751  22.628   2.353  1.00  0.00           O  
ATOM   4653  N   GLN   319     -17.027  21.201   1.320  1.00  0.00           N  
ATOM   4654  H   GLN   319     -17.166  20.388   0.737  1.00  0.00           H  
ATOM   4655  CA  GLN   319     -18.274  21.686   1.934  1.00  0.00           C  
ATOM   4656  HA  GLN   319     -18.034  22.454   2.669  1.00  0.00           H  
ATOM   4657  CB  GLN   319     -19.152  22.465   0.927  1.00  0.00           C  
ATOM   4658  HB2 GLN   319     -18.534  22.923   0.155  1.00  0.00           H  
ATOM   4659  HB3 GLN   319     -19.823  21.735   0.475  1.00  0.00           H  
ATOM   4660  CG  GLN   319     -20.079  23.392   1.630  1.00  0.00           C  
ATOM   4661  HG2 GLN   319     -19.582  24.137   2.250  1.00  0.00           H  
ATOM   4662  HG3 GLN   319     -20.731  22.814   2.286  1.00  0.00           H  
ATOM   4663  CD  GLN   319     -20.916  24.263   0.619  1.00  0.00           C  
ATOM   4664  OE1 GLN   319     -20.643  24.562  -0.519  1.00  0.00           O  
ATOM   4665  NE2 GLN   319     -22.055  24.750   1.053  1.00  0.00           N  
ATOM   4666 HE21 GLN   319     -22.337  24.715   2.023  1.00  0.00           H  
ATOM   4667 HE22 GLN   319     -22.512  25.299   0.339  1.00  0.00           H  
ATOM   4668  C   GLN   319     -19.008  20.591   2.719  1.00  0.00           C  
ATOM   4669  O   GLN   319     -19.837  20.959   3.470  1.00  0.00           O  
ATOM   4670  N   SER   320     -18.679  19.337   2.680  1.00  0.00           N  
ATOM   4671  H   SER   320     -17.850  19.124   2.144  1.00  0.00           H  
ATOM   4672  CA  SER   320     -19.301  18.315   3.456  1.00  0.00           C  
ATOM   4673  HA  SER   320     -19.683  18.796   4.356  1.00  0.00           H  
ATOM   4674  CB  SER   320     -20.539  17.805   2.634  1.00  0.00           C  
ATOM   4675  HB2 SER   320     -21.349  18.515   2.803  1.00  0.00           H  
ATOM   4676  HB3 SER   320     -20.389  17.663   1.564  1.00  0.00           H  
ATOM   4677  OG  SER   320     -21.151  16.612   3.220  1.00  0.00           O  
ATOM   4678  HG  SER   320     -21.974  16.470   2.748  1.00  0.00           H  
ATOM   4679  C   SER   320     -18.273  17.169   3.884  1.00  0.00           C  
ATOM   4680  O   SER   320     -18.467  16.549   4.937  1.00  0.00           O  
ATOM   4681  N   GLY   321     -17.133  17.111   3.254  1.00  0.00           N  
ATOM   4682  H   GLY   321     -17.014  17.784   2.510  1.00  0.00           H  
ATOM   4683  CA  GLY   321     -16.112  16.139   3.619  1.00  0.00           C  
ATOM   4684  HA2 GLY   321     -15.271  16.315   2.948  1.00  0.00           H  
ATOM   4685  HA3 GLY   321     -15.800  16.366   4.638  1.00  0.00           H  
ATOM   4686  C   GLY   321     -16.563  14.651   3.470  1.00  0.00           C  
ATOM   4687  O   GLY   321     -17.494  14.310   2.788  1.00  0.00           O  
ATOM   4688  N   VAL   322     -15.709  13.734   3.861  1.00  0.00           N  
ATOM   4689  H   VAL   322     -14.876  14.017   4.356  1.00  0.00           H  
ATOM   4690  CA  VAL   322     -15.895  12.282   3.835  1.00  0.00           C  
ATOM   4691  HA  VAL   322     -16.915  12.020   3.553  1.00  0.00           H  
ATOM   4692  CB  VAL   322     -14.692  11.761   2.943  1.00  0.00           C  
ATOM   4693  HB  VAL   322     -13.788  12.107   3.444  1.00  0.00           H  
ATOM   4694  CG1 VAL   322     -14.651  10.296   2.841  1.00  0.00           C  
ATOM   4695 HG11 VAL   322     -13.663   9.934   2.555  1.00  0.00           H  
ATOM   4696 HG12 VAL   322     -15.492   9.902   2.270  1.00  0.00           H  
ATOM   4697 HG13 VAL   322     -14.753   9.917   3.857  1.00  0.00           H  
ATOM   4698  CG2 VAL   322     -14.854  12.221   1.546  1.00  0.00           C  
ATOM   4699 HG21 VAL   322     -14.311  13.148   1.361  1.00  0.00           H  
ATOM   4700 HG22 VAL   322     -15.894  12.483   1.351  1.00  0.00           H  
ATOM   4701 HG23 VAL   322     -14.454  11.494   0.841  1.00  0.00           H  
ATOM   4702  C   VAL   322     -15.830  11.696   5.352  1.00  0.00           C  
ATOM   4703  O   VAL   322     -14.859  11.927   6.075  1.00  0.00           O  
ATOM   4704  N   ALA   323     -16.829  10.888   5.689  1.00  0.00           N  
ATOM   4705  H   ALA   323     -17.527  10.757   4.972  1.00  0.00           H  
ATOM   4706  CA  ALA   323     -17.069  10.315   6.997  1.00  0.00           C  
ATOM   4707  HA  ALA   323     -16.333  10.727   7.687  1.00  0.00           H  
ATOM   4708  CB  ALA   323     -18.494  10.662   7.554  1.00  0.00           C  
ATOM   4709  HB1 ALA   323     -18.666  11.730   7.683  1.00  0.00           H  
ATOM   4710  HB2 ALA   323     -18.582  10.098   8.482  1.00  0.00           H  
ATOM   4711  HB3 ALA   323     -19.293  10.329   6.891  1.00  0.00           H  
ATOM   4712  C   ALA   323     -16.765   8.823   7.118  1.00  0.00           C  
ATOM   4713  O   ALA   323     -17.077   8.105   6.155  1.00  0.00           O  
ATOM   4714  N   TRP   324     -16.177   8.291   8.184  1.00  0.00           N  
ATOM   4715  H   TRP   324     -16.072   8.868   9.006  1.00  0.00           H  
ATOM   4716  CA  TRP   324     -16.327   6.851   8.489  1.00  0.00           C  
ATOM   4717  HA  TRP   324     -16.368   6.346   7.524  1.00  0.00           H  
ATOM   4718  CB  TRP   324     -15.042   6.573   9.320  1.00  0.00           C  
ATOM   4719  HB2 TRP   324     -14.930   7.481   9.913  1.00  0.00           H  
ATOM   4720  HB3 TRP   324     -14.186   6.542   8.646  1.00  0.00           H  
ATOM   4721  CG  TRP   324     -14.959   5.361  10.302  1.00  0.00           C  
ATOM   4722  CD1 TRP   324     -14.227   4.257  10.132  1.00  0.00           C  
ATOM   4723  HD1 TRP   324     -13.619   4.026   9.269  1.00  0.00           H  
ATOM   4724  NE1 TRP   324     -14.253   3.466  11.286  1.00  0.00           N  
ATOM   4725  HE1 TRP   324     -13.751   2.594  11.370  1.00  0.00           H  
ATOM   4726  CE2 TRP   324     -15.004   4.096  12.326  1.00  0.00           C  
ATOM   4727  CZ2 TRP   324     -15.197   3.866  13.684  1.00  0.00           C  
ATOM   4728  HZ2 TRP   324     -14.648   3.047  14.127  1.00  0.00           H  
ATOM   4729  CH2 TRP   324     -16.026   4.735  14.436  1.00  0.00           C  
ATOM   4730  HH2 TRP   324     -16.160   4.461  15.472  1.00  0.00           H  
ATOM   4731  CZ3 TRP   324     -16.713   5.810  13.806  1.00  0.00           C  
ATOM   4732  HZ3 TRP   324     -17.402   6.452  14.335  1.00  0.00           H  
ATOM   4733  CE3 TRP   324     -16.398   6.067  12.456  1.00  0.00           C  
ATOM   4734  HE3 TRP   324     -16.936   6.898  12.025  1.00  0.00           H  
ATOM   4735  CD2 TRP   324     -15.592   5.213  11.666  1.00  0.00           C  
ATOM   4736  C   TRP   324     -17.593   6.631   9.273  1.00  0.00           C  
ATOM   4737  O   TRP   324     -18.145   7.532   9.899  1.00  0.00           O  
ATOM   4738  N   VAL   325     -17.948   5.364   9.387  1.00  0.00           N  
ATOM   4739  H   VAL   325     -17.417   4.676   8.873  1.00  0.00           H  
ATOM   4740  CA  VAL   325     -19.089   4.792  10.166  1.00  0.00           C  
ATOM   4741  HA  VAL   325     -19.516   5.643  10.697  1.00  0.00           H  
ATOM   4742  CB  VAL   325     -20.164   4.166   9.285  1.00  0.00           C  
ATOM   4743  HB  VAL   325     -19.679   3.405   8.674  1.00  0.00           H  
ATOM   4744  CG1 VAL   325     -21.326   3.567   9.985  1.00  0.00           C  
ATOM   4745 HG11 VAL   325     -21.735   4.214  10.760  1.00  0.00           H  
ATOM   4746 HG12 VAL   325     -21.020   2.596  10.374  1.00  0.00           H  
ATOM   4747 HG13 VAL   325     -22.181   3.413   9.326  1.00  0.00           H  
ATOM   4748  CG2 VAL   325     -20.710   5.218   8.316  1.00  0.00           C  
ATOM   4749 HG21 VAL   325     -21.416   5.870   8.830  1.00  0.00           H  
ATOM   4750 HG22 VAL   325     -19.891   5.735   7.817  1.00  0.00           H  
ATOM   4751 HG23 VAL   325     -21.346   4.803   7.534  1.00  0.00           H  
ATOM   4752  C   VAL   325     -18.622   3.778  11.267  1.00  0.00           C  
ATOM   4753  O   VAL   325     -17.779   2.947  10.918  1.00  0.00           O  
ATOM   4754  N   PRO   326     -19.128   3.839  12.530  1.00  0.00           N  
ATOM   4755  CD  PRO   326     -20.018   4.905  13.003  1.00  0.00           C  
ATOM   4756  HD2 PRO   326     -19.637   5.892  12.742  1.00  0.00           H  
ATOM   4757  HD3 PRO   326     -21.027   4.607  12.716  1.00  0.00           H  
ATOM   4758  CG  PRO   326     -20.011   4.828  14.511  1.00  0.00           C  
ATOM   4759  HG2 PRO   326     -20.985   4.998  14.970  1.00  0.00           H  
ATOM   4760  HG3 PRO   326     -19.263   5.530  14.880  1.00  0.00           H  
ATOM   4761  CB  PRO   326     -19.569   3.457  14.825  1.00  0.00           C  
ATOM   4762  HB2 PRO   326     -20.425   2.788  14.920  1.00  0.00           H  
ATOM   4763  HB3 PRO   326     -18.962   3.374  15.726  1.00  0.00           H  
ATOM   4764  CA  PRO   326     -18.787   2.942  13.566  1.00  0.00           C  
ATOM   4765  HA  PRO   326     -17.734   3.135  13.771  1.00  0.00           H  
ATOM   4766  C   PRO   326     -18.958   1.476  13.326  1.00  0.00           C  
ATOM   4767  O   PRO   326     -19.646   1.076  12.364  1.00  0.00           O  
ATOM   4768  N   TYR   327     -18.145   0.668  14.031  1.00  0.00           N  
ATOM   4769  H   TYR   327     -17.558   1.040  14.764  1.00  0.00           H  
ATOM   4770  CA  TYR   327     -17.960  -0.719  13.674  1.00  0.00           C  
ATOM   4771  HA  TYR   327     -17.535  -0.723  12.670  1.00  0.00           H  
ATOM   4772  CB  TYR   327     -16.881  -1.305  14.676  1.00  0.00           C  
ATOM   4773  HB2 TYR   327     -16.423  -2.154  14.168  1.00  0.00           H  
ATOM   4774  HB3 TYR   327     -17.387  -1.784  15.514  1.00  0.00           H  
ATOM   4775  CG  TYR   327     -15.841  -0.365  15.262  1.00  0.00           C  
ATOM   4776  CD1 TYR   327     -14.536  -0.363  14.655  1.00  0.00           C  
ATOM   4777  HD1 TYR   327     -14.350  -1.056  13.847  1.00  0.00           H  
ATOM   4778  CE1 TYR   327     -13.519   0.451  15.182  1.00  0.00           C  
ATOM   4779  HE1 TYR   327     -12.520   0.365  14.780  1.00  0.00           H  
ATOM   4780  CZ  TYR   327     -13.744   1.338  16.246  1.00  0.00           C  
ATOM   4781  OH  TYR   327     -12.783   2.247  16.488  1.00  0.00           O  
ATOM   4782  HH  TYR   327     -12.985   2.738  17.288  1.00  0.00           H  
ATOM   4783  CE2 TYR   327     -15.097   1.454  16.762  1.00  0.00           C  
ATOM   4784  HE2 TYR   327     -15.266   2.154  17.567  1.00  0.00           H  
ATOM   4785  CD2 TYR   327     -16.087   0.540  16.287  1.00  0.00           C  
ATOM   4786  HD2 TYR   327     -17.055   0.633  16.756  1.00  0.00           H  
ATOM   4787  C   TYR   327     -19.211  -1.573  13.566  1.00  0.00           C  
ATOM   4788  O   TYR   327     -20.218  -1.319  14.184  1.00  0.00           O  
ATOM   4789  N   THR   328     -19.185  -2.603  12.677  1.00  0.00           N  
ATOM   4790  H   THR   328     -18.449  -2.610  11.986  1.00  0.00           H  
ATOM   4791  CA  THR   328     -20.121  -3.691  12.647  1.00  0.00           C  
ATOM   4792  HA  THR   328     -21.115  -3.262  12.767  1.00  0.00           H  
ATOM   4793  CB  THR   328     -19.992  -4.459  11.364  1.00  0.00           C  
ATOM   4794  HB  THR   328     -20.689  -5.296  11.399  1.00  0.00           H  
ATOM   4795  CG2 THR   328     -20.384  -3.660  10.148  1.00  0.00           C  
ATOM   4796 HG21 THR   328     -20.427  -4.302   9.268  1.00  0.00           H  
ATOM   4797 HG22 THR   328     -19.570  -2.965   9.940  1.00  0.00           H  
ATOM   4798 HG23 THR   328     -21.258  -3.017  10.248  1.00  0.00           H  
ATOM   4799  OG1 THR   328     -18.692  -4.978  11.189  1.00  0.00           O  
ATOM   4800  HG1 THR   328     -18.616  -5.537  10.412  1.00  0.00           H  
ATOM   4801  C   THR   328     -20.040  -4.630  13.876  1.00  0.00           C  
ATOM   4802  O   THR   328     -18.942  -4.826  14.343  1.00  0.00           O  
ATOM   4803  N   ASP   329     -21.142  -5.242  14.309  1.00  0.00           N  
ATOM   4804  H   ASP   329     -21.937  -5.031  13.723  1.00  0.00           H  
ATOM   4805  CA  ASP   329     -21.131  -6.221  15.400  1.00  0.00           C  
ATOM   4806  HA  ASP   329     -20.383  -5.938  16.141  1.00  0.00           H  
ATOM   4807  CB  ASP   329     -22.551  -6.234  16.109  1.00  0.00           C  
ATOM   4808  HB2 ASP   329     -22.601  -7.030  16.853  1.00  0.00           H  
ATOM   4809  HB3 ASP   329     -23.238  -6.519  15.312  1.00  0.00           H  
ATOM   4810  CG  ASP   329     -22.825  -4.864  16.727  1.00  0.00           C  
ATOM   4811  OD1 ASP   329     -21.844  -4.111  17.056  1.00  0.00           O  
ATOM   4812  OD2 ASP   329     -23.977  -4.352  16.775  1.00  0.00           O  
ATOM   4813  C   ASP   329     -20.759  -7.712  14.910  1.00  0.00           C  
ATOM   4814  O   ASP   329     -20.147  -8.536  15.682  1.00  0.00           O  
ATOM   4815  N   GLU   330     -21.191  -8.035  13.698  1.00  0.00           N  
ATOM   4816  H   GLU   330     -21.843  -7.407  13.249  1.00  0.00           H  
ATOM   4817  CA  GLU   330     -20.820  -9.293  13.000  1.00  0.00           C  
ATOM   4818  HA  GLU   330     -19.808  -9.475  13.362  1.00  0.00           H  
ATOM   4819  CB  GLU   330     -21.892 -10.396  13.455  1.00  0.00           C  
ATOM   4820  HB2 GLU   330     -21.550 -10.575  14.474  1.00  0.00           H  
ATOM   4821  HB3 GLU   330     -21.833 -11.251  12.780  1.00  0.00           H  
ATOM   4822  CG  GLU   330     -23.328  -9.909  13.503  1.00  0.00           C  
ATOM   4823  HG2 GLU   330     -23.909 -10.734  13.915  1.00  0.00           H  
ATOM   4824  HG3 GLU   330     -23.439  -9.093  14.218  1.00  0.00           H  
ATOM   4825  CD  GLU   330     -23.936  -9.445  12.106  1.00  0.00           C  
ATOM   4826  OE1 GLU   330     -23.774 -10.177  11.128  1.00  0.00           O  
ATOM   4827  OE2 GLU   330     -24.670  -8.396  12.071  1.00  0.00           O  
ATOM   4828  C   GLU   330     -20.678  -9.286  11.517  1.00  0.00           C  
ATOM   4829  O   GLU   330     -19.981 -10.119  10.973  1.00  0.00           O  
ATOM   4830  N   ALA   331     -21.276  -8.385  10.730  1.00  0.00           N  
ATOM   4831  H   ALA   331     -21.917  -7.733  11.158  1.00  0.00           H  
ATOM   4832  CA  ALA   331     -21.205  -8.403   9.280  1.00  0.00           C  
ATOM   4833  HA  ALA   331     -21.369  -9.444   9.002  1.00  0.00           H  
ATOM   4834  CB  ALA   331     -22.334  -7.578   8.704  1.00  0.00           C  
ATOM   4835  HB1 ALA   331     -22.413  -7.749   7.631  1.00  0.00           H  
ATOM   4836  HB2 ALA   331     -22.051  -6.527   8.756  1.00  0.00           H  
ATOM   4837  HB3 ALA   331     -23.212  -7.665   9.344  1.00  0.00           H  
ATOM   4838  C   ALA   331     -19.817  -7.840   8.759  1.00  0.00           C  
ATOM   4839  O   ALA   331     -19.248  -6.899   9.387  1.00  0.00           O  
ATOM   4840  N   PRO   332     -19.219  -8.356   7.690  1.00  0.00           N  
ATOM   4841  CD  PRO   332     -19.854  -9.353   6.876  1.00  0.00           C  
ATOM   4842  HD2 PRO   332     -20.000 -10.259   7.464  1.00  0.00           H  
ATOM   4843  HD3 PRO   332     -20.847  -9.121   6.492  1.00  0.00           H  
ATOM   4844  CG  PRO   332     -18.923  -9.481   5.639  1.00  0.00           C  
ATOM   4845  HG2 PRO   332     -19.146  -8.684   4.929  1.00  0.00           H  
ATOM   4846  HG3 PRO   332     -18.995 -10.450   5.145  1.00  0.00           H  
ATOM   4847  CB  PRO   332     -17.578  -9.243   6.206  1.00  0.00           C  
ATOM   4848  HB2 PRO   332     -16.817  -9.140   5.433  1.00  0.00           H  
ATOM   4849  HB3 PRO   332     -17.223 -10.067   6.825  1.00  0.00           H  
ATOM   4850  CA  PRO   332     -17.877  -8.055   7.111  1.00  0.00           C  
ATOM   4851  HA  PRO   332     -17.157  -7.970   7.925  1.00  0.00           H  
ATOM   4852  C   PRO   332     -17.798  -6.736   6.265  1.00  0.00           C  
ATOM   4853  O   PRO   332     -17.252  -6.797   5.147  1.00  0.00           O  
ATOM   4854  N   PHE   333     -18.287  -5.585   6.732  1.00  0.00           N  
ATOM   4855  H   PHE   333     -18.759  -5.655   7.623  1.00  0.00           H  
ATOM   4856  CA  PHE   333     -18.513  -4.337   6.057  1.00  0.00           C  
ATOM   4857  HA  PHE   333     -18.121  -4.422   5.043  1.00  0.00           H  
ATOM   4858  CB  PHE   333     -20.021  -4.064   5.832  1.00  0.00           C  
ATOM   4859  HB2 PHE   333     -20.413  -3.691   6.778  1.00  0.00           H  
ATOM   4860  HB3 PHE   333     -20.084  -3.285   5.072  1.00  0.00           H  
ATOM   4861  CG  PHE   333     -20.939  -5.265   5.492  1.00  0.00           C  
ATOM   4862  CD1 PHE   333     -22.264  -5.423   5.981  1.00  0.00           C  
ATOM   4863  HD1 PHE   333     -22.594  -4.859   6.841  1.00  0.00           H  
ATOM   4864  CE1 PHE   333     -23.162  -6.335   5.459  1.00  0.00           C  
ATOM   4865  HE1 PHE   333     -24.103  -6.531   5.952  1.00  0.00           H  
ATOM   4866  CZ  PHE   333     -22.723  -7.215   4.407  1.00  0.00           C  
ATOM   4867  HZ  PHE   333     -23.367  -8.010   4.061  1.00  0.00           H  
ATOM   4868  CE2 PHE   333     -21.419  -7.084   3.878  1.00  0.00           C  
ATOM   4869  HE2 PHE   333     -21.085  -7.753   3.100  1.00  0.00           H  
ATOM   4870  CD2 PHE   333     -20.526  -6.098   4.384  1.00  0.00           C  
ATOM   4871  HD2 PHE   333     -19.562  -5.985   3.910  1.00  0.00           H  
ATOM   4872  C   PHE   333     -17.890  -3.112   6.780  1.00  0.00           C  
ATOM   4873  O   PHE   333     -17.612  -3.186   7.957  1.00  0.00           O  
ATOM   4874  N   HID   334     -17.679  -2.064   5.989  1.00  0.00           N  
ATOM   4875  H   HID   334     -17.870  -2.206   5.007  1.00  0.00           H  
ATOM   4876  CA  HID   334     -17.116  -0.733   6.358  1.00  0.00           C  
ATOM   4877  HA  HID   334     -17.243  -0.570   7.429  1.00  0.00           H  
ATOM   4878  CB  HID   334     -15.584  -0.682   6.151  1.00  0.00           C  
ATOM   4879  HB2 HID   334     -15.068  -1.217   6.949  1.00  0.00           H  
ATOM   4880  HB3 HID   334     -15.376  -1.141   5.185  1.00  0.00           H  
ATOM   4881  CG  HID   334     -14.992   0.677   5.997  1.00  0.00           C  
ATOM   4882  ND1 HID   334     -15.308   1.695   6.783  1.00  0.00           N  
ATOM   4883  HD1 HID   334     -15.496   1.540   7.764  1.00  0.00           H  
ATOM   4884  CE1 HID   334     -14.929   2.854   6.136  1.00  0.00           C  
ATOM   4885  HE1 HID   334     -14.926   3.835   6.588  1.00  0.00           H  
ATOM   4886  NE2 HID   334     -14.166   2.574   5.090  1.00  0.00           N  
ATOM   4887  CD2 HID   334     -14.322   1.211   4.951  1.00  0.00           C  
ATOM   4888  HD2 HID   334     -13.890   0.568   4.198  1.00  0.00           H  
ATOM   4889  C   HID   334     -17.837   0.339   5.633  1.00  0.00           C  
ATOM   4890  O   HID   334     -17.716   0.566   4.414  1.00  0.00           O  
ATOM   4891  N   GLY   335     -18.558   1.152   6.401  1.00  0.00           N  
ATOM   4892  H   GLY   335     -18.400   1.117   7.398  1.00  0.00           H  
ATOM   4893  CA  GLY   335     -19.461   2.178   5.856  1.00  0.00           C  
ATOM   4894  HA2 GLY   335     -19.976   2.028   4.907  1.00  0.00           H  
ATOM   4895  HA3 GLY   335     -20.203   2.343   6.637  1.00  0.00           H  
ATOM   4896  C   GLY   335     -18.709   3.462   5.688  1.00  0.00           C  
ATOM   4897  O   GLY   335     -18.025   3.895   6.579  1.00  0.00           O  
ATOM   4898  N   GLN   336     -18.934   4.127   4.530  1.00  0.00           N  
ATOM   4899  H   GLN   336     -19.502   3.590   3.890  1.00  0.00           H  
ATOM   4900  CA  GLN   336     -18.491   5.522   4.234  1.00  0.00           C  
ATOM   4901  HA  GLN   336     -18.138   6.050   5.120  1.00  0.00           H  
ATOM   4902  CB  GLN   336     -17.367   5.581   3.191  1.00  0.00           C  
ATOM   4903  HB2 GLN   336     -17.711   5.062   2.297  1.00  0.00           H  
ATOM   4904  HB3 GLN   336     -17.228   6.586   2.794  1.00  0.00           H  
ATOM   4905  CG  GLN   336     -15.976   5.083   3.700  1.00  0.00           C  
ATOM   4906  HG2 GLN   336     -15.790   5.488   4.695  1.00  0.00           H  
ATOM   4907  HG3 GLN   336     -16.052   3.996   3.715  1.00  0.00           H  
ATOM   4908  CD  GLN   336     -14.792   5.512   2.832  1.00  0.00           C  
ATOM   4909  OE1 GLN   336     -14.932   6.410   1.998  1.00  0.00           O  
ATOM   4910  NE2 GLN   336     -13.718   4.750   2.946  1.00  0.00           N  
ATOM   4911 HE21 GLN   336     -13.654   3.964   3.578  1.00  0.00           H  
ATOM   4912 HE22 GLN   336     -13.011   4.916   2.245  1.00  0.00           H  
ATOM   4913  C   GLN   336     -19.634   6.382   3.752  1.00  0.00           C  
ATOM   4914  O   GLN   336     -20.552   5.874   3.019  1.00  0.00           O  
ATOM   4915  N   ILE   337     -19.582   7.674   4.058  1.00  0.00           N  
ATOM   4916  H   ILE   337     -18.791   7.973   4.611  1.00  0.00           H  
ATOM   4917  CA  ILE   337     -20.566   8.676   3.574  1.00  0.00           C  
ATOM   4918  HA  ILE   337     -21.013   8.244   2.679  1.00  0.00           H  
ATOM   4919  CB  ILE   337     -21.516   9.067   4.686  1.00  0.00           C  
ATOM   4920  HB  ILE   337     -20.932   9.486   5.505  1.00  0.00           H  
ATOM   4921  CG2 ILE   337     -22.489  10.224   4.296  1.00  0.00           C  
ATOM   4922 HG21 ILE   337     -21.859  11.093   4.108  1.00  0.00           H  
ATOM   4923 HG22 ILE   337     -23.130  10.611   5.088  1.00  0.00           H  
ATOM   4924 HG23 ILE   337     -23.081   9.812   3.479  1.00  0.00           H  
ATOM   4925  CG1 ILE   337     -22.303   7.825   5.145  1.00  0.00           C  
ATOM   4926 HG12 ILE   337     -21.562   7.105   5.493  1.00  0.00           H  
ATOM   4927 HG13 ILE   337     -22.880   7.308   4.379  1.00  0.00           H  
ATOM   4928  CD1 ILE   337     -23.121   8.131   6.398  1.00  0.00           C  
ATOM   4929 HD11 ILE   337     -23.142   7.241   7.026  1.00  0.00           H  
ATOM   4930 HD12 ILE   337     -22.856   8.997   7.003  1.00  0.00           H  
ATOM   4931 HD13 ILE   337     -24.154   8.254   6.070  1.00  0.00           H  
ATOM   4932  C   ILE   337     -19.783   9.890   3.150  1.00  0.00           C  
ATOM   4933  O   ILE   337     -18.914  10.300   3.934  1.00  0.00           O  
ATOM   4934  N   MET   338     -19.976  10.531   2.013  1.00  0.00           N  
ATOM   4935  H   MET   338     -20.746  10.162   1.474  1.00  0.00           H  
ATOM   4936  CA  MET   338     -19.029  11.413   1.363  1.00  0.00           C  
ATOM   4937  HA  MET   338     -18.374  11.921   2.070  1.00  0.00           H
[truncated: 3,321,118 more chars]
