# Supplementary material for: Mechanistic insights into glycoside 3-oxidases involved in C-glycoside metabolism in soil microorganisms
Source: Nat Commun. 2023 Nov 14;14:7289. doi: 10.1038/s41467-023-42000-3 (PMC10646112; doi:10.1038/s41467-023-42000-3)
Supplement: Supplementary file 5 — Supplementary Data 1 [file 41467_2023_42000_MOESM5_ESM.zip › SuppInfo-MD-files/GAMDs/Model_II_GAMD_final_2.pdb]

CRYST1   74.682   94.119   74.743  90.00  90.00  90.00               1
ATOM      1  N   ARG     1      -2.234  27.290 -16.502  1.00  0.00           N  
ATOM      2  H1  ARG     1      -2.955  27.900 -16.860  1.00  0.00           H  
ATOM      3  H2  ARG     1      -1.593  27.279 -17.282  1.00  0.00           H  
ATOM      4  H3  ARG     1      -1.862  27.710 -15.663  1.00  0.00           H  
ATOM      5  CA  ARG     1      -2.689  25.932 -16.257  1.00  0.00           C  
ATOM      6  HA  ARG     1      -3.326  25.645 -17.093  1.00  0.00           H  
ATOM      7  CB  ARG     1      -1.516  24.954 -16.111  1.00  0.00           C  
ATOM      8  HB2 ARG     1      -0.992  24.934 -17.066  1.00  0.00           H  
ATOM      9  HB3 ARG     1      -0.919  25.250 -15.248  1.00  0.00           H  
ATOM     10  CG  ARG     1      -2.020  23.486 -15.771  1.00  0.00           C  
ATOM     11  HG2 ARG     1      -2.300  23.473 -14.718  1.00  0.00           H  
ATOM     12  HG3 ARG     1      -2.866  23.302 -16.432  1.00  0.00           H  
ATOM     13  CD  ARG     1      -0.937  22.361 -15.906  1.00  0.00           C  
ATOM     14  HD2 ARG     1      -0.445  22.506 -16.867  1.00  0.00           H  
ATOM     15  HD3 ARG     1      -0.085  22.415 -15.228  1.00  0.00           H  
ATOM     16  NE  ARG     1      -1.486  20.984 -15.967  1.00  0.00           N  
ATOM     17  HE  ARG     1      -2.299  20.736 -16.512  1.00  0.00           H  
ATOM     18  CZ  ARG     1      -1.010  19.924 -15.421  1.00  0.00           C  
ATOM     19  NH1 ARG     1       0.058  19.959 -14.707  1.00  0.00           N  
ATOM     20 HH11 ARG     1       0.735  20.575 -15.134  1.00  0.00           H  
ATOM     21 HH12 ARG     1       0.350  19.048 -14.382  1.00  0.00           H  
ATOM     22  NH2 ARG     1      -1.737  18.868 -15.495  1.00  0.00           N  
ATOM     23 HH21 ARG     1      -2.628  18.820 -15.967  1.00  0.00           H  
ATOM     24 HH22 ARG     1      -1.418  18.134 -14.878  1.00  0.00           H  
ATOM     25  C   ARG     1      -3.692  25.979 -15.024  1.00  0.00           C  
ATOM     26  O   ARG     1      -4.899  25.757 -15.211  1.00  0.00           O  
ATOM     27  N   TYR     2      -3.178  26.066 -13.801  1.00  0.00           N  
ATOM     28  H   TYR     2      -2.235  26.390 -13.640  1.00  0.00           H  
ATOM     29  CA  TYR     2      -3.988  25.870 -12.617  1.00  0.00           C  
ATOM     30  HA  TYR     2      -4.521  24.924 -12.715  1.00  0.00           H  
ATOM     31  CB  TYR     2      -3.026  25.872 -11.459  1.00  0.00           C  
ATOM     32  HB2 TYR     2      -2.393  26.745 -11.616  1.00  0.00           H  
ATOM     33  HB3 TYR     2      -3.528  25.974 -10.498  1.00  0.00           H  
ATOM     34  CG  TYR     2      -2.124  24.610 -11.357  1.00  0.00           C  
ATOM     35  CD1 TYR     2      -2.546  23.354 -11.757  1.00  0.00           C  
ATOM     36  HD1 TYR     2      -3.573  23.153 -12.022  1.00  0.00           H  
ATOM     37  CE1 TYR     2      -1.610  22.258 -11.904  1.00  0.00           C  
ATOM     38  HE1 TYR     2      -1.881  21.280 -12.275  1.00  0.00           H  
ATOM     39  CZ  TYR     2      -0.244  22.515 -11.772  1.00  0.00           C  
ATOM     40  OH  TYR     2       0.695  21.478 -11.960  1.00  0.00           O  
ATOM     41  HH  TYR     2       0.275  20.615 -11.944  1.00  0.00           H  
ATOM     42  CE2 TYR     2       0.247  23.822 -11.382  1.00  0.00           C  
ATOM     43  HE2 TYR     2       1.316  23.970 -11.416  1.00  0.00           H  
ATOM     44  CD2 TYR     2      -0.699  24.839 -11.237  1.00  0.00           C  
ATOM     45  HD2 TYR     2      -0.348  25.827 -10.978  1.00  0.00           H  
ATOM     46  C   TYR     2      -5.074  26.918 -12.328  1.00  0.00           C  
ATOM     47  O   TYR     2      -4.985  28.034 -12.822  1.00  0.00           O  
ATOM     48  N   PRO     3      -6.071  26.616 -11.506  1.00  0.00           N  
ATOM     49  CD  PRO     3      -6.303  25.302 -10.885  1.00  0.00           C  
ATOM     50  HD2 PRO     3      -6.884  24.654 -11.541  1.00  0.00           H  
ATOM     51  HD3 PRO     3      -5.390  24.809 -10.553  1.00  0.00           H  
ATOM     52  CG  PRO     3      -7.141  25.605  -9.642  1.00  0.00           C  
ATOM     53  HG2 PRO     3      -6.498  25.939  -8.828  1.00  0.00           H  
ATOM     54  HG3 PRO     3      -7.800  24.776  -9.385  1.00  0.00           H  
ATOM     55  CB  PRO     3      -8.046  26.736 -10.195  1.00  0.00           C  
ATOM     56  HB2 PRO     3      -8.525  27.226  -9.347  1.00  0.00           H  
ATOM     57  HB3 PRO     3      -8.717  26.249 -10.903  1.00  0.00           H  
ATOM     58  CA  PRO     3      -7.128  27.590 -11.005  1.00  0.00           C  
ATOM     59  HA  PRO     3      -7.672  27.994 -11.859  1.00  0.00           H  
ATOM     60  C   PRO     3      -6.699  28.741 -10.080  1.00  0.00           C  
ATOM     61  O   PRO     3      -5.542  28.661  -9.622  1.00  0.00           O  
ATOM     62  N   ALA     4      -7.594  29.666  -9.766  1.00  0.00           N  
ATOM     63  H   ALA     4      -8.520  29.605 -10.166  1.00  0.00           H  
ATOM     64  CA  ALA     4      -7.275  30.659  -8.768  1.00  0.00           C  
ATOM     65  HA  ALA     4      -6.260  31.043  -8.870  1.00  0.00           H  
ATOM     66  CB  ALA     4      -8.256  31.841  -8.890  1.00  0.00           C  
ATOM     67  HB1 ALA     4      -8.069  32.465  -8.015  1.00  0.00           H  
ATOM     68  HB2 ALA     4      -9.262  31.425  -8.950  1.00  0.00           H  
ATOM     69  HB3 ALA     4      -8.155  32.367  -9.839  1.00  0.00           H  
ATOM     70  C   ALA     4      -7.355  30.071  -7.369  1.00  0.00           C  
ATOM     71  O   ALA     4      -6.418  30.203  -6.631  1.00  0.00           O  
ATOM     72  N   ALA     5      -8.456  29.429  -7.049  1.00  0.00           N  
ATOM     73  H   ALA     5      -9.184  29.256  -7.727  1.00  0.00           H  
ATOM     74  CA  ALA     5      -8.771  28.921  -5.686  1.00  0.00           C  
ATOM     75  HA  ALA     5      -7.856  28.570  -5.209  1.00  0.00           H  
ATOM     76  CB  ALA     5      -9.354  30.176  -4.960  1.00  0.00           C  
ATOM     77  HB1 ALA     5      -9.573  29.920  -3.923  1.00  0.00           H  
ATOM     78  HB2 ALA     5     -10.292  30.398  -5.468  1.00  0.00           H  
ATOM     79  HB3 ALA     5      -8.688  31.036  -5.030  1.00  0.00           H  
ATOM     80  C   ALA     5      -9.846  27.889  -5.756  1.00  0.00           C  
ATOM     81  O   ALA     5     -10.623  27.768  -6.690  1.00  0.00           O  
ATOM     82  N   VAL     6      -9.913  27.136  -4.622  1.00  0.00           N  
ATOM     83  H   VAL     6      -9.182  27.214  -3.930  1.00  0.00           H  
ATOM     84  CA  VAL     6     -10.854  25.992  -4.440  1.00  0.00           C  
ATOM     85  HA  VAL     6     -11.801  26.189  -4.942  1.00  0.00           H  
ATOM     86  CB  VAL     6     -10.284  24.641  -5.154  1.00  0.00           C  
ATOM     87  HB  VAL     6     -10.920  23.789  -4.913  1.00  0.00           H  
ATOM     88  CG1 VAL     6     -10.359  24.771  -6.666  1.00  0.00           C  
ATOM     89 HG11 VAL     6     -11.347  25.082  -7.006  1.00  0.00           H  
ATOM     90 HG12 VAL     6      -9.654  25.491  -7.084  1.00  0.00           H  
ATOM     91 HG13 VAL     6     -10.081  23.827  -7.135  1.00  0.00           H  
ATOM     92  CG2 VAL     6      -8.882  24.357  -4.688  1.00  0.00           C  
ATOM     93 HG21 VAL     6      -8.952  24.303  -3.601  1.00  0.00           H  
ATOM     94 HG22 VAL     6      -8.682  23.374  -5.115  1.00  0.00           H  
ATOM     95 HG23 VAL     6      -8.258  25.149  -5.101  1.00  0.00           H  
ATOM     96  C   VAL     6     -11.241  25.691  -3.032  1.00  0.00           C  
ATOM     97  O   VAL     6     -10.823  26.415  -2.081  1.00  0.00           O  
ATOM     98  N   ASP     7     -12.233  24.809  -2.755  1.00  0.00           N  
ATOM     99  H   ASP     7     -12.796  24.432  -3.504  1.00  0.00           H  
ATOM    100  CA  ASP     7     -12.754  24.627  -1.413  1.00  0.00           C  
ATOM    101  HA  ASP     7     -12.596  25.547  -0.851  1.00  0.00           H  
ATOM    102  CB  ASP     7     -14.261  24.303  -1.393  1.00  0.00           C  
ATOM    103  HB2 ASP     7     -14.456  23.446  -2.037  1.00  0.00           H  
ATOM    104  HB3 ASP     7     -14.537  23.973  -0.392  1.00  0.00           H  
ATOM    105  CG  ASP     7     -15.155  25.424  -1.942  1.00  0.00           C  
ATOM    106  OD1 ASP     7     -15.095  26.535  -1.414  1.00  0.00           O  
ATOM    107  OD2 ASP     7     -15.779  25.220  -2.991  1.00  0.00           O  
ATOM    108  C   ASP     7     -11.925  23.548  -0.665  1.00  0.00           C  
ATOM    109  O   ASP     7     -11.598  23.730   0.537  1.00  0.00           O  
ATOM    110  N   VAL     8     -11.459  22.501  -1.378  1.00  0.00           N  
ATOM    111  H   VAL     8     -11.885  22.299  -2.271  1.00  0.00           H  
ATOM    112  CA  VAL     8     -10.658  21.432  -0.703  1.00  0.00           C  
ATOM    113  HA  VAL     8     -10.216  21.907   0.173  1.00  0.00           H  
ATOM    114  CB  VAL     8     -11.496  20.152  -0.452  1.00  0.00           C  
ATOM    115  HB  VAL     8     -11.809  19.855  -1.453  1.00  0.00           H  
ATOM    116  CG1 VAL     8     -10.620  19.019   0.114  1.00  0.00           C  
ATOM    117 HG11 VAL     8     -10.075  18.542  -0.701  1.00  0.00           H  
ATOM    118 HG12 VAL     8     -11.336  18.266   0.445  1.00  0.00           H  
ATOM    119 HG13 VAL     8     -10.016  19.367   0.952  1.00  0.00           H  
ATOM    120  CG2 VAL     8     -12.614  20.374   0.513  1.00  0.00           C  
ATOM    121 HG21 VAL     8     -12.998  21.357   0.243  1.00  0.00           H  
ATOM    122 HG22 VAL     8     -13.375  19.595   0.477  1.00  0.00           H  
ATOM    123 HG23 VAL     8     -12.223  20.441   1.528  1.00  0.00           H  
ATOM    124  C   VAL     8      -9.557  21.027  -1.746  1.00  0.00           C  
ATOM    125  O   VAL     8      -9.934  20.647  -2.855  1.00  0.00           O  
ATOM    126  N   ALA     9      -8.306  21.100  -1.319  1.00  0.00           N  
ATOM    127  H   ALA     9      -8.168  21.247  -0.330  1.00  0.00           H  
ATOM    128  CA  ALA     9      -7.192  20.510  -2.059  1.00  0.00           C  
ATOM    129  HA  ALA     9      -7.367  20.585  -3.133  1.00  0.00           H  
ATOM    130  CB  ALA     9      -5.893  21.315  -1.707  1.00  0.00           C  
ATOM    131  HB1 ALA     9      -5.037  20.957  -2.278  1.00  0.00           H  
ATOM    132  HB2 ALA     9      -6.104  22.340  -2.011  1.00  0.00           H  
ATOM    133  HB3 ALA     9      -5.675  21.280  -0.639  1.00  0.00           H  
ATOM    134  C   ALA     9      -6.965  19.107  -1.558  1.00  0.00           C  
ATOM    135  O   ALA     9      -6.829  18.921  -0.358  1.00  0.00           O  
ATOM    136  N   ILE    10      -6.677  18.143  -2.423  1.00  0.00           N  
ATOM    137  H   ILE    10      -6.792  18.388  -3.396  1.00  0.00           H  
ATOM    138  CA  ILE    10      -6.265  16.745  -2.089  1.00  0.00           C  
ATOM    139  HA  ILE    10      -6.210  16.703  -1.001  1.00  0.00           H  
ATOM    140  CB  ILE    10      -7.327  15.698  -2.598  1.00  0.00           C  
ATOM    141  HB  ILE    10      -7.472  15.710  -3.679  1.00  0.00           H  
ATOM    142  CG2 ILE    10      -6.976  14.308  -2.222  1.00  0.00           C  
ATOM    143 HG21 ILE    10      -7.551  13.575  -2.789  1.00  0.00           H  
ATOM    144 HG22 ILE    10      -5.960  14.073  -2.541  1.00  0.00           H  
ATOM    145 HG23 ILE    10      -7.120  14.171  -1.150  1.00  0.00           H  
ATOM    146  CG1 ILE    10      -8.690  15.995  -2.005  1.00  0.00           C  
ATOM    147 HG12 ILE    10      -8.930  17.040  -2.201  1.00  0.00           H  
ATOM    148 HG13 ILE    10      -8.574  15.873  -0.928  1.00  0.00           H  
ATOM    149  CD1 ILE    10      -9.892  15.126  -2.504  1.00  0.00           C  
ATOM    150 HD11 ILE    10     -10.798  15.368  -1.948  1.00  0.00           H  
ATOM    151 HD12 ILE    10     -10.034  15.220  -3.580  1.00  0.00           H  
ATOM    152 HD13 ILE    10      -9.644  14.087  -2.283  1.00  0.00           H  
ATOM    153  C   ILE    10      -4.915  16.569  -2.746  1.00  0.00           C  
ATOM    154  O   ILE    10      -4.776  16.821  -3.964  1.00  0.00           O  
ATOM    155  N   VAL    11      -3.942  16.108  -2.009  1.00  0.00           N  
ATOM    156  H   VAL    11      -4.157  15.947  -1.035  1.00  0.00           H  
ATOM    157  CA  VAL    11      -2.537  16.015  -2.392  1.00  0.00           C  
ATOM    158  HA  VAL    11      -2.453  16.430  -3.396  1.00  0.00           H  
ATOM    159  CB  VAL    11      -1.571  16.861  -1.438  1.00  0.00           C  
ATOM    160  HB  VAL    11      -1.754  16.590  -0.398  1.00  0.00           H  
ATOM    161  CG1 VAL    11      -0.108  16.532  -1.757  1.00  0.00           C  
ATOM    162 HG11 VAL    11       0.598  17.171  -1.227  1.00  0.00           H  
ATOM    163 HG12 VAL    11       0.149  15.509  -1.482  1.00  0.00           H  
ATOM    164 HG13 VAL    11       0.140  16.757  -2.795  1.00  0.00           H  
ATOM    165  CG2 VAL    11      -1.885  18.339  -1.753  1.00  0.00           C  
ATOM    166 HG21 VAL    11      -2.864  18.651  -1.389  1.00  0.00           H  
ATOM    167 HG22 VAL    11      -1.173  19.035  -1.310  1.00  0.00           H  
ATOM    168 HG23 VAL    11      -1.732  18.467  -2.824  1.00  0.00           H  
ATOM    169  C   VAL    11      -2.186  14.509  -2.510  1.00  0.00           C  
ATOM    170  O   VAL    11      -2.205  13.815  -1.518  1.00  0.00           O  
ATOM    171  N   GLY    12      -1.816  13.959  -3.664  1.00  0.00           N  
ATOM    172  H   GLY    12      -1.984  14.524  -4.484  1.00  0.00           H  
ATOM    173  CA  GLY    12      -1.550  12.564  -3.913  1.00  0.00           C  
ATOM    174  HA2 GLY    12      -0.864  12.464  -4.755  1.00  0.00           H  
ATOM    175  HA3 GLY    12      -1.043  12.032  -3.109  1.00  0.00           H  
ATOM    176  C   GLY    12      -2.875  11.846  -4.277  1.00  0.00           C  
ATOM    177  O   GLY    12      -3.978  12.227  -3.916  1.00  0.00           O  
ATOM    178  N   SER    13      -2.899  10.788  -5.112  1.00  0.00           N  
ATOM    179  H   SER    13      -2.012  10.364  -5.343  1.00  0.00           H  
ATOM    180  CA  SER    13      -4.013   9.979  -5.624  1.00  0.00           C  
ATOM    181  HA  SER    13      -4.948  10.281  -5.152  1.00  0.00           H  
ATOM    182  CB  SER    13      -4.026  10.194  -7.130  1.00  0.00           C  
ATOM    183  HB2 SER    13      -4.970   9.787  -7.491  1.00  0.00           H  
ATOM    184  HB3 SER    13      -3.938  11.251  -7.381  1.00  0.00           H  
ATOM    185  OG  SER    13      -2.994   9.470  -7.690  1.00  0.00           O  
ATOM    186  HG  SER    13      -2.135   9.806  -7.426  1.00  0.00           H  
ATOM    187  C   SER    13      -4.105   8.489  -5.240  1.00  0.00           C  
ATOM    188  O   SER    13      -4.724   7.688  -5.957  1.00  0.00           O  
ATOM    189  N   GLY    14      -3.568   8.118  -4.043  1.00  0.00           N  
ATOM    190  H   GLY    14      -2.989   8.758  -3.518  1.00  0.00           H  
ATOM    191  CA  GLY    14      -3.748   6.854  -3.472  1.00  0.00           C  
ATOM    192  HA2 GLY    14      -3.129   6.776  -2.578  1.00  0.00           H  
ATOM    193  HA3 GLY    14      -3.270   6.167  -4.170  1.00  0.00           H  
ATOM    194  C   GLY    14      -5.278   6.602  -3.174  1.00  0.00           C  
ATOM    195  O   GLY    14      -6.047   7.519  -3.078  1.00  0.00           O  
ATOM    196  N   PRO    15      -5.775   5.333  -3.055  1.00  0.00           N  
ATOM    197  CD  PRO    15      -5.115   4.058  -3.214  1.00  0.00           C  
ATOM    198  HD2 PRO    15      -5.200   3.717  -4.245  1.00  0.00           H  
ATOM    199  HD3 PRO    15      -4.079   4.311  -2.987  1.00  0.00           H  
ATOM    200  CG  PRO    15      -5.911   3.084  -2.402  1.00  0.00           C  
ATOM    201  HG2 PRO    15      -5.647   3.158  -1.347  1.00  0.00           H  
ATOM    202  HG3 PRO    15      -5.800   2.023  -2.630  1.00  0.00           H  
ATOM    203  CB  PRO    15      -7.380   3.578  -2.618  1.00  0.00           C  
ATOM    204  HB2 PRO    15      -8.006   3.254  -1.787  1.00  0.00           H  
ATOM    205  HB3 PRO    15      -7.770   3.282  -3.592  1.00  0.00           H  
ATOM    206  CA  PRO    15      -7.154   5.052  -2.588  1.00  0.00           C  
ATOM    207  HA  PRO    15      -7.735   5.589  -3.338  1.00  0.00           H  
ATOM    208  C   PRO    15      -7.529   5.671  -1.181  1.00  0.00           C  
ATOM    209  O   PRO    15      -8.648   6.162  -0.963  1.00  0.00           O  
ATOM    210  N   THR    16      -6.578   5.846  -0.328  1.00  0.00           N  
ATOM    211  H   THR    16      -5.648   5.500  -0.515  1.00  0.00           H  
ATOM    212  CA  THR    16      -6.802   6.565   0.937  1.00  0.00           C  
ATOM    213  HA  THR    16      -7.669   6.258   1.524  1.00  0.00           H  
ATOM    214  CB  THR    16      -5.520   6.368   1.859  1.00  0.00           C  
ATOM    215  HB  THR    16      -5.777   6.570   2.899  1.00  0.00           H  
ATOM    216  CG2 THR    16      -4.968   4.985   1.925  1.00  0.00           C  
ATOM    217 HG21 THR    16      -4.008   5.004   2.440  1.00  0.00           H  
ATOM    218 HG22 THR    16      -5.729   4.397   2.439  1.00  0.00           H  
ATOM    219 HG23 THR    16      -4.810   4.539   0.943  1.00  0.00           H  
ATOM    220  OG1 THR    16      -4.454   7.189   1.443  1.00  0.00           O  
ATOM    221  HG1 THR    16      -3.890   6.647   0.887  1.00  0.00           H  
ATOM    222  C   THR    16      -7.208   8.006   0.708  1.00  0.00           C  
ATOM    223  O   THR    16      -8.247   8.459   1.164  1.00  0.00           O  
ATOM    224  N   ALA    17      -6.446   8.708  -0.099  1.00  0.00           N  
ATOM    225  H   ALA    17      -5.611   8.354  -0.544  1.00  0.00           H  
ATOM    226  CA  ALA    17      -6.821  10.048  -0.452  1.00  0.00           C  
ATOM    227  HA  ALA    17      -7.062  10.542   0.489  1.00  0.00           H  
ATOM    228  CB  ALA    17      -5.704  10.746  -1.182  1.00  0.00           C  
ATOM    229  HB1 ALA    17      -5.488  10.453  -2.210  1.00  0.00           H  
ATOM    230  HB2 ALA    17      -5.981  11.799  -1.247  1.00  0.00           H  
ATOM    231  HB3 ALA    17      -4.793  10.544  -0.619  1.00  0.00           H  
ATOM    232  C   ALA    17      -8.035  10.132  -1.401  1.00  0.00           C  
ATOM    233  O   ALA    17      -8.801  11.097  -1.270  1.00  0.00           O  
ATOM    234  N   SER    18      -8.375   9.054  -2.079  1.00  0.00           N  
ATOM    235  H   SER    18      -7.742   8.268  -2.101  1.00  0.00           H  
ATOM    236  CA  SER    18      -9.479   9.137  -3.105  1.00  0.00           C  
ATOM    237  HA  SER    18      -9.542  10.103  -3.606  1.00  0.00           H  
ATOM    238  CB  SER    18      -9.263   8.079  -4.211  1.00  0.00           C  
ATOM    239  HB2 SER    18      -8.989   7.085  -3.857  1.00  0.00           H  
ATOM    240  HB3 SER    18     -10.173   7.967  -4.800  1.00  0.00           H  
ATOM    241  OG  SER    18      -8.092   8.469  -4.876  1.00  0.00           O  
ATOM    242  HG  SER    18      -7.354   8.305  -4.285  1.00  0.00           H  
ATOM    243  C   SER    18     -10.833   8.970  -2.311  1.00  0.00           C  
ATOM    244  O   SER    18     -11.838   9.569  -2.706  1.00  0.00           O  
ATOM    245  N   ALA    19     -10.823   8.309  -1.147  1.00  0.00           N  
ATOM    246  H   ALA    19      -9.918   7.985  -0.837  1.00  0.00           H  
ATOM    247  CA  ALA    19     -11.888   8.299  -0.197  1.00  0.00           C  
ATOM    248  HA  ALA    19     -12.686   7.702  -0.637  1.00  0.00           H  
ATOM    249  CB  ALA    19     -11.359   7.618   1.120  1.00  0.00           C  
ATOM    250  HB1 ALA    19     -10.521   8.167   1.547  1.00  0.00           H  
ATOM    251  HB2 ALA    19     -11.191   6.586   0.812  1.00  0.00           H  
ATOM    252  HB3 ALA    19     -12.223   7.533   1.779  1.00  0.00           H  
ATOM    253  C   ALA    19     -12.300   9.755   0.084  1.00  0.00           C  
ATOM    254  O   ALA    19     -13.491   9.987   0.149  1.00  0.00           O  
ATOM    255  N   TYR    20     -11.365  10.730   0.258  1.00  0.00           N  
ATOM    256  H   TYR    20     -10.377  10.544   0.158  1.00  0.00           H  
ATOM    257  CA  TYR    20     -11.713  12.133   0.559  1.00  0.00           C  
ATOM    258  HA  TYR    20     -12.499  12.067   1.312  1.00  0.00           H  
ATOM    259  CB  TYR    20     -10.537  13.023   1.032  1.00  0.00           C  
ATOM    260  HB2 TYR    20     -10.819  14.062   0.861  1.00  0.00           H  
ATOM    261  HB3 TYR    20      -9.647  12.806   0.441  1.00  0.00           H  
ATOM    262  CG  TYR    20     -10.054  12.909   2.507  1.00  0.00           C  
ATOM    263  CD1 TYR    20      -9.356  11.811   2.938  1.00  0.00           C  
ATOM    264  HD1 TYR    20      -9.131  11.002   2.257  1.00  0.00           H  
ATOM    265  CE1 TYR    20      -8.824  11.690   4.233  1.00  0.00           C  
ATOM    266  HE1 TYR    20      -8.227  10.822   4.474  1.00  0.00           H  
ATOM    267  CZ  TYR    20      -9.077  12.750   5.140  1.00  0.00           C  
ATOM    268  OH  TYR    20      -8.667  12.770   6.373  1.00  0.00           O  
ATOM    269  HH  TYR    20      -7.923  12.203   6.585  1.00  0.00           H  
ATOM    270  CE2 TYR    20     -10.037  13.795   4.811  1.00  0.00           C  
ATOM    271  HE2 TYR    20     -10.376  14.451   5.599  1.00  0.00           H  
ATOM    272  CD2 TYR    20     -10.503  13.801   3.483  1.00  0.00           C  
ATOM    273  HD2 TYR    20     -11.179  14.577   3.157  1.00  0.00           H  
ATOM    274  C   TYR    20     -12.353  12.812  -0.686  1.00  0.00           C  
ATOM    275  O   TYR    20     -13.254  13.587  -0.576  1.00  0.00           O  
ATOM    276  N   ALA    21     -11.915  12.445  -1.900  1.00  0.00           N  
ATOM    277  H   ALA    21     -11.109  11.843  -1.820  1.00  0.00           H  
ATOM    278  CA  ALA    21     -12.612  12.763  -3.146  1.00  0.00           C  
ATOM    279  HA  ALA    21     -12.717  13.844  -3.237  1.00  0.00           H  
ATOM    280  CB  ALA    21     -11.742  12.429  -4.358  1.00  0.00           C  
ATOM    281  HB1 ALA    21     -11.754  11.388  -4.680  1.00  0.00           H  
ATOM    282  HB2 ALA    21     -10.718  12.679  -4.079  1.00  0.00           H  
ATOM    283  HB3 ALA    21     -12.018  13.038  -5.219  1.00  0.00           H  
ATOM    284  C   ALA    21     -13.967  12.170  -3.360  1.00  0.00           C  
ATOM    285  O   ALA    21     -14.873  12.909  -3.816  1.00  0.00           O  
ATOM    286  N   ARG    22     -14.196  10.929  -2.958  1.00  0.00           N  
ATOM    287  H   ARG    22     -13.390  10.379  -2.700  1.00  0.00           H  
ATOM    288  CA  ARG    22     -15.454  10.220  -3.049  1.00  0.00           C  
ATOM    289  HA  ARG    22     -15.807  10.331  -4.074  1.00  0.00           H  
ATOM    290  CB  ARG    22     -15.348   8.710  -2.681  1.00  0.00           C  
ATOM    291  HB2 ARG    22     -15.124   8.653  -1.616  1.00  0.00           H  
ATOM    292  HB3 ARG    22     -14.548   8.276  -3.282  1.00  0.00           H  
ATOM    293  CG  ARG    22     -16.744   7.995  -2.818  1.00  0.00           C  
ATOM    294  HG2 ARG    22     -16.553   6.949  -2.579  1.00  0.00           H  
ATOM    295  HG3 ARG    22     -17.443   8.411  -2.092  1.00  0.00           H  
ATOM    296  CD  ARG    22     -17.311   8.156  -4.248  1.00  0.00           C  
ATOM    297  HD2 ARG    22     -16.459   7.941  -4.893  1.00  0.00           H  
ATOM    298  HD3 ARG    22     -17.645   9.192  -4.302  1.00  0.00           H  
ATOM    299  NE  ARG    22     -18.369   7.215  -4.572  1.00  0.00           N  
ATOM    300  HE  ARG    22     -19.285   7.580  -4.353  1.00  0.00           H  
ATOM    301  CZ  ARG    22     -18.227   5.891  -4.617  1.00  0.00           C  
ATOM    302  NH1 ARG    22     -17.135   5.389  -5.023  1.00  0.00           N  
ATOM    303 HH11 ARG    22     -16.402   5.962  -5.416  1.00  0.00           H  
ATOM    304 HH12 ARG    22     -17.141   4.385  -4.908  1.00  0.00           H  
ATOM    305  NH2 ARG    22     -19.239   5.179  -4.210  1.00  0.00           N  
ATOM    306 HH21 ARG    22     -20.202   5.467  -4.108  1.00  0.00           H  
ATOM    307 HH22 ARG    22     -19.180   4.183  -4.058  1.00  0.00           H  
ATOM    308  C   ARG    22     -16.473  10.903  -2.147  1.00  0.00           C  
ATOM    309  O   ARG    22     -17.496  11.325  -2.683  1.00  0.00           O  
ATOM    310  N   ILE    23     -16.216  10.883  -0.859  1.00  0.00           N  
ATOM    311  H   ILE    23     -15.332  10.528  -0.525  1.00  0.00           H  
ATOM    312  CA  ILE    23     -17.250  11.209   0.179  1.00  0.00           C  
ATOM    313  HA  ILE    23     -18.211  10.771  -0.089  1.00  0.00           H  
ATOM    314  CB  ILE    23     -16.883  10.644   1.551  1.00  0.00           C  
ATOM    315  HB  ILE    23     -15.800  10.750   1.623  1.00  0.00           H  
ATOM    316  CG2 ILE    23     -17.392  11.367   2.780  1.00  0.00           C  
ATOM    317 HG21 ILE    23     -18.473  11.504   2.754  1.00  0.00           H  
ATOM    318 HG22 ILE    23     -17.000  10.883   3.674  1.00  0.00           H  
ATOM    319 HG23 ILE    23     -17.015  12.390   2.803  1.00  0.00           H  
ATOM    320  CG1 ILE    23     -17.198   9.107   1.534  1.00  0.00           C  
ATOM    321 HG12 ILE    23     -18.268   8.904   1.569  1.00  0.00           H  
ATOM    322 HG13 ILE    23     -16.848   8.668   0.600  1.00  0.00           H  
ATOM    323  CD1 ILE    23     -16.600   8.277   2.758  1.00  0.00           C  
ATOM    324 HD11 ILE    23     -16.924   7.263   2.523  1.00  0.00           H  
ATOM    325 HD12 ILE    23     -15.512   8.267   2.708  1.00  0.00           H  
ATOM    326 HD13 ILE    23     -17.132   8.594   3.655  1.00  0.00           H  
ATOM    327  C   ILE    23     -17.601  12.764   0.096  1.00  0.00           C  
ATOM    328  O   ILE    23     -18.738  13.112   0.513  1.00  0.00           O  
ATOM    329  N   LEU    24     -16.619  13.628  -0.273  1.00  0.00           N  
ATOM    330  H   LEU    24     -15.712  13.291  -0.563  1.00  0.00           H  
ATOM    331  CA  LEU    24     -16.954  15.042  -0.622  1.00  0.00           C  
ATOM    332  HA  LEU    24     -17.550  15.521   0.154  1.00  0.00           H  
ATOM    333  CB  LEU    24     -15.650  15.850  -0.785  1.00  0.00           C  
ATOM    334  HB2 LEU    24     -14.884  15.224  -1.241  1.00  0.00           H  
ATOM    335  HB3 LEU    24     -15.824  16.607  -1.550  1.00  0.00           H  
ATOM    336  CG  LEU    24     -15.082  16.601   0.476  1.00  0.00           C  
ATOM    337  HG  LEU    24     -14.143  17.056   0.161  1.00  0.00           H  
ATOM    338  CD1 LEU    24     -15.996  17.702   0.766  1.00  0.00           C  
ATOM    339 HD11 LEU    24     -16.264  18.227  -0.151  1.00  0.00           H  
ATOM    340 HD12 LEU    24     -15.493  18.300   1.525  1.00  0.00           H  
ATOM    341 HD13 LEU    24     -16.894  17.264   1.202  1.00  0.00           H  
ATOM    342  CD2 LEU    24     -14.750  15.675   1.690  1.00  0.00           C  
ATOM    343 HD21 LEU    24     -13.951  14.973   1.452  1.00  0.00           H  
ATOM    344 HD22 LEU    24     -14.362  16.320   2.479  1.00  0.00           H  
ATOM    345 HD23 LEU    24     -15.620  15.135   2.064  1.00  0.00           H  
ATOM    346  C   LEU    24     -17.987  15.131  -1.797  1.00  0.00           C  
ATOM    347  O   LEU    24     -18.945  15.940  -1.778  1.00  0.00           O  
ATOM    348  N   SER    25     -17.767  14.283  -2.819  1.00  0.00           N  
ATOM    349  H   SER    25     -17.037  13.586  -2.803  1.00  0.00           H  
ATOM    350  CA  SER    25     -18.684  14.093  -3.953  1.00  0.00           C  
ATOM    351  HA  SER    25     -19.017  15.098  -4.211  1.00  0.00           H  
ATOM    352  CB  SER    25     -17.908  13.492  -5.132  1.00  0.00           C  
ATOM    353  HB2 SER    25     -17.523  12.489  -4.952  1.00  0.00           H  
ATOM    354  HB3 SER    25     -18.596  13.392  -5.972  1.00  0.00           H  
ATOM    355  OG  SER    25     -16.807  14.291  -5.617  1.00  0.00           O  
ATOM    356  HG  SER    25     -16.036  14.029  -5.109  1.00  0.00           H  
ATOM    357  C   SER    25     -19.971  13.293  -3.625  1.00  0.00           C  
ATOM    358  O   SER    25     -20.848  13.298  -4.504  1.00  0.00           O  
ATOM    359  N   GLU    26     -20.096  12.622  -2.439  1.00  0.00           N  
ATOM    360  H   GLU    26     -19.283  12.281  -1.945  1.00  0.00           H  
ATOM    361  CA  GLU    26     -21.405  12.015  -2.036  1.00  0.00           C  
ATOM    362  HA  GLU    26     -22.029  11.970  -2.929  1.00  0.00           H  
ATOM    363  CB  GLU    26     -21.118  10.620  -1.482  1.00  0.00           C  
ATOM    364  HB2 GLU    26     -20.550  10.790  -0.568  1.00  0.00           H  
ATOM    365  HB3 GLU    26     -22.043  10.279  -1.017  1.00  0.00           H  
ATOM    366  CG  GLU    26     -20.516   9.649  -2.503  1.00  0.00           C  
ATOM    367  HG2 GLU    26     -21.139   9.684  -3.396  1.00  0.00           H  
ATOM    368  HG3 GLU    26     -19.476   9.900  -2.716  1.00  0.00           H  
ATOM    369  CD  GLU    26     -20.653   8.221  -1.999  1.00  0.00           C  
ATOM    370  OE1 GLU    26     -20.838   8.057  -0.785  1.00  0.00           O  
ATOM    371  OE2 GLU    26     -20.627   7.215  -2.766  1.00  0.00           O  
ATOM    372  C   GLU    26     -22.209  12.821  -1.047  1.00  0.00           C  
ATOM    373  O   GLU    26     -23.404  12.734  -1.028  1.00  0.00           O  
ATOM    374  N   GLU    27     -21.536  13.507  -0.070  1.00  0.00           N  
ATOM    375  H   GLU    27     -20.547  13.617  -0.245  1.00  0.00           H  
ATOM    376  CA  GLU    27     -22.224  14.120   1.066  1.00  0.00           C  
ATOM    377  HA  GLU    27     -23.301  13.971   0.985  1.00  0.00           H  
ATOM    378  CB  GLU    27     -21.747  13.568   2.424  1.00  0.00           C  
ATOM    379  HB2 GLU    27     -20.702  13.783   2.651  1.00  0.00           H  
ATOM    380  HB3 GLU    27     -22.293  14.006   3.260  1.00  0.00           H  
ATOM    381  CG  GLU    27     -21.800  12.011   2.552  1.00  0.00           C  
ATOM    382  HG2 GLU    27     -21.114  11.438   1.929  1.00  0.00           H  
ATOM    383  HG3 GLU    27     -22.777  11.624   2.261  1.00  0.00           H  
ATOM    384  CD  GLU    27     -21.442  11.619   3.943  1.00  0.00           C  
ATOM    385  OE1 GLU    27     -21.379  12.431   4.940  1.00  0.00           O  
ATOM    386  OE2 GLU    27     -21.158  10.423   4.158  1.00  0.00           O  
ATOM    387  C   GLU    27     -22.185  15.706   1.122  1.00  0.00           C  
ATOM    388  O   GLU    27     -23.029  16.209   1.808  1.00  0.00           O  
ATOM    389  N   ALA    28     -21.386  16.390   0.227  1.00  0.00           N  
ATOM    390  H   ALA    28     -20.893  15.832  -0.455  1.00  0.00           H  
ATOM    391  CA  ALA    28     -21.275  17.881   0.039  1.00  0.00           C  
ATOM    392  HA  ALA    28     -22.187  18.294   0.471  1.00  0.00           H  
ATOM    393  CB  ALA    28     -20.108  18.326   0.914  1.00  0.00           C  
ATOM    394  HB1 ALA    28     -20.225  17.867   1.895  1.00  0.00           H  
ATOM    395  HB2 ALA    28     -19.162  17.982   0.497  1.00  0.00           H  
ATOM    396  HB3 ALA    28     -20.151  19.411   1.014  1.00  0.00           H  
ATOM    397  C   ALA    28     -21.000  18.396  -1.389  1.00  0.00           C  
ATOM    398  O   ALA    28     -20.518  19.514  -1.559  1.00  0.00           O  
ATOM    399  N   PRO    29     -21.260  17.671  -2.520  1.00  0.00           N  
ATOM    400  CD  PRO    29     -22.020  16.450  -2.619  1.00  0.00           C  
ATOM    401  HD2 PRO    29     -22.879  16.434  -1.948  1.00  0.00           H  
ATOM    402  HD3 PRO    29     -21.447  15.550  -2.397  1.00  0.00           H  
ATOM    403  CG  PRO    29     -22.484  16.295  -4.065  1.00  0.00           C  
ATOM    404  HG2 PRO    29     -22.600  15.239  -4.308  1.00  0.00           H  
ATOM    405  HG3 PRO    29     -23.358  16.922  -4.242  1.00  0.00           H  
ATOM    406  CB  PRO    29     -21.280  16.802  -4.814  1.00  0.00           C  
ATOM    407  HB2 PRO    29     -21.579  17.096  -5.820  1.00  0.00           H  
ATOM    408  HB3 PRO    29     -20.560  15.990  -4.919  1.00  0.00           H  
ATOM    409  CA  PRO    29     -20.746  17.941  -3.888  1.00  0.00           C  
ATOM    410  HA  PRO    29     -19.669  17.907  -3.726  1.00  0.00           H  
ATOM    411  C   PRO    29     -20.909  19.314  -4.637  1.00  0.00           C  
ATOM    412  O   PRO    29     -20.479  19.473  -5.758  1.00  0.00           O  
ATOM    413  N   GLY    30     -21.564  20.261  -4.009  1.00  0.00           N  
ATOM    414  H   GLY    30     -21.922  20.038  -3.091  1.00  0.00           H  
ATOM    415  CA  GLY    30     -21.575  21.637  -4.452  1.00  0.00           C  
ATOM    416  HA2 GLY    30     -22.094  21.805  -5.396  1.00  0.00           H  
ATOM    417  HA3 GLY    30     -22.220  22.154  -3.742  1.00  0.00           H  
ATOM    418  C   GLY    30     -20.184  22.250  -4.457  1.00  0.00           C  
ATOM    419  O   GLY    30     -19.982  23.006  -5.412  1.00  0.00           O  
ATOM    420  N   ALA    31     -19.349  21.904  -3.462  1.00  0.00           N  
ATOM    421  H   ALA    31     -19.578  21.106  -2.887  1.00  0.00           H  
ATOM    422  CA  ALA    31     -17.977  22.410  -3.230  1.00  0.00           C  
ATOM    423  HA  ALA    31     -18.027  23.495  -3.140  1.00  0.00           H  
ATOM    424  CB  ALA    31     -17.421  21.741  -2.031  1.00  0.00           C  
ATOM    425  HB1 ALA    31     -18.249  21.448  -1.385  1.00  0.00           H  
ATOM    426  HB2 ALA    31     -16.744  22.338  -1.421  1.00  0.00           H  
ATOM    427  HB3 ALA    31     -16.995  20.772  -2.290  1.00  0.00           H  
ATOM    428  C   ALA    31     -17.076  22.217  -4.415  1.00  0.00           C  
ATOM    429  O   ALA    31     -17.142  21.205  -5.106  1.00  0.00           O  
ATOM    430  N   THR    32     -16.165  23.124  -4.636  1.00  0.00           N  
ATOM    431  H   THR    32     -16.029  23.793  -3.892  1.00  0.00           H  
ATOM    432  CA  THR    32     -15.000  22.819  -5.559  1.00  0.00           C  
ATOM    433  HA  THR    32     -15.346  22.196  -6.384  1.00  0.00           H  
ATOM    434  CB  THR    32     -14.525  24.093  -6.297  1.00  0.00           C  
ATOM    435  HB  THR    32     -13.759  23.801  -7.014  1.00  0.00           H  
ATOM    436  CG2 THR    32     -15.646  24.820  -7.066  1.00  0.00           C  
ATOM    437 HG21 THR    32     -15.310  25.576  -7.777  1.00  0.00           H  
ATOM    438 HG22 THR    32     -16.244  25.261  -6.269  1.00  0.00           H  
ATOM    439 HG23 THR    32     -16.363  24.214  -7.620  1.00  0.00           H  
ATOM    440  OG1 THR    32     -13.886  24.888  -5.387  1.00  0.00           O  
ATOM    441  HG1 THR    32     -14.571  25.154  -4.770  1.00  0.00           H  
ATOM    442  C   THR    32     -13.881  22.028  -4.901  1.00  0.00           C  
ATOM    443  O   THR    32     -13.327  22.426  -3.827  1.00  0.00           O  
ATOM    444  N   ILE    33     -13.411  20.888  -5.522  1.00  0.00           N  
ATOM    445  H   ILE    33     -13.686  20.537  -6.429  1.00  0.00           H  
ATOM    446  CA  ILE    33     -12.314  20.054  -4.914  1.00  0.00           C  
ATOM    447  HA  ILE    33     -11.816  20.607  -4.118  1.00  0.00           H  
ATOM    448  CB  ILE    33     -12.894  18.747  -4.394  1.00  0.00           C  
ATOM    449  HB  ILE    33     -13.332  18.198  -5.227  1.00  0.00           H  
ATOM    450  CG2 ILE    33     -11.767  17.829  -3.827  1.00  0.00           C  
ATOM    451 HG21 ILE    33     -11.079  17.476  -4.595  1.00  0.00           H  
ATOM    452 HG22 ILE    33     -12.022  16.913  -3.294  1.00  0.00           H  
ATOM    453 HG23 ILE    33     -11.205  18.340  -3.045  1.00  0.00           H  
ATOM    454  CG1 ILE    33     -13.941  18.893  -3.281  1.00  0.00           C  
ATOM    455 HG12 ILE    33     -13.941  19.960  -3.055  1.00  0.00           H  
ATOM    456 HG13 ILE    33     -13.741  18.316  -2.378  1.00  0.00           H  
ATOM    457  CD1 ILE    33     -15.294  18.412  -3.802  1.00  0.00           C  
ATOM    458 HD11 ILE    33     -15.613  19.077  -4.605  1.00  0.00           H  
ATOM    459 HD12 ILE    33     -15.262  17.360  -4.085  1.00  0.00           H  
ATOM    460 HD13 ILE    33     -16.020  18.502  -2.995  1.00  0.00           H  
ATOM    461  C   ILE    33     -11.293  19.685  -6.025  1.00  0.00           C  
ATOM    462  O   ILE    33     -11.679  19.352  -7.126  1.00  0.00           O  
ATOM    463  N   ALA    34      -9.993  19.588  -5.741  1.00  0.00           N  
ATOM    464  H   ALA    34      -9.705  19.641  -4.775  1.00  0.00           H  
ATOM    465  CA  ALA    34      -8.978  19.413  -6.746  1.00  0.00           C  
ATOM    466  HA  ALA    34      -9.359  18.870  -7.610  1.00  0.00           H  
ATOM    467  CB  ALA    34      -8.492  20.762  -7.092  1.00  0.00           C  
ATOM    468  HB1 ALA    34      -9.327  21.409  -7.362  1.00  0.00           H  
ATOM    469  HB2 ALA    34      -8.077  21.261  -6.217  1.00  0.00           H  
ATOM    470  HB3 ALA    34      -7.668  20.771  -7.806  1.00  0.00           H  
ATOM    471  C   ALA    34      -7.867  18.467  -6.284  1.00  0.00           C  
ATOM    472  O   ALA    34      -7.230  18.734  -5.263  1.00  0.00           O  
ATOM    473  N   MET    35      -7.649  17.358  -7.061  1.00  0.00           N  
ATOM    474  H   MET    35      -8.282  17.313  -7.847  1.00  0.00           H  
ATOM    475  CA  MET    35      -6.708  16.367  -6.643  1.00  0.00           C  
ATOM    476  HA  MET    35      -6.582  16.449  -5.564  1.00  0.00           H  
ATOM    477  CB  MET    35      -7.344  14.993  -6.853  1.00  0.00           C  
ATOM    478  HB2 MET    35      -8.180  14.884  -6.162  1.00  0.00           H  
ATOM    479  HB3 MET    35      -7.702  14.829  -7.869  1.00  0.00           H  
ATOM    480  CG  MET    35      -6.334  13.821  -6.581  1.00  0.00           C  
ATOM    481  HG2 MET    35      -5.846  13.950  -5.615  1.00  0.00           H  
ATOM    482  HG3 MET    35      -5.566  13.979  -7.338  1.00  0.00           H  
ATOM    483  SD  MET    35      -6.882  12.113  -6.813  1.00  0.00           S  
ATOM    484  CE  MET    35      -7.388  11.740  -5.175  1.00  0.00           C  
ATOM    485  HE1 MET    35      -8.292  12.325  -5.006  1.00  0.00           H  
ATOM    486  HE2 MET    35      -7.577  10.680  -5.008  1.00  0.00           H  
ATOM    487  HE3 MET    35      -6.609  11.978  -4.451  1.00  0.00           H  
ATOM    488  C   MET    35      -5.475  16.636  -7.480  1.00  0.00           C  
ATOM    489  O   MET    35      -5.537  16.675  -8.733  1.00  0.00           O  
ATOM    490  N   PHE    36      -4.380  16.922  -6.803  1.00  0.00           N  
ATOM    491  H   PHE    36      -4.449  16.726  -5.815  1.00  0.00           H  
ATOM    492  CA  PHE    36      -3.080  17.051  -7.407  1.00  0.00           C  
ATOM    493  HA  PHE    36      -3.079  17.152  -8.492  1.00  0.00           H  
ATOM    494  CB  PHE    36      -2.205  18.194  -6.865  1.00  0.00           C  
ATOM    495  HB2 PHE    36      -1.831  17.956  -5.869  1.00  0.00           H  
ATOM    496  HB3 PHE    36      -1.299  18.211  -7.472  1.00  0.00           H  
ATOM    497  CG  PHE    36      -2.778  19.563  -6.849  1.00  0.00           C  
ATOM    498  CD1 PHE    36      -2.942  20.454  -7.947  1.00  0.00           C  
ATOM    499  HD1 PHE    36      -2.370  20.331  -8.855  1.00  0.00           H  
ATOM    500  CE1 PHE    36      -3.848  21.511  -7.836  1.00  0.00           C  
ATOM    501  HE1 PHE    36      -4.024  22.280  -8.573  1.00  0.00           H  
ATOM    502  CZ  PHE    36      -4.588  21.746  -6.670  1.00  0.00           C  
ATOM    503  HZ  PHE    36      -5.197  22.636  -6.618  1.00  0.00           H  
ATOM    504  CE2 PHE    36      -4.390  20.980  -5.562  1.00  0.00           C  
ATOM    505  HE2 PHE    36      -4.765  21.182  -4.570  1.00  0.00           H  
ATOM    506  CD2 PHE    36      -3.462  19.931  -5.688  1.00  0.00           C  
ATOM    507  HD2 PHE    36      -3.222  19.495  -4.730  1.00  0.00           H  
ATOM    508  C   PHE    36      -2.314  15.768  -7.160  1.00  0.00           C  
ATOM    509  O   PHE    36      -2.146  15.258  -6.075  1.00  0.00           O  
ATOM    510  N   GLU    37      -1.652  15.405  -8.225  1.00  0.00           N  
ATOM    511  H   GLU    37      -2.015  15.749  -9.103  1.00  0.00           H  
ATOM    512  CA  GLU    37      -0.811  14.239  -8.305  1.00  0.00           C  
ATOM    513  HA  GLU    37      -0.543  14.008  -7.274  1.00  0.00           H  
ATOM    514  CB  GLU    37      -1.653  12.998  -8.758  1.00  0.00           C  
ATOM    515  HB2 GLU    37      -2.219  13.307  -9.637  1.00  0.00           H  
ATOM    516  HB3 GLU    37      -2.319  12.707  -7.946  1.00  0.00           H  
ATOM    517  CG  GLU    37      -0.870  11.754  -9.149  1.00  0.00           C  
ATOM    518  HG2 GLU    37      -0.166  11.921  -9.963  1.00  0.00           H  
ATOM    519  HG3 GLU    37      -1.584  11.063  -9.598  1.00  0.00           H  
ATOM    520  CD  GLU    37      -0.007  11.124  -8.102  1.00  0.00           C  
ATOM    521  OE1 GLU    37      -0.632  10.741  -7.080  1.00  0.00           O  
ATOM    522  OE2 GLU    37       1.245  10.970  -8.307  1.00  0.00           O  
ATOM    523  C   GLU    37       0.456  14.408  -9.139  1.00  0.00           C  
ATOM    524  O   GLU    37       0.367  14.827 -10.256  1.00  0.00           O  
ATOM    525  N   VAL    38       1.723  14.008  -8.718  1.00  0.00           N  
ATOM    526  H   VAL    38       1.704  13.681  -7.763  1.00  0.00           H  
ATOM    527  CA  VAL    38       2.995  14.191  -9.560  1.00  0.00           C  
ATOM    528  HA  VAL    38       2.874  15.207  -9.934  1.00  0.00           H  
ATOM    529  CB  VAL    38       4.271  14.048  -8.658  1.00  0.00           C  
ATOM    530  HB  VAL    38       4.174  14.840  -7.916  1.00  0.00           H  
ATOM    531  CG1 VAL    38       4.422  12.643  -8.012  1.00  0.00           C  
ATOM    532 HG11 VAL    38       3.497  12.305  -7.545  1.00  0.00           H  
ATOM    533 HG12 VAL    38       5.202  12.644  -7.250  1.00  0.00           H  
ATOM    534 HG13 VAL    38       4.717  11.872  -8.723  1.00  0.00           H  
ATOM    535  CG2 VAL    38       5.579  14.281  -9.409  1.00  0.00           C  
ATOM    536 HG21 VAL    38       5.862  15.263  -9.788  1.00  0.00           H  
ATOM    537 HG22 VAL    38       5.584  13.729 -10.349  1.00  0.00           H  
ATOM    538 HG23 VAL    38       6.359  13.884  -8.759  1.00  0.00           H  
ATOM    539  C   VAL    38       3.055  13.232 -10.724  1.00  0.00           C  
ATOM    540  O   VAL    38       3.624  13.563 -11.755  1.00  0.00           O  
ATOM    541  N   GLY    39       2.546  12.010 -10.619  1.00  0.00           N  
ATOM    542  H   GLY    39       2.045  11.745  -9.784  1.00  0.00           H  
ATOM    543  CA  GLY    39       2.689  11.054 -11.668  1.00  0.00           C  
ATOM    544  HA2 GLY    39       3.716  11.076 -12.032  1.00  0.00           H  
ATOM    545  HA3 GLY    39       2.661  10.122 -11.103  1.00  0.00           H  
ATOM    546  C   GLY    39       1.576  11.229 -12.730  1.00  0.00           C  
ATOM    547  O   GLY    39       0.603  11.956 -12.546  1.00  0.00           O  
ATOM    548  N   PRO    40       1.585  10.573 -13.846  1.00  0.00           N  
ATOM    549  CD  PRO    40       2.630   9.679 -14.342  1.00  0.00           C  
ATOM    550  HD2 PRO    40       3.560  10.210 -14.140  1.00  0.00           H  
ATOM    551  HD3 PRO    40       2.595   8.691 -13.883  1.00  0.00           H  
ATOM    552  CG  PRO    40       2.530   9.581 -15.806  1.00  0.00           C  
ATOM    553  HG2 PRO    40       2.204   8.561 -16.010  1.00  0.00           H  
ATOM    554  HG3 PRO    40       3.456   9.879 -16.297  1.00  0.00           H  
ATOM    555  CB  PRO    40       1.536  10.674 -16.178  1.00  0.00           C  
ATOM    556  HB2 PRO    40       1.061  10.504 -17.144  1.00  0.00           H  
ATOM    557  HB3 PRO    40       2.073  11.613 -16.311  1.00  0.00           H  
ATOM    558  CA  PRO    40       0.643  10.830 -14.955  1.00  0.00           C  
ATOM    559  HA  PRO    40       0.260  11.850 -14.971  1.00  0.00           H  
ATOM    560  C   PRO    40      -0.563   9.938 -14.906  1.00  0.00           C  
ATOM    561  O   PRO    40      -0.707   9.038 -14.088  1.00  0.00           O  
ATOM    562  N   THR    41      -1.414  10.167 -15.915  1.00  0.00           N  
ATOM    563  H   THR    41      -1.289  10.922 -16.575  1.00  0.00           H  
ATOM    564  CA  THR    41      -2.549   9.286 -16.028  1.00  0.00           C  
ATOM    565  HA  THR    41      -2.889   8.875 -15.077  1.00  0.00           H  
ATOM    566  CB  THR    41      -3.732   9.998 -16.509  1.00  0.00           C  
ATOM    567  HB  THR    41      -3.443  10.626 -17.352  1.00  0.00           H  
ATOM    568  CG2 THR    41      -4.983   9.185 -16.759  1.00  0.00           C  
ATOM    569 HG21 THR    41      -5.256   8.627 -15.863  1.00  0.00           H  
ATOM    570 HG22 THR    41      -4.813   8.407 -17.504  1.00  0.00           H  
ATOM    571 HG23 THR    41      -5.867   9.735 -17.080  1.00  0.00           H  
ATOM    572  OG1 THR    41      -4.183  10.951 -15.541  1.00  0.00           O  
ATOM    573  HG1 THR    41      -3.588  11.704 -15.529  1.00  0.00           H  
ATOM    574  C   THR    41      -2.310   8.020 -16.793  1.00  0.00           C  
ATOM    575  O   THR    41      -2.201   8.140 -18.068  1.00  0.00           O  
ATOM    576  N   VAL    42      -2.019   6.900 -16.064  1.00  0.00           N  
ATOM    577  H   VAL    42      -2.116   7.028 -15.067  1.00  0.00           H  
ATOM    578  CA  VAL    42      -1.503   5.628 -16.684  1.00  0.00           C  
ATOM    579  HA  VAL    42      -1.030   5.928 -17.619  1.00  0.00           H  
ATOM    580  CB  VAL    42      -0.533   4.976 -15.734  1.00  0.00           C  
ATOM    581  HB  VAL    42      -0.138   4.123 -16.286  1.00  0.00           H  
ATOM    582  CG1 VAL    42       0.730   5.817 -15.454  1.00  0.00           C  
ATOM    583 HG11 VAL    42       1.424   5.050 -15.109  1.00  0.00           H  
ATOM    584 HG12 VAL    42       1.133   6.160 -16.407  1.00  0.00           H  
ATOM    585 HG13 VAL    42       0.528   6.692 -14.836  1.00  0.00           H  
ATOM    586  CG2 VAL    42      -1.243   4.577 -14.364  1.00  0.00           C  
ATOM    587 HG21 VAL    42      -1.808   3.663 -14.549  1.00  0.00           H  
ATOM    588 HG22 VAL    42      -1.886   5.384 -14.015  1.00  0.00           H  
ATOM    589 HG23 VAL    42      -0.639   4.263 -13.512  1.00  0.00           H  
ATOM    590  C   VAL    42      -2.549   4.677 -17.104  1.00  0.00           C  
ATOM    591  O   VAL    42      -2.220   3.589 -17.600  1.00  0.00           O  
ATOM    592  N   SER    43      -3.826   4.955 -16.881  1.00  0.00           N  
ATOM    593  H   SER    43      -4.066   5.815 -16.410  1.00  0.00           H  
ATOM    594  CA  SER    43      -4.955   3.964 -17.076  1.00  0.00           C  
ATOM    595  HA  SER    43      -4.801   3.352 -17.965  1.00  0.00           H  
ATOM    596  CB  SER    43      -5.047   2.999 -15.913  1.00  0.00           C  
ATOM    597  HB2 SER    43      -4.090   2.479 -15.882  1.00  0.00           H  
ATOM    598  HB3 SER    43      -5.968   2.450 -16.110  1.00  0.00           H  
ATOM    599  OG  SER    43      -5.153   3.707 -14.743  1.00  0.00           O  
ATOM    600  HG  SER    43      -5.055   3.082 -14.021  1.00  0.00           H  
ATOM    601  C   SER    43      -6.379   4.612 -17.341  1.00  0.00           C  
ATOM    602  O   SER    43      -6.518   5.848 -17.159  1.00  0.00           O  
ATOM    603  N   ASN    44      -7.394   3.773 -17.701  1.00  0.00           N  
ATOM    604  H   ASN    44      -7.162   2.796 -17.807  1.00  0.00           H  
ATOM    605  CA  ASN    44      -8.681   4.274 -18.283  1.00  0.00           C  
ATOM    606  HA  ASN    44      -8.869   5.267 -17.875  1.00  0.00           H  
ATOM    607  CB  ASN    44      -8.470   4.351 -19.758  1.00  0.00           C  
ATOM    608  HB2 ASN    44      -7.756   5.117 -20.062  1.00  0.00           H  
ATOM    609  HB3 ASN    44      -8.152   3.432 -20.252  1.00  0.00           H  
ATOM    610  CG  ASN    44      -9.734   4.775 -20.544  1.00  0.00           C  
ATOM    611  OD1 ASN    44     -10.757   5.153 -19.944  1.00  0.00           O  
ATOM    612  ND2 ASN    44      -9.587   4.871 -21.814  1.00  0.00           N  
ATOM    613 HD21 ASN    44      -8.753   4.490 -22.238  1.00  0.00           H  
ATOM    614 HD22 ASN    44     -10.171   5.510 -22.334  1.00  0.00           H  
ATOM    615  C   ASN    44      -9.757   3.281 -17.797  1.00  0.00           C  
ATOM    616  O   ASN    44      -9.647   2.034 -18.029  1.00  0.00           O  
ATOM    617  N   PRO    45     -10.806   3.736 -17.058  1.00  0.00           N  
ATOM    618  CD  PRO    45     -11.988   2.984 -16.693  1.00  0.00           C  
ATOM    619  HD2 PRO    45     -11.847   1.903 -16.668  1.00  0.00           H  
ATOM    620  HD3 PRO    45     -12.858   3.190 -17.317  1.00  0.00           H  
ATOM    621  CG  PRO    45     -12.432   3.505 -15.327  1.00  0.00           C  
ATOM    622  HG2 PRO    45     -13.471   3.241 -15.130  1.00  0.00           H  
ATOM    623  HG3 PRO    45     -11.787   3.144 -14.526  1.00  0.00           H  
ATOM    624  CB  PRO    45     -12.280   5.014 -15.584  1.00  0.00           C  
ATOM    625  HB2 PRO    45     -12.255   5.641 -14.693  1.00  0.00           H  
ATOM    626  HB3 PRO    45     -13.120   5.275 -16.228  1.00  0.00           H  
ATOM    627  CA  PRO    45     -10.933   5.081 -16.450  1.00  0.00           C  
ATOM    628  HA  PRO    45     -11.065   5.780 -17.275  1.00  0.00           H  
ATOM    629  C   PRO    45      -9.764   5.515 -15.574  1.00  0.00           C  
ATOM    630  O   PRO    45      -8.977   4.628 -15.177  1.00  0.00           O  
ATOM    631  N   PRO    46      -9.528   6.804 -15.268  1.00  0.00           N  
ATOM    632  CD  PRO    46     -10.281   7.949 -15.599  1.00  0.00           C  
ATOM    633  HD2 PRO    46     -10.478   7.984 -16.671  1.00  0.00           H  
ATOM    634  HD3 PRO    46     -11.163   8.060 -14.968  1.00  0.00           H  
ATOM    635  CG  PRO    46      -9.371   9.114 -15.307  1.00  0.00           C  
ATOM    636  HG2 PRO    46      -9.851  10.072 -15.108  1.00  0.00           H  
ATOM    637  HG3 PRO    46      -8.656   9.329 -16.101  1.00  0.00           H  
ATOM    638  CB  PRO    46      -8.543   8.705 -14.087  1.00  0.00           C  
ATOM    639  HB2 PRO    46      -9.151   8.807 -13.188  1.00  0.00           H  
ATOM    640  HB3 PRO    46      -7.553   9.146 -13.966  1.00  0.00           H  
ATOM    641  CA  PRO    46      -8.446   7.230 -14.360  1.00  0.00           C  
ATOM    642  HA  PRO    46      -7.500   6.925 -14.807  1.00  0.00           H  
ATOM    643  C   PRO    46      -8.468   6.533 -13.028  1.00  0.00           C  
ATOM    644  O   PRO    46      -9.485   6.332 -12.377  1.00  0.00           O  
ATOM    645  N   GLY    47      -7.254   6.179 -12.573  1.00  0.00           N  
ATOM    646  H   GLY    47      -6.485   6.403 -13.189  1.00  0.00           H  
ATOM    647  CA  GLY    47      -6.859   5.333 -11.396  1.00  0.00           C  
ATOM    648  HA2 GLY    47      -5.773   5.397 -11.333  1.00  0.00           H  
ATOM    649  HA3 GLY    47      -7.274   5.784 -10.495  1.00  0.00           H  
ATOM    650  C   GLY    47      -7.228   3.823 -11.335  1.00  0.00           C  
ATOM    651  O   GLY    47      -7.377   3.217 -10.267  1.00  0.00           O  
ATOM    652  N   ALA    48      -7.462   3.267 -12.506  1.00  0.00           N  
ATOM    653  H   ALA    48      -7.390   3.779 -13.373  1.00  0.00           H  
ATOM    654  CA  ALA    48      -7.720   1.830 -12.589  1.00  0.00           C  
ATOM    655  HA  ALA    48      -8.447   1.451 -11.870  1.00  0.00           H  
ATOM    656  CB  ALA    48      -8.568   1.752 -13.842  1.00  0.00           C  
ATOM    657  HB1 ALA    48      -8.827   0.697 -13.927  1.00  0.00           H  
ATOM    658  HB2 ALA    48      -9.493   2.327 -13.890  1.00  0.00           H  
ATOM    659  HB3 ALA    48      -7.951   1.996 -14.706  1.00  0.00           H  
ATOM    660  C   ALA    48      -6.455   0.936 -12.605  1.00  0.00           C  
ATOM    661  O   ALA    48      -5.409   1.269 -13.048  1.00  0.00           O  
ATOM    662  N   HID    49      -6.652  -0.368 -12.252  1.00  0.00           N  
ATOM    663  H   HID    49      -7.581  -0.757 -12.180  1.00  0.00           H  
ATOM    664  CA  HID    49      -5.624  -1.380 -12.170  1.00  0.00           C  
ATOM    665  HA  HID    49      -4.879  -1.109 -11.422  1.00  0.00           H  
ATOM    666  CB  HID    49      -6.281  -2.685 -11.458  1.00  0.00           C  
ATOM    667  HB2 HID    49      -7.007  -3.225 -12.065  1.00  0.00           H  
ATOM    668  HB3 HID    49      -6.804  -2.433 -10.535  1.00  0.00           H  
ATOM    669  CG  HID    49      -5.161  -3.646 -11.196  1.00  0.00           C  
ATOM    670  ND1 HID    49      -4.413  -3.861 -10.065  1.00  0.00           N  
ATOM    671  HD1 HID    49      -4.575  -3.427  -9.168  1.00  0.00           H  
ATOM    672  CE1 HID    49      -3.511  -4.774 -10.355  1.00  0.00           C  
ATOM    673  HE1 HID    49      -2.711  -5.172  -9.748  1.00  0.00           H  
ATOM    674  NE2 HID    49      -3.669  -5.193 -11.627  1.00  0.00           N  
ATOM    675  CD2 HID    49      -4.815  -4.535 -12.145  1.00  0.00           C  
ATOM    676  HD2 HID    49      -5.345  -4.668 -13.076  1.00  0.00           H  
ATOM    677  C   HID    49      -5.025  -1.623 -13.571  1.00  0.00           C  
ATOM    678  O   HID    49      -5.776  -1.745 -14.531  1.00  0.00           O  
ATOM    679  N   VAL    50      -3.739  -1.661 -13.831  1.00  0.00           N  
ATOM    680  H   VAL    50      -3.116  -1.538 -13.045  1.00  0.00           H  
ATOM    681  CA  VAL    50      -3.119  -1.786 -15.202  1.00  0.00           C  
ATOM    682  HA  VAL    50      -3.675  -1.087 -15.828  1.00  0.00           H  
ATOM    683  CB  VAL    50      -1.692  -1.205 -15.283  1.00  0.00           C  
ATOM    684  HB  VAL    50      -1.338  -1.404 -16.295  1.00  0.00           H  
ATOM    685  CG1 VAL    50      -1.626   0.292 -14.933  1.00  0.00           C  
ATOM    686 HG11 VAL    50      -2.236   0.841 -15.650  1.00  0.00           H  
ATOM    687 HG12 VAL    50      -0.585   0.548 -15.126  1.00  0.00           H  
ATOM    688 HG13 VAL    50      -1.989   0.480 -13.922  1.00  0.00           H  
ATOM    689  CG2 VAL    50      -0.711  -1.858 -14.317  1.00  0.00           C  
ATOM    690 HG21 VAL    50      -0.629  -2.942 -14.240  1.00  0.00           H  
ATOM    691 HG22 VAL    50       0.287  -1.431 -14.413  1.00  0.00           H  
ATOM    692 HG23 VAL    50      -1.057  -1.624 -13.310  1.00  0.00           H  
ATOM    693  C   VAL    50      -3.181  -3.151 -15.820  1.00  0.00           C  
ATOM    694  O   VAL    50      -3.092  -3.192 -17.001  1.00  0.00           O  
ATOM    695  N   LYS    51      -3.306  -4.244 -15.028  1.00  0.00           N  
ATOM    696  H   LYS    51      -3.283  -3.999 -14.048  1.00  0.00           H  
ATOM    697  CA  LYS    51      -3.552  -5.666 -15.541  1.00  0.00           C  
ATOM    698  HA  LYS    51      -2.751  -5.736 -16.278  1.00  0.00           H  
ATOM    699  CB  LYS    51      -3.288  -6.656 -14.395  1.00  0.00           C  
ATOM    700  HB2 LYS    51      -4.041  -6.617 -13.608  1.00  0.00           H  
ATOM    701  HB3 LYS    51      -2.371  -6.352 -13.890  1.00  0.00           H  
ATOM    702  CG  LYS    51      -3.121  -8.122 -14.772  1.00  0.00           C  
ATOM    703  HG2 LYS    51      -4.068  -8.595 -15.035  1.00  0.00           H  
ATOM    704  HG3 LYS    51      -2.441  -8.227 -15.617  1.00  0.00           H  
ATOM    705  CD  LYS    51      -2.555  -8.859 -13.539  1.00  0.00           C  
ATOM    706  HD2 LYS    51      -3.001  -8.624 -12.572  1.00  0.00           H  
ATOM    707  HD3 LYS    51      -1.509  -8.552 -13.534  1.00  0.00           H  
ATOM    708  CE  LYS    51      -2.598 -10.412 -13.701  1.00  0.00           C  
ATOM    709  HE2 LYS    51      -3.413 -10.635 -14.391  1.00  0.00           H  
ATOM    710  HE3 LYS    51      -1.670 -10.746 -14.164  1.00  0.00           H  
ATOM    711  NZ  LYS    51      -2.813 -11.108 -12.395  1.00  0.00           N  
ATOM    712  HZ1 LYS    51      -3.623 -10.749 -11.910  1.00  0.00           H  
ATOM    713  HZ2 LYS    51      -1.982 -10.918 -11.854  1.00  0.00           H  
ATOM    714  HZ3 LYS    51      -2.826 -12.111 -12.512  1.00  0.00           H  
ATOM    715  C   LYS    51      -4.962  -5.817 -16.143  1.00  0.00           C  
ATOM    716  O   LYS    51      -5.176  -6.874 -16.740  1.00  0.00           O  
ATOM    717  N   ASN    52      -5.808  -4.807 -16.167  1.00  0.00           N  
ATOM    718  H   ASN    52      -5.755  -4.082 -15.466  1.00  0.00           H  
ATOM    719  CA  ASN    52      -7.011  -4.792 -16.922  1.00  0.00           C  
ATOM    720  HA  ASN    52      -7.466  -5.782 -16.956  1.00  0.00           H  
ATOM    721  CB  ASN    52      -8.023  -3.944 -16.251  1.00  0.00           C  
ATOM    722  HB2 ASN    52      -7.580  -2.954 -16.358  1.00  0.00           H  
ATOM    723  HB3 ASN    52      -8.969  -3.947 -16.793  1.00  0.00           H  
ATOM    724  CG  ASN    52      -8.122  -4.075 -14.708  1.00  0.00           C  
ATOM    725  OD1 ASN    52      -7.688  -5.111 -14.138  1.00  0.00           O  
ATOM    726  ND2 ASN    52      -8.642  -3.154 -13.976  1.00  0.00           N  
ATOM    727 HD21 ASN    52      -8.948  -2.325 -14.465  1.00  0.00           H  
ATOM    728 HD22 ASN    52      -9.026  -3.441 -13.087  1.00  0.00           H  
ATOM    729  C   ASN    52      -6.800  -4.430 -18.395  1.00  0.00           C  
ATOM    730  O   ASN    52      -7.710  -4.530 -19.200  1.00  0.00           O  
ATOM    731  N   ILE    53      -5.579  -3.964 -18.753  1.00  0.00           N  
ATOM    732  H   ILE    53      -4.877  -3.728 -18.067  1.00  0.00           H  
ATOM    733  CA  ILE    53      -5.042  -4.230 -20.073  1.00  0.00           C  
ATOM    734  HA  ILE    53      -5.906  -4.008 -20.700  1.00  0.00           H  
ATOM    735  CB  ILE    53      -3.711  -3.440 -20.345  1.00  0.00           C  
ATOM    736  HB  ILE    53      -2.933  -3.877 -19.720  1.00  0.00           H  
ATOM    737  CG2 ILE    53      -3.372  -3.651 -21.823  1.00  0.00           C  
ATOM    738 HG21 ILE    53      -2.409  -3.212 -22.083  1.00  0.00           H  
ATOM    739 HG22 ILE    53      -3.122  -4.699 -21.983  1.00  0.00           H  
ATOM    740 HG23 ILE    53      -4.098  -3.269 -22.542  1.00  0.00           H  
ATOM    741  CG1 ILE    53      -3.789  -1.985 -20.113  1.00  0.00           C  
ATOM    742 HG12 ILE    53      -4.400  -1.566 -20.913  1.00  0.00           H  
ATOM    743 HG13 ILE    53      -4.339  -1.834 -19.184  1.00  0.00           H  
ATOM    744  CD1 ILE    53      -2.412  -1.269 -20.040  1.00  0.00           C  
ATOM    745 HD11 ILE    53      -2.527  -0.194 -19.896  1.00  0.00           H  
ATOM    746 HD12 ILE    53      -1.846  -1.634 -19.183  1.00  0.00           H  
ATOM    747 HD13 ILE    53      -1.896  -1.332 -20.998  1.00  0.00           H  
ATOM    748  C   ILE    53      -4.863  -5.743 -20.227  1.00  0.00           C  
ATOM    749  O   ILE    53      -4.026  -6.322 -19.493  1.00  0.00           O  
ATOM    750  N   GLU    54      -5.569  -6.344 -21.213  1.00  0.00           N  
ATOM    751  H   GLU    54      -6.126  -5.745 -21.805  1.00  0.00           H  
ATOM    752  CA  GLU    54      -5.555  -7.778 -21.385  1.00  0.00           C  
ATOM    753  HA  GLU    54      -5.317  -8.275 -20.444  1.00  0.00           H  
ATOM    754  CB  GLU    54      -6.965  -8.183 -21.689  1.00  0.00           C  
ATOM    755  HB2 GLU    54      -7.308  -7.575 -22.525  1.00  0.00           H  
ATOM    756  HB3 GLU    54      -6.912  -9.219 -22.025  1.00  0.00           H  
ATOM    757  CG  GLU    54      -7.920  -8.133 -20.501  1.00  0.00           C  
ATOM    758  HG2 GLU    54      -7.690  -9.029 -19.926  1.00  0.00           H  
ATOM    759  HG3 GLU    54      -7.811  -7.231 -19.899  1.00  0.00           H  
ATOM    760  CD  GLU    54      -9.394  -8.284 -20.874  1.00  0.00           C  
ATOM    761  OE1 GLU    54     -10.339  -7.623 -20.362  1.00  0.00           O  
ATOM    762  OE2 GLU    54      -9.635  -9.116 -21.772  1.00  0.00           O  
ATOM    763  C   GLU    54      -4.478  -8.245 -22.504  1.00  0.00           C  
ATOM    764  O   GLU    54      -4.797  -9.231 -23.196  1.00  0.00           O  
ATOM    765  N   ASP    55      -3.360  -7.562 -22.460  1.00  0.00           N  
ATOM    766  H   ASP    55      -3.214  -6.863 -21.746  1.00  0.00           H  
ATOM    767  CA  ASP    55      -2.097  -7.996 -23.138  1.00  0.00           C  
ATOM    768  HA  ASP    55      -2.159  -9.083 -23.115  1.00  0.00           H  
ATOM    769  CB  ASP    55      -2.111  -7.576 -24.668  1.00  0.00           C  
ATOM    770  HB2 ASP    55      -2.595  -6.605 -24.772  1.00  0.00           H  
ATOM    771  HB3 ASP    55      -2.832  -8.249 -25.132  1.00  0.00           H  
ATOM    772  CG  ASP    55      -0.796  -7.580 -25.344  1.00  0.00           C  
ATOM    773  OD1 ASP    55      -0.658  -6.780 -26.279  1.00  0.00           O  
ATOM    774  OD2 ASP    55       0.137  -8.274 -24.827  1.00  0.00           O  
ATOM    775  C   ASP    55      -0.847  -7.579 -22.309  1.00  0.00           C  
ATOM    776  O   ASP    55      -0.688  -6.384 -22.071  1.00  0.00           O  
ATOM    777  N   PRO    56      -0.009  -8.510 -21.841  1.00  0.00           N  
ATOM    778  CD  PRO    56      -0.168  -9.930 -22.036  1.00  0.00           C  
ATOM    779  HD2 PRO    56      -0.911 -10.364 -21.367  1.00  0.00           H  
ATOM    780  HD3 PRO    56      -0.325 -10.102 -23.101  1.00  0.00           H  
ATOM    781  CG  PRO    56       1.175 -10.530 -21.600  1.00  0.00           C  
ATOM    782  HG2 PRO    56       1.923 -10.475 -22.391  1.00  0.00           H  
ATOM    783  HG3 PRO    56       0.982 -11.529 -21.208  1.00  0.00           H  
ATOM    784  CB  PRO    56       1.712  -9.643 -20.473  1.00  0.00           C  
ATOM    785  HB2 PRO    56       2.793  -9.597 -20.335  1.00  0.00           H  
ATOM    786  HB3 PRO    56       1.190  -9.805 -19.530  1.00  0.00           H  
ATOM    787  CA  PRO    56       1.098  -8.248 -20.890  1.00  0.00           C  
ATOM    788  HA  PRO    56       0.540  -7.890 -20.025  1.00  0.00           H  
ATOM    789  C   PRO    56       2.180  -7.270 -21.293  1.00  0.00           C  
ATOM    790  O   PRO    56       2.828  -6.628 -20.413  1.00  0.00           O  
ATOM    791  N   ASP    57       2.456  -7.159 -22.556  1.00  0.00           N  
ATOM    792  H   ASP    57       1.933  -7.666 -23.256  1.00  0.00           H  
ATOM    793  CA  ASP    57       3.579  -6.355 -23.038  1.00  0.00           C  
ATOM    794  HA  ASP    57       4.254  -6.132 -22.211  1.00  0.00           H  
ATOM    795  CB  ASP    57       4.482  -7.104 -24.076  1.00  0.00           C  
ATOM    796  HB2 ASP    57       4.321  -8.182 -24.073  1.00  0.00           H  
ATOM    797  HB3 ASP    57       4.193  -6.821 -25.088  1.00  0.00           H  
ATOM    798  CG  ASP    57       5.947  -6.598 -24.088  1.00  0.00           C  
ATOM    799  OD1 ASP    57       6.704  -6.862 -25.014  1.00  0.00           O  
ATOM    800  OD2 ASP    57       6.415  -5.948 -23.115  1.00  0.00           O  
ATOM    801  C   ASP    57       3.036  -4.980 -23.474  1.00  0.00           C  
ATOM    802  O   ASP    57       3.827  -4.051 -23.579  1.00  0.00           O  
ATOM    803  N   SER    58       1.751  -4.858 -23.663  1.00  0.00           N  
ATOM    804  H   SER    58       1.259  -5.713 -23.446  1.00  0.00           H  
ATOM    805  CA  SER    58       1.033  -3.573 -23.769  1.00  0.00           C  
ATOM    806  HA  SER    58       1.546  -2.899 -24.454  1.00  0.00           H  
ATOM    807  CB  SER    58      -0.386  -3.787 -24.320  1.00  0.00           C  
ATOM    808  HB2 SER    58      -0.762  -4.741 -23.950  1.00  0.00           H  
ATOM    809  HB3 SER    58      -1.049  -2.941 -24.140  1.00  0.00           H  
ATOM    810  OG  SER    58      -0.251  -3.941 -25.698  1.00  0.00           O  
ATOM    811  HG  SER    58      -0.350  -4.876 -25.890  1.00  0.00           H  
ATOM    812  C   SER    58       0.982  -2.830 -22.454  1.00  0.00           C  
ATOM    813  O   SER    58       1.123  -1.610 -22.371  1.00  0.00           O  
ATOM    814  N   ARG    59       0.843  -3.600 -21.394  1.00  0.00           N  
ATOM    815  H   ARG    59       0.570  -4.569 -21.477  1.00  0.00           H  
ATOM    816  CA  ARG    59       0.952  -3.168 -20.006  1.00  0.00           C  
ATOM    817  HA  ARG    59       0.291  -2.304 -19.933  1.00  0.00           H  
ATOM    818  CB  ARG    59       0.372  -4.242 -19.043  1.00  0.00           C  
ATOM    819  HB2 ARG    59      -0.682  -4.462 -19.217  1.00  0.00           H  
ATOM    820  HB3 ARG    59       0.790  -5.226 -19.256  1.00  0.00           H  
ATOM    821  CG  ARG    59       0.649  -3.922 -17.586  1.00  0.00           C  
ATOM    822  HG2 ARG    59       1.708  -4.159 -17.483  1.00  0.00           H  
ATOM    823  HG3 ARG    59       0.415  -2.872 -17.414  1.00  0.00           H  
ATOM    824  CD  ARG    59      -0.126  -4.775 -16.625  1.00  0.00           C  
ATOM    825  HD2 ARG    59       0.052  -4.443 -15.603  1.00  0.00           H  
ATOM    826  HD3 ARG    59      -1.175  -4.569 -16.840  1.00  0.00           H  
ATOM    827  NE  ARG    59       0.274  -6.171 -16.703  1.00  0.00           N  
ATOM    828  HE  ARG    59      -0.217  -6.791 -17.331  1.00  0.00           H  
ATOM    829  CZ  ARG    59       1.045  -6.854 -15.865  1.00  0.00           C  
ATOM    830  NH1 ARG    59       1.660  -6.297 -14.875  1.00  0.00           N  
ATOM    831 HH11 ARG    59       1.653  -5.290 -14.803  1.00  0.00           H  
ATOM    832 HH12 ARG    59       2.242  -6.807 -14.226  1.00  0.00           H  
ATOM    833  NH2 ARG    59       1.074  -8.143 -15.948  1.00  0.00           N  
ATOM    834 HH21 ARG    59       0.393  -8.606 -16.532  1.00  0.00           H  
ATOM    835 HH22 ARG    59       1.506  -8.707 -15.230  1.00  0.00           H  
ATOM    836  C   ARG    59       2.396  -2.727 -19.684  1.00  0.00           C  
ATOM    837  O   ARG    59       2.552  -1.799 -18.930  1.00  0.00           O  
ATOM    838  N   SER    60       3.425  -3.241 -20.379  1.00  0.00           N  
ATOM    839  H   SER    60       3.150  -4.005 -20.980  1.00  0.00           H  
ATOM    840  CA  SER    60       4.821  -2.860 -20.083  1.00  0.00           C  
ATOM    841  HA  SER    60       4.852  -3.060 -19.012  1.00  0.00           H  
ATOM    842  CB  SER    60       5.974  -3.710 -20.705  1.00  0.00           C  
ATOM    843  HB2 SER    60       6.037  -3.437 -21.759  1.00  0.00           H  
ATOM    844  HB3 SER    60       6.953  -3.548 -20.254  1.00  0.00           H  
ATOM    845  OG  SER    60       5.697  -5.062 -20.534  1.00  0.00           O  
ATOM    846  HG  SER    60       6.030  -5.559 -21.285  1.00  0.00           H  
ATOM    847  C   SER    60       5.128  -1.362 -20.358  1.00  0.00           C  
ATOM    848  O   SER    60       5.815  -0.732 -19.609  1.00  0.00           O  
ATOM    849  N   LEU    61       4.535  -0.871 -21.426  1.00  0.00           N  
ATOM    850  H   LEU    61       4.090  -1.595 -21.971  1.00  0.00           H  
ATOM    851  CA  LEU    61       4.574   0.575 -21.771  1.00  0.00           C  
ATOM    852  HA  LEU    61       5.559   1.040 -21.751  1.00  0.00           H  
ATOM    853  CB  LEU    61       3.922   0.631 -23.177  1.00  0.00           C  
ATOM    854  HB2 LEU    61       4.509  -0.027 -23.819  1.00  0.00           H  
ATOM    855  HB3 LEU    61       2.902   0.301 -22.980  1.00  0.00           H  
ATOM    856  CG  LEU    61       3.869   2.028 -23.687  1.00  0.00           C  
ATOM    857  HG  LEU    61       3.192   2.641 -23.092  1.00  0.00           H  
ATOM    858  CD1 LEU    61       5.190   2.731 -23.812  1.00  0.00           C  
ATOM    859 HD11 LEU    61       5.646   2.932 -22.843  1.00  0.00           H  
ATOM    860 HD12 LEU    61       5.064   3.637 -24.405  1.00  0.00           H  
ATOM    861 HD13 LEU    61       5.999   2.271 -24.380  1.00  0.00           H  
ATOM    862  CD2 LEU    61       3.306   1.956 -25.073  1.00  0.00           C  
ATOM    863 HD21 LEU    61       2.294   1.552 -25.036  1.00  0.00           H  
ATOM    864 HD22 LEU    61       3.957   1.354 -25.706  1.00  0.00           H  
ATOM    865 HD23 LEU    61       3.255   2.956 -25.505  1.00  0.00           H  
ATOM    866  C   LEU    61       3.809   1.430 -20.627  1.00  0.00           C  
ATOM    867  O   LEU    61       4.326   2.505 -20.271  1.00  0.00           O  
ATOM    868  N   ALA    62       2.733   0.861 -20.022  1.00  0.00           N  
ATOM    869  H   ALA    62       2.592  -0.129 -20.160  1.00  0.00           H  
ATOM    870  CA  ALA    62       2.003   1.736 -19.041  1.00  0.00           C  
ATOM    871  HA  ALA    62       1.786   2.744 -19.394  1.00  0.00           H  
ATOM    872  CB  ALA    62       0.687   1.146 -18.568  1.00  0.00           C  
ATOM    873  HB1 ALA    62       0.886   0.358 -17.841  1.00  0.00           H  
ATOM    874  HB2 ALA    62       0.095   0.602 -19.304  1.00  0.00           H  
ATOM    875  HB3 ALA    62       0.085   2.019 -18.318  1.00  0.00           H  
ATOM    876  C   ALA    62       2.846   1.866 -17.767  1.00  0.00           C  
ATOM    877  O   ALA    62       2.908   3.045 -17.291  1.00  0.00           O  
ATOM    878  N   GLN    63       3.504   0.806 -17.407  1.00  0.00           N  
ATOM    879  H   GLN    63       3.234  -0.127 -17.686  1.00  0.00           H  
ATOM    880  CA  GLN    63       4.371   0.845 -16.224  1.00  0.00           C  
ATOM    881  HA  GLN    63       3.863   1.291 -15.369  1.00  0.00           H  
ATOM    882  CB  GLN    63       4.589  -0.668 -15.827  1.00  0.00           C  
ATOM    883  HB2 GLN    63       4.666  -1.159 -16.796  1.00  0.00           H  
ATOM    884  HB3 GLN    63       5.537  -0.737 -15.293  1.00  0.00           H  
ATOM    885  CG  GLN    63       3.417  -1.347 -14.974  1.00  0.00           C  
ATOM    886  HG2 GLN    63       2.446  -1.049 -15.368  1.00  0.00           H  
ATOM    887  HG3 GLN    63       3.503  -1.157 -13.904  1.00  0.00           H  
ATOM    888  CD  GLN    63       3.326  -2.864 -15.096  1.00  0.00           C  
ATOM    889  OE1 GLN    63       2.304  -3.399 -15.218  1.00  0.00           O  
ATOM    890  NE2 GLN    63       4.359  -3.551 -15.177  1.00  0.00           N  
ATOM    891 HE21 GLN    63       5.319  -3.242 -15.135  1.00  0.00           H  
ATOM    892 HE22 GLN    63       4.185  -4.536 -15.316  1.00  0.00           H  
ATOM    893  C   GLN    63       5.653   1.607 -16.385  1.00  0.00           C  
ATOM    894  O   GLN    63       6.115   2.208 -15.440  1.00  0.00           O  
ATOM    895  N   ARG    64       6.151   1.796 -17.593  1.00  0.00           N  
ATOM    896  H   ARG    64       5.576   1.384 -18.314  1.00  0.00           H  
ATOM    897  CA  ARG    64       7.304   2.671 -17.829  1.00  0.00           C  
ATOM    898  HA  ARG    64       8.162   2.514 -17.176  1.00  0.00           H  
ATOM    899  CB  ARG    64       7.684   2.512 -19.302  1.00  0.00           C  
ATOM    900  HB2 ARG    64       6.825   2.526 -19.973  1.00  0.00           H  
ATOM    901  HB3 ARG    64       8.216   3.371 -19.710  1.00  0.00           H  
ATOM    902  CG  ARG    64       8.532   1.255 -19.564  1.00  0.00           C  
ATOM    903  HG2 ARG    64       8.628   1.226 -20.650  1.00  0.00           H  
ATOM    904  HG3 ARG    64       8.041   0.359 -19.184  1.00  0.00           H  
ATOM    905  CD  ARG    64       9.905   1.273 -18.946  1.00  0.00           C  
ATOM    906  HD2 ARG    64      10.603   0.897 -19.695  1.00  0.00           H  
ATOM    907  HD3 ARG    64      10.324   2.260 -18.752  1.00  0.00           H  
ATOM    908  NE  ARG    64      10.131   0.582 -17.677  1.00  0.00           N  
ATOM    909  HE  ARG    64       9.490   0.806 -16.930  1.00  0.00           H  
ATOM    910  CZ  ARG    64      11.034  -0.273 -17.398  1.00  0.00           C  
ATOM    911  NH1 ARG    64      11.971  -0.590 -18.257  1.00  0.00           N  
ATOM    912 HH11 ARG    64      11.886  -0.216 -19.192  1.00  0.00           H  
ATOM    913 HH12 ARG    64      12.814  -0.976 -17.858  1.00  0.00           H  
ATOM    914  NH2 ARG    64      11.116  -0.859 -16.257  1.00  0.00           N  
ATOM    915 HH21 ARG    64      10.460  -0.612 -15.530  1.00  0.00           H  
ATOM    916 HH22 ARG    64      11.609  -1.719 -16.065  1.00  0.00           H  
ATOM    917  C   ARG    64       6.909   4.116 -17.419  1.00  0.00           C  
ATOM    918  O   ARG    64       7.863   4.879 -17.249  1.00  0.00           O  
ATOM    919  N   ALA    65       5.638   4.477 -17.382  1.00  0.00           N  
ATOM    920  H   ALA    65       4.884   3.860 -17.647  1.00  0.00           H  
ATOM    921  CA  ALA    65       5.198   5.775 -17.016  1.00  0.00           C  
ATOM    922  HA  ALA    65       5.856   6.577 -17.352  1.00  0.00           H  
ATOM    923  CB  ALA    65       3.834   6.145 -17.675  1.00  0.00           C  
ATOM    924  HB1 ALA    65       3.994   6.051 -18.749  1.00  0.00           H  
ATOM    925  HB2 ALA    65       3.014   5.530 -17.305  1.00  0.00           H  
ATOM    926  HB3 ALA    65       3.647   7.154 -17.306  1.00  0.00           H  
ATOM    927  C   ALA    65       5.055   5.903 -15.476  1.00  0.00           C  
ATOM    928  O   ALA    65       5.353   6.904 -14.850  1.00  0.00           O  
ATOM    929  N   SER    66       4.646   4.813 -14.870  1.00  0.00           N  
ATOM    930  H   SER    66       4.217   4.117 -15.463  1.00  0.00           H  
ATOM    931  CA  SER    66       4.564   4.629 -13.324  1.00  0.00           C  
ATOM    932  HA  SER    66       3.894   5.416 -12.977  1.00  0.00           H  
ATOM    933  CB  SER    66       3.890   3.320 -12.970  1.00  0.00           C  
ATOM    934  HB2 SER    66       4.574   2.473 -13.021  1.00  0.00           H  
ATOM    935  HB3 SER    66       3.488   3.342 -11.957  1.00  0.00           H  
ATOM    936  OG  SER    66       2.758   3.099 -13.881  1.00  0.00           O  
ATOM    937  HG  SER    66       2.248   2.308 -13.689  1.00  0.00           H  
ATOM    938  C   SER    66       5.879   4.820 -12.604  1.00  0.00           C  
ATOM    939  O   SER    66       5.984   5.430 -11.549  1.00  0.00           O  
ATOM    940  N   GLU    67       6.938   4.263 -13.231  1.00  0.00           N  
ATOM    941  H   GLU    67       6.684   3.848 -14.116  1.00  0.00           H  
ATOM    942  CA  GLU    67       8.291   3.893 -12.627  1.00  0.00           C  
ATOM    943  HA  GLU    67       8.075   3.678 -11.580  1.00  0.00           H  
ATOM    944  CB  GLU    67       8.890   2.605 -13.258  1.00  0.00           C  
ATOM    945  HB2 GLU    67       8.968   2.767 -14.333  1.00  0.00           H  
ATOM    946  HB3 GLU    67       9.919   2.449 -12.934  1.00  0.00           H  
ATOM    947  CG  GLU    67       8.053   1.339 -12.901  1.00  0.00           C  
ATOM    948  HG2 GLU    67       6.981   1.534 -12.881  1.00  0.00           H  
ATOM    949  HG3 GLU    67       8.323   1.070 -11.880  1.00  0.00           H  
ATOM    950  CD  GLU    67       8.129   0.185 -13.890  1.00  0.00           C  
ATOM    951  OE1 GLU    67       8.986   0.158 -14.789  1.00  0.00           O  
ATOM    952  OE2 GLU    67       7.364  -0.720 -13.692  1.00  0.00           O  
ATOM    953  C   GLU    67       9.277   5.140 -12.646  1.00  0.00           C  
ATOM    954  O   GLU    67      10.340   5.240 -11.982  1.00  0.00           O  
ATOM    955  N   GLY    68       8.886   6.202 -13.419  1.00  0.00           N  
ATOM    956  H   GLY    68       8.050   6.079 -13.973  1.00  0.00           H  
ATOM    957  CA  GLY    68       9.257   7.589 -13.256  1.00  0.00           C  
ATOM    958  HA2 GLY    68       8.809   8.189 -14.047  1.00  0.00           H  
ATOM    959  HA3 GLY    68       8.803   7.849 -12.300  1.00  0.00           H  
ATOM    960  C   GLY    68      10.747   7.836 -13.354  1.00  0.00           C  
ATOM    961  O   GLY    68      11.382   7.644 -14.369  1.00  0.00           O  
ATOM    962  N   PRO    69      11.269   8.461 -12.301  1.00  0.00           N  
ATOM    963  CD  PRO    69      10.650   8.944 -11.049  1.00  0.00           C  
ATOM    964  HD2 PRO    69      10.114   9.882 -11.194  1.00  0.00           H  
ATOM    965  HD3 PRO    69       9.928   8.267 -10.593  1.00  0.00           H  
ATOM    966  CG  PRO    69      11.811   9.099 -10.011  1.00  0.00           C  
ATOM    967  HG2 PRO    69      12.033   8.134  -9.557  1.00  0.00           H  
ATOM    968  HG3 PRO    69      11.588   9.817  -9.222  1.00  0.00           H  
ATOM    969  CB  PRO    69      12.949   9.593 -10.892  1.00  0.00           C  
ATOM    970  HB2 PRO    69      13.874   9.346 -10.370  1.00  0.00           H  
ATOM    971  HB3 PRO    69      12.808  10.654 -11.097  1.00  0.00           H  
ATOM    972  CA  PRO    69      12.770   8.625 -12.127  1.00  0.00           C  
ATOM    973  HA  PRO    69      13.183   9.083 -13.026  1.00  0.00           H  
ATOM    974  C   PRO    69      13.639   7.385 -11.981  1.00  0.00           C  
ATOM    975  O   PRO    69      14.896   7.429 -11.941  1.00  0.00           O  
ATOM    976  N   GLY    70      13.011   6.214 -11.962  1.00  0.00           N  
ATOM    977  H   GLY    70      12.034   6.224 -12.221  1.00  0.00           H  
ATOM    978  CA  GLY    70      13.615   4.872 -11.866  1.00  0.00           C  
ATOM    979  HA2 GLY    70      13.011   4.482 -11.047  1.00  0.00           H  
ATOM    980  HA3 GLY    70      14.669   4.987 -11.612  1.00  0.00           H  
ATOM    981  C   GLY    70      13.324   3.957 -13.031  1.00  0.00           C  
ATOM    982  O   GLY    70      13.760   2.816 -12.771  1.00  0.00           O  
ATOM    983  N   ALA    71      12.725   4.361 -14.172  1.00  0.00           N  
ATOM    984  H   ALA    71      12.331   5.290 -14.213  1.00  0.00           H  
ATOM    985  CA  ALA    71      12.293   3.412 -15.247  1.00  0.00           C  
ATOM    986  HA  ALA    71      11.618   2.703 -14.767  1.00  0.00           H  
ATOM    987  CB  ALA    71      11.466   4.175 -16.228  1.00  0.00           C  
ATOM    988  HB1 ALA    71      11.140   3.367 -16.883  1.00  0.00           H  
ATOM    989  HB2 ALA    71      10.618   4.691 -15.777  1.00  0.00           H  
ATOM    990  HB3 ALA    71      12.013   4.867 -16.868  1.00  0.00           H  
ATOM    991  C   ALA    71      13.511   2.648 -15.830  1.00  0.00           C  
ATOM    992  O   ALA    71      13.325   1.541 -16.425  1.00  0.00           O  
ATOM    993  N   GLY    72      14.745   3.118 -15.808  1.00  0.00           N  
ATOM    994  H   GLY    72      14.857   4.040 -15.412  1.00  0.00           H  
ATOM    995  CA  GLY    72      15.883   2.339 -16.154  1.00  0.00           C  
ATOM    996  HA2 GLY    72      15.646   1.748 -17.039  1.00  0.00           H  
ATOM    997  HA3 GLY    72      16.641   3.113 -16.278  1.00  0.00           H  
ATOM    998  C   GLY    72      16.422   1.323 -15.182  1.00  0.00           C  
ATOM    999  O   GLY    72      17.323   0.545 -15.474  1.00  0.00           O  
ATOM   1000  N   ALA    73      15.831   1.224 -13.997  1.00  0.00           N  
ATOM   1001  H   ALA    73      15.108   1.874 -13.721  1.00  0.00           H  
ATOM   1002  CA  ALA    73      16.084   0.240 -12.921  1.00  0.00           C  
ATOM   1003  HA  ALA    73      17.149   0.187 -12.696  1.00  0.00           H  
ATOM   1004  CB  ALA    73      15.393   0.607 -11.610  1.00  0.00           C  
ATOM   1005  HB1 ALA    73      15.688  -0.006 -10.758  1.00  0.00           H  
ATOM   1006  HB2 ALA    73      15.627   1.651 -11.402  1.00  0.00           H  
ATOM   1007  HB3 ALA    73      14.313   0.525 -11.732  1.00  0.00           H  
ATOM   1008  C   ALA    73      15.594  -1.151 -13.327  1.00  0.00           C  
ATOM   1009  O   ALA    73      14.764  -1.272 -14.275  1.00  0.00           O  
ATOM   1010  N   ALA    74      16.155  -2.147 -12.705  1.00  0.00           N  
ATOM   1011  H   ALA    74      16.974  -1.894 -12.170  1.00  0.00           H  
ATOM   1012  CA  ALA    74      15.669  -3.534 -12.893  1.00  0.00           C  
ATOM   1013  HA  ALA    74      15.208  -3.788 -13.848  1.00  0.00           H  
ATOM   1014  CB  ALA    74      16.747  -4.517 -12.767  1.00  0.00           C  
ATOM   1015  HB1 ALA    74      16.282  -5.479 -12.983  1.00  0.00           H  
ATOM   1016  HB2 ALA    74      17.618  -4.350 -13.401  1.00  0.00           H  
ATOM   1017  HB3 ALA    74      17.249  -4.438 -11.803  1.00  0.00           H  
ATOM   1018  C   ALA    74      14.451  -3.810 -12.027  1.00  0.00           C  
ATOM   1019  O   ALA    74      14.538  -3.537 -10.790  1.00  0.00           O  
ATOM   1020  N   THR    75      13.342  -4.255 -12.635  1.00  0.00           N  
ATOM   1021  H   THR    75      13.472  -4.355 -13.632  1.00  0.00           H  
ATOM   1022  CA  THR    75      12.134  -4.781 -11.895  1.00  0.00           C  
ATOM   1023  HA  THR    75      12.138  -4.307 -10.914  1.00  0.00           H  
ATOM   1024  CB  THR    75      10.834  -4.268 -12.434  1.00  0.00           C  
ATOM   1025  HB  THR    75      10.034  -4.406 -11.707  1.00  0.00           H  
ATOM   1026  CG2 THR    75      10.811  -2.781 -12.804  1.00  0.00           C  
ATOM   1027 HG21 THR    75       9.818  -2.634 -13.227  1.00  0.00           H  
ATOM   1028 HG22 THR    75      10.880  -2.129 -11.933  1.00  0.00           H  
ATOM   1029 HG23 THR    75      11.545  -2.515 -13.565  1.00  0.00           H  
ATOM   1030  OG1 THR    75      10.434  -4.957 -13.580  1.00  0.00           O  
ATOM   1031  HG1 THR    75      10.834  -4.616 -14.384  1.00  0.00           H  
ATOM   1032  C   THR    75      12.089  -6.270 -11.801  1.00  0.00           C  
ATOM   1033  O   THR    75      12.596  -7.004 -12.696  1.00  0.00           O  
ATOM   1034  N   VAL    76      11.420  -6.740 -10.760  1.00  0.00           N  
ATOM   1035  H   VAL    76      11.045  -6.089 -10.084  1.00  0.00           H  
ATOM   1036  CA  VAL    76      11.220  -8.169 -10.503  1.00  0.00           C  
ATOM   1037  HA  VAL    76      12.198  -8.613 -10.688  1.00  0.00           H  
ATOM   1038  CB  VAL    76      10.795  -8.512  -9.023  1.00  0.00           C  
ATOM   1039  HB  VAL    76       9.886  -7.974  -8.751  1.00  0.00           H  
ATOM   1040  CG1 VAL    76      10.450 -10.005  -8.899  1.00  0.00           C  
ATOM   1041 HG11 VAL    76       9.646 -10.419  -9.509  1.00  0.00           H  
ATOM   1042 HG12 VAL    76      10.100 -10.159  -7.879  1.00  0.00           H  
ATOM   1043 HG13 VAL    76      11.304 -10.662  -9.064  1.00  0.00           H  
ATOM   1044  CG2 VAL    76      11.797  -8.201  -7.911  1.00  0.00           C  
ATOM   1045 HG21 VAL    76      11.982  -7.131  -8.012  1.00  0.00           H  
ATOM   1046 HG22 VAL    76      11.328  -8.484  -6.969  1.00  0.00           H  
ATOM   1047 HG23 VAL    76      12.700  -8.807  -7.989  1.00  0.00           H  
ATOM   1048  C   VAL    76      10.283  -8.777 -11.540  1.00  0.00           C  
ATOM   1049  O   VAL    76       9.079  -8.649 -11.449  1.00  0.00           O  
ATOM   1050  N   ASN    77      10.993  -9.417 -12.474  1.00  0.00           N  
ATOM   1051  H   ASN    77      11.979  -9.483 -12.269  1.00  0.00           H  
ATOM   1052  CA  ASN    77      10.484 -10.132 -13.628  1.00  0.00           C  
ATOM   1053  HA  ASN    77       9.537  -9.711 -13.965  1.00  0.00           H  
ATOM   1054  CB  ASN    77      11.473  -9.926 -14.789  1.00  0.00           C  
ATOM   1055  HB2 ASN    77      12.505 -10.156 -14.525  1.00  0.00           H  
ATOM   1056  HB3 ASN    77      11.225 -10.635 -15.579  1.00  0.00           H  
ATOM   1057  CG  ASN    77      11.368  -8.534 -15.393  1.00  0.00           C  
ATOM   1058  OD1 ASN    77      12.412  -7.982 -15.627  1.00  0.00           O  
ATOM   1059  ND2 ASN    77      10.205  -7.968 -15.676  1.00  0.00           N  
ATOM   1060 HD21 ASN    77       9.336  -8.474 -15.769  1.00  0.00           H  
ATOM   1061 HD22 ASN    77      10.239  -7.026 -16.041  1.00  0.00           H  
ATOM   1062  C   ASN    77      10.191 -11.630 -13.305  1.00  0.00           C  
ATOM   1063  O   ASN    77       9.445 -12.153 -14.039  1.00  0.00           O  
ATOM   1064  N   SER    78      10.742 -12.197 -12.286  1.00  0.00           N  
ATOM   1065  H   SER    78      11.508 -11.774 -11.782  1.00  0.00           H  
ATOM   1066  CA  SER    78      10.481 -13.603 -12.052  1.00  0.00           C  
ATOM   1067  HA  SER    78       9.455 -13.843 -12.332  1.00  0.00           H  
ATOM   1068  CB  SER    78      11.409 -14.460 -12.950  1.00  0.00           C  
ATOM   1069  HB2 SER    78      11.277 -15.487 -12.610  1.00  0.00           H  
ATOM   1070  HB3 SER    78      11.199 -14.272 -14.003  1.00  0.00           H  
ATOM   1071  OG  SER    78      12.720 -14.158 -12.680  1.00  0.00           O  
ATOM   1072  HG  SER    78      13.177 -14.989 -12.532  1.00  0.00           H  
ATOM   1073  C   SER    78      10.737 -13.952 -10.633  1.00  0.00           C  
ATOM   1074  O   SER    78      11.841 -13.782 -10.070  1.00  0.00           O  
ATOM   1075  N   PRO    79       9.809 -14.681  -9.925  1.00  0.00           N  
ATOM   1076  CD  PRO    79       8.460 -15.083 -10.435  1.00  0.00           C  
ATOM   1077  HD2 PRO    79       7.897 -14.192 -10.715  1.00  0.00           H  
ATOM   1078  HD3 PRO    79       8.600 -15.689 -11.330  1.00  0.00           H  
ATOM   1079  CG  PRO    79       7.807 -15.913  -9.362  1.00  0.00           C  
ATOM   1080  HG2 PRO    79       8.191 -16.924  -9.501  1.00  0.00           H  
ATOM   1081  HG3 PRO    79       6.718 -15.930  -9.405  1.00  0.00           H  
ATOM   1082  CB  PRO    79       8.391 -15.355  -8.057  1.00  0.00           C  
ATOM   1083  HB2 PRO    79       8.545 -16.190  -7.374  1.00  0.00           H  
ATOM   1084  HB3 PRO    79       7.865 -14.492  -7.650  1.00  0.00           H  
ATOM   1085  CA  PRO    79       9.767 -14.882  -8.464  1.00  0.00           C  
ATOM   1086  HA  PRO    79       9.976 -13.923  -7.991  1.00  0.00           H  
ATOM   1087  C   PRO    79      10.841 -15.870  -8.012  1.00  0.00           C  
ATOM   1088  O   PRO    79      11.427 -15.539  -7.005  1.00  0.00           O  
ATOM   1089  N   GLY    80      11.310 -16.858  -8.810  1.00  0.00           N  
ATOM   1090  H   GLY    80      10.662 -17.135  -9.533  1.00  0.00           H  
ATOM   1091  CA  GLY    80      12.408 -17.780  -8.472  1.00  0.00           C  
ATOM   1092  HA2 GLY    80      12.632 -18.245  -9.432  1.00  0.00           H  
ATOM   1093  HA3 GLY    80      12.126 -18.428  -7.642  1.00  0.00           H  
ATOM   1094  C   GLY    80      13.730 -17.058  -8.066  1.00  0.00           C  
ATOM   1095  O   GLY    80      14.459 -17.689  -7.257  1.00  0.00           O  
ATOM   1096  N   ALA    81      13.921 -15.832  -8.476  1.00  0.00           N  
ATOM   1097  H   ALA    81      13.252 -15.387  -9.088  1.00  0.00           H  
ATOM   1098  CA  ALA    81      15.103 -14.960  -8.230  1.00  0.00           C  
ATOM   1099  HA  ALA    81      16.020 -15.548  -8.278  1.00  0.00           H  
ATOM   1100  CB  ALA    81      15.157 -14.024  -9.438  1.00  0.00           C  
ATOM   1101  HB1 ALA    81      14.408 -13.233  -9.418  1.00  0.00           H  
ATOM   1102  HB2 ALA    81      16.091 -13.469  -9.528  1.00  0.00           H  
ATOM   1103  HB3 ALA    81      15.159 -14.543 -10.396  1.00  0.00           H  
ATOM   1104  C   ALA    81      15.131 -14.201  -6.898  1.00  0.00           C  
ATOM   1105  O   ALA    81      16.201 -13.779  -6.466  1.00  0.00           O  
ATOM   1106  N   VAL    82      13.975 -14.072  -6.220  1.00  0.00           N  
ATOM   1107  H   VAL    82      13.124 -14.330  -6.699  1.00  0.00           H  
ATOM   1108  CA  VAL    82      13.902 -13.498  -4.830  1.00  0.00           C  
ATOM   1109  HA  VAL    82      14.415 -12.537  -4.838  1.00  0.00           H  
ATOM   1110  CB  VAL    82      12.421 -13.260  -4.598  1.00  0.00           C  
ATOM   1111  HB  VAL    82      11.803 -14.102  -4.911  1.00  0.00           H  
ATOM   1112  CG1 VAL    82      12.095 -12.999  -3.083  1.00  0.00           C  
ATOM   1113 HG11 VAL    82      12.096 -13.983  -2.613  1.00  0.00           H  
ATOM   1114 HG12 VAL    82      11.096 -12.567  -3.010  1.00  0.00           H  
ATOM   1115 HG13 VAL    82      12.905 -12.365  -2.725  1.00  0.00           H  
ATOM   1116  CG2 VAL    82      11.933 -11.973  -5.368  1.00  0.00           C  
ATOM   1117 HG21 VAL    82      12.068 -12.013  -6.449  1.00  0.00           H  
ATOM   1118 HG22 VAL    82      12.436 -11.130  -4.894  1.00  0.00           H  
ATOM   1119 HG23 VAL    82      10.855 -11.829  -5.305  1.00  0.00           H  
ATOM   1120  C   VAL    82      14.688 -14.264  -3.721  1.00  0.00           C  
ATOM   1121  O   VAL    82      15.355 -13.711  -2.857  1.00  0.00           O  
ATOM   1122  N   LYS    83      14.786 -15.563  -4.004  1.00  0.00           N  
ATOM   1123  H   LYS    83      14.007 -15.945  -4.521  1.00  0.00           H  
ATOM   1124  CA  LYS    83      15.691 -16.368  -3.312  1.00  0.00           C  
ATOM   1125  HA  LYS    83      15.392 -16.415  -2.265  1.00  0.00           H  
ATOM   1126  CB  LYS    83      15.494 -17.771  -3.927  1.00  0.00           C  
ATOM   1127  HB2 LYS    83      15.639 -17.640  -4.999  1.00  0.00           H  
ATOM   1128  HB3 LYS    83      16.298 -18.445  -3.635  1.00  0.00           H  
ATOM   1129  CG  LYS    83      14.222 -18.503  -3.597  1.00  0.00           C  
ATOM   1130  HG2 LYS    83      14.189 -18.674  -2.521  1.00  0.00           H  
ATOM   1131  HG3 LYS    83      13.318 -17.984  -3.913  1.00  0.00           H  
ATOM   1132  CD  LYS    83      14.236 -19.865  -4.330  1.00  0.00           C  
ATOM   1133  HD2 LYS    83      14.802 -19.777  -5.257  1.00  0.00           H  
ATOM   1134  HD3 LYS    83      13.252 -20.242  -4.608  1.00  0.00           H  
ATOM   1135  CE  LYS    83      14.848 -20.885  -3.374  1.00  0.00           C  
ATOM   1136  HE2 LYS    83      15.817 -20.471  -3.094  1.00  0.00           H  
ATOM   1137  HE3 LYS    83      14.258 -20.785  -2.464  1.00  0.00           H  
ATOM   1138  NZ  LYS    83      14.922 -22.243  -3.931  1.00  0.00           N  
ATOM   1139  HZ1 LYS    83      15.539 -22.249  -4.730  1.00  0.00           H  
ATOM   1140  HZ2 LYS    83      15.229 -22.974  -3.304  1.00  0.00           H  
ATOM   1141  HZ3 LYS    83      14.028 -22.540  -4.296  1.00  0.00           H  
ATOM   1142  C   LYS    83      17.198 -15.973  -3.346  1.00  0.00           C  
ATOM   1143  O   LYS    83      18.006 -16.439  -2.558  1.00  0.00           O  
ATOM   1144  N   SER    84      17.604 -15.202  -4.357  1.00  0.00           N  
ATOM   1145  H   SER    84      16.844 -14.800  -4.885  1.00  0.00           H  
ATOM   1146  CA  SER    84      19.000 -14.658  -4.379  1.00  0.00           C  
ATOM   1147  HA  SER    84      19.627 -15.374  -3.848  1.00  0.00           H  
ATOM   1148  CB  SER    84      19.463 -14.534  -5.791  1.00  0.00           C  
ATOM   1149  HB2 SER    84      19.143 -15.418  -6.343  1.00  0.00           H  
ATOM   1150  HB3 SER    84      20.542 -14.408  -5.889  1.00  0.00           H  
ATOM   1151  OG  SER    84      18.861 -13.401  -6.338  1.00  0.00           O  
ATOM   1152  HG  SER    84      18.033 -13.698  -6.723  1.00  0.00           H  
ATOM   1153  C   SER    84      19.178 -13.365  -3.622  1.00  0.00           C  
ATOM   1154  O   SER    84      20.307 -12.931  -3.345  1.00  0.00           O  
ATOM   1155  N   GLY    85      18.007 -12.815  -3.187  1.00  0.00           N  
ATOM   1156  H   GLY    85      17.105 -13.270  -3.222  1.00  0.00           H  
ATOM   1157  CA  GLY    85      17.925 -11.498  -2.520  1.00  0.00           C  
ATOM   1158  HA2 GLY    85      16.903 -11.464  -2.142  1.00  0.00           H  
ATOM   1159  HA3 GLY    85      18.575 -11.564  -1.648  1.00  0.00           H  
ATOM   1160  C   GLY    85      18.217 -10.259  -3.397  1.00  0.00           C  
ATOM   1161  O   GLY    85      18.571  -9.234  -2.884  1.00  0.00           O  
ATOM   1162  N   GLU    86      18.293 -10.213  -4.721  1.00  0.00           N  
ATOM   1163  H   GLU    86      18.118 -11.052  -5.256  1.00  0.00           H  
ATOM   1164  CA  GLU    86      18.918  -9.138  -5.459  1.00  0.00           C  
ATOM   1165  HA  GLU    86      19.785  -8.824  -4.878  1.00  0.00           H  
ATOM   1166  CB  GLU    86      19.321  -9.654  -6.812  1.00  0.00           C  
ATOM   1167  HB2 GLU    86      19.985  -8.996  -7.371  1.00  0.00           H  
ATOM   1168  HB3 GLU    86      19.874 -10.572  -6.613  1.00  0.00           H  
ATOM   1169  CG  GLU    86      18.162  -9.969  -7.813  1.00  0.00           C  
ATOM   1170  HG2 GLU    86      17.598  -9.053  -7.988  1.00  0.00           H  
ATOM   1171  HG3 GLU    86      17.603 -10.816  -7.416  1.00  0.00           H  
ATOM   1172  CD  GLU    86      18.676 -10.474  -9.170  1.00  0.00           C  
ATOM   1173  OE1 GLU    86      19.789 -10.958  -9.287  1.00  0.00           O  
ATOM   1174  OE2 GLU    86      18.014 -10.307 -10.219  1.00  0.00           O  
ATOM   1175  C   GLU    86      18.049  -7.910  -5.484  1.00  0.00           C  
ATOM   1176  O   GLU    86      16.794  -8.002  -5.544  1.00  0.00           O  
ATOM   1177  N   ARG    87      18.664  -6.713  -5.659  1.00  0.00           N  
ATOM   1178  H   ARG    87      19.671  -6.782  -5.707  1.00  0.00           H  
ATOM   1179  CA  ARG    87      17.950  -5.418  -5.608  1.00  0.00           C  
ATOM   1180  HA  ARG    87      17.163  -5.550  -4.866  1.00  0.00           H  
ATOM   1181  CB  ARG    87      18.986  -4.293  -5.138  1.00  0.00           C  
ATOM   1182  HB2 ARG    87      19.743  -4.128  -5.905  1.00  0.00           H  
ATOM   1183  HB3 ARG    87      19.497  -4.723  -4.277  1.00  0.00           H  
ATOM   1184  CG  ARG    87      18.362  -2.984  -4.683  1.00  0.00           C  
ATOM   1185  HG2 ARG    87      17.677  -2.554  -5.413  1.00  0.00           H  
ATOM   1186  HG3 ARG    87      17.669  -3.258  -3.887  1.00  0.00           H  
ATOM   1187  CD  ARG    87      19.366  -1.826  -4.221  1.00  0.00           C  
ATOM   1188  HD2 ARG    87      20.165  -2.246  -3.611  1.00  0.00           H  
ATOM   1189  HD3 ARG    87      19.967  -1.400  -5.024  1.00  0.00           H  
ATOM   1190  NE  ARG    87      18.752  -0.878  -3.316  1.00  0.00           N  
ATOM   1191  HE  ARG    87      18.490  -1.215  -2.400  1.00  0.00           H  
ATOM   1192  CZ  ARG    87      18.355   0.321  -3.604  1.00  0.00           C  
ATOM   1193  NH1 ARG    87      18.569   0.965  -4.653  1.00  0.00           N  
ATOM   1194 HH11 ARG    87      19.147   0.513  -5.347  1.00  0.00           H  
ATOM   1195 HH12 ARG    87      18.372   1.955  -4.686  1.00  0.00           H  
ATOM   1196  NH2 ARG    87      17.627   0.845  -2.626  1.00  0.00           N  
ATOM   1197 HH21 ARG    87      17.543   0.339  -1.756  1.00  0.00           H  
ATOM   1198 HH22 ARG    87      17.308   1.792  -2.776  1.00  0.00           H  
ATOM   1199  C   ARG    87      17.249  -5.125  -6.976  1.00  0.00           C  
ATOM   1200  O   ARG    87      17.821  -4.533  -7.866  1.00  0.00           O  
ATOM   1201  N   ARG    88      15.928  -5.458  -7.030  1.00  0.00           N  
ATOM   1202  H   ARG    88      15.583  -6.047  -6.285  1.00  0.00           H  
ATOM   1203  CA  ARG    88      15.022  -5.005  -8.054  1.00  0.00           C  
ATOM   1204  HA  ARG    88      15.503  -4.194  -8.600  1.00  0.00           H  
ATOM   1205  CB  ARG    88      14.735  -6.230  -8.970  1.00  0.00           C  
ATOM   1206  HB2 ARG    88      13.956  -5.982  -9.691  1.00  0.00           H  
ATOM   1207  HB3 ARG    88      14.301  -7.079  -8.441  1.00  0.00           H  
ATOM   1208  CG  ARG    88      15.912  -6.698  -9.847  1.00  0.00           C  
ATOM   1209  HG2 ARG    88      16.286  -5.773 -10.284  1.00  0.00           H  
ATOM   1210  HG3 ARG    88      16.714  -7.121  -9.242  1.00  0.00           H  
ATOM   1211  CD  ARG    88      15.400  -7.759 -10.884  1.00  0.00           C  
ATOM   1212  HD2 ARG    88      15.291  -8.726 -10.392  1.00  0.00           H  
ATOM   1213  HD3 ARG    88      14.453  -7.480 -11.348  1.00  0.00           H  
ATOM   1214  NE  ARG    88      16.379  -8.022 -11.949  1.00  0.00           N  
ATOM   1215  HE  ARG    88      17.282  -8.367 -11.654  1.00  0.00           H  
ATOM   1216  CZ  ARG    88      16.124  -8.389 -13.174  1.00  0.00           C  
ATOM   1217  NH1 ARG    88      17.038  -8.923 -13.944  1.00  0.00           N  
ATOM   1218 HH11 ARG    88      17.982  -8.899 -13.586  1.00  0.00           H  
ATOM   1219 HH12 ARG    88      16.965  -8.991 -14.949  1.00  0.00           H  
ATOM   1220  NH2 ARG    88      14.990  -8.043 -13.767  1.00  0.00           N  
ATOM   1221 HH21 ARG    88      14.191  -7.596 -13.340  1.00  0.00           H  
ATOM   1222 HH22 ARG    88      14.941  -7.934 -14.770  1.00  0.00           H  
ATOM   1223  C   ARG    88      13.763  -4.533  -7.515  1.00  0.00           C  
ATOM   1224  O   ARG    88      13.100  -5.121  -6.657  1.00  0.00           O  
ATOM   1225  N   ALA    89      13.327  -3.432  -8.060  1.00  0.00           N  
ATOM   1226  H   ALA    89      13.983  -3.070  -8.737  1.00  0.00           H  
ATOM   1227  CA  ALA    89      12.082  -2.796  -7.676  1.00  0.00           C  
ATOM   1228  HA  ALA    89      12.171  -2.542  -6.619  1.00  0.00           H  
ATOM   1229  CB  ALA    89      11.917  -1.455  -8.371  1.00  0.00           C  
ATOM   1230  HB1 ALA    89      11.129  -0.878  -7.887  1.00  0.00           H  
ATOM   1231  HB2 ALA    89      12.905  -0.998  -8.324  1.00  0.00           H  
ATOM   1232  HB3 ALA    89      11.690  -1.764  -9.391  1.00  0.00           H  
ATOM   1233  C   ALA    89      10.816  -3.668  -8.026  1.00  0.00           C  
ATOM   1234  O   ALA    89      10.929  -4.591  -8.870  1.00  0.00           O  
ATOM   1235  N   ARG    90       9.591  -3.459  -7.576  1.00  0.00           N  
ATOM   1236  H   ARG    90       9.489  -2.719  -6.897  1.00  0.00           H  
ATOM   1237  CA  ARG    90       8.356  -4.114  -8.073  1.00  0.00           C  
ATOM   1238  HA  ARG    90       8.529  -5.157  -8.335  1.00  0.00           H  
ATOM   1239  CB  ARG    90       7.171  -4.056  -7.099  1.00  0.00           C  
ATOM   1240  HB2 ARG    90       6.779  -3.041  -7.030  1.00  0.00           H  
ATOM   1241  HB3 ARG    90       6.314  -4.592  -7.508  1.00  0.00           H  
ATOM   1242  CG  ARG    90       7.536  -4.515  -5.769  1.00  0.00           C  
ATOM   1243  HG2 ARG    90       8.115  -5.426  -5.919  1.00  0.00           H  
ATOM   1244  HG3 ARG    90       8.129  -3.747  -5.273  1.00  0.00           H  
ATOM   1245  CD  ARG    90       6.242  -4.786  -5.042  1.00  0.00           C  
ATOM   1246  HD2 ARG    90       5.694  -3.856  -4.891  1.00  0.00           H  
ATOM   1247  HD3 ARG    90       5.556  -5.444  -5.575  1.00  0.00           H  
ATOM   1248  NE  ARG    90       6.470  -5.408  -3.725  1.00  0.00           N  
ATOM   1249  HE  ARG    90       7.440  -5.508  -3.459  1.00  0.00           H  
ATOM   1250  CZ  ARG    90       5.549  -5.601  -2.750  1.00  0.00           C  
ATOM   1251  NH1 ARG    90       4.314  -5.458  -2.981  1.00  0.00           N  
ATOM   1252 HH11 ARG    90       4.035  -5.468  -3.952  1.00  0.00           H  
ATOM   1253 HH12 ARG    90       3.764  -5.944  -2.287  1.00  0.00           H  
ATOM   1254  NH2 ARG    90       5.887  -5.831  -1.497  1.00  0.00           N  
ATOM   1255 HH21 ARG    90       6.834  -5.882  -1.151  1.00  0.00           H  
ATOM   1256 HH22 ARG    90       5.142  -5.844  -0.815  1.00  0.00           H  
ATOM   1257  C   ARG    90       7.978  -3.498  -9.402  1.00  0.00           C  
ATOM   1258  O   ARG    90       8.096  -2.275  -9.386  1.00  0.00           O  
ATOM   1259  N   PRO    91       7.365  -4.344 -10.320  1.00  0.00           N  
ATOM   1260  CD  PRO    91       7.113  -5.793 -10.280  1.00  0.00           C  
ATOM   1261  HD2 PRO    91       6.656  -6.027  -9.319  1.00  0.00           H  
ATOM   1262  HD3 PRO    91       8.101  -6.253 -10.294  1.00  0.00           H  
ATOM   1263  CG  PRO    91       6.295  -6.105 -11.499  1.00  0.00           C  
ATOM   1264  HG2 PRO    91       5.635  -6.900 -11.150  1.00  0.00           H  
ATOM   1265  HG3 PRO    91       6.981  -6.455 -12.271  1.00  0.00           H  
ATOM   1266  CB  PRO    91       5.580  -4.823 -11.863  1.00  0.00           C  
ATOM   1267  HB2 PRO    91       4.614  -4.830 -11.357  1.00  0.00           H  
ATOM   1268  HB3 PRO    91       5.436  -4.681 -12.934  1.00  0.00           H  
ATOM   1269  CA  PRO    91       6.576  -3.679 -11.332  1.00  0.00           C  
ATOM   1270  HA  PRO    91       7.246  -3.357 -12.129  1.00  0.00           H  
ATOM   1271  C   PRO    91       5.696  -2.510 -10.888  1.00  0.00           C  
ATOM   1272  O   PRO    91       4.959  -2.671  -9.932  1.00  0.00           O  
ATOM   1273  N   GLY    92       5.760  -1.377 -11.569  1.00  0.00           N  
ATOM   1274  H   GLY    92       6.357  -1.329 -12.382  1.00  0.00           H  
ATOM   1275  CA  GLY    92       5.066  -0.106 -11.280  1.00  0.00           C  
ATOM   1276  HA2 GLY    92       5.056   0.386 -12.252  1.00  0.00           H  
ATOM   1277  HA3 GLY    92       4.028  -0.233 -10.973  1.00  0.00           H  
ATOM   1278  C   GLY    92       5.660   0.772 -10.168  1.00  0.00           C  
ATOM   1279  O   GLY    92       4.996   1.752  -9.821  1.00  0.00           O  
ATOM   1280  N   THR    93       6.799   0.371  -9.623  1.00  0.00           N  
ATOM   1281  H   THR    93       7.325  -0.395 -10.019  1.00  0.00           H  
ATOM   1282  CA  THR    93       7.472   1.110  -8.510  1.00  0.00           C  
ATOM   1283  HA  THR    93       6.950   2.065  -8.466  1.00  0.00           H  
ATOM   1284  CB  THR    93       7.377   0.433  -7.075  1.00  0.00           C  
ATOM   1285  HB  THR    93       7.962   1.055  -6.398  1.00  0.00           H  
ATOM   1286  CG2 THR    93       5.951   0.336  -6.573  1.00  0.00           C  
ATOM   1287 HG21 THR    93       6.055  -0.119  -5.588  1.00  0.00           H  
ATOM   1288 HG22 THR    93       5.363  -0.392  -7.132  1.00  0.00           H  
ATOM   1289 HG23 THR    93       5.448   1.299  -6.489  1.00  0.00           H  
ATOM   1290  OG1 THR    93       7.959  -0.786  -7.094  1.00  0.00           O  
ATOM   1291  HG1 THR    93       7.684  -1.293  -7.861  1.00  0.00           H  
ATOM   1292  C   THR    93       8.976   1.355  -8.756  1.00  0.00           C  
ATOM   1293  O   THR    93       9.637   0.661  -9.554  1.00  0.00           O  
ATOM   1294  N   TYR    94       9.557   2.371  -8.076  1.00  0.00           N  
ATOM   1295  H   TYR    94       8.900   2.948  -7.570  1.00  0.00           H  
ATOM   1296  CA  TYR    94      10.980   2.732  -8.008  1.00  0.00           C  
ATOM   1297  HA  TYR    94      11.502   1.915  -8.508  1.00  0.00           H  
ATOM   1298  CB  TYR    94      11.287   3.944  -8.896  1.00  0.00           C  
ATOM   1299  HB2 TYR    94      10.892   3.811  -9.903  1.00  0.00           H  
ATOM   1300  HB3 TYR    94      12.363   4.123  -8.889  1.00  0.00           H  
ATOM   1301  CG  TYR    94      10.661   5.222  -8.338  1.00  0.00           C  
ATOM   1302  CD1 TYR    94      11.247   5.928  -7.303  1.00  0.00           C  
ATOM   1303  HD1 TYR    94      12.195   5.598  -6.904  1.00  0.00           H  
ATOM   1304  CE1 TYR    94      10.581   7.052  -6.731  1.00  0.00           C  
ATOM   1305  HE1 TYR    94      10.969   7.602  -5.887  1.00  0.00           H  
ATOM   1306  CZ  TYR    94       9.268   7.301  -7.210  1.00  0.00           C  
ATOM   1307  OH  TYR    94       8.415   8.037  -6.423  1.00  0.00           O  
ATOM   1308  HH  TYR    94       8.221   7.544  -5.622  1.00  0.00           H  
ATOM   1309  CE2 TYR    94       8.688   6.675  -8.372  1.00  0.00           C  
ATOM   1310  HE2 TYR    94       7.684   6.919  -8.688  1.00  0.00           H  
ATOM   1311  CD2 TYR    94       9.457   5.630  -8.945  1.00  0.00           C  
ATOM   1312  HD2 TYR    94       9.089   4.986  -9.730  1.00  0.00           H  
ATOM   1313  C   TYR    94      11.576   2.662  -6.603  1.00  0.00           C  
ATOM   1314  O   TYR    94      10.873   2.993  -5.652  1.00  0.00           O  
ATOM   1315  N   LEU    95      12.810   2.273  -6.472  1.00  0.00           N  
ATOM   1316  H   LEU    95      13.365   2.164  -7.309  1.00  0.00           H  
ATOM   1317  CA  LEU    95      13.673   2.313  -5.243  1.00  0.00           C  
ATOM   1318  HA  LEU    95      13.053   1.878  -4.459  1.00  0.00           H  
ATOM   1319  CB  LEU    95      14.854   1.392  -5.540  1.00  0.00           C  
ATOM   1320  HB2 LEU    95      15.601   1.626  -4.781  1.00  0.00           H  
ATOM   1321  HB3 LEU    95      15.256   1.582  -6.535  1.00  0.00           H  
ATOM   1322  CG  LEU    95      14.498  -0.137  -5.496  1.00  0.00           C  
ATOM   1323  HG  LEU    95      13.437  -0.260  -5.713  1.00  0.00           H  
ATOM   1324  CD1 LEU    95      15.162  -1.096  -6.498  1.00  0.00           C  
ATOM   1325 HD11 LEU    95      14.995  -0.690  -7.496  1.00  0.00           H  
ATOM   1326 HD12 LEU    95      16.241  -1.139  -6.351  1.00  0.00           H  
ATOM   1327 HD13 LEU    95      14.811  -2.116  -6.347  1.00  0.00           H  
ATOM   1328  CD2 LEU    95      14.679  -0.706  -4.040  1.00  0.00           C  
ATOM   1329 HD21 LEU    95      14.443  -1.757  -3.874  1.00  0.00           H  
ATOM   1330 HD22 LEU    95      13.985  -0.173  -3.391  1.00  0.00           H  
ATOM   1331 HD23 LEU    95      15.745  -0.501  -3.949  1.00  0.00           H  
ATOM   1332  C   LEU    95      14.146   3.717  -4.853  1.00  0.00           C  
ATOM   1333  O   LEU    95      14.627   4.445  -5.731  1.00  0.00           O  
ATOM   1334  N   LEU    96      13.961   4.202  -3.570  1.00  0.00           N  
ATOM   1335  H   LEU    96      13.539   3.613  -2.866  1.00  0.00           H  
ATOM   1336  CA  LEU    96      14.877   5.236  -3.112  1.00  0.00           C  
ATOM   1337  HA  LEU    96      14.805   6.071  -3.809  1.00  0.00           H  
ATOM   1338  CB  LEU    96      14.489   5.768  -1.734  1.00  0.00           C  
ATOM   1339  HB2 LEU    96      14.368   4.926  -1.053  1.00  0.00           H  
ATOM   1340  HB3 LEU    96      15.173   6.555  -1.418  1.00  0.00           H  
ATOM   1341  CG  LEU    96      13.117   6.540  -1.662  1.00  0.00           C  
ATOM   1342  HG  LEU    96      12.287   5.931  -2.021  1.00  0.00           H  
ATOM   1343  CD1 LEU    96      12.640   6.553  -0.179  1.00  0.00           C  
ATOM   1344 HD11 LEU    96      12.308   5.526  -0.030  1.00  0.00           H  
ATOM   1345 HD12 LEU    96      13.415   6.822   0.540  1.00  0.00           H  
ATOM   1346 HD13 LEU    96      11.813   7.261  -0.126  1.00  0.00           H  
ATOM   1347  CD2 LEU    96      13.067   7.924  -2.338  1.00  0.00           C  
ATOM   1348 HD21 LEU    96      13.133   7.919  -3.426  1.00  0.00           H  
ATOM   1349 HD22 LEU    96      12.104   8.401  -2.161  1.00  0.00           H  
ATOM   1350 HD23 LEU    96      13.824   8.558  -1.875  1.00  0.00           H  
ATOM   1351  C   LEU    96      16.379   4.695  -3.272  1.00  0.00           C  
ATOM   1352  O   LEU    96      16.840   3.689  -2.654  1.00  0.00           O  
ATOM   1353  N   GLN    97      17.198   5.449  -3.981  1.00  0.00           N  
ATOM   1354  H   GLN    97      16.874   6.303  -4.413  1.00  0.00           H  
ATOM   1355  CA  GLN    97      18.603   5.073  -4.263  1.00  0.00           C  
ATOM   1356  HA  GLN    97      18.669   3.993  -4.397  1.00  0.00           H  
ATOM   1357  CB  GLN    97      18.950   5.522  -5.662  1.00  0.00           C  
ATOM   1358  HB2 GLN    97      19.201   6.581  -5.609  1.00  0.00           H  
ATOM   1359  HB3 GLN    97      19.858   4.983  -5.934  1.00  0.00           H  
ATOM   1360  CG  GLN    97      17.922   5.362  -6.792  1.00  0.00           C  
ATOM   1361  HG2 GLN    97      16.904   5.744  -6.725  1.00  0.00           H  
ATOM   1362  HG3 GLN    97      18.315   5.782  -7.718  1.00  0.00           H  
ATOM   1363  CD  GLN    97      17.621   3.872  -7.076  1.00  0.00           C  
ATOM   1364  OE1 GLN    97      17.809   2.961  -6.334  1.00  0.00           O  
ATOM   1365  NE2 GLN    97      17.058   3.493  -8.231  1.00  0.00           N  
ATOM   1366 HE21 GLN    97      16.838   4.121  -8.990  1.00  0.00           H  
ATOM   1367 HE22 GLN    97      16.833   2.511  -8.313  1.00  0.00           H  
ATOM   1368  C   GLN    97      19.697   5.536  -3.247  1.00  0.00           C  
ATOM   1369  O   GLN    97      20.863   5.151  -3.366  1.00  0.00           O  
ATOM   1370  N   ASP    98      19.286   6.416  -2.288  1.00  0.00           N  
ATOM   1371  H   ASP    98      18.328   6.733  -2.337  1.00  0.00           H  
ATOM   1372  CA  ASP    98      20.113   6.853  -1.231  1.00  0.00           C  
ATOM   1373  HA  ASP    98      20.673   5.989  -0.874  1.00  0.00           H  
ATOM   1374  CB  ASP    98      20.978   8.064  -1.670  1.00  0.00           C  
ATOM   1375  HB2 ASP    98      20.257   8.882  -1.704  1.00  0.00           H  
ATOM   1376  HB3 ASP    98      21.324   7.832  -2.677  1.00  0.00           H  
ATOM   1377  CG  ASP    98      22.159   8.315  -0.752  1.00  0.00           C  
ATOM   1378  OD1 ASP    98      22.754   9.427  -0.790  1.00  0.00           O  
ATOM   1379  OD2 ASP    98      22.569   7.415  -0.038  1.00  0.00           O  
ATOM   1380  C   ASP    98      19.198   7.346  -0.078  1.00  0.00           C  
ATOM   1381  O   ASP    98      17.940   7.549  -0.132  1.00  0.00           O  
ATOM   1382  N   GLY    99      19.863   7.338   1.134  1.00  0.00           N  
ATOM   1383  H   GLY    99      20.864   7.213   1.081  1.00  0.00           H  
ATOM   1384  CA  GLY    99      19.190   7.602   2.401  1.00  0.00           C  
ATOM   1385  HA2 GLY    99      19.897   7.914   3.170  1.00  0.00           H  
ATOM   1386  HA3 GLY    99      18.362   8.305   2.311  1.00  0.00           H  
ATOM   1387  C   GLY    99      18.527   6.367   2.902  1.00  0.00           C  
ATOM   1388  O   GLY    99      17.855   6.364   3.912  1.00  0.00           O  
ATOM   1389  N   TYR   100      18.696   5.160   2.247  1.00  0.00           N  
ATOM   1390  H   TYR   100      19.295   5.218   1.436  1.00  0.00           H  
ATOM   1391  CA  TYR   100      17.908   3.933   2.528  1.00  0.00           C  
ATOM   1392  HA  TYR   100      16.923   4.304   2.813  1.00  0.00           H  
ATOM   1393  CB  TYR   100      17.676   3.155   1.247  1.00  0.00           C  
ATOM   1394  HB2 TYR   100      16.939   2.372   1.418  1.00  0.00           H  
ATOM   1395  HB3 TYR   100      17.115   3.759   0.534  1.00  0.00           H  
ATOM   1396  CG  TYR   100      18.871   2.437   0.643  1.00  0.00           C  
ATOM   1397  CD1 TYR   100      19.445   1.251   1.153  1.00  0.00           C  
ATOM   1398  HD1 TYR   100      18.956   0.810   2.009  1.00  0.00           H  
ATOM   1399  CE1 TYR   100      20.522   0.609   0.506  1.00  0.00           C  
ATOM   1400  HE1 TYR   100      21.010  -0.296   0.836  1.00  0.00           H  
ATOM   1401  CZ  TYR   100      20.994   1.131  -0.709  1.00  0.00           C  
ATOM   1402  OH  TYR   100      22.053   0.598  -1.382  1.00  0.00           O  
ATOM   1403  HH  TYR   100      22.042  -0.353  -1.254  1.00  0.00           H  
ATOM   1404  CE2 TYR   100      20.441   2.364  -1.193  1.00  0.00           C  
ATOM   1405  HE2 TYR   100      20.934   2.838  -2.028  1.00  0.00           H  
ATOM   1406  CD2 TYR   100      19.466   3.003  -0.475  1.00  0.00           C  
ATOM   1407  HD2 TYR   100      19.156   3.945  -0.902  1.00  0.00           H  
ATOM   1408  C   TYR   100      18.375   3.107   3.724  1.00  0.00           C  
ATOM   1409  O   TYR   100      17.514   2.454   4.298  1.00  0.00           O  
ATOM   1410  N   ALA   101      19.658   3.052   4.100  1.00  0.00           N  
ATOM   1411  H   ALA   101      20.382   3.486   3.545  1.00  0.00           H  
ATOM   1412  CA  ALA   101      20.197   2.356   5.286  1.00  0.00           C  
ATOM   1413  HA  ALA   101      19.374   2.385   6.000  1.00  0.00           H  
ATOM   1414  CB  ALA   101      20.592   0.893   4.943  1.00  0.00           C  
ATOM   1415  HB1 ALA   101      21.216   0.416   5.699  1.00  0.00           H  
ATOM   1416  HB2 ALA   101      21.225   0.959   4.059  1.00  0.00           H  
ATOM   1417  HB3 ALA   101      19.698   0.275   4.861  1.00  0.00           H  
ATOM   1418  C   ALA   101      21.402   3.101   5.857  1.00  0.00           C  
ATOM   1419  O   ALA   101      22.199   3.674   5.116  1.00  0.00           O  
ATOM   1420  N   PHE   102      21.631   3.109   7.171  1.00  0.00           N  
ATOM   1421  H   PHE   102      20.981   2.551   7.706  1.00  0.00           H  
ATOM   1422  CA  PHE   102      22.621   3.912   7.996  1.00  0.00           C  
ATOM   1423  HA  PHE   102      23.431   4.278   7.365  1.00  0.00           H  
ATOM   1424  CB  PHE   102      21.886   5.082   8.527  1.00  0.00           C  
ATOM   1425  HB2 PHE   102      22.471   5.508   9.342  1.00  0.00           H  
ATOM   1426  HB3 PHE   102      20.922   4.794   8.946  1.00  0.00           H  
ATOM   1427  CG  PHE   102      21.682   6.205   7.480  1.00  0.00           C  
ATOM   1428  CD1 PHE   102      22.746   7.116   7.176  1.00  0.00           C  
ATOM   1429  HD1 PHE   102      23.744   7.029   7.579  1.00  0.00           H  
ATOM   1430  CE1 PHE   102      22.460   8.239   6.379  1.00  0.00           C  
ATOM   1431  HE1 PHE   102      23.313   8.841   6.102  1.00  0.00           H  
ATOM   1432  CZ  PHE   102      21.243   8.358   5.719  1.00  0.00           C  
ATOM   1433  HZ  PHE   102      21.009   9.190   5.072  1.00  0.00           H  
ATOM   1434  CE2 PHE   102      20.219   7.409   5.983  1.00  0.00           C  
ATOM   1435  HE2 PHE   102      19.250   7.401   5.505  1.00  0.00           H  
ATOM   1436  CD2 PHE   102      20.396   6.363   6.898  1.00  0.00           C  
ATOM   1437  HD2 PHE   102      19.640   5.609   7.062  1.00  0.00           H  
ATOM   1438  C   PHE   102      23.198   3.027   9.066  1.00  0.00           C  
ATOM   1439  O   PHE   102      22.928   1.820   9.117  1.00  0.00           O  
ATOM   1440  N   PRO   103      24.147   3.485   9.927  1.00  0.00           N  
ATOM   1441  CD  PRO   103      24.802   4.745  10.003  1.00  0.00           C  
ATOM   1442  HD2 PRO   103      24.455   5.409  10.795  1.00  0.00           H  
ATOM   1443  HD3 PRO   103      24.698   5.319   9.082  1.00  0.00           H  
ATOM   1444  CG  PRO   103      26.298   4.362  10.227  1.00  0.00           C  
ATOM   1445  HG2 PRO   103      26.903   5.209  10.549  1.00  0.00           H  
ATOM   1446  HG3 PRO   103      26.667   3.988   9.271  1.00  0.00           H  
ATOM   1447  CB  PRO   103      26.326   3.201  11.165  1.00  0.00           C  
ATOM   1448  HB2 PRO   103      27.076   2.428  10.996  1.00  0.00           H  
ATOM   1449  HB3 PRO   103      26.440   3.585  12.179  1.00  0.00           H  
ATOM   1450  CA  PRO   103      24.912   2.580  10.866  1.00  0.00           C  
ATOM   1451  HA  PRO   103      24.993   1.574  10.454  1.00  0.00           H  
ATOM   1452  C   PRO   103      24.228   2.379  12.170  1.00  0.00           C  
ATOM   1453  O   PRO   103      23.532   3.277  12.800  1.00  0.00           O  
ATOM   1454  N   GLY   104      24.300   1.132  12.667  1.00  0.00           N  
ATOM   1455  H   GLY   104      24.815   0.367  12.254  1.00  0.00           H  
ATOM   1456  CA  GLY   104      23.532   0.754  13.849  1.00  0.00           C  
ATOM   1457  HA2 GLY   104      23.972  -0.168  14.228  1.00  0.00           H  
ATOM   1458  HA3 GLY   104      23.742   1.488  14.627  1.00  0.00           H  
ATOM   1459  C   GLY   104      22.015   0.527  13.735  1.00  0.00           C  
ATOM   1460  O   GLY   104      21.399  -0.181  14.564  1.00  0.00           O  
ATOM   1461  N   GLU   105      21.458   0.844  12.519  1.00  0.00           N  
ATOM   1462  H   GLU   105      21.842   1.492  11.845  1.00  0.00           H  
ATOM   1463  CA  GLU   105      20.111   0.347  12.161  1.00  0.00           C  
ATOM   1464  HA  GLU   105      19.685  -0.280  12.945  1.00  0.00           H  
ATOM   1465  CB  GLU   105      19.096   1.544  11.964  1.00  0.00           C  
ATOM   1466  HB2 GLU   105      19.549   2.221  11.241  1.00  0.00           H  
ATOM   1467  HB3 GLU   105      18.131   1.161  11.632  1.00  0.00           H  
ATOM   1468  CG  GLU   105      18.832   2.368  13.266  1.00  0.00           C  
ATOM   1469  HG2 GLU   105      18.639   1.683  14.091  1.00  0.00           H  
ATOM   1470  HG3 GLU   105      17.870   2.869  13.152  1.00  0.00           H  
ATOM   1471  CD  GLU   105      19.822   3.392  13.631  1.00  0.00           C  
ATOM   1472  OE1 GLU   105      20.102   4.272  12.820  1.00  0.00           O  
ATOM   1473  OE2 GLU   105      20.315   3.538  14.801  1.00  0.00           O  
ATOM   1474  C   GLU   105      20.177  -0.596  10.906  1.00  0.00           C  
ATOM   1475  O   GLU   105      21.089  -0.570  10.032  1.00  0.00           O  
ATOM   1476  N   ASP   106      19.043  -1.342  10.706  1.00  0.00           N  
ATOM   1477  H   ASP   106      18.331  -1.415  11.419  1.00  0.00           H  
ATOM   1478  CA  ASP   106      18.869  -2.248   9.513  1.00  0.00           C  
ATOM   1479  HA  ASP   106      19.801  -2.797   9.377  1.00  0.00           H  
ATOM   1480  CB  ASP   106      17.936  -3.389   9.847  1.00  0.00           C  
ATOM   1481  HB2 ASP   106      16.907  -3.051   9.723  1.00  0.00           H  
ATOM   1482  HB3 ASP   106      18.069  -4.169   9.097  1.00  0.00           H  
ATOM   1483  CG  ASP   106      18.080  -4.123  11.135  1.00  0.00           C  
ATOM   1484  OD1 ASP   106      17.046  -4.325  11.818  1.00  0.00           O  
ATOM   1485  OD2 ASP   106      19.177  -4.598  11.539  1.00  0.00           O  
ATOM   1486  C   ASP   106      18.481  -1.434   8.307  1.00  0.00           C  
ATOM   1487  O   ASP   106      18.883  -1.816   7.252  1.00  0.00           O  
ATOM   1488  N   GLY   107      17.714  -0.362   8.511  1.00  0.00           N  
ATOM   1489  H   GLY   107      17.416  -0.228   9.467  1.00  0.00           H  
ATOM   1490  CA  GLY   107      17.251   0.413   7.426  1.00  0.00           C  
ATOM   1491  HA2 GLY   107      18.030   0.616   6.692  1.00  0.00           H  
ATOM   1492  HA3 GLY   107      16.931   1.408   7.734  1.00  0.00           H  
ATOM   1493  C   GLY   107      16.031  -0.211   6.726  1.00  0.00           C  
ATOM   1494  O   GLY   107      15.442  -1.169   7.126  1.00  0.00           O  
ATOM   1495  N   MET   108      15.794   0.290   5.480  1.00  0.00           N  
ATOM   1496  H   MET   108      16.381   1.059   5.190  1.00  0.00           H  
ATOM   1497  CA  MET   108      14.926  -0.328   4.535  1.00  0.00           C  
ATOM   1498  HA  MET   108      14.677  -1.325   4.899  1.00  0.00           H  
ATOM   1499  CB  MET   108      13.616   0.498   4.334  1.00  0.00           C  
ATOM   1500  HB2 MET   108      13.694   1.586   4.337  1.00  0.00           H  
ATOM   1501  HB3 MET   108      13.185   0.290   3.354  1.00  0.00           H  
ATOM   1502  CG  MET   108      12.711   0.077   5.529  1.00  0.00           C  
ATOM   1503  HG2 MET   108      13.232   0.132   6.485  1.00  0.00           H  
ATOM   1504  HG3 MET   108      12.394  -0.952   5.362  1.00  0.00           H  
ATOM   1505  SD  MET   108      11.210   1.147   5.668  1.00  0.00           S  
ATOM   1506  CE  MET   108      10.431   0.332   7.117  1.00  0.00           C  
ATOM   1507  HE1 MET   108       9.358   0.514   7.176  1.00  0.00           H  
ATOM   1508  HE2 MET   108      10.880   0.702   8.039  1.00  0.00           H  
ATOM   1509  HE3 MET   108      10.504  -0.747   6.979  1.00  0.00           H  
ATOM   1510  C   MET   108      15.681  -0.532   3.277  1.00  0.00           C  
ATOM   1511  O   MET   108      15.618   0.339   2.417  1.00  0.00           O  
ATOM   1512  N   PRO   109      16.415  -1.657   2.920  1.00  0.00           N  
ATOM   1513  CD  PRO   109      16.697  -2.823   3.791  1.00  0.00           C  
ATOM   1514  HD2 PRO   109      16.945  -2.599   4.829  1.00  0.00           H  
ATOM   1515  HD3 PRO   109      15.867  -3.512   3.633  1.00  0.00           H  
ATOM   1516  CG  PRO   109      17.921  -3.460   3.212  1.00  0.00           C  
ATOM   1517  HG2 PRO   109      17.981  -4.548   3.210  1.00  0.00           H  
ATOM   1518  HG3 PRO   109      18.795  -2.931   3.592  1.00  0.00           H  
ATOM   1519  CB  PRO   109      17.846  -3.124   1.691  1.00  0.00           C  
ATOM   1520  HB2 PRO   109      18.760  -3.205   1.103  1.00  0.00           H  
ATOM   1521  HB3 PRO   109      16.983  -3.650   1.283  1.00  0.00           H  
ATOM   1522  CA  PRO   109      17.278  -1.728   1.664  1.00  0.00           C  
ATOM   1523  HA  PRO   109      18.177  -1.127   1.801  1.00  0.00           H  
ATOM   1524  C   PRO   109      16.549  -1.493   0.370  1.00  0.00           C  
ATOM   1525  O   PRO   109      17.155  -1.082  -0.601  1.00  0.00           O  
ATOM   1526  N   VAL   110      15.200  -1.741   0.427  1.00  0.00           N  
ATOM   1527  H   VAL   110      14.850  -1.882   1.364  1.00  0.00           H  
ATOM   1528  CA  VAL   110      14.205  -1.625  -0.623  1.00  0.00           C  
ATOM   1529  HA  VAL   110      14.739  -1.030  -1.364  1.00  0.00           H  
ATOM   1530  CB  VAL   110      13.897  -3.017  -1.283  1.00  0.00           C  
ATOM   1531  HB  VAL   110      13.176  -2.979  -2.100  1.00  0.00           H  
ATOM   1532  CG1 VAL   110      15.166  -3.557  -1.924  1.00  0.00           C  
ATOM   1533 HG11 VAL   110      15.720  -2.741  -2.388  1.00  0.00           H  
ATOM   1534 HG12 VAL   110      15.823  -3.972  -1.160  1.00  0.00           H  
ATOM   1535 HG13 VAL   110      15.001  -4.412  -2.580  1.00  0.00           H  
ATOM   1536  CG2 VAL   110      13.321  -4.038  -0.261  1.00  0.00           C  
ATOM   1537 HG21 VAL   110      12.504  -3.539   0.259  1.00  0.00           H  
ATOM   1538 HG22 VAL   110      12.949  -4.877  -0.849  1.00  0.00           H  
ATOM   1539 HG23 VAL   110      14.024  -4.403   0.488  1.00  0.00           H  
ATOM   1540  C   VAL   110      12.952  -0.754  -0.255  1.00  0.00           C  
ATOM   1541  O   VAL   110      11.854  -1.139  -0.582  1.00  0.00           O  
ATOM   1542  N   ALA   111      13.202   0.367   0.445  1.00  0.00           N  
ATOM   1543  H   ALA   111      14.170   0.568   0.652  1.00  0.00           H  
ATOM   1544  CA  ALA   111      12.192   1.432   0.446  1.00  0.00           C  
ATOM   1545  HA  ALA   111      11.286   0.975   0.843  1.00  0.00           H  
ATOM   1546  CB  ALA   111      12.634   2.509   1.334  1.00  0.00           C  
ATOM   1547  HB1 ALA   111      11.796   3.196   1.449  1.00  0.00           H  
ATOM   1548  HB2 ALA   111      12.983   2.166   2.308  1.00  0.00           H  
ATOM   1549  HB3 ALA   111      13.525   2.946   0.882  1.00  0.00           H  
ATOM   1550  C   ALA   111      11.871   1.842  -0.999  1.00  0.00           C  
ATOM   1551  O   ALA   111      12.659   2.579  -1.652  1.00  0.00           O  
ATOM   1552  N   ALA   112      10.705   1.406  -1.489  1.00  0.00           N  
ATOM   1553  H   ALA   112      10.156   0.846  -0.853  1.00  0.00           H  
ATOM   1554  CA  ALA   112      10.211   1.686  -2.869  1.00  0.00           C  
ATOM   1555  HA  ALA   112      10.890   2.287  -3.475  1.00  0.00           H  
ATOM   1556  CB  ALA   112      10.328   0.340  -3.679  1.00  0.00           C  
ATOM   1557  HB1 ALA   112      11.306   0.052  -4.063  1.00  0.00           H  
ATOM   1558  HB2 ALA   112       9.651   0.533  -4.512  1.00  0.00           H  
ATOM   1559  HB3 ALA   112      10.086  -0.523  -3.059  1.00  0.00           H  
ATOM   1560  C   ALA   112       8.772   2.234  -3.007  1.00  0.00           C  
ATOM   1561  O   ALA   112       8.071   1.869  -2.124  1.00  0.00           O  
ATOM   1562  N   MET   113       8.363   2.903  -4.066  1.00  0.00           N  
ATOM   1563  H   MET   113       9.036   3.155  -4.775  1.00  0.00           H  
ATOM   1564  CA  MET   113       7.060   3.576  -4.192  1.00  0.00           C  
ATOM   1565  HA  MET   113       6.286   2.994  -3.693  1.00  0.00           H  
ATOM   1566  CB  MET   113       7.198   4.947  -3.509  1.00  0.00           C  
ATOM   1567  HB2 MET   113       6.292   5.470  -3.816  1.00  0.00           H  
ATOM   1568  HB3 MET   113       7.184   4.838  -2.424  1.00  0.00           H  
ATOM   1569  CG  MET   113       8.372   5.813  -4.004  1.00  0.00           C  
ATOM   1570  HG2 MET   113       8.235   6.003  -5.069  1.00  0.00           H  
ATOM   1571  HG3 MET   113       9.362   5.365  -3.912  1.00  0.00           H  
ATOM   1572  SD  MET   113       8.526   7.460  -3.229  1.00  0.00           S  
ATOM   1573  CE  MET   113       8.449   7.172  -1.426  1.00  0.00           C  
ATOM   1574  HE1 MET   113       9.274   6.514  -1.154  1.00  0.00           H  
ATOM   1575  HE2 MET   113       8.513   8.160  -0.971  1.00  0.00           H  
ATOM   1576  HE3 MET   113       7.461   6.791  -1.167  1.00  0.00           H  
ATOM   1577  C   MET   113       6.730   3.717  -5.733  1.00  0.00           C  
ATOM   1578  O   MET   113       7.653   3.908  -6.567  1.00  0.00           O  
ATOM   1579  N   SER   114       5.386   3.817  -6.025  1.00  0.00           N  
ATOM   1580  H   SER   114       4.742   3.578  -5.284  1.00  0.00           H  
ATOM   1581  CA  SER   114       4.886   4.343  -7.304  1.00  0.00           C  
ATOM   1582  HA  SER   114       5.501   3.943  -8.109  1.00  0.00           H  
ATOM   1583  CB  SER   114       3.494   3.810  -7.559  1.00  0.00           C  
ATOM   1584  HB2 SER   114       2.904   4.065  -6.678  1.00  0.00           H  
ATOM   1585  HB3 SER   114       3.049   4.228  -8.462  1.00  0.00           H  
ATOM   1586  OG  SER   114       3.467   2.336  -7.693  1.00  0.00           O  
ATOM   1587  HG  SER   114       3.895   2.151  -8.532  1.00  0.00           H  
ATOM   1588  C   SER   114       4.878   5.813  -7.464  1.00  0.00           C  
ATOM   1589  O   SER   114       4.853   6.643  -6.519  1.00  0.00           O  
ATOM   1590  N   SER   115       4.838   6.379  -8.758  1.00  0.00           N  
ATOM   1591  H   SER   115       4.956   5.768  -9.553  1.00  0.00           H  
ATOM   1592  CA  SER   115       4.094   7.599  -8.998  1.00  0.00           C  
ATOM   1593  HA  SER   115       3.473   7.792  -8.124  1.00  0.00           H  
ATOM   1594  CB  SER   115       5.130   8.791  -9.075  1.00  0.00           C  
ATOM   1595  HB2 SER   115       5.985   8.364  -9.598  1.00  0.00           H  
ATOM   1596  HB3 SER   115       4.715   9.667  -9.574  1.00  0.00           H  
ATOM   1597  OG  SER   115       5.497   9.072  -7.760  1.00  0.00           O  
ATOM   1598  HG  SER   115       4.708   9.361  -7.296  1.00  0.00           H  
ATOM   1599  C   SER   115       3.227   7.647 -10.278  1.00  0.00           C  
ATOM   1600  O   SER   115       3.750   7.590 -11.405  1.00  0.00           O  
ATOM   1601  N   ASN   116       1.918   7.762 -10.111  1.00  0.00           N  
ATOM   1602  H   ASN   116       1.640   7.686  -9.143  1.00  0.00           H  
ATOM   1603  CA  ASN   116       0.867   7.882 -11.109  1.00  0.00           C  
ATOM   1604  HA  ASN   116       1.107   8.649 -11.845  1.00  0.00           H  
ATOM   1605  CB  ASN   116       0.767   6.510 -11.895  1.00  0.00           C  
ATOM   1606  HB2 ASN   116      -0.089   6.619 -12.561  1.00  0.00           H  
ATOM   1607  HB3 ASN   116       1.623   6.337 -12.548  1.00  0.00           H  
ATOM   1608  CG  ASN   116       0.621   5.316 -11.055  1.00  0.00           C  
ATOM   1609  OD1 ASN   116       1.567   4.795 -10.484  1.00  0.00           O  
ATOM   1610  ND2 ASN   116      -0.553   4.953 -10.594  1.00  0.00           N  
ATOM   1611 HD21 ASN   116      -1.437   5.372 -10.843  1.00  0.00           H  
ATOM   1612 HD22 ASN   116      -0.621   4.349  -9.787  1.00  0.00           H  
ATOM   1613  C   ASN   116      -0.503   8.320 -10.428  1.00  0.00           C  
ATOM   1614  O   ASN   116      -0.659   8.158  -9.209  1.00  0.00           O  
ATOM   1615  N   VAL   117      -1.474   8.612 -11.269  1.00  0.00           N  
ATOM   1616  H   VAL   117      -1.246   8.713 -12.247  1.00  0.00           H  
ATOM   1617  CA  VAL   117      -2.908   8.635 -10.967  1.00  0.00           C  
ATOM   1618  HA  VAL   117      -3.046   9.347 -10.153  1.00  0.00           H  
ATOM   1619  CB  VAL   117      -3.701   9.193 -12.146  1.00  0.00           C  
ATOM   1620  HB  VAL   117      -3.269   8.704 -13.019  1.00  0.00           H  
ATOM   1621  CG1 VAL   117      -5.208   9.057 -11.960  1.00  0.00           C  
ATOM   1622 HG11 VAL   117      -5.393   7.983 -11.957  1.00  0.00           H  
ATOM   1623 HG12 VAL   117      -5.565   9.534 -11.048  1.00  0.00           H  
ATOM   1624 HG13 VAL   117      -5.764   9.483 -12.795  1.00  0.00           H  
ATOM   1625  CG2 VAL   117      -3.449  10.682 -12.193  1.00  0.00           C  
ATOM   1626 HG21 VAL   117      -2.406  10.833 -12.471  1.00  0.00           H  
ATOM   1627 HG22 VAL   117      -4.109  11.186 -12.899  1.00  0.00           H  
ATOM   1628 HG23 VAL   117      -3.682  11.097 -11.212  1.00  0.00           H  
ATOM   1629  C   VAL   117      -3.367   7.234 -10.571  1.00  0.00           C  
ATOM   1630  O   VAL   117      -3.408   6.315 -11.356  1.00  0.00           O  
ATOM   1631  N   GLY   118      -3.830   7.199  -9.321  1.00  0.00           N  
ATOM   1632  H   GLY   118      -3.744   8.042  -8.772  1.00  0.00           H  
ATOM   1633  CA  GLY   118      -4.099   5.964  -8.615  1.00  0.00           C  
ATOM   1634  HA2 GLY   118      -5.005   6.000  -8.011  1.00  0.00           H  
ATOM   1635  HA3 GLY   118      -4.321   5.242  -9.402  1.00  0.00           H  
ATOM   1636  C   GLY   118      -2.995   5.307  -7.746  1.00  0.00           C  
ATOM   1637  O   GLY   118      -3.110   4.245  -7.173  1.00  0.00           O  
ATOM   1638  N   GLY   119      -1.799   5.935  -7.726  1.00  0.00           N  
ATOM   1639  H   GLY   119      -1.650   6.846  -8.134  1.00  0.00           H  
ATOM   1640  CA  GLY   119      -0.704   5.496  -6.876  1.00  0.00           C  
ATOM   1641  HA2 GLY   119      -0.856   5.606  -5.802  1.00  0.00           H  
ATOM   1642  HA3 GLY   119       0.136   6.126  -7.171  1.00  0.00           H  
ATOM   1643  C   GLY   119      -0.326   4.029  -7.134  1.00  0.00           C  
ATOM   1644  O   GLY   119      -0.550   3.424  -8.169  1.00  0.00           O  
ATOM   1645  N   MET   120       0.254   3.416  -6.071  1.00  0.00           N  
ATOM   1646  H   MET   120       0.245   3.976  -5.231  1.00  0.00           H  
ATOM   1647  CA  MET   120       0.534   1.986  -6.076  1.00  0.00           C  
ATOM   1648  HA  MET   120       1.327   1.891  -6.818  1.00  0.00           H  
ATOM   1649  CB  MET   120       1.051   1.453  -4.719  1.00  0.00           C  
ATOM   1650  HB2 MET   120       0.939   0.369  -4.732  1.00  0.00           H  
ATOM   1651  HB3 MET   120       0.429   1.902  -3.944  1.00  0.00           H  
ATOM   1652  CG  MET   120       2.485   1.913  -4.324  1.00  0.00           C  
ATOM   1653  HG2 MET   120       3.199   1.826  -5.143  1.00  0.00           H  
ATOM   1654  HG3 MET   120       2.508   2.975  -4.077  1.00  0.00           H  
ATOM   1655  SD  MET   120       3.229   1.045  -2.890  1.00  0.00           S  
ATOM   1656  CE  MET   120       2.540   1.969  -1.589  1.00  0.00           C  
ATOM   1657  HE1 MET   120       1.468   1.996  -1.788  1.00  0.00           H  
ATOM   1658  HE2 MET   120       2.963   2.973  -1.623  1.00  0.00           H  
ATOM   1659  HE3 MET   120       2.659   1.574  -0.580  1.00  0.00           H  
ATOM   1660  C   MET   120      -0.777   1.119  -6.431  1.00  0.00           C  
ATOM   1661  O   MET   120      -0.599   0.058  -6.978  1.00  0.00           O  
ATOM   1662  N   ALA   121      -1.948   1.619  -6.095  1.00  0.00           N  
ATOM   1663  H   ALA   121      -2.030   2.565  -5.750  1.00  0.00           H  
ATOM   1664  CA  ALA   121      -3.202   0.864  -6.264  1.00  0.00           C  
ATOM   1665  HA  ALA   121      -2.976  -0.031  -5.684  1.00  0.00           H  
ATOM   1666  CB  ALA   121      -4.322   1.587  -5.554  1.00  0.00           C  
ATOM   1667  HB1 ALA   121      -5.263   1.036  -5.587  1.00  0.00           H  
ATOM   1668  HB2 ALA   121      -4.417   2.533  -6.087  1.00  0.00           H  
ATOM   1669  HB3 ALA   121      -3.994   1.705  -4.522  1.00  0.00           H  
ATOM   1670  C   ALA   121      -3.578   0.570  -7.784  1.00  0.00           C  
ATOM   1671  O   ALA   121      -4.126  -0.491  -8.071  1.00  0.00           O  
ATOM   1672  N   ALA   122      -3.036   1.355  -8.674  1.00  0.00           N  
ATOM   1673  H   ALA   122      -2.446   2.096  -8.323  1.00  0.00           H  
ATOM   1674  CA  ALA   122      -3.070   0.920 -10.102  1.00  0.00           C  
ATOM   1675  HA  ALA   122      -4.134   0.769 -10.288  1.00  0.00           H  
ATOM   1676  CB  ALA   122      -2.453   2.042 -10.938  1.00  0.00           C  
ATOM   1677  HB1 ALA   122      -1.491   2.306 -10.498  1.00  0.00           H  
ATOM   1678  HB2 ALA   122      -2.299   1.548 -11.897  1.00  0.00           H  
ATOM   1679  HB3 ALA   122      -3.177   2.850 -11.047  1.00  0.00           H  
ATOM   1680  C   ALA   122      -2.340  -0.401 -10.389  1.00  0.00           C  
ATOM   1681  O   ALA   122      -2.466  -0.992 -11.417  1.00  0.00           O  
ATOM   1682  N   HID   123      -1.564  -0.919  -9.441  1.00  0.00           N  
ATOM   1683  H   HID   123      -1.460  -0.404  -8.579  1.00  0.00           H  
ATOM   1684  CA  HID   123      -0.804  -2.197  -9.610  1.00  0.00           C  
ATOM   1685  HA  HID   123      -1.190  -2.582 -10.553  1.00  0.00           H  
ATOM   1686  CB  HID   123       0.736  -1.967  -9.879  1.00  0.00           C  
ATOM   1687  HB2 HID   123       1.116  -2.805 -10.462  1.00  0.00           H  
ATOM   1688  HB3 HID   123       1.191  -1.901  -8.890  1.00  0.00           H  
ATOM   1689  CG  HID   123       1.046  -0.615 -10.608  1.00  0.00           C  
ATOM   1690  ND1 HID   123       1.021   0.668 -10.095  1.00  0.00           N  
ATOM   1691  HD1 HID   123       0.645   0.861  -9.178  1.00  0.00           H  
ATOM   1692  CE1 HID   123       1.511   1.476 -11.055  1.00  0.00           C  
ATOM   1693  HE1 HID   123       1.475   2.554 -11.005  1.00  0.00           H  
ATOM   1694  NE2 HID   123       1.749   0.779 -12.183  1.00  0.00           N  
ATOM   1695  CD2 HID   123       1.550  -0.574 -11.903  1.00  0.00           C  
ATOM   1696  HD2 HID   123       1.841  -1.472 -12.428  1.00  0.00           H  
ATOM   1697  C   HID   123      -0.969  -3.334  -8.530  1.00  0.00           C  
ATOM   1698  O   HID   123      -0.345  -4.385  -8.648  1.00  0.00           O  
ATOM   1699  N   TRP   124      -1.754  -3.038  -7.494  1.00  0.00           N  
ATOM   1700  H   TRP   124      -2.398  -2.260  -7.506  1.00  0.00           H  
ATOM   1701  CA  TRP   124      -1.693  -3.865  -6.281  1.00  0.00           C  
ATOM   1702  HA  TRP   124      -0.681  -4.158  -6.000  1.00  0.00           H  
ATOM   1703  CB  TRP   124      -2.158  -3.139  -5.039  1.00  0.00           C  
ATOM   1704  HB2 TRP   124      -1.789  -3.734  -4.204  1.00  0.00           H  
ATOM   1705  HB3 TRP   124      -1.814  -2.108  -5.119  1.00  0.00           H  
ATOM   1706  CG  TRP   124      -3.628  -2.899  -4.849  1.00  0.00           C  
ATOM   1707  CD1 TRP   124      -4.467  -2.611  -5.905  1.00  0.00           C  
ATOM   1708  HD1 TRP   124      -4.074  -2.368  -6.881  1.00  0.00           H  
ATOM   1709  NE1 TRP   124      -5.734  -2.468  -5.503  1.00  0.00           N  
ATOM   1710  HE1 TRP   124      -6.452  -2.269  -6.185  1.00  0.00           H  
ATOM   1711  CE2 TRP   124      -5.809  -2.672  -4.102  1.00  0.00           C  
ATOM   1712  CZ2 TRP   124      -6.830  -2.749  -3.174  1.00  0.00           C  
ATOM   1713  HZ2 TRP   124      -7.797  -2.421  -3.526  1.00  0.00           H  
ATOM   1714  CH2 TRP   124      -6.600  -3.231  -1.887  1.00  0.00           C  
ATOM   1715  HH2 TRP   124      -7.447  -3.451  -1.255  1.00  0.00           H  
ATOM   1716  CZ3 TRP   124      -5.351  -3.605  -1.421  1.00  0.00           C  
ATOM   1717  HZ3 TRP   124      -5.129  -3.874  -0.399  1.00  0.00           H  
ATOM   1718  CE3 TRP   124      -4.342  -3.410  -2.363  1.00  0.00           C  
ATOM   1719  HE3 TRP   124      -3.346  -3.704  -2.069  1.00  0.00           H  
ATOM   1720  CD2 TRP   124      -4.486  -2.956  -3.693  1.00  0.00           C  
ATOM   1721  C   TRP   124      -2.440  -5.316  -6.291  1.00  0.00           C  
ATOM   1722  O   TRP   124      -3.372  -5.471  -7.061  1.00  0.00           O  
ATOM   1723  N   THR   125      -1.957  -6.291  -5.475  1.00  0.00           N  
ATOM   1724  H   THR   125      -1.242  -6.106  -4.785  1.00  0.00           H  
ATOM   1725  CA  THR   125      -2.644  -7.602  -5.418  1.00  0.00           C  
ATOM   1726  HA  THR   125      -2.558  -8.210  -6.318  1.00  0.00           H  
ATOM   1727  CB  THR   125      -1.919  -8.526  -4.425  1.00  0.00           C  
ATOM   1728  HB  THR   125      -1.839  -8.090  -3.429  1.00  0.00           H  
ATOM   1729  CG2 THR   125      -2.466  -9.922  -4.347  1.00  0.00           C  
ATOM   1730 HG21 THR   125      -3.430  -9.995  -3.844  1.00  0.00           H  
ATOM   1731 HG22 THR   125      -1.848 -10.664  -3.840  1.00  0.00           H  
ATOM   1732 HG23 THR   125      -2.447 -10.270  -5.380  1.00  0.00           H  
ATOM   1733  OG1 THR   125      -0.565  -8.763  -4.831  1.00  0.00           O  
ATOM   1734  HG1 THR   125      -0.191  -9.156  -4.039  1.00  0.00           H  
ATOM   1735  C   THR   125      -4.093  -7.571  -5.026  1.00  0.00           C  
ATOM   1736  O   THR   125      -4.874  -8.503  -5.198  1.00  0.00           O  
ATOM   1737  N   ALA   126      -4.550  -6.449  -4.417  1.00  0.00           N  
ATOM   1738  H   ALA   126      -3.888  -5.725  -4.175  1.00  0.00           H  
ATOM   1739  CA  ALA   126      -5.953  -6.156  -4.050  1.00  0.00           C  
ATOM   1740  HA  ALA   126      -6.047  -5.131  -3.693  1.00  0.00           H  
ATOM   1741  CB  ALA   126      -6.762  -6.094  -5.401  1.00  0.00           C  
ATOM   1742  HB1 ALA   126      -6.656  -5.116  -5.870  1.00  0.00           H  
ATOM   1743  HB2 ALA   126      -6.431  -6.914  -6.037  1.00  0.00           H  
ATOM   1744  HB3 ALA   126      -7.833  -6.249  -5.273  1.00  0.00           H  
ATOM   1745  C   ALA   126      -6.623  -6.977  -2.898  1.00  0.00           C  
ATOM   1746  O   ALA   126      -7.848  -7.190  -2.918  1.00  0.00           O  
ATOM   1747  N   ALA   127      -5.856  -7.425  -1.904  1.00  0.00           N  
ATOM   1748  H   ALA   127      -4.862  -7.250  -1.883  1.00  0.00           H  
ATOM   1749  CA  ALA   127      -6.464  -8.198  -0.846  1.00  0.00           C  
ATOM   1750  HA  ALA   127      -7.376  -8.688  -1.187  1.00  0.00           H  
ATOM   1751  CB  ALA   127      -5.410  -9.229  -0.334  1.00  0.00           C  
ATOM   1752  HB1 ALA   127      -5.711  -9.666   0.618  1.00  0.00           H  
ATOM   1753  HB2 ALA   127      -5.329 -10.011  -1.089  1.00  0.00           H  
ATOM   1754  HB3 ALA   127      -4.492  -8.705  -0.068  1.00  0.00           H  
ATOM   1755  C   ALA   127      -6.682  -7.340   0.366  1.00  0.00           C  
ATOM   1756  O   ALA   127      -5.767  -6.618   0.671  1.00  0.00           O  
ATOM   1757  N   CYS   128      -7.894  -7.436   0.941  1.00  0.00           N  
ATOM   1758  H   CYS   128      -8.526  -8.159   0.627  1.00  0.00           H  
ATOM   1759  CA  CYS   128      -8.534  -6.305   1.710  1.00  0.00           C  
ATOM   1760  HA  CYS   128      -7.839  -5.475   1.833  1.00  0.00           H  
ATOM   1761  CB  CYS   128      -9.691  -5.761   0.864  1.00  0.00           C  
ATOM   1762  HB2 CYS   128     -10.125  -4.862   1.302  1.00  0.00           H  
ATOM   1763  HB3 CYS   128     -10.437  -6.536   0.688  1.00  0.00           H  
ATOM   1764  SG  CYS   128      -9.152  -5.220  -0.773  1.00  0.00           S  
ATOM   1765  HG  CYS   128      -8.686  -6.375  -1.255  1.00  0.00           H  
ATOM   1766  C   CYS   128      -9.018  -6.907   3.090  1.00  0.00           C  
ATOM   1767  O   CYS   128     -10.210  -6.911   3.379  1.00  0.00           O  
ATOM   1768  N   PRO   129      -8.110  -7.427   3.951  1.00  0.00           N  
ATOM   1769  CD  PRO   129      -6.639  -7.584   3.660  1.00  0.00           C  
ATOM   1770  HD2 PRO   129      -6.481  -8.253   2.813  1.00  0.00           H  
ATOM   1771  HD3 PRO   129      -6.131  -6.686   3.310  1.00  0.00           H  
ATOM   1772  CG  PRO   129      -5.985  -8.120   4.906  1.00  0.00           C  
ATOM   1773  HG2 PRO   129      -5.680  -7.267   5.512  1.00  0.00           H  
ATOM   1774  HG3 PRO   129      -5.131  -8.722   4.594  1.00  0.00           H  
ATOM   1775  CB  PRO   129      -7.125  -8.911   5.643  1.00  0.00           C  
ATOM   1776  HB2 PRO   129      -7.286  -9.930   5.292  1.00  0.00           H  
ATOM   1777  HB3 PRO   129      -6.881  -8.880   6.705  1.00  0.00           H  
ATOM   1778  CA  PRO   129      -8.413  -8.208   5.191  1.00  0.00           C  
ATOM   1779  HA  PRO   129      -9.230  -8.875   4.917  1.00  0.00           H  
ATOM   1780  C   PRO   129      -8.881  -7.335   6.278  1.00  0.00           C  
ATOM   1781  O   PRO   129      -8.238  -6.305   6.496  1.00  0.00           O  
ATOM   1782  N   ARG   130      -9.934  -7.595   7.092  1.00  0.00           N  
ATOM   1783  H   ARG   130     -10.420  -8.459   6.900  1.00  0.00           H  
ATOM   1784  CA  ARG   130     -10.301  -6.897   8.308  1.00  0.00           C  
ATOM   1785  HA  ARG   130     -10.283  -5.841   8.037  1.00  0.00           H  
ATOM   1786  CB  ARG   130     -11.631  -7.414   8.809  1.00  0.00           C  
ATOM   1787  HB2 ARG   130     -11.687  -8.465   9.093  1.00  0.00           H  
ATOM   1788  HB3 ARG   130     -11.841  -6.812   9.693  1.00  0.00           H  
ATOM   1789  CG  ARG   130     -12.851  -7.245   7.826  1.00  0.00           C  
ATOM   1790  HG2 ARG   130     -12.737  -7.908   6.968  1.00  0.00           H  
ATOM   1791  HG3 ARG   130     -13.670  -7.648   8.421  1.00  0.00           H  
ATOM   1792  CD  ARG   130     -13.066  -5.680   7.454  1.00  0.00           C  
ATOM   1793  HD2 ARG   130     -12.844  -4.968   8.249  1.00  0.00           H  
ATOM   1794  HD3 ARG   130     -12.219  -5.550   6.781  1.00  0.00           H  
ATOM   1795  NE  ARG   130     -14.369  -5.373   6.822  1.00  0.00           N  
ATOM   1796  HE  ARG   130     -14.384  -5.218   5.824  1.00  0.00           H  
ATOM   1797  CZ  ARG   130     -15.554  -5.341   7.463  1.00  0.00           C  
ATOM   1798  NH1 ARG   130     -15.676  -5.465   8.709  1.00  0.00           N  
ATOM   1799 HH11 ARG   130     -14.962  -5.658   9.396  1.00  0.00           H  
ATOM   1800 HH12 ARG   130     -16.570  -5.503   9.179  1.00  0.00           H  
ATOM   1801  NH2 ARG   130     -16.690  -5.274   6.887  1.00  0.00           N  
ATOM   1802 HH21 ARG   130     -16.712  -5.297   5.878  1.00  0.00           H  
ATOM   1803 HH22 ARG   130     -17.537  -5.574   7.348  1.00  0.00           H  
ATOM   1804  C   ARG   130      -9.298  -7.100   9.468  1.00  0.00           C  
ATOM   1805  O   ARG   130      -8.878  -8.271   9.577  1.00  0.00           O  
ATOM   1806  N   PRO   131      -9.020  -6.119  10.255  1.00  0.00           N  
ATOM   1807  CD  PRO   131      -9.383  -4.712  10.058  1.00  0.00           C  
ATOM   1808  HD2 PRO   131      -8.804  -4.236   9.266  1.00  0.00           H  
ATOM   1809  HD3 PRO   131     -10.460  -4.613   9.918  1.00  0.00           H  
ATOM   1810  CG  PRO   131      -8.965  -4.057  11.355  1.00  0.00           C  
ATOM   1811  HG2 PRO   131      -9.746  -4.252  12.091  1.00  0.00           H  
ATOM   1812  HG3 PRO   131      -8.786  -2.985  11.269  1.00  0.00           H  
ATOM   1813  CB  PRO   131      -7.748  -4.781  11.719  1.00  0.00           C  
ATOM   1814  HB2 PRO   131      -6.966  -4.414  11.055  1.00  0.00           H  
ATOM   1815  HB3 PRO   131      -7.551  -4.796  12.791  1.00  0.00           H  
ATOM   1816  CA  PRO   131      -8.071  -6.253  11.360  1.00  0.00           C  
ATOM   1817  HA  PRO   131      -7.187  -6.773  10.989  1.00  0.00           H  
ATOM   1818  C   PRO   131      -8.741  -7.002  12.572  1.00  0.00           C  
ATOM   1819  O   PRO   131      -9.970  -7.032  12.770  1.00  0.00           O  
ATOM   1820  N   GLY   132      -8.021  -7.718  13.340  1.00  0.00           N  
ATOM   1821  H   GLY   132      -7.088  -7.967  13.044  1.00  0.00           H  
ATOM   1822  CA  GLY   132      -8.344  -8.352  14.555  1.00  0.00           C  
ATOM   1823  HA2 GLY   132      -9.420  -8.343  14.733  1.00  0.00           H  
ATOM   1824  HA3 GLY   132      -8.105  -9.401  14.382  1.00  0.00           H  
ATOM   1825  C   GLY   132      -7.440  -7.832  15.720  1.00  0.00           C  
ATOM   1826  O   GLY   132      -6.515  -7.031  15.530  1.00  0.00           O  
ATOM   1827  N   GLY   133      -7.762  -8.324  16.881  1.00  0.00           N  
ATOM   1828  H   GLY   133      -8.594  -8.898  16.880  1.00  0.00           H  
ATOM   1829  CA  GLY   133      -6.898  -8.257  18.075  1.00  0.00           C  
ATOM   1830  HA2 GLY   133      -6.074  -8.946  17.890  1.00  0.00           H  
ATOM   1831  HA3 GLY   133      -7.482  -8.590  18.933  1.00  0.00           H  
ATOM   1832  C   GLY   133      -6.297  -6.929  18.420  1.00  0.00           C  
ATOM   1833  O   GLY   133      -7.023  -5.962  18.392  1.00  0.00           O  
ATOM   1834  N   LYS   134      -4.976  -6.814  18.723  1.00  0.00           N  
ATOM   1835  H   LYS   134      -4.374  -7.621  18.800  1.00  0.00           H  
ATOM   1836  CA  LYS   134      -4.226  -5.493  18.834  1.00  0.00           C  
ATOM   1837  HA  LYS   134      -4.758  -4.958  19.620  1.00  0.00           H  
ATOM   1838  CB  LYS   134      -2.744  -5.770  19.249  1.00  0.00           C  
ATOM   1839  HB2 LYS   134      -2.362  -6.694  18.814  1.00  0.00           H  
ATOM   1840  HB3 LYS   134      -2.098  -4.895  19.173  1.00  0.00           H  
ATOM   1841  CG  LYS   134      -2.766  -6.001  20.764  1.00  0.00           C  
ATOM   1842  HG2 LYS   134      -3.140  -5.118  21.284  1.00  0.00           H  
ATOM   1843  HG3 LYS   134      -3.449  -6.787  21.087  1.00  0.00           H  
ATOM   1844  CD  LYS   134      -1.324  -6.275  21.297  1.00  0.00           C  
ATOM   1845  HD2 LYS   134      -1.291  -6.336  22.385  1.00  0.00           H  
ATOM   1846  HD3 LYS   134      -0.670  -5.478  20.944  1.00  0.00           H  
ATOM   1847  CE  LYS   134      -0.936  -7.670  20.741  1.00  0.00           C  
ATOM   1848  HE2 LYS   134      -1.714  -8.395  20.982  1.00  0.00           H  
ATOM   1849  HE3 LYS   134      -0.718  -7.722  19.675  1.00  0.00           H  
ATOM   1850  NZ  LYS   134       0.156  -8.310  21.495  1.00  0.00           N  
ATOM   1851  HZ1 LYS   134       0.271  -9.286  21.263  1.00  0.00           H  
ATOM   1852  HZ2 LYS   134       1.037  -7.817  21.459  1.00  0.00           H  
ATOM   1853  HZ3 LYS   134       0.032  -8.352  22.496  1.00  0.00           H  
ATOM   1854  C   LYS   134      -4.235  -4.612  17.580  1.00  0.00           C  
ATOM   1855  O   LYS   134      -3.854  -3.430  17.692  1.00  0.00           O  
ATOM   1856  N   GLU   135      -4.548  -5.120  16.424  1.00  0.00           N  
ATOM   1857  H   GLU   135      -4.878  -6.074  16.409  1.00  0.00           H  
ATOM   1858  CA  GLU   135      -4.548  -4.453  15.153  1.00  0.00           C  
ATOM   1859  HA  GLU   135      -3.631  -3.890  14.979  1.00  0.00           H  
ATOM   1860  CB  GLU   135      -4.556  -5.437  13.942  1.00  0.00           C  
ATOM   1861  HB2 GLU   135      -4.282  -4.767  13.127  1.00  0.00           H  
ATOM   1862  HB3 GLU   135      -5.539  -5.814  13.662  1.00  0.00           H  
ATOM   1863  CG  GLU   135      -3.620  -6.692  13.901  1.00  0.00           C  
ATOM   1864  HG2 GLU   135      -2.593  -6.331  13.851  1.00  0.00           H  
ATOM   1865  HG3 GLU   135      -3.782  -7.357  14.749  1.00  0.00           H  
ATOM   1866  CD  GLU   135      -4.089  -7.495  12.683  1.00  0.00           C  
ATOM   1867  OE1 GLU   135      -4.990  -8.299  12.769  1.00  0.00           O  
ATOM   1868  OE2 GLU   135      -3.448  -7.376  11.592  1.00  0.00           O  
ATOM   1869  C   GLU   135      -5.792  -3.405  15.005  1.00  0.00           C  
ATOM   1870  O   GLU   135      -5.720  -2.399  14.307  1.00  0.00           O  
ATOM   1871  N   ARG   136      -6.847  -3.651  15.766  1.00  0.00           N  
ATOM   1872  H   ARG   136      -6.689  -4.421  16.400  1.00  0.00           H  
ATOM   1873  CA  ARG   136      -8.078  -2.830  15.907  1.00  0.00           C  
ATOM   1874  HA  ARG   136      -8.228  -2.346  14.942  1.00  0.00           H  
ATOM   1875  CB  ARG   136      -9.263  -3.708  16.435  1.00  0.00           C  
ATOM   1876  HB2 ARG   136     -10.131  -3.064  16.580  1.00  0.00           H  
ATOM   1877  HB3 ARG   136      -8.962  -4.234  17.340  1.00  0.00           H  
ATOM   1878  CG  ARG   136      -9.690  -4.764  15.399  1.00  0.00           C  
ATOM   1879  HG2 ARG   136      -9.791  -4.373  14.387  1.00  0.00           H  
ATOM   1880  HG3 ARG   136      -8.899  -5.504  15.278  1.00  0.00           H  
ATOM   1881  CD  ARG   136     -10.977  -5.454  15.822  1.00  0.00           C  
ATOM   1882  HD2 ARG   136     -10.965  -6.439  15.355  1.00  0.00           H  
ATOM   1883  HD3 ARG   136     -10.988  -5.560  16.907  1.00  0.00           H  
ATOM   1884  NE  ARG   136     -12.191  -4.722  15.402  1.00  0.00           N  
ATOM   1885  HE  ARG   136     -12.665  -4.171  16.103  1.00  0.00           H  
ATOM   1886  CZ  ARG   136     -12.871  -4.906  14.265  1.00  0.00           C  
ATOM   1887  NH1 ARG   136     -12.562  -5.726  13.356  1.00  0.00           N  
ATOM   1888 HH11 ARG   136     -11.739  -6.312  13.340  1.00  0.00           H  
ATOM   1889 HH12 ARG   136     -13.202  -5.855  12.586  1.00  0.00           H  
ATOM   1890  NH2 ARG   136     -13.982  -4.181  14.054  1.00  0.00           N  
ATOM   1891 HH21 ARG   136     -14.100  -3.341  14.602  1.00  0.00           H  
ATOM   1892 HH22 ARG   136     -14.428  -4.294  13.156  1.00  0.00           H  
ATOM   1893  C   ARG   136      -7.744  -1.646  16.872  1.00  0.00           C  
ATOM   1894  O   ARG   136      -7.315  -1.955  18.022  1.00  0.00           O  
ATOM   1895  N   ILE   137      -7.754  -0.439  16.314  1.00  0.00           N  
ATOM   1896  H   ILE   137      -8.297  -0.318  15.471  1.00  0.00           H  
ATOM   1897  CA  ILE   137      -7.324   0.818  16.904  1.00  0.00           C  
ATOM   1898  HA  ILE   137      -6.351   0.589  17.341  1.00  0.00           H  
ATOM   1899  CB  ILE   137      -7.246   2.069  15.991  1.00  0.00           C  
ATOM   1900  HB  ILE   137      -8.271   2.284  15.690  1.00  0.00           H  
ATOM   1901  CG2 ILE   137      -6.647   3.234  16.817  1.00  0.00           C  
ATOM   1902 HG21 ILE   137      -5.660   3.059  17.245  1.00  0.00           H  
ATOM   1903 HG22 ILE   137      -7.258   3.416  17.702  1.00  0.00           H  
ATOM   1904 HG23 ILE   137      -6.591   4.156  16.239  1.00  0.00           H  
ATOM   1905  CG1 ILE   137      -6.297   1.764  14.815  1.00  0.00           C  
ATOM   1906 HG12 ILE   137      -6.168   2.772  14.420  1.00  0.00           H  
ATOM   1907 HG13 ILE   137      -5.397   1.230  15.120  1.00  0.00           H  
ATOM   1908  CD1 ILE   137      -6.877   0.912  13.650  1.00  0.00           C  
ATOM   1909 HD11 ILE   137      -6.193   1.068  12.816  1.00  0.00           H  
ATOM   1910 HD12 ILE   137      -6.866  -0.153  13.882  1.00  0.00           H  
ATOM   1911 HD13 ILE   137      -7.870   1.288  13.400  1.00  0.00           H  
ATOM   1912  C   ILE   137      -8.367   0.932  18.109  1.00  0.00           C  
ATOM   1913  O   ILE   137      -9.543   0.712  17.839  1.00  0.00           O  
ATOM   1914  N   PRO   138      -7.852   1.221  19.320  1.00  0.00           N  
ATOM   1915  CD  PRO   138      -6.429   1.158  19.681  1.00  0.00           C  
ATOM   1916  HD2 PRO   138      -6.126   0.120  19.537  1.00  0.00           H  
ATOM   1917  HD3 PRO   138      -5.865   1.841  19.046  1.00  0.00           H  
ATOM   1918  CG  PRO   138      -6.326   1.550  21.162  1.00  0.00           C  
ATOM   1919  HG2 PRO   138      -6.093   2.607  21.287  1.00  0.00           H  
ATOM   1920  HG3 PRO   138      -5.588   0.926  21.666  1.00  0.00           H  
ATOM   1921  CB  PRO   138      -7.777   1.257  21.668  1.00  0.00           C  
ATOM   1922  HB2 PRO   138      -7.654   0.212  21.952  1.00  0.00           H  
ATOM   1923  HB3 PRO   138      -8.007   1.791  22.590  1.00  0.00           H  
ATOM   1924  CA  PRO   138      -8.688   1.268  20.507  1.00  0.00           C  
ATOM   1925  HA  PRO   138      -9.372   0.420  20.477  1.00  0.00           H  
ATOM   1926  C   PRO   138      -9.595   2.487  20.544  1.00  0.00           C  
ATOM   1927  O   PRO   138     -10.729   2.333  20.979  1.00  0.00           O  
ATOM   1928  N   PHE   139      -9.132   3.601  20.080  1.00  0.00           N  
ATOM   1929  H   PHE   139      -8.223   3.554  19.641  1.00  0.00           H  
ATOM   1930  CA  PHE   139      -9.783   4.924  20.317  1.00  0.00           C  
ATOM   1931  HA  PHE   139     -10.376   4.813  21.224  1.00  0.00           H  
ATOM   1932  CB  PHE   139      -8.816   5.993  20.770  1.00  0.00           C  
ATOM   1933  HB2 PHE   139      -8.464   5.676  21.752  1.00  0.00           H  
ATOM   1934  HB3 PHE   139      -9.299   6.956  20.931  1.00  0.00           H  
ATOM   1935  CG  PHE   139      -7.631   6.261  19.821  1.00  0.00           C  
ATOM   1936  CD1 PHE   139      -6.426   5.621  20.045  1.00  0.00           C  
ATOM   1937  HD1 PHE   139      -6.307   4.915  20.854  1.00  0.00           H  
ATOM   1938  CE1 PHE   139      -5.318   5.843  19.173  1.00  0.00           C  
ATOM   1939  HE1 PHE   139      -4.372   5.353  19.349  1.00  0.00           H  
ATOM   1940  CZ  PHE   139      -5.363   6.910  18.283  1.00  0.00           C  
ATOM   1941  HZ  PHE   139      -4.479   6.998  17.669  1.00  0.00           H  
ATOM   1942  CE2 PHE   139      -6.530   7.683  18.153  1.00  0.00           C  
ATOM   1943  HE2 PHE   139      -6.602   8.508  17.460  1.00  0.00           H  
ATOM   1944  CD2 PHE   139      -7.647   7.364  18.976  1.00  0.00           C  
ATOM   1945  HD2 PHE   139      -8.557   7.939  18.897  1.00  0.00           H  
ATOM   1946  C   PHE   139     -10.751   5.336  19.206  1.00  0.00           C  
ATOM   1947  O   PHE   139     -10.816   6.530  18.883  1.00  0.00           O  
ATOM   1948  N   LEU   140     -11.439   4.379  18.569  1.00  0.00           N  
ATOM   1949  H   LEU   140     -11.540   3.499  19.055  1.00  0.00           H  
ATOM   1950  CA  LEU   140     -12.393   4.555  17.528  1.00  0.00           C  
ATOM   1951  HA  LEU   140     -12.847   5.544  17.463  1.00  0.00           H  
ATOM   1952  CB  LEU   140     -11.745   4.230  16.156  1.00  0.00           C  
ATOM   1953  HB2 LEU   140     -12.432   4.135  15.316  1.00  0.00           H  
ATOM   1954  HB3 LEU   140     -11.194   3.291  16.205  1.00  0.00           H  
ATOM   1955  CG  LEU   140     -10.687   5.216  15.705  1.00  0.00           C  
ATOM   1956  HG  LEU   140      -9.931   5.418  16.464  1.00  0.00           H  
ATOM   1957  CD1 LEU   140      -9.950   4.661  14.485  1.00  0.00           C  
ATOM   1958 HD11 LEU   140      -9.657   3.620  14.621  1.00  0.00           H  
ATOM   1959 HD12 LEU   140     -10.535   4.655  13.566  1.00  0.00           H  
ATOM   1960 HD13 LEU   140      -9.033   5.224  14.310  1.00  0.00           H  
ATOM   1961  CD2 LEU   140     -11.343   6.521  15.173  1.00  0.00           C  
ATOM   1962 HD21 LEU   140     -11.780   7.089  15.995  1.00  0.00           H  
ATOM   1963 HD22 LEU   140     -10.533   7.165  14.831  1.00  0.00           H  
ATOM   1964 HD23 LEU   140     -12.120   6.261  14.454  1.00  0.00           H  
ATOM   1965  C   LEU   140     -13.498   3.492  17.704  1.00  0.00           C  
ATOM   1966  O   LEU   140     -13.378   2.352  17.255  1.00  0.00           O  
ATOM   1967  N   PRO   141     -14.614   3.851  18.402  1.00  0.00           N  
ATOM   1968  CD  PRO   141     -14.938   5.131  19.023  1.00  0.00           C  
ATOM   1969  HD2 PRO   141     -14.758   6.013  18.408  1.00  0.00           H  
ATOM   1970  HD3 PRO   141     -14.273   5.292  19.871  1.00  0.00           H  
ATOM   1971  CG  PRO   141     -16.431   5.145  19.362  1.00  0.00           C  
ATOM   1972  HG2 PRO   141     -16.615   5.789  20.222  1.00  0.00           H  
ATOM   1973  HG3 PRO   141     -16.890   5.535  18.453  1.00  0.00           H  
ATOM   1974  CB  PRO   141     -16.619   3.622  19.717  1.00  0.00           C  
ATOM   1975  HB2 PRO   141     -17.672   3.352  19.634  1.00  0.00           H  
ATOM   1976  HB3 PRO   141     -16.178   3.381  20.684  1.00  0.00           H  
ATOM   1977  CA  PRO   141     -15.759   2.946  18.582  1.00  0.00           C  
ATOM   1978  HA  PRO   141     -15.406   1.977  18.935  1.00  0.00           H  
ATOM   1979  C   PRO   141     -16.539   2.740  17.322  1.00  0.00           C  
ATOM   1980  O   PRO   141     -17.259   1.761  17.170  1.00  0.00           O  
ATOM   1981  N   ASP   142     -16.267   3.629  16.363  1.00  0.00           N  
ATOM   1982  H   ASP   142     -15.713   4.472  16.416  1.00  0.00           H  
ATOM   1983  CA  ASP   142     -16.895   3.495  14.987  1.00  0.00           C  
ATOM   1984  HA  ASP   142     -17.887   3.063  15.120  1.00  0.00           H  
ATOM   1985  CB  ASP   142     -17.139   4.867  14.325  1.00  0.00           C  
ATOM   1986  HB2 ASP   142     -16.976   4.645  13.271  1.00  0.00           H  
ATOM   1987  HB3 ASP   142     -18.201   5.109  14.367  1.00  0.00           H  
ATOM   1988  CG  ASP   142     -16.279   6.082  14.649  1.00  0.00           C  
ATOM   1989  OD1 ASP   142     -16.642   7.186  14.200  1.00  0.00           O  
ATOM   1990  OD2 ASP   142     -15.315   5.981  15.418  1.00  0.00           O  
ATOM   1991  C   ASP   142     -16.025   2.626  13.979  1.00  0.00           C  
ATOM   1992  O   ASP   142     -16.220   2.580  12.782  1.00  0.00           O  
ATOM   1993  N   LEU   143     -15.012   1.878  14.421  1.00  0.00           N  
ATOM   1994  H   LEU   143     -14.933   1.664  15.405  1.00  0.00           H  
ATOM   1995  CA  LEU   143     -14.047   1.304  13.519  1.00  0.00           C  
ATOM   1996  HA  LEU   143     -13.786   2.124  12.850  1.00  0.00           H  
ATOM   1997  CB  LEU   143     -12.832   0.974  14.377  1.00  0.00           C  
ATOM   1998  HB2 LEU   143     -13.079   0.178  15.079  1.00  0.00           H  
ATOM   1999  HB3 LEU   143     -12.567   1.874  14.932  1.00  0.00           H  
ATOM   2000  CG  LEU   143     -11.607   0.442  13.438  1.00  0.00           C  
ATOM   2001  HG  LEU   143     -11.896  -0.422  12.839  1.00  0.00           H  
ATOM   2002  CD1 LEU   143     -11.160   1.517  12.411  1.00  0.00           C  
ATOM   2003 HD11 LEU   143     -10.794   2.403  12.930  1.00  0.00           H  
ATOM   2004 HD12 LEU   143     -10.363   1.008  11.869  1.00  0.00           H  
ATOM   2005 HD13 LEU   143     -11.880   1.833  11.656  1.00  0.00           H  
ATOM   2006  CD2 LEU   143     -10.558   0.066  14.446  1.00  0.00           C  
ATOM   2007 HD21 LEU   143      -9.696  -0.296  13.885  1.00  0.00           H  
ATOM   2008 HD22 LEU   143     -10.837  -0.777  15.078  1.00  0.00           H  
ATOM   2009 HD23 LEU   143     -10.292   0.950  15.025  1.00  0.00           H  
ATOM   2010  C   LEU   143     -14.627   0.170  12.635  1.00  0.00           C  
ATOM   2011  O   LEU   143     -14.156   0.038  11.474  1.00  0.00           O  
ATOM   2012  N   GLU   144     -15.664  -0.539  13.039  1.00  0.00           N  
ATOM   2013  H   GLU   144     -15.982  -0.457  13.995  1.00  0.00           H  
ATOM   2014  CA  GLU   144     -16.460  -1.458  12.173  1.00  0.00           C  
ATOM   2015  HA  GLU   144     -15.709  -2.119  11.742  1.00  0.00           H  
ATOM   2016  CB  GLU   144     -17.412  -2.289  13.067  1.00  0.00           C  
ATOM   2017  HB2 GLU   144     -16.788  -2.874  13.743  1.00  0.00           H  
ATOM   2018  HB3 GLU   144     -18.169  -1.693  13.577  1.00  0.00           H  
ATOM   2019  CG  GLU   144     -18.140  -3.399  12.192  1.00  0.00           C  
ATOM   2020  HG2 GLU   144     -18.812  -3.890  12.897  1.00  0.00           H  
ATOM   2021  HG3 GLU   144     -18.837  -2.962  11.477  1.00  0.00           H  
ATOM   2022  CD  GLU   144     -17.172  -4.369  11.552  1.00  0.00           C  
ATOM   2023  OE1 GLU   144     -16.021  -4.577  12.063  1.00  0.00           O  
ATOM   2024  OE2 GLU   144     -17.588  -5.154  10.640  1.00  0.00           O  
ATOM   2025  C   GLU   144     -17.207  -0.569  11.184  1.00  0.00           C  
ATOM   2026  O   GLU   144     -17.369  -0.995  10.037  1.00  0.00           O  
ATOM   2027  N   GLU   145     -17.714   0.616  11.533  1.00  0.00           N  
ATOM   2028  H   GLU   145     -17.657   0.893  12.502  1.00  0.00           H  
ATOM   2029  CA  GLU   145     -18.437   1.506  10.646  1.00  0.00           C  
ATOM   2030  HA  GLU   145     -19.300   0.953  10.275  1.00  0.00           H  
ATOM   2031  CB  GLU   145     -19.075   2.689  11.386  1.00  0.00           C  
ATOM   2032  HB2 GLU   145     -18.307   3.398  11.696  1.00  0.00           H  
ATOM   2033  HB3 GLU   145     -19.599   2.251  12.235  1.00  0.00           H  
ATOM   2034  CG  GLU   145     -20.117   3.401  10.508  1.00  0.00           C  
ATOM   2035  HG2 GLU   145     -19.597   3.614   9.574  1.00  0.00           H  
ATOM   2036  HG3 GLU   145     -20.931   2.707  10.300  1.00  0.00           H  
ATOM   2037  CD  GLU   145     -20.641   4.699  11.115  1.00  0.00           C  
ATOM   2038  OE1 GLU   145     -21.344   5.494  10.406  1.00  0.00           O  
ATOM   2039  OE2 GLU   145     -20.281   5.015  12.254  1.00  0.00           O  
ATOM   2040  C   GLU   145     -17.558   1.965   9.470  1.00  0.00           C  
ATOM   2041  O   GLU   145     -18.012   1.929   8.320  1.00  0.00           O  
ATOM   2042  N   LEU   146     -16.322   2.373   9.850  1.00  0.00           N  
ATOM   2043  H   LEU   146     -16.029   2.343  10.816  1.00  0.00           H  
ATOM   2044  CA  LEU   146     -15.409   2.790   8.856  1.00  0.00           C  
ATOM   2045  HA  LEU   146     -15.913   3.442   8.143  1.00  0.00           H  
ATOM   2046  CB  LEU   146     -14.151   3.521   9.454  1.00  0.00           C  
ATOM   2047  HB2 LEU   146     -13.640   4.059   8.656  1.00  0.00           H  
ATOM   2048  HB3 LEU   146     -13.487   2.769   9.881  1.00  0.00           H  
ATOM   2049  CG  LEU   146     -14.550   4.629  10.461  1.00  0.00           C  
ATOM   2050  HG  LEU   146     -15.292   4.195  11.130  1.00  0.00           H  
ATOM   2051  CD1 LEU   146     -13.325   5.053  11.389  1.00  0.00           C  
ATOM   2052 HD11 LEU   146     -12.437   5.393  10.857  1.00  0.00           H  
ATOM   2053 HD12 LEU   146     -12.951   4.200  11.955  1.00  0.00           H  
ATOM   2054 HD13 LEU   146     -13.621   5.785  12.141  1.00  0.00           H  
ATOM   2055  CD2 LEU   146     -15.077   5.877   9.799  1.00  0.00           C  
ATOM   2056 HD21 LEU   146     -15.953   5.518   9.258  1.00  0.00           H  
ATOM   2057 HD22 LEU   146     -15.439   6.604  10.525  1.00  0.00           H  
ATOM   2058 HD23 LEU   146     -14.337   6.308   9.125  1.00  0.00           H  
ATOM   2059  C   LEU   146     -14.850   1.739   7.934  1.00  0.00           C  
ATOM   2060  O   LEU   146     -14.497   2.017   6.793  1.00  0.00           O  
ATOM   2061  N   LEU   147     -14.707   0.474   8.433  1.00  0.00           N  
ATOM   2062  H   LEU   147     -14.765   0.356   9.434  1.00  0.00           H  
ATOM   2063  CA  LEU   147     -14.376  -0.550   7.488  1.00  0.00           C  
ATOM   2064  HA  LEU   147     -13.517  -0.189   6.922  1.00  0.00           H  
ATOM   2065  CB  LEU   147     -13.988  -1.815   8.250  1.00  0.00           C  
ATOM   2066  HB2 LEU   147     -14.904  -2.112   8.760  1.00  0.00           H  
ATOM   2067  HB3 LEU   147     -13.687  -2.537   7.491  1.00  0.00           H  
ATOM   2068  CG  LEU   147     -12.764  -1.640   9.185  1.00  0.00           C  
ATOM   2069  HG  LEU   147     -12.736  -0.646   9.631  1.00  0.00           H  
ATOM   2070  CD1 LEU   147     -12.879  -2.659  10.343  1.00  0.00           C  
ATOM   2071 HD11 LEU   147     -12.135  -2.312  11.060  1.00  0.00           H  
ATOM   2072 HD12 LEU   147     -13.864  -2.754  10.799  1.00  0.00           H  
ATOM   2073 HD13 LEU   147     -12.527  -3.637  10.015  1.00  0.00           H  
ATOM   2074  CD2 LEU   147     -11.451  -1.821   8.439  1.00  0.00           C  
ATOM   2075 HD21 LEU   147     -11.480  -2.813   7.989  1.00  0.00           H  
ATOM   2076 HD22 LEU   147     -11.221  -1.144   7.616  1.00  0.00           H  
ATOM   2077 HD23 LEU   147     -10.645  -1.852   9.172  1.00  0.00           H  
ATOM   2078  C   LEU   147     -15.564  -0.875   6.532  1.00  0.00           C  
ATOM   2079  O   LEU   147     -15.359  -1.381   5.435  1.00  0.00           O  
ATOM   2080  N   ASN   148     -16.834  -0.844   6.937  1.00  0.00           N  
ATOM   2081  H   ASN   148     -16.947  -0.572   7.903  1.00  0.00           H  
ATOM   2082  CA  ASN   148     -18.022  -1.162   6.112  1.00  0.00           C  
ATOM   2083  HA  ASN   148     -17.779  -2.123   5.657  1.00  0.00           H  
ATOM   2084  CB  ASN   148     -19.178  -1.257   7.109  1.00  0.00           C  
ATOM   2085  HB2 ASN   148     -19.027  -0.598   7.964  1.00  0.00           H  
ATOM   2086  HB3 ASN   148     -20.124  -0.899   6.701  1.00  0.00           H  
ATOM   2087  CG  ASN   148     -19.491  -2.674   7.553  1.00  0.00           C  
ATOM   2088  OD1 ASN   148     -20.130  -3.386   6.770  1.00  0.00           O  
ATOM   2089  ND2 ASN   148     -18.816  -3.066   8.611  1.00  0.00           N  
ATOM   2090 HD21 ASN   148     -18.111  -2.615   9.176  1.00  0.00           H  
ATOM   2091 HD22 ASN   148     -18.919  -4.043   8.844  1.00  0.00           H  
ATOM   2092  C   ASN   148     -18.288  -0.139   5.017  1.00  0.00           C  
ATOM   2093  O   ASN   148     -18.864  -0.539   4.012  1.00  0.00           O  
ATOM   2094  N   ASP   149     -17.976   1.173   5.208  1.00  0.00           N  
ATOM   2095  H   ASP   149     -17.755   1.454   6.153  1.00  0.00           H  
ATOM   2096  CA  ASP   149     -17.645   1.998   4.017  1.00  0.00           C  
ATOM   2097  HA  ASP   149     -18.382   1.709   3.268  1.00  0.00           H  
ATOM   2098  CB  ASP   149     -17.747   3.508   4.193  1.00  0.00           C  
ATOM   2099  HB2 ASP   149     -17.626   3.858   5.219  1.00  0.00           H  
ATOM   2100  HB3 ASP   149     -16.963   4.049   3.663  1.00  0.00           H  
ATOM   2101  CG  ASP   149     -19.072   4.074   3.683  1.00  0.00           C  
ATOM   2102  OD1 ASP   149     -19.180   5.300   3.338  1.00  0.00           O  
ATOM   2103  OD2 ASP   149     -20.125   3.372   3.713  1.00  0.00           O  
ATOM   2104  C   ASP   149     -16.291   1.715   3.298  1.00  0.00           C  
ATOM   2105  O   ASP   149     -16.206   1.823   2.064  1.00  0.00           O  
ATOM   2106  N   ALA   150     -15.253   1.147   3.912  1.00  0.00           N  
ATOM   2107  H   ALA   150     -15.271   0.994   4.910  1.00  0.00           H  
ATOM   2108  CA  ALA   150     -14.046   0.803   3.154  1.00  0.00           C  
ATOM   2109  HA  ALA   150     -13.798   1.689   2.571  1.00  0.00           H  
ATOM   2110  CB  ALA   150     -12.916   0.548   4.160  1.00  0.00           C  
ATOM   2111  HB1 ALA   150     -13.022   1.418   4.808  1.00  0.00           H  
ATOM   2112  HB2 ALA   150     -11.957   0.744   3.681  1.00  0.00           H  
ATOM   2113  HB3 ALA   150     -13.152  -0.442   4.552  1.00  0.00           H  
ATOM   2114  C   ALA   150     -14.274  -0.335   2.135  1.00  0.00           C  
ATOM   2115  O   ALA   150     -13.896  -0.247   0.980  1.00  0.00           O  
ATOM   2116  N   ASP   151     -15.007  -1.347   2.624  1.00  0.00           N  
ATOM   2117  H   ASP   151     -15.110  -1.396   3.627  1.00  0.00           H  
ATOM   2118  CA  ASP   151     -15.571  -2.455   1.757  1.00  0.00           C  
ATOM   2119  HA  ASP   151     -14.742  -3.088   1.438  1.00  0.00           H  
ATOM   2120  CB  ASP   151     -16.570  -3.297   2.567  1.00  0.00           C  
ATOM   2121  HB2 ASP   151     -17.267  -2.641   3.089  1.00  0.00           H  
ATOM   2122  HB3 ASP   151     -17.139  -3.890   1.850  1.00  0.00           H  
ATOM   2123  CG  ASP   151     -15.921  -4.310   3.490  1.00  0.00           C  
ATOM   2124  OD1 ASP   151     -14.686  -4.497   3.637  1.00  0.00           O  
ATOM   2125  OD2 ASP   151     -16.724  -4.982   4.172  1.00  0.00           O  
ATOM   2126  C   ASP   151     -16.290  -1.863   0.539  1.00  0.00           C  
ATOM   2127  O   ASP   151     -16.299  -2.359  -0.593  1.00  0.00           O  
ATOM   2128  N   ARG   152     -17.091  -0.840   0.706  1.00  0.00           N  
ATOM   2129  H   ARG   152     -17.088  -0.523   1.665  1.00  0.00           H  
ATOM   2130  CA  ARG   152     -17.962  -0.181  -0.237  1.00  0.00           C  
ATOM   2131  HA  ARG   152     -18.508  -0.889  -0.860  1.00  0.00           H  
ATOM   2132  CB  ARG   152     -18.931   0.700   0.445  1.00  0.00           C  
ATOM   2133  HB2 ARG   152     -18.362   1.503   0.913  1.00  0.00           H  
ATOM   2134  HB3 ARG   152     -19.474   0.072   1.152  1.00  0.00           H  
ATOM   2135  CG  ARG   152     -19.934   1.395  -0.560  1.00  0.00           C  
ATOM   2136  HG2 ARG   152     -19.377   2.096  -1.182  1.00  0.00           H  
ATOM   2137  HG3 ARG   152     -20.512   0.724  -1.195  1.00  0.00           H  
ATOM   2138  CD  ARG   152     -21.016   2.217   0.248  1.00  0.00           C  
ATOM   2139  HD2 ARG   152     -21.937   2.407  -0.303  1.00  0.00           H  
ATOM   2140  HD3 ARG   152     -21.366   1.796   1.191  1.00  0.00           H  
ATOM   2141  NE  ARG   152     -20.385   3.520   0.638  1.00  0.00           N  
ATOM   2142  HE  ARG   152     -20.080   3.488   1.600  1.00  0.00           H  
ATOM   2143  CZ  ARG   152     -20.461   4.659   0.008  1.00  0.00           C  
ATOM   2144  NH1 ARG   152     -20.791   4.805  -1.263  1.00  0.00           N  
ATOM   2145 HH11 ARG   152     -21.083   4.035  -1.848  1.00  0.00           H  
ATOM   2146 HH12 ARG   152     -20.582   5.700  -1.680  1.00  0.00           H  
ATOM   2147  NH2 ARG   152     -20.003   5.755   0.508  1.00  0.00           N  
ATOM   2148 HH21 ARG   152     -19.692   5.764   1.469  1.00  0.00           H  
ATOM   2149 HH22 ARG   152     -20.172   6.657   0.086  1.00  0.00           H  
ATOM   2150  C   ARG   152     -17.115   0.656  -1.215  1.00  0.00           C  
ATOM   2151  O   ARG   152     -17.303   0.619  -2.472  1.00  0.00           O  
ATOM   2152  N   LEU   153     -16.097   1.318  -0.750  1.00  0.00           N  
ATOM   2153  H   LEU   153     -15.907   1.277   0.241  1.00  0.00           H  
ATOM   2154  CA  LEU   153     -15.234   2.174  -1.542  1.00  0.00           C  
ATOM   2155  HA  LEU   153     -15.831   2.812  -2.193  1.00  0.00           H  
ATOM   2156  CB  LEU   153     -14.332   3.074  -0.660  1.00  0.00           C  
ATOM   2157  HB2 LEU   153     -13.519   3.444  -1.285  1.00  0.00           H  
ATOM   2158  HB3 LEU   153     -13.810   2.445   0.061  1.00  0.00           H  
ATOM   2159  CG  LEU   153     -15.009   4.283   0.126  1.00  0.00           C  
ATOM   2160  HG  LEU   153     -15.733   3.815   0.793  1.00  0.00           H  
ATOM   2161  CD1 LEU   153     -13.950   4.865   1.046  1.00  0.00           C  
ATOM   2162 HD11 LEU   153     -14.309   5.815   1.442  1.00  0.00           H  
ATOM   2163 HD12 LEU   153     -13.515   4.193   1.786  1.00  0.00           H  
ATOM   2164 HD13 LEU   153     -13.160   5.211   0.378  1.00  0.00           H  
ATOM   2165  CD2 LEU   153     -15.458   5.419  -0.850  1.00  0.00           C  
ATOM   2166 HD21 LEU   153     -16.242   5.018  -1.492  1.00  0.00           H  
ATOM   2167 HD22 LEU   153     -15.880   6.235  -0.263  1.00  0.00           H  
ATOM   2168 HD23 LEU   153     -14.586   5.744  -1.417  1.00  0.00           H  
ATOM   2169  C   LEU   153     -14.370   1.350  -2.493  1.00  0.00           C  
ATOM   2170  O   LEU   153     -14.380   1.558  -3.737  1.00  0.00           O  
ATOM   2171  N   LEU   154     -13.653   0.322  -1.983  1.00  0.00           N  
ATOM   2172  H   LEU   154     -13.682   0.173  -0.984  1.00  0.00           H  
ATOM   2173  CA  LEU   154     -12.874  -0.597  -2.790  1.00  0.00           C  
ATOM   2174  HA  LEU   154     -12.331   0.054  -3.474  1.00  0.00           H  
ATOM   2175  CB  LEU   154     -11.782  -1.233  -1.889  1.00  0.00           C  
ATOM   2176  HB2 LEU   154     -11.365  -2.087  -2.423  1.00  0.00           H  
ATOM   2177  HB3 LEU   154     -12.178  -1.485  -0.905  1.00  0.00           H  
ATOM   2178  CG  LEU   154     -10.607  -0.332  -1.533  1.00  0.00           C  
ATOM   2179  HG  LEU   154     -10.934   0.641  -1.166  1.00  0.00           H  
ATOM   2180  CD1 LEU   154      -9.672  -1.032  -0.559  1.00  0.00           C  
ATOM   2181 HD11 LEU   154     -10.140  -1.256   0.399  1.00  0.00           H  
ATOM   2182 HD12 LEU   154      -8.923  -0.284  -0.298  1.00  0.00           H  
ATOM   2183 HD13 LEU   154      -9.163  -1.929  -0.912  1.00  0.00           H  
ATOM   2184  CD2 LEU   154      -9.718   0.080  -2.729  1.00  0.00           C  
ATOM   2185 HD21 LEU   154     -10.271   0.812  -3.319  1.00  0.00           H  
ATOM   2186 HD22 LEU   154      -8.781   0.482  -2.343  1.00  0.00           H  
ATOM   2187 HD23 LEU   154      -9.475  -0.770  -3.367  1.00  0.00           H  
ATOM   2188  C   LEU   154     -13.656  -1.642  -3.603  1.00  0.00           C  
ATOM   2189  O   LEU   154     -13.064  -2.327  -4.420  1.00  0.00           O  
ATOM   2190  N   GLY   155     -14.966  -1.868  -3.366  1.00  0.00           N  
ATOM   2191  H   GLY   155     -15.373  -1.294  -2.641  1.00  0.00           H  
ATOM   2192  CA  GLY   155     -15.776  -2.825  -4.054  1.00  0.00           C  
ATOM   2193  HA2 GLY   155     -16.848  -2.641  -3.975  1.00  0.00           H  
ATOM   2194  HA3 GLY   155     -15.570  -2.813  -5.124  1.00  0.00           H  
ATOM   2195  C   GLY   155     -15.477  -4.272  -3.683  1.00  0.00           C  
ATOM   2196  O   GLY   155     -15.328  -5.103  -4.555  1.00  0.00           O  
ATOM   2197  N   VAL   156     -15.408  -4.625  -2.392  1.00  0.00           N  
ATOM   2198  H   VAL   156     -15.554  -3.913  -1.692  1.00  0.00           H  
ATOM   2199  CA  VAL   156     -14.641  -5.852  -1.907  1.00  0.00           C  
ATOM   2200  HA  VAL   156     -13.849  -6.100  -2.614  1.00  0.00           H  
ATOM   2201  CB  VAL   156     -13.959  -5.580  -0.593  1.00  0.00           C  
ATOM   2202  HB  VAL   156     -14.631  -4.864  -0.120  1.00  0.00           H  
ATOM   2203  CG1 VAL   156     -13.769  -6.629   0.444  1.00  0.00           C  
ATOM   2204 HG11 VAL   156     -14.664  -7.217   0.650  1.00  0.00           H  
ATOM   2205 HG12 VAL   156     -12.941  -7.242   0.089  1.00  0.00           H  
ATOM   2206 HG13 VAL   156     -13.440  -6.180   1.381  1.00  0.00           H  
ATOM   2207  CG2 VAL   156     -12.635  -4.846  -0.772  1.00  0.00           C  
ATOM   2208 HG21 VAL   156     -12.811  -3.955  -1.373  1.00  0.00           H  
ATOM   2209 HG22 VAL   156     -11.935  -5.492  -1.302  1.00  0.00           H  
ATOM   2210 HG23 VAL   156     -12.296  -4.527   0.214  1.00  0.00           H  
ATOM   2211  C   VAL   156     -15.727  -6.958  -1.668  1.00  0.00           C  
ATOM   2212  O   VAL   156     -16.758  -6.662  -1.114  1.00  0.00           O  
ATOM   2213  N   THR   157     -15.348  -8.238  -1.963  1.00  0.00           N  
ATOM   2214  H   THR   157     -14.450  -8.375  -2.406  1.00  0.00           H  
ATOM   2215  CA  THR   157     -16.034  -9.422  -1.393  1.00  0.00           C  
ATOM   2216  HA  THR   157     -16.332  -9.096  -0.397  1.00  0.00           H  
ATOM   2217  CB  THR   157     -17.236  -9.972  -2.168  1.00  0.00           C  
ATOM   2218  HB  THR   157     -18.182  -9.439  -2.267  1.00  0.00           H  
ATOM   2219  CG2 THR   157     -16.898 -10.538  -3.552  1.00  0.00           C  
ATOM   2220 HG21 THR   157     -16.301 -11.447  -3.626  1.00  0.00           H  
ATOM   2221 HG22 THR   157     -16.383  -9.723  -4.060  1.00  0.00           H  
ATOM   2222 HG23 THR   157     -17.899 -10.739  -3.934  1.00  0.00           H  
ATOM   2223  OG1 THR   157     -17.803 -11.038  -1.417  1.00  0.00           O  
ATOM   2224  HG1 THR   157     -18.574 -10.718  -0.944  1.00  0.00           H  
ATOM   2225  C   THR   157     -15.051 -10.601  -1.211  1.00  0.00           C  
ATOM   2226  O   THR   157     -13.969 -10.542  -1.780  1.00  0.00           O  
ATOM   2227  N   THR   158     -15.345 -11.674  -0.458  1.00  0.00           N  
ATOM   2228  H   THR   158     -16.173 -11.639   0.119  1.00  0.00           H  
ATOM   2229  CA  THR   158     -14.602 -12.921  -0.474  1.00  0.00           C  
ATOM   2230  HA  THR   158     -13.612 -12.672  -0.855  1.00  0.00           H  
ATOM   2231  CB  THR   158     -14.606 -13.877   0.775  1.00  0.00           C  
ATOM   2232  HB  THR   158     -14.023 -14.796   0.713  1.00  0.00           H  
ATOM   2233  CG2 THR   158     -14.365 -13.236   2.124  1.00  0.00           C  
ATOM   2234 HG21 THR   158     -14.697 -13.887   2.933  1.00  0.00           H  
ATOM   2235 HG22 THR   158     -14.838 -12.266   2.275  1.00  0.00           H  
ATOM   2236 HG23 THR   158     -13.288 -13.250   2.287  1.00  0.00           H  
ATOM   2237  OG1 THR   158     -15.913 -14.327   0.997  1.00  0.00           O  
ATOM   2238  HG1 THR   158     -16.408 -13.596   1.374  1.00  0.00           H  
ATOM   2239  C   THR   158     -15.192 -13.768  -1.609  1.00  0.00           C  
ATOM   2240  O   THR   158     -14.463 -14.669  -1.981  1.00  0.00           O  
ATOM   2241  N   HID   159     -16.474 -13.636  -2.099  1.00  0.00           N  
ATOM   2242  H   HID   159     -16.969 -12.845  -1.713  1.00  0.00           H  
ATOM   2243  CA  HID   159     -17.183 -14.314  -3.175  1.00  0.00           C  
ATOM   2244  HA  HID   159     -16.990 -15.354  -2.913  1.00  0.00           H  
ATOM   2245  CB  HID   159     -18.670 -14.069  -3.106  1.00  0.00           C  
ATOM   2246  HB2 HID   159     -19.194 -14.478  -3.969  1.00  0.00           H  
ATOM   2247  HB3 HID   159     -18.862 -12.997  -3.055  1.00  0.00           H  
ATOM   2248  CG  HID   159     -19.342 -14.628  -1.821  1.00  0.00           C  
ATOM   2249  ND1 HID   159     -19.825 -15.850  -1.832  1.00  0.00           N  
ATOM   2250  HD1 HID   159     -19.825 -16.468  -2.630  1.00  0.00           H  
ATOM   2251  CE1 HID   159     -20.317 -16.139  -0.611  1.00  0.00           C  
ATOM   2252  HE1 HID   159     -20.659 -17.099  -0.253  1.00  0.00           H  
ATOM   2253  NE2 HID   159     -20.112 -15.138   0.209  1.00  0.00           N  
ATOM   2254  CD2 HID   159     -19.451 -14.150  -0.519  1.00  0.00           C  
ATOM   2255  HD2 HID   159     -19.014 -13.196  -0.264  1.00  0.00           H  
ATOM   2256  C   HID   159     -16.642 -14.086  -4.603  1.00  0.00           C  
ATOM   2257  O   HID   159     -17.353 -13.798  -5.586  1.00  0.00           O  
ATOM   2258  N   ALA   160     -15.331 -14.178  -4.799  1.00  0.00           N  
ATOM   2259  H   ALA   160     -14.747 -14.310  -3.986  1.00  0.00           H  
ATOM   2260  CA  ALA   160     -14.637 -14.051  -6.108  1.00  0.00           C  
ATOM   2261  HA  ALA   160     -15.248 -13.442  -6.773  1.00  0.00           H  
ATOM   2262  CB  ALA   160     -13.421 -13.167  -5.787  1.00  0.00           C  
ATOM   2263  HB1 ALA   160     -13.771 -12.197  -5.431  1.00  0.00           H  
ATOM   2264  HB2 ALA   160     -12.726 -13.591  -5.063  1.00  0.00           H  
ATOM   2265  HB3 ALA   160     -12.812 -12.895  -6.650  1.00  0.00           H  
ATOM   2266  C   ALA   160     -14.270 -15.326  -6.918  1.00  0.00           C  
ATOM   2267  O   ALA   160     -13.821 -15.264  -8.087  1.00  0.00           O  
ATOM   2268  N   PHE   161     -14.503 -16.447  -6.278  1.00  0.00           N  
ATOM   2269  H   PHE   161     -15.071 -16.413  -5.443  1.00  0.00           H  
ATOM   2270  CA  PHE   161     -13.892 -17.683  -6.731  1.00  0.00           C  
ATOM   2271  HA  PHE   161     -13.483 -17.552  -7.733  1.00  0.00           H  
ATOM   2272  CB  PHE   161     -12.730 -17.982  -5.728  1.00  0.00           C  
ATOM   2273  HB2 PHE   161     -13.195 -18.288  -4.791  1.00  0.00           H  
ATOM   2274  HB3 PHE   161     -12.120 -18.837  -6.019  1.00  0.00           H  
ATOM   2275  CG  PHE   161     -11.651 -16.923  -5.446  1.00  0.00           C  
ATOM   2276  CD1 PHE   161     -11.286 -16.645  -4.077  1.00  0.00           C  
ATOM   2277  HD1 PHE   161     -11.991 -16.934  -3.311  1.00  0.00           H  
ATOM   2278  CE1 PHE   161     -10.166 -15.840  -3.807  1.00  0.00           C  
ATOM   2279  HE1 PHE   161     -10.010 -15.599  -2.766  1.00  0.00           H  
ATOM   2280  CZ  PHE   161      -9.381 -15.330  -4.884  1.00  0.00           C  
ATOM   2281  HZ  PHE   161      -8.551 -14.659  -4.723  1.00  0.00           H  
ATOM   2282  CE2 PHE   161      -9.733 -15.604  -6.192  1.00  0.00           C  
ATOM   2283  HE2 PHE   161      -9.269 -15.140  -7.049  1.00  0.00           H  
ATOM   2284  CD2 PHE   161     -10.891 -16.418  -6.505  1.00  0.00           C  
ATOM   2285  HD2 PHE   161     -11.033 -16.765  -7.518  1.00  0.00           H  
ATOM   2286  C   PHE   161     -14.818 -18.858  -6.948  1.00  0.00           C  
ATOM   2287  O   PHE   161     -14.480 -20.038  -6.559  1.00  0.00           O  
ATOM   2288  N   ASP   162     -16.025 -18.665  -7.451  1.00  0.00           N  
ATOM   2289  H   ASP   162     -16.258 -17.805  -7.926  1.00  0.00           H  
ATOM   2290  CA  ASP   162     -17.083 -19.658  -7.544  1.00  0.00           C  
ATOM   2291  HA  ASP   162     -17.245 -19.935  -6.503  1.00  0.00           H  
ATOM   2292  CB  ASP   162     -18.453 -19.108  -8.105  1.00  0.00           C  
ATOM   2293  HB2 ASP   162     -18.198 -18.692  -9.080  1.00  0.00           H  
ATOM   2294  HB3 ASP   162     -19.151 -19.944  -8.163  1.00  0.00           H  
ATOM   2295  CG  ASP   162     -19.077 -18.078  -7.198  1.00  0.00           C  
ATOM   2296  OD1 ASP   162     -19.519 -16.981  -7.718  1.00  0.00           O  
ATOM   2297  OD2 ASP   162     -19.111 -18.357  -5.982  1.00  0.00           O  
ATOM   2298  C   ASP   162     -16.704 -20.967  -8.291  1.00  0.00           C  
ATOM   2299  O   ASP   162     -17.112 -22.012  -7.864  1.00  0.00           O  
ATOM   2300  N   GLY   163     -15.913 -20.917  -9.322  1.00  0.00           N  
ATOM   2301  H   GLY   163     -15.506 -20.047  -9.634  1.00  0.00           H  
ATOM   2302  CA  GLY   163     -15.449 -22.117 -10.008  1.00  0.00           C  
ATOM   2303  HA2 GLY   163     -16.166 -22.933  -9.918  1.00  0.00           H  
ATOM   2304  HA3 GLY   163     -15.306 -21.816 -11.046  1.00  0.00           H  
ATOM   2305  C   GLY   163     -14.148 -22.763  -9.518  1.00  0.00           C  
ATOM   2306  O   GLY   163     -13.725 -23.807 -10.043  1.00  0.00           O  
ATOM   2307  N   ALA   164     -13.468 -22.073  -8.575  1.00  0.00           N  
ATOM   2308  H   ALA   164     -13.867 -21.244  -8.158  1.00  0.00           H  
ATOM   2309  CA  ALA   164     -12.027 -22.353  -8.295  1.00  0.00           C  
ATOM   2310  HA  ALA   164     -11.535 -22.327  -9.267  1.00  0.00           H  
ATOM   2311  CB  ALA   164     -11.414 -21.306  -7.420  1.00  0.00           C  
ATOM   2312  HB1 ALA   164     -10.332 -21.403  -7.507  1.00  0.00           H  
ATOM   2313  HB2 ALA   164     -11.706 -21.480  -6.384  1.00  0.00           H  
ATOM   2314  HB3 ALA   164     -11.801 -20.312  -7.644  1.00  0.00           H  
ATOM   2315  C   ALA   164     -11.775 -23.771  -7.769  1.00  0.00           C  
ATOM   2316  O   ALA   164     -12.121 -23.979  -6.624  1.00  0.00           O  
ATOM   2317  N   PRO   165     -11.068 -24.758  -8.515  1.00  0.00           N  
ATOM   2318  CD  PRO   165     -10.642 -24.614  -9.899  1.00  0.00           C  
ATOM   2319  HD2 PRO   165      -9.912 -23.810  -9.997  1.00  0.00           H  
ATOM   2320  HD3 PRO   165     -11.498 -24.454 -10.555  1.00  0.00           H  
ATOM   2321  CG  PRO   165     -10.116 -25.985 -10.317  1.00  0.00           C  
ATOM   2322  HG2 PRO   165      -9.093 -26.146  -9.977  1.00  0.00           H  
ATOM   2323  HG3 PRO   165     -10.325 -26.158 -11.373  1.00  0.00           H  
ATOM   2324  CB  PRO   165     -10.900 -26.913  -9.419  1.00  0.00           C  
ATOM   2325  HB2 PRO   165     -10.320 -27.803  -9.175  1.00  0.00           H  
ATOM   2326  HB3 PRO   165     -11.888 -27.123  -9.829  1.00  0.00           H  
ATOM   2327  CA  PRO   165     -11.087 -26.138  -8.141  1.00  0.00           C  
ATOM   2328  HA  PRO   165     -12.069 -26.376  -7.733  1.00  0.00           H  
ATOM   2329  C   PRO   165     -10.043 -26.502  -7.097  1.00  0.00           C  
ATOM   2330  O   PRO   165     -10.273 -27.451  -6.361  1.00  0.00           O  
ATOM   2331  N   PHE   166      -8.949 -25.792  -6.988  1.00  0.00           N  
ATOM   2332  H   PHE   166      -8.691 -25.187  -7.755  1.00  0.00           H  
ATOM   2333  CA  PHE   166      -7.913 -26.076  -5.925  1.00  0.00           C  
ATOM   2334  HA  PHE   166      -7.924 -27.083  -5.510  1.00  0.00           H  
ATOM   2335  CB  PHE   166      -6.451 -26.006  -6.428  1.00  0.00           C  
ATOM   2336  HB2 PHE   166      -6.090 -25.009  -6.175  1.00  0.00           H  
ATOM   2337  HB3 PHE   166      -5.820 -26.699  -5.872  1.00  0.00           H  
ATOM   2338  CG  PHE   166      -6.127 -26.433  -7.855  1.00  0.00           C  
ATOM   2339  CD1 PHE   166      -5.513 -25.484  -8.682  1.00  0.00           C  
ATOM   2340  HD1 PHE   166      -5.212 -24.529  -8.277  1.00  0.00           H  
ATOM   2341  CE1 PHE   166      -5.317 -25.744 -10.046  1.00  0.00           C  
ATOM   2342  HE1 PHE   166      -4.811 -24.978 -10.615  1.00  0.00           H  
ATOM   2343  CZ  PHE   166      -5.730 -26.968 -10.554  1.00  0.00           C  
ATOM   2344  HZ  PHE   166      -5.468 -27.110 -11.592  1.00  0.00           H  
ATOM   2345  CE2 PHE   166      -6.219 -27.993  -9.705  1.00  0.00           C  
ATOM   2346  HE2 PHE   166      -6.579 -28.926 -10.112  1.00  0.00           H  
ATOM   2347  CD2 PHE   166      -6.620 -27.599  -8.436  1.00  0.00           C  
ATOM   2348  HD2 PHE   166      -7.126 -28.390  -7.902  1.00  0.00           H  
ATOM   2349  C   PHE   166      -8.107 -25.153  -4.719  1.00  0.00           C  
ATOM   2350  O   PHE   166      -7.183 -25.092  -3.891  1.00  0.00           O  
ATOM   2351  N   SER   167      -9.269 -24.556  -4.563  1.00  0.00           N  
ATOM   2352  H   SER   167      -9.965 -24.741  -5.271  1.00  0.00           H  
ATOM   2353  CA  SER   167      -9.677 -23.906  -3.338  1.00  0.00           C  
ATOM   2354  HA  SER   167      -8.877 -23.269  -2.959  1.00  0.00           H  
ATOM   2355  CB  SER   167     -10.811 -22.909  -3.626  1.00  0.00           C  
ATOM   2356  HB2 SER   167     -10.932 -22.289  -2.738  1.00  0.00           H  
ATOM   2357  HB3 SER   167     -10.673 -22.215  -4.455  1.00  0.00           H  
ATOM   2358  OG  SER   167     -12.059 -23.512  -3.932  1.00  0.00           O  
ATOM   2359  HG  SER   167     -11.979 -23.726  -4.864  1.00  0.00           H  
ATOM   2360  C   SER   167      -9.919 -24.864  -2.138  1.00  0.00           C  
ATOM   2361  O   SER   167      -9.694 -24.592  -0.970  1.00  0.00           O  
ATOM   2362  N   ASP   168     -10.514 -26.012  -2.509  1.00  0.00           N  
ATOM   2363  H   ASP   168     -10.896 -25.991  -3.444  1.00  0.00           H  
ATOM   2364  CA  ASP   168     -10.989 -26.986  -1.463  1.00  0.00           C  
ATOM   2365  HA  ASP   168     -11.588 -26.459  -0.720  1.00  0.00           H  
ATOM   2366  CB  ASP   168     -11.962 -27.971  -2.077  1.00  0.00           C  
ATOM   2367  HB2 ASP   168     -11.447 -28.538  -2.853  1.00  0.00           H  
ATOM   2368  HB3 ASP   168     -12.689 -27.294  -2.524  1.00  0.00           H  
ATOM   2369  CG  ASP   168     -12.765 -28.881  -1.169  1.00  0.00           C  
ATOM   2370  OD1 ASP   168     -12.816 -28.652   0.058  1.00  0.00           O  
ATOM   2371  OD2 ASP   168     -13.313 -29.899  -1.623  1.00  0.00           O  
ATOM   2372  C   ASP   168      -9.811 -27.586  -0.738  1.00  0.00           C  
ATOM   2373  O   ASP   168      -9.732 -27.609   0.511  1.00  0.00           O  
ATOM   2374  N   LEU   169      -8.772 -28.083  -1.457  1.00  0.00           N  
ATOM   2375  H   LEU   169      -8.897 -28.138  -2.458  1.00  0.00           H  
ATOM   2376  CA  LEU   169      -7.562 -28.578  -0.866  1.00  0.00           C  
ATOM   2377  HA  LEU   169      -7.824 -29.354  -0.147  1.00  0.00           H  
ATOM   2378  CB  LEU   169      -6.522 -29.053  -1.969  1.00  0.00           C  
ATOM   2379  HB2 LEU   169      -6.268 -28.203  -2.603  1.00  0.00           H  
ATOM   2380  HB3 LEU   169      -6.998 -29.875  -2.504  1.00  0.00           H  
ATOM   2381  CG  LEU   169      -5.242 -29.630  -1.356  1.00  0.00           C  
ATOM   2382  HG  LEU   169      -4.862 -28.950  -0.594  1.00  0.00           H  
ATOM   2383  CD1 LEU   169      -5.620 -30.930  -0.679  1.00  0.00           C  
ATOM   2384 HD11 LEU   169      -6.367 -30.881   0.112  1.00  0.00           H  
ATOM   2385 HD12 LEU   169      -6.084 -31.587  -1.415  1.00  0.00           H  
ATOM   2386 HD13 LEU   169      -4.761 -31.460  -0.266  1.00  0.00           H  
ATOM   2387  CD2 LEU   169      -4.205 -29.961  -2.489  1.00  0.00           C  
ATOM   2388 HD21 LEU   169      -3.419 -30.575  -2.048  1.00  0.00           H  
ATOM   2389 HD22 LEU   169      -3.728 -29.027  -2.786  1.00  0.00           H  
ATOM   2390 HD23 LEU   169      -4.675 -30.422  -3.358  1.00  0.00           H  
ATOM   2391  C   LEU   169      -6.921 -27.431  -0.054  1.00  0.00           C  
ATOM   2392  O   LEU   169      -6.585 -27.754   1.088  1.00  0.00           O  
ATOM   2393  N   VAL   170      -6.598 -26.249  -0.676  1.00  0.00           N  
ATOM   2394  H   VAL   170      -6.930 -25.993  -1.595  1.00  0.00           H  
ATOM   2395  CA  VAL   170      -5.913 -25.220   0.008  1.00  0.00           C  
ATOM   2396  HA  VAL   170      -4.924 -25.564   0.313  1.00  0.00           H  
ATOM   2397  CB  VAL   170      -5.755 -23.951  -0.888  1.00  0.00           C  
ATOM   2398  HB  VAL   170      -6.588 -23.593  -1.492  1.00  0.00           H  
ATOM   2399  CG1 VAL   170      -5.297 -22.713  -0.083  1.00  0.00           C  
ATOM   2400 HG11 VAL   170      -6.134 -22.415   0.548  1.00  0.00           H  
ATOM   2401 HG12 VAL   170      -5.135 -21.889  -0.778  1.00  0.00           H  
ATOM   2402 HG13 VAL   170      -4.499 -22.948   0.622  1.00  0.00           H  
ATOM   2403  CG2 VAL   170      -4.674 -24.281  -1.908  1.00  0.00           C  
ATOM   2404 HG21 VAL   170      -3.819 -24.305  -1.232  1.00  0.00           H  
ATOM   2405 HG22 VAL   170      -5.001 -25.218  -2.359  1.00  0.00           H  
ATOM   2406 HG23 VAL   170      -4.490 -23.513  -2.659  1.00  0.00           H  
ATOM   2407  C   VAL   170      -6.646 -24.938   1.349  1.00  0.00           C  
ATOM   2408  O   VAL   170      -6.003 -24.764   2.334  1.00  0.00           O  
ATOM   2409  N   ARG   171      -7.976 -24.785   1.457  1.00  0.00           N  
ATOM   2410  H   ARG   171      -8.445 -24.993   0.587  1.00  0.00           H  
ATOM   2411  CA  ARG   171      -8.663 -24.558   2.784  1.00  0.00           C  
ATOM   2412  HA  ARG   171      -8.271 -23.638   3.219  1.00  0.00           H  
ATOM   2413  CB  ARG   171     -10.101 -24.211   2.587  1.00  0.00           C  
ATOM   2414  HB2 ARG   171     -10.613 -25.120   2.271  1.00  0.00           H  
ATOM   2415  HB3 ARG   171     -10.232 -23.447   1.820  1.00  0.00           H  
ATOM   2416  CG  ARG   171     -10.823 -23.752   3.879  1.00  0.00           C  
ATOM   2417  HG2 ARG   171     -10.468 -24.295   4.755  1.00  0.00           H  
ATOM   2418  HG3 ARG   171     -10.614 -22.697   4.059  1.00  0.00           H  
ATOM   2419  CD  ARG   171     -12.414 -23.941   3.790  1.00  0.00           C  
ATOM   2420  HD2 ARG   171     -12.851 -23.259   4.520  1.00  0.00           H  
ATOM   2421  HD3 ARG   171     -12.752 -23.690   2.785  1.00  0.00           H  
ATOM   2422  NE  ARG   171     -12.695 -25.385   4.067  1.00  0.00           N  
ATOM   2423  HE  ARG   171     -12.586 -25.792   4.986  1.00  0.00           H  
ATOM   2424  CZ  ARG   171     -13.053 -26.383   3.231  1.00  0.00           C  
ATOM   2425  NH1 ARG   171     -13.084 -27.540   3.733  1.00  0.00           N  
ATOM   2426 HH11 ARG   171     -13.232 -27.491   4.731  1.00  0.00           H  
ATOM   2427 HH12 ARG   171     -13.349 -28.364   3.213  1.00  0.00           H  
ATOM   2428  NH2 ARG   171     -13.096 -26.338   1.938  1.00  0.00           N  
ATOM   2429 HH21 ARG   171     -12.777 -25.509   1.459  1.00  0.00           H  
ATOM   2430 HH22 ARG   171     -13.351 -27.166   1.418  1.00  0.00           H  
ATOM   2431  C   ARG   171      -8.435 -25.732   3.705  1.00  0.00           C  
ATOM   2432  O   ARG   171      -7.859 -25.625   4.791  1.00  0.00           O  
ATOM   2433  N   GLU   172      -8.801 -26.927   3.244  1.00  0.00           N  
ATOM   2434  H   GLU   172      -9.252 -26.961   2.340  1.00  0.00           H  
ATOM   2435  CA  GLU   172      -8.800 -28.101   4.044  1.00  0.00           C  
ATOM   2436  HA  GLU   172      -9.543 -28.022   4.838  1.00  0.00           H  
ATOM   2437  CB  GLU   172      -9.420 -29.181   3.212  1.00  0.00           C  
ATOM   2438  HB2 GLU   172     -10.381 -28.828   2.837  1.00  0.00           H  
ATOM   2439  HB3 GLU   172      -8.736 -29.408   2.394  1.00  0.00           H  
ATOM   2440  CG  GLU   172      -9.601 -30.567   4.030  1.00  0.00           C  
ATOM   2441  HG2 GLU   172     -10.660 -30.759   4.200  1.00  0.00           H  
ATOM   2442  HG3 GLU   172      -9.170 -30.334   5.004  1.00  0.00           H  
ATOM   2443  CD  GLU   172      -8.840 -31.799   3.506  1.00  0.00           C  
ATOM   2444  OE1 GLU   172      -9.312 -32.223   2.476  1.00  0.00           O  
ATOM   2445  OE2 GLU   172      -8.090 -32.490   4.265  1.00  0.00           O  
ATOM   2446  C   GLU   172      -7.507 -28.474   4.676  1.00  0.00           C  
ATOM   2447  O   GLU   172      -7.412 -28.743   5.896  1.00  0.00           O  
ATOM   2448  N   ARG   173      -6.405 -28.458   3.933  1.00  0.00           N  
ATOM   2449  H   ARG   173      -6.505 -28.157   2.974  1.00  0.00           H  
ATOM   2450  CA  ARG   173      -5.036 -28.687   4.456  1.00  0.00           C  
ATOM   2451  HA  ARG   173      -5.067 -29.502   5.180  1.00  0.00           H  
ATOM   2452  CB  ARG   173      -3.990 -29.044   3.363  1.00  0.00           C  
ATOM   2453  HB2 ARG   173      -3.047 -29.354   3.813  1.00  0.00           H  
ATOM   2454  HB3 ARG   173      -3.799 -28.190   2.714  1.00  0.00           H  
ATOM   2455  CG  ARG   173      -4.527 -30.255   2.537  1.00  0.00           C  
ATOM   2456  HG2 ARG   173      -5.375 -29.865   1.973  1.00  0.00           H  
ATOM   2457  HG3 ARG   173      -3.763 -30.564   1.824  1.00  0.00           H  
ATOM   2458  CD  ARG   173      -5.063 -31.428   3.344  1.00  0.00           C  
ATOM   2459  HD2 ARG   173      -5.371 -32.141   2.579  1.00  0.00           H  
ATOM   2460  HD3 ARG   173      -5.894 -31.019   3.920  1.00  0.00           H  
ATOM   2461  NE  ARG   173      -4.046 -32.115   4.178  1.00  0.00           N  
ATOM   2462  HE  ARG   173      -3.075 -31.838   4.158  1.00  0.00           H  
ATOM   2463  CZ  ARG   173      -4.157 -33.142   4.972  1.00  0.00           C  
ATOM   2464  NH1 ARG   173      -5.362 -33.623   5.292  1.00  0.00           N  
ATOM   2465 HH11 ARG   173      -6.135 -33.445   4.666  1.00  0.00           H  
ATOM   2466 HH12 ARG   173      -5.372 -34.370   5.972  1.00  0.00           H  
ATOM   2467  NH2 ARG   173      -3.137 -33.604   5.661  1.00  0.00           N  
ATOM   2468 HH21 ARG   173      -2.187 -33.425   5.366  1.00  0.00           H  
ATOM   2469 HH22 ARG   173      -3.243 -34.408   6.263  1.00  0.00           H  
ATOM   2470  C   ARG   173      -4.514 -27.589   5.358  1.00  0.00           C  
ATOM   2471  O   ARG   173      -3.820 -27.916   6.323  1.00  0.00           O  
ATOM   2472  N   LEU   174      -4.745 -26.288   5.040  1.00  0.00           N  
ATOM   2473  H   LEU   174      -5.323 -26.031   4.253  1.00  0.00           H  
ATOM   2474  CA  LEU   174      -4.282 -25.319   6.030  1.00  0.00           C  
ATOM   2475  HA  LEU   174      -3.232 -25.522   6.240  1.00  0.00           H  
ATOM   2476  CB  LEU   174      -4.361 -23.918   5.363  1.00  0.00           C  
ATOM   2477  HB2 LEU   174      -5.379 -23.676   5.059  1.00  0.00           H  
ATOM   2478  HB3 LEU   174      -4.105 -23.196   6.138  1.00  0.00           H  
ATOM   2479  CG  LEU   174      -3.283 -23.704   4.265  1.00  0.00           C  
ATOM   2480  HG  LEU   174      -3.470 -24.407   3.453  1.00  0.00           H  
ATOM   2481  CD1 LEU   174      -3.583 -22.341   3.761  1.00  0.00           C  
ATOM   2482 HD11 LEU   174      -2.989 -22.389   2.848  1.00  0.00           H  
ATOM   2483 HD12 LEU   174      -4.634 -22.249   3.487  1.00  0.00           H  
ATOM   2484 HD13 LEU   174      -3.318 -21.718   4.615  1.00  0.00           H  
ATOM   2485  CD2 LEU   174      -1.835 -23.802   4.798  1.00  0.00           C  
ATOM   2486 HD21 LEU   174      -1.211 -23.762   3.905  1.00  0.00           H  
ATOM   2487 HD22 LEU   174      -1.573 -23.032   5.523  1.00  0.00           H  
ATOM   2488 HD23 LEU   174      -1.677 -24.774   5.265  1.00  0.00           H  
ATOM   2489  C   LEU   174      -5.120 -25.406   7.353  1.00  0.00           C  
ATOM   2490  O   LEU   174      -4.524 -25.166   8.443  1.00  0.00           O  
ATOM   2491  N   ALA   175      -6.368 -25.584   7.375  1.00  0.00           N  
ATOM   2492  H   ALA   175      -6.912 -25.550   6.525  1.00  0.00           H  
ATOM   2493  CA  ALA   175      -7.176 -25.762   8.560  1.00  0.00           C  
ATOM   2494  HA  ALA   175      -7.179 -24.884   9.207  1.00  0.00           H  
ATOM   2495  CB  ALA   175      -8.586 -25.949   8.038  1.00  0.00           C  
ATOM   2496  HB1 ALA   175      -9.257 -26.171   8.867  1.00  0.00           H  
ATOM   2497  HB2 ALA   175      -8.620 -26.861   7.443  1.00  0.00           H  
ATOM   2498  HB3 ALA   175      -8.918 -25.070   7.485  1.00  0.00           H  
ATOM   2499  C   ALA   175      -6.727 -26.927   9.410  1.00  0.00           C  
ATOM   2500  O   ALA   175      -7.085 -26.954  10.579  1.00  0.00           O  
ATOM   2501  N   ALA   176      -6.041 -27.912   8.837  1.00  0.00           N  
ATOM   2502  H   ALA   176      -5.843 -27.867   7.847  1.00  0.00           H  
ATOM   2503  CA  ALA   176      -5.525 -29.060   9.580  1.00  0.00           C  
ATOM   2504  HA  ALA   176      -6.340 -29.414  10.211  1.00  0.00           H  
ATOM   2505  CB  ALA   176      -5.090 -30.194   8.656  1.00  0.00           C  
ATOM   2506  HB1 ALA   176      -4.801 -31.026   9.299  1.00  0.00           H  
ATOM   2507  HB2 ALA   176      -4.104 -29.929   8.274  1.00  0.00           H  
ATOM   2508  HB3 ALA   176      -5.795 -30.449   7.865  1.00  0.00           H  
ATOM   2509  C   ALA   176      -4.298 -28.743  10.514  1.00  0.00           C  
ATOM   2510  O   ALA   176      -3.948 -29.633  11.282  1.00  0.00           O  
ATOM   2511  N   VAL   177      -3.714 -27.541  10.402  1.00  0.00           N  
ATOM   2512  H   VAL   177      -4.078 -26.838   9.775  1.00  0.00           H  
ATOM   2513  CA  VAL   177      -2.467 -27.186  11.115  1.00  0.00           C  
ATOM   2514  HA  VAL   177      -2.602 -27.671  12.082  1.00  0.00           H  
ATOM   2515  CB  VAL   177      -1.169 -27.636  10.393  1.00  0.00           C  
ATOM   2516  HB  VAL   177      -0.333 -27.191  10.934  1.00  0.00           H  
ATOM   2517  CG1 VAL   177      -0.884 -29.139  10.229  1.00  0.00           C  
ATOM   2518 HG11 VAL   177      -0.911 -29.584  11.223  1.00  0.00           H  
ATOM   2519 HG12 VAL   177       0.128 -29.227   9.833  1.00  0.00           H  
ATOM   2520 HG13 VAL   177      -1.642 -29.630   9.618  1.00  0.00           H  
ATOM   2521  CG2 VAL   177      -1.124 -26.964   8.998  1.00  0.00           C  
ATOM   2522 HG21 VAL   177      -1.305 -25.894   9.105  1.00  0.00           H  
ATOM   2523 HG22 VAL   177      -1.845 -27.493   8.374  1.00  0.00           H  
ATOM   2524 HG23 VAL   177      -0.108 -27.066   8.616  1.00  0.00           H  
ATOM   2525  C   VAL   177      -2.415 -25.705  11.670  1.00  0.00           C  
ATOM   2526  O   VAL   177      -1.785 -25.512  12.659  1.00  0.00           O  
ATOM   2527  N   VAL   178      -3.073 -24.722  11.055  1.00  0.00           N  
ATOM   2528  H   VAL   178      -3.569 -24.927  10.200  1.00  0.00           H  
ATOM   2529  CA  VAL   178      -3.225 -23.338  11.536  1.00  0.00           C  
ATOM   2530  HA  VAL   178      -2.246 -22.989  11.862  1.00  0.00           H  
ATOM   2531  CB  VAL   178      -3.683 -22.275  10.522  1.00  0.00           C  
ATOM   2532  HB  VAL   178      -4.603 -22.631  10.058  1.00  0.00           H  
ATOM   2533  CG1 VAL   178      -3.981 -20.881  11.032  1.00  0.00           C  
ATOM   2534 HG11 VAL   178      -4.836 -20.871  11.708  1.00  0.00           H  
ATOM   2535 HG12 VAL   178      -4.263 -20.298  10.155  1.00  0.00           H  
ATOM   2536 HG13 VAL   178      -3.064 -20.475  11.458  1.00  0.00           H  
ATOM   2537  CG2 VAL   178      -2.596 -22.157   9.445  1.00  0.00           C  
ATOM   2538 HG21 VAL   178      -2.710 -23.070   8.861  1.00  0.00           H  
ATOM   2539 HG22 VAL   178      -1.539 -22.026   9.680  1.00  0.00           H  
ATOM   2540 HG23 VAL   178      -2.789 -21.338   8.751  1.00  0.00           H  
ATOM   2541  C   VAL   178      -4.186 -23.284  12.763  1.00  0.00           C  
ATOM   2542  O   VAL   178      -3.926 -22.587  13.765  1.00  0.00           O  
ATOM   2543  N   ASP   179      -5.400 -23.839  12.645  1.00  0.00           N  
ATOM   2544  H   ASP   179      -5.561 -24.467  11.871  1.00  0.00           H  
ATOM   2545  CA  ASP   179      -6.552 -23.759  13.572  1.00  0.00           C  
ATOM   2546  HA  ASP   179      -6.686 -22.735  13.921  1.00  0.00           H  
ATOM   2547  CB  ASP   179      -7.863 -24.128  12.828  1.00  0.00           C  
ATOM   2548  HB2 ASP   179      -8.002 -25.209  12.827  1.00  0.00           H  
ATOM   2549  HB3 ASP   179      -8.755 -23.811  13.368  1.00  0.00           H  
ATOM   2550  CG  ASP   179      -8.183 -23.509  11.416  1.00  0.00           C  
ATOM   2551  OD1 ASP   179      -7.617 -22.435  11.087  1.00  0.00           O  
ATOM   2552  OD2 ASP   179      -9.032 -24.101  10.665  1.00  0.00           O  
ATOM   2553  C   ASP   179      -6.380 -24.684  14.761  1.00  0.00           C  
ATOM   2554  O   ASP   179      -7.177 -24.703  15.668  1.00  0.00           O  
ATOM   2555  N   GLN   180      -5.285 -25.485  14.870  1.00  0.00           N  
ATOM   2556  H   GLN   180      -4.510 -25.266  14.260  1.00  0.00           H  
ATOM   2557  CA  GLN   180      -4.898 -26.116  16.173  1.00  0.00           C  
ATOM   2558  HA  GLN   180      -5.592 -26.932  16.372  1.00  0.00           H  
ATOM   2559  CB  GLN   180      -3.488 -26.692  15.940  1.00  0.00           C  
ATOM   2560  HB2 GLN   180      -3.682 -27.482  15.215  1.00  0.00           H  
ATOM   2561  HB3 GLN   180      -2.850 -25.961  15.444  1.00  0.00           H  
ATOM   2562  CG  GLN   180      -2.720 -27.244  17.154  1.00  0.00           C  
ATOM   2563  HG2 GLN   180      -2.739 -26.441  17.892  1.00  0.00           H  
ATOM   2564  HG3 GLN   180      -3.291 -28.020  17.664  1.00  0.00           H  
ATOM   2565  CD  GLN   180      -1.279 -27.666  16.934  1.00  0.00           C  
ATOM   2566  OE1 GLN   180      -0.919 -28.201  15.883  1.00  0.00           O  
ATOM   2567  NE2 GLN   180      -0.481 -27.578  17.896  1.00  0.00           N  
ATOM   2568 HE21 GLN   180      -0.755 -27.197  18.791  1.00  0.00           H  
ATOM   2569 HE22 GLN   180       0.450 -27.950  17.780  1.00  0.00           H  
ATOM   2570  C   GLN   180      -4.926 -25.084  17.296  1.00  0.00           C  
ATOM   2571  O   GLN   180      -4.308 -24.038  17.258  1.00  0.00           O  
ATOM   2572  N   GLY   181      -5.655 -25.260  18.359  1.00  0.00           N  
ATOM   2573  H   GLY   181      -6.194 -26.099  18.519  1.00  0.00           H  
ATOM   2574  CA  GLY   181      -5.844 -24.241  19.447  1.00  0.00           C  
ATOM   2575  HA2 GLY   181      -4.869 -23.825  19.699  1.00  0.00           H  
ATOM   2576  HA3 GLY   181      -6.195 -24.719  20.361  1.00  0.00           H  
ATOM   2577  C   GLY   181      -6.728 -22.985  19.098  1.00  0.00           C  
ATOM   2578  O   GLY   181      -6.941 -22.219  20.056  1.00  0.00           O  
ATOM   2579  N   ARG   182      -7.081 -22.688  17.901  1.00  0.00           N  
ATOM   2580  H   ARG   182      -6.911 -23.373  17.178  1.00  0.00           H  
ATOM   2581  CA  ARG   182      -7.777 -21.464  17.468  1.00  0.00           C  
ATOM   2582  HA  ARG   182      -7.350 -20.664  18.072  1.00  0.00           H  
ATOM   2583  CB  ARG   182      -7.583 -21.050  16.073  1.00  0.00           C  
ATOM   2584  HB2 ARG   182      -8.208 -20.205  15.783  1.00  0.00           H  
ATOM   2585  HB3 ARG   182      -7.768 -21.950  15.487  1.00  0.00           H  
ATOM   2586  CG  ARG   182      -6.140 -20.587  15.861  1.00  0.00           C  
ATOM   2587  HG2 ARG   182      -5.936 -19.795  16.582  1.00  0.00           H  
ATOM   2588  HG3 ARG   182      -5.499 -21.452  16.026  1.00  0.00           H  
ATOM   2589  CD  ARG   182      -5.895 -19.993  14.402  1.00  0.00           C  
ATOM   2590  HD2 ARG   182      -6.174 -20.710  13.630  1.00  0.00           H  
ATOM   2591  HD3 ARG   182      -6.439 -19.050  14.336  1.00  0.00           H  
ATOM   2592  NE  ARG   182      -4.457 -19.749  14.122  1.00  0.00           N  
ATOM   2593  HE  ARG   182      -3.959 -20.628  14.096  1.00  0.00           H  
ATOM   2594  CZ  ARG   182      -3.792 -18.688  13.725  1.00  0.00           C  
ATOM   2595  NH1 ARG   182      -2.515 -18.709  13.769  1.00  0.00           N  
ATOM   2596 HH11 ARG   182      -2.126 -19.602  14.034  1.00  0.00           H  
ATOM   2597 HH12 ARG   182      -2.026 -17.825  13.750  1.00  0.00           H  
ATOM   2598  NH2 ARG   182      -4.333 -17.532  13.345  1.00  0.00           N  
ATOM   2599 HH21 ARG   182      -5.283 -17.588  13.006  1.00  0.00           H  
ATOM   2600 HH22 ARG   182      -3.751 -16.844  12.890  1.00  0.00           H  
ATOM   2601  C   ARG   182      -9.242 -21.317  17.888  1.00  0.00           C  
ATOM   2602  O   ARG   182     -10.111 -22.229  17.602  1.00  0.00           O  
ATOM   2603  N   THR   183      -9.634 -20.170  18.429  1.00  0.00           N  
ATOM   2604  H   THR   183      -8.895 -19.483  18.477  1.00  0.00           H  
ATOM   2605  CA  THR   183     -11.051 -19.820  18.513  1.00  0.00           C  
ATOM   2606  HA  THR   183     -11.473 -20.739  18.920  1.00  0.00           H  
ATOM   2607  CB  THR   183     -11.289 -18.574  19.397  1.00  0.00           C  
ATOM   2608  HB  THR   183     -12.332 -18.472  19.696  1.00  0.00           H  
ATOM   2609  CG2 THR   183     -10.477 -18.708  20.682  1.00  0.00           C  
ATOM   2610 HG21 THR   183     -10.478 -19.761  20.963  1.00  0.00           H  
ATOM   2611 HG22 THR   183      -9.412 -18.491  20.602  1.00  0.00           H  
ATOM   2612 HG23 THR   183     -10.903 -18.132  21.503  1.00  0.00           H  
ATOM   2613  OG1 THR   183     -10.925 -17.365  18.650  1.00  0.00           O  
ATOM   2614  HG1 THR   183     -11.431 -16.699  19.121  1.00  0.00           H  
ATOM   2615  C   THR   183     -11.628 -19.547  17.080  1.00  0.00           C  
ATOM   2616  O   THR   183     -10.848 -19.276  16.178  1.00  0.00           O  
ATOM   2617  N   PRO   184     -12.944 -19.541  16.891  1.00  0.00           N  
ATOM   2618  CD  PRO   184     -13.935 -20.011  17.738  1.00  0.00           C  
ATOM   2619  HD2 PRO   184     -13.979 -21.099  17.688  1.00  0.00           H  
ATOM   2620  HD3 PRO   184     -13.762 -19.588  18.727  1.00  0.00           H  
ATOM   2621  CG  PRO   184     -15.176 -19.442  17.021  1.00  0.00           C  
ATOM   2622  HG2 PRO   184     -15.233 -18.384  17.275  1.00  0.00           H  
ATOM   2623  HG3 PRO   184     -16.140 -19.783  17.398  1.00  0.00           H  
ATOM   2624  CB  PRO   184     -14.996 -19.567  15.527  1.00  0.00           C  
ATOM   2625  HB2 PRO   184     -15.632 -18.845  15.015  1.00  0.00           H  
ATOM   2626  HB3 PRO   184     -15.145 -20.613  15.257  1.00  0.00           H  
ATOM   2627  CA  PRO   184     -13.475 -19.277  15.457  1.00  0.00           C  
ATOM   2628  HA  PRO   184     -12.996 -20.051  14.858  1.00  0.00           H  
ATOM   2629  C   PRO   184     -13.132 -17.982  14.728  1.00  0.00           C  
ATOM   2630  O   PRO   184     -12.781 -17.996  13.493  1.00  0.00           O  
ATOM   2631  N   ALA   185     -13.057 -16.881  15.426  1.00  0.00           N  
ATOM   2632  H   ALA   185     -13.507 -16.970  16.326  1.00  0.00           H  
ATOM   2633  CA  ALA   185     -12.771 -15.569  14.890  1.00  0.00           C  
ATOM   2634  HA  ALA   185     -13.529 -15.278  14.164  1.00  0.00           H  
ATOM   2635  CB  ALA   185     -12.677 -14.639  16.140  1.00  0.00           C  
ATOM   2636  HB1 ALA   185     -13.610 -14.736  16.695  1.00  0.00           H  
ATOM   2637  HB2 ALA   185     -11.844 -14.815  16.820  1.00  0.00           H  
ATOM   2638  HB3 ALA   185     -12.574 -13.617  15.776  1.00  0.00           H  
ATOM   2639  C   ALA   185     -11.410 -15.465  14.112  1.00  0.00           C  
ATOM   2640  O   ALA   185     -11.221 -14.424  13.491  1.00  0.00           O  
ATOM   2641  N   PHE   186     -10.509 -16.423  14.159  1.00  0.00           N  
ATOM   2642  H   PHE   186     -10.768 -17.275  14.635  1.00  0.00           H  
ATOM   2643  CA  PHE   186      -9.126 -16.290  13.790  1.00  0.00           C  
ATOM   2644  HA  PHE   186      -8.955 -15.472  13.091  1.00  0.00           H  
ATOM   2645  CB  PHE   186      -8.143 -16.056  14.976  1.00  0.00           C  
ATOM   2646  HB2 PHE   186      -8.200 -16.868  15.700  1.00  0.00           H  
ATOM   2647  HB3 PHE   186      -7.188 -15.764  14.537  1.00  0.00           H  
ATOM   2648  CG  PHE   186      -8.526 -14.732  15.717  1.00  0.00           C  
ATOM   2649  CD1 PHE   186      -8.195 -13.549  15.026  1.00  0.00           C  
ATOM   2650  HD1 PHE   186      -7.920 -13.591  13.982  1.00  0.00           H  
ATOM   2651  CE1 PHE   186      -8.307 -12.262  15.746  1.00  0.00           C  
ATOM   2652  HE1 PHE   186      -8.092 -11.320  15.264  1.00  0.00           H  
ATOM   2653  CZ  PHE   186      -8.740 -12.275  17.076  1.00  0.00           C  
ATOM   2654  HZ  PHE   186      -8.857 -11.354  17.628  1.00  0.00           H  
ATOM   2655  CE2 PHE   186      -8.997 -13.505  17.685  1.00  0.00           C  
ATOM   2656  HE2 PHE   186      -9.333 -13.501  18.711  1.00  0.00           H  
ATOM   2657  CD2 PHE   186      -8.942 -14.722  17.010  1.00  0.00           C  
ATOM   2658  HD2 PHE   186      -9.111 -15.639  17.555  1.00  0.00           H  
ATOM   2659  C   PHE   186      -8.647 -17.471  12.986  1.00  0.00           C  
ATOM   2660  O   PHE   186      -7.440 -17.620  12.752  1.00  0.00           O  
ATOM   2661  N   ARG   187      -9.485 -18.389  12.591  1.00  0.00           N  
ATOM   2662  H   ARG   187     -10.473 -18.208  12.704  1.00  0.00           H  
ATOM   2663  CA  ARG   187      -9.160 -19.509  11.730  1.00  0.00           C  
ATOM   2664  HA  ARG   187      -8.214 -19.923  12.079  1.00  0.00           H  
ATOM   2665  CB  ARG   187     -10.241 -20.673  11.821  1.00  0.00           C  
ATOM   2666  HB2 ARG   187     -11.251 -20.293  11.667  1.00  0.00           H  
ATOM   2667  HB3 ARG   187     -10.123 -21.488  11.106  1.00  0.00           H  
ATOM   2668  CG  ARG   187     -10.283 -21.154  13.300  1.00  0.00           C  
ATOM   2669  HG2 ARG   187     -10.417 -20.242  13.882  1.00  0.00           H  
ATOM   2670  HG3 ARG   187      -9.268 -21.528  13.435  1.00  0.00           H  
ATOM   2671  CD  ARG   187     -11.271 -22.336  13.539  1.00  0.00           C  
ATOM   2672  HD2 ARG   187     -12.199 -21.945  13.120  1.00  0.00           H  
ATOM   2673  HD3 ARG   187     -10.977 -23.173  12.905  1.00  0.00           H  
ATOM   2674  NE  ARG   187     -11.580 -22.669  14.943  1.00  0.00           N  
ATOM   2675  HE  ARG   187     -10.825 -22.601  15.611  1.00  0.00           H  
ATOM   2676  CZ  ARG   187     -12.644 -23.221  15.493  1.00  0.00           C  
ATOM   2677  NH1 ARG   187     -13.648 -23.591  14.825  1.00  0.00           N  
ATOM   2678 HH11 ARG   187     -13.682 -23.384  13.837  1.00  0.00           H  
ATOM   2679 HH12 ARG   187     -14.370 -24.214  15.157  1.00  0.00           H  
ATOM   2680  NH2 ARG   187     -12.597 -23.552  16.740  1.00  0.00           N  
ATOM   2681 HH21 ARG   187     -11.809 -23.256  17.298  1.00  0.00           H  
ATOM   2682 HH22 ARG   187     -13.345 -24.129  17.098  1.00  0.00           H  
ATOM   2683  C   ARG   187      -8.902 -19.222  10.251  1.00  0.00           C  
ATOM   2684  O   ARG   187      -8.958 -18.106   9.801  1.00  0.00           O  
ATOM   2685  N   VAL   188      -8.483 -20.244   9.514  1.00  0.00           N  
ATOM   2686  H   VAL   188      -8.212 -21.075  10.021  1.00  0.00           H  
ATOM   2687  CA  VAL   188      -8.283 -20.236   8.038  1.00  0.00           C  
ATOM   2688  HA  VAL   188      -7.649 -19.419   7.693  1.00  0.00           H  
ATOM   2689  CB  VAL   188      -7.604 -21.550   7.477  1.00  0.00           C  
ATOM   2690  HB  VAL   188      -8.132 -22.368   7.966  1.00  0.00           H  
ATOM   2691  CG1 VAL   188      -7.699 -21.766   5.958  1.00  0.00           C  
ATOM   2692 HG11 VAL   188      -7.260 -20.954   5.377  1.00  0.00           H  
ATOM   2693 HG12 VAL   188      -7.172 -22.691   5.726  1.00  0.00           H  
ATOM   2694 HG13 VAL   188      -8.754 -21.976   5.786  1.00  0.00           H  
ATOM   2695  CG2 VAL   188      -6.160 -21.640   7.999  1.00  0.00           C  
ATOM   2696 HG21 VAL   188      -6.076 -21.242   9.010  1.00  0.00           H  
ATOM   2697 HG22 VAL   188      -5.444 -21.287   7.258  1.00  0.00           H  
ATOM   2698 HG23 VAL   188      -5.942 -22.703   8.106  1.00  0.00           H  
ATOM   2699  C   VAL   188      -9.581 -20.014   7.256  1.00  0.00           C  
ATOM   2700  O   VAL   188     -10.601 -20.640   7.502  1.00  0.00           O  
ATOM   2701  N   GLN   189      -9.497 -19.145   6.277  1.00  0.00           N  
ATOM   2702  H   GLN   189      -8.642 -18.614   6.199  1.00  0.00           H  
ATOM   2703  CA  GLN   189     -10.648 -18.656   5.508  1.00  0.00           C  
ATOM   2704  HA  GLN   189     -11.340 -19.457   5.244  1.00  0.00           H  
ATOM   2705  CB  GLN   189     -11.407 -17.560   6.337  1.00  0.00           C  
ATOM   2706  HB2 GLN   189     -11.801 -18.170   7.151  1.00  0.00           H  
ATOM   2707  HB3 GLN   189     -12.266 -17.209   5.766  1.00  0.00           H  
ATOM   2708  CG  GLN   189     -10.435 -16.378   6.779  1.00  0.00           C  
ATOM   2709  HG2 GLN   189     -10.199 -15.742   5.927  1.00  0.00           H  
ATOM   2710  HG3 GLN   189      -9.552 -16.789   7.268  1.00  0.00           H  
ATOM   2711  CD  GLN   189     -11.215 -15.610   7.836  1.00  0.00           C  
ATOM   2712  OE1 GLN   189     -12.056 -14.866   7.450  1.00  0.00           O  
ATOM   2713  NE2 GLN   189     -10.802 -15.727   9.062  1.00  0.00           N  
ATOM   2714 HE21 GLN   189     -10.103 -16.386   9.374  1.00  0.00           H  
ATOM   2715 HE22 GLN   189     -11.379 -15.243   9.735  1.00  0.00           H  
ATOM   2716  C   GLN   189     -10.099 -18.070   4.178  1.00  0.00           C  
ATOM   2717  O   GLN   189      -8.928 -17.724   3.945  1.00  0.00           O  
ATOM   2718  N   PRO   190     -10.997 -17.939   3.206  1.00  0.00           N  
ATOM   2719  CD  PRO   190     -12.413 -18.458   3.089  1.00  0.00           C  
ATOM   2720  HD2 PRO   190     -13.057 -18.165   3.918  1.00  0.00           H  
ATOM   2721  HD3 PRO   190     -12.494 -19.542   3.017  1.00  0.00           H  
ATOM   2722  CG  PRO   190     -12.922 -17.763   1.853  1.00  0.00           C  
ATOM   2723  HG2 PRO   190     -13.479 -16.864   2.119  1.00  0.00           H  
ATOM   2724  HG3 PRO   190     -13.639 -18.410   1.348  1.00  0.00           H  
ATOM   2725  CB  PRO   190     -11.731 -17.479   0.930  1.00  0.00           C  
ATOM   2726  HB2 PRO   190     -11.371 -18.304   0.315  1.00  0.00           H  
ATOM   2727  HB3 PRO   190     -11.942 -16.609   0.309  1.00  0.00           H  
ATOM   2728  CA  PRO   190     -10.631 -17.196   1.994  1.00  0.00           C  
ATOM   2729  HA  PRO   190      -9.715 -17.596   1.559  1.00  0.00           H  
ATOM   2730  C   PRO   190     -10.541 -15.678   2.242  1.00  0.00           C  
ATOM   2731  O   PRO   190     -11.173 -15.144   3.175  1.00  0.00           O  
ATOM   2732  N   MET   191      -9.810 -14.965   1.445  1.00  0.00           N  
ATOM   2733  H   MET   191      -9.316 -15.359   0.657  1.00  0.00           H  
ATOM   2734  CA  MET   191      -9.575 -13.525   1.642  1.00  0.00           C  
ATOM   2735  HA  MET   191      -9.547 -13.331   2.715  1.00  0.00           H  
ATOM   2736  CB  MET   191      -8.150 -13.266   1.177  1.00  0.00           C  
ATOM   2737  HB2 MET   191      -7.422 -13.720   1.849  1.00  0.00           H  
ATOM   2738  HB3 MET   191      -7.987 -13.622   0.160  1.00  0.00           H  
ATOM   2739  CG  MET   191      -7.665 -11.817   1.127  1.00  0.00           C  
ATOM   2740  HG2 MET   191      -6.869 -11.695   0.392  1.00  0.00           H  
ATOM   2741  HG3 MET   191      -8.483 -11.171   0.807  1.00  0.00           H  
ATOM   2742  SD  MET   191      -7.170 -11.222   2.785  1.00  0.00           S  
ATOM   2743  CE  MET   191      -5.458 -11.828   2.894  1.00  0.00           C  
ATOM   2744  HE1 MET   191      -4.909 -11.807   1.953  1.00  0.00           H  
ATOM   2745  HE2 MET   191      -5.008 -11.134   3.605  1.00  0.00           H  
ATOM   2746  HE3 MET   191      -5.412 -12.796   3.393  1.00  0.00           H  
ATOM   2747  C   MET   191     -10.534 -12.616   0.894  1.00  0.00           C  
ATOM   2748  O   MET   191     -10.884 -12.877  -0.248  1.00  0.00           O  
ATOM   2749  N   PRO   192     -10.935 -11.450   1.445  1.00  0.00           N  
ATOM   2750  CD  PRO   192     -11.057 -11.126   2.851  1.00  0.00           C  
ATOM   2751  HD2 PRO   192     -10.134 -10.741   3.283  1.00  0.00           H  
ATOM   2752  HD3 PRO   192     -11.362 -12.013   3.406  1.00  0.00           H  
ATOM   2753  CG  PRO   192     -12.185 -10.099   3.024  1.00  0.00           C  
ATOM   2754  HG2 PRO   192     -13.067 -10.661   3.330  1.00  0.00           H  
ATOM   2755  HG3 PRO   192     -11.890  -9.377   3.785  1.00  0.00           H  
ATOM   2756  CB  PRO   192     -12.358  -9.514   1.648  1.00  0.00           C  
ATOM   2757  HB2 PRO   192     -11.897  -8.530   1.729  1.00  0.00           H  
ATOM   2758  HB3 PRO   192     -13.431  -9.441   1.473  1.00  0.00           H  
ATOM   2759  CA  PRO   192     -11.728 -10.528   0.671  1.00  0.00           C  
ATOM   2760  HA  PRO   192     -12.519 -11.001   0.090  1.00  0.00           H  
ATOM   2761  C   PRO   192     -10.886  -9.705  -0.288  1.00  0.00           C  
ATOM   2762  O   PRO   192      -9.792  -9.285   0.112  1.00  0.00           O  
ATOM   2763  N   LEU   193     -11.238  -9.487  -1.525  1.00  0.00           N  
ATOM   2764  H   LEU   193     -12.233  -9.640  -1.602  1.00  0.00           H  
ATOM   2765  CA  LEU   193     -10.565  -8.836  -2.611  1.00  0.00           C  
ATOM   2766  HA  LEU   193      -9.637  -8.411  -2.228  1.00  0.00           H  
ATOM   2767  CB  LEU   193     -10.158  -9.778  -3.766  1.00  0.00           C  
ATOM   2768  HB2 LEU   193     -10.903 -10.408  -4.251  1.00  0.00           H  
ATOM   2769  HB3 LEU   193      -9.809  -9.171  -4.601  1.00  0.00           H  
ATOM   2770  CG  LEU   193      -9.103 -10.754  -3.323  1.00  0.00           C  
ATOM   2771  HG  LEU   193      -8.731 -10.505  -2.329  1.00  0.00           H  
ATOM   2772  CD1 LEU   193      -9.649 -12.192  -3.355  1.00  0.00           C  
ATOM   2773 HD11 LEU   193     -10.520 -12.344  -2.718  1.00  0.00           H  
ATOM   2774 HD12 LEU   193      -8.913 -12.910  -2.995  1.00  0.00           H  
ATOM   2775 HD13 LEU   193      -9.997 -12.474  -4.349  1.00  0.00           H  
ATOM   2776  CD2 LEU   193      -7.791 -10.686  -4.224  1.00  0.00           C  
ATOM   2777 HD21 LEU   193      -7.262  -9.757  -4.009  1.00  0.00           H  
ATOM   2778 HD22 LEU   193      -7.239 -11.597  -3.995  1.00  0.00           H  
ATOM   2779 HD23 LEU   193      -7.989 -10.728  -5.295  1.00  0.00           H  
ATOM   2780  C   LEU   193     -11.476  -7.761  -3.318  1.00  0.00           C  
ATOM   2781  O   LEU   193     -12.658  -8.007  -3.523  1.00  0.00           O  
ATOM   2782  N   ALA   194     -10.852  -6.700  -3.713  1.00  0.00           N  
ATOM   2783  H   ALA   194      -9.851  -6.670  -3.580  1.00  0.00           H  
ATOM   2784  CA  ALA   194     -11.478  -5.536  -4.345  1.00  0.00           C  
ATOM   2785  HA  ALA   194     -12.439  -5.358  -3.863  1.00  0.00           H  
ATOM   2786  CB  ALA   194     -10.557  -4.339  -4.049  1.00  0.00           C  
ATOM   2787  HB1 ALA   194     -10.926  -3.562  -4.718  1.00  0.00           H  
ATOM   2788  HB2 ALA   194      -9.545  -4.567  -4.383  1.00  0.00           H  
ATOM   2789  HB3 ALA   194     -10.596  -4.012  -3.010  1.00  0.00           H  
ATOM   2790  C   ALA   194     -11.709  -5.793  -5.874  1.00  0.00           C  
ATOM   2791  O   ALA   194     -10.968  -5.422  -6.755  1.00  0.00           O  
ATOM   2792  N   VAL   195     -12.665  -6.645  -6.126  1.00  0.00           N  
ATOM   2793  H   VAL   195     -13.233  -6.861  -5.320  1.00  0.00           H  
ATOM   2794  CA  VAL   195     -12.902  -7.246  -7.433  1.00  0.00           C  
ATOM   2795  HA  VAL   195     -11.994  -7.328  -8.030  1.00  0.00           H  
ATOM   2796  CB  VAL   195     -13.387  -8.727  -7.385  1.00  0.00           C  
ATOM   2797  HB  VAL   195     -13.756  -9.094  -8.342  1.00  0.00           H  
ATOM   2798  CG1 VAL   195     -12.227  -9.621  -6.884  1.00  0.00           C  
ATOM   2799 HG11 VAL   195     -11.398  -9.437  -7.566  1.00  0.00           H  
ATOM   2800 HG12 VAL   195     -12.474 -10.675  -7.015  1.00  0.00           H  
ATOM   2801 HG13 VAL   195     -12.088  -9.309  -5.849  1.00  0.00           H  
ATOM   2802  CG2 VAL   195     -14.597  -9.014  -6.461  1.00  0.00           C  
ATOM   2803 HG21 VAL   195     -15.345  -8.360  -6.908  1.00  0.00           H  
ATOM   2804 HG22 VAL   195     -14.825 -10.070  -6.608  1.00  0.00           H  
ATOM   2805 HG23 VAL   195     -14.364  -8.632  -5.467  1.00  0.00           H  
ATOM   2806  C   VAL   195     -13.810  -6.329  -8.194  1.00  0.00           C  
ATOM   2807  O   VAL   195     -14.430  -5.450  -7.620  1.00  0.00           O  
ATOM   2808  N   HID   196     -14.025  -6.620  -9.487  1.00  0.00           N  
ATOM   2809  H   HID   196     -13.396  -7.262  -9.949  1.00  0.00           H  
ATOM   2810  CA  HID   196     -14.899  -5.913 -10.415  1.00  0.00           C  
ATOM   2811  HA  HID   196     -15.842  -5.710  -9.908  1.00  0.00           H  
ATOM   2812  CB  HID   196     -14.182  -4.631 -10.905  1.00  0.00           C  
ATOM   2813  HB2 HID   196     -13.217  -4.962 -11.290  1.00  0.00           H  
ATOM   2814  HB3 HID   196     -13.948  -4.062 -10.005  1.00  0.00           H  
ATOM   2815  CG  HID   196     -15.075  -3.690 -11.797  1.00  0.00           C  
ATOM   2816  ND1 HID   196     -14.606  -3.017 -12.918  1.00  0.00           N  
ATOM   2817  HD1 HID   196     -13.703  -3.017 -13.369  1.00  0.00           H  
ATOM   2818  CE1 HID   196     -15.565  -2.233 -13.383  1.00  0.00           C  
ATOM   2819  HE1 HID   196     -15.468  -1.459 -14.130  1.00  0.00           H  
ATOM   2820  NE2 HID   196     -16.723  -2.421 -12.692  1.00  0.00           N  
ATOM   2821  CD2 HID   196     -16.337  -3.234 -11.621  1.00  0.00           C  
ATOM   2822  HD2 HID   196     -16.985  -3.541 -10.814  1.00  0.00           H  
ATOM   2823  C   HID   196     -15.346  -6.848 -11.578  1.00  0.00           C  
ATOM   2824  O   HID   196     -14.702  -7.900 -11.732  1.00  0.00           O  
ATOM   2825  N   ARG   197     -16.389  -6.409 -12.296  1.00  0.00           N  
ATOM   2826  H   ARG   197     -16.950  -5.655 -11.925  1.00  0.00           H  
ATOM   2827  CA  ARG   197     -16.922  -7.188 -13.476  1.00  0.00           C  
ATOM   2828  HA  ARG   197     -17.810  -6.662 -13.826  1.00  0.00           H  
ATOM   2829  CB  ARG   197     -16.054  -7.133 -14.738  1.00  0.00           C  
ATOM   2830  HB2 ARG   197     -15.151  -7.702 -14.518  1.00  0.00           H  
ATOM   2831  HB3 ARG   197     -16.523  -7.663 -15.567  1.00  0.00           H  
ATOM   2832  CG  ARG   197     -15.627  -5.691 -15.106  1.00  0.00           C  
ATOM   2833  HG2 ARG   197     -16.441  -4.967 -15.084  1.00  0.00           H  
ATOM   2834  HG3 ARG   197     -14.853  -5.301 -14.444  1.00  0.00           H  
ATOM   2835  CD  ARG   197     -15.056  -5.745 -16.504  1.00  0.00           C  
ATOM   2836  HD2 ARG   197     -15.903  -5.983 -17.147  1.00  0.00           H  
ATOM   2837  HD3 ARG   197     -14.717  -4.740 -16.757  1.00  0.00           H  
ATOM   2838  NE  ARG   197     -14.002  -6.676 -16.858  1.00  0.00           N  
ATOM   2839  HE  ARG   197     -13.849  -7.482 -16.269  1.00  0.00           H  
ATOM   2840  CZ  ARG   197     -13.272  -6.804 -17.982  1.00  0.00           C  
ATOM   2841  NH1 ARG   197     -13.393  -5.900 -18.969  1.00  0.00           N  
ATOM   2842 HH11 ARG   197     -14.106  -5.197 -18.838  1.00  0.00           H  
ATOM   2843 HH12 ARG   197     -12.911  -6.066 -19.841  1.00  0.00           H  
ATOM   2844  NH2 ARG   197     -12.387  -7.767 -18.129  1.00  0.00           N  
ATOM   2845 HH21 ARG   197     -12.368  -8.633 -17.610  1.00  0.00           H  
ATOM   2846 HH22 ARG   197     -11.700  -7.808 -18.869  1.00  0.00           H  
ATOM   2847  C   ARG   197     -17.333  -8.591 -13.129  1.00  0.00           C  
ATOM   2848  O   ARG   197     -17.211  -9.555 -13.900  1.00  0.00           O  
ATOM   2849  N   ARG   198     -17.938  -8.832 -11.908  1.00  0.00           N  
ATOM   2850  H   ARG   198     -18.173  -8.010 -11.371  1.00  0.00           H  
ATOM   2851  CA  ARG   198     -18.385 -10.170 -11.489  1.00  0.00           C  
ATOM   2852  HA  ARG   198     -17.628 -10.900 -11.774  1.00  0.00           H  
ATOM   2853  CB  ARG   198     -18.537 -10.241 -10.010  1.00  0.00           C  
ATOM   2854  HB2 ARG   198     -17.746  -9.739  -9.451  1.00  0.00           H  
ATOM   2855  HB3 ARG   198     -19.404  -9.651  -9.714  1.00  0.00           H  
ATOM   2856  CG  ARG   198     -18.736 -11.713  -9.486  1.00  0.00           C  
ATOM   2857  HG2 ARG   198     -19.567 -12.114 -10.066  1.00  0.00           H  
ATOM   2858  HG3 ARG   198     -17.867 -12.328  -9.718  1.00  0.00           H  
ATOM   2859  CD  ARG   198     -19.017 -11.947  -8.058  1.00  0.00           C  
ATOM   2860  HD2 ARG   198     -19.561 -11.143  -7.563  1.00  0.00           H  
ATOM   2861  HD3 ARG   198     -18.093 -11.839  -7.490  1.00  0.00           H  
ATOM   2862  NE  ARG   198     -19.542 -13.295  -7.799  1.00  0.00           N  
ATOM   2863  HE  ARG   198     -19.036 -14.039  -8.257  1.00  0.00           H  
ATOM   2864  CZ  ARG   198     -20.420 -13.641  -6.953  1.00  0.00           C  
ATOM   2865  NH1 ARG   198     -20.608 -14.826  -6.555  1.00  0.00           N  
ATOM   2866 HH11 ARG   198     -20.018 -15.563  -6.914  1.00  0.00           H  
ATOM   2867 HH12 ARG   198     -21.477 -15.075  -6.106  1.00  0.00           H  
ATOM   2868  NH2 ARG   198     -21.270 -12.778  -6.540  1.00  0.00           N  
ATOM   2869 HH21 ARG   198     -21.123 -11.781  -6.606  1.00  0.00           H  
ATOM   2870 HH22 ARG   198     -22.129 -13.103  -6.120  1.00  0.00           H  
ATOM   2871  C   ARG   198     -19.629 -10.614 -12.240  1.00  0.00           C  
ATOM   2872  O   ARG   198     -19.840 -11.843 -12.410  1.00  0.00           O  
ATOM   2873  N   GLN   199     -20.299  -9.699 -12.936  1.00  0.00           N  
ATOM   2874  H   GLN   199     -20.098  -8.764 -12.612  1.00  0.00           H  
ATOM   2875  CA  GLN   199     -21.483  -9.895 -13.825  1.00  0.00           C  
ATOM   2876  HA  GLN   199     -21.623 -10.974 -13.879  1.00  0.00           H  
ATOM   2877  CB  GLN   199     -22.810  -9.270 -13.288  1.00  0.00           C  
ATOM   2878  HB2 GLN   199     -23.087  -9.930 -12.466  1.00  0.00           H  
ATOM   2879  HB3 GLN   199     -22.602  -8.226 -13.054  1.00  0.00           H  
ATOM   2880  CG  GLN   199     -24.030  -9.268 -14.266  1.00  0.00           C  
ATOM   2881  HG2 GLN   199     -24.921  -9.119 -13.657  1.00  0.00           H  
ATOM   2882  HG3 GLN   199     -23.992 -10.161 -14.891  1.00  0.00           H  
ATOM   2883  CD  GLN   199     -24.073  -7.988 -15.222  1.00  0.00           C  
ATOM   2884  OE1 GLN   199     -23.329  -7.042 -15.069  1.00  0.00           O  
ATOM   2885  NE2 GLN   199     -24.958  -8.061 -16.242  1.00  0.00           N  
ATOM   2886 HE21 GLN   199     -25.450  -8.930 -16.388  1.00  0.00           H  
ATOM   2887 HE22 GLN   199     -24.800  -7.402 -16.991  1.00  0.00           H  
ATOM   2888  C   GLN   199     -21.216  -9.541 -15.285  1.00  0.00           C  
ATOM   2889  O   GLN   199     -20.686  -8.518 -15.653  1.00  0.00           O  
ATOM   2890  N   ASP   200     -21.372 -10.527 -16.139  1.00  0.00           N  
ATOM   2891  H   ASP   200     -21.795 -11.359 -15.753  1.00  0.00           H  
ATOM   2892  CA  ASP   200     -21.110 -10.502 -17.614  1.00  0.00           C  
ATOM   2893  HA  ASP   200     -21.310 -11.532 -17.908  1.00  0.00           H  
ATOM   2894  CB  ASP   200     -22.209  -9.719 -18.362  1.00  0.00           C  
ATOM   2895  HB2 ASP   200     -21.891  -9.489 -19.379  1.00  0.00           H  
ATOM   2896  HB3 ASP   200     -22.410  -8.825 -17.773  1.00  0.00           H  
ATOM   2897  CG  ASP   200     -23.627 -10.400 -18.418  1.00  0.00           C  
ATOM   2898  OD1 ASP   200     -23.665 -11.543 -17.953  1.00  0.00           O  
ATOM   2899  OD2 ASP   200     -24.521  -9.898 -19.107  1.00  0.00           O  
ATOM   2900  C   ASP   200     -19.707 -10.088 -18.125  1.00  0.00           C  
ATOM   2901  O   ASP   200     -19.544  -9.242 -18.980  1.00  0.00           O  
ATOM   2902  N   GLY   201     -18.699 -10.621 -17.406  1.00  0.00           N  
ATOM   2903  H   GLY   201     -18.859 -11.175 -16.577  1.00  0.00           H  
ATOM   2904  CA  GLY   201     -17.316 -10.224 -17.762  1.00  0.00           C  
ATOM   2905  HA2 GLY   201     -17.269 -10.050 -18.837  1.00  0.00           H  
ATOM   2906  HA3 GLY   201     -17.139  -9.281 -17.246  1.00  0.00           H  
ATOM   2907  C   GLY   201     -16.281 -11.192 -17.314  1.00  0.00           C  
ATOM   2908  O   GLY   201     -16.608 -12.092 -16.484  1.00  0.00           O  
ATOM   2909  N   ALA   202     -15.087 -11.063 -17.878  1.00  0.00           N  
ATOM   2910  H   ALA   202     -15.002 -10.410 -18.644  1.00  0.00           H  
ATOM   2911  CA  ALA   202     -13.875 -11.604 -17.306  1.00  0.00           C  
ATOM   2912  HA  ALA   202     -14.016 -12.651 -17.036  1.00  0.00           H  
ATOM   2913  CB  ALA   202     -12.717 -11.529 -18.270  1.00  0.00           C  
ATOM   2914  HB1 ALA   202     -12.530 -10.496 -18.562  1.00  0.00           H  
ATOM   2915  HB2 ALA   202     -11.807 -11.880 -17.784  1.00  0.00           H  
ATOM   2916  HB3 ALA   202     -12.979 -12.133 -19.139  1.00  0.00           H  
ATOM   2917  C   ALA   202     -13.547 -10.742 -16.070  1.00  0.00           C  
ATOM   2918  O   ALA   202     -13.372  -9.529 -16.108  1.00  0.00           O  
ATOM   2919  N   LEU   203     -13.408 -11.445 -14.901  1.00  0.00           N  
ATOM   2920  H   LEU   203     -13.607 -12.433 -14.964  1.00  0.00           H  
ATOM   2921  CA  LEU   203     -13.109 -11.039 -13.505  1.00  0.00           C  
ATOM   2922  HA  LEU   203     -13.994 -10.488 -13.190  1.00  0.00           H  
ATOM   2923  CB  LEU   203     -12.981 -12.408 -12.733  1.00  0.00           C  
ATOM   2924  HB2 LEU   203     -13.862 -13.009 -12.959  1.00  0.00           H  
ATOM   2925  HB3 LEU   203     -12.106 -12.985 -13.032  1.00  0.00           H  
ATOM   2926  CG  LEU   203     -12.926 -12.083 -11.265  1.00  0.00           C  
ATOM   2927  HG  LEU   203     -12.031 -11.536 -10.969  1.00  0.00           H  
ATOM   2928  CD1 LEU   203     -13.966 -11.190 -10.649  1.00  0.00           C  
ATOM   2929 HD11 LEU   203     -13.910 -11.202  -9.561  1.00  0.00           H  
ATOM   2930 HD12 LEU   203     -13.837 -10.122 -10.827  1.00  0.00           H  
ATOM   2931 HD13 LEU   203     -14.965 -11.384 -11.037  1.00  0.00           H  
ATOM   2932  CD2 LEU   203     -12.725 -13.402 -10.514  1.00  0.00           C  
ATOM   2933 HD21 LEU   203     -11.797 -13.828 -10.896  1.00  0.00           H  
ATOM   2934 HD22 LEU   203     -12.726 -13.205  -9.442  1.00  0.00           H  
ATOM   2935 HD23 LEU   203     -13.535 -14.063 -10.823  1.00  0.00           H  
ATOM   2936  C   LEU   203     -11.840 -10.145 -13.563  1.00  0.00           C  
ATOM   2937  O   LEU   203     -10.895 -10.429 -14.378  1.00  0.00           O  
ATOM   2938  N   VAL   204     -11.892  -8.981 -12.902  1.00  0.00           N  
ATOM   2939  H   VAL   204     -12.756  -8.731 -12.442  1.00  0.00           H  
ATOM   2940  CA  VAL   204     -10.779  -8.018 -12.883  1.00  0.00           C  
ATOM   2941  HA  VAL   204      -9.882  -8.638 -12.865  1.00  0.00           H  
ATOM   2942  CB  VAL   204     -10.713  -6.982 -14.040  1.00  0.00           C  
ATOM   2943  HB  VAL   204      -9.782  -6.439 -13.879  1.00  0.00           H  
ATOM   2944  CG1 VAL   204     -10.414  -7.698 -15.341  1.00  0.00           C  
ATOM   2945 HG11 VAL   204      -9.531  -8.336 -15.304  1.00  0.00           H  
ATOM   2946 HG12 VAL   204     -10.286  -6.974 -16.146  1.00  0.00           H  
ATOM   2947 HG13 VAL   204     -11.351  -8.249 -15.420  1.00  0.00           H  
ATOM   2948  CG2 VAL   204     -11.934  -6.063 -14.119  1.00  0.00           C  
ATOM   2949 HG21 VAL   204     -12.021  -5.322 -13.323  1.00  0.00           H  
ATOM   2950 HG22 VAL   204     -11.842  -5.415 -14.990  1.00  0.00           H  
ATOM   2951 HG23 VAL   204     -12.807  -6.713 -14.181  1.00  0.00           H  
ATOM   2952  C   VAL   204     -10.738  -7.367 -11.466  1.00  0.00           C  
ATOM   2953  O   VAL   204     -11.654  -7.441 -10.598  1.00  0.00           O  
ATOM   2954  N   TRP   205      -9.662  -6.654 -11.240  1.00  0.00           N  
ATOM   2955  H   TRP   205      -9.081  -6.476 -12.046  1.00  0.00           H  
ATOM   2956  CA  TRP   205      -9.458  -5.909 -10.055  1.00  0.00           C  
ATOM   2957  HA  TRP   205     -10.202  -6.276  -9.348  1.00  0.00           H  
ATOM   2958  CB  TRP   205      -8.013  -6.175  -9.571  1.00  0.00           C  
ATOM   2959  HB2 TRP   205      -7.319  -6.061 -10.404  1.00  0.00           H  
ATOM   2960  HB3 TRP   205      -7.707  -5.393  -8.877  1.00  0.00           H  
ATOM   2961  CG  TRP   205      -7.565  -7.406  -8.861  1.00  0.00           C  
ATOM   2962  CD1 TRP   205      -8.115  -7.843  -7.736  1.00  0.00           C  
ATOM   2963  HD1 TRP   205      -8.941  -7.298  -7.303  1.00  0.00           H  
ATOM   2964  NE1 TRP   205      -7.397  -8.920  -7.315  1.00  0.00           N  
ATOM   2965  HE1 TRP   205      -7.419  -9.366  -6.408  1.00  0.00           H  
ATOM   2966  CE2 TRP   205      -6.261  -9.151  -8.024  1.00  0.00           C  
ATOM   2967  CZ2 TRP   205      -5.184 -10.034  -7.978  1.00  0.00           C  
ATOM   2968  HZ2 TRP   205      -5.188 -10.848  -7.268  1.00  0.00           H  
ATOM   2969  CH2 TRP   205      -4.063  -9.912  -8.848  1.00  0.00           C  
ATOM   2970  HH2 TRP   205      -3.231 -10.585  -8.703  1.00  0.00           H  
ATOM   2971  CZ3 TRP   205      -4.159  -8.903  -9.784  1.00  0.00           C  
ATOM   2972  HZ3 TRP   205      -3.380  -8.829 -10.529  1.00  0.00           H  
ATOM   2973  CE3 TRP   205      -5.232  -8.026  -9.853  1.00  0.00           C  
ATOM   2974  HE3 TRP   205      -5.191  -7.235 -10.587  1.00  0.00           H  
ATOM   2975  CD2 TRP   205      -6.332  -8.089  -9.022  1.00  0.00           C  
ATOM   2976  C   TRP   205      -9.807  -4.386 -10.149  1.00  0.00           C  
ATOM   2977  O   TRP   205      -9.942  -3.790 -11.252  1.00  0.00           O  
ATOM   2978  N   SER   206      -9.964  -3.743  -8.949  1.00  0.00           N  
ATOM   2979  H   SER   206     -10.000  -4.340  -8.135  1.00  0.00           H  
ATOM   2980  CA  SER   206     -10.130  -2.318  -8.737  1.00  0.00           C  
ATOM   2981  HA  SER   206     -10.502  -1.779  -9.608  1.00  0.00           H  
ATOM   2982  CB  SER   206     -11.177  -2.146  -7.584  1.00  0.00           C  
ATOM   2983  HB2 SER   206     -10.824  -2.585  -6.651  1.00  0.00           H  
ATOM   2984  HB3 SER   206     -11.523  -1.112  -7.564  1.00  0.00           H  
ATOM   2985  OG  SER   206     -12.256  -2.885  -7.996  1.00  0.00           O  
ATOM   2986  HG  SER   206     -11.982  -3.800  -7.902  1.00  0.00           H  
ATOM   2987  C   SER   206      -8.766  -1.619  -8.261  1.00  0.00           C  
ATOM   2988  O   SER   206      -7.855  -2.164  -7.618  1.00  0.00           O  
ATOM   2989  N   GLY   207      -8.573  -0.335  -8.636  1.00  0.00           N  
ATOM   2990  H   GLY   207      -9.373   0.063  -9.108  1.00  0.00           H  
ATOM   2991  CA  GLY   207      -7.605   0.641  -8.077  1.00  0.00           C  
ATOM   2992  HA2 GLY   207      -7.055   1.047  -8.926  1.00  0.00           H  
ATOM   2993  HA3 GLY   207      -6.848   0.302  -7.370  1.00  0.00           H  
ATOM   2994  C   GLY   207      -8.344   1.789  -7.309  1.00  0.00           C  
ATOM   2995  O   GLY   207      -9.349   1.608  -6.591  1.00  0.00           O  
ATOM   2996  N   SER   208      -7.871   3.048  -7.413  1.00  0.00           N  
ATOM   2997  H   SER   208      -7.042   3.215  -7.965  1.00  0.00           H  
ATOM   2998  CA  SER   208      -8.693   4.162  -7.012  1.00  0.00           C  
ATOM   2999  HA  SER   208      -9.137   3.949  -6.040  1.00  0.00           H  
ATOM   3000  CB  SER   208      -7.777   5.315  -7.049  1.00  0.00           C  
ATOM   3001  HB2 SER   208      -7.417   5.514  -8.058  1.00  0.00           H  
ATOM   3002  HB3 SER   208      -8.284   6.247  -6.799  1.00  0.00           H  
ATOM   3003  OG  SER   208      -6.721   5.217  -6.136  1.00  0.00           O  
ATOM   3004  HG  SER   208      -6.207   6.025  -6.061  1.00  0.00           H  
ATOM   3005  C   SER   208      -9.892   4.536  -7.869  1.00  0.00           C  
ATOM   3006  O   SER   208     -10.768   5.278  -7.518  1.00  0.00           O  
ATOM   3007  N   ASP   209      -9.908   3.994  -9.109  1.00  0.00           N  
ATOM   3008  H   ASP   209      -9.098   3.484  -9.433  1.00  0.00           H  
ATOM   3009  CA  ASP   209     -10.979   4.315 -10.112  1.00  0.00           C  
ATOM   3010  HA  ASP   209     -10.968   5.380 -10.346  1.00  0.00           H  
ATOM   3011  CB  ASP   209     -10.766   3.456 -11.406  1.00  0.00           C  
ATOM   3012  HB2 ASP   209     -11.387   3.959 -12.147  1.00  0.00           H  
ATOM   3013  HB3 ASP   209      -9.711   3.526 -11.670  1.00  0.00           H  
ATOM   3014  CG  ASP   209     -10.974   1.948 -11.391  1.00  0.00           C  
ATOM   3015  OD1 ASP   209     -10.673   1.251 -10.424  1.00  0.00           O  
ATOM   3016  OD2 ASP   209     -11.373   1.428 -12.445  1.00  0.00           O  
ATOM   3017  C   ASP   209     -12.409   3.970  -9.614  1.00  0.00           C  
ATOM   3018  O   ASP   209     -13.248   4.903  -9.600  1.00  0.00           O  
ATOM   3019  N   VAL   210     -12.553   2.775  -9.078  1.00  0.00           N  
ATOM   3020  H   VAL   210     -11.817   2.121  -9.304  1.00  0.00           H  
ATOM   3021  CA  VAL   210     -13.722   2.194  -8.446  1.00  0.00           C  
ATOM   3022  HA  VAL   210     -14.576   2.248  -9.122  1.00  0.00           H  
ATOM   3023  CB  VAL   210     -13.509   0.672  -8.131  1.00  0.00           C  
ATOM   3024  HB  VAL   210     -12.433   0.640  -7.960  1.00  0.00           H  
ATOM   3025  CG1 VAL   210     -14.173   0.114  -6.838  1.00  0.00           C  
ATOM   3026 HG11 VAL   210     -13.832   0.651  -5.953  1.00  0.00           H  
ATOM   3027 HG12 VAL   210     -15.252   0.268  -6.845  1.00  0.00           H  
ATOM   3028 HG13 VAL   210     -13.865  -0.917  -6.665  1.00  0.00           H  
ATOM   3029  CG2 VAL   210     -13.896  -0.128  -9.372  1.00  0.00           C  
ATOM   3030 HG21 VAL   210     -13.699   0.389 -10.311  1.00  0.00           H  
ATOM   3031 HG22 VAL   210     -13.243  -1.001  -9.375  1.00  0.00           H  
ATOM   3032 HG23 VAL   210     -14.926  -0.431  -9.183  1.00  0.00           H  
ATOM   3033  C   VAL   210     -14.123   2.945  -7.155  1.00  0.00           C  
ATOM   3034  O   VAL   210     -15.332   2.931  -6.791  1.00  0.00           O  
ATOM   3035  N   VAL   211     -13.142   3.563  -6.486  1.00  0.00           N  
ATOM   3036  H   VAL   211     -12.199   3.410  -6.813  1.00  0.00           H  
ATOM   3037  CA  VAL   211     -13.245   4.540  -5.351  1.00  0.00           C  
ATOM   3038  HA  VAL   211     -14.004   4.091  -4.710  1.00  0.00           H  
ATOM   3039  CB  VAL   211     -11.900   4.667  -4.511  1.00  0.00           C  
ATOM   3040  HB  VAL   211     -11.068   4.836  -5.195  1.00  0.00           H  
ATOM   3041  CG1 VAL   211     -11.947   5.816  -3.480  1.00  0.00           C  
ATOM   3042 HG11 VAL   211     -12.254   6.696  -4.044  1.00  0.00           H  
ATOM   3043 HG12 VAL   211     -12.723   5.603  -2.745  1.00  0.00           H  
ATOM   3044 HG13 VAL   211     -10.978   5.921  -2.992  1.00  0.00           H  
ATOM   3045  CG2 VAL   211     -11.523   3.346  -3.863  1.00  0.00           C  
ATOM   3046 HG21 VAL   211     -11.582   2.593  -4.649  1.00  0.00           H  
ATOM   3047 HG22 VAL   211     -10.539   3.406  -3.398  1.00  0.00           H  
ATOM   3048 HG23 VAL   211     -12.345   3.156  -3.172  1.00  0.00           H  
ATOM   3049  C   VAL   211     -13.753   5.895  -5.808  1.00  0.00           C  
ATOM   3050  O   VAL   211     -14.501   6.522  -5.057  1.00  0.00           O  
ATOM   3051  N   MET   212     -13.478   6.329  -7.096  1.00  0.00           N  
ATOM   3052  H   MET   212     -12.859   5.709  -7.600  1.00  0.00           H  
ATOM   3053  CA  MET   212     -14.004   7.632  -7.547  1.00  0.00           C  
ATOM   3054  HA  MET   212     -14.041   8.336  -6.716  1.00  0.00           H  
ATOM   3055  CB  MET   212     -13.128   8.202  -8.693  1.00  0.00           C  
ATOM   3056  HB2 MET   212     -13.016   7.420  -9.444  1.00  0.00           H  
ATOM   3057  HB3 MET   212     -13.657   9.038  -9.150  1.00  0.00           H  
ATOM   3058  CG  MET   212     -11.753   8.579  -8.153  1.00  0.00           C  
ATOM   3059  HG2 MET   212     -11.929   9.260  -7.320  1.00  0.00           H  
ATOM   3060  HG3 MET   212     -11.367   7.702  -7.633  1.00  0.00           H  
ATOM   3061  SD  MET   212     -10.612   9.200  -9.386  1.00  0.00           S  
ATOM   3062  CE  MET   212      -9.303   9.626  -8.266  1.00  0.00           C  
ATOM   3063  HE1 MET   212      -9.344   9.055  -7.339  1.00  0.00           H  
ATOM   3064  HE2 MET   212      -8.317   9.432  -8.689  1.00  0.00           H  
ATOM   3065  HE3 MET   212      -9.389  10.641  -7.878  1.00  0.00           H  
ATOM   3066  C   MET   212     -15.454   7.469  -7.930  1.00  0.00           C  
ATOM   3067  O   MET   212     -16.391   8.210  -7.591  1.00  0.00           O  
ATOM   3068  N   GLY   213     -15.606   6.409  -8.724  1.00  0.00           N  
ATOM   3069  H   GLY   213     -14.788   5.833  -8.861  1.00  0.00           H  
ATOM   3070  CA  GLY   213     -16.826   5.982  -9.387  1.00  0.00           C  
ATOM   3071  HA2 GLY   213     -16.833   4.956  -9.756  1.00  0.00           H  
ATOM   3072  HA3 GLY   213     -17.558   6.113  -8.591  1.00  0.00           H  
ATOM   3073  C   GLY   213     -17.265   7.055 -10.404  1.00  0.00           C  
ATOM   3074  O   GLY   213     -16.685   8.151 -10.441  1.00  0.00           O  
ATOM   3075  N   GLU   214     -18.384   6.754 -11.115  1.00  0.00           N  
ATOM   3076  H   GLU   214     -18.721   5.803 -11.149  1.00  0.00           H  
ATOM   3077  CA  GLU   214     -19.092   7.699 -11.934  1.00  0.00           C  
ATOM   3078  HA  GLU   214     -18.397   8.231 -12.583  1.00  0.00           H  
ATOM   3079  CB  GLU   214     -20.163   7.030 -12.877  1.00  0.00           C  
ATOM   3080  HB2 GLU   214     -20.373   5.994 -12.611  1.00  0.00           H  
ATOM   3081  HB3 GLU   214     -21.066   7.622 -12.722  1.00  0.00           H  
ATOM   3082  CG  GLU   214     -19.647   7.070 -14.279  1.00  0.00           C  
ATOM   3083  HG2 GLU   214     -20.446   6.658 -14.895  1.00  0.00           H  
ATOM   3084  HG3 GLU   214     -19.431   8.108 -14.531  1.00  0.00           H  
ATOM   3085  CD  GLU   214     -18.440   6.178 -14.569  1.00  0.00           C  
ATOM   3086  OE1 GLU   214     -17.469   6.780 -15.020  1.00  0.00           O  
ATOM   3087  OE2 GLU   214     -18.345   4.956 -14.286  1.00  0.00           O  
ATOM   3088  C   GLU   214     -19.611   8.764 -10.994  1.00  0.00           C  
ATOM   3089  O   GLU   214     -19.690   9.923 -11.479  1.00  0.00           O  
ATOM   3090  N   ALA   215     -19.757   8.540  -9.642  1.00  0.00           N  
ATOM   3091  H   ALA   215     -19.388   7.635  -9.387  1.00  0.00           H  
ATOM   3092  CA  ALA   215     -20.058   9.624  -8.698  1.00  0.00           C  
ATOM   3093  HA  ALA   215     -21.030  10.026  -8.984  1.00  0.00           H  
ATOM   3094  CB  ALA   215     -20.243   9.028  -7.280  1.00  0.00           C  
ATOM   3095  HB1 ALA   215     -20.707   9.764  -6.623  1.00  0.00           H  
ATOM   3096  HB2 ALA   215     -20.886   8.151  -7.352  1.00  0.00           H  
ATOM   3097  HB3 ALA   215     -19.310   8.686  -6.832  1.00  0.00           H  
ATOM   3098  C   ALA   215     -19.102  10.803  -8.621  1.00  0.00           C  
ATOM   3099  O   ALA   215     -19.521  11.973  -8.639  1.00  0.00           O  
ATOM   3100  N   THR   216     -17.826  10.534  -8.594  1.00  0.00           N  
ATOM   3101  H   THR   216     -17.568   9.559  -8.537  1.00  0.00           H  
ATOM   3102  CA  THR   216     -16.810  11.610  -8.708  1.00  0.00           C  
ATOM   3103  HA  THR   216     -17.175  12.440  -8.103  1.00  0.00           H  
ATOM   3104  CB  THR   216     -15.487  11.033  -8.068  1.00  0.00           C  
ATOM   3105  HB  THR   216     -15.145  10.097  -8.510  1.00  0.00           H  
ATOM   3106  CG2 THR   216     -14.392  12.107  -8.007  1.00  0.00           C  
ATOM   3107 HG21 THR   216     -14.287  12.491  -9.022  1.00  0.00           H  
ATOM   3108 HG22 THR   216     -13.569  11.481  -7.660  1.00  0.00           H  
ATOM   3109 HG23 THR   216     -14.642  12.996  -7.430  1.00  0.00           H  
ATOM   3110  OG1 THR   216     -15.791  10.757  -6.731  1.00  0.00           O  
ATOM   3111  HG1 THR   216     -16.052   9.834  -6.682  1.00  0.00           H  
ATOM   3112  C   THR   216     -16.497  12.054 -10.161  1.00  0.00           C  
ATOM   3113  O   THR   216     -16.159  13.140 -10.496  1.00  0.00           O  
ATOM   3114  N   ARG   217     -16.589  11.137 -11.184  1.00  0.00           N  
ATOM   3115  H   ARG   217     -16.797  10.217 -10.823  1.00  0.00           H  
ATOM   3116  CA  ARG   217     -16.387  11.460 -12.626  1.00  0.00           C  
ATOM   3117  HA  ARG   217     -15.558  12.160 -12.731  1.00  0.00           H  
ATOM   3118  CB  ARG   217     -15.965  10.232 -13.561  1.00  0.00           C  
ATOM   3119  HB2 ARG   217     -15.880  10.544 -14.602  1.00  0.00           H  
ATOM   3120  HB3 ARG   217     -16.811   9.548 -13.630  1.00  0.00           H  
ATOM   3121  CG  ARG   217     -14.721   9.434 -13.079  1.00  0.00           C  
ATOM   3122  HG2 ARG   217     -13.830  10.057 -12.998  1.00  0.00           H  
ATOM   3123  HG3 ARG   217     -15.012   9.055 -12.099  1.00  0.00           H  
ATOM   3124  CD  ARG   217     -14.373   8.376 -14.053  1.00  0.00           C  
ATOM   3125  HD2 ARG   217     -13.361   8.057 -13.804  1.00  0.00           H  
ATOM   3126  HD3 ARG   217     -14.375   8.667 -15.104  1.00  0.00           H  
ATOM   3127  NE  ARG   217     -15.150   7.165 -13.733  1.00  0.00           N  
ATOM   3128  HE  ARG   217     -16.016   7.078 -14.246  1.00  0.00           H  
ATOM   3129  CZ  ARG   217     -15.000   6.175 -12.928  1.00  0.00           C  
ATOM   3130  NH1 ARG   217     -14.067   6.012 -12.077  1.00  0.00           N  
ATOM   3131 HH11 ARG   217     -13.323   6.695 -12.104  1.00  0.00           H  
ATOM   3132 HH12 ARG   217     -14.070   5.401 -11.273  1.00  0.00           H  
ATOM   3133  NH2 ARG   217     -15.893   5.211 -12.947  1.00  0.00           N  
ATOM   3134 HH21 ARG   217     -16.671   5.307 -13.584  1.00  0.00           H  
ATOM   3135 HH22 ARG   217     -15.710   4.323 -12.502  1.00  0.00           H  
ATOM   3136  C   ARG   217     -17.536  12.303 -13.187  1.00  0.00           C  
ATOM   3137  O   ARG   217     -17.279  13.042 -14.192  1.00  0.00           O  
ATOM   3138  N   ASP   218     -18.718  12.200 -12.642  1.00  0.00           N  
ATOM   3139  H   ASP   218     -18.939  11.360 -12.127  1.00  0.00           H  
ATOM   3140  CA  ASP   218     -19.907  13.050 -12.995  1.00  0.00           C  
ATOM   3141  HA  ASP   218     -19.842  13.372 -14.034  1.00  0.00           H  
ATOM   3142  CB  ASP   218     -21.201  12.269 -12.888  1.00  0.00           C  
ATOM   3143  HB2 ASP   218     -21.319  11.926 -11.860  1.00  0.00           H  
ATOM   3144  HB3 ASP   218     -22.081  12.851 -13.161  1.00  0.00           H  
ATOM   3145  CG  ASP   218     -21.263  11.114 -13.972  1.00  0.00           C  
ATOM   3146  OD1 ASP   218     -20.315  10.937 -14.768  1.00  0.00           O  
ATOM   3147  OD2 ASP   218     -22.321  10.544 -14.131  1.00  0.00           O  
ATOM   3148  C   ASP   218     -19.950  14.299 -12.109  1.00  0.00           C  
ATOM   3149  O   ASP   218     -20.884  15.019 -12.281  1.00  0.00           O  
ATOM   3150  N   ASN   219     -18.978  14.500 -11.168  1.00  0.00           N  
ATOM   3151  H   ASN   219     -18.151  13.925 -11.095  1.00  0.00           H  
ATOM   3152  CA  ASN   219     -19.044  15.695 -10.315  1.00  0.00           C  
ATOM   3153  HA  ASN   219     -20.100  15.806 -10.067  1.00  0.00           H  
ATOM   3154  CB  ASN   219     -18.442  15.362  -8.912  1.00  0.00           C  
ATOM   3155  HB2 ASN   219     -17.396  15.082  -9.042  1.00  0.00           H  
ATOM   3156  HB3 ASN   219     -19.012  14.608  -8.369  1.00  0.00           H  
ATOM   3157  CG  ASN   219     -18.433  16.660  -8.087  1.00  0.00           C  
ATOM   3158  OD1 ASN   219     -19.122  17.653  -8.435  1.00  0.00           O  
ATOM   3159  ND2 ASN   219     -17.772  16.641  -6.925  1.00  0.00           N  
ATOM   3160 HD21 ASN   219     -17.329  15.788  -6.616  1.00  0.00           H  
ATOM   3161 HD22 ASN   219     -17.801  17.547  -6.480  1.00  0.00           H  
ATOM   3162  C   ASN   219     -18.555  16.953 -11.103  1.00  0.00           C  
ATOM   3163  O   ASN   219     -17.313  17.017 -11.318  1.00  0.00           O  
ATOM   3164  N   PRO   220     -19.398  17.899 -11.590  1.00  0.00           N  
ATOM   3165  CD  PRO   220     -20.891  18.077 -11.366  1.00  0.00           C  
ATOM   3166  HD2 PRO   220     -21.186  17.964 -10.323  1.00  0.00           H  
ATOM   3167  HD3 PRO   220     -21.354  17.289 -11.960  1.00  0.00           H  
ATOM   3168  CG  PRO   220     -21.142  19.436 -11.952  1.00  0.00           C  
ATOM   3169  HG2 PRO   220     -22.148  19.467 -12.369  1.00  0.00           H  
ATOM   3170  HG3 PRO   220     -21.126  20.288 -11.272  1.00  0.00           H  
ATOM   3171  CB  PRO   220     -20.169  19.564 -13.024  1.00  0.00           C  
ATOM   3172  HB2 PRO   220     -20.144  20.574 -13.434  1.00  0.00           H  
ATOM   3173  HB3 PRO   220     -20.390  18.807 -13.777  1.00  0.00           H  
ATOM   3174  CA  PRO   220     -18.872  19.030 -12.413  1.00  0.00           C  
ATOM   3175  HA  PRO   220     -18.229  18.629 -13.197  1.00  0.00           H  
ATOM   3176  C   PRO   220     -18.066  20.050 -11.568  1.00  0.00           C  
ATOM   3177  O   PRO   220     -17.494  20.997 -12.130  1.00  0.00           O  
ATOM   3178  N   GLN   221     -17.976  19.800 -10.288  1.00  0.00           N  
ATOM   3179  H   GLN   221     -18.467  19.014  -9.886  1.00  0.00           H  
ATOM   3180  CA  GLN   221     -17.152  20.596  -9.342  1.00  0.00           C  
ATOM   3181  HA  GLN   221     -17.009  21.616  -9.700  1.00  0.00           H  
ATOM   3182  CB  GLN   221     -17.989  20.950  -8.111  1.00  0.00           C  
ATOM   3183  HB2 GLN   221     -18.012  20.072  -7.467  1.00  0.00           H  
ATOM   3184  HB3 GLN   221     -17.425  21.696  -7.552  1.00  0.00           H  
ATOM   3185  CG  GLN   221     -19.438  21.409  -8.428  1.00  0.00           C  
ATOM   3186  HG2 GLN   221     -19.905  21.417  -7.443  1.00  0.00           H  
ATOM   3187  HG3 GLN   221     -19.957  20.592  -8.928  1.00  0.00           H  
ATOM   3188  CD  GLN   221     -19.495  22.790  -9.159  1.00  0.00           C  
ATOM   3189  OE1 GLN   221     -18.508  23.522  -9.255  1.00  0.00           O  
ATOM   3190  NE2 GLN   221     -20.617  23.179  -9.635  1.00  0.00           N  
ATOM   3191 HE21 GLN   221     -21.375  22.521  -9.747  1.00  0.00           H  
ATOM   3192 HE22 GLN   221     -20.757  24.123  -9.966  1.00  0.00           H  
ATOM   3193  C   GLN   221     -15.816  19.974  -8.930  1.00  0.00           C  
ATOM   3194  O   GLN   221     -15.049  20.641  -8.276  1.00  0.00           O  
ATOM   3195  N   PHE   222     -15.600  18.698  -9.248  1.00  0.00           N  
ATOM   3196  H   PHE   222     -16.286  18.157  -9.754  1.00  0.00           H  
ATOM   3197  CA  PHE   222     -14.362  17.980  -8.905  1.00  0.00           C  
ATOM   3198  HA  PHE   222     -13.943  18.468  -8.025  1.00  0.00           H  
ATOM   3199  CB  PHE   222     -14.664  16.558  -8.696  1.00  0.00           C  
ATOM   3200  HB2 PHE   222     -15.435  16.455  -7.932  1.00  0.00           H  
ATOM   3201  HB3 PHE   222     -15.226  16.111  -9.516  1.00  0.00           H  
ATOM   3202  CG  PHE   222     -13.495  15.643  -8.374  1.00  0.00           C  
ATOM   3203  CD1 PHE   222     -12.902  15.662  -7.137  1.00  0.00           C  
ATOM   3204  HD1 PHE   222     -13.291  16.365  -6.415  1.00  0.00           H  
ATOM   3205  CE1 PHE   222     -11.706  14.936  -6.987  1.00  0.00           C  
ATOM   3206  HE1 PHE   222     -11.183  15.012  -6.045  1.00  0.00           H  
ATOM   3207  CZ  PHE   222     -11.159  14.170  -8.007  1.00  0.00           C  
ATOM   3208  HZ  PHE   222     -10.185  13.711  -7.917  1.00  0.00           H  
ATOM   3209  CE2 PHE   222     -11.829  14.085  -9.206  1.00  0.00           C  
ATOM   3210  HE2 PHE   222     -11.578  13.337  -9.944  1.00  0.00           H  
ATOM   3211  CD2 PHE   222     -13.053  14.749  -9.424  1.00  0.00           C  
ATOM   3212  HD2 PHE   222     -13.523  14.693 -10.395  1.00  0.00           H  
ATOM   3213  C   PHE   222     -13.353  18.245 -10.015  1.00  0.00           C  
ATOM   3214  O   PHE   222     -13.742  18.744 -11.141  1.00  0.00           O  
ATOM   3215  N   GLU   223     -12.039  17.997  -9.816  1.00  0.00           N  
ATOM   3216  H   GLU   223     -11.810  17.754  -8.862  1.00  0.00           H  
ATOM   3217  CA  GLU   223     -10.996  18.164 -10.786  1.00  0.00           C  
ATOM   3218  HA  GLU   223     -11.444  17.928 -11.751  1.00  0.00           H  
ATOM   3219  CB  GLU   223     -10.548  19.625 -10.632  1.00  0.00           C  
ATOM   3220  HB2 GLU   223     -11.465  20.192 -10.794  1.00  0.00           H  
ATOM   3221  HB3 GLU   223     -10.222  19.768  -9.602  1.00  0.00           H  
ATOM   3222  CG  GLU   223      -9.454  20.172 -11.524  1.00  0.00           C  
ATOM   3223  HG2 GLU   223      -8.556  19.567 -11.396  1.00  0.00           H  
ATOM   3224  HG3 GLU   223      -9.243  21.175 -11.154  1.00  0.00           H  
ATOM   3225  CD  GLU   223      -9.718  20.135 -12.985  1.00  0.00           C  
ATOM   3226  OE1 GLU   223      -9.684  21.231 -13.592  1.00  0.00           O  
ATOM   3227  OE2 GLU   223      -9.955  18.982 -13.445  1.00  0.00           O  
ATOM   3228  C   GLU   223      -9.802  17.212 -10.456  1.00  0.00           C  
ATOM   3229  O   GLU   223      -9.525  16.946  -9.256  1.00  0.00           O  
ATOM   3230  N   LEU   224      -8.988  16.933 -11.515  1.00  0.00           N  
ATOM   3231  H   LEU   224      -9.284  17.285 -12.415  1.00  0.00           H  
ATOM   3232  CA  LEU   224      -7.719  16.271 -11.586  1.00  0.00           C  
ATOM   3233  HA  LEU   224      -7.342  16.110 -10.576  1.00  0.00           H  
ATOM   3234  CB  LEU   224      -7.789  14.923 -12.228  1.00  0.00           C  
ATOM   3235  HB2 LEU   224      -8.597  14.344 -11.780  1.00  0.00           H  
ATOM   3236  HB3 LEU   224      -8.022  15.124 -13.274  1.00  0.00           H  
ATOM   3237  CG  LEU   224      -6.470  14.051 -12.200  1.00  0.00           C  
ATOM   3238  HG  LEU   224      -5.566  14.651 -12.295  1.00  0.00           H  
ATOM   3239  CD1 LEU   224      -6.297  13.337 -10.865  1.00  0.00           C  
ATOM   3240 HD11 LEU   224      -7.191  12.879 -10.444  1.00  0.00           H  
ATOM   3241 HD12 LEU   224      -6.013  14.074 -10.114  1.00  0.00           H  
ATOM   3242 HD13 LEU   224      -5.486  12.609 -10.867  1.00  0.00           H  
ATOM   3243  CD2 LEU   224      -6.475  12.971 -13.271  1.00  0.00           C  
ATOM   3244 HD21 LEU   224      -6.911  13.378 -14.183  1.00  0.00           H  
ATOM   3245 HD22 LEU   224      -5.419  12.833 -13.504  1.00  0.00           H  
ATOM   3246 HD23 LEU   224      -7.023  12.045 -13.097  1.00  0.00           H  
ATOM   3247  C   LEU   224      -6.673  17.109 -12.303  1.00  0.00           C  
ATOM   3248  O   LEU   224      -6.770  17.428 -13.466  1.00  0.00           O  
ATOM   3249  N   PHE   225      -5.563  17.280 -11.576  1.00  0.00           N  
ATOM   3250  H   PHE   225      -5.611  17.022 -10.600  1.00  0.00           H  
ATOM   3251  CA  PHE   225      -4.222  17.746 -11.949  1.00  0.00           C  
ATOM   3252  HA  PHE   225      -4.242  17.976 -13.014  1.00  0.00           H  
ATOM   3253  CB  PHE   225      -3.864  19.012 -11.161  1.00  0.00           C  
ATOM   3254  HB2 PHE   225      -2.778  19.073 -11.239  1.00  0.00           H  
ATOM   3255  HB3 PHE   225      -4.255  19.070 -10.145  1.00  0.00           H  
ATOM   3256  CG  PHE   225      -4.499  20.239 -11.837  1.00  0.00           C  
ATOM   3257  CD1 PHE   225      -4.248  20.522 -13.159  1.00  0.00           C  
ATOM   3258  HD1 PHE   225      -3.493  19.973 -13.701  1.00  0.00           H  
ATOM   3259  CE1 PHE   225      -5.011  21.484 -13.885  1.00  0.00           C  
ATOM   3260  HE1 PHE   225      -4.781  21.547 -14.938  1.00  0.00           H  
ATOM   3261  CZ  PHE   225      -6.125  22.012 -13.312  1.00  0.00           C  
ATOM   3262  HZ  PHE   225      -6.788  22.644 -13.884  1.00  0.00           H  
ATOM   3263  CE2 PHE   225      -6.375  21.810 -11.927  1.00  0.00           C  
ATOM   3264  HE2 PHE   225      -7.184  22.360 -11.470  1.00  0.00           H  
ATOM   3265  CD2 PHE   225      -5.554  20.942 -11.214  1.00  0.00           C  
ATOM   3266  HD2 PHE   225      -5.747  20.773 -10.165  1.00  0.00           H  
ATOM   3267  C   PHE   225      -3.145  16.675 -11.835  1.00  0.00           C  
ATOM   3268  O   PHE   225      -2.525  16.548 -10.782  1.00  0.00           O  
ATOM   3269  N   ASP   226      -2.983  15.856 -12.899  1.00  0.00           N  
ATOM   3270  H   ASP   226      -3.596  15.967 -13.694  1.00  0.00           H  
ATOM   3271  CA  ASP   226      -1.825  14.950 -13.029  1.00  0.00           C  
ATOM   3272  HA  ASP   226      -1.537  14.635 -12.026  1.00  0.00           H  
ATOM   3273  CB  ASP   226      -2.073  13.710 -13.898  1.00  0.00           C  
ATOM   3274  HB2 ASP   226      -1.251  13.008 -13.759  1.00  0.00           H  
ATOM   3275  HB3 ASP   226      -2.905  13.066 -13.614  1.00  0.00           H  
ATOM   3276  CG  ASP   226      -2.147  14.006 -15.421  1.00  0.00           C  
ATOM   3277  OD1 ASP   226      -2.041  15.175 -15.860  1.00  0.00           O  
ATOM   3278  OD2 ASP   226      -2.512  13.056 -16.180  1.00  0.00           O  
ATOM   3279  C   ASP   226      -0.504  15.725 -13.411  1.00  0.00           C  
ATOM   3280  O   ASP   226      -0.609  16.903 -13.836  1.00  0.00           O  
ATOM   3281  N   GLU   227       0.638  15.035 -13.329  1.00  0.00           N  
ATOM   3282  H   GLU   227       0.642  14.063 -13.056  1.00  0.00           H  
ATOM   3283  CA  GLU   227       1.937  15.723 -13.747  1.00  0.00           C  
ATOM   3284  HA  GLU   227       2.814  15.104 -13.555  1.00  0.00           H  
ATOM   3285  CB  GLU   227       1.914  15.926 -15.261  1.00  0.00           C  
ATOM   3286  HB2 GLU   227       2.813  16.524 -15.412  1.00  0.00           H  
ATOM   3287  HB3 GLU   227       0.986  16.425 -15.539  1.00  0.00           H  
ATOM   3288  CG  GLU   227       2.037  14.589 -16.102  1.00  0.00           C  
ATOM   3289  HG2 GLU   227       1.249  13.879 -15.852  1.00  0.00           H  
ATOM   3290  HG3 GLU   227       1.861  14.943 -17.118  1.00  0.00           H  
ATOM   3291  CD  GLU   227       3.381  13.902 -16.138  1.00  0.00           C  
ATOM   3292  OE1 GLU   227       3.676  13.227 -17.136  1.00  0.00           O  
ATOM   3293  OE2 GLU   227       4.197  14.167 -15.288  1.00  0.00           O  
ATOM   3294  C   GLU   227       2.123  17.067 -12.965  1.00  0.00           C  
ATOM   3295  O   GLU   227       2.354  18.134 -13.542  1.00  0.00           O  
ATOM   3296  N   SER   228       2.009  17.041 -11.683  1.00  0.00           N  
ATOM   3297  H   SER   228       1.818  16.132 -11.286  1.00  0.00           H  
ATOM   3298  CA  SER   228       1.682  18.156 -10.755  1.00  0.00           C  
ATOM   3299  HA  SER   228       2.101  19.068 -11.179  1.00  0.00           H  
ATOM   3300  CB  SER   228       0.179  18.546 -10.677  1.00  0.00           C  
ATOM   3301  HB2 SER   228      -0.497  17.814 -10.235  1.00  0.00           H  
ATOM   3302  HB3 SER   228       0.107  19.455 -10.079  1.00  0.00           H  
ATOM   3303  OG  SER   228      -0.283  18.919 -11.978  1.00  0.00           O  
ATOM   3304  HG  SER   228      -0.452  18.131 -12.499  1.00  0.00           H  
ATOM   3305  C   SER   228       2.283  17.975  -9.385  1.00  0.00           C  
ATOM   3306  O   SER   228       1.671  17.513  -8.481  1.00  0.00           O  
ATOM   3307  N   LEU   229       3.581  18.322  -9.329  1.00  0.00           N  
ATOM   3308  H   LEU   229       4.011  18.941 -10.001  1.00  0.00           H  
ATOM   3309  CA  LEU   229       4.350  18.257  -8.080  1.00  0.00           C  
ATOM   3310  HA  LEU   229       4.123  17.236  -7.773  1.00  0.00           H  
ATOM   3311  CB  LEU   229       5.835  18.370  -8.399  1.00  0.00           C  
ATOM   3312  HB2 LEU   229       5.975  19.422  -8.650  1.00  0.00           H  
ATOM   3313  HB3 LEU   229       6.230  17.790  -9.233  1.00  0.00           H  
ATOM   3314  CG  LEU   229       6.632  18.094  -7.105  1.00  0.00           C  
ATOM   3315  HG  LEU   229       6.396  18.846  -6.352  1.00  0.00           H  
ATOM   3316  CD1 LEU   229       6.592  16.717  -6.434  1.00  0.00           C  
ATOM   3317 HD11 LEU   229       5.614  16.646  -5.958  1.00  0.00           H  
ATOM   3318 HD12 LEU   229       7.285  16.592  -5.601  1.00  0.00           H  
ATOM   3319 HD13 LEU   229       6.551  16.020  -7.271  1.00  0.00           H  
ATOM   3320  CD2 LEU   229       8.083  18.314  -7.465  1.00  0.00           C  
ATOM   3321 HD21 LEU   229       8.146  19.315  -7.891  1.00  0.00           H  
ATOM   3322 HD22 LEU   229       8.348  17.561  -8.207  1.00  0.00           H  
ATOM   3323 HD23 LEU   229       8.677  18.284  -6.551  1.00  0.00           H  
ATOM   3324  C   LEU   229       3.859  19.345  -7.077  1.00  0.00           C  
ATOM   3325  O   LEU   229       4.137  20.488  -7.393  1.00  0.00           O  
ATOM   3326  N   VAL   230       3.290  18.943  -5.985  1.00  0.00           N  
ATOM   3327  H   VAL   230       3.077  17.965  -5.847  1.00  0.00           H  
ATOM   3328  CA  VAL   230       2.985  19.845  -4.771  1.00  0.00           C  
ATOM   3329  HA  VAL   230       2.884  20.849  -5.182  1.00  0.00           H  
ATOM   3330  CB  VAL   230       1.709  19.440  -4.079  1.00  0.00           C  
ATOM   3331  HB  VAL   230       1.849  18.461  -3.620  1.00  0.00           H  
ATOM   3332  CG1 VAL   230       1.363  20.461  -2.949  1.00  0.00           C  
ATOM   3333 HG11 VAL   230       1.956  20.211  -2.069  1.00  0.00           H  
ATOM   3334 HG12 VAL   230       1.649  21.493  -3.152  1.00  0.00           H  
ATOM   3335 HG13 VAL   230       0.339  20.485  -2.576  1.00  0.00           H  
ATOM   3336  CG2 VAL   230       0.530  19.346  -4.962  1.00  0.00           C  
ATOM   3337 HG21 VAL   230       0.744  18.717  -5.827  1.00  0.00           H  
ATOM   3338 HG22 VAL   230       0.359  20.308  -5.445  1.00  0.00           H  
ATOM   3339 HG23 VAL   230      -0.306  19.063  -4.322  1.00  0.00           H  
ATOM   3340  C   VAL   230       4.166  19.917  -3.827  1.00  0.00           C  
ATOM   3341  O   VAL   230       4.517  18.963  -3.178  1.00  0.00           O  
ATOM   3342  N   THR   231       4.880  21.076  -3.755  1.00  0.00           N  
ATOM   3343  H   THR   231       4.834  21.568  -4.635  1.00  0.00           H  
ATOM   3344  CA  THR   231       6.042  21.276  -2.857  1.00  0.00           C  
ATOM   3345  HA  THR   231       6.415  20.303  -2.536  1.00  0.00           H  
ATOM   3346  CB  THR   231       7.195  21.929  -3.632  1.00  0.00           C  
ATOM   3347  HB  THR   231       8.071  21.471  -3.172  1.00  0.00           H  
ATOM   3348  CG2 THR   231       7.364  21.418  -5.104  1.00  0.00           C  
ATOM   3349 HG21 THR   231       8.396  21.686  -5.330  1.00  0.00           H  
ATOM   3350 HG22 THR   231       7.379  20.329  -5.161  1.00  0.00           H  
ATOM   3351 HG23 THR   231       6.557  21.804  -5.727  1.00  0.00           H  
ATOM   3352  OG1 THR   231       7.156  23.363  -3.727  1.00  0.00           O  
ATOM   3353  HG1 THR   231       7.886  23.665  -3.181  1.00  0.00           H  
ATOM   3354  C   THR   231       5.730  22.046  -1.584  1.00  0.00           C  
ATOM   3355  O   THR   231       6.611  22.113  -0.710  1.00  0.00           O  
ATOM   3356  N   ARG   232       4.497  22.596  -1.369  1.00  0.00           N  
ATOM   3357  H   ARG   232       3.831  22.621  -2.128  1.00  0.00           H  
ATOM   3358  CA  ARG   232       4.215  23.227  -0.041  1.00  0.00           C  
ATOM   3359  HA  ARG   232       4.661  22.627   0.753  1.00  0.00           H  
ATOM   3360  CB  ARG   232       4.802  24.622   0.080  1.00  0.00           C  
ATOM   3361  HB2 ARG   232       5.408  24.830  -0.802  1.00  0.00           H  
ATOM   3362  HB3 ARG   232       4.036  25.387  -0.046  1.00  0.00           H  
ATOM   3363  CG  ARG   232       5.562  24.803   1.376  1.00  0.00           C  
ATOM   3364  HG2 ARG   232       6.279  23.983   1.388  1.00  0.00           H  
ATOM   3365  HG3 ARG   232       4.871  24.831   2.219  1.00  0.00           H  
ATOM   3366  CD  ARG   232       6.371  26.137   1.415  1.00  0.00           C  
ATOM   3367  HD2 ARG   232       7.186  26.157   2.139  1.00  0.00           H  
ATOM   3368  HD3 ARG   232       6.710  26.249   0.386  1.00  0.00           H  
ATOM   3369  NE  ARG   232       5.511  27.238   1.827  1.00  0.00           N  
ATOM   3370  HE  ARG   232       4.991  26.996   2.659  1.00  0.00           H  
ATOM   3371  CZ  ARG   232       5.437  28.470   1.294  1.00  0.00           C  
ATOM   3372  NH1 ARG   232       6.286  28.980   0.443  1.00  0.00           N  
ATOM   3373 HH11 ARG   232       7.059  28.405   0.140  1.00  0.00           H  
ATOM   3374 HH12 ARG   232       6.251  29.951   0.168  1.00  0.00           H  
ATOM   3375  NH2 ARG   232       4.558  29.354   1.753  1.00  0.00           N  
ATOM   3376 HH21 ARG   232       4.127  29.261   2.662  1.00  0.00           H  
ATOM   3377 HH22 ARG   232       4.589  30.293   1.383  1.00  0.00           H  
ATOM   3378  C   ARG   232       2.724  23.350   0.265  1.00  0.00           C  
ATOM   3379  O   ARG   232       1.900  23.605  -0.600  1.00  0.00           O  
ATOM   3380  N   VAL   233       2.340  23.189   1.508  1.00  0.00           N  
ATOM   3381  H   VAL   233       3.031  22.891   2.181  1.00  0.00           H  
ATOM   3382  CA  VAL   233       1.084  23.749   2.027  1.00  0.00           C  
ATOM   3383  HA  VAL   233       0.323  23.636   1.255  1.00  0.00           H  
ATOM   3384  CB  VAL   233       0.649  22.919   3.248  1.00  0.00           C  
ATOM   3385  HB  VAL   233       1.423  22.951   4.015  1.00  0.00           H  
ATOM   3386  CG1 VAL   233      -0.630  23.509   3.832  1.00  0.00           C  
ATOM   3387 HG11 VAL   233      -0.470  24.542   4.140  1.00  0.00           H  
ATOM   3388 HG12 VAL   233      -1.363  23.419   3.029  1.00  0.00           H  
ATOM   3389 HG13 VAL   233      -1.146  22.972   4.628  1.00  0.00           H  
ATOM   3390  CG2 VAL   233       0.475  21.416   2.907  1.00  0.00           C  
ATOM   3391 HG21 VAL   233       1.454  20.948   3.008  1.00  0.00           H  
ATOM   3392 HG22 VAL   233      -0.002  21.131   1.969  1.00  0.00           H  
ATOM   3393 HG23 VAL   233      -0.178  21.030   3.690  1.00  0.00           H  
ATOM   3394  C   VAL   233       1.307  25.198   2.312  1.00  0.00           C  
ATOM   3395  O   VAL   233       2.220  25.584   3.042  1.00  0.00           O  
ATOM   3396  N   LEU   234       0.403  26.057   1.823  1.00  0.00           N  
ATOM   3397  H   LEU   234      -0.397  25.610   1.397  1.00  0.00           H  
ATOM   3398  CA  LEU   234       0.259  27.487   2.120  1.00  0.00           C  
ATOM   3399  HA  LEU   234       1.237  27.933   2.306  1.00  0.00           H  
ATOM   3400  CB  LEU   234      -0.307  28.301   0.927  1.00  0.00           C  
ATOM   3401  HB2 LEU   234      -0.240  29.343   1.238  1.00  0.00           H  
ATOM   3402  HB3 LEU   234      -1.359  28.057   0.777  1.00  0.00           H  
ATOM   3403  CG  LEU   234       0.613  28.191  -0.344  1.00  0.00           C  
ATOM   3404  HG  LEU   234       0.685  27.179  -0.743  1.00  0.00           H  
ATOM   3405  CD1 LEU   234      -0.137  29.004  -1.357  1.00  0.00           C  
ATOM   3406 HD11 LEU   234       0.337  28.943  -2.337  1.00  0.00           H  
ATOM   3407 HD12 LEU   234      -1.140  28.593  -1.470  1.00  0.00           H  
ATOM   3408 HD13 LEU   234      -0.307  30.027  -1.022  1.00  0.00           H  
ATOM   3409  CD2 LEU   234       2.042  28.626  -0.132  1.00  0.00           C  
ATOM   3410 HD21 LEU   234       2.192  29.488   0.518  1.00  0.00           H  
ATOM   3411 HD22 LEU   234       2.566  28.942  -1.034  1.00  0.00           H  
ATOM   3412 HD23 LEU   234       2.630  27.865   0.380  1.00  0.00           H  
ATOM   3413  C   LEU   234      -0.470  27.636   3.386  1.00  0.00           C  
ATOM   3414  O   LEU   234      -1.404  26.879   3.674  1.00  0.00           O  
ATOM   3415  N   VAL   235      -0.160  28.697   4.179  1.00  0.00           N  
ATOM   3416  H   VAL   235       0.459  29.409   3.819  1.00  0.00           H  
ATOM   3417  CA  VAL   235      -0.602  28.908   5.561  1.00  0.00           C  
ATOM   3418  HA  VAL   235      -1.528  28.343   5.665  1.00  0.00           H  
ATOM   3419  CB  VAL   235       0.434  28.330   6.567  1.00  0.00           C  
ATOM   3420  HB  VAL   235       1.413  28.770   6.381  1.00  0.00           H  
ATOM   3421  CG1 VAL   235      -0.023  28.512   7.984  1.00  0.00           C  
ATOM   3422 HG11 VAL   235       0.311  29.493   8.322  1.00  0.00           H  
ATOM   3423 HG12 VAL   235      -1.080  28.278   8.106  1.00  0.00           H  
ATOM   3424 HG13 VAL   235       0.502  27.829   8.651  1.00  0.00           H  
ATOM   3425  CG2 VAL   235       0.623  26.801   6.380  1.00  0.00           C  
ATOM   3426 HG21 VAL   235       1.375  26.393   7.056  1.00  0.00           H  
ATOM   3427 HG22 VAL   235       1.044  26.697   5.380  1.00  0.00           H  
ATOM   3428 HG23 VAL   235      -0.315  26.248   6.423  1.00  0.00           H  
ATOM   3429  C   VAL   235      -0.840  30.406   5.732  1.00  0.00           C  
ATOM   3430  O   VAL   235       0.032  31.237   5.471  1.00  0.00           O  
ATOM   3431  N   GLU   236      -2.063  30.806   6.118  1.00  0.00           N  
ATOM   3432  H   GLU   236      -2.800  30.115   6.139  1.00  0.00           H  
ATOM   3433  CA  GLU   236      -2.482  32.171   6.418  1.00  0.00           C  
ATOM   3434  HA  GLU   236      -1.679  32.869   6.655  1.00  0.00           H  
ATOM   3435  CB  GLU   236      -3.182  32.963   5.235  1.00  0.00           C  
ATOM   3436  HB2 GLU   236      -4.137  32.505   4.977  1.00  0.00           H  
ATOM   3437  HB3 GLU   236      -3.298  34.005   5.531  1.00  0.00           H  
ATOM   3438  CG  GLU   236      -2.429  33.053   3.814  1.00  0.00           C  
ATOM   3439  HG2 GLU   236      -2.927  33.830   3.234  1.00  0.00           H  
ATOM   3440  HG3 GLU   236      -2.533  32.071   3.351  1.00  0.00           H  
ATOM   3441  CD  GLU   236      -0.963  33.541   3.952  1.00  0.00           C  
ATOM   3442  OE1 GLU   236      -0.658  34.359   4.873  1.00  0.00           O  
ATOM   3443  OE2 GLU   236      -0.056  33.147   3.154  1.00  0.00           O  
ATOM   3444  C   GLU   236      -3.378  32.096   7.672  1.00  0.00           C  
ATOM   3445  O   GLU   236      -4.078  31.092   7.878  1.00  0.00           O  
ATOM   3446  N   ASP   237      -3.457  33.172   8.481  1.00  0.00           N  
ATOM   3447  H   ASP   237      -2.979  33.997   8.150  1.00  0.00           H  
ATOM   3448  CA  ASP   237      -4.204  33.166   9.760  1.00  0.00           C  
ATOM   3449  HA  ASP   237      -3.857  34.073  10.256  1.00  0.00           H  
ATOM   3450  CB  ASP   237      -5.713  33.417   9.569  1.00  0.00           C  
ATOM   3451  HB2 ASP   237      -6.119  32.490   9.163  1.00  0.00           H  
ATOM   3452  HB3 ASP   237      -6.212  33.604  10.520  1.00  0.00           H  
ATOM   3453  CG  ASP   237      -6.052  34.584   8.694  1.00  0.00           C  
ATOM   3454  OD1 ASP   237      -7.116  34.505   8.016  1.00  0.00           O  
ATOM   3455  OD2 ASP   237      -5.295  35.569   8.538  1.00  0.00           O  
ATOM   3456  C   ASP   237      -3.865  31.979  10.794  1.00  0.00           C  
ATOM   3457  O   ASP   237      -4.577  31.751  11.777  1.00  0.00           O  
ATOM   3458  N   GLY   238      -2.753  31.243  10.594  1.00  0.00           N  
ATOM   3459  H   GLY   238      -2.019  31.591   9.994  1.00  0.00           H  
ATOM   3460  CA  GLY   238      -2.501  29.917  11.217  1.00  0.00           C  
ATOM   3461  HA2 GLY   238      -2.560  30.036  12.299  1.00  0.00           H  
ATOM   3462  HA3 GLY   238      -1.528  29.548  10.894  1.00  0.00           H  
ATOM   3463  C   GLY   238      -3.460  28.749  10.931  1.00  0.00           C  
ATOM   3464  O   GLY   238      -3.728  27.836  11.709  1.00  0.00           O  
ATOM   3465  N   THR   239      -4.060  28.767   9.721  1.00  0.00           N  
ATOM   3466  H   THR   239      -3.796  29.522   9.105  1.00  0.00           H  
ATOM   3467  CA  THR   239      -4.856  27.658   9.119  1.00  0.00           C  
ATOM   3468  HA  THR   239      -4.516  26.797   9.694  1.00  0.00           H  
ATOM   3469  CB  THR   239      -6.309  27.989   9.293  1.00  0.00           C  
ATOM   3470  HB  THR   239      -6.877  27.245   8.735  1.00  0.00           H  
ATOM   3471  CG2 THR   239      -6.804  27.959  10.706  1.00  0.00           C  
ATOM   3472 HG21 THR   239      -7.861  28.109  10.925  1.00  0.00           H  
ATOM   3473 HG22 THR   239      -6.388  28.756  11.322  1.00  0.00           H  
ATOM   3474 HG23 THR   239      -6.513  27.050  11.232  1.00  0.00           H  
ATOM   3475  OG1 THR   239      -6.570  29.285   8.736  1.00  0.00           O  
ATOM   3476  HG1 THR   239      -6.569  29.162   7.784  1.00  0.00           H  
ATOM   3477  C   THR   239      -4.441  27.363   7.685  1.00  0.00           C  
ATOM   3478  O   THR   239      -3.906  28.167   6.971  1.00  0.00           O  
ATOM   3479  N   ALA   240      -4.719  26.100   7.221  1.00  0.00           N  
ATOM   3480  H   ALA   240      -5.353  25.593   7.822  1.00  0.00           H  
ATOM   3481  CA  ALA   240      -4.348  25.707   5.859  1.00  0.00           C  
ATOM   3482  HA  ALA   240      -3.286  25.925   5.754  1.00  0.00           H  
ATOM   3483  CB  ALA   240      -4.645  24.206   5.709  1.00  0.00           C  
ATOM   3484  HB1 ALA   240      -4.470  23.989   4.655  1.00  0.00           H  
ATOM   3485  HB2 ALA   240      -5.626  23.809   5.974  1.00  0.00           H  
ATOM   3486  HB3 ALA   240      -3.965  23.772   6.442  1.00  0.00           H  
ATOM   3487  C   ALA   240      -5.122  26.497   4.832  1.00  0.00           C  
ATOM   3488  O   ALA   240      -6.380  26.529   4.765  1.00  0.00           O  
ATOM   3489  N   ALA   241      -4.369  27.178   3.897  1.00  0.00           N  
ATOM   3490  H   ALA   241      -3.371  27.021   3.920  1.00  0.00           H  
ATOM   3491  CA  ALA   241      -4.913  28.321   3.093  1.00  0.00           C  
ATOM   3492  HA  ALA   241      -5.983  28.369   3.293  1.00  0.00           H  
ATOM   3493  CB  ALA   241      -4.455  29.652   3.660  1.00  0.00           C  
ATOM   3494  HB1 ALA   241      -5.118  30.470   3.379  1.00  0.00           H  
ATOM   3495  HB2 ALA   241      -4.490  29.461   4.733  1.00  0.00           H  
ATOM   3496  HB3 ALA   241      -3.429  29.923   3.412  1.00  0.00           H  
ATOM   3497  C   ALA   241      -4.575  28.293   1.555  1.00  0.00           C  
ATOM   3498  O   ALA   241      -5.075  29.180   0.842  1.00  0.00           O  
ATOM   3499  N   GLY   242      -3.904  27.244   1.153  1.00  0.00           N  
ATOM   3500  H   GLY   242      -3.666  26.561   1.858  1.00  0.00           H  
ATOM   3501  CA  GLY   242      -3.585  26.942  -0.196  1.00  0.00           C  
ATOM   3502  HA2 GLY   242      -4.443  26.653  -0.803  1.00  0.00           H  
ATOM   3503  HA3 GLY   242      -3.123  27.857  -0.567  1.00  0.00           H  
ATOM   3504  C   GLY   242      -2.566  25.811  -0.277  1.00  0.00           C  
ATOM   3505  O   GLY   242      -2.400  25.057   0.628  1.00  0.00           O  
ATOM   3506  N   VAL   243      -1.940  25.693  -1.462  1.00  0.00           N  
ATOM   3507  H   VAL   243      -2.268  26.350  -2.156  1.00  0.00           H  
ATOM   3508  CA  VAL   243      -0.807  24.868  -1.789  1.00  0.00           C  
ATOM   3509  HA  VAL   243      -0.220  24.669  -0.892  1.00  0.00           H  
ATOM   3510  CB  VAL   243      -1.177  23.452  -2.339  1.00  0.00           C  
ATOM   3511  HB  VAL   243      -0.261  23.031  -2.754  1.00  0.00           H  
ATOM   3512  CG1 VAL   243      -1.706  22.454  -1.304  1.00  0.00           C  
ATOM   3513 HG11 VAL   243      -1.028  22.176  -0.497  1.00  0.00           H  
ATOM   3514 HG12 VAL   243      -1.867  21.504  -1.813  1.00  0.00           H  
ATOM   3515 HG13 VAL   243      -2.690  22.782  -0.968  1.00  0.00           H  
ATOM   3516  CG2 VAL   243      -2.289  23.503  -3.516  1.00  0.00           C  
ATOM   3517 HG21 VAL   243      -2.195  24.339  -4.209  1.00  0.00           H  
ATOM   3518 HG22 VAL   243      -2.190  22.590  -4.104  1.00  0.00           H  
ATOM   3519 HG23 VAL   243      -3.286  23.718  -3.133  1.00  0.00           H  
ATOM   3520  C   VAL   243       0.088  25.608  -2.822  1.00  0.00           C  
ATOM   3521  O   VAL   243      -0.356  26.519  -3.533  1.00  0.00           O  
ATOM   3522  N   GLU   244       1.394  25.217  -2.878  1.00  0.00           N  
ATOM   3523  H   GLU   244       1.608  24.493  -2.206  1.00  0.00           H  
ATOM   3524  CA  GLU   244       2.265  25.647  -3.982  1.00  0.00           C  
ATOM   3525  HA  GLU   244       1.860  26.530  -4.477  1.00  0.00           H  
ATOM   3526  CB  GLU   244       3.548  26.318  -3.395  1.00  0.00           C  
ATOM   3527  HB2 GLU   244       3.176  27.200  -2.875  1.00  0.00           H  
ATOM   3528  HB3 GLU   244       3.911  25.594  -2.665  1.00  0.00           H  
ATOM   3529  CG  GLU   244       4.593  26.636  -4.443  1.00  0.00           C  
ATOM   3530  HG2 GLU   244       4.961  25.701  -4.866  1.00  0.00           H  
ATOM   3531  HG3 GLU   244       4.195  27.312  -5.199  1.00  0.00           H  
ATOM   3532  CD  GLU   244       5.846  27.356  -3.974  1.00  0.00           C  
ATOM   3533  OE1 GLU   244       6.957  26.788  -3.747  1.00  0.00           O  
ATOM   3534  OE2 GLU   244       5.769  28.594  -3.810  1.00  0.00           O  
ATOM   3535  C   GLU   244       2.607  24.486  -4.965  1.00  0.00           C  
ATOM   3536  O   GLU   244       2.995  23.411  -4.466  1.00  0.00           O  
ATOM   3537  N   VAL   245       2.438  24.710  -6.247  1.00  0.00           N  
ATOM   3538  H   VAL   245       2.106  25.642  -6.452  1.00  0.00           H  
ATOM   3539  CA  VAL   245       2.490  23.681  -7.355  1.00  0.00           C  
ATOM   3540  HA  VAL   245       2.830  22.761  -6.878  1.00  0.00           H  
ATOM   3541  CB  VAL   245       1.036  23.368  -7.765  1.00  0.00           C  
ATOM   3542  HB  VAL   245       0.780  24.139  -8.492  1.00  0.00           H  
ATOM   3543  CG1 VAL   245       0.924  22.125  -8.574  1.00  0.00           C  
ATOM   3544 HG11 VAL   245       1.266  21.258  -8.007  1.00  0.00           H  
ATOM   3545 HG12 VAL   245      -0.108  21.945  -8.875  1.00  0.00           H  
ATOM   3546 HG13 VAL   245       1.419  22.213  -9.541  1.00  0.00           H  
ATOM   3547  CG2 VAL   245      -0.003  23.440  -6.646  1.00  0.00           C  
ATOM   3548 HG21 VAL   245       0.083  24.404  -6.145  1.00  0.00           H  
ATOM   3549 HG22 VAL   245       0.289  22.720  -5.881  1.00  0.00           H  
ATOM   3550 HG23 VAL   245      -1.030  23.381  -7.007  1.00  0.00           H  
ATOM   3551  C   VAL   245       3.401  23.909  -8.517  1.00  0.00           C  
ATOM   3552  O   VAL   245       3.528  24.998  -9.107  1.00  0.00           O  
ATOM   3553  N   GLN   246       4.197  22.903  -8.845  1.00  0.00           N  
ATOM   3554  H   GLN   246       4.207  22.055  -8.296  1.00  0.00           H  
ATOM   3555  CA  GLN   246       5.022  22.971 -10.001  1.00  0.00           C  
ATOM   3556  HA  GLN   246       5.092  23.995 -10.368  1.00  0.00           H  
ATOM   3557  CB  GLN   246       6.457  22.565  -9.673  1.00  0.00           C  
ATOM   3558  HB2 GLN   246       6.723  23.316  -8.929  1.00  0.00           H  
ATOM   3559  HB3 GLN   246       6.548  21.533  -9.336  1.00  0.00           H  
ATOM   3560  CG  GLN   246       7.469  22.630 -10.822  1.00  0.00           C  
ATOM   3561  HG2 GLN   246       7.037  22.327 -11.777  1.00  0.00           H  
ATOM   3562  HG3 GLN   246       7.733  23.684 -10.903  1.00  0.00           H  
ATOM   3563  CD  GLN   246       8.815  21.833 -10.618  1.00  0.00           C  
ATOM   3564  OE1 GLN   246       8.912  20.629 -10.283  1.00  0.00           O  
ATOM   3565  NE2 GLN   246       9.974  22.454 -10.863  1.00  0.00           N  
ATOM   3566 HE21 GLN   246       9.945  23.377 -11.271  1.00  0.00           H  
ATOM   3567 HE22 GLN   246      10.765  21.840 -10.991  1.00  0.00           H  
ATOM   3568  C   GLN   246       4.399  22.055 -11.092  1.00  0.00           C  
ATOM   3569  O   GLN   246       4.295  20.838 -10.994  1.00  0.00           O  
ATOM   3570  N   ASP   247       4.120  22.660 -12.214  1.00  0.00           N  
ATOM   3571  H   ASP   247       4.355  23.642 -12.231  1.00  0.00           H  
ATOM   3572  CA  ASP   247       3.653  21.971 -13.414  1.00  0.00           C  
ATOM   3573  HA  ASP   247       2.890  21.251 -13.119  1.00  0.00           H  
ATOM   3574  CB  ASP   247       3.179  23.010 -14.408  1.00  0.00           C  
ATOM   3575  HB2 ASP   247       2.434  23.668 -13.960  1.00  0.00           H  
ATOM   3576  HB3 ASP   247       3.952  23.699 -14.751  1.00  0.00           H  
ATOM   3577  CG  ASP   247       2.477  22.416 -15.663  1.00  0.00           C  
ATOM   3578  OD1 ASP   247       2.369  21.190 -15.775  1.00  0.00           O  
ATOM   3579  OD2 ASP   247       2.146  23.197 -16.604  1.00  0.00           O  
ATOM   3580  C   ASP   247       4.797  21.107 -14.001  1.00  0.00           C  
ATOM   3581  O   ASP   247       5.753  21.626 -14.651  1.00  0.00           O  
ATOM   3582  N   ARG   248       4.715  19.746 -13.795  1.00  0.00           N  
ATOM   3583  H   ARG   248       3.801  19.443 -13.492  1.00  0.00           H  
ATOM   3584  CA  ARG   248       5.718  18.778 -14.404  1.00  0.00           C  
ATOM   3585  HA  ARG   248       6.749  19.127 -14.342  1.00  0.00           H  
ATOM   3586  CB  ARG   248       5.850  17.413 -13.610  1.00  0.00           C  
ATOM   3587  HB2 ARG   248       6.608  16.772 -14.060  1.00  0.00           H  
ATOM   3588  HB3 ARG   248       4.904  16.874 -13.661  1.00  0.00           H  
ATOM   3589  CG  ARG   248       6.242  17.619 -12.173  1.00  0.00           C  
ATOM   3590  HG2 ARG   248       5.435  18.203 -11.730  1.00  0.00           H  
ATOM   3591  HG3 ARG   248       6.208  16.636 -11.704  1.00  0.00           H  
ATOM   3592  CD  ARG   248       7.661  18.104 -12.010  1.00  0.00           C  
ATOM   3593  HD2 ARG   248       8.027  18.808 -12.758  1.00  0.00           H  
ATOM   3594  HD3 ARG   248       7.735  18.571 -11.028  1.00  0.00           H  
ATOM   3595  NE  ARG   248       8.588  17.052 -11.947  1.00  0.00           N  
ATOM   3596  HE  ARG   248       8.398  16.159 -12.380  1.00  0.00           H  
ATOM   3597  CZ  ARG   248       9.865  17.241 -11.574  1.00  0.00           C  
ATOM   3598  NH1 ARG   248      10.359  18.387 -11.267  1.00  0.00           N  
ATOM   3599 HH11 ARG   248       9.678  19.092 -11.024  1.00  0.00           H  
ATOM   3600 HH12 ARG   248      11.361  18.474 -11.175  1.00  0.00           H  
ATOM   3601  NH2 ARG   248      10.748  16.251 -11.769  1.00  0.00           N  
ATOM   3602 HH21 ARG   248      10.431  15.336 -12.057  1.00  0.00           H  
ATOM   3603 HH22 ARG   248      11.729  16.313 -11.539  1.00  0.00           H  
ATOM   3604  C   ARG   248       5.573  18.678 -15.959  1.00  0.00           C  
ATOM   3605  O   ARG   248       6.360  17.938 -16.565  1.00  0.00           O  
ATOM   3606  N   ARG   249       4.511  19.279 -16.584  1.00  0.00           N  
ATOM   3607  H   ARG   249       3.744  19.583 -16.002  1.00  0.00           H  
ATOM   3608  CA  ARG   249       4.404  19.334 -18.009  1.00  0.00           C  
ATOM   3609  HA  ARG   249       4.991  18.520 -18.434  1.00  0.00           H  
ATOM   3610  CB  ARG   249       2.975  19.436 -18.425  1.00  0.00           C  
ATOM   3611  HB2 ARG   249       2.565  20.415 -18.177  1.00  0.00           H  
ATOM   3612  HB3 ARG   249       2.936  19.249 -19.498  1.00  0.00           H  
ATOM   3613  CG  ARG   249       2.129  18.244 -17.947  1.00  0.00           C  
ATOM   3614  HG2 ARG   249       2.288  18.229 -16.869  1.00  0.00           H  
ATOM   3615  HG3 ARG   249       2.687  17.390 -18.332  1.00  0.00           H  
ATOM   3616  CD  ARG   249       0.662  18.324 -18.440  1.00  0.00           C  
ATOM   3617  HD2 ARG   249       0.181  19.185 -17.977  1.00  0.00           H  
ATOM   3618  HD3 ARG   249       0.635  18.412 -19.526  1.00  0.00           H  
ATOM   3619  NE  ARG   249      -0.051  17.091 -18.052  1.00  0.00           N  
ATOM   3620  HE  ARG   249      -0.294  16.912 -17.088  1.00  0.00           H  
ATOM   3621  CZ  ARG   249      -0.343  16.055 -18.784  1.00  0.00           C  
ATOM   3622  NH1 ARG   249       0.047  15.980 -20.052  1.00  0.00           N  
ATOM   3623 HH11 ARG   249       0.313  16.816 -20.552  1.00  0.00           H  
ATOM   3624 HH12 ARG   249      -0.248  15.156 -20.556  1.00  0.00           H  
ATOM   3625  NH2 ARG   249      -1.061  15.032 -18.395  1.00  0.00           N  
ATOM   3626 HH21 ARG   249      -1.509  15.008 -17.491  1.00  0.00           H  
ATOM   3627 HH22 ARG   249      -1.344  14.328 -19.062  1.00  0.00           H  
ATOM   3628  C   ARG   249       5.183  20.602 -18.600  1.00  0.00           C  
ATOM   3629  O   ARG   249       5.583  20.617 -19.775  1.00  0.00           O  
ATOM   3630  N   SER   250       5.445  21.644 -17.801  1.00  0.00           N  
ATOM   3631  H   SER   250       4.994  21.674 -16.898  1.00  0.00           H  
ATOM   3632  CA  SER   250       6.167  22.891 -18.199  1.00  0.00           C  
ATOM   3633  HA  SER   250       6.708  22.640 -19.111  1.00  0.00           H  
ATOM   3634  CB  SER   250       5.210  24.080 -18.494  1.00  0.00           C  
ATOM   3635  HB2 SER   250       5.821  24.900 -18.871  1.00  0.00           H  
ATOM   3636  HB3 SER   250       4.526  23.838 -19.308  1.00  0.00           H  
ATOM   3637  OG  SER   250       4.505  24.442 -17.337  1.00  0.00           O  
ATOM   3638  HG  SER   250       3.695  23.927 -17.367  1.00  0.00           H  
ATOM   3639  C   SER   250       7.343  23.371 -17.315  1.00  0.00           C  
ATOM   3640  O   SER   250       8.079  24.281 -17.750  1.00  0.00           O  
ATOM   3641  N   GLY   251       7.664  22.732 -16.164  1.00  0.00           N  
ATOM   3642  H   GLY   251       7.084  21.925 -15.980  1.00  0.00           H  
ATOM   3643  CA  GLY   251       8.742  23.123 -15.235  1.00  0.00           C  
ATOM   3644  HA2 GLY   251       8.942  22.326 -14.519  1.00  0.00           H  
ATOM   3645  HA3 GLY   251       9.613  23.344 -15.852  1.00  0.00           H  
ATOM   3646  C   GLY   251       8.551  24.513 -14.510  1.00  0.00           C  
ATOM   3647  O   GLY   251       9.473  25.185 -14.040  1.00  0.00           O  
ATOM   3648  N   ASP   252       7.294  24.905 -14.533  1.00  0.00           N  
ATOM   3649  H   ASP   252       6.567  24.274 -14.837  1.00  0.00           H  
ATOM   3650  CA  ASP   252       6.851  26.259 -14.107  1.00  0.00           C  
ATOM   3651  HA  ASP   252       7.740  26.831 -13.840  1.00  0.00           H  
ATOM   3652  CB  ASP   252       6.104  27.151 -15.136  1.00  0.00           C  
ATOM   3653  HB2 ASP   252       5.110  26.782 -15.388  1.00  0.00           H  
ATOM   3654  HB3 ASP   252       6.306  28.200 -14.918  1.00  0.00           H  
ATOM   3655  CG  ASP   252       6.813  27.088 -16.564  1.00  0.00           C  
ATOM   3656  OD1 ASP   252       8.058  27.135 -16.711  1.00  0.00           O  
ATOM   3657  OD2 ASP   252       6.131  27.141 -17.623  1.00  0.00           O  
ATOM   3658  C   ASP   252       6.138  26.218 -12.793  1.00  0.00           C  
ATOM   3659  O   ASP   252       5.529  25.210 -12.496  1.00  0.00           O  
ATOM   3660  N   THR   253       6.429  27.179 -11.872  1.00  0.00           N  
ATOM   3661  H   THR   253       6.821  28.041 -12.224  1.00  0.00           H  
ATOM   3662  CA  THR   253       5.969  27.207 -10.479  1.00  0.00           C  
ATOM   3663  HA  THR   253       5.669  26.225 -10.112  1.00  0.00           H  
ATOM   3664  CB  THR   253       7.022  27.536  -9.397  1.00  0.00           C  
ATOM   3665  HB  THR   253       7.331  28.579  -9.475  1.00  0.00           H  
ATOM   3666  CG2 THR   253       6.582  27.298  -7.908  1.00  0.00           C  
ATOM   3667 HG21 THR   253       5.783  27.962  -7.577  1.00  0.00           H  
ATOM   3668 HG22 THR   253       7.406  27.569  -7.248  1.00  0.00           H  
ATOM   3669 HG23 THR   253       6.330  26.254  -7.723  1.00  0.00           H  
ATOM   3670  OG1 THR   253       8.122  26.668  -9.605  1.00  0.00           O  
ATOM   3671  HG1 THR   253       8.694  26.951 -10.322  1.00  0.00           H  
ATOM   3672  C   THR   253       4.828  28.238 -10.283  1.00  0.00           C  
ATOM   3673  O   THR   253       4.944  29.383 -10.759  1.00  0.00           O  
ATOM   3674  N   TYR   254       3.846  27.918  -9.501  1.00  0.00           N  
ATOM   3675  H   TYR   254       3.952  27.011  -9.071  1.00  0.00           H  
ATOM   3676  CA  TYR   254       2.509  28.448  -9.451  1.00  0.00           C  
ATOM   3677  HA  TYR   254       2.421  29.534  -9.473  1.00  0.00           H  
ATOM   3678  CB  TYR   254       1.600  27.930 -10.539  1.00  0.00           C  
ATOM   3679  HB2 TYR   254       1.454  26.865 -10.359  1.00  0.00           H  
ATOM   3680  HB3 TYR   254       0.587  28.299 -10.374  1.00  0.00           H  
ATOM   3681  CG  TYR   254       1.870  28.211 -12.020  1.00  0.00           C  
ATOM   3682  CD1 TYR   254       2.236  27.226 -12.960  1.00  0.00           C  
ATOM   3683  HD1 TYR   254       2.486  26.235 -12.613  1.00  0.00           H  
ATOM   3684  CE1 TYR   254       2.487  27.629 -14.250  1.00  0.00           C  
ATOM   3685  HE1 TYR   254       2.874  26.916 -14.963  1.00  0.00           H  
ATOM   3686  CZ  TYR   254       2.241  28.918 -14.745  1.00  0.00           C  
ATOM   3687  OH  TYR   254       2.399  29.220 -16.060  1.00  0.00           O  
ATOM   3688  HH  TYR   254       2.375  28.380 -16.524  1.00  0.00           H  
ATOM   3689  CE2 TYR   254       1.881  29.905 -13.778  1.00  0.00           C  
ATOM   3690  HE2 TYR   254       1.757  30.934 -14.082  1.00  0.00           H  
ATOM   3691  CD2 TYR   254       1.729  29.582 -12.439  1.00  0.00           C  
ATOM   3692  HD2 TYR   254       1.495  30.374 -11.743  1.00  0.00           H  
ATOM   3693  C   TYR   254       1.841  28.129  -8.060  1.00  0.00           C  
ATOM   3694  O   TYR   254       2.267  27.181  -7.408  1.00  0.00           O  
ATOM   3695  N   GLN   255       1.003  28.942  -7.479  1.00  0.00           N  
ATOM   3696  H   GLN   255       0.748  29.768  -8.001  1.00  0.00           H  
ATOM   3697  CA  GLN   255       0.321  28.795  -6.195  1.00  0.00           C  
ATOM   3698  HA  GLN   255       0.605  27.934  -5.591  1.00  0.00           H  
ATOM   3699  CB  GLN   255       0.748  29.961  -5.307  1.00  0.00           C  
ATOM   3700  HB2 GLN   255       0.503  30.891  -5.821  1.00  0.00           H  
ATOM   3701  HB3 GLN   255       0.147  29.881  -4.401  1.00  0.00           H  
ATOM   3702  CG  GLN   255       2.261  29.958  -4.884  1.00  0.00           C  
ATOM   3703  HG2 GLN   255       2.535  28.909  -4.770  1.00  0.00           H  
ATOM   3704  HG3 GLN   255       2.835  30.334  -5.732  1.00  0.00           H  
ATOM   3705  CD  GLN   255       2.677  30.812  -3.708  1.00  0.00           C  
ATOM   3706  OE1 GLN   255       1.953  31.784  -3.363  1.00  0.00           O  
ATOM   3707  NE2 GLN   255       3.784  30.664  -3.079  1.00  0.00           N  
ATOM   3708 HE21 GLN   255       4.510  30.002  -3.315  1.00  0.00           H  
ATOM   3709 HE22 GLN   255       3.869  31.239  -2.253  1.00  0.00           H  
ATOM   3710  C   GLN   255      -1.245  28.817  -6.330  1.00  0.00           C  
ATOM   3711  O   GLN   255      -1.769  29.447  -7.235  1.00  0.00           O  
ATOM   3712  N   VAL   256      -1.922  28.010  -5.503  1.00  0.00           N  
ATOM   3713  H   VAL   256      -1.473  27.478  -4.770  1.00  0.00           H  
ATOM   3714  CA  VAL   256      -3.398  27.868  -5.528  1.00  0.00           C  
ATOM   3715  HA  VAL   256      -3.906  28.691  -6.030  1.00  0.00           H  
ATOM   3716  CB  VAL   256      -3.768  26.605  -6.281  1.00  0.00           C  
ATOM   3717  HB  VAL   256      -3.439  25.704  -5.764  1.00  0.00           H  
ATOM   3718  CG1 VAL   256      -5.268  26.374  -6.387  1.00  0.00           C  
ATOM   3719 HG11 VAL   256      -5.708  26.371  -5.390  1.00  0.00           H  
ATOM   3720 HG12 VAL   256      -5.776  27.165  -6.939  1.00  0.00           H  
ATOM   3721 HG13 VAL   256      -5.515  25.419  -6.850  1.00  0.00           H  
ATOM   3722  CG2 VAL   256      -3.205  26.504  -7.756  1.00  0.00           C  
ATOM   3723 HG21 VAL   256      -2.119  26.588  -7.705  1.00  0.00           H  
ATOM   3724 HG22 VAL   256      -3.546  25.580  -8.222  1.00  0.00           H  
ATOM   3725 HG23 VAL   256      -3.669  27.315  -8.318  1.00  0.00           H  
ATOM   3726  C   VAL   256      -4.019  28.044  -4.139  1.00  0.00           C  
ATOM   3727  O   VAL   256      -3.665  27.280  -3.223  1.00  0.00           O  
ATOM   3728  N   ALA   257      -4.949  28.928  -3.972  1.00  0.00           N  
ATOM   3729  H   ALA   257      -5.209  29.525  -4.744  1.00  0.00           H  
ATOM   3730  CA  ALA   257      -5.619  29.120  -2.679  1.00  0.00           C  
ATOM   3731  HA  ALA   257      -4.888  29.208  -1.875  1.00  0.00           H  
ATOM   3732  CB  ALA   257      -6.309  30.512  -2.779  1.00  0.00           C  
ATOM   3733  HB1 ALA   257      -6.660  30.694  -1.764  1.00  0.00           H  
ATOM   3734  HB2 ALA   257      -7.207  30.447  -3.395  1.00  0.00           H  
ATOM   3735  HB3 ALA   257      -5.654  31.301  -3.147  1.00  0.00           H  
ATOM   3736  C   ALA   257      -6.668  28.013  -2.401  1.00  0.00           C  
ATOM   3737  O   ALA   257      -7.235  27.435  -3.318  1.00  0.00           O  
ATOM   3738  N   ALA   258      -6.893  27.734  -1.129  1.00  0.00           N  
ATOM   3739  H   ALA   258      -6.341  28.262  -0.468  1.00  0.00           H  
ATOM   3740  CA  ALA   258      -7.740  26.702  -0.652  1.00  0.00           C  
ATOM   3741  HA  ALA   258      -8.616  26.682  -1.300  1.00  0.00           H  
ATOM   3742  CB  ALA   258      -7.004  25.348  -0.636  1.00  0.00           C  
ATOM   3743  HB1 ALA   258      -5.937  25.396  -0.418  1.00  0.00           H  
ATOM   3744  HB2 ALA   258      -7.423  24.597   0.034  1.00  0.00           H  
ATOM   3745  HB3 ALA   258      -7.168  24.994  -1.654  1.00  0.00           H  
ATOM   3746  C   ALA   258      -8.237  26.986   0.770  1.00  0.00           C  
ATOM   3747  O   ALA   258      -7.760  27.857   1.438  1.00  0.00           O  
ATOM   3748  N   ARG   259      -9.357  26.325   1.157  1.00  0.00           N  
ATOM   3749  H   ARG   259      -9.706  25.700   0.443  1.00  0.00           H  
ATOM   3750  CA  ARG   259     -10.044  26.433   2.463  1.00  0.00           C  
ATOM   3751  HA  ARG   259      -9.727  27.336   2.985  1.00  0.00           H  
ATOM   3752  CB  ARG   259     -11.528  26.795   2.140  1.00  0.00           C  
ATOM   3753  HB2 ARG   259     -11.879  26.182   1.310  1.00  0.00           H  
ATOM   3754  HB3 ARG   259     -12.015  26.479   3.062  1.00  0.00           H  
ATOM   3755  CG  ARG   259     -11.593  28.266   1.849  1.00  0.00           C  
ATOM   3756  HG2 ARG   259     -11.238  28.746   2.761  1.00  0.00           H  
ATOM   3757  HG3 ARG   259     -10.880  28.557   1.077  1.00  0.00           H  
ATOM   3758  CD  ARG   259     -12.956  28.790   1.442  1.00  0.00           C  
ATOM   3759  HD2 ARG   259     -12.991  29.864   1.627  1.00  0.00           H  
ATOM   3760  HD3 ARG   259     -13.656  28.269   2.095  1.00  0.00           H  
ATOM   3761  NE  ARG   259     -13.245  28.372   0.081  1.00  0.00           N  
ATOM   3762  HE  ARG   259     -13.771  27.525  -0.081  1.00  0.00           H  
ATOM   3763  CZ  ARG   259     -12.907  29.012  -1.036  1.00  0.00           C  
ATOM   3764  NH1 ARG   259     -12.315  30.189  -1.124  1.00  0.00           N  
ATOM   3765 HH11 ARG   259     -12.105  30.740  -0.304  1.00  0.00           H  
ATOM   3766 HH12 ARG   259     -12.166  30.602  -2.033  1.00  0.00           H  
ATOM   3767  NH2 ARG   259     -13.147  28.550  -2.231  1.00  0.00           N  
ATOM   3768 HH21 ARG   259     -13.716  27.717  -2.274  1.00  0.00           H  
ATOM   3769 HH22 ARG   259     -12.935  29.020  -3.100  1.00  0.00           H  
ATOM   3770  C   ARG   259      -9.851  25.151   3.321  1.00  0.00           C  
ATOM   3771  O   ARG   259      -9.800  25.356   4.534  1.00  0.00           O  
ATOM   3772  N   TYR   260      -9.711  23.979   2.739  1.00  0.00           N  
ATOM   3773  H   TYR   260      -9.843  23.972   1.738  1.00  0.00           H  
ATOM   3774  CA  TYR   260      -9.239  22.723   3.397  1.00  0.00           C  
ATOM   3775  HA  TYR   260      -8.856  22.920   4.398  1.00  0.00           H  
ATOM   3776  CB  TYR   260     -10.395  21.804   3.617  1.00  0.00           C  
ATOM   3777  HB2 TYR   260     -10.849  21.833   2.627  1.00  0.00           H  
ATOM   3778  HB3 TYR   260     -10.067  20.785   3.818  1.00  0.00           H  
ATOM   3779  CG  TYR   260     -11.300  22.268   4.669  1.00  0.00           C  
ATOM   3780  CD1 TYR   260     -12.547  22.813   4.282  1.00  0.00           C  
ATOM   3781  HD1 TYR   260     -12.747  23.025   3.242  1.00  0.00           H  
ATOM   3782  CE1 TYR   260     -13.369  23.230   5.346  1.00  0.00           C  
ATOM   3783  HE1 TYR   260     -14.216  23.855   5.102  1.00  0.00           H  
ATOM   3784  CZ  TYR   260     -13.070  22.975   6.736  1.00  0.00           C  
ATOM   3785  OH  TYR   260     -14.023  23.430   7.705  1.00  0.00           O  
ATOM   3786  HH  TYR   260     -13.873  23.038   8.568  1.00  0.00           H  
ATOM   3787  CE2 TYR   260     -11.861  22.299   7.022  1.00  0.00           C  
ATOM   3788  HE2 TYR   260     -11.632  21.997   8.034  1.00  0.00           H  
ATOM   3789  CD2 TYR   260     -10.979  22.060   5.973  1.00  0.00           C  
ATOM   3790  HD2 TYR   260     -10.085  21.509   6.225  1.00  0.00           H  
ATOM   3791  C   TYR   260      -8.148  22.168   2.613  1.00  0.00           C  
ATOM   3792  O   TYR   260      -8.156  22.281   1.360  1.00  0.00           O  
ATOM   3793  N   VAL   261      -7.167  21.471   3.212  1.00  0.00           N  
ATOM   3794  H   VAL   261      -7.237  21.323   4.209  1.00  0.00           H  
ATOM   3795  CA  VAL   261      -6.051  20.781   2.549  1.00  0.00           C  
ATOM   3796  HA  VAL   261      -6.264  20.667   1.486  1.00  0.00           H  
ATOM   3797  CB  VAL   261      -4.697  21.448   2.628  1.00  0.00           C  
ATOM   3798  HB  VAL   261      -4.420  21.542   3.678  1.00  0.00           H  
ATOM   3799  CG1 VAL   261      -3.609  20.676   1.806  1.00  0.00           C  
ATOM   3800 HG11 VAL   261      -3.078  20.066   2.537  1.00  0.00           H  
ATOM   3801 HG12 VAL   261      -4.007  20.189   0.915  1.00  0.00           H  
ATOM   3802 HG13 VAL   261      -2.798  21.306   1.440  1.00  0.00           H  
ATOM   3803  CG2 VAL   261      -4.811  22.826   1.897  1.00  0.00           C  
ATOM   3804 HG21 VAL   261      -5.484  23.559   2.343  1.00  0.00           H  
ATOM   3805 HG22 VAL   261      -3.817  23.259   1.783  1.00  0.00           H  
ATOM   3806 HG23 VAL   261      -5.184  22.773   0.874  1.00  0.00           H  
ATOM   3807  C   VAL   261      -5.984  19.378   3.152  1.00  0.00           C  
ATOM   3808  O   VAL   261      -6.083  19.269   4.381  1.00  0.00           O  
ATOM   3809  N   VAL   262      -5.936  18.319   2.304  1.00  0.00           N  
ATOM   3810  H   VAL   262      -5.850  18.497   1.314  1.00  0.00           H  
ATOM   3811  CA  VAL   262      -5.708  16.936   2.724  1.00  0.00           C  
ATOM   3812  HA  VAL   262      -5.527  16.910   3.799  1.00  0.00           H  
ATOM   3813  CB  VAL   262      -6.730  15.945   2.279  1.00  0.00           C  
ATOM   3814  HB  VAL   262      -6.820  16.017   1.195  1.00  0.00           H  
ATOM   3815  CG1 VAL   262      -6.400  14.483   2.612  1.00  0.00           C  
ATOM   3816 HG11 VAL   262      -5.499  14.152   2.095  1.00  0.00           H  
ATOM   3817 HG12 VAL   262      -6.169  14.462   3.677  1.00  0.00           H  
ATOM   3818 HG13 VAL   262      -7.257  13.858   2.361  1.00  0.00           H  
ATOM   3819  CG2 VAL   262      -8.118  16.291   2.871  1.00  0.00           C  
ATOM   3820 HG21 VAL   262      -8.872  15.812   2.247  1.00  0.00           H  
ATOM   3821 HG22 VAL   262      -8.166  15.983   3.915  1.00  0.00           H  
ATOM   3822 HG23 VAL   262      -8.247  17.365   2.736  1.00  0.00           H  
ATOM   3823  C   VAL   262      -4.387  16.405   2.079  1.00  0.00           C  
ATOM   3824  O   VAL   262      -4.173  16.687   0.947  1.00  0.00           O  
ATOM   3825  N   VAL   263      -3.619  15.629   2.795  1.00  0.00           N  
ATOM   3826  H   VAL   263      -3.778  15.518   3.787  1.00  0.00           H  
ATOM   3827  CA  VAL   263      -2.318  15.083   2.162  1.00  0.00           C  
ATOM   3828  HA  VAL   263      -2.341  15.343   1.104  1.00  0.00           H  
ATOM   3829  CB  VAL   263      -1.052  15.805   2.800  1.00  0.00           C  
ATOM   3830  HB  VAL   263      -1.019  15.661   3.880  1.00  0.00           H  
ATOM   3831  CG1 VAL   263       0.239  15.249   2.137  1.00  0.00           C  
ATOM   3832 HG11 VAL   263       0.543  14.205   2.206  1.00  0.00           H  
ATOM   3833 HG12 VAL   263       1.150  15.740   2.478  1.00  0.00           H  
ATOM   3834 HG13 VAL   263       0.155  15.427   1.064  1.00  0.00           H  
ATOM   3835  CG2 VAL   263      -0.977  17.376   2.598  1.00  0.00           C  
ATOM   3836 HG21 VAL   263      -1.860  17.816   3.063  1.00  0.00           H  
ATOM   3837 HG22 VAL   263      -0.992  17.631   1.538  1.00  0.00           H  
ATOM   3838 HG23 VAL   263      -0.094  17.693   3.153  1.00  0.00           H  
ATOM   3839  C   VAL   263      -2.253  13.520   2.251  1.00  0.00           C  
ATOM   3840  O   VAL   263      -2.231  12.983   3.403  1.00  0.00           O  
ATOM   3841  N   GLY   264      -2.447  12.856   1.114  1.00  0.00           N  
ATOM   3842  H   GLY   264      -2.465  13.353   0.235  1.00  0.00           H  
ATOM   3843  CA  GLY   264      -2.277  11.385   0.955  1.00  0.00           C  
ATOM   3844  HA2 GLY   264      -1.908  10.945   1.881  1.00  0.00           H  
ATOM   3845  HA3 GLY   264      -3.244  10.924   0.753  1.00  0.00           H  
ATOM   3846  C   GLY   264      -1.235  11.006  -0.091  1.00  0.00           C  
ATOM   3847  O   GLY   264      -1.344  10.104  -0.906  1.00  0.00           O  
ATOM   3848  N   ALA   265      -0.140  11.767  -0.033  1.00  0.00           N  
ATOM   3849  H   ALA   265      -0.060  12.410   0.742  1.00  0.00           H  
ATOM   3850  CA  ALA   265       1.156  11.545  -0.702  1.00  0.00           C  
ATOM   3851  HA  ALA   265       0.959  11.254  -1.734  1.00  0.00           H  
ATOM   3852  CB  ALA   265       1.872  12.914  -0.522  1.00  0.00           C  
ATOM   3853  HB1 ALA   265       2.906  12.718  -0.805  1.00  0.00           H  
ATOM   3854  HB2 ALA   265       1.386  13.576  -1.238  1.00  0.00           H  
ATOM   3855  HB3 ALA   265       1.857  13.188   0.533  1.00  0.00           H  
ATOM   3856  C   ALA   265       1.847  10.394   0.039  1.00  0.00           C  
ATOM   3857  O   ALA   265       2.875  10.600   0.641  1.00  0.00           O  
ATOM   3858  N   ASP   266       1.210   9.256   0.115  1.00  0.00           N  
ATOM   3859  H   ASP   266       0.276   9.242  -0.270  1.00  0.00           H  
ATOM   3860  CA  ASP   266       1.642   7.971   0.680  1.00  0.00           C  
ATOM   3861  HA  ASP   266       0.734   7.368   0.696  1.00  0.00           H  
ATOM   3862  CB  ASP   266       2.697   7.226  -0.245  1.00  0.00           C  
ATOM   3863  HB2 ASP   266       3.112   6.467   0.419  1.00  0.00           H  
ATOM   3864  HB3 ASP   266       2.265   6.694  -1.092  1.00  0.00           H  
ATOM   3865  CG  ASP   266       3.890   8.105  -0.706  1.00  0.00           C  
ATOM   3866  OD1 ASP   266       4.725   8.389   0.190  1.00  0.00           O  
ATOM   3867  OD2 ASP   266       4.028   8.453  -1.900  1.00  0.00           O  
ATOM   3868  C   ASP   266       2.177   8.125   2.171  1.00  0.00           C  
ATOM   3869  O   ASP   266       1.840   9.088   2.891  1.00  0.00           O  
ATOM   3870  N   ALA   267       2.856   7.095   2.610  1.00  0.00           N  
ATOM   3871  H   ALA   267       2.857   6.297   1.991  1.00  0.00           H  
ATOM   3872  CA  ALA   267       3.442   7.083   3.973  1.00  0.00           C  
ATOM   3873  HA  ALA   267       2.771   7.524   4.710  1.00  0.00           H  
ATOM   3874  CB  ALA   267       3.584   5.662   4.496  1.00  0.00           C  
ATOM   3875  HB1 ALA   267       4.036   5.521   5.478  1.00  0.00           H  
ATOM   3876  HB2 ALA   267       4.085   5.076   3.726  1.00  0.00           H  
ATOM   3877  HB3 ALA   267       2.550   5.386   4.701  1.00  0.00           H  
ATOM   3878  C   ALA   267       4.802   7.754   4.161  1.00  0.00           C  
ATOM   3879  O   ALA   267       5.138   7.944   5.306  1.00  0.00           O  
ATOM   3880  N   LEU   268       5.648   8.087   3.108  1.00  0.00           N  
ATOM   3881  H   LEU   268       5.343   7.830   2.181  1.00  0.00           H  
ATOM   3882  CA  LEU   268       6.933   8.702   3.272  1.00  0.00           C  
ATOM   3883  HA  LEU   268       7.118   8.806   4.341  1.00  0.00           H  
ATOM   3884  CB  LEU   268       7.971   7.816   2.566  1.00  0.00           C  
ATOM   3885  HB2 LEU   268       7.506   7.623   1.599  1.00  0.00           H  
ATOM   3886  HB3 LEU   268       8.865   8.382   2.305  1.00  0.00           H  
ATOM   3887  CG  LEU   268       8.400   6.474   3.364  1.00  0.00           C  
ATOM   3888  HG  LEU   268       7.722   6.010   4.080  1.00  0.00           H  
ATOM   3889  CD1 LEU   268       8.679   5.293   2.378  1.00  0.00           C  
ATOM   3890 HD11 LEU   268       9.639   5.384   1.869  1.00  0.00           H  
ATOM   3891 HD12 LEU   268       7.838   5.258   1.686  1.00  0.00           H  
ATOM   3892 HD13 LEU   268       8.714   4.288   2.799  1.00  0.00           H  
ATOM   3893  CD2 LEU   268       9.640   6.850   4.116  1.00  0.00           C  
ATOM   3894 HD21 LEU   268       9.942   5.936   4.626  1.00  0.00           H  
ATOM   3895 HD22 LEU   268       9.417   7.706   4.753  1.00  0.00           H  
ATOM   3896 HD23 LEU   268      10.452   7.117   3.440  1.00  0.00           H  
ATOM   3897  C   LEU   268       6.903  10.093   2.727  1.00  0.00           C  
ATOM   3898  O   LEU   268       7.683  10.916   3.255  1.00  0.00           O  
ATOM   3899  N   ARG   269       5.997  10.492   1.820  1.00  0.00           N  
ATOM   3900  H   ARG   269       5.318   9.799   1.541  1.00  0.00           H  
ATOM   3901  CA  ARG   269       5.869  11.817   1.175  1.00  0.00           C  
ATOM   3902  HA  ARG   269       6.846  12.275   1.325  1.00  0.00           H  
ATOM   3903  CB  ARG   269       5.764  11.816  -0.279  1.00  0.00           C  
ATOM   3904  HB2 ARG   269       5.650  12.836  -0.647  1.00  0.00           H  
ATOM   3905  HB3 ARG   269       4.863  11.263  -0.540  1.00  0.00           H  
ATOM   3906  CG  ARG   269       7.011  11.205  -1.025  1.00  0.00           C  
ATOM   3907  HG2 ARG   269       7.910  11.739  -0.720  1.00  0.00           H  
ATOM   3908  HG3 ARG   269       7.150  10.176  -0.692  1.00  0.00           H  
ATOM   3909  CD  ARG   269       6.927  11.089  -2.545  1.00  0.00           C  
ATOM   3910  HD2 ARG   269       7.973  11.041  -2.848  1.00  0.00           H  
ATOM   3911  HD3 ARG   269       6.570  12.026  -2.974  1.00  0.00           H  
ATOM   3912  NE  ARG   269       6.151   9.924  -2.939  1.00  0.00           N  
ATOM   3913  HE  ARG   269       5.709   9.486  -2.143  1.00  0.00           H  
ATOM   3914  CZ  ARG   269       6.021   9.272  -4.056  1.00  0.00           C  
ATOM   3915  NH1 ARG   269       6.364   9.809  -5.208  1.00  0.00           N  
ATOM   3916 HH11 ARG   269       6.801  10.716  -5.128  1.00  0.00           H  
ATOM   3917 HH12 ARG   269       6.388   9.360  -6.113  1.00  0.00           H  
ATOM   3918  NH2 ARG   269       5.442   8.130  -4.097  1.00  0.00           N  
ATOM   3919 HH21 ARG   269       4.967   7.864  -3.246  1.00  0.00           H  
ATOM   3920 HH22 ARG   269       5.343   7.683  -4.997  1.00  0.00           H  
ATOM   3921  C   ARG   269       4.859  12.781   1.869  1.00  0.00           C  
ATOM   3922  O   ARG   269       5.054  13.968   1.814  1.00  0.00           O  
ATOM   3923  N   THR   270       3.802  12.269   2.552  1.00  0.00           N  
ATOM   3924  H   THR   270       3.677  11.267   2.556  1.00  0.00           H  
ATOM   3925  CA  THR   270       3.057  13.012   3.545  1.00  0.00           C  
ATOM   3926  HA  THR   270       2.613  13.885   3.067  1.00  0.00           H  
ATOM   3927  CB  THR   270       1.875  12.063   4.079  1.00  0.00           C  
ATOM   3928  HB  THR   270       2.194  11.123   4.529  1.00  0.00           H  
ATOM   3929  CG2 THR   270       0.932  12.615   5.142  1.00  0.00           C  
ATOM   3930 HG21 THR   270       1.494  13.257   5.821  1.00  0.00           H  
ATOM   3931 HG22 THR   270       0.436  11.765   5.610  1.00  0.00           H  
ATOM   3932 HG23 THR   270       0.242  13.296   4.645  1.00  0.00           H  
ATOM   3933  OG1 THR   270       1.072  11.725   2.980  1.00  0.00           O  
ATOM   3934  HG1 THR   270       1.233  10.789   2.844  1.00  0.00           H  
ATOM   3935  C   THR   270       3.912  13.587   4.657  1.00  0.00           C  
ATOM   3936  O   THR   270       3.852  14.809   4.738  1.00  0.00           O  
ATOM   3937  N   PRO   271       4.844  12.875   5.414  1.00  0.00           N  
ATOM   3938  CD  PRO   271       5.012  11.430   5.435  1.00  0.00           C  
ATOM   3939  HD2 PRO   271       5.286  11.050   4.451  1.00  0.00           H  
ATOM   3940  HD3 PRO   271       4.083  10.927   5.703  1.00  0.00           H  
ATOM   3941  CG  PRO   271       6.230  11.345   6.412  1.00  0.00           C  
ATOM   3942  HG2 PRO   271       6.231  10.348   6.854  1.00  0.00           H  
ATOM   3943  HG3 PRO   271       7.191  11.519   5.928  1.00  0.00           H  
ATOM   3944  CB  PRO   271       6.103  12.454   7.409  1.00  0.00           C  
ATOM   3945  HB2 PRO   271       5.361  12.165   8.153  1.00  0.00           H  
ATOM   3946  HB3 PRO   271       7.098  12.718   7.768  1.00  0.00           H  
ATOM   3947  CA  PRO   271       5.566  13.534   6.486  1.00  0.00           C  
ATOM   3948  HA  PRO   271       4.851  14.145   7.036  1.00  0.00           H  
ATOM   3949  C   PRO   271       6.718  14.424   6.019  1.00  0.00           C  
ATOM   3950  O   PRO   271       6.934  15.465   6.668  1.00  0.00           O  
ATOM   3951  N   GLN   272       7.246  14.186   4.843  1.00  0.00           N  
ATOM   3952  H   GLN   272       6.909  13.378   4.339  1.00  0.00           H  
ATOM   3953  CA  GLN   272       8.175  15.072   4.179  1.00  0.00           C  
ATOM   3954  HA  GLN   272       8.975  15.389   4.848  1.00  0.00           H  
ATOM   3955  CB  GLN   272       8.694  14.358   2.941  1.00  0.00           C  
ATOM   3956  HB2 GLN   272       9.018  13.358   3.231  1.00  0.00           H  
ATOM   3957  HB3 GLN   272       7.821  14.254   2.297  1.00  0.00           H  
ATOM   3958  CG  GLN   272       9.789  14.999   2.031  1.00  0.00           C  
ATOM   3959  HG2 GLN   272      10.769  14.893   2.497  1.00  0.00           H  
ATOM   3960  HG3 GLN   272       9.610  16.067   1.906  1.00  0.00           H  
ATOM   3961  CD  GLN   272       9.787  14.334   0.669  1.00  0.00           C  
ATOM   3962  OE1 GLN   272       8.762  14.069   0.069  1.00  0.00           O  
ATOM   3963  NE2 GLN   272      10.978  14.088   0.141  1.00  0.00           N  
ATOM   3964 HE21 GLN   272      11.770  14.279   0.737  1.00  0.00           H  
ATOM   3965 HE22 GLN   272      11.046  13.965  -0.860  1.00  0.00           H  
ATOM   3966  C   GLN   272       7.507  16.347   3.634  1.00  0.00           C  
ATOM   3967  O   GLN   272       8.147  17.407   3.756  1.00  0.00           O  
ATOM   3968  N   LEU   273       6.267  16.370   3.167  1.00  0.00           N  
ATOM   3969  H   LEU   273       5.808  15.502   2.929  1.00  0.00           H  
ATOM   3970  CA  LEU   273       5.563  17.663   2.924  1.00  0.00           C  
ATOM   3971  HA  LEU   273       6.379  18.261   2.517  1.00  0.00           H  
ATOM   3972  CB  LEU   273       4.522  17.434   1.808  1.00  0.00           C  
ATOM   3973  HB2 LEU   273       3.751  16.738   2.139  1.00  0.00           H  
ATOM   3974  HB3 LEU   273       5.046  16.963   0.977  1.00  0.00           H  
ATOM   3975  CG  LEU   273       3.834  18.740   1.253  1.00  0.00           C  
ATOM   3976  HG  LEU   273       3.530  19.350   2.104  1.00  0.00           H  
ATOM   3977  CD1 LEU   273       4.827  19.528   0.304  1.00  0.00           C  
ATOM   3978 HD11 LEU   273       5.745  19.853   0.794  1.00  0.00           H  
ATOM   3979 HD12 LEU   273       4.227  20.401   0.045  1.00  0.00           H  
ATOM   3980 HD13 LEU   273       5.139  18.897  -0.528  1.00  0.00           H  
ATOM   3981  CD2 LEU   273       2.628  18.300   0.431  1.00  0.00           C  
ATOM   3982 HD21 LEU   273       1.927  17.735   1.045  1.00  0.00           H  
ATOM   3983 HD22 LEU   273       2.958  17.847  -0.504  1.00  0.00           H  
ATOM   3984 HD23 LEU   273       2.207  19.257   0.125  1.00  0.00           H  
ATOM   3985  C   LEU   273       5.049  18.471   4.114  1.00  0.00           C  
ATOM   3986  O   LEU   273       4.952  19.676   4.090  1.00  0.00           O  
ATOM   3987  N   LEU   274       4.767  17.764   5.185  1.00  0.00           N  
ATOM   3988  H   LEU   274       4.573  16.774   5.141  1.00  0.00           H  
ATOM   3989  CA  LEU   274       4.510  18.374   6.463  1.00  0.00           C  
ATOM   3990  HA  LEU   274       3.790  19.176   6.299  1.00  0.00           H  
ATOM   3991  CB  LEU   274       3.874  17.365   7.453  1.00  0.00           C  
ATOM   3992  HB2 LEU   274       4.048  16.343   7.116  1.00  0.00           H  
ATOM   3993  HB3 LEU   274       4.207  17.609   8.462  1.00  0.00           H  
ATOM   3994  CG  LEU   274       2.357  17.419   7.614  1.00  0.00           C  
ATOM   3995  HG  LEU   274       2.089  18.417   7.960  1.00  0.00           H  
ATOM   3996  CD1 LEU   274       1.647  17.083   6.279  1.00  0.00           C  
ATOM   3997 HD11 LEU   274       2.115  17.653   5.477  1.00  0.00           H  
ATOM   3998 HD12 LEU   274       1.757  16.023   6.047  1.00  0.00           H  
ATOM   3999 HD13 LEU   274       0.600  17.368   6.387  1.00  0.00           H  
ATOM   4000  CD2 LEU   274       1.890  16.483   8.690  1.00  0.00           C  
ATOM   4001 HD21 LEU   274       2.317  16.826   9.632  1.00  0.00           H  
ATOM   4002 HD22 LEU   274       0.827  16.674   8.838  1.00  0.00           H  
ATOM   4003 HD23 LEU   274       2.117  15.439   8.472  1.00  0.00           H  
ATOM   4004  C   LEU   274       5.767  19.072   6.971  1.00  0.00           C  
ATOM   4005  O   LEU   274       5.776  20.309   7.141  1.00  0.00           O  
ATOM   4006  N   TRP   275       6.926  18.383   7.005  1.00  0.00           N  
ATOM   4007  H   TRP   275       6.770  17.387   6.947  1.00  0.00           H  
ATOM   4008  CA  TRP   275       8.251  18.929   7.263  1.00  0.00           C  
ATOM   4009  HA  TRP   275       8.314  19.346   8.268  1.00  0.00           H  
ATOM   4010  CB  TRP   275       9.257  17.799   7.080  1.00  0.00           C  
ATOM   4011  HB2 TRP   275       9.033  17.005   7.792  1.00  0.00           H  
ATOM   4012  HB3 TRP   275       9.207  17.340   6.092  1.00  0.00           H  
ATOM   4013  CG  TRP   275      10.651  18.275   7.275  1.00  0.00           C  
ATOM   4014  CD1 TRP   275      11.409  18.848   6.350  1.00  0.00           C  
ATOM   4015  HD1 TRP   275      11.267  19.059   5.300  1.00  0.00           H  
ATOM   4016  NE1 TRP   275      12.642  19.035   6.911  1.00  0.00           N  
ATOM   4017  HE1 TRP   275      13.319  19.582   6.399  1.00  0.00           H  
ATOM   4018  CE2 TRP   275      12.682  18.748   8.240  1.00  0.00           C  
ATOM   4019  CZ2 TRP   275      13.705  18.811   9.171  1.00  0.00           C  
ATOM   4020  HZ2 TRP   275      14.706  19.148   8.944  1.00  0.00           H  
ATOM   4021  CH2 TRP   275      13.419  18.341  10.475  1.00  0.00           C  
ATOM   4022  HH2 TRP   275      14.157  18.388  11.262  1.00  0.00           H  
ATOM   4023  CZ3 TRP   275      12.137  17.836  10.819  1.00  0.00           C  
ATOM   4024  HZ3 TRP   275      11.810  17.637  11.829  1.00  0.00           H  
ATOM   4025  CE3 TRP   275      11.131  17.668   9.819  1.00  0.00           C  
ATOM   4026  HE3 TRP   275      10.118  17.391  10.070  1.00  0.00           H  
ATOM   4027  CD2 TRP   275      11.411  18.154   8.542  1.00  0.00           C  
ATOM   4028  C   TRP   275       8.564  20.085   6.275  1.00  0.00           C  
ATOM   4029  O   TRP   275       9.030  21.156   6.782  1.00  0.00           O  
ATOM   4030  N   ALA   276       8.421  19.935   4.947  1.00  0.00           N  
ATOM   4031  H   ALA   276       8.133  19.018   4.637  1.00  0.00           H  
ATOM   4032  CA  ALA   276       8.594  21.001   3.953  1.00  0.00           C  
ATOM   4033  HA  ALA   276       9.646  21.285   3.957  1.00  0.00           H  
ATOM   4034  CB  ALA   276       8.289  20.404   2.553  1.00  0.00           C  
ATOM   4035  HB1 ALA   276       7.205  20.305   2.494  1.00  0.00           H  
ATOM   4036  HB2 ALA   276       8.774  19.432   2.464  1.00  0.00           H  
ATOM   4037  HB3 ALA   276       8.542  21.099   1.753  1.00  0.00           H  
ATOM   4038  C   ALA   276       7.770  22.296   4.251  1.00  0.00           C  
ATOM   4039  O   ALA   276       8.234  23.378   4.043  1.00  0.00           O  
ATOM   4040  N   SER   277       6.547  22.134   4.701  1.00  0.00           N  
ATOM   4041  H   SER   277       6.180  21.194   4.741  1.00  0.00           H  
ATOM   4042  CA  SER   277       5.534  23.215   5.001  1.00  0.00           C  
ATOM   4043  HA  SER   277       5.742  24.019   4.296  1.00  0.00           H  
ATOM   4044  CB  SER   277       4.083  22.750   4.701  1.00  0.00           C  
ATOM   4045  HB2 SER   277       3.534  23.691   4.727  1.00  0.00           H  
ATOM   4046  HB3 SER   277       3.619  21.994   5.334  1.00  0.00           H  
ATOM   4047  OG  SER   277       4.010  22.128   3.428  1.00  0.00           O  
ATOM   4048  HG  SER   277       4.399  21.255   3.524  1.00  0.00           H  
ATOM   4049  C   SER   277       5.574  23.791   6.451  1.00  0.00           C  
ATOM   4050  O   SER   277       4.726  24.665   6.727  1.00  0.00           O  
ATOM   4051  N   GLY   278       6.504  23.400   7.257  1.00  0.00           N  
ATOM   4052  H   GLY   278       7.123  22.666   6.944  1.00  0.00           H  
ATOM   4053  CA  GLY   278       6.840  23.910   8.560  1.00  0.00           C  
ATOM   4054  HA2 GLY   278       7.911  24.020   8.728  1.00  0.00           H  
ATOM   4055  HA3 GLY   278       6.498  24.943   8.627  1.00  0.00           H  
ATOM   4056  C   GLY   278       6.184  23.157   9.706  1.00  0.00           C  
ATOM   4057  O   GLY   278       6.507  23.472  10.842  1.00  0.00           O  
ATOM   4058  N   ILE   279       5.423  22.121   9.430  1.00  0.00           N  
ATOM   4059  H   ILE   279       5.436  21.798   8.473  1.00  0.00           H  
ATOM   4060  CA  ILE   279       4.856  21.160  10.498  1.00  0.00           C  
ATOM   4061  HA  ILE   279       4.699  21.802  11.365  1.00  0.00           H  
ATOM   4062  CB  ILE   279       3.536  20.398  10.051  1.00  0.00           C  
ATOM   4063  HB  ILE   279       3.957  19.929   9.161  1.00  0.00           H  
ATOM   4064  CG2 ILE   279       3.128  19.374  11.059  1.00  0.00           C  
ATOM   4065 HG21 ILE   279       2.315  18.816  10.595  1.00  0.00           H  
ATOM   4066 HG22 ILE   279       2.721  19.834  11.959  1.00  0.00           H  
ATOM   4067 HG23 ILE   279       3.833  18.584  11.319  1.00  0.00           H  
ATOM   4068  CG1 ILE   279       2.333  21.412   9.762  1.00  0.00           C  
ATOM   4069 HG12 ILE   279       2.448  22.345  10.314  1.00  0.00           H  
ATOM   4070 HG13 ILE   279       1.392  20.973  10.094  1.00  0.00           H  
ATOM   4071  CD1 ILE   279       2.264  21.713   8.280  1.00  0.00           C  
ATOM   4072 HD11 ILE   279       2.587  20.932   7.592  1.00  0.00           H  
ATOM   4073 HD12 ILE   279       1.210  21.959   8.145  1.00  0.00           H  
ATOM   4074 HD13 ILE   279       2.898  22.577   8.082  1.00  0.00           H  
ATOM   4075  C   ILE   279       6.037  20.229  10.885  1.00  0.00           C  
ATOM   4076  O   ILE   279       6.516  19.434  10.075  1.00  0.00           O  
ATOM   4077  N   ARG   280       6.554  20.371  12.126  1.00  0.00           N  
ATOM   4078  H   ARG   280       6.176  21.080  12.739  1.00  0.00           H  
ATOM   4079  CA  ARG   280       7.664  19.558  12.706  1.00  0.00           C  
ATOM   4080  HA  ARG   280       7.781  18.660  12.099  1.00  0.00           H  
ATOM   4081  CB  ARG   280       8.954  20.352  12.383  1.00  0.00           C  
ATOM   4082  HB2 ARG   280       9.816  19.746  12.661  1.00  0.00           H  
ATOM   4083  HB3 ARG   280       8.946  21.314  12.896  1.00  0.00           H  
ATOM   4084  CG  ARG   280       9.245  20.756  10.960  1.00  0.00           C  
ATOM   4085  HG2 ARG   280       9.045  19.863  10.368  1.00  0.00           H  
ATOM   4086  HG3 ARG   280       8.484  21.476  10.659  1.00  0.00           H  
ATOM   4087  CD  ARG   280      10.613  21.324  10.708  1.00  0.00           C  
ATOM   4088  HD2 ARG   280      11.385  20.565  10.836  1.00  0.00           H  
ATOM   4089  HD3 ARG   280      10.798  22.159  11.383  1.00  0.00           H  
ATOM   4090  NE  ARG   280      10.647  21.718   9.266  1.00  0.00           N  
ATOM   4091  HE  ARG   280       9.832  21.598   8.681  1.00  0.00           H  
ATOM   4092  CZ  ARG   280      11.746  22.002   8.602  1.00  0.00           C  
ATOM   4093  NH1 ARG   280      12.864  22.232   9.181  1.00  0.00           N  
ATOM   4094 HH11 ARG   280      13.670  22.289   8.575  1.00  0.00           H  
ATOM   4095 HH12 ARG   280      12.916  22.078  10.178  1.00  0.00           H  
ATOM   4096  NH2 ARG   280      11.690  22.092   7.342  1.00  0.00           N  
ATOM   4097 HH21 ARG   280      10.769  21.952   6.951  1.00  0.00           H  
ATOM   4098 HH22 ARG   280      12.560  22.195   6.840  1.00  0.00           H  
ATOM   4099  C   ARG   280       7.437  19.107  14.138  1.00  0.00           C  
ATOM   4100  O   ARG   280       8.386  19.242  14.908  1.00  0.00           O  
ATOM   4101  N   PRO   281       6.271  18.533  14.563  1.00  0.00           N  
ATOM   4102  CD  PRO   281       5.118  18.127  13.816  1.00  0.00           C  
ATOM   4103  HD2 PRO   281       5.377  17.717  12.840  1.00  0.00           H  
ATOM   4104  HD3 PRO   281       4.548  19.024  13.573  1.00  0.00           H  
ATOM   4105  CG  PRO   281       4.278  17.142  14.730  1.00  0.00           C  
ATOM   4106  HG2 PRO   281       3.207  17.338  14.781  1.00  0.00           H  
ATOM   4107  HG3 PRO   281       4.427  16.097  14.457  1.00  0.00           H  
ATOM   4108  CB  PRO   281       4.802  17.411  16.119  1.00  0.00           C  
ATOM   4109  HB2 PRO   281       4.750  16.507  16.725  1.00  0.00           H  
ATOM   4110  HB3 PRO   281       4.182  18.221  16.503  1.00  0.00           H  
ATOM   4111  CA  PRO   281       6.257  17.959  15.895  1.00  0.00           C  
ATOM   4112  HA  PRO   281       6.448  18.710  16.661  1.00  0.00           H  
ATOM   4113  C   PRO   281       7.241  16.736  15.983  1.00  0.00           C  
ATOM   4114  O   PRO   281       7.549  16.032  15.007  1.00  0.00           O  
ATOM   4115  N   ASP   282       7.616  16.359  17.154  1.00  0.00           N  
ATOM   4116  H   ASP   282       7.280  16.996  17.863  1.00  0.00           H  
ATOM   4117  CA  ASP   282       8.672  15.344  17.377  1.00  0.00           C  
ATOM   4118  HA  ASP   282       9.498  15.645  16.733  1.00  0.00           H  
ATOM   4119  CB  ASP   282       9.306  15.392  18.796  1.00  0.00           C  
ATOM   4120  HB2 ASP   282       9.312  16.431  19.125  1.00  0.00           H  
ATOM   4121  HB3 ASP   282       8.629  14.933  19.516  1.00  0.00           H  
ATOM   4122  CG  ASP   282      10.631  14.635  18.940  1.00  0.00           C  
ATOM   4123  OD1 ASP   282      10.948  14.232  20.130  1.00  0.00           O  
ATOM   4124  OD2 ASP   282      11.402  14.582  17.965  1.00  0.00           O  
ATOM   4125  C   ASP   282       8.248  13.908  17.113  1.00  0.00           C  
ATOM   4126  O   ASP   282       9.088  13.074  16.686  1.00  0.00           O  
ATOM   4127  N   ALA   283       6.945  13.717  17.075  1.00  0.00           N  
ATOM   4128  H   ALA   283       6.388  14.490  17.411  1.00  0.00           H  
ATOM   4129  CA  ALA   283       6.412  12.449  16.539  1.00  0.00           C  
ATOM   4130  HA  ALA   283       6.941  11.569  16.904  1.00  0.00           H  
ATOM   4131  CB  ALA   283       4.922  12.424  16.952  1.00  0.00           C  
ATOM   4132  HB1 ALA   283       4.423  11.486  16.710  1.00  0.00           H  
ATOM   4133  HB2 ALA   283       4.413  13.273  16.497  1.00  0.00           H  
ATOM   4134  HB3 ALA   283       4.682  12.646  17.992  1.00  0.00           H  
ATOM   4135  C   ALA   283       6.442  12.318  14.961  1.00  0.00           C  
ATOM   4136  O   ALA   283       6.144  11.236  14.435  1.00  0.00           O  
ATOM   4137  N   LEU   284       6.632  13.407  14.248  1.00  0.00           N  
ATOM   4138  H   LEU   284       6.670  14.292  14.733  1.00  0.00           H  
ATOM   4139  CA  LEU   284       6.680  13.443  12.776  1.00  0.00           C  
ATOM   4140  HA  LEU   284       5.669  13.167  12.476  1.00  0.00           H  
ATOM   4141  CB  LEU   284       6.881  14.884  12.285  1.00  0.00           C  
ATOM   4142  HB2 LEU   284       6.298  15.636  12.818  1.00  0.00           H  
ATOM   4143  HB3 LEU   284       7.899  15.223  12.474  1.00  0.00           H  
ATOM   4144  CG  LEU   284       6.697  15.011  10.792  1.00  0.00           C  
ATOM   4145  HG  LEU   284       6.860  14.089  10.235  1.00  0.00           H  
ATOM   4146  CD1 LEU   284       5.269  15.401  10.401  1.00  0.00           C  
ATOM   4147 HD11 LEU   284       4.592  14.569  10.592  1.00  0.00           H  
ATOM   4148 HD12 LEU   284       4.915  16.260  10.972  1.00  0.00           H  
ATOM   4149 HD13 LEU   284       5.221  15.598   9.330  1.00  0.00           H  
ATOM   4150  CD2 LEU   284       7.785  15.948  10.190  1.00  0.00           C  
ATOM   4151 HD21 LEU   284       8.764  15.547  10.455  1.00  0.00           H  
ATOM   4152 HD22 LEU   284       7.727  16.938  10.642  1.00  0.00           H  
ATOM   4153 HD23 LEU   284       7.671  15.845   9.111  1.00  0.00           H  
ATOM   4154  C   LEU   284       7.619  12.438  12.207  1.00  0.00           C  
ATOM   4155  O   LEU   284       8.777  12.505  12.491  1.00  0.00           O  
ATOM   4156  N   GLY   285       7.243  11.456  11.403  1.00  0.00           N  
ATOM   4157  H   GLY   285       6.239  11.404  11.307  1.00  0.00           H  
ATOM   4158  CA  GLY   285       7.950  10.416  10.624  1.00  0.00           C  
ATOM   4159  HA2 GLY   285       7.280  10.002   9.871  1.00  0.00           H  
ATOM   4160  HA3 GLY   285       8.761  10.998  10.185  1.00  0.00           H  
ATOM   4161  C   GLY   285       8.453   9.241  11.503  1.00  0.00           C  
ATOM   4162  O   GLY   285       9.100   8.363  10.961  1.00  0.00           O  
ATOM   4163  N   ARG   286       8.169   9.326  12.775  1.00  0.00           N  
ATOM   4164  H   ARG   286       7.636  10.108  13.127  1.00  0.00           H  
ATOM   4165  CA  ARG   286       8.424   8.248  13.668  1.00  0.00           C  
ATOM   4166  HA  ARG   286       9.385   7.802  13.408  1.00  0.00           H  
ATOM   4167  CB  ARG   286       8.487   8.709  15.100  1.00  0.00           C  
ATOM   4168  HB2 ARG   286       8.676   7.845  15.736  1.00  0.00           H  
ATOM   4169  HB3 ARG   286       7.585   9.300  15.259  1.00  0.00           H  
ATOM   4170  CG  ARG   286       9.642   9.678  15.338  1.00  0.00           C  
ATOM   4171  HG2 ARG   286      10.585   9.349  14.901  1.00  0.00           H  
ATOM   4172  HG3 ARG   286       9.309  10.635  14.936  1.00  0.00           H  
ATOM   4173  CD  ARG   286       9.882   9.976  16.847  1.00  0.00           C  
ATOM   4174  HD2 ARG   286       8.934  10.289  17.283  1.00  0.00           H  
ATOM   4175  HD3 ARG   286      10.134   9.013  17.290  1.00  0.00           H  
ATOM   4176  NE  ARG   286      10.884  11.028  17.080  1.00  0.00           N  
ATOM   4177  HE  ARG   286      10.616  12.001  17.041  1.00  0.00           H  
ATOM   4178  CZ  ARG   286      12.061  10.917  17.619  1.00  0.00           C  
ATOM   4179  NH1 ARG   286      12.550   9.795  17.982  1.00  0.00           N  
ATOM   4180 HH11 ARG   286      12.033   8.940  17.830  1.00  0.00           H  
ATOM   4181 HH12 ARG   286      13.377   9.749  18.559  1.00  0.00           H  
ATOM   4182  NH2 ARG   286      12.673  11.988  17.946  1.00  0.00           N  
ATOM   4183 HH21 ARG   286      12.277  12.917  17.953  1.00  0.00           H  
ATOM   4184 HH22 ARG   286      13.565  12.019  18.420  1.00  0.00           H  
ATOM   4185  C   ARG   286       7.350   7.092  13.577  1.00  0.00           C  
ATOM   4186  O   ARG   286       6.311   7.208  12.855  1.00  0.00           O  
ATOM   4187  N   TYR   287       7.570   6.049  14.395  1.00  0.00           N  
ATOM   4188  H   TYR   287       8.541   5.980  14.665  1.00  0.00           H  
ATOM   4189  CA  TYR   287       6.639   4.932  14.601  1.00  0.00           C  
ATOM   4190  HA  TYR   287       7.188   4.334  15.328  1.00  0.00           H  
ATOM   4191  CB  TYR   287       5.287   5.333  15.102  1.00  0.00           C  
ATOM   4192  HB2 TYR   287       4.771   5.815  14.272  1.00  0.00           H  
ATOM   4193  HB3 TYR   287       4.761   4.425  15.398  1.00  0.00           H  
ATOM   4194  CG  TYR   287       5.400   6.211  16.304  1.00  0.00           C  
ATOM   4195  CD1 TYR   287       5.802   5.695  17.515  1.00  0.00           C  
ATOM   4196  HD1 TYR   287       5.878   4.618  17.555  1.00  0.00           H  
ATOM   4197  CE1 TYR   287       6.079   6.449  18.643  1.00  0.00           C  
ATOM   4198  HE1 TYR   287       6.467   5.982  19.537  1.00  0.00           H  
ATOM   4199  CZ  TYR   287       5.822   7.793  18.555  1.00  0.00           C  
ATOM   4200  OH  TYR   287       6.063   8.680  19.567  1.00  0.00           O  
ATOM   4201  HH  TYR   287       5.696   8.432  20.418  1.00  0.00           H  
ATOM   4202  CE2 TYR   287       5.335   8.377  17.333  1.00  0.00           C  
ATOM   4203  HE2 TYR   287       5.285   9.448  17.205  1.00  0.00           H  
ATOM   4204  CD2 TYR   287       5.190   7.626  16.173  1.00  0.00           C  
ATOM   4205  HD2 TYR   287       4.806   7.992  15.233  1.00  0.00           H  
ATOM   4206  C   TYR   287       6.442   4.065  13.348  1.00  0.00           C  
ATOM   4207  O   TYR   287       5.751   3.027  13.344  1.00  0.00           O  
ATOM   4208  N   LEU   288       7.187   4.469  12.285  1.00  0.00           N  
ATOM   4209  H   LEU   288       7.735   5.304  12.431  1.00  0.00           H  
ATOM   4210  CA  LEU   288       7.498   3.765  11.032  1.00  0.00           C  
ATOM   4211  HA  LEU   288       6.758   4.038  10.280  1.00  0.00           H  
ATOM   4212  CB  LEU   288       8.804   4.320  10.567  1.00  0.00           C  
ATOM   4213  HB2 LEU   288       9.461   4.036  11.389  1.00  0.00           H  
ATOM   4214  HB3 LEU   288       8.829   5.397  10.396  1.00  0.00           H  
ATOM   4215  CG  LEU   288       9.375   3.719   9.174  1.00  0.00           C  
ATOM   4216  HG  LEU   288       9.493   2.636   9.211  1.00  0.00           H  
ATOM   4217  CD1 LEU   288       8.415   3.942   8.024  1.00  0.00           C  
ATOM   4218 HD11 LEU   288       8.969   3.856   7.089  1.00  0.00           H  
ATOM   4219 HD12 LEU   288       8.034   4.957   7.909  1.00  0.00           H  
ATOM   4220 HD13 LEU   288       7.588   3.236   8.101  1.00  0.00           H  
ATOM   4221  CD2 LEU   288      10.731   4.358   8.922  1.00  0.00           C  
ATOM   4222 HD21 LEU   288      11.418   4.070   9.717  1.00  0.00           H  
ATOM   4223 HD22 LEU   288      10.639   5.444   8.941  1.00  0.00           H  
ATOM   4224 HD23 LEU   288      11.082   4.030   7.943  1.00  0.00           H  
ATOM   4225  C   LEU   288       7.564   2.247  11.285  1.00  0.00           C  
ATOM   4226  O   LEU   288       8.531   1.772  11.878  1.00  0.00           O  
ATOM   4227  N   ASN   289       6.565   1.570  10.788  1.00  0.00           N  
ATOM   4228  H   ASN   289       5.739   2.057  10.472  1.00  0.00           H  
ATOM   4229  CA  ASN   289       6.606   0.128  10.830  1.00  0.00           C  
ATOM   4230  HA  ASN   289       7.646  -0.185  10.917  1.00  0.00           H  
ATOM   4231  CB  ASN   289       5.741  -0.342  12.032  1.00  0.00           C  
ATOM   4232  HB2 ASN   289       5.788  -1.427  12.125  1.00  0.00           H  
ATOM   4233  HB3 ASN   289       6.094  -0.000  13.005  1.00  0.00           H  
ATOM   4234  CG  ASN   289       4.264  -0.067  12.027  1.00  0.00           C  
ATOM   4235  OD1 ASN   289       3.400  -0.792  11.528  1.00  0.00           O  
ATOM   4236  ND2 ASN   289       3.812   1.025  12.602  1.00  0.00           N  
ATOM   4237 HD21 ASN   289       4.518   1.572  13.075  1.00  0.00           H  
ATOM   4238 HD22 ASN   289       2.817   1.187  12.550  1.00  0.00           H  
ATOM   4239  C   ASN   289       6.336  -0.635   9.528  1.00  0.00           C  
ATOM   4240  O   ASN   289       5.705  -0.071   8.642  1.00  0.00           O  
ATOM   4241  N   ASP   290       6.821  -1.902   9.408  1.00  0.00           N  
ATOM   4242  H   ASP   290       7.233  -2.408  10.178  1.00  0.00           H  
ATOM   4243  CA  ASP   290       6.566  -2.561   8.143  1.00  0.00           C  
ATOM   4244  HA  ASP   290       5.660  -2.164   7.685  1.00  0.00           H  
ATOM   4245  CB  ASP   290       7.763  -2.388   7.168  1.00  0.00           C  
ATOM   4246  HB2 ASP   290       8.402  -1.562   7.482  1.00  0.00           H  
ATOM   4247  HB3 ASP   290       7.381  -2.011   6.219  1.00  0.00           H  
ATOM   4248  CG  ASP   290       8.659  -3.672   6.979  1.00  0.00           C  
ATOM   4249  OD1 ASP   290       8.503  -4.378   5.927  1.00  0.00           O  
ATOM   4250  OD2 ASP   290       9.660  -3.806   7.711  1.00  0.00           O  
ATOM   4251  C   ASP   290       6.269  -4.044   8.369  1.00  0.00           C  
ATOM   4252  O   ASP   290       6.486  -4.490   9.501  1.00  0.00           O  
ATOM   4253  N   GLN   291       5.761  -4.787   7.442  1.00  0.00           N  
ATOM   4254  H   GLN   291       5.720  -4.380   6.518  1.00  0.00           H  
ATOM   4255  CA  GLN   291       5.249  -6.134   7.619  1.00  0.00           C  
ATOM   4256  HA  GLN   291       5.083  -6.255   8.689  1.00  0.00           H  
ATOM   4257  CB  GLN   291       3.787  -6.283   7.075  1.00  0.00           C  
ATOM   4258  HB2 GLN   291       3.710  -6.209   5.990  1.00  0.00           H  
ATOM   4259  HB3 GLN   291       3.611  -7.351   7.204  1.00  0.00           H  
ATOM   4260  CG  GLN   291       2.609  -5.521   7.813  1.00  0.00           C  
ATOM   4261  HG2 GLN   291       2.523  -6.085   8.742  1.00  0.00           H  
ATOM   4262  HG3 GLN   291       2.965  -4.508   7.999  1.00  0.00           H  
ATOM   4263  CD  GLN   291       1.320  -5.450   7.064  1.00  0.00           C  
ATOM   4264  OE1 GLN   291       1.152  -6.170   6.072  1.00  0.00           O  
ATOM   4265  NE2 GLN   291       0.433  -4.509   7.389  1.00  0.00           N  
ATOM   4266 HE21 GLN   291       0.549  -3.904   8.190  1.00  0.00           H  
ATOM   4267 HE22 GLN   291      -0.507  -4.640   7.044  1.00  0.00           H  
ATOM   4268  C   GLN   291       6.178  -7.240   7.030  1.00  0.00           C  
ATOM   4269  O   GLN   291       5.942  -7.950   6.047  1.00  0.00           O  
ATOM   4270  N   ALA   292       7.317  -7.369   7.633  1.00  0.00           N  
ATOM   4271  H   ALA   292       7.383  -6.767   8.441  1.00  0.00           H  
ATOM   4272  CA  ALA   292       8.455  -8.154   7.282  1.00  0.00           C  
ATOM   4273  HA  ALA   292       8.966  -7.703   6.432  1.00  0.00           H  
ATOM   4274  CB  ALA   292       9.352  -8.053   8.509  1.00  0.00           C  
ATOM   4275  HB1 ALA   292      10.313  -8.460   8.196  1.00  0.00           H  
ATOM   4276  HB2 ALA   292       8.903  -8.572   9.355  1.00  0.00           H  
ATOM   4277  HB3 ALA   292       9.596  -7.011   8.715  1.00  0.00           H  
ATOM   4278  C   ALA   292       8.008  -9.647   7.006  1.00  0.00           C  
ATOM   4279  O   ALA   292       7.633 -10.435   7.799  1.00  0.00           O  
ATOM   4280  N   GLN   293       8.120  -9.974   5.686  1.00  0.00           N  
ATOM   4281  H   GLN   293       8.625  -9.259   5.182  1.00  0.00           H  
ATOM   4282  CA  GLN   293       7.512 -11.103   5.013  1.00  0.00           C  
ATOM   4283  HA  GLN   293       6.534 -11.300   5.453  1.00  0.00           H  
ATOM   4284  CB  GLN   293       7.047 -10.694   3.597  1.00  0.00           C  
ATOM   4285  HB2 GLN   293       6.429  -9.797   3.627  1.00  0.00           H  
ATOM   4286  HB3 GLN   293       7.937 -10.537   2.987  1.00  0.00           H  
ATOM   4287  CG  GLN   293       6.210 -11.810   2.960  1.00  0.00           C  
ATOM   4288  HG2 GLN   293       6.787 -12.735   2.998  1.00  0.00           H  
ATOM   4289  HG3 GLN   293       5.408 -11.967   3.681  1.00  0.00           H  
ATOM   4290  CD  GLN   293       5.754 -11.474   1.579  1.00  0.00           C  
ATOM   4291  OE1 GLN   293       6.072 -10.440   1.012  1.00  0.00           O  
ATOM   4292  NE2 GLN   293       4.988 -12.329   0.850  1.00  0.00           N  
ATOM   4293 HE21 GLN   293       4.423 -13.062   1.254  1.00  0.00           H  
ATOM   4294 HE22 GLN   293       4.882 -12.217  -0.149  1.00  0.00           H  
ATOM   4295  C   GLN   293       8.381 -12.397   5.143  1.00  0.00           C  
ATOM   4296  O   GLN   293       9.430 -12.455   4.481  1.00  0.00           O  
ATOM   4297  N   VAL   294       7.931 -13.418   5.841  1.00  0.00           N  
ATOM   4298  H   VAL   294       7.041 -13.234   6.282  1.00  0.00           H  
ATOM   4299  CA  VAL   294       8.450 -14.813   5.645  1.00  0.00           C  
ATOM   4300  HA  VAL   294       9.502 -14.764   5.364  1.00  0.00           H  
ATOM   4301  CB  VAL   294       8.347 -15.770   6.839  1.00  0.00           C  
ATOM   4302  HB  VAL   294       7.300 -16.025   7.003  1.00  0.00           H  
ATOM   4303  CG1 VAL   294       9.349 -16.995   6.623  1.00  0.00           C  
ATOM   4304 HG11 VAL   294       9.046 -17.403   5.659  1.00  0.00           H  
ATOM   4305 HG12 VAL   294       9.146 -17.833   7.290  1.00  0.00           H  
ATOM   4306 HG13 VAL   294      10.389 -16.678   6.547  1.00  0.00           H  
ATOM   4307  CG2 VAL   294       8.889 -15.111   8.132  1.00  0.00           C  
ATOM   4308 HG21 VAL   294       8.107 -14.413   8.431  1.00  0.00           H  
ATOM   4309 HG22 VAL   294       9.870 -14.648   8.026  1.00  0.00           H  
ATOM   4310 HG23 VAL   294       8.801 -15.900   8.878  1.00  0.00           H  
ATOM   4311  C   VAL   294       7.752 -15.352   4.377  1.00  0.00           C  
ATOM   4312  O   VAL   294       6.491 -15.191   4.343  1.00  0.00           O  
ATOM   4313  N   VAL   295       8.458 -16.100   3.503  1.00  0.00           N  
ATOM   4314  H   VAL   295       9.432 -16.240   3.729  1.00  0.00           H  
ATOM   4315  CA  VAL   295       8.058 -16.665   2.225  1.00  0.00           C  
ATOM   4316  HA  VAL   295       6.968 -16.632   2.216  1.00  0.00           H  
ATOM   4317  CB  VAL   295       8.612 -15.899   1.038  1.00  0.00           C  
ATOM   4318  HB  VAL   295       8.178 -16.373   0.157  1.00  0.00           H  
ATOM   4319  CG1 VAL   295       8.023 -14.459   0.909  1.00  0.00           C  
ATOM   4320 HG11 VAL   295       6.945 -14.610   0.863  1.00  0.00           H  
ATOM   4321 HG12 VAL   295       8.520 -13.967   0.072  1.00  0.00           H  
ATOM   4322 HG13 VAL   295       8.255 -13.873   1.799  1.00  0.00           H  
ATOM   4323  CG2 VAL   295      10.077 -16.114   0.777  1.00  0.00           C  
ATOM   4324 HG21 VAL   295      10.261 -17.113   0.380  1.00  0.00           H  
ATOM   4325 HG22 VAL   295      10.462 -15.359   0.092  1.00  0.00           H  
ATOM   4326 HG23 VAL   295      10.650 -15.967   1.693  1.00  0.00           H  
ATOM   4327  C   VAL   295       8.447 -18.129   2.143  1.00  0.00           C  
ATOM   4328  O   VAL   295       9.483 -18.587   2.672  1.00  0.00           O  
ATOM   4329  N   PHE   296       7.581 -18.921   1.489  1.00  0.00           N  
ATOM   4330  H   PHE   296       6.722 -18.530   1.129  1.00  0.00           H  
ATOM   4331  CA  PHE   296       7.772 -20.318   1.100  1.00  0.00           C  
ATOM   4332  HA  PHE   296       8.810 -20.529   0.841  1.00  0.00           H  
ATOM   4333  CB  PHE   296       7.498 -21.169   2.340  1.00  0.00           C  
ATOM   4334  HB2 PHE   296       7.937 -20.672   3.205  1.00  0.00           H  
ATOM   4335  HB3 PHE   296       6.428 -21.201   2.545  1.00  0.00           H  
ATOM   4336  CG  PHE   296       8.119 -22.599   2.422  1.00  0.00           C  
ATOM   4337  CD1 PHE   296       9.455 -22.827   2.091  1.00  0.00           C  
ATOM   4338  HD1 PHE   296      10.184 -22.061   1.871  1.00  0.00           H  
ATOM   4339  CE1 PHE   296       9.962 -24.120   2.129  1.00  0.00           C  
ATOM   4340  HE1 PHE   296      10.991 -24.313   1.863  1.00  0.00           H  
ATOM   4341  CZ  PHE   296       9.174 -25.182   2.569  1.00  0.00           C  
ATOM   4342  HZ  PHE   296       9.530 -26.197   2.673  1.00  0.00           H  
ATOM   4343  CE2 PHE   296       7.808 -24.925   2.842  1.00  0.00           C  
ATOM   4344  HE2 PHE   296       7.234 -25.810   3.075  1.00  0.00           H  
ATOM   4345  CD2 PHE   296       7.245 -23.680   2.757  1.00  0.00           C  
ATOM   4346  HD2 PHE   296       6.219 -23.444   2.994  1.00  0.00           H  
ATOM   4347  C   PHE   296       6.901 -20.654  -0.162  1.00  0.00           C  
ATOM   4348  O   PHE   296       5.898 -19.969  -0.377  1.00  0.00           O  
ATOM   4349  N   ALA   297       7.034 -21.730  -0.836  1.00  0.00           N  
ATOM   4350  H   ALA   297       7.668 -22.439  -0.496  1.00  0.00           H  
ATOM   4351  CA  ALA   297       6.124 -22.175  -1.886  1.00  0.00           C  
ATOM   4352  HA  ALA   297       5.127 -21.743  -1.797  1.00  0.00           H  
ATOM   4353  CB  ALA   297       6.623 -21.563  -3.211  1.00  0.00           C  
ATOM   4354  HB1 ALA   297       6.050 -21.989  -4.035  1.00  0.00           H  
ATOM   4355  HB2 ALA   297       7.612 -21.937  -3.477  1.00  0.00           H  
ATOM   4356  HB3 ALA   297       6.530 -20.477  -3.198  1.00  0.00           H  
ATOM   4357  C   ALA   297       5.946 -23.724  -1.919  1.00  0.00           C  
ATOM   4358  O   ALA   297       6.795 -24.445  -1.378  1.00  0.00           O  
ATOM   4359  N   SER   298       4.813 -24.221  -2.475  1.00  0.00           N  
ATOM   4360  H   SER   298       4.046 -23.643  -2.787  1.00  0.00           H  
ATOM   4361  CA  SER   298       4.647 -25.684  -2.549  1.00  0.00           C  
ATOM   4362  HA  SER   298       5.604 -26.204  -2.542  1.00  0.00           H  
ATOM   4363  CB  SER   298       3.969 -26.075  -1.200  1.00  0.00           C  
ATOM   4364  HB2 SER   298       4.615 -25.783  -0.372  1.00  0.00           H  
ATOM   4365  HB3 SER   298       3.028 -25.568  -0.988  1.00  0.00           H  
ATOM   4366  OG  SER   298       3.809 -27.427  -1.208  1.00  0.00           O  
ATOM   4367  HG  SER   298       3.478 -27.669  -0.340  1.00  0.00           H  
ATOM   4368  C   SER   298       3.744 -26.080  -3.768  1.00  0.00           C  
ATOM   4369  O   SER   298       2.829 -25.293  -4.049  1.00  0.00           O  
ATOM   4370  N   ARG   299       3.895 -27.226  -4.347  1.00  0.00           N  
ATOM   4371  H   ARG   299       4.608 -27.844  -3.986  1.00  0.00           H  
ATOM   4372  CA  ARG   299       2.998 -27.802  -5.434  1.00  0.00           C  
ATOM   4373  HA  ARG   299       2.539 -26.983  -5.988  1.00  0.00           H  
ATOM   4374  CB  ARG   299       3.917 -28.492  -6.457  1.00  0.00           C  
ATOM   4375  HB2 ARG   299       4.053 -29.537  -6.179  1.00  0.00           H  
ATOM   4376  HB3 ARG   299       4.856 -27.941  -6.402  1.00  0.00           H  
ATOM   4377  CG  ARG   299       3.431 -28.479  -7.885  1.00  0.00           C  
ATOM   4378  HG2 ARG   299       3.522 -27.506  -8.368  1.00  0.00           H  
ATOM   4379  HG3 ARG   299       4.135 -29.101  -8.436  1.00  0.00           H  
ATOM   4380  CD  ARG   299       2.041 -29.032  -8.109  1.00  0.00           C  
ATOM   4381  HD2 ARG   299       1.258 -28.328  -7.827  1.00  0.00           H  
ATOM   4382  HD3 ARG   299       1.997 -29.946  -7.516  1.00  0.00           H  
ATOM   4383  NE  ARG   299       1.815 -29.302  -9.601  1.00  0.00           N  
ATOM   4384  HE  ARG   299       2.516 -29.071 -10.289  1.00  0.00           H  
ATOM   4385  CZ  ARG   299       0.953 -30.134 -10.148  1.00  0.00           C  
ATOM   4386  NH1 ARG   299      -0.003 -30.629  -9.462  1.00  0.00           N  
ATOM   4387 HH11 ARG   299      -0.081 -30.384  -8.486  1.00  0.00           H  
ATOM   4388 HH12 ARG   299      -0.655 -31.266  -9.897  1.00  0.00           H  
ATOM   4389  NH2 ARG   299       1.049 -30.324 -11.404  1.00  0.00           N  
ATOM   4390 HH21 ARG   299       1.735 -29.728 -11.843  1.00  0.00           H  
ATOM   4391 HH22 ARG   299       0.530 -31.021 -11.919  1.00  0.00           H  
ATOM   4392  C   ARG   299       1.852 -28.603  -4.833  1.00  0.00           C  
ATOM   4393  O   ARG   299       2.084 -29.620  -4.186  1.00  0.00           O  
ATOM   4394  N   LEU   300       0.622 -28.208  -5.183  1.00  0.00           N  
ATOM   4395  H   LEU   300       0.519 -27.380  -5.752  1.00  0.00           H  
ATOM   4396  CA  LEU   300      -0.602 -28.925  -4.680  1.00  0.00           C  
ATOM   4397  HA  LEU   300      -0.478 -29.110  -3.613  1.00  0.00           H  
ATOM   4398  CB  LEU   300      -1.865 -28.057  -4.905  1.00  0.00           C  
ATOM   4399  HB2 LEU   300      -2.777 -28.606  -4.670  1.00  0.00           H  
ATOM   4400  HB3 LEU   300      -2.099 -27.856  -5.950  1.00  0.00           H  
ATOM   4401  CG  LEU   300      -1.790 -26.702  -4.206  1.00  0.00           C  
ATOM   4402  HG  LEU   300      -0.832 -26.263  -4.486  1.00  0.00           H  
ATOM   4403  CD1 LEU   300      -3.011 -25.844  -4.713  1.00  0.00           C  
ATOM   4404 HD11 LEU   300      -3.030 -24.813  -4.360  1.00  0.00           H  
ATOM   4405 HD12 LEU   300      -3.917 -26.414  -4.505  1.00  0.00           H  
ATOM   4406 HD13 LEU   300      -2.945 -25.791  -5.800  1.00  0.00           H  
ATOM   4407  CD2 LEU   300      -1.931 -26.680  -2.630  1.00  0.00           C  
ATOM   4408 HD21 LEU   300      -1.237 -27.391  -2.181  1.00  0.00           H  
ATOM   4409 HD22 LEU   300      -1.756 -25.628  -2.404  1.00  0.00           H  
ATOM   4410 HD23 LEU   300      -2.939 -26.993  -2.361  1.00  0.00           H  
ATOM   4411  C   LEU   300      -0.722 -30.273  -5.395  1.00  0.00           C  
ATOM   4412  O   LEU   300      -0.422 -30.405  -6.603  1.00  0.00           O  
ATOM   4413  N   ARG   301      -1.074 -31.315  -4.581  1.00  0.00           N  
ATOM   4414  H   ARG   301      -1.469 -31.150  -3.666  1.00  0.00           H  
ATOM   4415  CA  ARG   301      -0.969 -32.756  -5.019  1.00  0.00           C  
ATOM   4416  HA  ARG   301      -0.029 -32.900  -5.553  1.00  0.00           H  
ATOM   4417  CB  ARG   301      -0.842 -33.670  -3.779  1.00  0.00           C  
ATOM   4418  HB2 ARG   301      -1.649 -33.468  -3.074  1.00  0.00           H  
ATOM   4419  HB3 ARG   301      -0.986 -34.727  -4.003  1.00  0.00           H  
ATOM   4420  CG  ARG   301       0.466 -33.512  -3.043  1.00  0.00           C  
ATOM   4421  HG2 ARG   301       0.604 -32.467  -2.765  1.00  0.00           H  
ATOM   4422  HG3 ARG   301       1.246 -33.734  -3.772  1.00  0.00           H  
ATOM   4423  CD  ARG   301       0.489 -34.472  -1.876  1.00  0.00           C  
ATOM   4424  HD2 ARG   301      -0.124 -35.355  -2.056  1.00  0.00           H  
ATOM   4425  HD3 ARG   301       1.524 -34.782  -1.731  1.00  0.00           H  
ATOM   4426  NE  ARG   301      -0.071 -33.728  -0.689  1.00  0.00           N  
ATOM   4427  HE  ARG   301      -1.070 -33.723  -0.538  1.00  0.00           H  
ATOM   4428  CZ  ARG   301       0.594 -33.106   0.241  1.00  0.00           C  
ATOM   4429  NH1 ARG   301       1.908 -32.965   0.286  1.00  0.00           N  
ATOM   4430 HH11 ARG   301       2.542 -33.514  -0.276  1.00  0.00           H  
ATOM   4431 HH12 ARG   301       2.227 -32.437   1.086  1.00  0.00           H  
ATOM   4432  NH2 ARG   301       0.008 -32.512   1.207  1.00  0.00           N  
ATOM   4433 HH21 ARG   301      -0.955 -32.680   1.464  1.00  0.00           H  
ATOM   4434 HH22 ARG   301       0.460 -31.939   1.905  1.00  0.00           H  
ATOM   4435  C   ARG   301      -2.153 -33.179  -5.971  1.00  0.00           C  
ATOM   4436  O   ARG   301      -3.045 -33.919  -5.488  1.00  0.00           O  
ATOM   4437  N   ASP   302      -2.244 -32.742  -7.204  1.00  0.00           N  
ATOM   4438  H   ASP   302      -1.657 -32.020  -7.596  1.00  0.00           H  
ATOM   4439  CA  ASP   302      -3.473 -32.874  -8.030  1.00  0.00           C  
ATOM   4440  HA  ASP   302      -3.840 -33.876  -7.810  1.00  0.00           H  
ATOM   4441  CB  ASP   302      -4.553 -31.950  -7.467  1.00  0.00           C  
ATOM   4442  HB2 ASP   302      -4.401 -30.937  -7.841  1.00  0.00           H  
ATOM   4443  HB3 ASP   302      -4.482 -31.916  -6.380  1.00  0.00           H  
ATOM   4444  CG  ASP   302      -6.007 -32.517  -7.700  1.00  0.00           C  
ATOM   4445  OD1 ASP   302      -6.202 -33.485  -8.484  1.00  0.00           O  
ATOM   4446  OD2 ASP   302      -6.987 -32.044  -7.069  1.00  0.00           O  
ATOM   4447  C   ASP   302      -3.258 -32.685  -9.535  1.00  0.00           C  
ATOM   4448  O   ASP   302      -2.154 -32.189  -9.923  1.00  0.00           O  
ATOM   4449  N   VAL   303      -4.268 -32.914 -10.400  1.00  0.00           N  
ATOM   4450  H   VAL   303      -5.115 -33.271  -9.981  1.00  0.00           H  
ATOM   4451  CA  VAL   303      -4.194 -32.888 -11.856  1.00  0.00           C  
ATOM   4452  HA  VAL   303      -3.445 -32.126 -12.071  1.00  0.00           H  
ATOM   4453  CB  VAL   303      -3.572 -34.206 -12.279  1.00  0.00           C  
ATOM   4454  HB  VAL   303      -2.656 -34.280 -11.693  1.00  0.00           H  
ATOM   4455  CG1 VAL   303      -4.422 -35.421 -11.989  1.00  0.00           C  
ATOM   4456 HG11 VAL   303      -5.207 -35.418 -12.746  1.00  0.00           H  
ATOM   4457 HG12 VAL   303      -4.795 -35.573 -10.976  1.00  0.00           H  
ATOM   4458 HG13 VAL   303      -3.873 -36.347 -12.159  1.00  0.00           H  
ATOM   4459  CG2 VAL   303      -3.176 -34.213 -13.766  1.00  0.00           C  
ATOM   4460 HG21 VAL   303      -2.701 -33.283 -14.079  1.00  0.00           H  
ATOM   4461 HG22 VAL   303      -3.981 -34.504 -14.440  1.00  0.00           H  
ATOM   4462 HG23 VAL   303      -2.375 -34.947 -13.856  1.00  0.00           H  
ATOM   4463  C   VAL   303      -5.565 -32.522 -12.505  1.00  0.00           C  
ATOM   4464  O   VAL   303      -6.479 -32.230 -11.835  1.00  0.00           O  
ATOM   4465  N   GLN   304      -5.545 -32.408 -13.833  1.00  0.00           N  
ATOM   4466  H   GLN   304      -4.909 -33.042 -14.295  1.00  0.00           H  
ATOM   4467  CA  GLN   304      -6.403 -31.573 -14.778  1.00  0.00           C  
ATOM   4468  HA  GLN   304      -5.929 -31.655 -15.756  1.00  0.00           H  
ATOM   4469  CB  GLN   304      -7.748 -32.290 -14.929  1.00  0.00           C  
ATOM   4470  HB2 GLN   304      -8.271 -32.041 -14.005  1.00  0.00           H  
ATOM   4471  HB3 GLN   304      -7.711 -33.376 -15.025  1.00  0.00           H  
ATOM   4472  CG  GLN   304      -8.546 -31.839 -16.146  1.00  0.00           C  
ATOM   4473  HG2 GLN   304      -8.656 -30.754 -16.156  1.00  0.00           H  
ATOM   4474  HG3 GLN   304      -8.040 -32.183 -17.048  1.00  0.00           H  
ATOM   4475  CD  GLN   304      -9.958 -32.463 -16.247  1.00  0.00           C  
ATOM   4476  OE1 GLN   304     -10.319 -33.484 -15.646  1.00  0.00           O  
ATOM   4477  NE2 GLN   304     -10.844 -32.000 -17.137  1.00  0.00           N  
ATOM   4478 HE21 GLN   304     -10.651 -31.089 -17.528  1.00  0.00           H  
ATOM   4479 HE22 GLN   304     -11.729 -32.480 -17.213  1.00  0.00           H  
ATOM   4480  C   GLN   304      -6.422 -30.009 -14.343  1.00  0.00           C  
ATOM   4481  O   GLN   304      -6.405 -29.741 -13.169  1.00  0.00           O  
ATOM   4482  N   PRO   305      -6.371 -28.987 -15.223  1.00  0.00           N  
ATOM   4483  CD  PRO   305      -6.499 -27.594 -14.941  1.00  0.00           C  
ATOM   4484  HD2 PRO   305      -7.521 -27.244 -14.797  1.00  0.00           H  
ATOM   4485  HD3 PRO   305      -5.916 -27.277 -14.076  1.00  0.00           H  
ATOM   4486  CG  PRO   305      -5.971 -26.795 -16.096  1.00  0.00           C  
ATOM   4487  HG2 PRO   305      -4.888 -26.711 -16.009  1.00  0.00           H  
ATOM   4488  HG3 PRO   305      -6.316 -25.761 -16.090  1.00  0.00           H  
ATOM   4489  CB  PRO   305      -6.396 -27.649 -17.250  1.00  0.00           C  
ATOM   4490  HB2 PRO   305      -5.719 -27.395 -18.066  1.00  0.00           H  
ATOM   4491  HB3 PRO   305      -7.436 -27.481 -17.529  1.00  0.00           H  
ATOM   4492  CA  PRO   305      -6.244 -29.117 -16.720  1.00  0.00           C  
ATOM   4493  HA  PRO   305      -7.053 -29.775 -17.039  1.00  0.00           H  
ATOM   4494  C   PRO   305      -4.937 -29.725 -17.241  1.00  0.00           C  
ATOM   4495  O   PRO   305      -3.883 -29.328 -16.776  1.00  0.00           O  
ATOM   4496  N   GLU   306      -4.986 -30.484 -18.371  1.00  0.00           N  
ATOM   4497  H   GLU   306      -5.926 -30.595 -18.724  1.00  0.00           H  
ATOM   4498  CA  GLU   306      -3.900 -30.996 -19.241  1.00  0.00           C  
ATOM   4499  HA  GLU   306      -3.049 -30.319 -19.169  1.00  0.00           H  
ATOM   4500  CB  GLU   306      -3.461 -32.369 -18.703  1.00  0.00           C  
ATOM   4501  HB2 GLU   306      -2.975 -32.377 -17.727  1.00  0.00           H  
ATOM   4502  HB3 GLU   306      -4.350 -32.972 -18.516  1.00  0.00           H  
ATOM   4503  CG  GLU   306      -2.614 -33.244 -19.583  1.00  0.00           C  
ATOM   4504  HG2 GLU   306      -3.040 -33.238 -20.587  1.00  0.00           H  
ATOM   4505  HG3 GLU   306      -2.697 -34.279 -19.250  1.00  0.00           H  
ATOM   4506  CD  GLU   306      -1.199 -32.806 -19.805  1.00  0.00           C  
ATOM   4507  OE1 GLU   306      -0.966 -31.637 -20.114  1.00  0.00           O  
ATOM   4508  OE2 GLU   306      -0.260 -33.584 -19.555  1.00  0.00           O  
ATOM   4509  C   GLU   306      -4.362 -31.118 -20.704  1.00  0.00           C  
ATOM   4510  O   GLU   306      -5.478 -31.627 -20.962  1.00  0.00           O  
ATOM   4511  N   ASP   307      -3.486 -30.806 -21.628  1.00  0.00           N  
ATOM   4512  H   ASP   307      -2.568 -30.426 -21.446  1.00  0.00           H  
ATOM   4513  CA  ASP   307      -3.683 -30.986 -23.077  1.00  0.00           C  
ATOM   4514  HA  ASP   307      -2.871 -30.458 -23.577  1.00  0.00           H  
ATOM   4515  CB  ASP   307      -3.634 -32.515 -23.330  1.00  0.00           C  
ATOM   4516  HB2 ASP   307      -2.796 -33.033 -22.863  1.00  0.00           H  
ATOM   4517  HB3 ASP   307      -4.526 -32.928 -22.859  1.00  0.00           H  
ATOM   4518  CG  ASP   307      -3.643 -32.944 -24.782  1.00  0.00           C  
ATOM   4519  OD1 ASP   307      -3.248 -32.145 -25.634  1.00  0.00           O  
ATOM   4520  OD2 ASP   307      -3.977 -34.159 -25.006  1.00  0.00           O  
ATOM   4521  C   ASP   307      -5.035 -30.351 -23.584  1.00  0.00           C  
ATOM   4522  O   ASP   307      -5.888 -31.005 -24.191  1.00  0.00           O  
ATOM   4523  N   ALA   308      -5.413 -29.124 -23.255  1.00  0.00           N  
ATOM   4524  H   ALA   308      -4.794 -28.694 -22.582  1.00  0.00           H  
ATOM   4525  CA  ALA   308      -6.677 -28.448 -23.492  1.00  0.00           C  
ATOM   4526  HA  ALA   308      -6.890 -28.560 -24.555  1.00  0.00           H  
ATOM   4527  CB  ALA   308      -7.804 -29.104 -22.633  1.00  0.00           C  
ATOM   4528  HB1 ALA   308      -8.761 -28.601 -22.775  1.00  0.00           H  
ATOM   4529  HB2 ALA   308      -7.561 -28.991 -21.576  1.00  0.00           H  
ATOM   4530  HB3 ALA   308      -7.812 -30.156 -22.916  1.00  0.00           H  
ATOM   4531  C   ALA   308      -6.555 -26.896 -23.355  1.00  0.00           C  
ATOM   4532  O   ALA   308      -5.393 -26.429 -23.090  1.00  0.00           O  
ATOM   4533  N   PRO   309      -7.558 -26.031 -23.463  1.00  0.00           N  
ATOM   4534  CD  PRO   309      -8.960 -26.314 -23.824  1.00  0.00           C  
ATOM   4535  HD2 PRO   309      -9.485 -26.666 -22.936  1.00  0.00           H  
ATOM   4536  HD3 PRO   309      -8.976 -27.077 -24.601  1.00  0.00           H  
ATOM   4537  CG  PRO   309      -9.596 -25.014 -24.283  1.00  0.00           C  
ATOM   4538  HG2 PRO   309     -10.664 -24.946 -24.076  1.00  0.00           H  
ATOM   4539  HG3 PRO   309      -9.382 -24.903 -25.346  1.00  0.00           H  
ATOM   4540  CB  PRO   309      -8.862 -23.932 -23.575  1.00  0.00           C  
ATOM   4541  HB2 PRO   309      -8.671 -23.103 -24.256  1.00  0.00           H  
ATOM   4542  HB3 PRO   309      -9.508 -23.733 -22.720  1.00  0.00           H  
ATOM   4543  CA  PRO   309      -7.540 -24.572 -23.183  1.00  0.00           C  
ATOM   4544  HA  PRO   309      -6.781 -24.101 -23.808  1.00  0.00           H  
ATOM   4545  C   PRO   309      -7.260 -24.403 -21.645  1.00  0.00           C  
ATOM   4546  O   PRO   309      -8.154 -24.807 -20.869  1.00  0.00           O  
ATOM   4547  N   ALA   310      -6.125 -23.808 -21.177  1.00  0.00           N  
ATOM   4548  H   ALA   310      -5.585 -23.470 -21.960  1.00  0.00           H  
ATOM   4549  CA  ALA   310      -5.768 -23.530 -19.836  1.00  0.00           C  
ATOM   4550  HA  ALA   310      -6.594 -23.604 -19.129  1.00  0.00           H  
ATOM   4551  CB  ALA   310      -4.796 -24.694 -19.474  1.00  0.00           C  
ATOM   4552  HB1 ALA   310      -4.440 -24.665 -18.444  1.00  0.00           H  
ATOM   4553  HB2 ALA   310      -5.247 -25.666 -19.673  1.00  0.00           H  
ATOM   4554  HB3 ALA   310      -3.888 -24.644 -20.075  1.00  0.00           H  
ATOM   4555  C   ALA   310      -5.207 -22.064 -19.610  1.00  0.00           C  
ATOM   4556  O   ALA   310      -4.489 -21.783 -18.638  1.00  0.00           O  
ATOM   4557  N   ALA   311      -5.511 -21.058 -20.465  1.00  0.00           N  
ATOM   4558  H   ALA   311      -6.022 -21.389 -21.271  1.00  0.00           H  
ATOM   4559  CA  ALA   311      -5.210 -19.621 -20.351  1.00  0.00           C  
ATOM   4560  HA  ALA   311      -4.169 -19.510 -20.048  1.00  0.00           H  
ATOM   4561  CB  ALA   311      -5.294 -19.058 -21.760  1.00  0.00           C  
ATOM   4562  HB1 ALA   311      -5.109 -17.987 -21.675  1.00  0.00           H  
ATOM   4563  HB2 ALA   311      -4.529 -19.458 -22.426  1.00  0.00           H  
ATOM   4564  HB3 ALA   311      -6.239 -19.360 -22.209  1.00  0.00           H  
ATOM   4565  C   ALA   311      -6.171 -18.898 -19.407  1.00  0.00           C  
ATOM   4566  O   ALA   311      -7.379 -19.145 -19.431  1.00  0.00           O  
ATOM   4567  N   ALA   312      -5.850 -17.784 -18.774  1.00  0.00           N  
ATOM   4568  H   ALA   312      -4.907 -17.453 -18.924  1.00  0.00           H  
ATOM   4569  CA  ALA   312      -6.696 -17.010 -17.893  1.00  0.00           C  
ATOM   4570  HA  ALA   312      -7.422 -17.563 -17.297  1.00  0.00           H  
ATOM   4571  CB  ALA   312      -5.850 -16.327 -16.879  1.00  0.00           C  
ATOM   4572  HB1 ALA   312      -6.472 -15.703 -16.237  1.00  0.00           H  
ATOM   4573  HB2 ALA   312      -5.317 -17.070 -16.287  1.00  0.00           H  
ATOM   4574  HB3 ALA   312      -5.072 -15.726 -17.351  1.00  0.00           H  
ATOM   4575  C   ALA   312      -7.516 -15.912 -18.541  1.00  0.00           C  
ATOM   4576  O   ALA   312      -6.909 -15.305 -19.495  1.00  0.00           O  
ATOM   4577  N   ASN   313      -8.709 -15.610 -18.119  1.00  0.00           N  
ATOM   4578  H   ASN   313      -9.086 -16.027 -17.280  1.00  0.00           H  
ATOM   4579  CA  ASN   313      -9.537 -14.634 -18.876  1.00  0.00           C  
ATOM   4580  HA  ASN   313      -9.396 -14.794 -19.945  1.00  0.00           H  
ATOM   4581  CB  ASN   313     -11.082 -14.821 -18.507  1.00  0.00           C  
ATOM   4582  HB2 ASN   313     -11.204 -14.597 -17.448  1.00  0.00           H  
ATOM   4583  HB3 ASN   313     -11.738 -14.159 -19.072  1.00  0.00           H  
ATOM   4584  CG  ASN   313     -11.417 -16.283 -18.575  1.00  0.00           C  
ATOM   4585  OD1 ASN   313     -10.955 -17.032 -19.372  1.00  0.00           O  
ATOM   4586  ND2 ASN   313     -12.158 -16.643 -17.557  1.00  0.00           N  
ATOM   4587 HD21 ASN   313     -12.282 -15.945 -16.838  1.00  0.00           H  
ATOM   4588 HD22 ASN   313     -12.430 -17.607 -17.423  1.00  0.00           H  
ATOM   4589  C   ASN   313      -9.179 -13.190 -18.693  1.00  0.00           C  
ATOM   4590  O   ASN   313      -9.732 -12.344 -19.412  1.00  0.00           O  
ATOM   4591  N   GLY   314      -8.321 -12.897 -17.729  1.00  0.00           N  
ATOM   4592  H   GLY   314      -7.951 -13.564 -17.067  1.00  0.00           H  
ATOM   4593  CA  GLY   314      -8.154 -11.458 -17.350  1.00  0.00           C  
ATOM   4594  HA2 GLY   314      -7.585 -10.878 -18.077  1.00  0.00           H  
ATOM   4595  HA3 GLY   314      -9.135 -10.991 -17.268  1.00  0.00           H  
ATOM   4596  C   GLY   314      -7.483 -11.492 -15.970  1.00  0.00           C  
ATOM   4597  O   GLY   314      -6.990 -12.489 -15.430  1.00  0.00           O  
ATOM   4598  N   ALA   315      -7.596 -10.262 -15.296  1.00  0.00           N  
ATOM   4599  H   ALA   315      -8.310  -9.647 -15.659  1.00  0.00           H  
ATOM   4600  CA  ALA   315      -6.640  -9.768 -14.265  1.00  0.00           C  
ATOM   4601  HA  ALA   315      -5.674  -9.861 -14.762  1.00  0.00           H  
ATOM   4602  CB  ALA   315      -6.932  -8.300 -13.905  1.00  0.00           C  
ATOM   4603  HB1 ALA   315      -7.017  -7.736 -14.834  1.00  0.00           H  
ATOM   4604  HB2 ALA   315      -7.889  -8.122 -13.415  1.00  0.00           H  
ATOM   4605  HB3 ALA   315      -6.008  -8.035 -13.390  1.00  0.00           H  
ATOM   4606  C   ALA   315      -6.605 -10.569 -12.963  1.00  0.00           C  
ATOM   4607  O   ALA   315      -5.638 -10.481 -12.211  1.00  0.00           O  
ATOM   4608  N   LEU   316      -7.707 -11.362 -12.679  1.00  0.00           N  
ATOM   4609  H   LEU   316      -8.431 -11.409 -13.381  1.00  0.00           H  
ATOM   4610  CA  LEU   316      -7.664 -12.328 -11.622  1.00  0.00           C  
ATOM   4611  HA  LEU   316      -6.684 -12.564 -11.207  1.00  0.00           H  
ATOM   4612  CB  LEU   316      -8.555 -11.767 -10.484  1.00  0.00           C  
ATOM   4613  HB2 LEU   316      -8.274 -10.770 -10.147  1.00  0.00           H  
ATOM   4614  HB3 LEU   316      -9.495 -11.499 -10.967  1.00  0.00           H  
ATOM   4615  CG  LEU   316      -8.854 -12.699  -9.336  1.00  0.00           C  
ATOM   4616  HG  LEU   316      -9.305 -13.636  -9.660  1.00  0.00           H  
ATOM   4617  CD1 LEU   316      -7.581 -13.015  -8.540  1.00  0.00           C  
ATOM   4618 HD11 LEU   316      -6.949 -13.649  -9.161  1.00  0.00           H  
ATOM   4619 HD12 LEU   316      -6.990 -12.140  -8.270  1.00  0.00           H  
ATOM   4620 HD13 LEU   316      -7.714 -13.677  -7.685  1.00  0.00           H  
ATOM   4621  CD2 LEU   316      -9.655 -11.912  -8.342  1.00  0.00           C  
ATOM   4622 HD21 LEU   316      -9.125 -11.001  -8.063  1.00  0.00           H  
ATOM   4623 HD22 LEU   316     -10.662 -11.806  -8.745  1.00  0.00           H  
ATOM   4624 HD23 LEU   316      -9.677 -12.558  -7.464  1.00  0.00           H  
ATOM   4625  C   LEU   316      -8.218 -13.643 -12.181  1.00  0.00           C  
ATOM   4626  O   LEU   316      -9.166 -13.675 -12.887  1.00  0.00           O  
ATOM   4627  N   SER   317      -7.461 -14.729 -11.914  1.00  0.00           N  
ATOM   4628  H   SER   317      -6.530 -14.564 -11.559  1.00  0.00           H  
ATOM   4629  CA  SER   317      -7.883 -16.051 -12.284  1.00  0.00           C  
ATOM   4630  HA  SER   317      -8.788 -15.950 -12.884  1.00  0.00           H  
ATOM   4631  CB  SER   317      -6.918 -16.808 -13.166  1.00  0.00           C  
ATOM   4632  HB2 SER   317      -7.311 -17.777 -13.474  1.00  0.00           H  
ATOM   4633  HB3 SER   317      -6.798 -16.174 -14.044  1.00  0.00           H  
ATOM   4634  OG  SER   317      -5.628 -16.977 -12.541  1.00  0.00           O  
ATOM   4635  HG  SER   317      -5.178 -16.136 -12.424  1.00  0.00           H  
ATOM   4636  C   SER   317      -8.401 -16.971 -11.099  1.00  0.00           C  
ATOM   4637  O   SER   317      -7.920 -16.866  -9.972  1.00  0.00           O  
ATOM   4638  N   GLU   318      -9.325 -17.889 -11.452  1.00  0.00           N  
ATOM   4639  H   GLU   318      -9.763 -17.701 -12.342  1.00  0.00           H  
ATOM   4640  CA  GLU   318      -9.908 -18.812 -10.517  1.00  0.00           C  
ATOM   4641  HA  GLU   318      -9.937 -18.496  -9.475  1.00  0.00           H  
ATOM   4642  CB  GLU   318     -11.365 -18.938 -11.021  1.00  0.00           C  
ATOM   4643  HB2 GLU   318     -11.458 -19.243 -12.064  1.00  0.00           H  
ATOM   4644  HB3 GLU   318     -11.847 -19.730 -10.447  1.00  0.00           H  
ATOM   4645  CG  GLU   318     -12.225 -17.731 -11.014  1.00  0.00           C  
ATOM   4646  HG2 GLU   318     -11.903 -17.046 -11.798  1.00  0.00           H  
ATOM   4647  HG3 GLU   318     -12.117 -17.268 -10.033  1.00  0.00           H  
ATOM   4648  CD  GLU   318     -13.680 -18.166 -11.125  1.00  0.00           C  
ATOM   4649  OE1 GLU   318     -14.298 -18.461 -10.089  1.00  0.00           O  
ATOM   4650  OE2 GLU   318     -14.272 -18.171 -12.250  1.00  0.00           O  
ATOM   4651  C   GLU   318      -9.245 -20.227 -10.707  1.00  0.00           C  
ATOM   4652  O   GLU   318      -9.884 -21.140 -11.197  1.00  0.00           O  
ATOM   4653  N   GLN   319      -7.978 -20.306 -10.273  1.00  0.00           N  
ATOM   4654  H   GLN   319      -7.447 -19.468 -10.083  1.00  0.00           H  
ATOM   4655  CA  GLN   319      -7.295 -21.619 -10.132  1.00  0.00           C  
ATOM   4656  HA  GLN   319      -7.883 -22.353 -10.684  1.00  0.00           H  
ATOM   4657  CB  GLN   319      -5.796 -21.587 -10.640  1.00  0.00           C  
ATOM   4658  HB2 GLN   319      -5.201 -20.890 -10.050  1.00  0.00           H  
ATOM   4659  HB3 GLN   319      -5.324 -22.564 -10.541  1.00  0.00           H  
ATOM   4660  CG  GLN   319      -5.687 -21.171 -12.117  1.00  0.00           C  
ATOM   4661  HG2 GLN   319      -4.644 -21.036 -12.406  1.00  0.00           H  
ATOM   4662  HG3 GLN   319      -6.155 -20.189 -12.186  1.00  0.00           H  
ATOM   4663  CD  GLN   319      -6.334 -22.086 -13.142  1.00  0.00           C  
ATOM   4664  OE1 GLN   319      -7.557 -22.200 -13.218  1.00  0.00           O  
ATOM   4665  NE2 GLN   319      -5.631 -22.647 -14.073  1.00  0.00           N  
ATOM   4666 HE21 GLN   319      -4.627 -22.758 -14.055  1.00  0.00           H  
ATOM   4667 HE22 GLN   319      -6.183 -22.974 -14.853  1.00  0.00           H  
ATOM   4668  C   GLN   319      -7.409 -22.188  -8.711  1.00  0.00           C  
ATOM   4669  O   GLN   319      -8.281 -23.057  -8.489  1.00  0.00           O  
ATOM   4670  N   SER   320      -6.586 -21.744  -7.805  1.00  0.00           N  
ATOM   4671  H   SER   320      -5.875 -21.090  -8.100  1.00  0.00           H  
ATOM   4672  CA  SER   320      -6.688 -21.993  -6.408  1.00  0.00           C  
ATOM   4673  HA  SER   320      -7.287 -22.875  -6.185  1.00  0.00           H  
ATOM   4674  CB  SER   320      -5.258 -22.087  -5.801  1.00  0.00           C  
ATOM   4675  HB2 SER   320      -5.343 -22.288  -4.733  1.00  0.00           H  
ATOM   4676  HB3 SER   320      -4.696 -22.870  -6.309  1.00  0.00           H  
ATOM   4677  OG  SER   320      -4.609 -20.740  -6.006  1.00  0.00           O  
ATOM   4678  HG  SER   320      -5.071 -20.123  -5.432  1.00  0.00           H  
ATOM   4679  C   SER   320      -7.377 -20.882  -5.592  1.00  0.00           C  
ATOM   4680  O   SER   320      -7.594 -21.062  -4.367  1.00  0.00           O  
ATOM   4681  N   GLY   321      -7.632 -19.713  -6.107  1.00  0.00           N  
ATOM   4682  H   GLY   321      -7.323 -19.651  -7.066  1.00  0.00           H  
ATOM   4683  CA  GLY   321      -8.099 -18.464  -5.398  1.00  0.00           C  
ATOM   4684  HA2 GLY   321      -8.466 -17.734  -6.120  1.00  0.00           H  
ATOM   4685  HA3 GLY   321      -8.917 -18.658  -4.704  1.00  0.00           H  
ATOM   4686  C   GLY   321      -6.908 -17.856  -4.654  1.00  0.00           C  
ATOM   4687  O   GLY   321      -5.763 -18.002  -5.102  1.00  0.00           O  
ATOM   4688  N   VAL   322      -7.245 -17.349  -3.480  1.00  0.00           N  
ATOM   4689  H   VAL   322      -8.232 -17.277  -3.280  1.00  0.00           H  
ATOM   4690  CA  VAL   322      -6.403 -16.601  -2.519  1.00  0.00           C  
ATOM   4691  HA  VAL   322      -5.406 -17.034  -2.609  1.00  0.00           H  
ATOM   4692  CB  VAL   322      -6.270 -15.148  -2.936  1.00  0.00           C  
ATOM   4693  HB  VAL   322      -7.268 -14.717  -3.013  1.00  0.00           H  
ATOM   4694  CG1 VAL   322      -5.459 -14.316  -1.900  1.00  0.00           C  
ATOM   4695 HG11 VAL   322      -5.863 -14.161  -0.899  1.00  0.00           H  
ATOM   4696 HG12 VAL   322      -5.257 -13.307  -2.259  1.00  0.00           H  
ATOM   4697 HG13 VAL   322      -4.525 -14.853  -1.740  1.00  0.00           H  
ATOM   4698  CG2 VAL   322      -5.420 -15.034  -4.236  1.00  0.00           C  
ATOM   4699 HG21 VAL   322      -6.093 -15.130  -5.088  1.00  0.00           H  
ATOM   4700 HG22 VAL   322      -4.681 -15.833  -4.289  1.00  0.00           H  
ATOM   4701 HG23 VAL   322      -4.879 -14.097  -4.370  1.00  0.00           H  
ATOM   4702  C   VAL   322      -7.017 -16.687  -1.108  1.00  0.00           C  
ATOM   4703  O   VAL   322      -8.237 -16.545  -0.965  1.00  0.00           O  
ATOM   4704  N   ALA   323      -6.204 -17.039  -0.117  1.00  0.00           N  
ATOM   4705  H   ALA   323      -5.211 -17.027  -0.300  1.00  0.00           H  
ATOM   4706  CA  ALA   323      -6.624 -17.479   1.204  1.00  0.00           C  
ATOM   4707  HA  ALA   323      -7.667 -17.231   1.402  1.00  0.00           H  
ATOM   4708  CB  ALA   323      -6.384 -19.020   1.103  1.00  0.00           C  
ATOM   4709  HB1 ALA   323      -7.091 -19.445   0.389  1.00  0.00           H  
ATOM   4710  HB2 ALA   323      -6.471 -19.464   2.094  1.00  0.00           H  
ATOM   4711  HB3 ALA   323      -5.355 -19.265   0.840  1.00  0.00           H  
ATOM   4712  C   ALA   323      -5.792 -16.800   2.328  1.00  0.00           C  
ATOM   4713  O   ALA   323      -4.713 -16.224   2.105  1.00  0.00           O  
ATOM   4714  N   TRP   324      -6.513 -16.668   3.470  1.00  0.00           N  
ATOM   4715  H   TRP   324      -7.418 -17.117   3.454  1.00  0.00           H  
ATOM   4716  CA  TRP   324      -6.178 -15.793   4.556  1.00  0.00           C  
ATOM   4717  HA  TRP   324      -5.264 -15.278   4.261  1.00  0.00           H  
ATOM   4718  CB  TRP   324      -7.360 -14.911   4.704  1.00  0.00           C  
ATOM   4719  HB2 TRP   324      -8.227 -15.533   4.928  1.00  0.00           H  
ATOM   4720  HB3 TRP   324      -7.656 -14.436   3.769  1.00  0.00           H  
ATOM   4721  CG  TRP   324      -7.337 -13.749   5.737  1.00  0.00           C  
ATOM   4722  CD1 TRP   324      -6.290 -13.324   6.548  1.00  0.00           C  
ATOM   4723  HD1 TRP   324      -5.255 -13.631   6.505  1.00  0.00           H  
ATOM   4724  NE1 TRP   324      -6.736 -12.357   7.386  1.00  0.00           N  
ATOM   4725  HE1 TRP   324      -6.081 -11.991   8.062  1.00  0.00           H  
ATOM   4726  CE2 TRP   324      -8.117 -12.125   7.290  1.00  0.00           C  
ATOM   4727  CZ2 TRP   324      -9.045 -11.280   7.950  1.00  0.00           C  
ATOM   4728  HZ2 TRP   324      -8.869 -10.614   8.781  1.00  0.00           H  
ATOM   4729  CH2 TRP   324     -10.325 -11.236   7.481  1.00  0.00           C  
ATOM   4730  HH2 TRP   324     -11.048 -10.549   7.894  1.00  0.00           H  
ATOM   4731  CZ3 TRP   324     -10.711 -12.011   6.430  1.00  0.00           C  
ATOM   4732  HZ3 TRP   324     -11.676 -11.834   5.978  1.00  0.00           H  
ATOM   4733  CE3 TRP   324      -9.853 -12.973   5.855  1.00  0.00           C  
ATOM   4734  HE3 TRP   324     -10.181 -13.526   4.987  1.00  0.00           H  
ATOM   4735  CD2 TRP   324      -8.474 -12.978   6.165  1.00  0.00           C  
ATOM   4736  C   TRP   324      -6.031 -16.590   5.874  1.00  0.00           C  
ATOM   4737  O   TRP   324      -6.857 -17.411   6.263  1.00  0.00           O  
ATOM   4738  N   VAL   325      -4.935 -16.348   6.512  1.00  0.00           N  
ATOM   4739  H   VAL   325      -4.362 -15.679   6.018  1.00  0.00           H  
ATOM   4740  CA  VAL   325      -4.486 -16.830   7.857  1.00  0.00           C  
ATOM   4741  HA  VAL   325      -5.176 -17.609   8.178  1.00  0.00           H  
ATOM   4742  CB  VAL   325      -3.053 -17.430   7.735  1.00  0.00           C  
ATOM   4743  HB  VAL   325      -2.419 -16.707   7.221  1.00  0.00           H  
ATOM   4744  CG1 VAL   325      -2.566 -17.848   9.155  1.00  0.00           C  
ATOM   4745 HG11 VAL   325      -2.522 -16.954   9.778  1.00  0.00           H  
ATOM   4746 HG12 VAL   325      -1.559 -18.267   9.146  1.00  0.00           H  
ATOM   4747 HG13 VAL   325      -3.189 -18.518   9.748  1.00  0.00           H  
ATOM   4748  CG2 VAL   325      -3.108 -18.750   6.944  1.00  0.00           C  
ATOM   4749 HG21 VAL   325      -3.555 -18.575   5.965  1.00  0.00           H  
ATOM   4750 HG22 VAL   325      -2.142 -19.234   6.801  1.00  0.00           H  
ATOM   4751 HG23 VAL   325      -3.728 -19.566   7.314  1.00  0.00           H  
ATOM   4752  C   VAL   325      -4.533 -15.553   8.747  1.00  0.00           C  
ATOM   4753  O   VAL   325      -3.688 -14.670   8.543  1.00  0.00           O  
ATOM   4754  N   PRO   326      -5.517 -15.366   9.610  1.00  0.00           N  
ATOM   4755  CD  PRO   326      -6.765 -16.104   9.694  1.00  0.00           C  
ATOM   4756  HD2 PRO   326      -6.918 -16.455   8.674  1.00  0.00           H  
ATOM   4757  HD3 PRO   326      -6.750 -16.942  10.391  1.00  0.00           H  
ATOM   4758  CG  PRO   326      -7.815 -15.070  10.170  1.00  0.00           C  
ATOM   4759  HG2 PRO   326      -8.623 -15.527  10.741  1.00  0.00           H  
ATOM   4760  HG3 PRO   326      -8.199 -14.507   9.320  1.00  0.00           H  
ATOM   4761  CB  PRO   326      -7.025 -14.172  11.056  1.00  0.00           C  
ATOM   4762  HB2 PRO   326      -7.022 -14.634  12.044  1.00  0.00           H  
ATOM   4763  HB3 PRO   326      -7.419 -13.156  11.060  1.00  0.00           H  
ATOM   4764  CA  PRO   326      -5.600 -14.198  10.459  1.00  0.00           C  
ATOM   4765  HA  PRO   326      -5.507 -13.317   9.824  1.00  0.00           H  
ATOM   4766  C   PRO   326      -4.439 -14.121  11.449  1.00  0.00           C  
ATOM   4767  O   PRO   326      -4.158 -15.170  12.027  1.00  0.00           O  
ATOM   4768  N   TYR   327      -3.932 -12.917  11.703  1.00  0.00           N  
ATOM   4769  H   TYR   327      -4.194 -12.143  11.110  1.00  0.00           H  
ATOM   4770  CA  TYR   327      -3.298 -12.573  12.969  1.00  0.00           C  
ATOM   4771  HA  TYR   327      -2.496 -13.286  13.159  1.00  0.00           H  
ATOM   4772  CB  TYR   327      -2.759 -11.124  12.919  1.00  0.00           C  
ATOM   4773  HB2 TYR   327      -3.598 -10.503  12.604  1.00  0.00           H  
ATOM   4774  HB3 TYR   327      -1.839 -11.002  12.347  1.00  0.00           H  
ATOM   4775  CG  TYR   327      -2.285 -10.565  14.221  1.00  0.00           C  
ATOM   4776  CD1 TYR   327      -0.880 -10.542  14.580  1.00  0.00           C  
ATOM   4777  HD1 TYR   327      -0.085 -10.913  13.951  1.00  0.00           H  
ATOM   4778  CE1 TYR   327      -0.533 -10.029  15.868  1.00  0.00           C  
ATOM   4779  HE1 TYR   327       0.506  -9.970  16.157  1.00  0.00           H  
ATOM   4780  CZ  TYR   327      -1.581  -9.441  16.696  1.00  0.00           C  
ATOM   4781  OH  TYR   327      -1.190  -8.915  17.890  1.00  0.00           O  
ATOM   4782  HH  TYR   327      -1.976  -8.977  18.439  1.00  0.00           H  
ATOM   4783  CE2 TYR   327      -2.917  -9.384  16.301  1.00  0.00           C  
ATOM   4784  HE2 TYR   327      -3.635  -8.912  16.954  1.00  0.00           H  
ATOM   4785  CD2 TYR   327      -3.244  -9.925  15.033  1.00  0.00           C  
ATOM   4786  HD2 TYR   327      -4.279  -9.846  14.738  1.00  0.00           H  
ATOM   4787  C   TYR   327      -4.301 -12.624  14.138  1.00  0.00           C  
ATOM   4788  O   TYR   327      -5.352 -12.056  13.993  1.00  0.00           O  
ATOM   4789  N   THR   328      -3.877 -13.184  15.248  1.00  0.00           N  
ATOM   4790  H   THR   328      -2.940 -13.555  15.175  1.00  0.00           H  
ATOM   4791  CA  THR   328      -4.513 -13.350  16.570  1.00  0.00           C  
ATOM   4792  HA  THR   328      -5.208 -12.536  16.773  1.00  0.00           H  
ATOM   4793  CB  THR   328      -5.269 -14.673  16.692  1.00  0.00           C  
ATOM   4794  HB  THR   328      -6.046 -14.627  15.929  1.00  0.00           H  
ATOM   4795  CG2 THR   328      -4.432 -15.995  16.463  1.00  0.00           C  
ATOM   4796 HG21 THR   328      -4.932 -16.803  15.929  1.00  0.00           H  
ATOM   4797 HG22 THR   328      -4.035 -16.393  17.397  1.00  0.00           H  
ATOM   4798 HG23 THR   328      -3.614 -15.791  15.772  1.00  0.00           H  
ATOM   4799  OG1 THR   328      -6.023 -14.827  17.858  1.00  0.00           O  
ATOM   4800  HG1 THR   328      -5.646 -15.566  18.341  1.00  0.00           H  
ATOM   4801  C   THR   328      -3.377 -13.204  17.628  1.00  0.00           C  
ATOM   4802  O   THR   328      -2.267 -13.675  17.341  1.00  0.00           O  
ATOM   4803  N   ASP   329      -3.656 -12.479  18.706  1.00  0.00           N  
ATOM   4804  H   ASP   329      -4.558 -12.031  18.784  1.00  0.00           H  
ATOM   4805  CA  ASP   329      -2.556 -12.038  19.601  1.00  0.00           C  
ATOM   4806  HA  ASP   329      -1.886 -11.438  18.985  1.00  0.00           H  
ATOM   4807  CB  ASP   329      -2.989 -10.994  20.606  1.00  0.00           C  
ATOM   4808  HB2 ASP   329      -2.033 -10.649  21.001  1.00  0.00           H  
ATOM   4809  HB3 ASP   329      -3.520 -11.422  21.456  1.00  0.00           H  
ATOM   4810  CG  ASP   329      -3.791  -9.895  19.952  1.00  0.00           C  
ATOM   4811  OD1 ASP   329      -3.306  -8.889  19.384  1.00  0.00           O  
ATOM   4812  OD2 ASP   329      -5.053  -9.981  20.006  1.00  0.00           O  
ATOM   4813  C   ASP   329      -1.676 -13.202  20.263  1.00  0.00           C  
ATOM   4814  O   ASP   329      -0.503 -12.999  20.595  1.00  0.00           O  
ATOM   4815  N   GLU   330      -2.191 -14.411  20.484  1.00  0.00           N  
ATOM   4816  H   GLU   330      -3.186 -14.547  20.374  1.00  0.00           H  
ATOM   4817  CA  GLU   330      -1.468 -15.582  21.013  1.00  0.00           C  
ATOM   4818  HA  GLU   330      -0.713 -15.272  21.736  1.00  0.00           H  
ATOM   4819  CB  GLU   330      -2.388 -16.513  21.844  1.00  0.00           C  
ATOM   4820  HB2 GLU   330      -2.767 -16.009  22.733  1.00  0.00           H  
ATOM   4821  HB3 GLU   330      -1.780 -17.290  22.307  1.00  0.00           H  
ATOM   4822  CG  GLU   330      -3.502 -17.255  21.095  1.00  0.00           C  
ATOM   4823  HG2 GLU   330      -3.095 -17.527  20.121  1.00  0.00           H  
ATOM   4824  HG3 GLU   330      -3.594 -18.151  21.709  1.00  0.00           H  
ATOM   4825  CD  GLU   330      -4.753 -16.482  20.910  1.00  0.00           C  
ATOM   4826  OE1 GLU   330      -5.252 -15.849  21.893  1.00  0.00           O  
ATOM   4827  OE2 GLU   330      -5.504 -16.776  19.935  1.00  0.00           O  
ATOM   4828  C   GLU   330      -0.602 -16.328  19.911  1.00  0.00           C  
ATOM   4829  O   GLU   330       0.200 -17.202  20.224  1.00  0.00           O  
ATOM   4830  N   ALA   331      -0.726 -15.809  18.663  1.00  0.00           N  
ATOM   4831  H   ALA   331      -1.432 -15.111  18.478  1.00  0.00           H  
ATOM   4832  CA  ALA   331       0.039 -16.238  17.507  1.00  0.00           C  
ATOM   4833  HA  ALA   331       0.964 -16.715  17.832  1.00  0.00           H  
ATOM   4834  CB  ALA   331      -0.779 -17.337  16.725  1.00  0.00           C  
ATOM   4835  HB1 ALA   331      -0.443 -17.439  15.693  1.00  0.00           H  
ATOM   4836  HB2 ALA   331      -1.773 -16.902  16.831  1.00  0.00           H  
ATOM   4837  HB3 ALA   331      -0.679 -18.255  17.305  1.00  0.00           H  
ATOM   4838  C   ALA   331       0.433 -15.129  16.531  1.00  0.00           C  
ATOM   4839  O   ALA   331      -0.276 -14.859  15.573  1.00  0.00           O  
ATOM   4840  N   PRO   332       1.429 -14.318  16.838  1.00  0.00           N  
ATOM   4841  CD  PRO   332       2.377 -14.703  17.886  1.00  0.00           C  
ATOM   4842  HD2 PRO   332       1.847 -15.023  18.783  1.00  0.00           H  
ATOM   4843  HD3 PRO   332       3.044 -15.442  17.441  1.00  0.00           H  
ATOM   4844  CG  PRO   332       3.265 -13.477  18.209  1.00  0.00           C  
ATOM   4845  HG2 PRO   332       4.284 -13.523  17.825  1.00  0.00           H  
ATOM   4846  HG3 PRO   332       3.247 -13.345  19.291  1.00  0.00           H  
ATOM   4847  CB  PRO   332       2.402 -12.340  17.639  1.00  0.00           C  
ATOM   4848  HB2 PRO   332       3.053 -11.526  17.319  1.00  0.00           H  
ATOM   4849  HB3 PRO   332       1.873 -11.899  18.483  1.00  0.00           H  
ATOM   4850  CA  PRO   332       1.504 -12.874  16.505  1.00  0.00           C  
ATOM   4851  HA  PRO   332       0.468 -12.592  16.694  1.00  0.00           H  
ATOM   4852  C   PRO   332       1.932 -12.572  15.051  1.00  0.00           C  
ATOM   4853  O   PRO   332       2.627 -11.555  14.801  1.00  0.00           O  
ATOM   4854  N   PHE   333       1.426 -13.306  14.036  1.00  0.00           N  
ATOM   4855  H   PHE   333       0.851 -14.099  14.284  1.00  0.00           H  
ATOM   4856  CA  PHE   333       1.782 -13.227  12.634  1.00  0.00           C  
ATOM   4857  HA  PHE   333       2.124 -12.213  12.426  1.00  0.00           H  
ATOM   4858  CB  PHE   333       2.906 -14.263  12.300  1.00  0.00           C  
ATOM   4859  HB2 PHE   333       2.985 -14.394  11.221  1.00  0.00           H  
ATOM   4860  HB3 PHE   333       3.845 -13.755  12.515  1.00  0.00           H  
ATOM   4861  CG  PHE   333       2.751 -15.638  12.841  1.00  0.00           C  
ATOM   4862  CD1 PHE   333       1.940 -16.568  12.313  1.00  0.00           C  
ATOM   4863  HD1 PHE   333       1.371 -16.376  11.416  1.00  0.00           H  
ATOM   4864  CE1 PHE   333       1.737 -17.814  13.010  1.00  0.00           C  
ATOM   4865  HE1 PHE   333       0.974 -18.498  12.670  1.00  0.00           H  
ATOM   4866  CZ  PHE   333       2.356 -18.094  14.213  1.00  0.00           C  
ATOM   4867  HZ  PHE   333       2.115 -19.062  14.627  1.00  0.00           H  
ATOM   4868  CE2 PHE   333       3.267 -17.140  14.744  1.00  0.00           C  
ATOM   4869  HE2 PHE   333       3.799 -17.338  15.663  1.00  0.00           H  
ATOM   4870  CD2 PHE   333       3.512 -16.024  13.971  1.00  0.00           C  
ATOM   4871  HD2 PHE   333       4.221 -15.267  14.270  1.00  0.00           H  
ATOM   4872  C   PHE   333       0.488 -13.479  11.836  1.00  0.00           C  
ATOM   4873  O   PHE   333      -0.278 -14.413  12.046  1.00  0.00           O  
ATOM   4874  N   HID   334       0.367 -12.608  10.833  1.00  0.00           N  
ATOM   4875  H   HID   334       1.157 -11.996  10.686  1.00  0.00           H  
ATOM   4876  CA  HID   334      -0.652 -12.761   9.727  1.00  0.00           C  
ATOM   4877  HA  HID   334      -1.508 -13.197  10.242  1.00  0.00           H  
ATOM   4878  CB  HID   334      -1.017 -11.332   9.165  1.00  0.00           C  
ATOM   4879  HB2 HID   334      -1.615 -10.932   9.984  1.00  0.00           H  
ATOM   4880  HB3 HID   334      -0.009 -10.934   9.047  1.00  0.00           H  
ATOM   4881  CG  HID   334      -1.812 -11.264   7.848  1.00  0.00           C  
ATOM   4882  ND1 HID   334      -3.065 -11.666   7.643  1.00  0.00           N  
ATOM   4883  HD1 HID   334      -3.750 -12.107   8.240  1.00  0.00           H  
ATOM   4884  CE1 HID   334      -3.423 -11.412   6.331  1.00  0.00           C  
ATOM   4885  HE1 HID   334      -4.378 -11.611   5.869  1.00  0.00           H  
ATOM   4886  NE2 HID   334      -2.306 -10.881   5.696  1.00  0.00           N  
ATOM   4887  CD2 HID   334      -1.352 -10.804   6.639  1.00  0.00           C  
ATOM   4888  HD2 HID   334      -0.383 -10.351   6.488  1.00  0.00           H  
ATOM   4889  C   HID   334      -0.125 -13.711   8.520  1.00  0.00           C  
ATOM   4890  O   HID   334       1.082 -13.984   8.494  1.00  0.00           O  
ATOM   4891  N   GLY   335      -0.962 -14.207   7.595  1.00  0.00           N  
ATOM   4892  H   GLY   335      -1.949 -14.217   7.807  1.00  0.00           H  
ATOM   4893  CA  GLY   335      -0.521 -14.499   6.259  1.00  0.00           C  
ATOM   4894  HA2 GLY   335       0.186 -13.713   5.991  1.00  0.00           H  
ATOM   4895  HA3 GLY   335      -0.005 -15.445   6.095  1.00  0.00           H  
ATOM   4896  C   GLY   335      -1.565 -14.469   5.160  1.00  0.00           C  
ATOM   4897  O   GLY   335      -2.760 -14.848   5.342  1.00  0.00           O  
ATOM   4898  N   GLN   336      -1.008 -14.254   3.966  1.00  0.00           N  
ATOM   4899  H   GLN   336      -0.006 -14.129   3.976  1.00  0.00           H  
ATOM   4900  CA  GLN   336      -1.640 -14.372   2.692  1.00  0.00           C  
ATOM   4901  HA  GLN   336      -2.709 -14.521   2.847  1.00  0.00           H  
ATOM   4902  CB  GLN   336      -1.558 -12.983   2.093  1.00  0.00           C  
ATOM   4903  HB2 GLN   336      -2.189 -12.305   2.668  1.00  0.00           H  
ATOM   4904  HB3 GLN   336      -0.500 -12.722   2.064  1.00  0.00           H  
ATOM   4905  CG  GLN   336      -2.029 -12.892   0.676  1.00  0.00           C  
ATOM   4906  HG2 GLN   336      -1.404 -13.552   0.074  1.00  0.00           H  
ATOM   4907  HG3 GLN   336      -3.081 -13.123   0.512  1.00  0.00           H  
ATOM   4908  CD  GLN   336      -1.743 -11.497   0.012  1.00  0.00           C  
ATOM   4909  OE1 GLN   336      -1.734 -11.270  -1.193  1.00  0.00           O  
ATOM   4910  NE2 GLN   336      -1.572 -10.468   0.790  1.00  0.00           N  
ATOM   4911 HE21 GLN   336      -1.581 -10.510   1.799  1.00  0.00           H  
ATOM   4912 HE22 GLN   336      -1.670  -9.525   0.442  1.00  0.00           H  
ATOM   4913  C   GLN   336      -1.016 -15.431   1.749  1.00  0.00           C  
ATOM   4914  O   GLN   336       0.180 -15.357   1.402  1.00  0.00           O  
ATOM   4915  N   ILE   337      -1.938 -16.327   1.298  1.00  0.00           N  
ATOM   4916  H   ILE   337      -2.909 -16.208   1.547  1.00  0.00           H  
ATOM   4917  CA  ILE   337      -1.608 -17.575   0.653  1.00  0.00           C  
ATOM   4918  HA  ILE   337      -0.525 -17.596   0.539  1.00  0.00           H  
ATOM   4919  CB  ILE   337      -2.213 -18.773   1.474  1.00  0.00           C  
ATOM   4920  HB  ILE   337      -3.274 -18.894   1.258  1.00  0.00           H  
ATOM   4921  CG2 ILE   337      -1.521 -19.998   0.906  1.00  0.00           C  
ATOM   4922 HG21 ILE   337      -1.440 -20.881   1.539  1.00  0.00           H  
ATOM   4923 HG22 ILE   337      -0.498 -19.776   0.601  1.00  0.00           H  
ATOM   4924 HG23 ILE   337      -2.002 -20.308  -0.022  1.00  0.00           H  
ATOM   4925  CG1 ILE   337      -1.989 -18.688   2.933  1.00  0.00           C  
ATOM   4926 HG12 ILE   337      -2.485 -19.543   3.392  1.00  0.00           H  
ATOM   4927 HG13 ILE   337      -2.563 -17.863   3.355  1.00  0.00           H  
ATOM   4928  CD1 ILE   337      -0.543 -18.670   3.367  1.00  0.00           C  
ATOM   4929 HD11 ILE   337      -0.010 -17.829   2.924  1.00  0.00           H  
ATOM   4930 HD12 ILE   337      -0.527 -18.432   4.431  1.00  0.00           H  
ATOM   4931 HD13 ILE   337      -0.060 -19.627   3.172  1.00  0.00           H  
ATOM   4932  C   ILE   337      -2.270 -17.625  -0.731  1.00  0.00           C  
ATOM   4933  O   ILE   337      -3.494 -17.393  -0.786  1.00  0.00           O  
ATOM   4934  N   MET   338      -1.585 -17.935  -1.816  1.00  0.00           N  
ATOM   4935  H   MET   338      -0.635 -18.244  -1.664  1.00  0.00           H  
ATOM   4936  CA  MET   338      -2.050 -17.512  -3.153  1.00  0.00           C  
ATOM   4937  HA  MET   338      -3.106 -17.746  -3.290  1.00  0.00           H
[truncated: 3,321,118 more chars]
