# Supplementary material for: Mechanistic insights into glycoside 3-oxidases involved in C-glycoside metabolism in soil microorganisms
Source: Nat Commun. 2023 Nov 14;14:7289. doi: 10.1038/s41467-023-42000-3 (PMC10646112; doi:10.1038/s41467-023-42000-3)
Supplement: Supplementary file 5 — Supplementary Data 1 [file 41467_2023_42000_MOESM5_ESM.zip › SuppInfo-MD-files/GAMDs/Model_II_GAMD_initial.pdb]

CRYST1   74.682   94.119   74.743  90.00  90.00  90.00               1
ATOM      1  N   ARG     1      -2.562  26.456 -17.282  1.00  0.00           N  
ATOM      2  H1  ARG     1      -2.380  26.522 -18.274  1.00  0.00           H  
ATOM      3  H2  ARG     1      -1.779  26.786 -16.736  1.00  0.00           H  
ATOM      4  H3  ARG     1      -3.300  27.111 -17.068  1.00  0.00           H  
ATOM      5  CA  ARG     1      -2.886  25.079 -16.870  1.00  0.00           C  
ATOM      6  HA  ARG     1      -3.613  24.688 -17.582  1.00  0.00           H  
ATOM      7  CB  ARG     1      -1.631  24.206 -16.878  1.00  0.00           C  
ATOM      8  HB2 ARG     1      -1.130  24.433 -17.819  1.00  0.00           H  
ATOM      9  HB3 ARG     1      -0.942  24.606 -16.134  1.00  0.00           H  
ATOM     10  CG  ARG     1      -1.873  22.722 -16.635  1.00  0.00           C  
ATOM     11  HG2 ARG     1      -2.028  22.479 -15.584  1.00  0.00           H  
ATOM     12  HG3 ARG     1      -2.682  22.424 -17.302  1.00  0.00           H  
ATOM     13  CD  ARG     1      -0.652  21.844 -17.097  1.00  0.00           C  
ATOM     14  HD2 ARG     1      -0.415  22.090 -18.133  1.00  0.00           H  
ATOM     15  HD3 ARG     1       0.228  22.043 -16.485  1.00  0.00           H  
ATOM     16  NE  ARG     1      -1.105  20.471 -17.038  1.00  0.00           N  
ATOM     17  HE  ARG     1      -1.976  20.336 -17.531  1.00  0.00           H  
ATOM     18  CZ  ARG     1      -0.527  19.440 -16.504  1.00  0.00           C  
ATOM     19  NH1 ARG     1       0.626  19.478 -15.903  1.00  0.00           N  
ATOM     20 HH11 ARG     1       1.230  20.240 -16.176  1.00  0.00           H  
ATOM     21 HH12 ARG     1       1.037  18.666 -15.464  1.00  0.00           H  
ATOM     22  NH2 ARG     1      -1.229  18.348 -16.420  1.00  0.00           N  
ATOM     23 HH21 ARG     1      -2.014  18.150 -17.023  1.00  0.00           H  
ATOM     24 HH22 ARG     1      -0.770  17.544 -16.014  1.00  0.00           H  
ATOM     25  C   ARG     1      -3.740  25.019 -15.647  1.00  0.00           C  
ATOM     26  O   ARG     1      -4.853  24.572 -15.657  1.00  0.00           O  
ATOM     27  N   TYR     2      -3.156  25.346 -14.472  1.00  0.00           N  
ATOM     28  H   TYR     2      -2.172  25.571 -14.460  1.00  0.00           H  
ATOM     29  CA  TYR     2      -3.771  25.287 -13.163  1.00  0.00           C  
ATOM     30  HA  TYR     2      -4.374  24.379 -13.151  1.00  0.00           H  
ATOM     31  CB  TYR     2      -2.757  25.245 -12.040  1.00  0.00           C  
ATOM     32  HB2 TYR     2      -2.245  26.206 -11.995  1.00  0.00           H  
ATOM     33  HB3 TYR     2      -3.155  24.975 -11.062  1.00  0.00           H  
ATOM     34  CG  TYR     2      -1.651  24.194 -12.380  1.00  0.00           C  
ATOM     35  CD1 TYR     2      -1.927  22.805 -12.432  1.00  0.00           C  
ATOM     36  HD1 TYR     2      -2.949  22.481 -12.302  1.00  0.00           H  
ATOM     37  CE1 TYR     2      -0.904  21.864 -12.642  1.00  0.00           C  
ATOM     38  HE1 TYR     2      -1.095  20.802 -12.592  1.00  0.00           H  
ATOM     39  CZ  TYR     2       0.391  22.339 -12.782  1.00  0.00           C  
ATOM     40  OH  TYR     2       1.437  21.443 -12.756  1.00  0.00           O  
ATOM     41  HH  TYR     2       1.167  20.521 -12.747  1.00  0.00           H  
ATOM     42  CE2 TYR     2       0.639  23.765 -12.742  1.00  0.00           C  
ATOM     43  HE2 TYR     2       1.675  24.056 -12.835  1.00  0.00           H  
ATOM     44  CD2 TYR     2      -0.351  24.631 -12.584  1.00  0.00           C  
ATOM     45  HD2 TYR     2      -0.187  25.678 -12.789  1.00  0.00           H  
ATOM     46  C   TYR     2      -4.785  26.398 -12.862  1.00  0.00           C  
ATOM     47  O   TYR     2      -4.705  27.545 -13.258  1.00  0.00           O  
ATOM     48  N   PRO     3      -5.882  26.073 -12.216  1.00  0.00           N  
ATOM     49  CD  PRO     3      -6.309  24.777 -11.772  1.00  0.00           C  
ATOM     50  HD2 PRO     3      -6.735  24.145 -12.552  1.00  0.00           H  
ATOM     51  HD3 PRO     3      -5.405  24.331 -11.359  1.00  0.00           H  
ATOM     52  CG  PRO     3      -7.328  24.945 -10.678  1.00  0.00           C  
ATOM     53  HG2 PRO     3      -6.927  24.902  -9.665  1.00  0.00           H  
ATOM     54  HG3 PRO     3      -8.118  24.200 -10.776  1.00  0.00           H  
ATOM     55  CB  PRO     3      -7.924  26.308 -10.893  1.00  0.00           C  
ATOM     56  HB2 PRO     3      -8.234  26.829  -9.987  1.00  0.00           H  
ATOM     57  HB3 PRO     3      -8.736  26.058 -11.576  1.00  0.00           H  
ATOM     58  CA  PRO     3      -6.784  27.091 -11.602  1.00  0.00           C  
ATOM     59  HA  PRO     3      -7.171  27.648 -12.456  1.00  0.00           H  
ATOM     60  C   PRO     3      -5.995  27.920 -10.528  1.00  0.00           C  
ATOM     61  O   PRO     3      -5.031  27.342  -9.985  1.00  0.00           O  
ATOM     62  N   ALA     4      -6.141  29.223 -10.471  1.00  0.00           N  
ATOM     63  H   ALA     4      -6.938  29.567 -10.988  1.00  0.00           H  
ATOM     64  CA  ALA     4      -5.423  30.086  -9.544  1.00  0.00           C  
ATOM     65  HA  ALA     4      -4.358  29.855  -9.510  1.00  0.00           H  
ATOM     66  CB  ALA     4      -5.350  31.467 -10.158  1.00  0.00           C  
ATOM     67  HB1 ALA     4      -4.549  32.032  -9.683  1.00  0.00           H  
ATOM     68  HB2 ALA     4      -6.263  32.021  -9.939  1.00  0.00           H  
ATOM     69  HB3 ALA     4      -5.226  31.580 -11.235  1.00  0.00           H  
ATOM     70  C   ALA     4      -6.051  30.080  -8.148  1.00  0.00           C  
ATOM     71  O   ALA     4      -5.406  30.656  -7.245  1.00  0.00           O  
ATOM     72  N   ALA     5      -7.251  29.476  -7.948  1.00  0.00           N  
ATOM     73  H   ALA     5      -7.668  29.156  -8.810  1.00  0.00           H  
ATOM     74  CA  ALA     5      -7.995  29.219  -6.770  1.00  0.00           C  
ATOM     75  HA  ALA     5      -7.267  29.069  -5.973  1.00  0.00           H  
ATOM     76  CB  ALA     5      -8.669  30.530  -6.330  1.00  0.00           C  
ATOM     77  HB1 ALA     5      -9.160  30.271  -5.392  1.00  0.00           H  
ATOM     78  HB2 ALA     5      -9.557  30.804  -6.901  1.00  0.00           H  
ATOM     79  HB3 ALA     5      -7.931  31.330  -6.278  1.00  0.00           H  
ATOM     80  C   ALA     5      -9.030  28.059  -7.033  1.00  0.00           C  
ATOM     81  O   ALA     5      -9.532  27.784  -8.141  1.00  0.00           O  
ATOM     82  N   VAL     6      -9.238  27.310  -5.907  1.00  0.00           N  
ATOM     83  H   VAL     6      -8.751  27.601  -5.071  1.00  0.00           H  
ATOM     84  CA  VAL     6     -10.149  26.176  -5.716  1.00  0.00           C  
ATOM     85  HA  VAL     6     -11.012  26.342  -6.362  1.00  0.00           H  
ATOM     86  CB  VAL     6      -9.539  24.808  -6.061  1.00  0.00           C  
ATOM     87  HB  VAL     6     -10.239  24.021  -5.782  1.00  0.00           H  
ATOM     88  CG1 VAL     6      -9.311  24.854  -7.583  1.00  0.00           C  
ATOM     89 HG11 VAL     6     -10.167  25.189  -8.167  1.00  0.00           H  
ATOM     90 HG12 VAL     6      -8.436  25.457  -7.827  1.00  0.00           H  
ATOM     91 HG13 VAL     6      -9.160  23.838  -7.947  1.00  0.00           H  
ATOM     92  CG2 VAL     6      -8.270  24.509  -5.324  1.00  0.00           C  
ATOM     93 HG21 VAL     6      -8.568  24.445  -4.277  1.00  0.00           H  
ATOM     94 HG22 VAL     6      -7.857  23.523  -5.535  1.00  0.00           H  
ATOM     95 HG23 VAL     6      -7.481  25.226  -5.549  1.00  0.00           H  
ATOM     96  C   VAL     6     -10.650  26.218  -4.264  1.00  0.00           C  
ATOM     97  O   VAL     6     -10.018  26.911  -3.445  1.00  0.00           O  
ATOM     98  N   ASP     7     -11.552  25.391  -3.838  1.00  0.00           N  
ATOM     99  H   ASP     7     -11.858  24.641  -4.442  1.00  0.00           H  
ATOM    100  CA  ASP     7     -11.860  25.218  -2.424  1.00  0.00           C  
ATOM    101  HA  ASP     7     -11.730  26.172  -1.913  1.00  0.00           H  
ATOM    102  CB  ASP     7     -13.368  24.941  -2.310  1.00  0.00           C  
ATOM    103  HB2 ASP     7     -13.543  23.959  -2.747  1.00  0.00           H  
ATOM    104  HB3 ASP     7     -13.657  24.812  -1.267  1.00  0.00           H  
ATOM    105  CG  ASP     7     -14.154  26.156  -2.932  1.00  0.00           C  
ATOM    106  OD1 ASP     7     -13.813  27.313  -2.705  1.00  0.00           O  
ATOM    107  OD2 ASP     7     -15.010  25.893  -3.810  1.00  0.00           O  
ATOM    108  C   ASP     7     -11.037  24.125  -1.710  1.00  0.00           C  
ATOM    109  O   ASP     7     -10.891  24.149  -0.478  1.00  0.00           O  
ATOM    110  N   VAL     8     -10.513  23.141  -2.430  1.00  0.00           N  
ATOM    111  H   VAL     8     -10.866  23.124  -3.376  1.00  0.00           H  
ATOM    112  CA  VAL     8      -9.872  21.851  -1.947  1.00  0.00           C  
ATOM    113  HA  VAL     8      -9.433  22.050  -0.969  1.00  0.00           H  
ATOM    114  CB  VAL     8     -10.819  20.590  -1.810  1.00  0.00           C  
ATOM    115  HB  VAL     8     -11.152  20.163  -2.756  1.00  0.00           H  
ATOM    116  CG1 VAL     8      -9.988  19.552  -0.983  1.00  0.00           C  
ATOM    117 HG11 VAL     8      -9.485  19.933  -0.094  1.00  0.00           H  
ATOM    118 HG12 VAL     8      -9.340  19.028  -1.685  1.00  0.00           H  
ATOM    119 HG13 VAL     8     -10.697  18.851  -0.543  1.00  0.00           H  
ATOM    120  CG2 VAL     8     -12.031  20.928  -1.063  1.00  0.00           C  
ATOM    121 HG21 VAL     8     -12.628  21.638  -1.636  1.00  0.00           H  
ATOM    122 HG22 VAL     8     -12.649  20.079  -0.772  1.00  0.00           H  
ATOM    123 HG23 VAL     8     -11.691  21.512  -0.208  1.00  0.00           H  
ATOM    124  C   VAL     8      -8.651  21.522  -2.852  1.00  0.00           C  
ATOM    125  O   VAL     8      -8.819  21.353  -4.065  1.00  0.00           O  
ATOM    126  N   ALA     9      -7.436  21.537  -2.300  1.00  0.00           N  
ATOM    127  H   ALA     9      -7.406  21.724  -1.308  1.00  0.00           H  
ATOM    128  CA  ALA     9      -6.311  20.881  -3.006  1.00  0.00           C  
ATOM    129  HA  ALA     9      -6.509  20.849  -4.077  1.00  0.00           H  
ATOM    130  CB  ALA     9      -5.011  21.711  -2.885  1.00  0.00           C  
ATOM    131  HB1 ALA     9      -4.284  21.422  -3.644  1.00  0.00           H  
ATOM    132  HB2 ALA     9      -5.158  22.785  -2.995  1.00  0.00           H  
ATOM    133  HB3 ALA     9      -4.585  21.568  -1.891  1.00  0.00           H  
ATOM    134  C   ALA     9      -6.114  19.434  -2.532  1.00  0.00           C  
ATOM    135  O   ALA     9      -6.194  19.167  -1.361  1.00  0.00           O  
ATOM    136  N   ILE    10      -5.898  18.476  -3.426  1.00  0.00           N  
ATOM    137  H   ILE    10      -6.036  18.753  -4.388  1.00  0.00           H  
ATOM    138  CA  ILE    10      -5.425  17.087  -3.104  1.00  0.00           C  
ATOM    139  HA  ILE    10      -5.253  17.131  -2.029  1.00  0.00           H  
ATOM    140  CB  ILE    10      -6.464  15.984  -3.524  1.00  0.00           C  
ATOM    141  HB  ILE    10      -6.502  15.920  -4.611  1.00  0.00           H  
ATOM    142  CG2 ILE    10      -5.781  14.673  -3.039  1.00  0.00           C  
ATOM    143 HG21 ILE    10      -6.490  13.849  -2.950  1.00  0.00           H  
ATOM    144 HG22 ILE    10      -5.172  14.340  -3.879  1.00  0.00           H  
ATOM    145 HG23 ILE    10      -5.297  14.828  -2.075  1.00  0.00           H  
ATOM    146  CG1 ILE    10      -7.847  16.145  -2.956  1.00  0.00           C  
ATOM    147 HG12 ILE    10      -8.236  17.159  -3.048  1.00  0.00           H  
ATOM    148 HG13 ILE    10      -7.799  15.754  -1.940  1.00  0.00           H  
ATOM    149  CD1 ILE    10      -8.920  15.201  -3.568  1.00  0.00           C  
ATOM    150 HD11 ILE    10      -9.910  15.538  -3.262  1.00  0.00           H  
ATOM    151 HD12 ILE    10      -8.936  15.384  -4.642  1.00  0.00           H  
ATOM    152 HD13 ILE    10      -8.740  14.191  -3.202  1.00  0.00           H  
ATOM    153  C   ILE    10      -4.033  16.919  -3.743  1.00  0.00           C  
ATOM    154  O   ILE    10      -3.779  17.376  -4.842  1.00  0.00           O  
ATOM    155  N   VAL    11      -3.024  16.439  -2.974  1.00  0.00           N  
ATOM    156  H   VAL    11      -3.312  16.288  -2.018  1.00  0.00           H  
ATOM    157  CA  VAL    11      -1.758  15.979  -3.406  1.00  0.00           C  
ATOM    158  HA  VAL    11      -1.662  16.240  -4.460  1.00  0.00           H  
ATOM    159  CB  VAL    11      -0.556  16.702  -2.683  1.00  0.00           C  
ATOM    160  HB  VAL    11      -0.528  16.308  -1.667  1.00  0.00           H  
ATOM    161  CG1 VAL    11       0.794  16.385  -3.404  1.00  0.00           C  
ATOM    162 HG11 VAL    11       1.673  16.839  -2.946  1.00  0.00           H  
ATOM    163 HG12 VAL    11       0.963  15.309  -3.403  1.00  0.00           H  
ATOM    164 HG13 VAL    11       0.823  16.666  -4.457  1.00  0.00           H  
ATOM    165  CG2 VAL    11      -0.780  18.226  -2.469  1.00  0.00           C  
ATOM    166 HG21 VAL    11      -1.412  18.349  -1.589  1.00  0.00           H  
ATOM    167 HG22 VAL    11       0.188  18.692  -2.285  1.00  0.00           H  
ATOM    168 HG23 VAL    11      -1.194  18.779  -3.312  1.00  0.00           H  
ATOM    169  C   VAL    11      -1.564  14.448  -3.417  1.00  0.00           C  
ATOM    170  O   VAL    11      -1.692  13.809  -2.386  1.00  0.00           O  
ATOM    171  N   GLY    12      -1.076  13.959  -4.558  1.00  0.00           N  
ATOM    172  H   GLY    12      -0.993  14.595  -5.339  1.00  0.00           H  
ATOM    173  CA  GLY    12      -0.924  12.530  -4.889  1.00  0.00           C  
ATOM    174  HA2 GLY    12      -0.169  12.346  -5.654  1.00  0.00           H  
ATOM    175  HA3 GLY    12      -0.631  11.949  -4.015  1.00  0.00           H  
ATOM    176  C   GLY    12      -2.219  11.900  -5.429  1.00  0.00           C  
ATOM    177  O   GLY    12      -3.236  12.533  -5.198  1.00  0.00           O  
ATOM    178  N   SER    13      -2.162  10.852  -6.272  1.00  0.00           N  
ATOM    179  H   SER    13      -1.210  10.602  -6.501  1.00  0.00           H  
ATOM    180  CA  SER    13      -3.333  10.123  -6.814  1.00  0.00           C  
ATOM    181  HA  SER    13      -4.250  10.691  -6.657  1.00  0.00           H  
ATOM    182  CB  SER    13      -3.121  10.207  -8.326  1.00  0.00           C  
ATOM    183  HB2 SER    13      -4.045   9.723  -8.644  1.00  0.00           H  
ATOM    184  HB3 SER    13      -2.925  11.237  -8.621  1.00  0.00           H  
ATOM    185  OG  SER    13      -2.029   9.360  -8.600  1.00  0.00           O  
ATOM    186  HG  SER    13      -1.235   9.896  -8.662  1.00  0.00           H  
ATOM    187  C   SER    13      -3.640   8.711  -6.213  1.00  0.00           C  
ATOM    188  O   SER    13      -4.594   8.017  -6.576  1.00  0.00           O  
ATOM    189  N   GLY    14      -2.984   8.384  -5.104  1.00  0.00           N  
ATOM    190  H   GLY    14      -2.331   9.083  -4.779  1.00  0.00           H  
ATOM    191  CA  GLY    14      -3.265   7.188  -4.387  1.00  0.00           C  
ATOM    192  HA2 GLY    14      -2.614   7.193  -3.512  1.00  0.00           H  
ATOM    193  HA3 GLY    14      -3.077   6.324  -5.025  1.00  0.00           H  
ATOM    194  C   GLY    14      -4.724   6.972  -3.965  1.00  0.00           C  
ATOM    195  O   GLY    14      -5.447   7.967  -3.906  1.00  0.00           O  
ATOM    196  N   PRO    15      -5.135   5.767  -3.523  1.00  0.00           N  
ATOM    197  CD  PRO    15      -4.235   4.675  -3.347  1.00  0.00           C  
ATOM    198  HD2 PRO    15      -4.068   4.165  -4.296  1.00  0.00           H  
ATOM    199  HD3 PRO    15      -3.343   5.033  -2.833  1.00  0.00           H  
ATOM    200  CG  PRO    15      -4.980   3.610  -2.387  1.00  0.00           C  
ATOM    201  HG2 PRO    15      -5.023   3.724  -1.304  1.00  0.00           H  
ATOM    202  HG3 PRO    15      -4.628   2.608  -2.631  1.00  0.00           H  
ATOM    203  CB  PRO    15      -6.430   3.831  -2.736  1.00  0.00           C  
ATOM    204  HB2 PRO    15      -7.105   3.675  -1.894  1.00  0.00           H  
ATOM    205  HB3 PRO    15      -6.729   3.227  -3.593  1.00  0.00           H  
ATOM    206  CA  PRO    15      -6.484   5.350  -3.059  1.00  0.00           C  
ATOM    207  HA  PRO    15      -7.222   5.662  -3.798  1.00  0.00           H  
ATOM    208  C   PRO    15      -6.818   6.263  -1.825  1.00  0.00           C  
ATOM    209  O   PRO    15      -7.974   6.743  -1.674  1.00  0.00           O  
ATOM    210  N   THR    16      -5.861   6.556  -0.921  1.00  0.00           N  
ATOM    211  H   THR    16      -4.931   6.294  -1.212  1.00  0.00           H  
ATOM    212  CA  THR    16      -6.036   7.437   0.258  1.00  0.00           C  
ATOM    213  HA  THR    16      -6.954   7.197   0.794  1.00  0.00           H  
ATOM    214  CB  THR    16      -4.927   7.236   1.258  1.00  0.00           C  
ATOM    215  HB  THR    16      -5.297   7.883   2.054  1.00  0.00           H  
ATOM    216  CG2 THR    16      -4.991   5.858   1.899  1.00  0.00           C  
ATOM    217 HG21 THR    16      -4.596   5.956   2.911  1.00  0.00           H  
ATOM    218 HG22 THR    16      -6.041   5.643   2.096  1.00  0.00           H  
ATOM    219 HG23 THR    16      -4.392   5.124   1.361  1.00  0.00           H  
ATOM    220  OG1 THR    16      -3.648   7.740   0.906  1.00  0.00           O  
ATOM    221  HG1 THR    16      -3.203   7.233   0.224  1.00  0.00           H  
ATOM    222  C   THR    16      -6.188   8.905  -0.084  1.00  0.00           C  
ATOM    223  O   THR    16      -7.128   9.556   0.426  1.00  0.00           O  
ATOM    224  N   ALA    17      -5.492   9.392  -1.080  1.00  0.00           N  
ATOM    225  H   ALA    17      -4.696   8.889  -1.445  1.00  0.00           H  
ATOM    226  CA  ALA    17      -5.833  10.668  -1.738  1.00  0.00           C  
ATOM    227  HA  ALA    17      -5.777  11.438  -0.968  1.00  0.00           H  
ATOM    228  CB  ALA    17      -4.734  11.068  -2.696  1.00  0.00           C  
ATOM    229  HB1 ALA    17      -4.312  10.241  -3.268  1.00  0.00           H  
ATOM    230  HB2 ALA    17      -5.138  11.892  -3.285  1.00  0.00           H  
ATOM    231  HB3 ALA    17      -3.927  11.289  -1.998  1.00  0.00           H  
ATOM    232  C   ALA    17      -7.220  10.736  -2.382  1.00  0.00           C  
ATOM    233  O   ALA    17      -7.891  11.787  -2.176  1.00  0.00           O  
ATOM    234  N   SER    18      -7.670   9.640  -3.042  1.00  0.00           N  
ATOM    235  H   SER    18      -7.021   8.867  -3.070  1.00  0.00           H  
ATOM    236  CA  SER    18      -8.884   9.626  -3.846  1.00  0.00           C  
ATOM    237  HA  SER    18      -9.048  10.591  -4.325  1.00  0.00           H  
ATOM    238  CB  SER    18      -8.893   8.610  -4.952  1.00  0.00           C  
ATOM    239  HB2 SER    18      -9.029   7.589  -4.596  1.00  0.00           H  
ATOM    240  HB3 SER    18      -9.724   8.872  -5.607  1.00  0.00           H  
ATOM    241  OG  SER    18      -7.722   8.750  -5.708  1.00  0.00           O  
ATOM    242  HG  SER    18      -6.962   8.369  -5.262  1.00  0.00           H  
ATOM    243  C   SER    18     -10.163   9.436  -3.043  1.00  0.00           C  
ATOM    244  O   SER    18     -11.246   9.752  -3.502  1.00  0.00           O  
ATOM    245  N   ALA    19     -10.087   8.894  -1.839  1.00  0.00           N  
ATOM    246  H   ALA    19      -9.216   8.494  -1.520  1.00  0.00           H  
ATOM    247  CA  ALA    19     -11.240   8.880  -0.888  1.00  0.00           C  
ATOM    248  HA  ALA    19     -11.963   8.168  -1.284  1.00  0.00           H  
ATOM    249  CB  ALA    19     -10.757   8.203   0.404  1.00  0.00           C  
ATOM    250  HB1 ALA    19     -10.499   7.151   0.274  1.00  0.00           H  
ATOM    251  HB2 ALA    19     -11.391   8.339   1.280  1.00  0.00           H  
ATOM    252  HB3 ALA    19      -9.820   8.683   0.686  1.00  0.00           H  
ATOM    253  C   ALA    19     -11.781  10.254  -0.625  1.00  0.00           C  
ATOM    254  O   ALA    19     -12.953  10.551  -0.725  1.00  0.00           O  
ATOM    255  N   TYR    20     -10.864  11.223  -0.294  1.00  0.00           N  
ATOM    256  H   TYR    20      -9.871  11.054  -0.233  1.00  0.00           H  
ATOM    257  CA  TYR    20     -11.340  12.588  -0.081  1.00  0.00           C  
ATOM    258  HA  TYR    20     -12.008  12.699   0.773  1.00  0.00           H  
ATOM    259  CB  TYR    20     -10.058  13.448   0.258  1.00  0.00           C  
ATOM    260  HB2 TYR    20     -10.234  14.474  -0.065  1.00  0.00           H  
ATOM    261  HB3 TYR    20      -9.318  13.144  -0.483  1.00  0.00           H  
ATOM    262  CG  TYR    20      -9.510  13.366   1.721  1.00  0.00           C  
ATOM    263  CD1 TYR    20      -8.519  12.453   2.000  1.00  0.00           C  
ATOM    264  HD1 TYR    20      -8.112  11.730   1.308  1.00  0.00           H  
ATOM    265  CE1 TYR    20      -8.019  12.405   3.282  1.00  0.00           C  
ATOM    266  HE1 TYR    20      -7.246  11.709   3.571  1.00  0.00           H  
ATOM    267  CZ  TYR    20      -8.519  13.338   4.249  1.00  0.00           C  
ATOM    268  OH  TYR    20      -7.984  13.289   5.498  1.00  0.00           O  
ATOM    269  HH  TYR    20      -7.113  12.893   5.565  1.00  0.00           H  
ATOM    270  CE2 TYR    20      -9.477  14.342   3.929  1.00  0.00           C  
ATOM    271  HE2 TYR    20      -9.698  15.149   4.612  1.00  0.00           H  
ATOM    272  CD2 TYR    20      -9.963  14.369   2.607  1.00  0.00           C  
ATOM    273  HD2 TYR    20     -10.653  15.148   2.317  1.00  0.00           H  
ATOM    274  C   TYR    20     -12.031  13.169  -1.278  1.00  0.00           C  
ATOM    275  O   TYR    20     -12.954  13.992  -1.183  1.00  0.00           O  
ATOM    276  N   ALA    21     -11.720  12.608  -2.425  1.00  0.00           N  
ATOM    277  H   ALA    21     -10.922  11.989  -2.420  1.00  0.00           H  
ATOM    278  CA  ALA    21     -12.284  12.993  -3.713  1.00  0.00           C  
ATOM    279  HA  ALA    21     -12.507  14.059  -3.740  1.00  0.00           H  
ATOM    280  CB  ALA    21     -11.322  12.699  -4.828  1.00  0.00           C  
ATOM    281  HB1 ALA    21     -11.779  13.006  -5.768  1.00  0.00           H  
ATOM    282  HB2 ALA    21     -11.197  11.626  -4.975  1.00  0.00           H  
ATOM    283  HB3 ALA    21     -10.400  13.277  -4.762  1.00  0.00           H  
ATOM    284  C   ALA    21     -13.634  12.367  -3.957  1.00  0.00           C  
ATOM    285  O   ALA    21     -14.567  13.007  -4.397  1.00  0.00           O  
ATOM    286  N   ARG    22     -13.761  11.117  -3.601  1.00  0.00           N  
ATOM    287  H   ARG    22     -13.034  10.716  -3.025  1.00  0.00           H  
ATOM    288  CA  ARG    22     -14.991  10.316  -3.721  1.00  0.00           C  
ATOM    289  HA  ARG    22     -15.403  10.419  -4.725  1.00  0.00           H  
ATOM    290  CB  ARG    22     -14.751   8.871  -3.332  1.00  0.00           C  
ATOM    291  HB2 ARG    22     -14.239   8.854  -2.370  1.00  0.00           H  
ATOM    292  HB3 ARG    22     -14.054   8.487  -4.078  1.00  0.00           H  
ATOM    293  CG  ARG    22     -15.912   7.869  -3.374  1.00  0.00           C  
ATOM    294  HG2 ARG    22     -15.635   6.865  -3.054  1.00  0.00           H  
ATOM    295  HG3 ARG    22     -16.687   8.099  -2.642  1.00  0.00           H  
ATOM    296  CD  ARG    22     -16.700   7.794  -4.715  1.00  0.00           C  
ATOM    297  HD2 ARG    22     -16.030   7.390  -5.473  1.00  0.00           H  
ATOM    298  HD3 ARG    22     -17.022   8.796  -5.001  1.00  0.00           H  
ATOM    299  NE  ARG    22     -17.904   6.918  -4.619  1.00  0.00           N  
ATOM    300  HE  ARG    22     -18.848   7.261  -4.511  1.00  0.00           H  
ATOM    301  CZ  ARG    22     -17.920   5.639  -4.546  1.00  0.00           C  
ATOM    302  NH1 ARG    22     -16.885   4.886  -4.620  1.00  0.00           N  
ATOM    303 HH11 ARG    22     -16.017   5.297  -4.932  1.00  0.00           H  
ATOM    304 HH12 ARG    22     -16.996   3.887  -4.521  1.00  0.00           H  
ATOM    305  NH2 ARG    22     -19.049   5.000  -4.325  1.00  0.00           N  
ATOM    306 HH21 ARG    22     -19.848   5.612  -4.241  1.00  0.00           H  
ATOM    307 HH22 ARG    22     -19.203   4.029  -4.557  1.00  0.00           H  
ATOM    308  C   ARG    22     -15.956  10.889  -2.738  1.00  0.00           C  
ATOM    309  O   ARG    22     -17.117  10.948  -3.063  1.00  0.00           O  
ATOM    310  N   ILE    23     -15.596  11.128  -1.500  1.00  0.00           N  
ATOM    311  H   ILE    23     -14.656  10.966  -1.166  1.00  0.00           H  
ATOM    312  CA  ILE    23     -16.658  11.229  -0.444  1.00  0.00           C  
ATOM    313  HA  ILE    23     -17.514  10.599  -0.684  1.00  0.00           H  
ATOM    314  CB  ILE    23     -16.157  10.811   0.997  1.00  0.00           C  
ATOM    315  HB  ILE    23     -15.245  11.394   1.124  1.00  0.00           H  
ATOM    316  CG2 ILE    23     -17.091  11.183   2.171  1.00  0.00           C  
ATOM    317 HG21 ILE    23     -17.273  12.257   2.150  1.00  0.00           H  
ATOM    318 HG22 ILE    23     -18.084  10.782   1.967  1.00  0.00           H  
ATOM    319 HG23 ILE    23     -16.744  11.004   3.189  1.00  0.00           H  
ATOM    320  CG1 ILE    23     -15.914   9.245   0.934  1.00  0.00           C  
ATOM    321 HG12 ILE    23     -16.845   8.807   0.575  1.00  0.00           H  
ATOM    322 HG13 ILE    23     -15.143   8.898   0.247  1.00  0.00           H  
ATOM    323  CD1 ILE    23     -15.585   8.655   2.364  1.00  0.00           C  
ATOM    324 HD11 ILE    23     -15.314   7.616   2.177  1.00  0.00           H  
ATOM    325 HD12 ILE    23     -14.727   9.097   2.870  1.00  0.00           H  
ATOM    326 HD13 ILE    23     -16.510   8.691   2.940  1.00  0.00           H  
ATOM    327  C   ILE    23     -17.244  12.655  -0.436  1.00  0.00           C  
ATOM    328  O   ILE    23     -18.476  12.820  -0.357  1.00  0.00           O  
ATOM    329  N   LEU    24     -16.523  13.755  -0.572  1.00  0.00           N  
ATOM    330  H   LEU    24     -15.515  13.805  -0.539  1.00  0.00           H  
ATOM    331  CA  LEU    24     -17.027  15.045  -1.038  1.00  0.00           C  
ATOM    332  HA  LEU    24     -17.782  15.498  -0.396  1.00  0.00           H  
ATOM    333  CB  LEU    24     -15.957  16.169  -1.150  1.00  0.00           C  
ATOM    334  HB2 LEU    24     -15.294  15.968  -1.991  1.00  0.00           H  
ATOM    335  HB3 LEU    24     -16.426  17.141  -1.305  1.00  0.00           H  
ATOM    336  CG  LEU    24     -15.067  16.308   0.162  1.00  0.00           C  
ATOM    337  HG  LEU    24     -14.502  15.392   0.331  1.00  0.00           H  
ATOM    338  CD1 LEU    24     -14.085  17.420  -0.152  1.00  0.00           C  
ATOM    339 HD11 LEU    24     -13.648  17.225  -1.131  1.00  0.00           H  
ATOM    340 HD12 LEU    24     -13.298  17.428   0.602  1.00  0.00           H  
ATOM    341 HD13 LEU    24     -14.547  18.406  -0.163  1.00  0.00           H  
ATOM    342  CD2 LEU    24     -15.977  16.527   1.381  1.00  0.00           C  
ATOM    343 HD21 LEU    24     -15.377  16.452   2.288  1.00  0.00           H  
ATOM    344 HD22 LEU    24     -16.323  17.560   1.415  1.00  0.00           H  
ATOM    345 HD23 LEU    24     -16.818  15.834   1.425  1.00  0.00           H  
ATOM    346  C   LEU    24     -17.883  14.890  -2.317  1.00  0.00           C  
ATOM    347  O   LEU    24     -19.016  15.380  -2.424  1.00  0.00           O  
ATOM    348  N   SER    25     -17.425  14.109  -3.335  1.00  0.00           N  
ATOM    349  H   SER    25     -16.486  13.741  -3.303  1.00  0.00           H  
ATOM    350  CA  SER    25     -18.141  13.964  -4.599  1.00  0.00           C  
ATOM    351  HA  SER    25     -18.334  15.016  -4.809  1.00  0.00           H  
ATOM    352  CB  SER    25     -17.311  13.444  -5.825  1.00  0.00           C  
ATOM    353  HB2 SER    25     -17.005  12.425  -5.585  1.00  0.00           H  
ATOM    354  HB3 SER    25     -18.011  13.399  -6.659  1.00  0.00           H  
ATOM    355  OG  SER    25     -16.146  14.236  -6.022  1.00  0.00           O  
ATOM    356  HG  SER    25     -15.513  13.722  -5.514  1.00  0.00           H  
ATOM    357  C   SER    25     -19.544  13.257  -4.525  1.00  0.00           C  
ATOM    358  O   SER    25     -20.365  13.420  -5.383  1.00  0.00           O  
ATOM    359  N   GLU    26     -19.840  12.472  -3.565  1.00  0.00           N  
ATOM    360  H   GLU    26     -19.002  12.068  -3.172  1.00  0.00           H  
ATOM    361  CA  GLU    26     -21.097  11.889  -3.151  1.00  0.00           C  
ATOM    362  HA  GLU    26     -21.747  11.707  -4.007  1.00  0.00           H  
ATOM    363  CB  GLU    26     -20.831  10.539  -2.416  1.00  0.00           C  
ATOM    364  HB2 GLU    26     -20.115  10.660  -1.603  1.00  0.00           H  
ATOM    365  HB3 GLU    26     -21.797  10.167  -2.074  1.00  0.00           H  
ATOM    366  CG  GLU    26     -20.276   9.531  -3.465  1.00  0.00           C  
ATOM    367  HG2 GLU    26     -20.909   9.735  -4.328  1.00  0.00           H  
ATOM    368  HG3 GLU    26     -19.279   9.745  -3.850  1.00  0.00           H  
ATOM    369  CD  GLU    26     -20.417   8.064  -3.052  1.00  0.00           C  
ATOM    370  OE1 GLU    26     -20.527   7.706  -1.859  1.00  0.00           O  
ATOM    371  OE2 GLU    26     -20.544   7.223  -3.980  1.00  0.00           O  
ATOM    372  C   GLU    26     -21.910  12.695  -2.156  1.00  0.00           C  
ATOM    373  O   GLU    26     -23.150  12.621  -2.147  1.00  0.00           O  
ATOM    374  N   GLU    27     -21.309  13.333  -1.141  1.00  0.00           N  
ATOM    375  H   GLU    27     -20.303  13.373  -1.229  1.00  0.00           H  
ATOM    376  CA  GLU    27     -21.949  13.955   0.034  1.00  0.00           C  
ATOM    377  HA  GLU    27     -23.020  13.799  -0.096  1.00  0.00           H  
ATOM    378  CB  GLU    27     -21.401  13.327   1.303  1.00  0.00           C  
ATOM    379  HB2 GLU    27     -20.376  13.692   1.374  1.00  0.00           H  
ATOM    380  HB3 GLU    27     -21.965  13.609   2.192  1.00  0.00           H  
ATOM    381  CG  GLU    27     -21.334  11.793   1.186  1.00  0.00           C  
ATOM    382  HG2 GLU    27     -20.654  11.437   0.412  1.00  0.00           H  
ATOM    383  HG3 GLU    27     -22.367  11.565   0.924  1.00  0.00           H  
ATOM    384  CD  GLU    27     -20.964  11.050   2.503  1.00  0.00           C  
ATOM    385  OE1 GLU    27     -21.161  11.557   3.641  1.00  0.00           O  
ATOM    386  OE2 GLU    27     -20.469   9.915   2.468  1.00  0.00           O  
ATOM    387  C   GLU    27     -21.975  15.478   0.090  1.00  0.00           C  
ATOM    388  O   GLU    27     -22.840  16.095   0.798  1.00  0.00           O  
ATOM    389  N   ALA    28     -21.089  16.141  -0.651  1.00  0.00           N  
ATOM    390  H   ALA    28     -20.519  15.549  -1.238  1.00  0.00           H  
ATOM    391  CA  ALA    28     -21.016  17.596  -0.616  1.00  0.00           C  
ATOM    392  HA  ALA    28     -21.990  18.084  -0.635  1.00  0.00           H  
ATOM    393  CB  ALA    28     -20.425  18.114   0.742  1.00  0.00           C  
ATOM    394  HB1 ALA    28     -20.476  19.201   0.684  1.00  0.00           H  
ATOM    395  HB2 ALA    28     -20.989  17.826   1.628  1.00  0.00           H  
ATOM    396  HB3 ALA    28     -19.388  17.825   0.917  1.00  0.00           H  
ATOM    397  C   ALA    28     -20.267  18.157  -1.831  1.00  0.00           C  
ATOM    398  O   ALA    28     -19.271  18.855  -1.647  1.00  0.00           O  
ATOM    399  N   PRO    29     -20.746  17.951  -3.070  1.00  0.00           N  
ATOM    400  CD  PRO    29     -21.850  17.126  -3.510  1.00  0.00           C  
ATOM    401  HD2 PRO    29     -22.816  17.345  -3.057  1.00  0.00           H  
ATOM    402  HD3 PRO    29     -21.601  16.067  -3.435  1.00  0.00           H  
ATOM    403  CG  PRO    29     -21.919  17.262  -5.028  1.00  0.00           C  
ATOM    404  HG2 PRO    29     -22.362  16.373  -5.477  1.00  0.00           H  
ATOM    405  HG3 PRO    29     -22.545  18.135  -5.214  1.00  0.00           H  
ATOM    406  CB  PRO    29     -20.414  17.609  -5.433  1.00  0.00           C  
ATOM    407  HB2 PRO    29     -20.306  18.061  -6.419  1.00  0.00           H  
ATOM    408  HB3 PRO    29     -19.820  16.696  -5.463  1.00  0.00           H  
ATOM    409  CA  PRO    29     -19.975  18.459  -4.230  1.00  0.00           C  
ATOM    410  HA  PRO    29     -18.951  18.239  -3.928  1.00  0.00           H  
ATOM    411  C   PRO    29     -20.049  19.944  -4.471  1.00  0.00           C  
ATOM    412  O   PRO    29     -19.673  20.367  -5.569  1.00  0.00           O  
ATOM    413  N   GLY    30     -20.639  20.697  -3.526  1.00  0.00           N  
ATOM    414  H   GLY    30     -20.798  20.242  -2.638  1.00  0.00           H  
ATOM    415  CA  GLY    30     -20.849  22.151  -3.563  1.00  0.00           C  
ATOM    416  HA2 GLY    30     -21.401  22.496  -4.437  1.00  0.00           H  
ATOM    417  HA3 GLY    30     -21.390  22.482  -2.676  1.00  0.00           H  
ATOM    418  C   GLY    30     -19.498  22.934  -3.415  1.00  0.00           C  
ATOM    419  O   GLY    30     -19.432  24.050  -3.973  1.00  0.00           O  
ATOM    420  N   ALA    31     -18.439  22.293  -2.991  1.00  0.00           N  
ATOM    421  H   ALA    31     -18.585  21.335  -2.709  1.00  0.00           H  
ATOM    422  CA  ALA    31     -17.087  22.837  -2.921  1.00  0.00           C  
ATOM    423  HA  ALA    31     -17.213  23.901  -3.120  1.00  0.00           H  
ATOM    424  CB  ALA    31     -16.387  22.525  -1.608  1.00  0.00           C  
ATOM    425  HB1 ALA    31     -16.960  22.932  -0.774  1.00  0.00           H  
ATOM    426  HB2 ALA    31     -15.427  23.041  -1.586  1.00  0.00           H  
ATOM    427  HB3 ALA    31     -16.245  21.446  -1.560  1.00  0.00           H  
ATOM    428  C   ALA    31     -16.177  22.326  -4.149  1.00  0.00           C  
ATOM    429  O   ALA    31     -16.429  21.238  -4.699  1.00  0.00           O  
ATOM    430  N   THR    32     -15.230  23.183  -4.690  1.00  0.00           N  
ATOM    431  H   THR    32     -15.021  24.057  -4.229  1.00  0.00           H  
ATOM    432  CA  THR    32     -14.428  22.854  -5.931  1.00  0.00           C  
ATOM    433  HA  THR    32     -14.866  22.104  -6.589  1.00  0.00           H  
ATOM    434  CB  THR    32     -13.991  24.109  -6.718  1.00  0.00           C  
ATOM    435  HB  THR    32     -13.126  23.882  -7.342  1.00  0.00           H  
ATOM    436  CG2 THR    32     -15.133  24.630  -7.657  1.00  0.00           C  
ATOM    437 HG21 THR    32     -15.463  23.926  -8.421  1.00  0.00           H  
ATOM    438 HG22 THR    32     -14.705  25.503  -8.149  1.00  0.00           H  
ATOM    439 HG23 THR    32     -16.010  24.961  -7.100  1.00  0.00           H  
ATOM    440  OG1 THR    32     -13.482  25.069  -5.781  1.00  0.00           O  
ATOM    441  HG1 THR    32     -14.168  25.217  -5.126  1.00  0.00           H  
ATOM    442  C   THR    32     -13.072  22.230  -5.499  1.00  0.00           C  
ATOM    443  O   THR    32     -12.498  22.631  -4.500  1.00  0.00           O  
ATOM    444  N   ILE    33     -12.630  21.213  -6.210  1.00  0.00           N  
ATOM    445  H   ILE    33     -13.069  21.024  -7.099  1.00  0.00           H  
ATOM    446  CA  ILE    33     -11.437  20.398  -5.938  1.00  0.00           C  
ATOM    447  HA  ILE    33     -11.045  20.683  -4.962  1.00  0.00           H  
ATOM    448  CB  ILE    33     -11.775  18.882  -5.860  1.00  0.00           C  
ATOM    449  HB  ILE    33     -12.042  18.511  -6.849  1.00  0.00           H  
ATOM    450  CG2 ILE    33     -10.569  18.036  -5.379  1.00  0.00           C  
ATOM    451 HG21 ILE    33      -9.799  17.914  -6.140  1.00  0.00           H  
ATOM    452 HG22 ILE    33     -10.938  17.037  -5.149  1.00  0.00           H  
ATOM    453 HG23 ILE    33     -10.139  18.453  -4.468  1.00  0.00           H  
ATOM    454  CG1 ILE    33     -12.975  18.653  -4.967  1.00  0.00           C  
ATOM    455 HG12 ILE    33     -13.855  19.207  -5.293  1.00  0.00           H  
ATOM    456 HG13 ILE    33     -12.648  18.840  -3.944  1.00  0.00           H  
ATOM    457  CD1 ILE    33     -13.510  17.183  -4.922  1.00  0.00           C  
ATOM    458 HD11 ILE    33     -14.463  17.023  -4.418  1.00  0.00           H  
ATOM    459 HD12 ILE    33     -13.804  16.818  -5.906  1.00  0.00           H  
ATOM    460 HD13 ILE    33     -12.848  16.462  -4.443  1.00  0.00           H  
ATOM    461  C   ILE    33     -10.433  20.598  -7.079  1.00  0.00           C  
ATOM    462  O   ILE    33     -10.810  20.719  -8.235  1.00  0.00           O  
ATOM    463  N   ALA    34      -9.112  20.458  -6.749  1.00  0.00           N  
ATOM    464  H   ALA    34      -8.763  20.544  -5.806  1.00  0.00           H  
ATOM    465  CA  ALA    34      -8.200  19.894  -7.776  1.00  0.00           C  
ATOM    466  HA  ALA    34      -8.826  19.397  -8.517  1.00  0.00           H  
ATOM    467  CB  ALA    34      -7.368  21.026  -8.388  1.00  0.00           C  
ATOM    468  HB1 ALA    34      -7.913  21.872  -8.806  1.00  0.00           H  
ATOM    469  HB2 ALA    34      -6.903  21.467  -7.505  1.00  0.00           H  
ATOM    470  HB3 ALA    34      -6.649  20.696  -9.138  1.00  0.00           H  
ATOM    471  C   ALA    34      -7.275  18.855  -7.159  1.00  0.00           C  
ATOM    472  O   ALA    34      -7.064  18.855  -5.985  1.00  0.00           O  
ATOM    473  N   MET    35      -6.673  17.934  -7.912  1.00  0.00           N  
ATOM    474  H   MET    35      -6.970  17.880  -8.876  1.00  0.00           H  
ATOM    475  CA  MET    35      -5.798  16.905  -7.498  1.00  0.00           C  
ATOM    476  HA  MET    35      -5.489  16.983  -6.456  1.00  0.00           H  
ATOM    477  CB  MET    35      -6.410  15.537  -7.801  1.00  0.00           C  
ATOM    478  HB2 MET    35      -7.327  15.399  -7.227  1.00  0.00           H  
ATOM    479  HB3 MET    35      -6.655  15.382  -8.852  1.00  0.00           H  
ATOM    480  CG  MET    35      -5.417  14.389  -7.440  1.00  0.00           C  
ATOM    481  HG2 MET    35      -5.182  14.547  -6.387  1.00  0.00           H  
ATOM    482  HG3 MET    35      -4.446  14.415  -7.935  1.00  0.00           H  
ATOM    483  SD  MET    35      -5.987  12.738  -7.466  1.00  0.00           S  
ATOM    484  CE  MET    35      -6.525  12.549  -5.767  1.00  0.00           C  
ATOM    485  HE1 MET    35      -7.323  13.277  -5.619  1.00  0.00           H  
ATOM    486  HE2 MET    35      -7.000  11.570  -5.818  1.00  0.00           H  
ATOM    487  HE3 MET    35      -5.750  12.727  -5.021  1.00  0.00           H  
ATOM    488  C   MET    35      -4.452  17.120  -8.327  1.00  0.00           C  
ATOM    489  O   MET    35      -4.500  17.146  -9.568  1.00  0.00           O  
ATOM    490  N   PHE    36      -3.283  17.126  -7.637  1.00  0.00           N  
ATOM    491  H   PHE    36      -3.319  17.088  -6.628  1.00  0.00           H  
ATOM    492  CA  PHE    36      -1.867  17.277  -8.120  1.00  0.00           C  
ATOM    493  HA  PHE    36      -1.944  17.392  -9.201  1.00  0.00           H  
ATOM    494  CB  PHE    36      -1.308  18.668  -7.569  1.00  0.00           C  
ATOM    495  HB2 PHE    36      -1.100  18.683  -6.499  1.00  0.00           H  
ATOM    496  HB3 PHE    36      -0.345  18.941  -8.001  1.00  0.00           H  
ATOM    497  CG  PHE    36      -2.264  19.801  -7.840  1.00  0.00           C  
ATOM    498  CD1 PHE    36      -2.365  20.334  -9.100  1.00  0.00           C  
ATOM    499  HD1 PHE    36      -1.695  20.027  -9.890  1.00  0.00           H  
ATOM    500  CE1 PHE    36      -3.210  21.399  -9.348  1.00  0.00           C  
ATOM    501  HE1 PHE    36      -3.124  21.843 -10.329  1.00  0.00           H  
ATOM    502  CZ  PHE    36      -4.053  21.816  -8.267  1.00  0.00           C  
ATOM    503  HZ  PHE    36      -4.777  22.573  -8.530  1.00  0.00           H  
ATOM    504  CE2 PHE    36      -3.939  21.298  -6.965  1.00  0.00           C  
ATOM    505  HE2 PHE    36      -4.603  21.613  -6.175  1.00  0.00           H  
ATOM    506  CD2 PHE    36      -2.949  20.308  -6.724  1.00  0.00           C  
ATOM    507  HD2 PHE    36      -2.830  19.891  -5.735  1.00  0.00           H  
ATOM    508  C   PHE    36      -1.019  15.985  -7.832  1.00  0.00           C  
ATOM    509  O   PHE    36      -0.800  15.557  -6.701  1.00  0.00           O  
ATOM    510  N   GLU    37      -0.621  15.353  -8.944  1.00  0.00           N  
ATOM    511  H   GLU    37      -0.845  15.874  -9.780  1.00  0.00           H  
ATOM    512  CA  GLU    37       0.170  14.126  -9.016  1.00  0.00           C  
ATOM    513  HA  GLU    37       0.659  13.863  -8.078  1.00  0.00           H  
ATOM    514  CB  GLU    37      -0.809  12.948  -9.538  1.00  0.00           C  
ATOM    515  HB2 GLU    37      -1.565  13.417 -10.168  1.00  0.00           H  
ATOM    516  HB3 GLU    37      -1.416  12.590  -8.707  1.00  0.00           H  
ATOM    517  CG  GLU    37      -0.040  11.793 -10.109  1.00  0.00           C  
ATOM    518  HG2 GLU    37       0.552  12.048 -10.988  1.00  0.00           H  
ATOM    519  HG3 GLU    37      -0.705  10.985 -10.415  1.00  0.00           H  
ATOM    520  CD  GLU    37       0.880  11.154  -9.022  1.00  0.00           C  
ATOM    521  OE1 GLU    37       0.221  10.535  -8.119  1.00  0.00           O  
ATOM    522  OE2 GLU    37       2.073  11.025  -9.253  1.00  0.00           O  
ATOM    523  C   GLU    37       1.411  14.335  -9.960  1.00  0.00           C  
ATOM    524  O   GLU    37       1.253  14.724 -11.141  1.00  0.00           O  
ATOM    525  N   VAL    38       2.628  14.237  -9.378  1.00  0.00           N  
ATOM    526  H   VAL    38       2.651  13.983  -8.401  1.00  0.00           H  
ATOM    527  CA  VAL    38       3.926  14.578 -10.132  1.00  0.00           C  
ATOM    528  HA  VAL    38       3.847  15.558 -10.602  1.00  0.00           H  
ATOM    529  CB  VAL    38       5.140  14.457  -9.216  1.00  0.00           C  
ATOM    530  HB  VAL    38       4.935  15.182  -8.428  1.00  0.00           H  
ATOM    531  CG1 VAL    38       5.291  13.103  -8.621  1.00  0.00           C  
ATOM    532 HG11 VAL    38       4.343  12.661  -8.316  1.00  0.00           H  
ATOM    533 HG12 VAL    38       6.052  13.129  -7.841  1.00  0.00           H  
ATOM    534 HG13 VAL    38       5.593  12.452  -9.441  1.00  0.00           H  
ATOM    535  CG2 VAL    38       6.559  14.817  -9.710  1.00  0.00           C  
ATOM    536 HG21 VAL    38       6.548  15.751 -10.272  1.00  0.00           H  
ATOM    537 HG22 VAL    38       6.951  14.076 -10.407  1.00  0.00           H  
ATOM    538 HG23 VAL    38       7.238  14.935  -8.866  1.00  0.00           H  
ATOM    539  C   VAL    38       4.139  13.521 -11.245  1.00  0.00           C  
ATOM    540  O   VAL    38       4.944  13.715 -12.169  1.00  0.00           O  
ATOM    541  N   GLY    39       3.446  12.397 -11.220  1.00  0.00           N  
ATOM    542  H   GLY    39       2.797  12.245 -10.461  1.00  0.00           H  
ATOM    543  CA  GLY    39       3.687  11.239 -12.156  1.00  0.00           C  
ATOM    544  HA2 GLY    39       4.771  11.189 -12.257  1.00  0.00           H  
ATOM    545  HA3 GLY    39       3.473  10.313 -11.622  1.00  0.00           H  
ATOM    546  C   GLY    39       2.914  11.366 -13.463  1.00  0.00           C  
ATOM    547  O   GLY    39       1.997  12.167 -13.482  1.00  0.00           O  
ATOM    548  N   PRO    40       3.369  10.707 -14.619  1.00  0.00           N  
ATOM    549  CD  PRO    40       4.443   9.726 -14.652  1.00  0.00           C  
ATOM    550  HD2 PRO    40       5.379  10.240 -14.432  1.00  0.00           H  
ATOM    551  HD3 PRO    40       4.232   8.974 -13.892  1.00  0.00           H  
ATOM    552  CG  PRO    40       4.566   9.133 -16.036  1.00  0.00           C  
ATOM    553  HG2 PRO    40       4.092   8.154 -16.106  1.00  0.00           H  
ATOM    554  HG3 PRO    40       5.607   9.173 -16.357  1.00  0.00           H  
ATOM    555  CB  PRO    40       3.685  10.115 -16.905  1.00  0.00           C  
ATOM    556  HB2 PRO    40       3.145   9.691 -17.751  1.00  0.00           H  
ATOM    557  HB3 PRO    40       4.399  10.786 -17.384  1.00  0.00           H  
ATOM    558  CA  PRO    40       2.687  10.759 -15.866  1.00  0.00           C  
ATOM    559  HA  PRO    40       2.520  11.805 -16.124  1.00  0.00           H  
ATOM    560  C   PRO    40       1.402  10.011 -15.768  1.00  0.00           C  
ATOM    561  O   PRO    40       1.175   9.135 -14.900  1.00  0.00           O  
ATOM    562  N   THR    41       0.617  10.165 -16.795  1.00  0.00           N  
ATOM    563  H   THR    41       0.923  10.792 -17.525  1.00  0.00           H  
ATOM    564  CA  THR    41      -0.546   9.296 -16.992  1.00  0.00           C  
ATOM    565  HA  THR    41      -0.986   9.222 -15.997  1.00  0.00           H  
ATOM    566  CB  THR    41      -1.663   9.951 -17.812  1.00  0.00           C  
ATOM    567  HB  THR    41      -1.371  10.257 -18.817  1.00  0.00           H  
ATOM    568  CG2 THR    41      -2.854   9.037 -17.823  1.00  0.00           C  
ATOM    569 HG21 THR    41      -3.220   8.706 -16.851  1.00  0.00           H  
ATOM    570 HG22 THR    41      -2.621   8.171 -18.443  1.00  0.00           H  
ATOM    571 HG23 THR    41      -3.701   9.534 -18.294  1.00  0.00           H  
ATOM    572  OG1 THR    41      -2.118  11.110 -17.031  1.00  0.00           O  
ATOM    573  HG1 THR    41      -1.420  11.764 -16.948  1.00  0.00           H  
ATOM    574  C   THR    41      -0.139   7.920 -17.523  1.00  0.00           C  
ATOM    575  O   THR    41       0.448   7.832 -18.532  1.00  0.00           O  
ATOM    576  N   VAL    42      -0.489   6.910 -16.757  1.00  0.00           N  
ATOM    577  H   VAL    42      -0.830   7.081 -15.822  1.00  0.00           H  
ATOM    578  CA  VAL    42      -0.263   5.457 -17.103  1.00  0.00           C  
ATOM    579  HA  VAL    42       0.527   5.369 -17.849  1.00  0.00           H  
ATOM    580  CB  VAL    42       0.358   4.655 -15.909  1.00  0.00           C  
ATOM    581  HB  VAL    42       0.505   3.628 -16.243  1.00  0.00           H  
ATOM    582  CG1 VAL    42       1.751   5.212 -15.622  1.00  0.00           C  
ATOM    583 HG11 VAL    42       2.380   4.478 -15.120  1.00  0.00           H  
ATOM    584 HG12 VAL    42       2.221   5.349 -16.596  1.00  0.00           H  
ATOM    585 HG13 VAL    42       1.761   6.109 -15.002  1.00  0.00           H  
ATOM    586  CG2 VAL    42      -0.413   4.512 -14.655  1.00  0.00           C  
ATOM    587 HG21 VAL    42      -1.392   4.053 -14.792  1.00  0.00           H  
ATOM    588 HG22 VAL    42      -0.689   5.486 -14.251  1.00  0.00           H  
ATOM    589 HG23 VAL    42       0.101   3.827 -13.981  1.00  0.00           H  
ATOM    590  C   VAL    42      -1.398   4.745 -17.810  1.00  0.00           C  
ATOM    591  O   VAL    42      -1.168   3.925 -18.635  1.00  0.00           O  
ATOM    592  N   SER    43      -2.624   5.142 -17.410  1.00  0.00           N  
ATOM    593  H   SER    43      -2.600   5.844 -16.684  1.00  0.00           H  
ATOM    594  CA  SER    43      -3.890   4.378 -17.756  1.00  0.00           C  
ATOM    595  HA  SER    43      -3.762   3.791 -18.665  1.00  0.00           H  
ATOM    596  CB  SER    43      -4.062   3.289 -16.629  1.00  0.00           C  
ATOM    597  HB2 SER    43      -3.169   2.666 -16.613  1.00  0.00           H  
ATOM    598  HB3 SER    43      -4.907   2.644 -16.869  1.00  0.00           H  
ATOM    599  OG  SER    43      -4.164   3.928 -15.377  1.00  0.00           O  
ATOM    600  HG  SER    43      -4.260   3.265 -14.689  1.00  0.00           H  
ATOM    601  C   SER    43      -5.100   5.303 -17.812  1.00  0.00           C  
ATOM    602  O   SER    43      -5.123   6.449 -17.342  1.00  0.00           O  
ATOM    603  N   ASN    44      -6.222   4.737 -18.271  1.00  0.00           N  
ATOM    604  H   ASN    44      -6.126   3.846 -18.736  1.00  0.00           H  
ATOM    605  CA  ASN    44      -7.607   5.286 -18.289  1.00  0.00           C  
ATOM    606  HA  ASN    44      -7.686   5.986 -17.458  1.00  0.00           H  
ATOM    607  CB  ASN    44      -7.870   5.952 -19.626  1.00  0.00           C  
ATOM    608  HB2 ASN    44      -7.059   6.655 -19.816  1.00  0.00           H  
ATOM    609  HB3 ASN    44      -7.931   5.293 -20.492  1.00  0.00           H  
ATOM    610  CG  ASN    44      -9.089   6.768 -19.641  1.00  0.00           C  
ATOM    611  OD1 ASN    44     -10.196   6.388 -19.977  1.00  0.00           O  
ATOM    612  ND2 ASN    44      -8.933   7.962 -19.135  1.00  0.00           N  
ATOM    613 HD21 ASN    44      -8.026   8.144 -18.729  1.00  0.00           H  
ATOM    614 HD22 ASN    44      -9.716   8.594 -19.054  1.00  0.00           H  
ATOM    615  C   ASN    44      -8.527   4.073 -18.068  1.00  0.00           C  
ATOM    616  O   ASN    44      -8.200   2.994 -18.548  1.00  0.00           O  
ATOM    617  N   PRO    45      -9.690   4.151 -17.326  1.00  0.00           N  
ATOM    618  CD  PRO    45     -10.693   3.077 -17.382  1.00  0.00           C  
ATOM    619  HD2 PRO    45     -10.359   2.231 -16.782  1.00  0.00           H  
ATOM    620  HD3 PRO    45     -10.914   2.799 -18.413  1.00  0.00           H  
ATOM    621  CG  PRO    45     -11.893   3.814 -16.633  1.00  0.00           C  
ATOM    622  HG2 PRO    45     -12.512   4.245 -17.420  1.00  0.00           H  
ATOM    623  HG3 PRO    45     -12.400   3.088 -15.998  1.00  0.00           H  
ATOM    624  CB  PRO    45     -11.325   5.031 -15.857  1.00  0.00           C  
ATOM    625  HB2 PRO    45     -11.229   4.690 -14.826  1.00  0.00           H  
ATOM    626  HB3 PRO    45     -11.966   5.910 -15.794  1.00  0.00           H  
ATOM    627  CA  PRO    45     -10.074   5.384 -16.646  1.00  0.00           C  
ATOM    628  HA  PRO    45     -10.295   6.108 -17.430  1.00  0.00           H  
ATOM    629  C   PRO    45      -9.016   5.907 -15.625  1.00  0.00           C  
ATOM    630  O   PRO    45      -8.080   5.207 -15.288  1.00  0.00           O  
ATOM    631  N   PRO    46      -9.050   7.244 -15.246  1.00  0.00           N  
ATOM    632  CD  PRO    46     -10.063   8.212 -15.570  1.00  0.00           C  
ATOM    633  HD2 PRO    46      -9.818   8.753 -16.483  1.00  0.00           H  
ATOM    634  HD3 PRO    46     -11.092   7.863 -15.654  1.00  0.00           H  
ATOM    635  CG  PRO    46      -9.995   9.286 -14.458  1.00  0.00           C  
ATOM    636  HG2 PRO    46     -10.535   8.953 -13.571  1.00  0.00           H  
ATOM    637  HG3 PRO    46     -10.332  10.308 -14.631  1.00  0.00           H  
ATOM    638  CB  PRO    46      -8.486   9.262 -14.084  1.00  0.00           C  
ATOM    639  HB2 PRO    46      -8.238   9.455 -13.040  1.00  0.00           H  
ATOM    640  HB3 PRO    46      -7.924   9.854 -14.807  1.00  0.00           H  
ATOM    641  CA  PRO    46      -8.037   7.817 -14.327  1.00  0.00           C  
ATOM    642  HA  PRO    46      -7.017   7.868 -14.708  1.00  0.00           H  
ATOM    643  C   PRO    46      -7.921   6.976 -13.009  1.00  0.00           C  
ATOM    644  O   PRO    46      -8.921   6.743 -12.353  1.00  0.00           O  
ATOM    645  N   GLY    47      -6.732   6.499 -12.727  1.00  0.00           N  
ATOM    646  H   GLY    47      -6.074   6.577 -13.489  1.00  0.00           H  
ATOM    647  CA  GLY    47      -6.479   5.554 -11.664  1.00  0.00           C  
ATOM    648  HA2 GLY    47      -5.427   5.685 -11.411  1.00  0.00           H  
ATOM    649  HA3 GLY    47      -7.024   5.843 -10.765  1.00  0.00           H  
ATOM    650  C   GLY    47      -6.665   4.078 -11.929  1.00  0.00           C  
ATOM    651  O   GLY    47      -6.509   3.307 -10.971  1.00  0.00           O  
ATOM    652  N   ALA    48      -6.926   3.617 -13.194  1.00  0.00           N  
ATOM    653  H   ALA    48      -7.173   4.254 -13.938  1.00  0.00           H  
ATOM    654  CA  ALA    48      -7.083   2.208 -13.570  1.00  0.00           C  
ATOM    655  HA  ALA    48      -7.914   1.747 -13.037  1.00  0.00           H  
ATOM    656  CB  ALA    48      -7.554   2.175 -15.029  1.00  0.00           C  
ATOM    657  HB1 ALA    48      -7.372   1.216 -15.515  1.00  0.00           H  
ATOM    658  HB2 ALA    48      -8.609   2.446 -15.080  1.00  0.00           H  
ATOM    659  HB3 ALA    48      -6.933   2.854 -15.612  1.00  0.00           H  
ATOM    660  C   ALA    48      -5.826   1.354 -13.304  1.00  0.00           C  
ATOM    661  O   ALA    48      -4.746   1.801 -13.655  1.00  0.00           O  
ATOM    662  N   HID    49      -5.955   0.204 -12.676  1.00  0.00           N  
ATOM    663  H   HID    49      -6.833  -0.106 -12.284  1.00  0.00           H  
ATOM    664  CA  HID    49      -4.830  -0.711 -12.343  1.00  0.00           C  
ATOM    665  HA  HID    49      -4.087   0.000 -11.981  1.00  0.00           H  
ATOM    666  CB  HID    49      -5.314  -1.723 -11.325  1.00  0.00           C  
ATOM    667  HB2 HID    49      -6.165  -2.291 -11.703  1.00  0.00           H  
ATOM    668  HB3 HID    49      -5.614  -1.159 -10.442  1.00  0.00           H  
ATOM    669  CG  HID    49      -4.285  -2.762 -10.852  1.00  0.00           C  
ATOM    670  ND1 HID    49      -3.342  -2.451  -9.904  1.00  0.00           N  
ATOM    671  HD1 HID    49      -3.365  -1.604  -9.353  1.00  0.00           H  
ATOM    672  CE1 HID    49      -2.437  -3.452 -10.008  1.00  0.00           C  
ATOM    673  HE1 HID    49      -1.667  -3.679  -9.285  1.00  0.00           H  
ATOM    674  NE2 HID    49      -2.790  -4.395 -10.913  1.00  0.00           N  
ATOM    675  CD2 HID    49      -3.876  -3.822 -11.589  1.00  0.00           C  
ATOM    676  HD2 HID    49      -4.393  -4.220 -12.449  1.00  0.00           H  
ATOM    677  C   HID    49      -4.237  -1.364 -13.587  1.00  0.00           C  
ATOM    678  O   HID    49      -4.921  -1.998 -14.347  1.00  0.00           O  
ATOM    679  N   VAL    50      -2.935  -1.191 -13.758  1.00  0.00           N  
ATOM    680  H   VAL    50      -2.452  -0.678 -13.034  1.00  0.00           H  
ATOM    681  CA  VAL    50      -2.142  -1.479 -15.087  1.00  0.00           C  
ATOM    682  HA  VAL    50      -2.583  -0.871 -15.876  1.00  0.00           H  
ATOM    683  CB  VAL    50      -0.650  -1.148 -14.995  1.00  0.00           C  
ATOM    684  HB  VAL    50      -0.198  -1.250 -15.981  1.00  0.00           H  
ATOM    685  CG1 VAL    50      -0.332   0.287 -14.657  1.00  0.00           C  
ATOM    686 HG11 VAL    50      -0.558   0.372 -13.594  1.00  0.00           H  
ATOM    687 HG12 VAL    50      -0.926   0.891 -15.342  1.00  0.00           H  
ATOM    688 HG13 VAL    50       0.733   0.423 -14.846  1.00  0.00           H  
ATOM    689  CG2 VAL    50       0.154  -2.064 -14.096  1.00  0.00           C  
ATOM    690 HG21 VAL    50       1.168  -1.686 -13.966  1.00  0.00           H  
ATOM    691 HG22 VAL    50      -0.289  -2.207 -13.110  1.00  0.00           H  
ATOM    692 HG23 VAL    50       0.425  -2.989 -14.606  1.00  0.00           H  
ATOM    693  C   VAL    50      -2.355  -2.924 -15.544  1.00  0.00           C  
ATOM    694  O   VAL    50      -2.381  -3.121 -16.747  1.00  0.00           O  
ATOM    695  N   LYS    51      -2.513  -3.921 -14.581  1.00  0.00           N  
ATOM    696  H   LYS    51      -2.368  -3.666 -13.614  1.00  0.00           H  
ATOM    697  CA  LYS    51      -2.601  -5.382 -14.901  1.00  0.00           C  
ATOM    698  HA  LYS    51      -1.915  -5.585 -15.723  1.00  0.00           H  
ATOM    699  CB  LYS    51      -2.185  -6.155 -13.662  1.00  0.00           C  
ATOM    700  HB2 LYS    51      -3.081  -6.373 -13.082  1.00  0.00           H  
ATOM    701  HB3 LYS    51      -1.638  -5.458 -13.026  1.00  0.00           H  
ATOM    702  CG  LYS    51      -1.551  -7.508 -13.927  1.00  0.00           C  
ATOM    703  HG2 LYS    51      -2.255  -8.217 -14.363  1.00  0.00           H  
ATOM    704  HG3 LYS    51      -0.799  -7.271 -14.680  1.00  0.00           H  
ATOM    705  CD  LYS    51      -0.919  -8.082 -12.628  1.00  0.00           C  
ATOM    706  HD2 LYS    51      -1.628  -7.912 -11.818  1.00  0.00           H  
ATOM    707  HD3 LYS    51       0.044  -7.648 -12.362  1.00  0.00           H  
ATOM    708  CE  LYS    51      -0.738  -9.626 -12.788  1.00  0.00           C  
ATOM    709  HE2 LYS    51      -1.736  -9.993 -13.027  1.00  0.00           H  
ATOM    710  HE3 LYS    51      -0.062  -9.831 -13.618  1.00  0.00           H  
ATOM    711  NZ  LYS    51      -0.333 -10.095 -11.517  1.00  0.00           N  
ATOM    712  HZ1 LYS    51      -0.581 -11.061 -11.360  1.00  0.00           H  
ATOM    713  HZ2 LYS    51      -0.776  -9.598 -10.758  1.00  0.00           H  
ATOM    714  HZ3 LYS    51       0.675 -10.061 -11.466  1.00  0.00           H  
ATOM    715  C   LYS    51      -3.987  -5.851 -15.561  1.00  0.00           C  
ATOM    716  O   LYS    51      -4.006  -6.951 -15.983  1.00  0.00           O  
ATOM    717  N   ASN    52      -5.035  -5.010 -15.447  1.00  0.00           N  
ATOM    718  H   ASN    52      -4.889  -4.147 -14.943  1.00  0.00           H  
ATOM    719  CA  ASN    52      -6.406  -5.238 -15.951  1.00  0.00           C  
ATOM    720  HA  ASN    52      -6.880  -6.079 -15.445  1.00  0.00           H  
ATOM    721  CB  ASN    52      -7.297  -4.039 -15.469  1.00  0.00           C  
ATOM    722  HB2 ASN    52      -6.969  -3.100 -15.915  1.00  0.00           H  
ATOM    723  HB3 ASN    52      -8.309  -4.236 -15.825  1.00  0.00           H  
ATOM    724  CG  ASN    52      -7.288  -3.847 -13.910  1.00  0.00           C  
ATOM    725  OD1 ASN    52      -6.645  -4.489 -13.092  1.00  0.00           O  
ATOM    726  ND2 ASN    52      -8.153  -3.073 -13.280  1.00  0.00           N  
ATOM    727 HD21 ASN    52      -8.641  -2.302 -13.714  1.00  0.00           H  
ATOM    728 HD22 ASN    52      -8.366  -3.214 -12.303  1.00  0.00           H  
ATOM    729  C   ASN    52      -6.369  -5.446 -17.465  1.00  0.00           C  
ATOM    730  O   ASN    52      -7.148  -6.250 -17.933  1.00  0.00           O  
ATOM    731  N   ILE    53      -5.488  -4.741 -18.196  1.00  0.00           N  
ATOM    732  H   ILE    53      -4.712  -4.236 -17.793  1.00  0.00           H  
ATOM    733  CA  ILE    53      -5.566  -4.861 -19.652  1.00  0.00           C  
ATOM    734  HA  ILE    53      -6.620  -4.790 -19.920  1.00  0.00           H  
ATOM    735  CB  ILE    53      -4.667  -3.711 -20.305  1.00  0.00           C  
ATOM    736  HB  ILE    53      -3.617  -3.790 -20.021  1.00  0.00           H  
ATOM    737  CG2 ILE    53      -4.825  -3.758 -21.828  1.00  0.00           C  
ATOM    738 HG21 ILE    53      -4.621  -4.717 -22.304  1.00  0.00           H  
ATOM    739 HG22 ILE    53      -5.794  -3.396 -22.173  1.00  0.00           H  
ATOM    740 HG23 ILE    53      -4.051  -3.145 -22.289  1.00  0.00           H  
ATOM    741  CG1 ILE    53      -5.231  -2.412 -19.814  1.00  0.00           C  
ATOM    742 HG12 ILE    53      -6.315  -2.517 -19.863  1.00  0.00           H  
ATOM    743 HG13 ILE    53      -5.005  -2.394 -18.747  1.00  0.00           H  
ATOM    744  CD1 ILE    53      -4.614  -1.108 -20.440  1.00  0.00           C  
ATOM    745 HD11 ILE    53      -3.537  -1.060 -20.277  1.00  0.00           H  
ATOM    746 HD12 ILE    53      -4.867  -1.080 -21.500  1.00  0.00           H  
ATOM    747 HD13 ILE    53      -4.961  -0.187 -19.972  1.00  0.00           H  
ATOM    748  C   ILE    53      -4.970  -6.205 -20.000  1.00  0.00           C  
ATOM    749  O   ILE    53      -3.850  -6.391 -19.539  1.00  0.00           O  
ATOM    750  N   GLU    54      -5.644  -7.100 -20.705  1.00  0.00           N  
ATOM    751  H   GLU    54      -6.518  -6.921 -21.178  1.00  0.00           H  
ATOM    752  CA  GLU    54      -5.028  -8.335 -21.033  1.00  0.00           C  
ATOM    753  HA  GLU    54      -4.460  -8.696 -20.175  1.00  0.00           H  
ATOM    754  CB  GLU    54      -6.098  -9.431 -21.203  1.00  0.00           C  
ATOM    755  HB2 GLU    54      -6.718  -9.376 -22.098  1.00  0.00           H  
ATOM    756  HB3 GLU    54      -5.571 -10.375 -21.067  1.00  0.00           H  
ATOM    757  CG  GLU    54      -7.156  -9.445 -20.089  1.00  0.00           C  
ATOM    758  HG2 GLU    54      -7.287 -10.514 -19.924  1.00  0.00           H  
ATOM    759  HG3 GLU    54      -6.740  -9.079 -19.150  1.00  0.00           H  
ATOM    760  CD  GLU    54      -8.491  -8.784 -20.364  1.00  0.00           C  
ATOM    761  OE1 GLU    54      -8.604  -8.003 -21.334  1.00  0.00           O  
ATOM    762  OE2 GLU    54      -9.484  -8.904 -19.595  1.00  0.00           O  
ATOM    763  C   GLU    54      -4.125  -8.262 -22.277  1.00  0.00           C  
ATOM    764  O   GLU    54      -4.547  -8.811 -23.340  1.00  0.00           O  
ATOM    765  N   ASP    55      -2.963  -7.594 -22.095  1.00  0.00           N  
ATOM    766  H   ASP    55      -2.773  -7.099 -21.236  1.00  0.00           H  
ATOM    767  CA  ASP    55      -1.943  -7.481 -23.158  1.00  0.00           C  
ATOM    768  HA  ASP    55      -1.983  -8.418 -23.712  1.00  0.00           H  
ATOM    769  CB  ASP    55      -2.267  -6.390 -24.246  1.00  0.00           C  
ATOM    770  HB2 ASP    55      -2.587  -5.522 -23.669  1.00  0.00           H  
ATOM    771  HB3 ASP    55      -3.113  -6.663 -24.876  1.00  0.00           H  
ATOM    772  CG  ASP    55      -1.096  -5.875 -25.096  1.00  0.00           C  
ATOM    773  OD1 ASP    55      -0.189  -6.657 -25.315  1.00  0.00           O  
ATOM    774  OD2 ASP    55      -1.172  -4.800 -25.651  1.00  0.00           O  
ATOM    775  C   ASP    55      -0.457  -7.185 -22.554  1.00  0.00           C  
ATOM    776  O   ASP    55      -0.351  -6.195 -21.782  1.00  0.00           O  
ATOM    777  N   PRO    56       0.561  -8.026 -22.765  1.00  0.00           N  
ATOM    778  CD  PRO    56       0.584  -9.257 -23.494  1.00  0.00           C  
ATOM    779  HD2 PRO    56      -0.033  -9.874 -22.841  1.00  0.00           H  
ATOM    780  HD3 PRO    56       0.099  -9.154 -24.465  1.00  0.00           H  
ATOM    781  CG  PRO    56       1.998  -9.657 -23.553  1.00  0.00           C  
ATOM    782  HG2 PRO    56       2.419  -9.288 -24.488  1.00  0.00           H  
ATOM    783  HG3 PRO    56       2.075 -10.742 -23.485  1.00  0.00           H  
ATOM    784  CB  PRO    56       2.721  -8.929 -22.457  1.00  0.00           C  
ATOM    785  HB2 PRO    56       3.721  -8.604 -22.743  1.00  0.00           H  
ATOM    786  HB3 PRO    56       2.836  -9.517 -21.546  1.00  0.00           H  
ATOM    787  CA  PRO    56       1.919  -7.707 -22.138  1.00  0.00           C  
ATOM    788  HA  PRO    56       1.826  -7.630 -21.055  1.00  0.00           H  
ATOM    789  C   PRO    56       2.499  -6.392 -22.657  1.00  0.00           C  
ATOM    790  O   PRO    56       3.285  -5.839 -21.881  1.00  0.00           O  
ATOM    791  N   ASP    57       2.242  -6.043 -23.904  1.00  0.00           N  
ATOM    792  H   ASP    57       1.651  -6.611 -24.495  1.00  0.00           H  
ATOM    793  CA  ASP    57       2.797  -4.776 -24.414  1.00  0.00           C  
ATOM    794  HA  ASP    57       3.847  -4.655 -24.146  1.00  0.00           H  
ATOM    795  CB  ASP    57       2.723  -4.706 -25.993  1.00  0.00           C  
ATOM    796  HB2 ASP    57       1.705  -4.424 -26.261  1.00  0.00           H  
ATOM    797  HB3 ASP    57       3.398  -3.928 -26.349  1.00  0.00           H  
ATOM    798  CG  ASP    57       3.193  -5.947 -26.652  1.00  0.00           C  
ATOM    799  OD1 ASP    57       4.120  -6.662 -26.150  1.00  0.00           O  
ATOM    800  OD2 ASP    57       2.735  -6.286 -27.772  1.00  0.00           O  
ATOM    801  C   ASP    57       2.160  -3.502 -23.869  1.00  0.00           C  
ATOM    802  O   ASP    57       2.899  -2.589 -23.565  1.00  0.00           O  
ATOM    803  N   SER    58       0.820  -3.507 -23.652  1.00  0.00           N  
ATOM    804  H   SER    58       0.373  -4.274 -24.135  1.00  0.00           H  
ATOM    805  CA  SER    58       0.088  -2.475 -22.931  1.00  0.00           C  
ATOM    806  HA  SER    58       0.222  -1.488 -23.374  1.00  0.00           H  
ATOM    807  CB  SER    58      -1.376  -2.678 -23.101  1.00  0.00           C  
ATOM    808  HB2 SER    58      -1.717  -3.697 -22.919  1.00  0.00           H  
ATOM    809  HB3 SER    58      -1.815  -1.913 -22.460  1.00  0.00           H  
ATOM    810  OG  SER    58      -1.800  -2.508 -24.440  1.00  0.00           O  
ATOM    811  HG  SER    58      -1.643  -3.227 -25.057  1.00  0.00           H  
ATOM    812  C   SER    58       0.464  -2.369 -21.490  1.00  0.00           C  
ATOM    813  O   SER    58       0.756  -1.253 -21.051  1.00  0.00           O  
ATOM    814  N   ARG    59       0.576  -3.516 -20.737  1.00  0.00           N  
ATOM    815  H   ARG    59       0.370  -4.354 -21.261  1.00  0.00           H  
ATOM    816  CA  ARG    59       1.141  -3.752 -19.385  1.00  0.00           C  
ATOM    817  HA  ARG    59       0.582  -3.096 -18.717  1.00  0.00           H  
ATOM    818  CB  ARG    59       0.937  -5.218 -19.025  1.00  0.00           C  
ATOM    819  HB2 ARG    59      -0.046  -5.578 -19.328  1.00  0.00           H  
ATOM    820  HB3 ARG    59       1.740  -5.862 -19.384  1.00  0.00           H  
ATOM    821  CG  ARG    59       0.752  -5.406 -17.468  1.00  0.00           C  
ATOM    822  HG2 ARG    59       1.545  -4.888 -16.929  1.00  0.00           H  
ATOM    823  HG3 ARG    59      -0.191  -4.961 -17.150  1.00  0.00           H  
ATOM    824  CD  ARG    59       0.827  -6.887 -17.058  1.00  0.00           C  
ATOM    825  HD2 ARG    59       0.714  -7.032 -15.984  1.00  0.00           H  
ATOM    826  HD3 ARG    59      -0.029  -7.340 -17.558  1.00  0.00           H  
ATOM    827  NE  ARG    59       2.063  -7.490 -17.477  1.00  0.00           N  
ATOM    828  HE  ARG    59       1.910  -8.324 -18.025  1.00  0.00           H  
ATOM    829  CZ  ARG    59       3.343  -7.143 -17.246  1.00  0.00           C  
ATOM    830  NH1 ARG    59       3.782  -6.105 -16.564  1.00  0.00           N  
ATOM    831 HH11 ARG    59       3.147  -5.447 -16.136  1.00  0.00           H  
ATOM    832 HH12 ARG    59       4.752  -5.985 -16.309  1.00  0.00           H  
ATOM    833  NH2 ARG    59       4.348  -7.947 -17.515  1.00  0.00           N  
ATOM    834 HH21 ARG    59       4.278  -8.863 -17.937  1.00  0.00           H  
ATOM    835 HH22 ARG    59       5.332  -7.730 -17.458  1.00  0.00           H  
ATOM    836  C   ARG    59       2.629  -3.325 -19.269  1.00  0.00           C  
ATOM    837  O   ARG    59       2.998  -2.546 -18.367  1.00  0.00           O  
ATOM    838  N   SER    60       3.471  -3.611 -20.268  1.00  0.00           N  
ATOM    839  H   SER    60       3.157  -4.201 -21.025  1.00  0.00           H  
ATOM    840  CA  SER    60       4.843  -3.034 -20.189  1.00  0.00           C  
ATOM    841  HA  SER    60       5.285  -3.203 -19.207  1.00  0.00           H  
ATOM    842  CB  SER    60       5.563  -3.627 -21.382  1.00  0.00           C  
ATOM    843  HB2 SER    60       4.999  -3.395 -22.285  1.00  0.00           H  
ATOM    844  HB3 SER    60       6.497  -3.070 -21.440  1.00  0.00           H  
ATOM    845  OG  SER    60       5.724  -4.997 -21.316  1.00  0.00           O  
ATOM    846  HG  SER    60       4.864  -5.364 -21.536  1.00  0.00           H  
ATOM    847  C   SER    60       4.862  -1.549 -20.281  1.00  0.00           C  
ATOM    848  O   SER    60       5.284  -0.859 -19.345  1.00  0.00           O  
ATOM    849  N   LEU    61       4.154  -1.006 -21.260  1.00  0.00           N  
ATOM    850  H   LEU    61       3.724  -1.669 -21.890  1.00  0.00           H  
ATOM    851  CA  LEU    61       4.051   0.450 -21.369  1.00  0.00           C  
ATOM    852  HA  LEU    61       5.093   0.744 -21.492  1.00  0.00           H  
ATOM    853  CB  LEU    61       3.275   0.753 -22.614  1.00  0.00           C  
ATOM    854  HB2 LEU    61       3.611   0.141 -23.451  1.00  0.00           H  
ATOM    855  HB3 LEU    61       2.214   0.604 -22.417  1.00  0.00           H  
ATOM    856  CG  LEU    61       3.346   2.212 -23.094  1.00  0.00           C  
ATOM    857  HG  LEU    61       2.739   2.784 -22.391  1.00  0.00           H  
ATOM    858  CD1 LEU    61       4.789   2.732 -23.217  1.00  0.00           C  
ATOM    859 HD11 LEU    61       5.330   2.738 -22.271  1.00  0.00           H  
ATOM    860 HD12 LEU    61       4.708   3.795 -23.444  1.00  0.00           H  
ATOM    861 HD13 LEU    61       5.367   2.224 -23.990  1.00  0.00           H  
ATOM    862  CD2 LEU    61       2.613   2.371 -24.433  1.00  0.00           C  
ATOM    863 HD21 LEU    61       1.641   1.930 -24.212  1.00  0.00           H  
ATOM    864 HD22 LEU    61       3.090   1.923 -25.305  1.00  0.00           H  
ATOM    865 HD23 LEU    61       2.503   3.433 -24.651  1.00  0.00           H  
ATOM    866  C   LEU    61       3.577   1.208 -20.106  1.00  0.00           C  
ATOM    867  O   LEU    61       4.082   2.338 -19.927  1.00  0.00           O  
ATOM    868  N   ALA    62       2.520   0.736 -19.367  1.00  0.00           N  
ATOM    869  H   ALA    62       2.118  -0.150 -19.640  1.00  0.00           H  
ATOM    870  CA  ALA    62       2.031   1.394 -18.123  1.00  0.00           C  
ATOM    871  HA  ALA    62       2.014   2.465 -18.324  1.00  0.00           H  
ATOM    872  CB  ALA    62       0.677   0.705 -17.933  1.00  0.00           C  
ATOM    873  HB1 ALA    62       0.811  -0.314 -17.570  1.00  0.00           H  
ATOM    874  HB2 ALA    62       0.186   0.801 -18.901  1.00  0.00           H  
ATOM    875  HB3 ALA    62       0.074   1.286 -17.235  1.00  0.00           H  
ATOM    876  C   ALA    62       2.967   1.267 -16.945  1.00  0.00           C  
ATOM    877  O   ALA    62       3.321   2.315 -16.357  1.00  0.00           O  
ATOM    878  N   GLN    63       3.479   0.044 -16.801  1.00  0.00           N  
ATOM    879  H   GLN    63       3.129  -0.637 -17.459  1.00  0.00           H  
ATOM    880  CA  GLN    63       4.249  -0.363 -15.608  1.00  0.00           C  
ATOM    881  HA  GLN    63       3.854   0.173 -14.745  1.00  0.00           H  
ATOM    882  CB  GLN    63       4.010  -1.889 -15.406  1.00  0.00           C  
ATOM    883  HB2 GLN    63       2.950  -2.117 -15.520  1.00  0.00           H  
ATOM    884  HB3 GLN    63       4.565  -2.499 -16.119  1.00  0.00           H  
ATOM    885  CG  GLN    63       4.405  -2.370 -14.005  1.00  0.00           C  
ATOM    886  HG2 GLN    63       4.169  -1.636 -13.234  1.00  0.00           H  
ATOM    887  HG3 GLN    63       5.493  -2.440 -13.980  1.00  0.00           H  
ATOM    888  CD  GLN    63       3.781  -3.749 -13.711  1.00  0.00           C  
ATOM    889  OE1 GLN    63       3.258  -4.524 -14.557  1.00  0.00           O  
ATOM    890  NE2 GLN    63       3.759  -4.134 -12.507  1.00  0.00           N  
ATOM    891 HE21 GLN    63       4.169  -3.587 -11.765  1.00  0.00           H  
ATOM    892 HE22 GLN    63       3.330  -5.037 -12.363  1.00  0.00           H  
ATOM    893  C   GLN    63       5.717   0.096 -15.652  1.00  0.00           C  
ATOM    894  O   GLN    63       6.269   0.414 -14.595  1.00  0.00           O  
ATOM    895  N   ARG    64       6.383   0.252 -16.785  1.00  0.00           N  
ATOM    896  H   ARG    64       5.788  -0.009 -17.558  1.00  0.00           H  
ATOM    897  CA  ARG    64       7.626   0.917 -16.924  1.00  0.00           C  
ATOM    898  HA  ARG    64       8.365   0.471 -16.258  1.00  0.00           H  
ATOM    899  CB  ARG    64       8.160   0.635 -18.361  1.00  0.00           C  
ATOM    900  HB2 ARG    64       7.348   0.972 -19.005  1.00  0.00           H  
ATOM    901  HB3 ARG    64       8.947   1.368 -18.535  1.00  0.00           H  
ATOM    902  CG  ARG    64       8.534  -0.777 -18.726  1.00  0.00           C  
ATOM    903  HG2 ARG    64       7.979  -0.979 -19.642  1.00  0.00           H  
ATOM    904  HG3 ARG    64       8.206  -1.411 -17.902  1.00  0.00           H  
ATOM    905  CD  ARG    64      10.047  -0.896 -19.061  1.00  0.00           C  
ATOM    906  HD2 ARG    64      10.098  -1.971 -18.885  1.00  0.00           H  
ATOM    907  HD3 ARG    64      10.337  -0.705 -20.095  1.00  0.00           H  
ATOM    908  NE  ARG    64      10.953  -0.077 -18.185  1.00  0.00           N  
ATOM    909  HE  ARG    64      11.209   0.864 -18.447  1.00  0.00           H  
ATOM    910  CZ  ARG    64      11.196  -0.236 -16.864  1.00  0.00           C  
ATOM    911  NH1 ARG    64      11.026  -1.304 -16.191  1.00  0.00           N  
ATOM    912 HH11 ARG    64      10.742  -2.107 -16.734  1.00  0.00           H  
ATOM    913 HH12 ARG    64      11.407  -1.286 -15.256  1.00  0.00           H  
ATOM    914  NH2 ARG    64      11.550   0.849 -16.180  1.00  0.00           N  
ATOM    915 HH21 ARG    64      11.935   1.629 -16.693  1.00  0.00           H  
ATOM    916 HH22 ARG    64      11.714   0.702 -15.194  1.00  0.00           H  
ATOM    917  C   ARG    64       7.525   2.415 -16.607  1.00  0.00           C  
ATOM    918  O   ARG    64       8.579   2.963 -16.124  1.00  0.00           O  
ATOM    919  N   ALA    65       6.413   3.091 -16.785  1.00  0.00           N  
ATOM    920  H   ALA    65       5.581   2.555 -16.984  1.00  0.00           H  
ATOM    921  CA  ALA    65       6.387   4.558 -16.516  1.00  0.00           C  
ATOM    922  HA  ALA    65       7.338   4.949 -16.875  1.00  0.00           H  
ATOM    923  CB  ALA    65       5.197   4.987 -17.319  1.00  0.00           C  
ATOM    924  HB1 ALA    65       5.298   4.666 -18.356  1.00  0.00           H  
ATOM    925  HB2 ALA    65       4.306   4.654 -16.788  1.00  0.00           H  
ATOM    926  HB3 ALA    65       5.149   6.075 -17.277  1.00  0.00           H  
ATOM    927  C   ALA    65       6.359   4.993 -15.095  1.00  0.00           C  
ATOM    928  O   ALA    65       6.931   5.990 -14.772  1.00  0.00           O  
ATOM    929  N   SER    66       5.705   4.117 -14.254  1.00  0.00           N  
ATOM    930  H   SER    66       5.110   3.387 -14.618  1.00  0.00           H  
ATOM    931  CA  SER    66       5.850   4.101 -12.808  1.00  0.00           C  
ATOM    932  HA  SER    66       5.198   4.874 -12.402  1.00  0.00           H  
ATOM    933  CB  SER    66       5.195   2.820 -12.236  1.00  0.00           C  
ATOM    934  HB2 SER    66       5.660   1.877 -12.523  1.00  0.00           H  
ATOM    935  HB3 SER    66       5.210   2.890 -11.148  1.00  0.00           H  
ATOM    936  OG  SER    66       3.835   2.812 -12.815  1.00  0.00           O  
ATOM    937  HG  SER    66       3.207   3.258 -12.242  1.00  0.00           H  
ATOM    938  C   SER    66       7.268   4.155 -12.307  1.00  0.00           C  
ATOM    939  O   SER    66       7.515   4.851 -11.324  1.00  0.00           O  
ATOM    940  N   GLU    67       8.239   3.518 -13.055  1.00  0.00           N  
ATOM    941  H   GLU    67       7.876   2.949 -13.807  1.00  0.00           H  
ATOM    942  CA  GLU    67       9.654   3.473 -12.731  1.00  0.00           C  
ATOM    943  HA  GLU    67       9.674   3.371 -11.646  1.00  0.00           H  
ATOM    944  CB  GLU    67      10.379   2.254 -13.286  1.00  0.00           C  
ATOM    945  HB2 GLU    67      10.080   2.255 -14.334  1.00  0.00           H  
ATOM    946  HB3 GLU    67      11.461   2.286 -13.414  1.00  0.00           H  
ATOM    947  CG  GLU    67       9.776   0.954 -12.772  1.00  0.00           C  
ATOM    948  HG2 GLU    67       8.712   1.030 -12.994  1.00  0.00           H  
ATOM    949  HG3 GLU    67       9.925   0.953 -11.692  1.00  0.00           H  
ATOM    950  CD  GLU    67      10.364  -0.410 -13.257  1.00  0.00           C  
ATOM    951  OE1 GLU    67      11.529  -0.432 -13.740  1.00  0.00           O  
ATOM    952  OE2 GLU    67       9.705  -1.475 -13.214  1.00  0.00           O  
ATOM    953  C   GLU    67      10.436   4.671 -13.204  1.00  0.00           C  
ATOM    954  O   GLU    67      11.621   4.696 -12.925  1.00  0.00           O  
ATOM    955  N   GLY    68       9.852   5.603 -13.956  1.00  0.00           N  
ATOM    956  H   GLY    68       8.853   5.747 -13.917  1.00  0.00           H  
ATOM    957  CA  GLY    68      10.560   6.604 -14.761  1.00  0.00           C  
ATOM    958  HA2 GLY    68      10.942   6.057 -15.624  1.00  0.00           H  
ATOM    959  HA3 GLY    68       9.805   7.275 -15.170  1.00  0.00           H  
ATOM    960  C   GLY    68      11.698   7.407 -14.092  1.00  0.00           C  
ATOM    961  O   GLY    68      12.753   7.786 -14.679  1.00  0.00           O  
ATOM    962  N   PRO    69      11.493   7.774 -12.797  1.00  0.00           N  
ATOM    963  CD  PRO    69      10.274   7.669 -12.013  1.00  0.00           C  
ATOM    964  HD2 PRO    69       9.383   7.797 -12.628  1.00  0.00           H  
ATOM    965  HD3 PRO    69      10.250   6.727 -11.464  1.00  0.00           H  
ATOM    966  CG  PRO    69      10.241   8.857 -11.050  1.00  0.00           C  
ATOM    967  HG2 PRO    69       9.648   8.644 -10.160  1.00  0.00           H  
ATOM    968  HG3 PRO    69       9.748   9.707 -11.521  1.00  0.00           H  
ATOM    969  CB  PRO    69      11.711   9.104 -10.771  1.00  0.00           C  
ATOM    970  HB2 PRO    69      11.984   8.491  -9.912  1.00  0.00           H  
ATOM    971  HB3 PRO    69      11.960  10.147 -10.575  1.00  0.00           H  
ATOM    972  CA  PRO    69      12.389   8.671 -12.063  1.00  0.00           C  
ATOM    973  HA  PRO    69      12.515   9.530 -12.722  1.00  0.00           H  
ATOM    974  C   PRO    69      13.745   7.982 -11.828  1.00  0.00           C  
ATOM    975  O   PRO    69      14.707   8.570 -12.256  1.00  0.00           O  
ATOM    976  N   GLY    70      13.641   6.801 -11.251  1.00  0.00           N  
ATOM    977  H   GLY    70      12.793   6.260 -11.160  1.00  0.00           H  
ATOM    978  CA  GLY    70      14.895   5.989 -11.068  1.00  0.00           C  
ATOM    979  HA2 GLY    70      14.930   5.525 -10.083  1.00  0.00           H  
ATOM    980  HA3 GLY    70      15.748   6.639 -11.267  1.00  0.00           H  
ATOM    981  C   GLY    70      15.054   4.879 -12.118  1.00  0.00           C  
ATOM    982  O   GLY    70      15.592   3.850 -11.752  1.00  0.00           O  
ATOM    983  N   ALA    71      14.636   5.056 -13.365  1.00  0.00           N  
ATOM    984  H   ALA    71      14.195   5.939 -13.581  1.00  0.00           H  
ATOM    985  CA  ALA    71      14.522   3.932 -14.403  1.00  0.00           C  
ATOM    986  HA  ALA    71      14.028   3.058 -13.979  1.00  0.00           H  
ATOM    987  CB  ALA    71      13.668   4.476 -15.692  1.00  0.00           C  
ATOM    988  HB1 ALA    71      13.580   3.657 -16.405  1.00  0.00           H  
ATOM    989  HB2 ALA    71      12.655   4.775 -15.422  1.00  0.00           H  
ATOM    990  HB3 ALA    71      14.184   5.331 -16.130  1.00  0.00           H  
ATOM    991  C   ALA    71      15.876   3.366 -14.880  1.00  0.00           C  
ATOM    992  O   ALA    71      15.908   2.351 -15.543  1.00  0.00           O  
ATOM    993  N   GLY    72      16.997   3.976 -14.384  1.00  0.00           N  
ATOM    994  H   GLY    72      16.995   4.760 -13.747  1.00  0.00           H  
ATOM    995  CA  GLY    72      18.285   3.225 -14.383  1.00  0.00           C  
ATOM    996  HA2 GLY    72      18.513   3.051 -15.434  1.00  0.00           H  
ATOM    997  HA3 GLY    72      19.020   3.911 -13.960  1.00  0.00           H  
ATOM    998  C   GLY    72      18.361   1.920 -13.546  1.00  0.00           C  
ATOM    999  O   GLY    72      19.217   1.113 -13.803  1.00  0.00           O  
ATOM   1000  N   ALA    73      17.504   1.856 -12.513  1.00  0.00           N  
ATOM   1001  H   ALA    73      16.838   2.610 -12.418  1.00  0.00           H  
ATOM   1002  CA  ALA    73      17.362   0.717 -11.576  1.00  0.00           C  
ATOM   1003  HA  ALA    73      18.355   0.447 -11.218  1.00  0.00           H  
ATOM   1004  CB  ALA    73      16.658   1.188 -10.274  1.00  0.00           C  
ATOM   1005  HB1 ALA    73      16.131   0.378  -9.770  1.00  0.00           H  
ATOM   1006  HB2 ALA    73      17.385   1.592  -9.570  1.00  0.00           H  
ATOM   1007  HB3 ALA    73      15.923   1.986 -10.377  1.00  0.00           H  
ATOM   1008  C   ALA    73      16.617  -0.371 -12.246  1.00  0.00           C  
ATOM   1009  O   ALA    73      15.459  -0.189 -12.586  1.00  0.00           O  
ATOM   1010  N   ALA    74      17.265  -1.554 -12.272  1.00  0.00           N  
ATOM   1011  H   ALA    74      18.190  -1.448 -11.881  1.00  0.00           H  
ATOM   1012  CA  ALA    74      16.654  -2.822 -12.663  1.00  0.00           C  
ATOM   1013  HA  ALA    74      16.181  -2.734 -13.642  1.00  0.00           H  
ATOM   1014  CB  ALA    74      17.667  -3.977 -12.647  1.00  0.00           C  
ATOM   1015  HB1 ALA    74      17.284  -4.939 -12.987  1.00  0.00           H  
ATOM   1016  HB2 ALA    74      18.480  -3.632 -13.287  1.00  0.00           H  
ATOM   1017  HB3 ALA    74      17.986  -4.103 -11.613  1.00  0.00           H  
ATOM   1018  C   ALA    74      15.486  -3.242 -11.720  1.00  0.00           C  
ATOM   1019  O   ALA    74      15.582  -3.208 -10.475  1.00  0.00           O  
ATOM   1020  N   THR    75      14.459  -3.889 -12.263  1.00  0.00           N  
ATOM   1021  H   THR    75      14.491  -3.986 -13.268  1.00  0.00           H  
ATOM   1022  CA  THR    75      13.297  -4.512 -11.517  1.00  0.00           C  
ATOM   1023  HA  THR    75      13.627  -4.498 -10.479  1.00  0.00           H  
ATOM   1024  CB  THR    75      11.980  -3.752 -11.632  1.00  0.00           C  
ATOM   1025  HB  THR    75      11.240  -4.258 -11.013  1.00  0.00           H  
ATOM   1026  CG2 THR    75      12.131  -2.354 -11.044  1.00  0.00           C  
ATOM   1027 HG21 THR    75      12.661  -1.688 -11.725  1.00  0.00           H  
ATOM   1028 HG22 THR    75      11.138  -1.939 -10.869  1.00  0.00           H  
ATOM   1029 HG23 THR    75      12.685  -2.469 -10.112  1.00  0.00           H  
ATOM   1030  OG1 THR    75      11.516  -3.573 -12.922  1.00  0.00           O  
ATOM   1031  HG1 THR    75      11.037  -2.742 -12.960  1.00  0.00           H  
ATOM   1032  C   THR    75      13.108  -5.966 -11.771  1.00  0.00           C  
ATOM   1033  O   THR    75      13.578  -6.528 -12.809  1.00  0.00           O  
ATOM   1034  N   VAL    76      12.473  -6.603 -10.813  1.00  0.00           N  
ATOM   1035  H   VAL    76      12.225  -6.023 -10.024  1.00  0.00           H  
ATOM   1036  CA  VAL    76      11.975  -8.016 -10.699  1.00  0.00           C  
ATOM   1037  HA  VAL    76      12.846  -8.665 -10.785  1.00  0.00           H  
ATOM   1038  CB  VAL    76      11.426  -8.339  -9.335  1.00  0.00           C  
ATOM   1039  HB  VAL    76      10.700  -7.550  -9.139  1.00  0.00           H  
ATOM   1040  CG1 VAL    76      10.773  -9.728  -9.202  1.00  0.00           C  
ATOM   1041 HG11 VAL    76      10.137  -9.999 -10.044  1.00  0.00           H  
ATOM   1042 HG12 VAL    76      10.081  -9.676  -8.362  1.00  0.00           H  
ATOM   1043 HG13 VAL    76      11.552 -10.470  -9.030  1.00  0.00           H  
ATOM   1044  CG2 VAL    76      12.510  -8.127  -8.310  1.00  0.00           C  
ATOM   1045 HG21 VAL    76      13.006  -7.162  -8.413  1.00  0.00           H  
ATOM   1046 HG22 VAL    76      12.166  -8.357  -7.302  1.00  0.00           H  
ATOM   1047 HG23 VAL    76      13.367  -8.743  -8.582  1.00  0.00           H  
ATOM   1048  C   VAL    76      11.147  -8.435 -11.911  1.00  0.00           C  
ATOM   1049  O   VAL    76      10.061  -7.946 -12.231  1.00  0.00           O  
ATOM   1050  N   ASN    77      11.542  -9.576 -12.453  1.00  0.00           N  
ATOM   1051  H   ASN    77      12.418  -9.987 -12.164  1.00  0.00           H  
ATOM   1052  CA  ASN    77      10.873 -10.280 -13.452  1.00  0.00           C  
ATOM   1053  HA  ASN    77       9.845  -9.948 -13.600  1.00  0.00           H  
ATOM   1054  CB  ASN    77      11.627 -10.190 -14.819  1.00  0.00           C  
ATOM   1055  HB2 ASN    77      11.957  -9.189 -15.099  1.00  0.00           H  
ATOM   1056  HB3 ASN    77      12.633 -10.610 -14.806  1.00  0.00           H  
ATOM   1057  CG  ASN    77      10.918 -10.667 -16.059  1.00  0.00           C  
ATOM   1058  OD1 ASN    77      10.127  -9.881 -16.558  1.00  0.00           O  
ATOM   1059  ND2 ASN    77      11.174 -11.866 -16.511  1.00  0.00           N  
ATOM   1060 HD21 ASN    77      11.678 -12.586 -16.015  1.00  0.00           H  
ATOM   1061 HD22 ASN    77      10.752 -12.128 -17.391  1.00  0.00           H  
ATOM   1062  C   ASN    77      10.581 -11.743 -13.052  1.00  0.00           C  
ATOM   1063  O   ASN    77       9.675 -12.359 -13.634  1.00  0.00           O  
ATOM   1064  N   SER    78      11.348 -12.340 -12.139  1.00  0.00           N  
ATOM   1065  H   SER    78      12.101 -11.800 -11.737  1.00  0.00           H  
ATOM   1066  CA  SER    78      11.274 -13.722 -11.638  1.00  0.00           C  
ATOM   1067  HA  SER    78      10.424 -14.227 -12.097  1.00  0.00           H  
ATOM   1068  CB  SER    78      12.546 -14.480 -12.008  1.00  0.00           C  
ATOM   1069  HB2 SER    78      12.408 -14.835 -13.030  1.00  0.00           H  
ATOM   1070  HB3 SER    78      13.332 -13.735 -11.887  1.00  0.00           H  
ATOM   1071  OG  SER    78      12.867 -15.560 -11.139  1.00  0.00           O  
ATOM   1072  HG  SER    78      13.043 -16.382 -11.603  1.00  0.00           H  
ATOM   1073  C   SER    78      11.214 -13.731 -10.086  1.00  0.00           C  
ATOM   1074  O   SER    78      11.735 -12.729  -9.501  1.00  0.00           O  
ATOM   1075  N   PRO    79      10.442 -14.666  -9.439  1.00  0.00           N  
ATOM   1076  CD  PRO    79       9.728 -15.744 -10.034  1.00  0.00           C  
ATOM   1077  HD2 PRO    79       8.728 -15.429 -10.335  1.00  0.00           H  
ATOM   1078  HD3 PRO    79      10.280 -16.300 -10.792  1.00  0.00           H  
ATOM   1079  CG  PRO    79       9.386 -16.683  -8.854  1.00  0.00           C  
ATOM   1080  HG2 PRO    79      10.290 -17.248  -8.623  1.00  0.00           H  
ATOM   1081  HG3 PRO    79       8.388 -17.093  -9.011  1.00  0.00           H  
ATOM   1082  CB  PRO    79       9.174 -15.753  -7.698  1.00  0.00           C  
ATOM   1083  HB2 PRO    79       9.175 -16.152  -6.683  1.00  0.00           H  
ATOM   1084  HB3 PRO    79       8.253 -15.209  -7.909  1.00  0.00           H  
ATOM   1085  CA  PRO    79      10.299 -14.723  -8.011  1.00  0.00           C  
ATOM   1086  HA  PRO    79       9.892 -13.771  -7.670  1.00  0.00           H  
ATOM   1087  C   PRO    79      11.653 -15.028  -7.355  1.00  0.00           C  
ATOM   1088  O   PRO    79      11.917 -14.473  -6.262  1.00  0.00           O  
ATOM   1089  N   GLY    80      12.532 -15.751  -8.017  1.00  0.00           N  
ATOM   1090  H   GLY    80      12.355 -16.141  -8.932  1.00  0.00           H  
ATOM   1091  CA  GLY    80      13.939 -15.904  -7.684  1.00  0.00           C  
ATOM   1092  HA2 GLY    80      14.441 -16.367  -8.534  1.00  0.00           H  
ATOM   1093  HA3 GLY    80      13.901 -16.637  -6.879  1.00  0.00           H  
ATOM   1094  C   GLY    80      14.652 -14.657  -7.244  1.00  0.00           C  
ATOM   1095  O   GLY    80      15.520 -14.743  -6.352  1.00  0.00           O  
ATOM   1096  N   ALA    81      14.292 -13.445  -7.690  1.00  0.00           N  
ATOM   1097  H   ALA    81      13.554 -13.384  -8.376  1.00  0.00           H  
ATOM   1098  CA  ALA    81      14.797 -12.199  -7.144  1.00  0.00           C  
ATOM   1099  HA  ALA    81      15.883 -12.289  -7.149  1.00  0.00           H  
ATOM   1100  CB  ALA    81      14.590 -11.057  -8.224  1.00  0.00           C  
ATOM   1101  HB1 ALA    81      13.515 -10.882  -8.189  1.00  0.00           H  
ATOM   1102  HB2 ALA    81      15.195 -10.161  -8.083  1.00  0.00           H  
ATOM   1103  HB3 ALA    81      14.937 -11.449  -9.180  1.00  0.00           H  
ATOM   1104  C   ALA    81      14.312 -11.916  -5.718  1.00  0.00           C  
ATOM   1105  O   ALA    81      15.142 -11.662  -4.824  1.00  0.00           O  
ATOM   1106  N   VAL    82      13.029 -11.994  -5.394  1.00  0.00           N  
ATOM   1107  H   VAL    82      12.337 -12.174  -6.107  1.00  0.00           H  
ATOM   1108  CA  VAL    82      12.583 -11.910  -4.004  1.00  0.00           C  
ATOM   1109  HA  VAL    82      13.034 -11.054  -3.503  1.00  0.00           H  
ATOM   1110  CB  VAL    82      11.114 -11.669  -3.939  1.00  0.00           C  
ATOM   1111  HB  VAL    82      10.588 -12.515  -4.380  1.00  0.00           H  
ATOM   1112  CG1 VAL    82      10.715 -11.322  -2.492  1.00  0.00           C  
ATOM   1113 HG11 VAL    82      10.749 -12.210  -1.861  1.00  0.00           H  
ATOM   1114 HG12 VAL    82       9.650 -11.092  -2.469  1.00  0.00           H  
ATOM   1115 HG13 VAL    82      11.295 -10.499  -2.077  1.00  0.00           H  
ATOM   1116  CG2 VAL    82      10.840 -10.442  -4.832  1.00  0.00           C  
ATOM   1117 HG21 VAL    82      10.952 -10.775  -5.864  1.00  0.00           H  
ATOM   1118 HG22 VAL    82      11.549  -9.631  -4.664  1.00  0.00           H  
ATOM   1119 HG23 VAL    82       9.853 -10.064  -4.566  1.00  0.00           H  
ATOM   1120  C   VAL    82      13.007 -13.072  -3.116  1.00  0.00           C  
ATOM   1121  O   VAL    82      13.473 -12.810  -1.987  1.00  0.00           O  
ATOM   1122  N   LYS    83      13.021 -14.316  -3.727  1.00  0.00           N  
ATOM   1123  H   LYS    83      12.845 -14.300  -4.722  1.00  0.00           H  
ATOM   1124  CA  LYS    83      13.451 -15.533  -3.135  1.00  0.00           C  
ATOM   1125  HA  LYS    83      13.048 -15.563  -2.122  1.00  0.00           H  
ATOM   1126  CB  LYS    83      12.951 -16.688  -3.940  1.00  0.00           C  
ATOM   1127  HB2 LYS    83      11.868 -16.590  -3.870  1.00  0.00           H  
ATOM   1128  HB3 LYS    83      13.247 -16.436  -4.958  1.00  0.00           H  
ATOM   1129  CG  LYS    83      13.391 -18.094  -3.510  1.00  0.00           C  
ATOM   1130  HG2 LYS    83      14.480 -18.140  -3.516  1.00  0.00           H  
ATOM   1131  HG3 LYS    83      13.058 -18.415  -2.523  1.00  0.00           H  
ATOM   1132  CD  LYS    83      12.874 -19.277  -4.400  1.00  0.00           C  
ATOM   1133  HD2 LYS    83      13.418 -19.102  -5.328  1.00  0.00           H  
ATOM   1134  HD3 LYS    83      11.809 -19.188  -4.613  1.00  0.00           H  
ATOM   1135  CE  LYS    83      13.258 -20.663  -3.933  1.00  0.00           C  
ATOM   1136  HE2 LYS    83      14.282 -20.705  -3.563  1.00  0.00           H  
ATOM   1137  HE3 LYS    83      12.634 -20.991  -3.102  1.00  0.00           H  
ATOM   1138  NZ  LYS    83      13.004 -21.735  -4.987  1.00  0.00           N  
ATOM   1139  HZ1 LYS    83      12.950 -22.657  -4.577  1.00  0.00           H  
ATOM   1140  HZ2 LYS    83      12.171 -21.542  -5.524  1.00  0.00           H  
ATOM   1141  HZ3 LYS    83      13.766 -21.880  -5.633  1.00  0.00           H  
ATOM   1142  C   LYS    83      14.993 -15.427  -2.756  1.00  0.00           C  
ATOM   1143  O   LYS    83      15.400 -16.175  -1.816  1.00  0.00           O  
ATOM   1144  N   SER    84      15.806 -14.651  -3.518  1.00  0.00           N  
ATOM   1145  H   SER    84      15.334 -14.227  -4.304  1.00  0.00           H  
ATOM   1146  CA  SER    84      17.253 -14.284  -3.340  1.00  0.00           C  
ATOM   1147  HA  SER    84      17.565 -15.005  -2.584  1.00  0.00           H  
ATOM   1148  CB  SER    84      18.071 -14.626  -4.648  1.00  0.00           C  
ATOM   1149  HB2 SER    84      17.720 -15.559  -5.088  1.00  0.00           H  
ATOM   1150  HB3 SER    84      19.114 -14.769  -4.365  1.00  0.00           H  
ATOM   1151  OG  SER    84      17.846 -13.663  -5.636  1.00  0.00           O  
ATOM   1152  HG  SER    84      16.953 -13.825  -5.950  1.00  0.00           H  
ATOM   1153  C   SER    84      17.640 -12.950  -2.734  1.00  0.00           C  
ATOM   1154  O   SER    84      18.808 -12.743  -2.531  1.00  0.00           O  
ATOM   1155  N   GLY    85      16.673 -12.046  -2.417  1.00  0.00           N  
ATOM   1156  H   GLY    85      15.705 -12.291  -2.566  1.00  0.00           H  
ATOM   1157  CA  GLY    85      16.888 -10.709  -1.755  1.00  0.00           C  
ATOM   1158  HA2 GLY    85      15.975 -10.113  -1.751  1.00  0.00           H  
ATOM   1159  HA3 GLY    85      17.112 -10.896  -0.705  1.00  0.00           H  
ATOM   1160  C   GLY    85      17.902  -9.824  -2.435  1.00  0.00           C  
ATOM   1161  O   GLY    85      18.474  -8.979  -1.730  1.00  0.00           O  
ATOM   1162  N   GLU    86      18.205 -10.094  -3.702  1.00  0.00           N  
ATOM   1163  H   GLU    86      17.647 -10.851  -4.070  1.00  0.00           H  
ATOM   1164  CA  GLU    86      19.099  -9.328  -4.600  1.00  0.00           C  
ATOM   1165  HA  GLU    86      20.078  -9.262  -4.125  1.00  0.00           H  
ATOM   1166  CB  GLU    86      19.427 -10.123  -5.836  1.00  0.00           C  
ATOM   1167  HB2 GLU    86      20.431  -9.871  -6.175  1.00  0.00           H  
ATOM   1168  HB3 GLU    86      19.475 -11.158  -5.497  1.00  0.00           H  
ATOM   1169  CG  GLU    86      18.377 -10.045  -6.897  1.00  0.00           C  
ATOM   1170  HG2 GLU    86      18.080  -9.004  -7.028  1.00  0.00           H  
ATOM   1171  HG3 GLU    86      17.474 -10.451  -6.441  1.00  0.00           H  
ATOM   1172  CD  GLU    86      18.663 -10.726  -8.296  1.00  0.00           C  
ATOM   1173  OE1 GLU    86      19.834 -11.039  -8.558  1.00  0.00           O  
ATOM   1174  OE2 GLU    86      17.696 -11.039  -9.037  1.00  0.00           O  
ATOM   1175  C   GLU    86      18.418  -7.908  -4.777  1.00  0.00           C  
ATOM   1176  O   GLU    86      17.204  -7.748  -4.925  1.00  0.00           O  
ATOM   1177  N   ARG    87      19.180  -6.783  -4.836  1.00  0.00           N  
ATOM   1178  H   ARG    87      20.172  -6.828  -5.018  1.00  0.00           H  
ATOM   1179  CA  ARG    87      18.633  -5.370  -4.877  1.00  0.00           C  
ATOM   1180  HA  ARG    87      17.828  -5.423  -4.143  1.00  0.00           H  
ATOM   1181  CB  ARG    87      19.683  -4.364  -4.385  1.00  0.00           C  
ATOM   1182  HB2 ARG    87      20.344  -4.062  -5.198  1.00  0.00           H  
ATOM   1183  HB3 ARG    87      20.265  -4.847  -3.600  1.00  0.00           H  
ATOM   1184  CG  ARG    87      19.049  -3.123  -3.680  1.00  0.00           C  
ATOM   1185  HG2 ARG    87      18.315  -2.659  -4.339  1.00  0.00           H  
ATOM   1186  HG3 ARG    87      18.609  -3.375  -2.715  1.00  0.00           H  
ATOM   1187  CD  ARG    87      20.112  -2.045  -3.494  1.00  0.00           C  
ATOM   1188  HD2 ARG    87      20.840  -2.574  -2.879  1.00  0.00           H  
ATOM   1189  HD3 ARG    87      20.647  -1.811  -4.415  1.00  0.00           H  
ATOM   1190  NE  ARG    87      19.543  -0.850  -2.774  1.00  0.00           N  
ATOM   1191  HE  ARG    87      19.198  -1.096  -1.857  1.00  0.00           H  
ATOM   1192  CZ  ARG    87      19.162   0.288  -3.232  1.00  0.00           C  
ATOM   1193  NH1 ARG    87      19.465   0.666  -4.426  1.00  0.00           N  
ATOM   1194 HH11 ARG    87      19.908  -0.037  -4.999  1.00  0.00           H  
ATOM   1195 HH12 ARG    87      19.218   1.571  -4.799  1.00  0.00           H  
ATOM   1196  NH2 ARG    87      18.389   1.092  -2.500  1.00  0.00           N  
ATOM   1197 HH21 ARG    87      18.246   0.898  -1.519  1.00  0.00           H  
ATOM   1198 HH22 ARG    87      18.202   2.045  -2.777  1.00  0.00           H  
ATOM   1199  C   ARG    87      17.978  -4.890  -6.273  1.00  0.00           C  
ATOM   1200  O   ARG    87      18.153  -3.730  -6.694  1.00  0.00           O  
ATOM   1201  N   ARG    88      17.070  -5.698  -6.797  1.00  0.00           N  
ATOM   1202  H   ARG    88      16.853  -6.495  -6.216  1.00  0.00           H  
ATOM   1203  CA  ARG    88      16.048  -5.393  -7.876  1.00  0.00           C  
ATOM   1204  HA  ARG    88      16.314  -4.566  -8.535  1.00  0.00           H  
ATOM   1205  CB  ARG    88      15.849  -6.559  -8.838  1.00  0.00           C  
ATOM   1206  HB2 ARG    88      14.937  -6.425  -9.419  1.00  0.00           H  
ATOM   1207  HB3 ARG    88      15.874  -7.540  -8.363  1.00  0.00           H  
ATOM   1208  CG  ARG    88      16.895  -6.829  -9.946  1.00  0.00           C  
ATOM   1209  HG2 ARG    88      16.933  -5.941 -10.577  1.00  0.00           H  
ATOM   1210  HG3 ARG    88      17.865  -6.919  -9.458  1.00  0.00           H  
ATOM   1211  CD  ARG    88      16.655  -8.155 -10.714  1.00  0.00           C  
ATOM   1212  HD2 ARG    88      16.831  -9.010 -10.061  1.00  0.00           H  
ATOM   1213  HD3 ARG    88      15.592  -8.051 -10.930  1.00  0.00           H  
ATOM   1214  NE  ARG    88      17.427  -8.229 -11.944  1.00  0.00           N  
ATOM   1215  HE  ARG    88      17.264  -7.601 -12.719  1.00  0.00           H  
ATOM   1216  CZ  ARG    88      18.511  -8.983 -12.182  1.00  0.00           C  
ATOM   1217  NH1 ARG    88      19.218  -9.036 -13.295  1.00  0.00           N  
ATOM   1218 HH11 ARG    88      19.028  -8.234 -13.879  1.00  0.00           H  
ATOM   1219 HH12 ARG    88      20.092  -9.541 -13.331  1.00  0.00           H  
ATOM   1220  NH2 ARG    88      18.954  -9.928 -11.343  1.00  0.00           N  
ATOM   1221 HH21 ARG    88      18.453 -10.090 -10.480  1.00  0.00           H  
ATOM   1222 HH22 ARG    88      19.794 -10.469 -11.486  1.00  0.00           H  
ATOM   1223  C   ARG    88      14.732  -5.023  -7.170  1.00  0.00           C  
ATOM   1224  O   ARG    88      14.199  -5.799  -6.426  1.00  0.00           O  
ATOM   1225  N   ALA    89      14.160  -3.886  -7.465  1.00  0.00           N  
ATOM   1226  H   ALA    89      14.526  -3.357  -8.244  1.00  0.00           H  
ATOM   1227  CA  ALA    89      12.815  -3.526  -6.930  1.00  0.00           C  
ATOM   1228  HA  ALA    89      12.792  -3.871  -5.896  1.00  0.00           H  
ATOM   1229  CB  ALA    89      12.587  -1.996  -6.849  1.00  0.00           C  
ATOM   1230  HB1 ALA    89      11.914  -1.707  -6.042  1.00  0.00           H  
ATOM   1231  HB2 ALA    89      13.421  -1.294  -6.869  1.00  0.00           H  
ATOM   1232  HB3 ALA    89      12.127  -1.642  -7.771  1.00  0.00           H  
ATOM   1233  C   ALA    89      11.621  -4.216  -7.565  1.00  0.00           C  
ATOM   1234  O   ALA    89      11.745  -4.863  -8.642  1.00  0.00           O  
ATOM   1235  N   ARG    90      10.395  -4.108  -7.015  1.00  0.00           N  
ATOM   1236  H   ARG    90      10.276  -3.338  -6.372  1.00  0.00           H  
ATOM   1237  CA  ARG    90       9.236  -4.750  -7.568  1.00  0.00           C  
ATOM   1238  HA  ARG    90       9.480  -5.764  -7.885  1.00  0.00           H  
ATOM   1239  CB  ARG    90       8.148  -4.923  -6.473  1.00  0.00           C  
ATOM   1240  HB2 ARG    90       7.941  -3.867  -6.295  1.00  0.00           H  
ATOM   1241  HB3 ARG    90       7.246  -5.346  -6.916  1.00  0.00           H  
ATOM   1242  CG  ARG    90       8.572  -5.534  -5.146  1.00  0.00           C  
ATOM   1243  HG2 ARG    90       9.078  -6.495  -5.244  1.00  0.00           H  
ATOM   1244  HG3 ARG    90       9.353  -4.896  -4.733  1.00  0.00           H  
ATOM   1245  CD  ARG    90       7.370  -5.621  -4.239  1.00  0.00           C  
ATOM   1246  HD2 ARG    90       6.987  -4.647  -3.934  1.00  0.00           H  
ATOM   1247  HD3 ARG    90       6.612  -6.200  -4.768  1.00  0.00           H  
ATOM   1248  NE  ARG    90       7.657  -6.297  -2.956  1.00  0.00           N  
ATOM   1249  HE  ARG    90       8.102  -5.722  -2.255  1.00  0.00           H  
ATOM   1250  CZ  ARG    90       7.480  -7.587  -2.735  1.00  0.00           C  
ATOM   1251  NH1 ARG    90       6.891  -8.447  -3.572  1.00  0.00           N  
ATOM   1252 HH11 ARG    90       6.430  -8.146  -4.419  1.00  0.00           H  
ATOM   1253 HH12 ARG    90       6.631  -9.344  -3.187  1.00  0.00           H  
ATOM   1254  NH2 ARG    90       7.993  -8.015  -1.574  1.00  0.00           N  
ATOM   1255 HH21 ARG    90       8.443  -7.356  -0.955  1.00  0.00           H  
ATOM   1256 HH22 ARG    90       7.681  -8.907  -1.217  1.00  0.00           H  
ATOM   1257  C   ARG    90       8.771  -4.027  -8.833  1.00  0.00           C  
ATOM   1258  O   ARG    90       8.895  -2.784  -8.849  1.00  0.00           O  
ATOM   1259  N   PRO    91       8.216  -4.730  -9.838  1.00  0.00           N  
ATOM   1260  CD  PRO    91       7.767  -6.136  -9.915  1.00  0.00           C  
ATOM   1261  HD2 PRO    91       7.241  -6.444  -9.011  1.00  0.00           H  
ATOM   1262  HD3 PRO    91       8.659  -6.694 -10.200  1.00  0.00           H  
ATOM   1263  CG  PRO    91       6.825  -6.316 -11.025  1.00  0.00           C  
ATOM   1264  HG2 PRO    91       5.829  -5.958 -10.763  1.00  0.00           H  
ATOM   1265  HG3 PRO    91       6.857  -7.316 -11.457  1.00  0.00           H  
ATOM   1266  CB  PRO    91       7.412  -5.338 -12.049  1.00  0.00           C  
ATOM   1267  HB2 PRO    91       6.650  -4.924 -12.709  1.00  0.00           H  
ATOM   1268  HB3 PRO    91       8.184  -5.852 -12.622  1.00  0.00           H  
ATOM   1269  CA  PRO    91       7.997  -4.191 -11.112  1.00  0.00           C  
ATOM   1270  HA  PRO    91       9.000  -3.882 -11.405  1.00  0.00           H  
ATOM   1271  C   PRO    91       7.043  -3.011 -11.080  1.00  0.00           C  
ATOM   1272  O   PRO    91       5.913  -3.153 -10.658  1.00  0.00           O  
ATOM   1273  N   GLY    92       7.442  -1.873 -11.652  1.00  0.00           N  
ATOM   1274  H   GLY    92       8.328  -1.877 -12.137  1.00  0.00           H  
ATOM   1275  CA  GLY    92       6.835  -0.557 -11.369  1.00  0.00           C  
ATOM   1276  HA2 GLY    92       6.735  -0.091 -12.349  1.00  0.00           H  
ATOM   1277  HA3 GLY    92       5.821  -0.740 -11.013  1.00  0.00           H  
ATOM   1278  C   GLY    92       7.554   0.378 -10.407  1.00  0.00           C  
ATOM   1279  O   GLY    92       7.441   1.558 -10.586  1.00  0.00           O  
ATOM   1280  N   THR    93       8.200  -0.124  -9.368  1.00  0.00           N  
ATOM   1281  H   THR    93       8.172  -1.134  -9.370  1.00  0.00           H  
ATOM   1282  CA  THR    93       8.921   0.748  -8.377  1.00  0.00           C  
ATOM   1283  HA  THR    93       8.414   1.713  -8.410  1.00  0.00           H  
ATOM   1284  CB  THR    93       8.804   0.138  -6.957  1.00  0.00           C  
ATOM   1285  HB  THR    93       9.181   0.864  -6.236  1.00  0.00           H  
ATOM   1286  CG2 THR    93       7.402  -0.360  -6.574  1.00  0.00           C  
ATOM   1287 HG21 THR    93       6.656   0.381  -6.861  1.00  0.00           H  
ATOM   1288 HG22 THR    93       7.415  -0.546  -5.500  1.00  0.00           H  
ATOM   1289 HG23 THR    93       7.162  -1.312  -7.047  1.00  0.00           H  
ATOM   1290  OG1 THR    93       9.561  -1.016  -6.827  1.00  0.00           O  
ATOM   1291  HG1 THR    93       9.506  -1.439  -7.687  1.00  0.00           H  
ATOM   1292  C   THR    93      10.393   0.928  -8.691  1.00  0.00           C  
ATOM   1293  O   THR    93      11.173   0.132  -9.221  1.00  0.00           O  
ATOM   1294  N   TYR    94      10.862   2.061  -8.205  1.00  0.00           N  
ATOM   1295  H   TYR    94      10.215   2.587  -7.635  1.00  0.00           H  
ATOM   1296  CA  TYR    94      12.293   2.386  -8.215  1.00  0.00           C  
ATOM   1297  HA  TYR    94      12.833   1.560  -8.679  1.00  0.00           H  
ATOM   1298  CB  TYR    94      12.482   3.612  -9.171  1.00  0.00           C  
ATOM   1299  HB2 TYR    94      12.194   3.336 -10.185  1.00  0.00           H  
ATOM   1300  HB3 TYR    94      13.550   3.807  -9.270  1.00  0.00           H  
ATOM   1301  CG  TYR    94      11.793   4.915  -8.687  1.00  0.00           C  
ATOM   1302  CD1 TYR    94      12.510   5.784  -7.834  1.00  0.00           C  
ATOM   1303  HD1 TYR    94      13.395   5.539  -7.265  1.00  0.00           H  
ATOM   1304  CE1 TYR    94      11.859   6.954  -7.332  1.00  0.00           C  
ATOM   1305  HE1 TYR    94      12.458   7.536  -6.647  1.00  0.00           H  
ATOM   1306  CZ  TYR    94      10.584   7.240  -7.849  1.00  0.00           C  
ATOM   1307  OH  TYR    94      10.081   8.464  -7.582  1.00  0.00           O  
ATOM   1308  HH  TYR    94      10.816   9.075  -7.494  1.00  0.00           H  
ATOM   1309  CE2 TYR    94       9.984   6.451  -8.853  1.00  0.00           C  
ATOM   1310  HE2 TYR    94       8.976   6.602  -9.208  1.00  0.00           H  
ATOM   1311  CD2 TYR    94      10.575   5.267  -9.273  1.00  0.00           C  
ATOM   1312  HD2 TYR    94      10.051   4.655  -9.993  1.00  0.00           H  
ATOM   1313  C   TYR    94      12.908   2.511  -6.789  1.00  0.00           C  
ATOM   1314  O   TYR    94      12.198   2.939  -5.842  1.00  0.00           O  
ATOM   1315  N   LEU    95      14.243   2.377  -6.643  1.00  0.00           N  
ATOM   1316  H   LEU    95      14.836   2.390  -7.460  1.00  0.00           H  
ATOM   1317  CA  LEU    95      14.838   2.445  -5.233  1.00  0.00           C  
ATOM   1318  HA  LEU    95      14.057   2.202  -4.512  1.00  0.00           H  
ATOM   1319  CB  LEU    95      16.059   1.531  -5.137  1.00  0.00           C  
ATOM   1320  HB2 LEU    95      16.419   1.588  -4.110  1.00  0.00           H  
ATOM   1321  HB3 LEU    95      16.857   1.865  -5.800  1.00  0.00           H  
ATOM   1322  CG  LEU    95      15.699   0.058  -5.436  1.00  0.00           C  
ATOM   1323  HG  LEU    95      14.699   0.020  -5.866  1.00  0.00           H  
ATOM   1324  CD1 LEU    95      16.555  -0.618  -6.469  1.00  0.00           C  
ATOM   1325 HD11 LEU    95      16.183  -0.380  -7.466  1.00  0.00           H  
ATOM   1326 HD12 LEU    95      17.565  -0.208  -6.445  1.00  0.00           H  
ATOM   1327 HD13 LEU    95      16.468  -1.692  -6.303  1.00  0.00           H  
ATOM   1328  CD2 LEU    95      15.552  -0.644  -4.089  1.00  0.00           C  
ATOM   1329 HD21 LEU    95      14.861  -0.008  -3.537  1.00  0.00           H  
ATOM   1330 HD22 LEU    95      16.497  -0.731  -3.553  1.00  0.00           H  
ATOM   1331 HD23 LEU    95      15.122  -1.644  -4.149  1.00  0.00           H  
ATOM   1332  C   LEU    95      15.183   3.915  -4.947  1.00  0.00           C  
ATOM   1333  O   LEU    95      15.690   4.674  -5.763  1.00  0.00           O  
ATOM   1334  N   LEU    96      15.273   4.180  -3.628  1.00  0.00           N  
ATOM   1335  H   LEU    96      14.996   3.433  -3.007  1.00  0.00           H  
ATOM   1336  CA  LEU    96      16.023   5.302  -3.070  1.00  0.00           C  
ATOM   1337  HA  LEU    96      15.802   6.164  -3.699  1.00  0.00           H  
ATOM   1338  CB  LEU    96      15.831   5.719  -1.614  1.00  0.00           C  
ATOM   1339  HB2 LEU    96      16.245   4.922  -0.997  1.00  0.00           H  
ATOM   1340  HB3 LEU    96      16.485   6.582  -1.489  1.00  0.00           H  
ATOM   1341  CG  LEU    96      14.484   5.924  -0.929  1.00  0.00           C  
ATOM   1342  HG  LEU    96      14.094   6.832  -1.389  1.00  0.00           H  
ATOM   1343  CD1 LEU    96      13.494   4.729  -1.048  1.00  0.00           C  
ATOM   1344 HD11 LEU    96      13.158   4.728  -2.085  1.00  0.00           H  
ATOM   1345 HD12 LEU    96      14.010   3.798  -0.812  1.00  0.00           H  
ATOM   1346 HD13 LEU    96      12.668   4.945  -0.370  1.00  0.00           H  
ATOM   1347  CD2 LEU    96      14.649   6.188   0.528  1.00  0.00           C  
ATOM   1348 HD21 LEU    96      15.588   6.711   0.707  1.00  0.00           H  
ATOM   1349 HD22 LEU    96      13.755   6.658   0.938  1.00  0.00           H  
ATOM   1350 HD23 LEU    96      14.738   5.239   1.056  1.00  0.00           H  
ATOM   1351  C   LEU    96      17.520   4.921  -3.172  1.00  0.00           C  
ATOM   1352  O   LEU    96      17.932   3.834  -2.784  1.00  0.00           O  
ATOM   1353  N   GLN    97      18.350   5.793  -3.765  1.00  0.00           N  
ATOM   1354  H   GLN    97      17.964   6.625  -4.189  1.00  0.00           H  
ATOM   1355  CA  GLN    97      19.694   5.434  -4.244  1.00  0.00           C  
ATOM   1356  HA  GLN    97      19.787   4.349  -4.202  1.00  0.00           H  
ATOM   1357  CB  GLN    97      19.834   5.872  -5.716  1.00  0.00           C  
ATOM   1358  HB2 GLN    97      19.746   6.958  -5.733  1.00  0.00           H  
ATOM   1359  HB3 GLN    97      20.812   5.596  -6.112  1.00  0.00           H  
ATOM   1360  CG  GLN    97      18.927   5.217  -6.768  1.00  0.00           C  
ATOM   1361  HG2 GLN    97      17.921   5.462  -6.430  1.00  0.00           H  
ATOM   1362  HG3 GLN    97      19.117   5.769  -7.689  1.00  0.00           H  
ATOM   1363  CD  GLN    97      19.147   3.777  -6.940  1.00  0.00           C  
ATOM   1364  OE1 GLN    97      19.193   2.954  -6.045  1.00  0.00           O  
ATOM   1365  NE2 GLN    97      19.327   3.373  -8.113  1.00  0.00           N  
ATOM   1366 HE21 GLN    97      19.073   3.991  -8.871  1.00  0.00           H  
ATOM   1367 HE22 GLN    97      19.778   2.488  -8.293  1.00  0.00           H  
ATOM   1368  C   GLN    97      20.796   6.008  -3.381  1.00  0.00           C  
ATOM   1369  O   GLN    97      21.917   5.620  -3.667  1.00  0.00           O  
ATOM   1370  N   ASP    98      20.498   6.704  -2.267  1.00  0.00           N  
ATOM   1371  H   ASP    98      19.531   6.951  -2.106  1.00  0.00           H  
ATOM   1372  CA  ASP    98      21.325   6.956  -1.089  1.00  0.00           C  
ATOM   1373  HA  ASP    98      21.804   5.980  -1.009  1.00  0.00           H  
ATOM   1374  CB  ASP    98      22.356   8.087  -1.284  1.00  0.00           C  
ATOM   1375  HB2 ASP    98      21.846   9.017  -1.031  1.00  0.00           H  
ATOM   1376  HB3 ASP    98      22.648   8.018  -2.331  1.00  0.00           H  
ATOM   1377  CG  ASP    98      23.613   7.839  -0.455  1.00  0.00           C  
ATOM   1378  OD1 ASP    98      23.726   6.918   0.406  1.00  0.00           O  
ATOM   1379  OD2 ASP    98      24.530   8.680  -0.620  1.00  0.00           O  
ATOM   1380  C   ASP    98      20.493   7.090   0.202  1.00  0.00           C  
ATOM   1381  O   ASP    98      19.362   7.521   0.211  1.00  0.00           O  
ATOM   1382  N   GLY    99      21.137   6.720   1.349  1.00  0.00           N  
ATOM   1383  H   GLY    99      21.988   6.182   1.265  1.00  0.00           H  
ATOM   1384  CA  GLY    99      20.694   6.935   2.708  1.00  0.00           C  
ATOM   1385  HA2 GLY    99      21.570   7.048   3.346  1.00  0.00           H  
ATOM   1386  HA3 GLY    99      19.993   7.769   2.662  1.00  0.00           H  
ATOM   1387  C   GLY    99      19.899   5.807   3.309  1.00  0.00           C  
ATOM   1388  O   GLY    99      19.347   5.906   4.354  1.00  0.00           O  
ATOM   1389  N   TYR   100      19.683   4.758   2.503  1.00  0.00           N  
ATOM   1390  H   TYR   100      20.243   4.582   1.681  1.00  0.00           H  
ATOM   1391  CA  TYR   100      18.822   3.657   3.019  1.00  0.00           C  
ATOM   1392  HA  TYR   100      17.884   4.132   3.306  1.00  0.00           H  
ATOM   1393  CB  TYR   100      18.550   2.676   1.816  1.00  0.00           C  
ATOM   1394  HB2 TYR   100      18.280   1.738   2.302  1.00  0.00           H  
ATOM   1395  HB3 TYR   100      17.706   3.205   1.373  1.00  0.00           H  
ATOM   1396  CG  TYR   100      19.664   2.525   0.871  1.00  0.00           C  
ATOM   1397  CD1 TYR   100      20.601   1.441   1.057  1.00  0.00           C  
ATOM   1398  HD1 TYR   100      20.484   0.719   1.851  1.00  0.00           H  
ATOM   1399  CE1 TYR   100      21.562   1.081   0.068  1.00  0.00           C  
ATOM   1400  HE1 TYR   100      22.036   0.132   0.269  1.00  0.00           H  
ATOM   1401  CZ  TYR   100      21.739   1.843  -1.059  1.00  0.00           C  
ATOM   1402  OH  TYR   100      22.836   1.722  -1.898  1.00  0.00           O  
ATOM   1403  HH  TYR   100      22.810   2.276  -2.681  1.00  0.00           H  
ATOM   1404  CE2 TYR   100      20.900   2.994  -1.199  1.00  0.00           C  
ATOM   1405  HE2 TYR   100      21.044   3.728  -1.979  1.00  0.00           H  
ATOM   1406  CD2 TYR   100      19.905   3.337  -0.252  1.00  0.00           C  
ATOM   1407  HD2 TYR   100      19.220   4.167  -0.350  1.00  0.00           H  
ATOM   1408  C   TYR   100      19.283   2.890   4.258  1.00  0.00           C  
ATOM   1409  O   TYR   100      18.502   2.156   4.837  1.00  0.00           O  
ATOM   1410  N   ALA   101      20.578   3.056   4.610  1.00  0.00           N  
ATOM   1411  H   ALA   101      21.109   3.670   4.009  1.00  0.00           H  
ATOM   1412  CA  ALA   101      21.199   2.523   5.783  1.00  0.00           C  
ATOM   1413  HA  ALA   101      20.490   2.561   6.611  1.00  0.00           H  
ATOM   1414  CB  ALA   101      21.702   1.135   5.561  1.00  0.00           C  
ATOM   1415  HB1 ALA   101      22.612   1.192   4.964  1.00  0.00           H  
ATOM   1416  HB2 ALA   101      20.880   0.528   5.180  1.00  0.00           H  
ATOM   1417  HB3 ALA   101      22.038   0.784   6.536  1.00  0.00           H  
ATOM   1418  C   ALA   101      22.342   3.505   6.122  1.00  0.00           C  
ATOM   1419  O   ALA   101      22.888   4.253   5.315  1.00  0.00           O  
ATOM   1420  N   PHE   102      22.623   3.492   7.411  1.00  0.00           N  
ATOM   1421  H   PHE   102      22.121   2.775   7.916  1.00  0.00           H  
ATOM   1422  CA  PHE   102      23.746   4.177   8.097  1.00  0.00           C  
ATOM   1423  HA  PHE   102      24.498   4.579   7.418  1.00  0.00           H  
ATOM   1424  CB  PHE   102      23.213   5.473   8.813  1.00  0.00           C  
ATOM   1425  HB2 PHE   102      23.976   5.637   9.574  1.00  0.00           H  
ATOM   1426  HB3 PHE   102      22.256   5.309   9.308  1.00  0.00           H  
ATOM   1427  CG  PHE   102      23.136   6.693   7.845  1.00  0.00           C  
ATOM   1428  CD1 PHE   102      24.218   7.584   7.792  1.00  0.00           C  
ATOM   1429  HD1 PHE   102      25.061   7.579   8.468  1.00  0.00           H  
ATOM   1430  CE1 PHE   102      24.171   8.582   6.789  1.00  0.00           C  
ATOM   1431  HE1 PHE   102      24.955   9.323   6.761  1.00  0.00           H  
ATOM   1432  CZ  PHE   102      23.043   8.760   5.963  1.00  0.00           C  
ATOM   1433  HZ  PHE   102      23.118   9.557   5.238  1.00  0.00           H  
ATOM   1434  CE2 PHE   102      22.002   7.812   6.062  1.00  0.00           C  
ATOM   1435  HE2 PHE   102      21.115   7.896   5.452  1.00  0.00           H  
ATOM   1436  CD2 PHE   102      22.013   6.818   7.031  1.00  0.00           C  
ATOM   1437  HD2 PHE   102      21.169   6.146   6.996  1.00  0.00           H  
ATOM   1438  C   PHE   102      24.340   3.136   9.191  1.00  0.00           C  
ATOM   1439  O   PHE   102      23.683   2.126   9.603  1.00  0.00           O  
ATOM   1440  N   PRO   103      25.593   3.371   9.649  1.00  0.00           N  
ATOM   1441  CD  PRO   103      26.531   4.434   9.303  1.00  0.00           C  
ATOM   1442  HD2 PRO   103      26.151   5.420   9.037  1.00  0.00           H  
ATOM   1443  HD3 PRO   103      27.111   4.050   8.464  1.00  0.00           H  
ATOM   1444  CG  PRO   103      27.562   4.525  10.422  1.00  0.00           C  
ATOM   1445  HG2 PRO   103      27.095   5.071  11.242  1.00  0.00           H  
ATOM   1446  HG3 PRO   103      28.529   5.019  10.325  1.00  0.00           H  
ATOM   1447  CB  PRO   103      27.656   3.084  10.877  1.00  0.00           C  
ATOM   1448  HB2 PRO   103      28.180   2.608  10.048  1.00  0.00           H  
ATOM   1449  HB3 PRO   103      27.986   2.973  11.910  1.00  0.00           H  
ATOM   1450  CA  PRO   103      26.203   2.537  10.690  1.00  0.00           C  
ATOM   1451  HA  PRO   103      26.301   1.503  10.359  1.00  0.00           H  
ATOM   1452  C   PRO   103      25.436   2.465  11.994  1.00  0.00           C  
ATOM   1453  O   PRO   103      24.885   3.496  12.549  1.00  0.00           O  
ATOM   1454  N   GLY   104      25.139   1.244  12.526  1.00  0.00           N  
ATOM   1455  H   GLY   104      25.416   0.383  12.077  1.00  0.00           H  
ATOM   1456  CA  GLY   104      24.435   1.021  13.739  1.00  0.00           C  
ATOM   1457  HA2 GLY   104      24.887   0.214  14.316  1.00  0.00           H  
ATOM   1458  HA3 GLY   104      24.440   1.939  14.326  1.00  0.00           H  
ATOM   1459  C   GLY   104      22.976   0.610  13.525  1.00  0.00           C  
ATOM   1460  O   GLY   104      22.544  -0.318  14.241  1.00  0.00           O  
ATOM   1461  N   GLU   105      22.293   1.215  12.552  1.00  0.00           N  
ATOM   1462  H   GLU   105      22.867   1.826  11.989  1.00  0.00           H  
ATOM   1463  CA  GLU   105      21.005   0.743  12.028  1.00  0.00           C  
ATOM   1464  HA  GLU   105      20.615   0.251  12.919  1.00  0.00           H  
ATOM   1465  CB  GLU   105      20.119   2.034  11.757  1.00  0.00           C  
ATOM   1466  HB2 GLU   105      20.719   2.810  11.282  1.00  0.00           H  
ATOM   1467  HB3 GLU   105      19.268   1.771  11.129  1.00  0.00           H  
ATOM   1468  CG  GLU   105      19.621   2.573  13.160  1.00  0.00           C  
ATOM   1469  HG2 GLU   105      19.370   1.741  13.818  1.00  0.00           H  
ATOM   1470  HG3 GLU   105      18.686   3.126  13.072  1.00  0.00           H  
ATOM   1471  CD  GLU   105      20.649   3.363  13.934  1.00  0.00           C  
ATOM   1472  OE1 GLU   105      21.143   4.340  13.329  1.00  0.00           O  
ATOM   1473  OE2 GLU   105      20.891   2.965  15.074  1.00  0.00           O  
ATOM   1474  C   GLU   105      21.104  -0.457  11.089  1.00  0.00           C  
ATOM   1475  O   GLU   105      22.049  -0.504  10.324  1.00  0.00           O  
ATOM   1476  N   ASP   106      20.052  -1.363  11.122  1.00  0.00           N  
ATOM   1477  H   ASP   106      19.261  -1.117  11.701  1.00  0.00           H  
ATOM   1478  CA  ASP   106      19.767  -2.151   9.955  1.00  0.00           C  
ATOM   1479  HA  ASP   106      20.662  -2.732   9.736  1.00  0.00           H  
ATOM   1480  CB  ASP   106      18.640  -3.159  10.370  1.00  0.00           C  
ATOM   1481  HB2 ASP   106      17.854  -2.546  10.811  1.00  0.00           H  
ATOM   1482  HB3 ASP   106      18.130  -3.597   9.512  1.00  0.00           H  
ATOM   1483  CG  ASP   106      19.114  -4.361  11.190  1.00  0.00           C  
ATOM   1484  OD1 ASP   106      18.363  -4.749  12.077  1.00  0.00           O  
ATOM   1485  OD2 ASP   106      20.253  -4.874  10.862  1.00  0.00           O  
ATOM   1486  C   ASP   106      19.372  -1.386   8.689  1.00  0.00           C  
ATOM   1487  O   ASP   106      19.805  -1.627   7.566  1.00  0.00           O  
ATOM   1488  N   GLY   107      18.550  -0.294   8.923  1.00  0.00           N  
ATOM   1489  H   GLY   107      18.375  -0.053   9.888  1.00  0.00           H  
ATOM   1490  CA  GLY   107      17.985   0.550   7.852  1.00  0.00           C  
ATOM   1491  HA2 GLY   107      18.780   0.870   7.178  1.00  0.00           H  
ATOM   1492  HA3 GLY   107      17.462   1.382   8.323  1.00  0.00           H  
ATOM   1493  C   GLY   107      16.887  -0.124   7.031  1.00  0.00           C  
ATOM   1494  O   GLY   107      16.043  -0.942   7.510  1.00  0.00           O  
ATOM   1495  N   MET   108      16.737   0.174   5.712  1.00  0.00           N  
ATOM   1496  H   MET   108      17.463   0.679   5.224  1.00  0.00           H  
ATOM   1497  CA  MET   108      15.811  -0.594   4.851  1.00  0.00           C  
ATOM   1498  HA  MET   108      15.696  -1.615   5.212  1.00  0.00           H  
ATOM   1499  CB  MET   108      14.455   0.058   4.829  1.00  0.00           C  
ATOM   1500  HB2 MET   108      14.596   1.098   4.534  1.00  0.00           H  
ATOM   1501  HB3 MET   108      13.975  -0.307   3.922  1.00  0.00           H  
ATOM   1502  CG  MET   108      13.466  -0.063   6.020  1.00  0.00           C  
ATOM   1503  HG2 MET   108      13.851   0.265   6.986  1.00  0.00           H  
ATOM   1504  HG3 MET   108      13.346  -1.146   6.049  1.00  0.00           H  
ATOM   1505  SD  MET   108      11.942   0.773   5.550  1.00  0.00           S  
ATOM   1506  CE  MET   108      11.030   0.375   7.069  1.00  0.00           C  
ATOM   1507  HE1 MET   108      11.287  -0.634   7.391  1.00  0.00           H  
ATOM   1508  HE2 MET   108       9.951   0.484   6.962  1.00  0.00           H  
ATOM   1509  HE3 MET   108      11.387   1.049   7.847  1.00  0.00           H  
ATOM   1510  C   MET   108      16.437  -0.730   3.404  1.00  0.00           C  
ATOM   1511  O   MET   108      15.960  -0.056   2.489  1.00  0.00           O  
ATOM   1512  N   PRO   109      17.425  -1.609   3.134  1.00  0.00           N  
ATOM   1513  CD  PRO   109      17.824  -2.689   3.981  1.00  0.00           C  
ATOM   1514  HD2 PRO   109      18.378  -2.227   4.798  1.00  0.00           H  
ATOM   1515  HD3 PRO   109      16.954  -3.260   4.304  1.00  0.00           H  
ATOM   1516  CG  PRO   109      18.705  -3.567   3.154  1.00  0.00           C  
ATOM   1517  HG2 PRO   109      18.045  -4.256   2.629  1.00  0.00           H  
ATOM   1518  HG3 PRO   109      19.457  -4.102   3.734  1.00  0.00           H  
ATOM   1519  CB  PRO   109      19.241  -2.657   2.083  1.00  0.00           C  
ATOM   1520  HB2 PRO   109      20.215  -2.356   2.470  1.00  0.00           H  
ATOM   1521  HB3 PRO   109      19.410  -3.149   1.125  1.00  0.00           H  
ATOM   1522  CA  PRO   109      18.267  -1.554   1.923  1.00  0.00           C  
ATOM   1523  HA  PRO   109      18.849  -0.632   1.931  1.00  0.00           H  
ATOM   1524  C   PRO   109      17.543  -1.734   0.614  1.00  0.00           C  
ATOM   1525  O   PRO   109      17.955  -1.206  -0.398  1.00  0.00           O  
ATOM   1526  N   VAL   110      16.383  -2.371   0.607  1.00  0.00           N  
ATOM   1527  H   VAL   110      16.080  -2.628   1.536  1.00  0.00           H  
ATOM   1528  CA  VAL   110      15.400  -2.445  -0.519  1.00  0.00           C  
ATOM   1529  HA  VAL   110      15.901  -2.152  -1.442  1.00  0.00           H  
ATOM   1530  CB  VAL   110      15.004  -3.961  -0.833  1.00  0.00           C  
ATOM   1531  HB  VAL   110      14.321  -4.069  -1.676  1.00  0.00           H  
ATOM   1532  CG1 VAL   110      16.257  -4.836  -1.106  1.00  0.00           C  
ATOM   1533 HG11 VAL   110      16.835  -4.467  -1.953  1.00  0.00           H  
ATOM   1534 HG12 VAL   110      16.845  -4.921  -0.192  1.00  0.00           H  
ATOM   1535 HG13 VAL   110      15.809  -5.778  -1.421  1.00  0.00           H  
ATOM   1536  CG2 VAL   110      14.317  -4.560   0.419  1.00  0.00           C  
ATOM   1537 HG21 VAL   110      13.689  -3.930   1.048  1.00  0.00           H  
ATOM   1538 HG22 VAL   110      13.708  -5.406   0.100  1.00  0.00           H  
ATOM   1539 HG23 VAL   110      15.098  -4.943   1.075  1.00  0.00           H  
ATOM   1540  C   VAL   110      14.106  -1.670  -0.394  1.00  0.00           C  
ATOM   1541  O   VAL   110      13.089  -2.046  -0.959  1.00  0.00           O  
ATOM   1542  N   ALA   111      14.153  -0.509   0.283  1.00  0.00           N  
ATOM   1543  H   ALA   111      15.035  -0.216   0.678  1.00  0.00           H  
ATOM   1544  CA  ALA   111      13.068   0.505   0.229  1.00  0.00           C  
ATOM   1545  HA  ALA   111      12.154  -0.040   0.465  1.00  0.00           H  
ATOM   1546  CB  ALA   111      13.347   1.557   1.324  1.00  0.00           C  
ATOM   1547  HB1 ALA   111      12.471   2.196   1.442  1.00  0.00           H  
ATOM   1548  HB2 ALA   111      13.357   0.946   2.227  1.00  0.00           H  
ATOM   1549  HB3 ALA   111      14.273   2.119   1.209  1.00  0.00           H  
ATOM   1550  C   ALA   111      12.831   1.109  -1.163  1.00  0.00           C  
ATOM   1551  O   ALA   111      13.795   1.486  -1.856  1.00  0.00           O  
ATOM   1552  N   ALA   112      11.638   1.147  -1.638  1.00  0.00           N  
ATOM   1553  H   ALA   112      10.856   1.201  -1.001  1.00  0.00           H  
ATOM   1554  CA  ALA   112      11.236   1.483  -3.024  1.00  0.00           C  
ATOM   1555  HA  ALA   112      12.073   2.068  -3.404  1.00  0.00           H  
ATOM   1556  CB  ALA   112      11.166   0.236  -3.963  1.00  0.00           C  
ATOM   1557  HB1 ALA   112      11.894  -0.515  -3.656  1.00  0.00           H  
ATOM   1558  HB2 ALA   112      11.275   0.583  -4.991  1.00  0.00           H  
ATOM   1559  HB3 ALA   112      10.164  -0.166  -3.814  1.00  0.00           H  
ATOM   1560  C   ALA   112      10.030   2.369  -3.110  1.00  0.00           C  
ATOM   1561  O   ALA   112       9.136   2.393  -2.202  1.00  0.00           O  
ATOM   1562  N   MET   113       9.990   3.199  -4.176  1.00  0.00           N  
ATOM   1563  H   MET   113      10.696   3.019  -4.875  1.00  0.00           H  
ATOM   1564  CA  MET   113       8.884   4.170  -4.449  1.00  0.00           C  
ATOM   1565  HA  MET   113       8.027   4.129  -3.777  1.00  0.00           H  
ATOM   1566  CB  MET   113       9.498   5.575  -4.195  1.00  0.00           C  
ATOM   1567  HB2 MET   113      10.163   5.876  -5.005  1.00  0.00           H  
ATOM   1568  HB3 MET   113       8.638   6.241  -4.262  1.00  0.00           H  
ATOM   1569  CG  MET   113      10.176   5.783  -2.839  1.00  0.00           C  
ATOM   1570  HG2 MET   113      11.083   5.185  -2.927  1.00  0.00           H  
ATOM   1571  HG3 MET   113       9.609   5.219  -2.098  1.00  0.00           H  
ATOM   1572  SD  MET   113      10.468   7.444  -2.194  1.00  0.00           S  
ATOM   1573  CE  MET   113      11.703   7.897  -3.425  1.00  0.00           C  
ATOM   1574  HE1 MET   113      11.756   8.985  -3.440  1.00  0.00           H  
ATOM   1575  HE2 MET   113      12.739   7.609  -3.244  1.00  0.00           H  
ATOM   1576  HE3 MET   113      11.474   7.566  -4.438  1.00  0.00           H  
ATOM   1577  C   MET   113       8.426   4.121  -5.923  1.00  0.00           C  
ATOM   1578  O   MET   113       9.126   3.645  -6.775  1.00  0.00           O  
ATOM   1579  N   SER   114       7.310   4.775  -6.270  1.00  0.00           N  
ATOM   1580  H   SER   114       6.775   5.260  -5.565  1.00  0.00           H  
ATOM   1581  CA  SER   114       6.825   4.962  -7.594  1.00  0.00           C  
ATOM   1582  HA  SER   114       7.584   4.707  -8.334  1.00  0.00           H  
ATOM   1583  CB  SER   114       5.604   4.032  -7.795  1.00  0.00           C  
ATOM   1584  HB2 SER   114       4.804   4.271  -7.095  1.00  0.00           H  
ATOM   1585  HB3 SER   114       5.384   3.950  -8.860  1.00  0.00           H  
ATOM   1586  OG  SER   114       6.094   2.756  -7.474  1.00  0.00           O  
ATOM   1587  HG  SER   114       5.371   2.131  -7.562  1.00  0.00           H  
ATOM   1588  C   SER   114       6.221   6.413  -7.841  1.00  0.00           C  
ATOM   1589  O   SER   114       5.867   7.153  -6.910  1.00  0.00           O  
ATOM   1590  N   SER   115       6.116   6.877  -9.098  1.00  0.00           N  
ATOM   1591  H   SER   115       6.578   6.412  -9.867  1.00  0.00           H  
ATOM   1592  CA  SER   115       5.345   8.193  -9.502  1.00  0.00           C  
ATOM   1593  HA  SER   115       4.748   8.347  -8.603  1.00  0.00           H  
ATOM   1594  CB  SER   115       6.276   9.421  -9.730  1.00  0.00           C  
ATOM   1595  HB2 SER   115       7.172   9.086 -10.252  1.00  0.00           H  
ATOM   1596  HB3 SER   115       5.725  10.185 -10.277  1.00  0.00           H  
ATOM   1597  OG  SER   115       6.551   9.932  -8.437  1.00  0.00           O  
ATOM   1598  HG  SER   115       5.712  10.138  -8.017  1.00  0.00           H  
ATOM   1599  C   SER   115       4.448   7.951 -10.703  1.00  0.00           C  
ATOM   1600  O   SER   115       4.979   7.821 -11.761  1.00  0.00           O  
ATOM   1601  N   ASN   116       3.139   7.823 -10.501  1.00  0.00           N  
ATOM   1602  H   ASN   116       2.855   7.821  -9.532  1.00  0.00           H  
ATOM   1603  CA  ASN   116       2.211   7.626 -11.572  1.00  0.00           C  
ATOM   1604  HA  ASN   116       2.541   8.145 -12.472  1.00  0.00           H  
ATOM   1605  CB  ASN   116       2.216   6.181 -11.990  1.00  0.00           C  
ATOM   1606  HB2 ASN   116       1.494   6.055 -12.797  1.00  0.00           H  
ATOM   1607  HB3 ASN   116       3.212   6.015 -12.399  1.00  0.00           H  
ATOM   1608  CG  ASN   116       1.886   5.134 -10.915  1.00  0.00           C  
ATOM   1609  OD1 ASN   116       2.084   3.921 -11.066  1.00  0.00           O  
ATOM   1610  ND2 ASN   116       1.356   5.450  -9.755  1.00  0.00           N  
ATOM   1611 HD21 ASN   116       1.189   6.424  -9.547  1.00  0.00           H  
ATOM   1612 HD22 ASN   116       1.071   4.649  -9.210  1.00  0.00           H  
ATOM   1613  C   ASN   116       0.735   7.993 -11.253  1.00  0.00           C  
ATOM   1614  O   ASN   116       0.431   8.056 -10.076  1.00  0.00           O  
ATOM   1615  N   VAL   117      -0.121   8.302 -12.204  1.00  0.00           N  
ATOM   1616  H   VAL   117       0.219   8.497 -13.135  1.00  0.00           H  
ATOM   1617  CA  VAL   117      -1.569   8.464 -12.025  1.00  0.00           C  
ATOM   1618  HA  VAL   117      -1.678   9.236 -11.264  1.00  0.00           H  
ATOM   1619  CB  VAL   117      -2.247   9.038 -13.278  1.00  0.00           C  
ATOM   1620  HB  VAL   117      -1.905   8.376 -14.074  1.00  0.00           H  
ATOM   1621  CG1 VAL   117      -3.732   9.077 -13.289  1.00  0.00           C  
ATOM   1622 HG11 VAL   117      -4.185   8.093 -13.401  1.00  0.00           H  
ATOM   1623 HG12 VAL   117      -4.079   9.499 -12.346  1.00  0.00           H  
ATOM   1624 HG13 VAL   117      -4.107   9.597 -14.171  1.00  0.00           H  
ATOM   1625  CG2 VAL   117      -1.701  10.458 -13.527  1.00  0.00           C  
ATOM   1626 HG21 VAL   117      -0.627  10.416 -13.706  1.00  0.00           H  
ATOM   1627 HG22 VAL   117      -2.078  10.817 -14.484  1.00  0.00           H  
ATOM   1628 HG23 VAL   117      -2.012  11.067 -12.677  1.00  0.00           H  
ATOM   1629  C   VAL   117      -2.206   7.121 -11.502  1.00  0.00           C  
ATOM   1630  O   VAL   117      -2.290   6.104 -12.214  1.00  0.00           O  
ATOM   1631  N   GLY   118      -2.750   7.253 -10.286  1.00  0.00           N  
ATOM   1632  H   GLY   118      -2.750   8.147  -9.817  1.00  0.00           H  
ATOM   1633  CA  GLY   118      -3.352   6.145  -9.597  1.00  0.00           C  
ATOM   1634  HA2 GLY   118      -4.347   6.410  -9.239  1.00  0.00           H  
ATOM   1635  HA3 GLY   118      -3.414   5.302 -10.285  1.00  0.00           H  
ATOM   1636  C   GLY   118      -2.571   5.641  -8.479  1.00  0.00           C  
ATOM   1637  O   GLY   118      -2.848   4.571  -8.012  1.00  0.00           O  
ATOM   1638  N   GLY   119      -1.550   6.390  -8.015  1.00  0.00           N  
ATOM   1639  H   GLY   119      -1.253   7.170  -8.583  1.00  0.00           H  
ATOM   1640  CA  GLY   119      -0.567   6.007  -6.924  1.00  0.00           C  
ATOM   1641  HA2 GLY   119      -1.059   6.327  -6.006  1.00  0.00           H  
ATOM   1642  HA3 GLY   119       0.258   6.702  -7.077  1.00  0.00           H  
ATOM   1643  C   GLY   119      -0.026   4.595  -6.927  1.00  0.00           C  
ATOM   1644  O   GLY   119      -0.017   3.988  -7.984  1.00  0.00           O  
ATOM   1645  N   MET   120       0.480   4.040  -5.784  1.00  0.00           N  
ATOM   1646  H   MET   120       0.337   4.429  -4.863  1.00  0.00           H  
ATOM   1647  CA  MET   120       0.895   2.632  -5.805  1.00  0.00           C  
ATOM   1648  HA  MET   120       1.676   2.485  -6.551  1.00  0.00           H  
ATOM   1649  CB  MET   120       1.629   2.233  -4.534  1.00  0.00           C  
ATOM   1650  HB2 MET   120       1.710   1.161  -4.353  1.00  0.00           H  
ATOM   1651  HB3 MET   120       1.105   2.555  -3.634  1.00  0.00           H  
ATOM   1652  CG  MET   120       3.050   2.717  -4.462  1.00  0.00           C  
ATOM   1653  HG2 MET   120       3.609   2.240  -5.266  1.00  0.00           H  
ATOM   1654  HG3 MET   120       3.021   3.792  -4.642  1.00  0.00           H  
ATOM   1655  SD  MET   120       3.988   2.345  -2.976  1.00  0.00           S  
ATOM   1656  CE  MET   120       3.154   3.435  -1.712  1.00  0.00           C  
ATOM   1657  HE1 MET   120       3.544   3.342  -0.699  1.00  0.00           H  
ATOM   1658  HE2 MET   120       2.134   3.144  -1.460  1.00  0.00           H  
ATOM   1659  HE3 MET   120       3.102   4.412  -2.194  1.00  0.00           H  
ATOM   1660  C   MET   120      -0.231   1.699  -6.167  1.00  0.00           C  
ATOM   1661  O   MET   120       0.060   0.643  -6.755  1.00  0.00           O  
ATOM   1662  N   ALA   121      -1.501   2.028  -5.896  1.00  0.00           N  
ATOM   1663  H   ALA   121      -1.620   2.906  -5.412  1.00  0.00           H  
ATOM   1664  CA  ALA   121      -2.658   1.232  -6.355  1.00  0.00           C  
ATOM   1665  HA  ALA   121      -2.688   0.323  -5.754  1.00  0.00           H  
ATOM   1666  CB  ALA   121      -3.926   1.996  -6.025  1.00  0.00           C  
ATOM   1667  HB1 ALA   121      -4.851   1.420  -6.028  1.00  0.00           H  
ATOM   1668  HB2 ALA   121      -3.965   2.893  -6.643  1.00  0.00           H  
ATOM   1669  HB3 ALA   121      -3.921   2.322  -4.985  1.00  0.00           H  
ATOM   1670  C   ALA   121      -2.647   0.826  -7.794  1.00  0.00           C  
ATOM   1671  O   ALA   121      -3.088  -0.256  -8.131  1.00  0.00           O  
ATOM   1672  N   ALA   122      -1.981   1.624  -8.624  1.00  0.00           N  
ATOM   1673  H   ALA   122      -1.867   2.592  -8.356  1.00  0.00           H  
ATOM   1674  CA  ALA   122      -1.777   1.244 -10.092  1.00  0.00           C  
ATOM   1675  HA  ALA   122      -2.790   1.209 -10.491  1.00  0.00           H  
ATOM   1676  CB  ALA   122      -1.072   2.510 -10.781  1.00  0.00           C  
ATOM   1677  HB1 ALA   122      -1.742   3.366 -10.704  1.00  0.00           H  
ATOM   1678  HB2 ALA   122      -0.119   2.752 -10.310  1.00  0.00           H  
ATOM   1679  HB3 ALA   122      -1.007   2.388 -11.862  1.00  0.00           H  
ATOM   1680  C   ALA   122      -1.018  -0.102 -10.264  1.00  0.00           C  
ATOM   1681  O   ALA   122      -1.307  -0.804 -11.223  1.00  0.00           O  
ATOM   1682  N   HID   123      -0.201  -0.534  -9.353  1.00  0.00           N  
ATOM   1683  H   HID   123      -0.069   0.050  -8.540  1.00  0.00           H  
ATOM   1684  CA  HID   123       0.659  -1.746  -9.422  1.00  0.00           C  
ATOM   1685  HA  HID   123       0.335  -2.305 -10.299  1.00  0.00           H  
ATOM   1686  CB  HID   123       2.081  -1.364  -9.944  1.00  0.00           C  
ATOM   1687  HB2 HID   123       1.903  -1.052 -10.973  1.00  0.00           H  
ATOM   1688  HB3 HID   123       2.724  -2.244  -9.908  1.00  0.00           H  
ATOM   1689  CG  HID   123       2.703  -0.203  -9.234  1.00  0.00           C  
ATOM   1690  ND1 HID   123       2.459   1.142  -9.373  1.00  0.00           N  
ATOM   1691  HD1 HID   123       1.686   1.496  -9.917  1.00  0.00           H  
ATOM   1692  CE1 HID   123       3.236   1.896  -8.641  1.00  0.00           C  
ATOM   1693  HE1 HID   123       3.192   2.975  -8.636  1.00  0.00           H  
ATOM   1694  NE2 HID   123       3.986   0.981  -7.913  1.00  0.00           N  
ATOM   1695  CD2 HID   123       3.683  -0.348  -8.315  1.00  0.00           C  
ATOM   1696  HD2 HID   123       4.017  -1.302  -7.935  1.00  0.00           H  
ATOM   1697  C   HID   123       0.625  -2.704  -8.194  1.00  0.00           C  
ATOM   1698  O   HID   123       1.286  -3.709  -8.091  1.00  0.00           O  
ATOM   1699  N   TRP   124      -0.212  -2.422  -7.209  1.00  0.00           N  
ATOM   1700  H   TRP   124      -0.820  -1.624  -7.329  1.00  0.00           H  
ATOM   1701  CA  TRP   124      -0.406  -3.160  -5.963  1.00  0.00           C  
ATOM   1702  HA  TRP   124       0.613  -3.349  -5.624  1.00  0.00           H  
ATOM   1703  CB  TRP   124      -1.232  -2.326  -5.031  1.00  0.00           C  
ATOM   1704  HB2 TRP   124      -1.182  -2.730  -4.020  1.00  0.00           H  
ATOM   1705  HB3 TRP   124      -0.815  -1.322  -4.952  1.00  0.00           H  
ATOM   1706  CG  TRP   124      -2.700  -2.204  -5.238  1.00  0.00           C  
ATOM   1707  CD1 TRP   124      -3.493  -2.294  -6.338  1.00  0.00           C  
ATOM   1708  HD1 TRP   124      -3.045  -2.549  -7.287  1.00  0.00           H  
ATOM   1709  NE1 TRP   124      -4.827  -2.034  -6.037  1.00  0.00           N  
ATOM   1710  HE1 TRP   124      -5.542  -1.912  -6.740  1.00  0.00           H  
ATOM   1711  CE2 TRP   124      -4.934  -1.818  -4.678  1.00  0.00           C  
ATOM   1712  CZ2 TRP   124      -6.069  -1.504  -3.912  1.00  0.00           C  
ATOM   1713  HZ2 TRP   124      -7.049  -1.490  -4.365  1.00  0.00           H  
ATOM   1714  CH2 TRP   124      -6.017  -1.204  -2.549  1.00  0.00           C  
ATOM   1715  HH2 TRP   124      -6.920  -1.080  -1.970  1.00  0.00           H  
ATOM   1716  CZ3 TRP   124      -4.718  -1.379  -1.972  1.00  0.00           C  
ATOM   1717  HZ3 TRP   124      -4.712  -1.467  -0.896  1.00  0.00           H  
ATOM   1718  CE3 TRP   124      -3.587  -1.721  -2.702  1.00  0.00           C  
ATOM   1719  HE3 TRP   124      -2.633  -1.877  -2.221  1.00  0.00           H  
ATOM   1720  CD2 TRP   124      -3.588  -1.813  -4.132  1.00  0.00           C  
ATOM   1721  C   TRP   124      -1.186  -4.530  -6.163  1.00  0.00           C  
ATOM   1722  O   TRP   124      -2.041  -4.714  -7.018  1.00  0.00           O  
ATOM   1723  N   THR   125      -0.953  -5.501  -5.278  1.00  0.00           N  
ATOM   1724  H   THR   125      -0.340  -5.292  -4.503  1.00  0.00           H  
ATOM   1725  CA  THR   125      -1.725  -6.804  -5.238  1.00  0.00           C  
ATOM   1726  HA  THR   125      -1.802  -7.087  -6.288  1.00  0.00           H  
ATOM   1727  CB  THR   125      -0.908  -7.959  -4.557  1.00  0.00           C  
ATOM   1728  HB  THR   125      -1.613  -8.760  -4.333  1.00  0.00           H  
ATOM   1729  CG2 THR   125       0.097  -8.435  -5.620  1.00  0.00           C  
ATOM   1730 HG21 THR   125       0.559  -7.512  -5.972  1.00  0.00           H  
ATOM   1731 HG22 THR   125      -0.424  -9.036  -6.364  1.00  0.00           H  
ATOM   1732 HG23 THR   125       0.771  -9.089  -5.067  1.00  0.00           H  
ATOM   1733  OG1 THR   125      -0.111  -7.653  -3.422  1.00  0.00           O  
ATOM   1734  HG1 THR   125      -0.661  -7.115  -2.848  1.00  0.00           H  
ATOM   1735  C   THR   125      -3.182  -6.746  -4.714  1.00  0.00           C  
ATOM   1736  O   THR   125      -3.918  -7.774  -4.715  1.00  0.00           O  
ATOM   1737  N   ALA   126      -3.706  -5.622  -4.283  1.00  0.00           N  
ATOM   1738  H   ALA   126      -3.068  -4.862  -4.471  1.00  0.00           H  
ATOM   1739  CA  ALA   126      -5.045  -5.383  -3.780  1.00  0.00           C  
ATOM   1740  HA  ALA   126      -5.052  -4.353  -3.422  1.00  0.00           H  
ATOM   1741  CB  ALA   126      -5.989  -5.264  -4.981  1.00  0.00           C  
ATOM   1742  HB1 ALA   126      -7.032  -5.025  -4.774  1.00  0.00           H  
ATOM   1743  HB2 ALA   126      -5.605  -4.670  -5.810  1.00  0.00           H  
ATOM   1744  HB3 ALA   126      -5.933  -6.244  -5.453  1.00  0.00           H  
ATOM   1745  C   ALA   126      -5.556  -6.335  -2.693  1.00  0.00           C  
ATOM   1746  O   ALA   126      -6.777  -6.432  -2.545  1.00  0.00           O  
ATOM   1747  N   ALA   127      -4.689  -6.988  -1.921  1.00  0.00           N  
ATOM   1748  H   ALA   127      -3.693  -6.984  -2.091  1.00  0.00           H  
ATOM   1749  CA  ALA   127      -5.050  -7.726  -0.710  1.00  0.00           C  
ATOM   1750  HA  ALA   127      -5.867  -8.390  -0.992  1.00  0.00           H  
ATOM   1751  CB  ALA   127      -3.811  -8.520  -0.341  1.00  0.00           C  
ATOM   1752  HB1 ALA   127      -4.170  -9.448   0.103  1.00  0.00           H  
ATOM   1753  HB2 ALA   127      -3.465  -8.860  -1.318  1.00  0.00           H  
ATOM   1754  HB3 ALA   127      -3.047  -7.926   0.160  1.00  0.00           H  
ATOM   1755  C   ALA   127      -5.514  -6.824   0.481  1.00  0.00           C  
ATOM   1756  O   ALA   127      -4.757  -5.881   0.805  1.00  0.00           O  
ATOM   1757  N   CYS   128      -6.759  -7.017   0.983  1.00  0.00           N  
ATOM   1758  H   CYS   128      -7.400  -7.654   0.531  1.00  0.00           H  
ATOM   1759  CA  CYS   128      -7.393  -6.157   2.021  1.00  0.00           C  
ATOM   1760  HA  CYS   128      -6.610  -5.581   2.514  1.00  0.00           H  
ATOM   1761  CB  CYS   128      -8.490  -5.233   1.283  1.00  0.00           C  
ATOM   1762  HB2 CYS   128      -9.050  -4.593   1.965  1.00  0.00           H  
ATOM   1763  HB3 CYS   128      -9.307  -5.833   0.883  1.00  0.00           H  
ATOM   1764  SG  CYS   128      -7.825  -4.283  -0.134  1.00  0.00           S  
ATOM   1765  HG  CYS   128      -7.730  -5.396  -0.867  1.00  0.00           H  
ATOM   1766  C   CYS   128      -8.020  -6.914   3.164  1.00  0.00           C  
ATOM   1767  O   CYS   128      -9.221  -6.909   3.512  1.00  0.00           O  
ATOM   1768  N   PRO   129      -7.146  -7.574   3.960  1.00  0.00           N  
ATOM   1769  CD  PRO   129      -5.666  -7.662   3.798  1.00  0.00           C  
ATOM   1770  HD2 PRO   129      -5.476  -8.217   2.880  1.00  0.00           H  
ATOM   1771  HD3 PRO   129      -5.123  -6.726   3.664  1.00  0.00           H  
ATOM   1772  CG  PRO   129      -5.141  -8.429   4.997  1.00  0.00           C  
ATOM   1773  HG2 PRO   129      -4.746  -7.784   5.782  1.00  0.00           H  
ATOM   1774  HG3 PRO   129      -4.328  -9.108   4.738  1.00  0.00           H  
ATOM   1775  CB  PRO   129      -6.316  -9.179   5.572  1.00  0.00           C  
ATOM   1776  HB2 PRO   129      -6.364 -10.076   4.955  1.00  0.00           H  
ATOM   1777  HB3 PRO   129      -6.187  -9.464   6.617  1.00  0.00           H  
ATOM   1778  CA  PRO   129      -7.547  -8.273   5.245  1.00  0.00           C  
ATOM   1779  HA  PRO   129      -8.454  -8.857   5.090  1.00  0.00           H  
ATOM   1780  C   PRO   129      -7.855  -7.341   6.400  1.00  0.00           C  
ATOM   1781  O   PRO   129      -7.629  -6.171   6.287  1.00  0.00           O  
ATOM   1782  N   ARG   130      -8.406  -7.870   7.483  1.00  0.00           N  
ATOM   1783  H   ARG   130      -8.762  -8.810   7.385  1.00  0.00           H  
ATOM   1784  CA  ARG   130      -8.918  -7.056   8.618  1.00  0.00           C  
ATOM   1785  HA  ARG   130      -9.106  -6.058   8.222  1.00  0.00           H  
ATOM   1786  CB  ARG   130     -10.269  -7.557   9.077  1.00  0.00           C  
ATOM   1787  HB2 ARG   130     -10.074  -8.601   9.325  1.00  0.00           H  
ATOM   1788  HB3 ARG   130     -10.481  -7.126  10.055  1.00  0.00           H  
ATOM   1789  CG  ARG   130     -11.462  -7.480   8.135  1.00  0.00           C  
ATOM   1790  HG2 ARG   130     -11.285  -8.013   7.201  1.00  0.00           H  
ATOM   1791  HG3 ARG   130     -12.283  -7.971   8.657  1.00  0.00           H  
ATOM   1792  CD  ARG   130     -11.702  -5.983   7.653  1.00  0.00           C  
ATOM   1793  HD2 ARG   130     -11.859  -5.283   8.475  1.00  0.00           H  
ATOM   1794  HD3 ARG   130     -10.829  -5.497   7.216  1.00  0.00           H  
ATOM   1795  NE  ARG   130     -12.951  -5.812   6.833  1.00  0.00           N  
ATOM   1796  HE  ARG   130     -12.849  -5.980   5.842  1.00  0.00           H  
ATOM   1797  CZ  ARG   130     -14.136  -5.487   7.260  1.00  0.00           C  
ATOM   1798  NH1 ARG   130     -14.314  -5.198   8.560  1.00  0.00           N  
ATOM   1799 HH11 ARG   130     -13.427  -5.114   9.036  1.00  0.00           H  
ATOM   1800 HH12 ARG   130     -15.187  -5.037   9.042  1.00  0.00           H  
ATOM   1801  NH2 ARG   130     -15.104  -5.240   6.440  1.00  0.00           N  
ATOM   1802 HH21 ARG   130     -15.024  -5.366   5.441  1.00  0.00           H  
ATOM   1803 HH22 ARG   130     -16.019  -5.129   6.854  1.00  0.00           H  
ATOM   1804  C   ARG   130      -7.883  -6.916   9.762  1.00  0.00           C  
ATOM   1805  O   ARG   130      -7.190  -7.894   9.993  1.00  0.00           O  
ATOM   1806  N   PRO   131      -7.837  -5.813  10.505  1.00  0.00           N  
ATOM   1807  CD  PRO   131      -8.387  -4.509  10.122  1.00  0.00           C  
ATOM   1808  HD2 PRO   131      -7.691  -4.025   9.437  1.00  0.00           H  
ATOM   1809  HD3 PRO   131      -9.416  -4.525   9.762  1.00  0.00           H  
ATOM   1810  CG  PRO   131      -8.328  -3.687  11.328  1.00  0.00           C  
ATOM   1811  HG2 PRO   131      -9.103  -3.853  12.076  1.00  0.00           H  
ATOM   1812  HG3 PRO   131      -8.159  -2.624  11.155  1.00  0.00           H  
ATOM   1813  CB  PRO   131      -7.032  -4.156  12.014  1.00  0.00           C  
ATOM   1814  HB2 PRO   131      -6.230  -3.571  11.564  1.00  0.00           H  
ATOM   1815  HB3 PRO   131      -6.963  -3.942  13.081  1.00  0.00           H  
ATOM   1816  CA  PRO   131      -7.010  -5.678  11.712  1.00  0.00           C  
ATOM   1817  HA  PRO   131      -6.008  -5.997  11.426  1.00  0.00           H  
ATOM   1818  C   PRO   131      -7.570  -6.398  12.977  1.00  0.00           C  
ATOM   1819  O   PRO   131      -8.741  -6.201  13.417  1.00  0.00           O  
ATOM   1820  N   GLY   132      -6.838  -7.302  13.616  1.00  0.00           N  
ATOM   1821  H   GLY   132      -5.864  -7.292  13.347  1.00  0.00           H  
ATOM   1822  CA  GLY   132      -7.209  -8.129  14.778  1.00  0.00           C  
ATOM   1823  HA2 GLY   132      -8.229  -7.806  14.985  1.00  0.00           H  
ATOM   1824  HA3 GLY   132      -7.214  -9.204  14.599  1.00  0.00           H  
ATOM   1825  C   GLY   132      -6.283  -7.899  15.945  1.00  0.00           C  
ATOM   1826  O   GLY   132      -5.061  -7.525  15.800  1.00  0.00           O  
ATOM   1827  N   GLY   133      -6.928  -8.117  17.104  1.00  0.00           N  
ATOM   1828  H   GLY   133      -7.929  -8.254  17.130  1.00  0.00           H  
ATOM   1829  CA  GLY   133      -6.209  -7.864  18.300  1.00  0.00           C  
ATOM   1830  HA2 GLY   133      -5.380  -8.570  18.344  1.00  0.00           H  
ATOM   1831  HA3 GLY   133      -6.890  -8.011  19.137  1.00  0.00           H  
ATOM   1832  C   GLY   133      -5.678  -6.460  18.292  1.00  0.00           C  
ATOM   1833  O   GLY   133      -6.370  -5.504  17.889  1.00  0.00           O  
ATOM   1834  N   LYS   134      -4.382  -6.272  18.612  1.00  0.00           N  
ATOM   1835  H   LYS   134      -3.866  -7.093  18.892  1.00  0.00           H  
ATOM   1836  CA  LYS   134      -3.771  -4.874  18.670  1.00  0.00           C  
ATOM   1837  HA  LYS   134      -4.431  -4.249  19.272  1.00  0.00           H  
ATOM   1838  CB  LYS   134      -2.395  -5.032  19.277  1.00  0.00           C  
ATOM   1839  HB2 LYS   134      -1.915  -5.882  18.792  1.00  0.00           H  
ATOM   1840  HB3 LYS   134      -1.731  -4.204  19.029  1.00  0.00           H  
ATOM   1841  CG  LYS   134      -2.362  -5.288  20.807  1.00  0.00           C  
ATOM   1842  HG2 LYS   134      -2.739  -4.430  21.365  1.00  0.00           H  
ATOM   1843  HG3 LYS   134      -2.925  -6.198  21.014  1.00  0.00           H  
ATOM   1844  CD  LYS   134      -0.924  -5.447  21.278  1.00  0.00           C  
ATOM   1845  HD2 LYS   134      -0.845  -5.024  22.280  1.00  0.00           H  
ATOM   1846  HD3 LYS   134      -0.222  -4.969  20.595  1.00  0.00           H  
ATOM   1847  CE  LYS   134      -0.641  -6.944  21.352  1.00  0.00           C  
ATOM   1848  HE2 LYS   134      -1.415  -7.448  21.932  1.00  0.00           H  
ATOM   1849  HE3 LYS   134      -0.777  -7.349  20.350  1.00  0.00           H  
ATOM   1850  NZ  LYS   134       0.738  -7.245  21.845  1.00  0.00           N  
ATOM   1851  HZ1 LYS   134       0.656  -8.143  22.299  1.00  0.00           H  
ATOM   1852  HZ2 LYS   134       1.482  -7.226  21.163  1.00  0.00           H  
ATOM   1853  HZ3 LYS   134       1.021  -6.534  22.505  1.00  0.00           H  
ATOM   1854  C   LYS   134      -3.634  -4.073  17.411  1.00  0.00           C  
ATOM   1855  O   LYS   134      -3.153  -2.973  17.466  1.00  0.00           O  
ATOM   1856  N   GLU   135      -4.108  -4.603  16.289  1.00  0.00           N  
ATOM   1857  H   GLU   135      -4.598  -5.482  16.202  1.00  0.00           H  
ATOM   1858  CA  GLU   135      -4.105  -3.861  15.047  1.00  0.00           C  
ATOM   1859  HA  GLU   135      -3.154  -3.348  14.903  1.00  0.00           H  
ATOM   1860  CB  GLU   135      -4.193  -4.751  13.822  1.00  0.00           C  
ATOM   1861  HB2 GLU   135      -4.146  -4.165  12.904  1.00  0.00           H  
ATOM   1862  HB3 GLU   135      -5.109  -5.336  13.898  1.00  0.00           H  
ATOM   1863  CG  GLU   135      -3.030  -5.747  13.709  1.00  0.00           C  
ATOM   1864  HG2 GLU   135      -2.148  -5.106  13.693  1.00  0.00           H  
ATOM   1865  HG3 GLU   135      -3.040  -6.324  14.634  1.00  0.00           H  
ATOM   1866  CD  GLU   135      -3.138  -6.664  12.552  1.00  0.00           C  
ATOM   1867  OE1 GLU   135      -4.256  -7.118  12.223  1.00  0.00           O  
ATOM   1868  OE2 GLU   135      -2.106  -6.884  11.826  1.00  0.00           O  
ATOM   1869  C   GLU   135      -5.248  -2.721  15.070  1.00  0.00           C  
ATOM   1870  O   GLU   135      -5.127  -1.758  14.374  1.00  0.00           O  
ATOM   1871  N   ARG   136      -6.218  -2.868  15.953  1.00  0.00           N  
ATOM   1872  H   ARG   136      -6.300  -3.650  16.587  1.00  0.00           H  
ATOM   1873  CA  ARG   136      -7.310  -1.946  16.105  1.00  0.00           C  
ATOM   1874  HA  ARG   136      -7.684  -1.599  15.142  1.00  0.00           H  
ATOM   1875  CB  ARG   136      -8.465  -2.749  16.645  1.00  0.00           C  
ATOM   1876  HB2 ARG   136      -9.357  -2.125  16.704  1.00  0.00           H  
ATOM   1877  HB3 ARG   136      -8.297  -3.148  17.646  1.00  0.00           H  
ATOM   1878  CG  ARG   136      -8.788  -3.878  15.703  1.00  0.00           C  
ATOM   1879  HG2 ARG   136      -8.865  -3.598  14.652  1.00  0.00           H  
ATOM   1880  HG3 ARG   136      -7.945  -4.566  15.777  1.00  0.00           H  
ATOM   1881  CD  ARG   136     -10.067  -4.644  16.022  1.00  0.00           C  
ATOM   1882  HD2 ARG   136      -9.954  -5.580  15.475  1.00  0.00           H  
ATOM   1883  HD3 ARG   136     -10.126  -4.810  17.098  1.00  0.00           H  
ATOM   1884  NE  ARG   136     -11.292  -3.970  15.573  1.00  0.00           N  
ATOM   1885  HE  ARG   136     -11.823  -3.538  16.316  1.00  0.00           H  
ATOM   1886  CZ  ARG   136     -11.835  -4.173  14.338  1.00  0.00           C  
ATOM   1887  NH1 ARG   136     -11.251  -4.850  13.392  1.00  0.00           N  
ATOM   1888 HH11 ARG   136     -10.396  -5.379  13.486  1.00  0.00           H  
ATOM   1889 HH12 ARG   136     -11.772  -4.993  12.538  1.00  0.00           H  
ATOM   1890  NH2 ARG   136     -13.024  -3.758  14.113  1.00  0.00           N  
ATOM   1891 HH21 ARG   136     -13.531  -3.261  14.832  1.00  0.00           H  
ATOM   1892 HH22 ARG   136     -13.484  -4.084  13.275  1.00  0.00           H  
ATOM   1893  C   ARG   136      -7.053  -0.696  16.969  1.00  0.00           C  
ATOM   1894  O   ARG   136      -6.834  -0.806  18.211  1.00  0.00           O  
ATOM   1895  N   ILE   137      -7.109   0.431  16.290  1.00  0.00           N  
ATOM   1896  H   ILE   137      -7.295   0.451  15.298  1.00  0.00           H  
ATOM   1897  CA  ILE   137      -6.767   1.756  16.935  1.00  0.00           C  
ATOM   1898  HA  ILE   137      -5.772   1.656  17.367  1.00  0.00           H  
ATOM   1899  CB  ILE   137      -6.782   2.927  15.970  1.00  0.00           C  
ATOM   1900  HB  ILE   137      -7.737   2.955  15.445  1.00  0.00           H  
ATOM   1901  CG2 ILE   137      -6.552   4.279  16.664  1.00  0.00           C  
ATOM   1902 HG21 ILE   137      -6.322   5.058  15.937  1.00  0.00           H  
ATOM   1903 HG22 ILE   137      -5.726   4.149  17.364  1.00  0.00           H  
ATOM   1904 HG23 ILE   137      -7.455   4.635  17.160  1.00  0.00           H  
ATOM   1905  CG1 ILE   137      -5.588   2.864  14.900  1.00  0.00           C  
ATOM   1906 HG12 ILE   137      -5.499   3.887  14.533  1.00  0.00           H  
ATOM   1907 HG13 ILE   137      -4.674   2.472  15.347  1.00  0.00           H  
ATOM   1908  CD1 ILE   137      -5.836   1.905  13.731  1.00  0.00           C  
ATOM   1909 HD11 ILE   137      -5.361   2.438  12.907  1.00  0.00           H  
ATOM   1910 HD12 ILE   137      -5.407   0.927  13.949  1.00  0.00           H  
ATOM   1911 HD13 ILE   137      -6.918   1.855  13.608  1.00  0.00           H  
ATOM   1912  C   ILE   137      -7.761   1.995  18.026  1.00  0.00           C  
ATOM   1913  O   ILE   137      -8.983   2.200  17.733  1.00  0.00           O  
ATOM   1914  N   PRO   138      -7.310   1.969  19.336  1.00  0.00           N  
ATOM   1915  CD  PRO   138      -5.943   1.745  19.794  1.00  0.00           C  
ATOM   1916  HD2 PRO   138      -5.650   0.740  19.489  1.00  0.00           H  
ATOM   1917  HD3 PRO   138      -5.197   2.422  19.379  1.00  0.00           H  
ATOM   1918  CG  PRO   138      -6.037   1.808  21.264  1.00  0.00           C  
ATOM   1919  HG2 PRO   138      -6.074   2.862  21.541  1.00  0.00           H  
ATOM   1920  HG3 PRO   138      -5.312   1.159  21.755  1.00  0.00           H  
ATOM   1921  CB  PRO   138      -7.471   1.248  21.481  1.00  0.00           C  
ATOM   1922  HB2 PRO   138      -7.376   0.165  21.401  1.00  0.00           H  
ATOM   1923  HB3 PRO   138      -7.943   1.628  22.387  1.00  0.00           H  
ATOM   1924  CA  PRO   138      -8.272   1.893  20.391  1.00  0.00           C  
ATOM   1925  HA  PRO   138      -8.991   1.138  20.074  1.00  0.00           H  
ATOM   1926  C   PRO   138      -9.143   3.105  20.673  1.00  0.00           C  
ATOM   1927  O   PRO   138     -10.116   2.917  21.401  1.00  0.00           O  
ATOM   1928  N   PHE   139      -8.892   4.247  19.970  1.00  0.00           N  
ATOM   1929  H   PHE   139      -8.118   4.213  19.322  1.00  0.00           H  
ATOM   1930  CA  PHE   139      -9.644   5.478  20.155  1.00  0.00           C  
ATOM   1931  HA  PHE   139     -10.230   5.370  21.068  1.00  0.00           H  
ATOM   1932  CB  PHE   139      -8.674   6.631  20.480  1.00  0.00           C  
ATOM   1933  HB2 PHE   139      -8.304   6.402  21.479  1.00  0.00           H  
ATOM   1934  HB3 PHE   139      -9.362   7.466  20.612  1.00  0.00           H  
ATOM   1935  CG  PHE   139      -7.555   6.797  19.504  1.00  0.00           C  
ATOM   1936  CD1 PHE   139      -6.321   6.206  19.714  1.00  0.00           C  
ATOM   1937  HD1 PHE   139      -6.200   5.655  20.635  1.00  0.00           H  
ATOM   1938  CE1 PHE   139      -5.235   6.318  18.799  1.00  0.00           C  
ATOM   1939  HE1 PHE   139      -4.277   5.826  18.878  1.00  0.00           H  
ATOM   1940  CZ  PHE   139      -5.419   7.178  17.759  1.00  0.00           C  
ATOM   1941  HZ  PHE   139      -4.600   7.415  17.096  1.00  0.00           H  
ATOM   1942  CE2 PHE   139      -6.630   7.777  17.472  1.00  0.00           C  
ATOM   1943  HE2 PHE   139      -6.754   8.361  16.571  1.00  0.00           H  
ATOM   1944  CD2 PHE   139      -7.673   7.681  18.404  1.00  0.00           C  
ATOM   1945  HD2 PHE   139      -8.603   8.215  18.279  1.00  0.00           H  
ATOM   1946  C   PHE   139     -10.649   5.759  19.044  1.00  0.00           C  
ATOM   1947  O   PHE   139     -11.280   6.791  19.120  1.00  0.00           O  
ATOM   1948  N   LEU   140     -10.854   4.778  18.213  1.00  0.00           N  
ATOM   1949  H   LEU   140     -10.238   3.984  18.115  1.00  0.00           H  
ATOM   1950  CA  LEU   140     -11.845   4.945  17.114  1.00  0.00           C  
ATOM   1951  HA  LEU   140     -12.375   5.896  17.178  1.00  0.00           H  
ATOM   1952  CB  LEU   140     -11.224   4.818  15.752  1.00  0.00           C  
ATOM   1953  HB2 LEU   140     -11.945   4.733  14.939  1.00  0.00           H  
ATOM   1954  HB3 LEU   140     -10.528   3.980  15.723  1.00  0.00           H  
ATOM   1955  CG  LEU   140     -10.338   5.991  15.371  1.00  0.00           C  
ATOM   1956  HG  LEU   140      -9.672   6.188  16.210  1.00  0.00           H  
ATOM   1957  CD1 LEU   140      -9.463   5.713  14.167  1.00  0.00           C  
ATOM   1958 HD11 LEU   140      -8.931   4.789  14.393  1.00  0.00           H  
ATOM   1959 HD12 LEU   140     -10.108   5.535  13.307  1.00  0.00           H  
ATOM   1960 HD13 LEU   140      -8.665   6.444  14.041  1.00  0.00           H  
ATOM   1961  CD2 LEU   140     -11.130   7.264  14.980  1.00  0.00           C  
ATOM   1962 HD21 LEU   140     -11.607   7.679  15.868  1.00  0.00           H  
ATOM   1963 HD22 LEU   140     -10.384   7.953  14.584  1.00  0.00           H  
ATOM   1964 HD23 LEU   140     -11.843   6.951  14.217  1.00  0.00           H  
ATOM   1965  C   LEU   140     -13.015   3.960  17.341  1.00  0.00           C  
ATOM   1966  O   LEU   140     -13.024   2.944  16.656  1.00  0.00           O  
ATOM   1967  N   PRO   141     -13.908   4.203  18.270  1.00  0.00           N  
ATOM   1968  CD  PRO   141     -14.180   5.428  19.005  1.00  0.00           C  
ATOM   1969  HD2 PRO   141     -14.066   6.286  18.341  1.00  0.00           H  
ATOM   1970  HD3 PRO   141     -13.492   5.602  19.833  1.00  0.00           H  
ATOM   1971  CG  PRO   141     -15.630   5.374  19.528  1.00  0.00           C  
ATOM   1972  HG2 PRO   141     -15.602   5.869  20.498  1.00  0.00           H  
ATOM   1973  HG3 PRO   141     -16.356   5.745  18.806  1.00  0.00           H  
ATOM   1974  CB  PRO   141     -15.954   3.835  19.628  1.00  0.00           C  
ATOM   1975  HB2 PRO   141     -17.025   3.652  19.535  1.00  0.00           H  
ATOM   1976  HB3 PRO   141     -15.552   3.366  20.526  1.00  0.00           H  
ATOM   1977  CA  PRO   141     -15.048   3.297  18.489  1.00  0.00           C  
ATOM   1978  HA  PRO   141     -14.673   2.356  18.890  1.00  0.00           H  
ATOM   1979  C   PRO   141     -15.838   2.950  17.123  1.00  0.00           C  
ATOM   1980  O   PRO   141     -16.400   1.891  16.977  1.00  0.00           O  
ATOM   1981  N   ASP   142     -15.823   3.915  16.194  1.00  0.00           N  
ATOM   1982  H   ASP   142     -15.497   4.830  16.471  1.00  0.00           H  
ATOM   1983  CA  ASP   142     -16.369   3.827  14.837  1.00  0.00           C  
ATOM   1984  HA  ASP   142     -17.344   3.365  14.991  1.00  0.00           H  
ATOM   1985  CB  ASP   142     -16.644   5.273  14.392  1.00  0.00           C  
ATOM   1986  HB2 ASP   142     -16.788   5.261  13.312  1.00  0.00           H  
ATOM   1987  HB3 ASP   142     -17.618   5.501  14.826  1.00  0.00           H  
ATOM   1988  CG  ASP   142     -15.647   6.421  14.717  1.00  0.00           C  
ATOM   1989  OD1 ASP   142     -15.190   7.191  13.859  1.00  0.00           O  
ATOM   1990  OD2 ASP   142     -15.295   6.645  15.905  1.00  0.00           O  
ATOM   1991  C   ASP   142     -15.493   3.012  13.833  1.00  0.00           C  
ATOM   1992  O   ASP   142     -15.914   2.985  12.617  1.00  0.00           O  
ATOM   1993  N   LEU   143     -14.257   2.440  14.245  1.00  0.00           N  
ATOM   1994  H   LEU   143     -14.090   2.195  15.211  1.00  0.00           H  
ATOM   1995  CA  LEU   143     -13.378   1.859  13.212  1.00  0.00           C  
ATOM   1996  HA  LEU   143     -13.048   2.641  12.528  1.00  0.00           H  
ATOM   1997  CB  LEU   143     -12.006   1.262  13.772  1.00  0.00           C  
ATOM   1998  HB2 LEU   143     -12.362   0.503  14.468  1.00  0.00           H  
ATOM   1999  HB3 LEU   143     -11.558   2.024  14.409  1.00  0.00           H  
ATOM   2000  CG  LEU   143     -10.954   0.685  12.724  1.00  0.00           C  
ATOM   2001  HG  LEU   143     -11.413  -0.146  12.189  1.00  0.00           H  
ATOM   2002  CD1 LEU   143     -10.594   1.677  11.653  1.00  0.00           C  
ATOM   2003 HD11 LEU   143     -11.456   1.986  11.062  1.00  0.00           H  
ATOM   2004 HD12 LEU   143     -10.171   2.566  12.120  1.00  0.00           H  
ATOM   2005 HD13 LEU   143      -9.875   1.239  10.960  1.00  0.00           H  
ATOM   2006  CD2 LEU   143      -9.795   0.105  13.486  1.00  0.00           C  
ATOM   2007 HD21 LEU   143     -10.051  -0.705  14.168  1.00  0.00           H  
ATOM   2008 HD22 LEU   143      -9.397   0.913  14.099  1.00  0.00           H  
ATOM   2009 HD23 LEU   143      -9.066  -0.263  12.764  1.00  0.00           H  
ATOM   2010  C   LEU   143     -14.030   0.795  12.329  1.00  0.00           C  
ATOM   2011  O   LEU   143     -13.763   0.832  11.104  1.00  0.00           O  
ATOM   2012  N   GLU   144     -14.864  -0.129  12.834  1.00  0.00           N  
ATOM   2013  H   GLU   144     -15.205  -0.022  13.779  1.00  0.00           H  
ATOM   2014  CA  GLU   144     -15.462  -1.193  11.969  1.00  0.00           C  
ATOM   2015  HA  GLU   144     -14.704  -1.752  11.420  1.00  0.00           H  
ATOM   2016  CB  GLU   144     -16.118  -2.194  12.959  1.00  0.00           C  
ATOM   2017  HB2 GLU   144     -15.341  -2.573  13.622  1.00  0.00           H  
ATOM   2018  HB3 GLU   144     -16.828  -1.640  13.574  1.00  0.00           H  
ATOM   2019  CG  GLU   144     -16.791  -3.344  12.277  1.00  0.00           C  
ATOM   2020  HG2 GLU   144     -17.236  -3.932  13.081  1.00  0.00           H  
ATOM   2021  HG3 GLU   144     -17.640  -3.004  11.685  1.00  0.00           H  
ATOM   2022  CD  GLU   144     -15.820  -4.262  11.492  1.00  0.00           C  
ATOM   2023  OE1 GLU   144     -14.760  -4.610  11.995  1.00  0.00           O  
ATOM   2024  OE2 GLU   144     -16.068  -4.625  10.369  1.00  0.00           O  
ATOM   2025  C   GLU   144     -16.566  -0.535  11.027  1.00  0.00           C  
ATOM   2026  O   GLU   144     -16.690  -0.893   9.834  1.00  0.00           O  
ATOM   2027  N   GLU   145     -17.351   0.336  11.544  1.00  0.00           N  
ATOM   2028  H   GLU   145     -17.236   0.476  12.538  1.00  0.00           H  
ATOM   2029  CA  GLU   145     -18.215   1.140  10.680  1.00  0.00           C  
ATOM   2030  HA  GLU   145     -19.026   0.486  10.357  1.00  0.00           H  
ATOM   2031  CB  GLU   145     -18.881   2.274  11.456  1.00  0.00           C  
ATOM   2032  HB2 GLU   145     -18.120   3.053  11.453  1.00  0.00           H  
ATOM   2033  HB3 GLU   145     -19.095   1.967  12.480  1.00  0.00           H  
ATOM   2034  CG  GLU   145     -20.030   3.013  10.855  1.00  0.00           C  
ATOM   2035  HG2 GLU   145     -20.339   3.876  11.446  1.00  0.00           H  
ATOM   2036  HG3 GLU   145     -19.827   3.367   9.844  1.00  0.00           H  
ATOM   2037  CD  GLU   145     -21.365   2.186  10.896  1.00  0.00           C  
ATOM   2038  OE1 GLU   145     -22.423   2.859  11.174  1.00  0.00           O  
ATOM   2039  OE2 GLU   145     -21.315   0.919  10.684  1.00  0.00           O  
ATOM   2040  C   GLU   145     -17.446   1.760   9.512  1.00  0.00           C  
ATOM   2041  O   GLU   145     -18.059   1.887   8.494  1.00  0.00           O  
ATOM   2042  N   LEU   146     -16.230   2.108   9.742  1.00  0.00           N  
ATOM   2043  H   LEU   146     -15.818   2.055  10.663  1.00  0.00           H  
ATOM   2044  CA  LEU   146     -15.413   2.706   8.649  1.00  0.00           C  
ATOM   2045  HA  LEU   146     -16.125   3.187   7.979  1.00  0.00           H  
ATOM   2046  CB  LEU   146     -14.322   3.668   9.301  1.00  0.00           C  
ATOM   2047  HB2 LEU   146     -13.568   3.966   8.573  1.00  0.00           H  
ATOM   2048  HB3 LEU   146     -13.780   3.157  10.097  1.00  0.00           H  
ATOM   2049  CG  LEU   146     -14.812   4.958  10.010  1.00  0.00           C  
ATOM   2050  HG  LEU   146     -15.718   4.705  10.560  1.00  0.00           H  
ATOM   2051  CD1 LEU   146     -13.683   5.476  10.890  1.00  0.00           C  
ATOM   2052 HD11 LEU   146     -13.990   6.404  11.371  1.00  0.00           H  
ATOM   2053 HD12 LEU   146     -12.801   5.606  10.262  1.00  0.00           H  
ATOM   2054 HD13 LEU   146     -13.548   4.740  11.684  1.00  0.00           H  
ATOM   2055  CD2 LEU   146     -15.124   6.034   8.932  1.00  0.00           C  
ATOM   2056 HD21 LEU   146     -15.592   5.629   8.034  1.00  0.00           H  
ATOM   2057 HD22 LEU   146     -15.659   6.815   9.473  1.00  0.00           H  
ATOM   2058 HD23 LEU   146     -14.162   6.395   8.568  1.00  0.00           H  
ATOM   2059  C   LEU   146     -14.754   1.685   7.766  1.00  0.00           C  
ATOM   2060  O   LEU   146     -14.499   1.991   6.592  1.00  0.00           O  
ATOM   2061  N   LEU   147     -14.447   0.501   8.285  1.00  0.00           N  
ATOM   2062  H   LEU   147     -14.688   0.323   9.250  1.00  0.00           H  
ATOM   2063  CA  LEU   147     -13.843  -0.573   7.609  1.00  0.00           C  
ATOM   2064  HA  LEU   147     -12.962  -0.178   7.103  1.00  0.00           H  
ATOM   2065  CB  LEU   147     -13.312  -1.642   8.592  1.00  0.00           C  
ATOM   2066  HB2 LEU   147     -14.155  -1.763   9.272  1.00  0.00           H  
ATOM   2067  HB3 LEU   147     -13.217  -2.640   8.166  1.00  0.00           H  
ATOM   2068  CG  LEU   147     -12.075  -1.377   9.325  1.00  0.00           C  
ATOM   2069  HG  LEU   147     -12.074  -0.347   9.681  1.00  0.00           H  
ATOM   2070  CD1 LEU   147     -11.904  -2.456  10.465  1.00  0.00           C  
ATOM   2071 HD11 LEU   147     -11.198  -2.098  11.214  1.00  0.00           H  
ATOM   2072 HD12 LEU   147     -12.837  -2.667  10.988  1.00  0.00           H  
ATOM   2073 HD13 LEU   147     -11.564  -3.437  10.135  1.00  0.00           H  
ATOM   2074  CD2 LEU   147     -10.772  -1.338   8.422  1.00  0.00           C  
ATOM   2075 HD21 LEU   147     -10.898  -0.659   7.579  1.00  0.00           H  
ATOM   2076 HD22 LEU   147      -9.880  -1.066   8.986  1.00  0.00           H  
ATOM   2077 HD23 LEU   147     -10.620  -2.256   7.853  1.00  0.00           H  
ATOM   2078  C   LEU   147     -14.790  -1.160   6.650  1.00  0.00           C  
ATOM   2079  O   LEU   147     -14.422  -1.595   5.571  1.00  0.00           O  
ATOM   2080  N   ASN   148     -16.126  -1.108   6.865  1.00  0.00           N  
ATOM   2081  H   ASN   148     -16.502  -0.718   7.718  1.00  0.00           H  
ATOM   2082  CA  ASN   148     -17.114  -1.648   5.957  1.00  0.00           C  
ATOM   2083  HA  ASN   148     -16.669  -2.504   5.450  1.00  0.00           H  
ATOM   2084  CB  ASN   148     -18.325  -2.022   6.805  1.00  0.00           C  
ATOM   2085  HB2 ASN   148     -18.594  -1.165   7.423  1.00  0.00           H  
ATOM   2086  HB3 ASN   148     -19.108  -2.324   6.110  1.00  0.00           H  
ATOM   2087  CG  ASN   148     -18.054  -3.246   7.690  1.00  0.00           C  
ATOM   2088  OD1 ASN   148     -17.788  -4.358   7.187  1.00  0.00           O  
ATOM   2089  ND2 ASN   148     -18.077  -3.062   9.026  1.00  0.00           N  
ATOM   2090 HD21 ASN   148     -18.028  -2.117   9.379  1.00  0.00           H  
ATOM   2091 HD22 ASN   148     -17.810  -3.770   9.694  1.00  0.00           H  
ATOM   2092  C   ASN   148     -17.387  -0.578   4.882  1.00  0.00           C  
ATOM   2093  O   ASN   148     -17.913  -0.907   3.787  1.00  0.00           O  
ATOM   2094  N   ASP   149     -17.089   0.693   5.188  1.00  0.00           N  
ATOM   2095  H   ASP   149     -16.661   0.796   6.097  1.00  0.00           H  
ATOM   2096  CA  ASP   149     -17.112   1.764   4.176  1.00  0.00           C  
ATOM   2097  HA  ASP   149     -17.954   1.433   3.569  1.00  0.00           H  
ATOM   2098  CB  ASP   149     -17.299   3.089   4.956  1.00  0.00           C  
ATOM   2099  HB2 ASP   149     -17.784   2.900   5.913  1.00  0.00           H  
ATOM   2100  HB3 ASP   149     -16.320   3.492   5.214  1.00  0.00           H  
ATOM   2101  CG  ASP   149     -18.076   4.096   4.121  1.00  0.00           C  
ATOM   2102  OD1 ASP   149     -18.821   3.739   3.151  1.00  0.00           O  
ATOM   2103  OD2 ASP   149     -18.025   5.323   4.439  1.00  0.00           O  
ATOM   2104  C   ASP   149     -15.924   1.746   3.302  1.00  0.00           C  
ATOM   2105  O   ASP   149     -16.091   1.753   2.060  1.00  0.00           O  
ATOM   2106  N   ALA   150     -14.742   1.499   3.798  1.00  0.00           N  
ATOM   2107  H   ALA   150     -14.673   1.729   4.779  1.00  0.00           H  
ATOM   2108  CA  ALA   150     -13.610   1.202   2.996  1.00  0.00           C  
ATOM   2109  HA  ALA   150     -13.413   2.043   2.332  1.00  0.00           H  
ATOM   2110  CB  ALA   150     -12.380   1.185   3.877  1.00  0.00           C  
ATOM   2111  HB1 ALA   150     -12.275   2.067   4.510  1.00  0.00           H  
ATOM   2112  HB2 ALA   150     -11.453   1.167   3.305  1.00  0.00           H  
ATOM   2113  HB3 ALA   150     -12.471   0.287   4.489  1.00  0.00           H  
ATOM   2114  C   ALA   150     -13.787  -0.067   2.125  1.00  0.00           C  
ATOM   2115  O   ALA   150     -13.520  -0.018   0.941  1.00  0.00           O  
ATOM   2116  N   ASP   151     -14.445  -1.157   2.595  1.00  0.00           N  
ATOM   2117  H   ASP   151     -14.574  -1.215   3.595  1.00  0.00           H  
ATOM   2118  CA  ASP   151     -15.003  -2.263   1.688  1.00  0.00           C  
ATOM   2119  HA  ASP   151     -14.146  -2.768   1.242  1.00  0.00           H  
ATOM   2120  CB  ASP   151     -15.573  -3.334   2.536  1.00  0.00           C  
ATOM   2121  HB2 ASP   151     -16.226  -2.924   3.306  1.00  0.00           H  
ATOM   2122  HB3 ASP   151     -16.225  -3.955   1.922  1.00  0.00           H  
ATOM   2123  CG  ASP   151     -14.620  -4.376   3.203  1.00  0.00           C  
ATOM   2124  OD1 ASP   151     -13.400  -4.104   3.143  1.00  0.00           O  
ATOM   2125  OD2 ASP   151     -15.113  -5.391   3.724  1.00  0.00           O  
ATOM   2126  C   ASP   151     -15.982  -1.896   0.542  1.00  0.00           C  
ATOM   2127  O   ASP   151     -16.122  -2.562  -0.481  1.00  0.00           O  
ATOM   2128  N   ARG   152     -16.780  -0.805   0.738  1.00  0.00           N  
ATOM   2129  H   ARG   152     -16.753  -0.350   1.639  1.00  0.00           H  
ATOM   2130  CA  ARG   152     -17.707  -0.197  -0.273  1.00  0.00           C  
ATOM   2131  HA  ARG   152     -18.174  -1.035  -0.791  1.00  0.00           H  
ATOM   2132  CB  ARG   152     -18.684   0.763   0.351  1.00  0.00           C  
ATOM   2133  HB2 ARG   152     -18.165   1.593   0.831  1.00  0.00           H  
ATOM   2134  HB3 ARG   152     -19.248   0.330   1.177  1.00  0.00           H  
ATOM   2135  CG  ARG   152     -19.677   1.308  -0.625  1.00  0.00           C  
ATOM   2136  HG2 ARG   152     -19.179   1.771  -1.478  1.00  0.00           H  
ATOM   2137  HG3 ARG   152     -20.165   0.411  -1.006  1.00  0.00           H  
ATOM   2138  CD  ARG   152     -20.679   2.277   0.023  1.00  0.00           C  
ATOM   2139  HD2 ARG   152     -21.337   2.604  -0.782  1.00  0.00           H  
ATOM   2140  HD3 ARG   152     -21.219   1.671   0.750  1.00  0.00           H  
ATOM   2141  NE  ARG   152     -19.954   3.416   0.653  1.00  0.00           N  
ATOM   2142  HE  ARG   152     -19.516   3.197   1.537  1.00  0.00           H  
ATOM   2143  CZ  ARG   152     -19.843   4.636   0.279  1.00  0.00           C  
ATOM   2144  NH1 ARG   152     -20.305   5.029  -0.871  1.00  0.00           N  
ATOM   2145 HH11 ARG   152     -20.795   4.347  -1.432  1.00  0.00           H  
ATOM   2146 HH12 ARG   152     -20.346   5.986  -1.190  1.00  0.00           H  
ATOM   2147  NH2 ARG   152     -19.154   5.381   1.054  1.00  0.00           N  
ATOM   2148 HH21 ARG   152     -18.956   5.033   1.982  1.00  0.00           H  
ATOM   2149 HH22 ARG   152     -19.381   6.362   0.980  1.00  0.00           H  
ATOM   2150  C   ARG   152     -16.856   0.499  -1.365  1.00  0.00           C  
ATOM   2151  O   ARG   152     -16.688  -0.029  -2.452  1.00  0.00           O  
ATOM   2152  N   LEU   153     -16.200   1.584  -0.970  1.00  0.00           N  
ATOM   2153  H   LEU   153     -16.227   1.884  -0.006  1.00  0.00           H  
ATOM   2154  CA  LEU   153     -15.287   2.445  -1.796  1.00  0.00           C  
ATOM   2155  HA  LEU   153     -15.835   3.077  -2.495  1.00  0.00           H  
ATOM   2156  CB  LEU   153     -14.563   3.370  -0.707  1.00  0.00           C  
ATOM   2157  HB2 LEU   153     -13.843   4.027  -1.196  1.00  0.00           H  
ATOM   2158  HB3 LEU   153     -13.989   2.664  -0.107  1.00  0.00           H  
ATOM   2159  CG  LEU   153     -15.391   4.289   0.181  1.00  0.00           C  
ATOM   2160  HG  LEU   153     -16.194   3.888   0.800  1.00  0.00           H  
ATOM   2161  CD1 LEU   153     -14.354   4.989   1.105  1.00  0.00           C  
ATOM   2162 HD11 LEU   153     -14.796   5.886   1.541  1.00  0.00           H  
ATOM   2163 HD12 LEU   153     -13.970   4.217   1.772  1.00  0.00           H  
ATOM   2164 HD13 LEU   153     -13.518   5.353   0.507  1.00  0.00           H  
ATOM   2165  CD2 LEU   153     -15.973   5.375  -0.612  1.00  0.00           C  
ATOM   2166 HD21 LEU   153     -16.391   4.910  -1.505  1.00  0.00           H  
ATOM   2167 HD22 LEU   153     -16.676   5.853   0.071  1.00  0.00           H  
ATOM   2168 HD23 LEU   153     -15.185   6.055  -0.936  1.00  0.00           H  
ATOM   2169  C   LEU   153     -14.160   1.737  -2.576  1.00  0.00           C  
ATOM   2170  O   LEU   153     -13.921   2.121  -3.737  1.00  0.00           O  
ATOM   2171  N   LEU   154     -13.441   0.705  -2.004  1.00  0.00           N  
ATOM   2172  H   LEU   154     -13.579   0.407  -1.049  1.00  0.00           H  
ATOM   2173  CA  LEU   154     -12.469  -0.078  -2.759  1.00  0.00           C  
ATOM   2174  HA  LEU   154     -12.114   0.624  -3.514  1.00  0.00           H  
ATOM   2175  CB  LEU   154     -11.386  -0.633  -1.896  1.00  0.00           C  
ATOM   2176  HB2 LEU   154     -10.802  -1.227  -2.598  1.00  0.00           H  
ATOM   2177  HB3 LEU   154     -11.957  -1.274  -1.224  1.00  0.00           H  
ATOM   2178  CG  LEU   154     -10.551   0.301  -0.987  1.00  0.00           C  
ATOM   2179  HG  LEU   154     -11.108   1.188  -0.687  1.00  0.00           H  
ATOM   2180  CD1 LEU   154     -10.134  -0.322   0.303  1.00  0.00           C  
ATOM   2181 HD11 LEU   154     -11.030  -0.679   0.810  1.00  0.00           H  
ATOM   2182 HD12 LEU   154      -9.663   0.465   0.894  1.00  0.00           H  
ATOM   2183 HD13 LEU   154      -9.356  -1.074   0.173  1.00  0.00           H  
ATOM   2184  CD2 LEU   154      -9.327   0.797  -1.706  1.00  0.00           C  
ATOM   2185 HD21 LEU   154      -9.495   1.825  -2.028  1.00  0.00           H  
ATOM   2186 HD22 LEU   154      -8.479   0.738  -1.024  1.00  0.00           H  
ATOM   2187 HD23 LEU   154      -9.233   0.173  -2.594  1.00  0.00           H  
ATOM   2188  C   LEU   154     -13.040  -1.273  -3.552  1.00  0.00           C  
ATOM   2189  O   LEU   154     -12.367  -1.825  -4.427  1.00  0.00           O  
ATOM   2190  N   GLY   155     -14.291  -1.708  -3.335  1.00  0.00           N  
ATOM   2191  H   GLY   155     -14.777  -1.320  -2.539  1.00  0.00           H  
ATOM   2192  CA  GLY   155     -14.979  -2.831  -4.017  1.00  0.00           C  
ATOM   2193  HA2 GLY   155     -16.045  -2.606  -3.975  1.00  0.00           H  
ATOM   2194  HA3 GLY   155     -14.696  -2.911  -5.067  1.00  0.00           H  
ATOM   2195  C   GLY   155     -14.727  -4.232  -3.451  1.00  0.00           C  
ATOM   2196  O   GLY   155     -15.153  -5.263  -3.951  1.00  0.00           O  
ATOM   2197  N   VAL   156     -14.088  -4.236  -2.297  1.00  0.00           N  
ATOM   2198  H   VAL   156     -14.074  -3.356  -1.800  1.00  0.00           H  
ATOM   2199  CA  VAL   156     -13.512  -5.424  -1.634  1.00  0.00           C  
ATOM   2200  HA  VAL   156     -12.661  -5.820  -2.189  1.00  0.00           H  
ATOM   2201  CB  VAL   156     -13.090  -5.132  -0.226  1.00  0.00           C  
ATOM   2202  HB  VAL   156     -13.978  -4.903   0.364  1.00  0.00           H  
ATOM   2203  CG1 VAL   156     -12.323  -6.325   0.384  1.00  0.00           C  
ATOM   2204 HG11 VAL   156     -13.013  -7.135   0.623  1.00  0.00           H  
ATOM   2205 HG12 VAL   156     -11.474  -6.651  -0.216  1.00  0.00           H  
ATOM   2206 HG13 VAL   156     -11.897  -5.986   1.328  1.00  0.00           H  
ATOM   2207  CG2 VAL   156     -12.108  -3.952   0.005  1.00  0.00           C  
ATOM   2208 HG21 VAL   156     -12.440  -3.296  -0.800  1.00  0.00           H  
ATOM   2209 HG22 VAL   156     -11.085  -4.220  -0.259  1.00  0.00           H  
ATOM   2210 HG23 VAL   156     -12.014  -3.555   1.016  1.00  0.00           H  
ATOM   2211  C   VAL   156     -14.581  -6.566  -1.477  1.00  0.00           C  
ATOM   2212  O   VAL   156     -15.771  -6.390  -1.249  1.00  0.00           O  
ATOM   2213  N   THR   157     -14.121  -7.801  -1.600  1.00  0.00           N  
ATOM   2214  H   THR   157     -13.269  -8.013  -2.099  1.00  0.00           H  
ATOM   2215  CA  THR   157     -14.934  -8.962  -1.335  1.00  0.00           C  
ATOM   2216  HA  THR   157     -15.426  -8.966  -0.362  1.00  0.00           H  
ATOM   2217  CB  THR   157     -16.060  -9.157  -2.406  1.00  0.00           C  
ATOM   2218  HB  THR   157     -16.803  -8.360  -2.399  1.00  0.00           H  
ATOM   2219  CG2 THR   157     -15.582  -9.312  -3.835  1.00  0.00           C  
ATOM   2220 HG21 THR   157     -16.450  -9.308  -4.494  1.00  0.00           H  
ATOM   2221 HG22 THR   157     -15.206 -10.335  -3.812  1.00  0.00           H  
ATOM   2222 HG23 THR   157     -14.875  -8.535  -4.125  1.00  0.00           H  
ATOM   2223  OG1 THR   157     -16.842 -10.301  -2.044  1.00  0.00           O  
ATOM   2224  HG1 THR   157     -17.647 -10.059  -1.581  1.00  0.00           H  
ATOM   2225  C   THR   157     -14.116 -10.243  -1.300  1.00  0.00           C  
ATOM   2226  O   THR   157     -13.166 -10.469  -2.041  1.00  0.00           O  
ATOM   2227  N   THR   158     -14.551 -11.192  -0.529  1.00  0.00           N  
ATOM   2228  H   THR   158     -15.360 -10.959   0.029  1.00  0.00           H  
ATOM   2229  CA  THR   158     -14.124 -12.597  -0.590  1.00  0.00           C  
ATOM   2230  HA  THR   158     -13.040 -12.604  -0.709  1.00  0.00           H  
ATOM   2231  CB  THR   158     -14.490 -13.374   0.686  1.00  0.00           C  
ATOM   2232  HB  THR   158     -14.390 -14.442   0.495  1.00  0.00           H  
ATOM   2233  CG2 THR   158     -13.692 -12.958   1.869  1.00  0.00           C  
ATOM   2234 HG21 THR   158     -14.294 -12.463   2.631  1.00  0.00           H  
ATOM   2235 HG22 THR   158     -12.868 -12.292   1.613  1.00  0.00           H  
ATOM   2236 HG23 THR   158     -13.184 -13.822   2.300  1.00  0.00           H  
ATOM   2237  OG1 THR   158     -15.844 -13.146   0.954  1.00  0.00           O  
ATOM   2238  HG1 THR   158     -16.259 -13.867   0.475  1.00  0.00           H  
ATOM   2239  C   THR   158     -14.787 -13.405  -1.759  1.00  0.00           C  
ATOM   2240  O   THR   158     -14.230 -14.485  -1.974  1.00  0.00           O  
ATOM   2241  N   HID   159     -15.711 -12.876  -2.585  1.00  0.00           N  
ATOM   2242  H   HID   159     -16.102 -11.953  -2.461  1.00  0.00           H  
ATOM   2243  CA  HID   159     -16.094 -13.503  -3.862  1.00  0.00           C  
ATOM   2244  HA  HID   159     -16.322 -14.568  -3.809  1.00  0.00           H  
ATOM   2245  CB  HID   159     -17.456 -12.896  -4.412  1.00  0.00           C  
ATOM   2246  HB2 HID   159     -17.560 -13.186  -5.458  1.00  0.00           H  
ATOM   2247  HB3 HID   159     -17.467 -11.806  -4.389  1.00  0.00           H  
ATOM   2248  CG  HID   159     -18.677 -13.393  -3.814  1.00  0.00           C  
ATOM   2249  ND1 HID   159     -19.134 -14.680  -3.850  1.00  0.00           N  
ATOM   2250  HD1 HID   159     -18.743 -15.440  -4.389  1.00  0.00           H  
ATOM   2251  CE1 HID   159     -20.086 -14.781  -2.925  1.00  0.00           C  
ATOM   2252  HE1 HID   159     -20.741 -15.637  -2.848  1.00  0.00           H  
ATOM   2253  NE2 HID   159     -20.296 -13.599  -2.318  1.00  0.00           N  
ATOM   2254  CD2 HID   159     -19.366 -12.765  -2.837  1.00  0.00           C  
ATOM   2255  HD2 HID   159     -19.138 -11.801  -2.407  1.00  0.00           H  
ATOM   2256  C   HID   159     -14.982 -13.500  -4.912  1.00  0.00           C  
ATOM   2257  O   HID   159     -15.114 -14.139  -5.981  1.00  0.00           O  
ATOM   2258  N   ALA   160     -13.809 -12.800  -4.730  1.00  0.00           N  
ATOM   2259  H   ALA   160     -13.662 -12.212  -3.922  1.00  0.00           H  
ATOM   2260  CA  ALA   160     -12.656 -12.861  -5.699  1.00  0.00           C  
ATOM   2261  HA  ALA   160     -13.027 -12.335  -6.579  1.00  0.00           H  
ATOM   2262  CB  ALA   160     -11.409 -12.199  -5.130  1.00  0.00           C  
ATOM   2263  HB1 ALA   160     -10.564 -12.338  -5.804  1.00  0.00           H  
ATOM   2264  HB2 ALA   160     -11.599 -11.163  -4.851  1.00  0.00           H  
ATOM   2265  HB3 ALA   160     -11.222 -12.783  -4.228  1.00  0.00           H  
ATOM   2266  C   ALA   160     -12.248 -14.238  -6.217  1.00  0.00           C  
ATOM   2267  O   ALA   160     -11.879 -14.275  -7.428  1.00  0.00           O  
ATOM   2268  N   PHE   161     -12.475 -15.257  -5.350  1.00  0.00           N  
ATOM   2269  H   PHE   161     -12.750 -14.919  -4.440  1.00  0.00           H  
ATOM   2270  CA  PHE   161     -12.065 -16.613  -5.738  1.00  0.00           C  
ATOM   2271  HA  PHE   161     -11.741 -16.562  -6.777  1.00  0.00           H  
ATOM   2272  CB  PHE   161     -10.867 -17.254  -4.964  1.00  0.00           C  
ATOM   2273  HB2 PHE   161     -11.020 -17.672  -3.969  1.00  0.00           H  
ATOM   2274  HB3 PHE   161     -10.630 -18.130  -5.567  1.00  0.00           H  
ATOM   2275  CG  PHE   161      -9.779 -16.260  -4.901  1.00  0.00           C  
ATOM   2276  CD1 PHE   161      -9.327 -15.752  -3.681  1.00  0.00           C  
ATOM   2277  HD1 PHE   161      -9.888 -16.163  -2.854  1.00  0.00           H  
ATOM   2278  CE1 PHE   161      -8.342 -14.756  -3.646  1.00  0.00           C  
ATOM   2279  HE1 PHE   161      -7.938 -14.533  -2.670  1.00  0.00           H  
ATOM   2280  CZ  PHE   161      -7.714 -14.297  -4.805  1.00  0.00           C  
ATOM   2281  HZ  PHE   161      -6.779 -13.758  -4.767  1.00  0.00           H  
ATOM   2282  CE2 PHE   161      -8.258 -14.705  -5.995  1.00  0.00           C  
ATOM   2283  HE2 PHE   161      -7.737 -14.300  -6.850  1.00  0.00           H  
ATOM   2284  CD2 PHE   161      -9.221 -15.709  -6.085  1.00  0.00           C  
ATOM   2285  HD2 PHE   161      -9.502 -16.049  -7.071  1.00  0.00           H  
ATOM   2286  C   PHE   161     -13.256 -17.594  -5.960  1.00  0.00           C  
ATOM   2287  O   PHE   161     -13.067 -18.822  -5.937  1.00  0.00           O  
ATOM   2288  N   ASP   162     -14.431 -17.030  -6.278  1.00  0.00           N  
ATOM   2289  H   ASP   162     -14.420 -16.029  -6.413  1.00  0.00           H  
ATOM   2290  CA  ASP   162     -15.594 -17.735  -6.660  1.00  0.00           C  
ATOM   2291  HA  ASP   162     -15.873 -18.200  -5.715  1.00  0.00           H  
ATOM   2292  CB  ASP   162     -16.586 -16.714  -7.247  1.00  0.00           C  
ATOM   2293  HB2 ASP   162     -16.063 -15.839  -7.632  1.00  0.00           H  
ATOM   2294  HB3 ASP   162     -17.171 -17.221  -8.014  1.00  0.00           H  
ATOM   2295  CG  ASP   162     -17.527 -16.213  -6.215  1.00  0.00           C  
ATOM   2296  OD1 ASP   162     -18.427 -15.436  -6.669  1.00  0.00           O  
ATOM   2297  OD2 ASP   162     -17.487 -16.555  -4.994  1.00  0.00           O  
ATOM   2298  C   ASP   162     -15.400 -18.794  -7.720  1.00  0.00           C  
ATOM   2299  O   ASP   162     -15.761 -19.962  -7.508  1.00  0.00           O  
ATOM   2300  N   GLY   163     -14.659 -18.397  -8.777  1.00  0.00           N  
ATOM   2301  H   GLY   163     -14.440 -17.411  -8.769  1.00  0.00           H  
ATOM   2302  CA  GLY   163     -14.159 -19.192  -9.924  1.00  0.00           C  
ATOM   2303  HA2 GLY   163     -14.972 -19.871 -10.181  1.00  0.00           H  
ATOM   2304  HA3 GLY   163     -13.965 -18.469 -10.716  1.00  0.00           H  
ATOM   2305  C   GLY   163     -12.976 -20.161  -9.723  1.00  0.00           C  
ATOM   2306  O   GLY   163     -12.728 -20.985 -10.632  1.00  0.00           O  
ATOM   2307  N   ALA   164     -12.209 -20.029  -8.606  1.00  0.00           N  
ATOM   2308  H   ALA   164     -12.528 -19.545  -7.778  1.00  0.00           H  
ATOM   2309  CA  ALA   164     -10.983 -20.815  -8.543  1.00  0.00           C  
ATOM   2310  HA  ALA   164     -10.618 -20.788  -9.569  1.00  0.00           H  
ATOM   2311  CB  ALA   164      -9.971 -20.076  -7.606  1.00  0.00           C  
ATOM   2312  HB1 ALA   164      -8.936 -20.407  -7.692  1.00  0.00           H  
ATOM   2313  HB2 ALA   164     -10.257 -20.192  -6.560  1.00  0.00           H  
ATOM   2314  HB3 ALA   164      -9.920 -18.988  -7.630  1.00  0.00           H  
ATOM   2315  C   ALA   164     -11.218 -22.246  -8.142  1.00  0.00           C  
ATOM   2316  O   ALA   164     -11.551 -22.432  -6.966  1.00  0.00           O  
ATOM   2317  N   PRO   165     -10.838 -23.239  -8.981  1.00  0.00           N  
ATOM   2318  CD  PRO   165     -10.343 -23.146 -10.385  1.00  0.00           C  
ATOM   2319  HD2 PRO   165      -9.449 -22.524 -10.418  1.00  0.00           H  
ATOM   2320  HD3 PRO   165     -11.173 -22.788 -10.994  1.00  0.00           H  
ATOM   2321  CG  PRO   165      -9.832 -24.566 -10.754  1.00  0.00           C  
ATOM   2322  HG2 PRO   165      -8.762 -24.671 -10.573  1.00  0.00           H  
ATOM   2323  HG3 PRO   165     -10.047 -24.821 -11.792  1.00  0.00           H  
ATOM   2324  CB  PRO   165     -10.710 -25.455  -9.966  1.00  0.00           C  
ATOM   2325  HB2 PRO   165     -10.140 -26.347  -9.707  1.00  0.00           H  
ATOM   2326  HB3 PRO   165     -11.672 -25.788 -10.357  1.00  0.00           H  
ATOM   2327  CA  PRO   165     -11.006 -24.612  -8.670  1.00  0.00           C  
ATOM   2328  HA  PRO   165     -12.063 -24.830  -8.515  1.00  0.00           H  
ATOM   2329  C   PRO   165     -10.167 -25.166  -7.458  1.00  0.00           C  
ATOM   2330  O   PRO   165     -10.741 -25.810  -6.676  1.00  0.00           O  
ATOM   2331  N   PHE   166      -8.890 -24.777  -7.382  1.00  0.00           N  
ATOM   2332  H   PHE   166      -8.408 -24.206  -8.061  1.00  0.00           H  
ATOM   2333  CA  PHE   166      -7.941 -25.300  -6.339  1.00  0.00           C  
ATOM   2334  HA  PHE   166      -8.138 -26.360  -6.182  1.00  0.00           H  
ATOM   2335  CB  PHE   166      -6.424 -25.133  -6.791  1.00  0.00           C  
ATOM   2336  HB2 PHE   166      -6.284 -24.070  -6.985  1.00  0.00           H  
ATOM   2337  HB3 PHE   166      -5.732 -25.414  -5.997  1.00  0.00           H  
ATOM   2338  CG  PHE   166      -5.962 -25.873  -7.972  1.00  0.00           C  
ATOM   2339  CD1 PHE   166      -4.708 -25.607  -8.583  1.00  0.00           C  
ATOM   2340  HD1 PHE   166      -4.025 -24.819  -8.304  1.00  0.00           H  
ATOM   2341  CE1 PHE   166      -4.440 -26.141  -9.855  1.00  0.00           C  
ATOM   2342  HE1 PHE   166      -3.563 -25.886 -10.432  1.00  0.00           H  
ATOM   2343  CZ  PHE   166      -5.252 -27.091 -10.460  1.00  0.00           C  
ATOM   2344  HZ  PHE   166      -5.113 -27.369 -11.495  1.00  0.00           H  
ATOM   2345  CE2 PHE   166      -6.413 -27.510  -9.807  1.00  0.00           C  
ATOM   2346  HE2 PHE   166      -7.093 -28.188 -10.301  1.00  0.00           H  
ATOM   2347  CD2 PHE   166      -6.778 -26.897  -8.563  1.00  0.00           C  
ATOM   2348  HD2 PHE   166      -7.749 -27.193  -8.195  1.00  0.00           H  
ATOM   2349  C   PHE   166      -8.104 -24.629  -4.975  1.00  0.00           C  
ATOM   2350  O   PHE   166      -7.508 -25.099  -3.987  1.00  0.00           O  
ATOM   2351  N   SER   167      -8.903 -23.578  -4.746  1.00  0.00           N  
ATOM   2352  H   SER   167      -9.437 -23.228  -5.529  1.00  0.00           H  
ATOM   2353  CA  SER   167      -8.885 -22.821  -3.531  1.00  0.00           C  
ATOM   2354  HA  SER   167      -7.831 -22.555  -3.445  1.00  0.00           H  
ATOM   2355  CB  SER   167      -9.555 -21.492  -3.682  1.00  0.00           C  
ATOM   2356  HB2 SER   167      -9.512 -20.885  -2.778  1.00  0.00           H  
ATOM   2357  HB3 SER   167      -9.082 -20.907  -4.471  1.00  0.00           H  
ATOM   2358  OG  SER   167     -10.890 -21.573  -4.116  1.00  0.00           O  
ATOM   2359  HG  SER   167     -10.848 -21.859  -5.031  1.00  0.00           H  
ATOM   2360  C   SER   167      -9.398 -23.567  -2.306  1.00  0.00           C  
ATOM   2361  O   SER   167      -9.006 -23.235  -1.156  1.00  0.00           O  
ATOM   2362  N   ASP   168     -10.248 -24.584  -2.439  1.00  0.00           N  
ATOM   2363  H   ASP   168     -10.547 -24.765  -3.387  1.00  0.00           H  
ATOM   2364  CA  ASP   168     -10.822 -25.303  -1.309  1.00  0.00           C  
ATOM   2365  HA  ASP   168     -11.166 -24.556  -0.594  1.00  0.00           H  
ATOM   2366  CB  ASP   168     -12.044 -26.187  -1.800  1.00  0.00           C  
ATOM   2367  HB2 ASP   168     -11.681 -26.960  -2.477  1.00  0.00           H  
ATOM   2368  HB3 ASP   168     -12.828 -25.538  -2.189  1.00  0.00           H  
ATOM   2369  CG  ASP   168     -12.814 -26.806  -0.682  1.00  0.00           C  
ATOM   2370  OD1 ASP   168     -13.490 -26.040   0.057  1.00  0.00           O  
ATOM   2371  OD2 ASP   168     -12.795 -28.051  -0.586  1.00  0.00           O  
ATOM   2372  C   ASP   168      -9.807 -26.255  -0.698  1.00  0.00           C  
ATOM   2373  O   ASP   168      -9.833 -26.370   0.543  1.00  0.00           O  
ATOM   2374  N   LEU   169      -8.934 -26.814  -1.570  1.00  0.00           N  
ATOM   2375  H   LEU   169      -9.058 -26.580  -2.545  1.00  0.00           H  
ATOM   2376  CA  LEU   169      -7.667 -27.456  -1.116  1.00  0.00           C  
ATOM   2377  HA  LEU   169      -7.979 -28.295  -0.494  1.00  0.00           H  
ATOM   2378  CB  LEU   169      -7.033 -28.184  -2.291  1.00  0.00           C  
ATOM   2379  HB2 LEU   169      -6.794 -27.527  -3.127  1.00  0.00           H  
ATOM   2380  HB3 LEU   169      -7.815 -28.859  -2.637  1.00  0.00           H  
ATOM   2381  CG  LEU   169      -5.726 -28.919  -1.901  1.00  0.00           C  
ATOM   2382  HG  LEU   169      -5.783 -29.456  -0.955  1.00  0.00           H  
ATOM   2383  CD1 LEU   169      -5.434 -29.798  -3.106  1.00  0.00           C  
ATOM   2384 HD11 LEU   169      -4.590 -30.462  -2.920  1.00  0.00           H  
ATOM   2385 HD12 LEU   169      -6.288 -30.467  -3.205  1.00  0.00           H  
ATOM   2386 HD13 LEU   169      -5.321 -29.181  -3.998  1.00  0.00           H  
ATOM   2387  CD2 LEU   169      -4.495 -28.050  -1.825  1.00  0.00           C  
ATOM   2388 HD21 LEU   169      -4.531 -27.543  -0.861  1.00  0.00           H  
ATOM   2389 HD22 LEU   169      -4.549 -27.254  -2.567  1.00  0.00           H  
ATOM   2390 HD23 LEU   169      -3.603 -28.675  -1.763  1.00  0.00           H  
ATOM   2391  C   LEU   169      -6.735 -26.601  -0.303  1.00  0.00           C  
ATOM   2392  O   LEU   169      -6.378 -26.923   0.794  1.00  0.00           O  
ATOM   2393  N   VAL   170      -6.450 -25.411  -0.865  1.00  0.00           N  
ATOM   2394  H   VAL   170      -6.953 -25.099  -1.684  1.00  0.00           H  
ATOM   2395  CA  VAL   170      -5.473 -24.511  -0.267  1.00  0.00           C  
ATOM   2396  HA  VAL   170      -4.517 -25.021  -0.150  1.00  0.00           H  
ATOM   2397  CB  VAL   170      -5.178 -23.315  -1.212  1.00  0.00           C  
ATOM   2398  HB  VAL   170      -6.124 -22.796  -1.364  1.00  0.00           H  
ATOM   2399  CG1 VAL   170      -4.138 -22.327  -0.605  1.00  0.00           C  
ATOM   2400 HG11 VAL   170      -4.619 -21.797   0.217  1.00  0.00           H  
ATOM   2401 HG12 VAL   170      -3.837 -21.599  -1.359  1.00  0.00           H  
ATOM   2402 HG13 VAL   170      -3.272 -22.871  -0.228  1.00  0.00           H  
ATOM   2403  CG2 VAL   170      -4.652 -23.744  -2.558  1.00  0.00           C  
ATOM   2404 HG21 VAL   170      -5.428 -24.351  -3.026  1.00  0.00           H  
ATOM   2405 HG22 VAL   170      -4.540 -22.840  -3.155  1.00  0.00           H  
ATOM   2406 HG23 VAL   170      -3.697 -24.264  -2.493  1.00  0.00           H  
ATOM   2407  C   VAL   170      -5.958 -23.972   1.040  1.00  0.00           C  
ATOM   2408  O   VAL   170      -5.219 -23.761   1.991  1.00  0.00           O  
ATOM   2409  N   ARG   171      -7.285 -23.766   1.151  1.00  0.00           N  
ATOM   2410  H   ARG   171      -7.761 -23.817   0.262  1.00  0.00           H  
ATOM   2411  CA  ARG   171      -7.861 -23.380   2.464  1.00  0.00           C  
ATOM   2412  HA  ARG   171      -7.297 -22.539   2.868  1.00  0.00           H  
ATOM   2413  CB  ARG   171      -9.283 -22.886   2.255  1.00  0.00           C  
ATOM   2414  HB2 ARG   171      -9.866 -23.710   1.844  1.00  0.00           H  
ATOM   2415  HB3 ARG   171      -9.244 -22.216   1.396  1.00  0.00           H  
ATOM   2416  CG  ARG   171      -9.850 -22.101   3.485  1.00  0.00           C  
ATOM   2417  HG2 ARG   171      -9.584 -22.582   4.425  1.00  0.00           H  
ATOM   2418  HG3 ARG   171      -9.344 -21.136   3.476  1.00  0.00           H  
ATOM   2419  CD  ARG   171     -11.398 -21.979   3.533  1.00  0.00           C  
ATOM   2420  HD2 ARG   171     -11.670 -21.380   4.402  1.00  0.00           H  
ATOM   2421  HD3 ARG   171     -11.704 -21.490   2.608  1.00  0.00           H  
ATOM   2422  NE  ARG   171     -12.072 -23.264   3.836  1.00  0.00           N  
ATOM   2423  HE  ARG   171     -11.924 -23.595   4.778  1.00  0.00           H  
ATOM   2424  CZ  ARG   171     -12.292 -24.285   3.075  1.00  0.00           C  
ATOM   2425  NH1 ARG   171     -12.513 -25.410   3.621  1.00  0.00           N  
ATOM   2426 HH11 ARG   171     -12.737 -25.514   4.600  1.00  0.00           H  
ATOM   2427 HH12 ARG   171     -12.715 -26.133   2.945  1.00  0.00           H  
ATOM   2428  NH2 ARG   171     -12.331 -24.198   1.785  1.00  0.00           N  
ATOM   2429 HH21 ARG   171     -12.393 -23.247   1.451  1.00  0.00           H  
ATOM   2430 HH22 ARG   171     -12.671 -24.973   1.234  1.00  0.00           H  
ATOM   2431  C   ARG   171      -7.922 -24.543   3.461  1.00  0.00           C  
ATOM   2432  O   ARG   171      -7.488 -24.376   4.584  1.00  0.00           O  
ATOM   2433  N   GLU   172      -8.475 -25.688   3.024  1.00  0.00           N  
ATOM   2434  H   GLU   172      -8.830 -25.782   2.083  1.00  0.00           H  
ATOM   2435  CA  GLU   172      -8.726 -26.775   4.024  1.00  0.00           C  
ATOM   2436  HA  GLU   172      -9.256 -26.349   4.876  1.00  0.00           H  
ATOM   2437  CB  GLU   172      -9.625 -27.844   3.292  1.00  0.00           C  
ATOM   2438  HB2 GLU   172     -10.374 -27.378   2.652  1.00  0.00           H  
ATOM   2439  HB3 GLU   172      -9.049 -28.395   2.549  1.00  0.00           H  
ATOM   2440  CG  GLU   172     -10.325 -28.723   4.333  1.00  0.00           C  
ATOM   2441  HG2 GLU   172     -11.025 -28.094   4.882  1.00  0.00           H  
ATOM   2442  HG3 GLU   172      -9.541 -29.038   5.021  1.00  0.00           H  
ATOM   2443  CD  GLU   172     -11.012 -29.901   3.698  1.00  0.00           C  
ATOM   2444  OE1 GLU   172     -12.032 -29.717   2.999  1.00  0.00           O  
ATOM   2445  OE2 GLU   172     -10.657 -31.061   4.131  1.00  0.00           O  
ATOM   2446  C   GLU   172      -7.416 -27.325   4.663  1.00  0.00           C  
ATOM   2447  O   GLU   172      -7.289 -27.613   5.887  1.00  0.00           O  
ATOM   2448  N   ARG   173      -6.353 -27.472   3.836  1.00  0.00           N  
ATOM   2449  H   ARG   173      -6.455 -27.262   2.853  1.00  0.00           H  
ATOM   2450  CA  ARG   173      -5.094 -27.990   4.296  1.00  0.00           C  
ATOM   2451  HA  ARG   173      -5.229 -28.881   4.909  1.00  0.00           H  
ATOM   2452  CB  ARG   173      -4.171 -28.415   3.100  1.00  0.00           C  
ATOM   2453  HB2 ARG   173      -3.181 -28.652   3.488  1.00  0.00           H  
ATOM   2454  HB3 ARG   173      -4.096 -27.514   2.490  1.00  0.00           H  
ATOM   2455  CG  ARG   173      -4.676 -29.595   2.171  1.00  0.00           C  
ATOM   2456  HG2 ARG   173      -5.260 -30.312   2.748  1.00  0.00           H  
ATOM   2457  HG3 ARG   173      -5.373 -29.261   1.402  1.00  0.00           H  
ATOM   2458  CD  ARG   173      -3.476 -30.208   1.444  1.00  0.00           C  
ATOM   2459  HD2 ARG   173      -2.711 -29.481   1.170  1.00  0.00           H  
ATOM   2460  HD3 ARG   173      -3.904 -30.645   0.542  1.00  0.00           H  
ATOM   2461  NE  ARG   173      -2.809 -31.196   2.253  1.00  0.00           N  
ATOM   2462  HE  ARG   173      -2.163 -30.880   2.962  1.00  0.00           H  
ATOM   2463  CZ  ARG   173      -3.013 -32.510   2.287  1.00  0.00           C  
ATOM   2464  NH1 ARG   173      -3.821 -33.136   1.463  1.00  0.00           N  
ATOM   2465 HH11 ARG   173      -4.355 -32.743   0.701  1.00  0.00           H  
ATOM   2466 HH12 ARG   173      -3.979 -34.115   1.654  1.00  0.00           H  
ATOM   2467  NH2 ARG   173      -2.574 -33.214   3.190  1.00  0.00           N  
ATOM   2468 HH21 ARG   173      -1.915 -32.825   3.849  1.00  0.00           H  
ATOM   2469 HH22 ARG   173      -2.872 -34.178   3.241  1.00  0.00           H  
ATOM   2470  C   ARG   173      -4.417 -27.093   5.279  1.00  0.00           C  
ATOM   2471  O   ARG   173      -3.858 -27.617   6.248  1.00  0.00           O  
ATOM   2472  N   LEU   174      -4.395 -25.813   5.019  1.00  0.00           N  
ATOM   2473  H   LEU   174      -4.863 -25.448   4.202  1.00  0.00           H  
ATOM   2474  CA  LEU   174      -3.819 -24.778   5.917  1.00  0.00           C  
ATOM   2475  HA  LEU   174      -2.777 -24.950   6.187  1.00  0.00           H  
ATOM   2476  CB  LEU   174      -3.978 -23.367   5.380  1.00  0.00           C  
ATOM   2477  HB2 LEU   174      -4.943 -23.239   4.889  1.00  0.00           H  
ATOM   2478  HB3 LEU   174      -3.933 -22.691   6.234  1.00  0.00           H  
ATOM   2479  CG  LEU   174      -2.938 -22.938   4.282  1.00  0.00           C  
ATOM   2480  HG  LEU   174      -2.928 -23.637   3.446  1.00  0.00           H  
ATOM   2481  CD1 LEU   174      -3.356 -21.539   3.659  1.00  0.00           C  
ATOM   2482 HD11 LEU   174      -2.642 -21.350   2.857  1.00  0.00           H  
ATOM   2483 HD12 LEU   174      -4.396 -21.639   3.350  1.00  0.00           H  
ATOM   2484 HD13 LEU   174      -3.323 -20.791   4.452  1.00  0.00           H  
ATOM   2485  CD2 LEU   174      -1.520 -22.683   4.904  1.00  0.00           C  
ATOM   2486 HD21 LEU   174      -1.196 -23.645   5.301  1.00  0.00           H  
ATOM   2487 HD22 LEU   174      -0.843 -22.258   4.163  1.00  0.00           H  
ATOM   2488 HD23 LEU   174      -1.518 -21.967   5.725  1.00  0.00           H  
ATOM   2489  C   LEU   174      -4.640 -24.823   7.195  1.00  0.00           C  
ATOM   2490  O   LEU   174      -4.074 -25.016   8.244  1.00  0.00           O  
ATOM   2491  N   ALA   175      -6.023 -24.798   7.052  1.00  0.00           N  
ATOM   2492  H   ALA   175      -6.379 -24.634   6.121  1.00  0.00           H  
ATOM   2493  CA  ALA   175      -6.951 -24.840   8.133  1.00  0.00           C  
ATOM   2494  HA  ALA   175      -6.812 -23.868   8.606  1.00  0.00           H  
ATOM   2495  CB  ALA   175      -8.369 -24.856   7.660  1.00  0.00           C  
ATOM   2496  HB1 ALA   175      -9.119 -24.568   8.397  1.00  0.00           H  
ATOM   2497  HB2 ALA   175      -8.657 -25.806   7.210  1.00  0.00           H  
ATOM   2498  HB3 ALA   175      -8.528 -24.024   6.973  1.00  0.00           H  
ATOM   2499  C   ALA   175      -6.678 -25.947   9.210  1.00  0.00           C  
ATOM   2500  O   ALA   175      -6.647 -25.635  10.412  1.00  0.00           O  
ATOM   2501  N   ALA   176      -6.459 -27.137   8.665  1.00  0.00           N  
ATOM   2502  H   ALA   176      -6.537 -27.281   7.668  1.00  0.00           H  
ATOM   2503  CA  ALA   176      -6.277 -28.406   9.438  1.00  0.00           C  
ATOM   2504  HA  ALA   176      -7.158 -28.589  10.053  1.00  0.00           H  
ATOM   2505  CB  ALA   176      -6.276 -29.537   8.477  1.00  0.00           C  
ATOM   2506  HB1 ALA   176      -6.213 -30.476   9.028  1.00  0.00           H  
ATOM   2507  HB2 ALA   176      -5.531 -29.473   7.684  1.00  0.00           H  
ATOM   2508  HB3 ALA   176      -7.260 -29.568   8.009  1.00  0.00           H  
ATOM   2509  C   ALA   176      -5.053 -28.378  10.433  1.00  0.00           C  
ATOM   2510  O   ALA   176      -4.832 -29.277  11.220  1.00  0.00           O  
ATOM   2511  N   VAL   177      -4.268 -27.303  10.478  1.00  0.00           N  
ATOM   2512  H   VAL   177      -4.352 -26.638   9.722  1.00  0.00           H  
ATOM   2513  CA  VAL   177      -3.122 -27.055  11.339  1.00  0.00           C  
ATOM   2514  HA  VAL   177      -3.160 -27.733  12.191  1.00  0.00           H  
ATOM   2515  CB  VAL   177      -1.801 -27.419  10.571  1.00  0.00           C  
ATOM   2516  HB  VAL   177      -0.950 -27.228  11.225  1.00  0.00           H  
ATOM   2517  CG1 VAL   177      -1.680 -28.915  10.255  1.00  0.00           C  
ATOM   2518 HG11 VAL   177      -2.088 -29.553  11.040  1.00  0.00           H  
ATOM   2519 HG12 VAL   177      -0.616 -29.150  10.223  1.00  0.00           H  
ATOM   2520 HG13 VAL   177      -2.058 -29.100   9.250  1.00  0.00           H  
ATOM   2521  CG2 VAL   177      -1.394 -26.503   9.369  1.00  0.00           C  
ATOM   2522 HG21 VAL   177      -1.382 -25.453   9.664  1.00  0.00           H  
ATOM   2523 HG22 VAL   177      -2.133 -26.749   8.607  1.00  0.00           H  
ATOM   2524 HG23 VAL   177      -0.382 -26.680   9.005  1.00  0.00           H  
ATOM   2525  C   VAL   177      -3.129 -25.605  11.903  1.00  0.00           C  
ATOM   2526  O   VAL   177      -2.291 -25.225  12.735  1.00  0.00           O  
ATOM   2527  N   VAL   178      -4.081 -24.760  11.404  1.00  0.00           N  
ATOM   2528  H   VAL   178      -4.741 -25.069  10.705  1.00  0.00           H  
ATOM   2529  CA  VAL   178      -4.176 -23.229  11.654  1.00  0.00           C  
ATOM   2530  HA  VAL   178      -3.325 -22.993  12.293  1.00  0.00           H  
ATOM   2531  CB  VAL   178      -4.087 -22.362  10.402  1.00  0.00           C  
ATOM   2532  HB  VAL   178      -4.808 -22.757   9.686  1.00  0.00           H  
ATOM   2533  CG1 VAL   178      -4.297 -20.883  10.589  1.00  0.00           C  
ATOM   2534 HG11 VAL   178      -5.268 -20.756  11.066  1.00  0.00           H  
ATOM   2535 HG12 VAL   178      -4.280 -20.384   9.620  1.00  0.00           H  
ATOM   2536 HG13 VAL   178      -3.581 -20.546  11.339  1.00  0.00           H  
ATOM   2537  CG2 VAL   178      -2.657 -22.400   9.850  1.00  0.00           C  
ATOM   2538 HG21 VAL   178      -2.500 -23.436   9.549  1.00  0.00           H  
ATOM   2539 HG22 VAL   178      -1.976 -22.119  10.653  1.00  0.00           H  
ATOM   2540 HG23 VAL   178      -2.531 -21.731   8.999  1.00  0.00           H  
ATOM   2541  C   VAL   178      -5.314 -22.769  12.664  1.00  0.00           C  
ATOM   2542  O   VAL   178      -5.192 -21.883  13.478  1.00  0.00           O  
ATOM   2543  N   ASP   179      -6.485 -23.390  12.510  1.00  0.00           N  
ATOM   2544  H   ASP   179      -6.474 -24.132  11.825  1.00  0.00           H  
ATOM   2545  CA  ASP   179      -7.727 -22.917  13.121  1.00  0.00           C  
ATOM   2546  HA  ASP   179      -7.603 -21.840  13.007  1.00  0.00           H  
ATOM   2547  CB  ASP   179      -8.988 -23.346  12.264  1.00  0.00           C  
ATOM   2548  HB2 ASP   179      -8.973 -24.387  11.943  1.00  0.00           H  
ATOM   2549  HB3 ASP   179      -9.887 -23.390  12.880  1.00  0.00           H  
ATOM   2550  CG  ASP   179      -9.211 -22.384  11.038  1.00  0.00           C  
ATOM   2551  OD1 ASP   179      -8.609 -21.293  10.902  1.00  0.00           O  
ATOM   2552  OD2 ASP   179     -10.252 -22.542  10.280  1.00  0.00           O  
ATOM   2553  C   ASP   179      -7.833 -23.170  14.614  1.00  0.00           C  
ATOM   2554  O   ASP   179      -8.875 -23.341  15.125  1.00  0.00           O  
ATOM   2555  N   GLN   180      -6.712 -23.475  15.279  1.00  0.00           N  
ATOM   2556  H   GLN   180      -5.868 -23.362  14.735  1.00  0.00           H  
ATOM   2557  CA  GLN   180      -6.538 -23.836  16.675  1.00  0.00           C  
ATOM   2558  HA  GLN   180      -6.956 -24.841  16.726  1.00  0.00           H  
ATOM   2559  CB  GLN   180      -5.001 -23.888  16.939  1.00  0.00           C  
ATOM   2560  HB2 GLN   180      -4.499 -24.695  16.406  1.00  0.00           H  
ATOM   2561  HB3 GLN   180      -4.532 -23.019  16.478  1.00  0.00           H  
ATOM   2562  CG  GLN   180      -4.548 -24.025  18.472  1.00  0.00           C  
ATOM   2563  HG2 GLN   180      -5.062 -23.412  19.212  1.00  0.00           H  
ATOM   2564  HG3 GLN   180      -4.858 -25.029  18.762  1.00  0.00           H  
ATOM   2565  CD  GLN   180      -3.067 -23.917  18.644  1.00  0.00           C  
ATOM   2566  OE1 GLN   180      -2.303 -23.757  17.677  1.00  0.00           O  
ATOM   2567  NE2 GLN   180      -2.507 -24.082  19.818  1.00  0.00           N  
ATOM   2568 HE21 GLN   180      -3.040 -24.458  20.589  1.00  0.00           H  
ATOM   2569 HE22 GLN   180      -1.509 -23.924  19.826  1.00  0.00           H  
ATOM   2570  C   GLN   180      -7.200 -22.783  17.589  1.00  0.00           C  
ATOM   2571  O   GLN   180      -6.751 -21.643  17.639  1.00  0.00           O  
ATOM   2572  N   GLY   181      -8.277 -23.182  18.232  1.00  0.00           N  
ATOM   2573  H   GLY   181      -8.572 -24.148  18.263  1.00  0.00           H  
ATOM   2574  CA  GLY   181      -9.101 -22.224  19.010  1.00  0.00           C  
ATOM   2575  HA2 GLY   181      -8.442 -21.838  19.787  1.00  0.00           H  
ATOM   2576  HA3 GLY   181     -10.001 -22.665  19.438  1.00  0.00           H  
ATOM   2577  C   GLY   181      -9.724 -20.989  18.275  1.00  0.00           C  
ATOM   2578  O   GLY   181     -10.386 -20.093  18.837  1.00  0.00           O  
ATOM   2579  N   ARG   182      -9.548 -20.798  16.949  1.00  0.00           N  
ATOM   2580  H   ARG   182      -8.932 -21.481  16.530  1.00  0.00           H  
ATOM   2581  CA  ARG   182      -9.956 -19.547  16.163  1.00  0.00           C  
ATOM   2582  HA  ARG   182      -9.684 -18.643  16.709  1.00  0.00           H  
ATOM   2583  CB  ARG   182      -9.276 -19.449  14.814  1.00  0.00           C  
ATOM   2584  HB2 ARG   182      -9.590 -18.513  14.353  1.00  0.00           H  
ATOM   2585  HB3 ARG   182      -9.450 -20.354  14.233  1.00  0.00           H  
ATOM   2586  CG  ARG   182      -7.738 -19.443  14.921  1.00  0.00           C  
ATOM   2587  HG2 ARG   182      -7.394 -18.748  15.687  1.00  0.00           H  
ATOM   2588  HG3 ARG   182      -7.419 -20.473  15.084  1.00  0.00           H  
ATOM   2589  CD  ARG   182      -7.197 -19.056  13.581  1.00  0.00           C  
ATOM   2590  HD2 ARG   182      -7.465 -19.873  12.911  1.00  0.00           H  
ATOM   2591  HD3 ARG   182      -7.790 -18.216  13.221  1.00  0.00           H  
ATOM   2592  NE  ARG   182      -5.722 -18.744  13.546  1.00  0.00           N  
ATOM   2593  HE  ARG   182      -5.089 -19.497  13.775  1.00  0.00           H  
ATOM   2594  CZ  ARG   182      -5.073 -17.583  13.267  1.00  0.00           C  
ATOM   2595  NH1 ARG   182      -3.812 -17.514  13.524  1.00  0.00           N  
ATOM   2596 HH11 ARG   182      -3.319 -18.295  13.933  1.00  0.00           H  
ATOM   2597 HH12 ARG   182      -3.426 -16.590  13.648  1.00  0.00           H  
ATOM   2598  NH2 ARG   182      -5.672 -16.567  12.741  1.00  0.00           N  
ATOM   2599 HH21 ARG   182      -6.669 -16.641  12.598  1.00  0.00           H  
ATOM   2600 HH22 ARG   182      -5.170 -15.755  12.413  1.00  0.00           H  
ATOM   2601  C   ARG   182     -11.457 -19.417  15.983  1.00  0.00           C  
ATOM   2602  O   ARG   182     -12.164 -20.322  15.545  1.00  0.00           O  
ATOM   2603  N   THR   183     -12.049 -18.261  16.293  1.00  0.00           N  
ATOM   2604  H   THR   183     -11.514 -17.671  16.914  1.00  0.00           H  
ATOM   2605  CA  THR   183     -13.467 -17.838  15.918  1.00  0.00           C  
ATOM   2606  HA  THR   183     -14.112 -18.710  16.023  1.00  0.00           H  
ATOM   2607  CB  THR   183     -13.946 -16.638  16.873  1.00  0.00           C  
ATOM   2608  HB  THR   183     -14.879 -16.268  16.450  1.00  0.00           H  
ATOM   2609  CG2 THR   183     -14.299 -17.337  18.129  1.00  0.00           C  
ATOM   2610 HG21 THR   183     -15.058 -18.109  17.997  1.00  0.00           H  
ATOM   2611 HG22 THR   183     -13.336 -17.535  18.600  1.00  0.00           H  
ATOM   2612 HG23 THR   183     -14.645 -16.557  18.808  1.00  0.00           H  
ATOM   2613  OG1 THR   183     -13.033 -15.674  17.111  1.00  0.00           O  
ATOM   2614  HG1 THR   183     -12.356 -16.040  17.685  1.00  0.00           H  
ATOM   2615  C   THR   183     -13.472 -17.374  14.455  1.00  0.00           C  
ATOM   2616  O   THR   183     -12.427 -16.992  13.930  1.00  0.00           O  
ATOM   2617  N   PRO   184     -14.618 -17.284  13.698  1.00  0.00           N  
ATOM   2618  CD  PRO   184     -15.870 -17.847  14.103  1.00  0.00           C  
ATOM   2619  HD2 PRO   184     -15.716 -18.712  14.749  1.00  0.00           H  
ATOM   2620  HD3 PRO   184     -16.325 -17.005  14.625  1.00  0.00           H  
ATOM   2621  CG  PRO   184     -16.598 -18.207  12.799  1.00  0.00           C  
ATOM   2622  HG2 PRO   184     -17.661 -18.010  12.936  1.00  0.00           H  
ATOM   2623  HG3 PRO   184     -16.344 -19.214  12.467  1.00  0.00           H  
ATOM   2624  CB  PRO   184     -16.026 -17.181  11.865  1.00  0.00           C  
ATOM   2625  HB2 PRO   184     -16.452 -16.194  12.043  1.00  0.00           H  
ATOM   2626  HB3 PRO   184     -16.148 -17.562  10.851  1.00  0.00           H  
ATOM   2627  CA  PRO   184     -14.545 -17.095  12.258  1.00  0.00           C  
ATOM   2628  HA  PRO   184     -13.985 -17.925  11.827  1.00  0.00           H  
ATOM   2629  C   PRO   184     -13.913 -15.814  11.797  1.00  0.00           C  
ATOM   2630  O   PRO   184     -13.221 -15.857  10.771  1.00  0.00           O  
ATOM   2631  N   ALA   185     -14.099 -14.768  12.523  1.00  0.00           N  
ATOM   2632  H   ALA   185     -14.771 -14.865  13.271  1.00  0.00           H  
ATOM   2633  CA  ALA   185     -13.272 -13.494  12.233  1.00  0.00           C  
ATOM   2634  HA  ALA   185     -13.459 -13.197  11.201  1.00  0.00           H  
ATOM   2635  CB  ALA   185     -13.691 -12.320  13.238  1.00  0.00           C  
ATOM   2636  HB1 ALA   185     -13.183 -11.387  12.993  1.00  0.00           H  
ATOM   2637  HB2 ALA   185     -14.755 -12.251  13.013  1.00  0.00           H  
ATOM   2638  HB3 ALA   185     -13.740 -12.513  14.310  1.00  0.00           H  
ATOM   2639  C   ALA   185     -11.810 -13.678  12.286  1.00  0.00           C  
ATOM   2640  O   ALA   185     -11.076 -12.819  11.791  1.00  0.00           O  
ATOM   2641  N   PHE   186     -11.303 -14.759  12.903  1.00  0.00           N  
ATOM   2642  H   PHE   186     -11.959 -15.450  13.239  1.00  0.00           H  
ATOM   2643  CA  PHE   186      -9.914 -15.096  13.098  1.00  0.00           C  
ATOM   2644  HA  PHE   186      -9.379 -14.262  12.645  1.00  0.00           H  
ATOM   2645  CB  PHE   186      -9.650 -15.297  14.632  1.00  0.00           C  
ATOM   2646  HB2 PHE   186     -10.535 -15.748  15.081  1.00  0.00           H  
ATOM   2647  HB3 PHE   186      -8.814 -15.995  14.604  1.00  0.00           H  
ATOM   2648  CG  PHE   186      -9.297 -13.997  15.369  1.00  0.00           C  
ATOM   2649  CD1 PHE   186      -8.007 -13.407  15.263  1.00  0.00           C  
ATOM   2650  HD1 PHE   186      -7.288 -13.943  14.660  1.00  0.00           H  
ATOM   2651  CE1 PHE   186      -7.630 -12.156  15.809  1.00  0.00           C  
ATOM   2652  HE1 PHE   186      -6.698 -11.685  15.533  1.00  0.00           H  
ATOM   2653  CZ  PHE   186      -8.642 -11.464  16.428  1.00  0.00           C  
ATOM   2654  HZ  PHE   186      -8.495 -10.432  16.709  1.00  0.00           H  
ATOM   2655  CE2 PHE   186      -9.894 -12.064  16.677  1.00  0.00           C  
ATOM   2656  HE2 PHE   186     -10.714 -11.612  17.216  1.00  0.00           H  
ATOM   2657  CD2 PHE   186     -10.186 -13.273  16.160  1.00  0.00           C  
ATOM   2658  HD2 PHE   186     -11.178 -13.665  16.330  1.00  0.00           H  
ATOM   2659  C   PHE   186      -9.529 -16.242  12.190  1.00  0.00           C  
ATOM   2660  O   PHE   186      -8.348 -16.366  11.918  1.00  0.00           O  
ATOM   2661  N   ARG   187     -10.431 -17.180  11.767  1.00  0.00           N  
ATOM   2662  H   ARG   187     -11.386 -16.913  11.963  1.00  0.00           H  
ATOM   2663  CA  ARG   187     -10.198 -18.410  10.961  1.00  0.00           C  
ATOM   2664  HA  ARG   187      -9.409 -18.981  11.451  1.00  0.00           H  
ATOM   2665  CB  ARG   187     -11.432 -19.333  10.900  1.00  0.00           C  
ATOM   2666  HB2 ARG   187     -12.262 -18.710  10.568  1.00  0.00           H  
ATOM   2667  HB3 ARG   187     -11.319 -20.076  10.110  1.00  0.00           H  
ATOM   2668  CG  ARG   187     -11.665 -20.088  12.161  1.00  0.00           C  
ATOM   2669  HG2 ARG   187     -11.661 -19.439  13.037  1.00  0.00           H  
ATOM   2670  HG3 ARG   187     -10.803 -20.725  12.361  1.00  0.00           H  
ATOM   2671  CD  ARG   187     -12.896 -20.882  12.152  1.00  0.00           C  
ATOM   2672  HD2 ARG   187     -13.813 -20.303  12.038  1.00  0.00           H  
ATOM   2673  HD3 ARG   187     -12.761 -21.380  11.192  1.00  0.00           H  
ATOM   2674  NE  ARG   187     -13.135 -21.892  13.212  1.00  0.00           N  
ATOM   2675  HE  ARG   187     -13.514 -21.613  14.106  1.00  0.00           H  
ATOM   2676  CZ  ARG   187     -12.857 -23.168  13.039  1.00  0.00           C  
ATOM   2677  NH1 ARG   187     -12.295 -23.603  11.933  1.00  0.00           N  
ATOM   2678 HH11 ARG   187     -11.901 -22.933  11.288  1.00  0.00           H  
ATOM   2679 HH12 ARG   187     -12.075 -24.589  11.915  1.00  0.00           H  
ATOM   2680  NH2 ARG   187     -13.182 -24.040  13.951  1.00  0.00           N  
ATOM   2681 HH21 ARG   187     -13.876 -23.773  14.634  1.00  0.00           H  
ATOM   2682 HH22 ARG   187     -13.001 -25.022  13.795  1.00  0.00           H  
ATOM   2683  C   ARG   187      -9.658 -18.147   9.549  1.00  0.00           C  
ATOM   2684  O   ARG   187      -9.908 -17.119   8.971  1.00  0.00           O  
ATOM   2685  N   VAL   188      -8.991 -19.145   8.966  1.00  0.00           N  
ATOM   2686  H   VAL   188      -8.808 -19.962   9.531  1.00  0.00           H  
ATOM   2687  CA  VAL   188      -8.567 -19.319   7.549  1.00  0.00           C  
ATOM   2688  HA  VAL   188      -7.892 -18.510   7.272  1.00  0.00           H  
ATOM   2689  CB  VAL   188      -7.844 -20.670   7.400  1.00  0.00           C  
ATOM   2690  HB  VAL   188      -8.454 -21.483   7.795  1.00  0.00           H  
ATOM   2691  CG1 VAL   188      -7.274 -21.072   5.969  1.00  0.00           C  
ATOM   2692 HG11 VAL   188      -8.086 -21.163   5.246  1.00  0.00           H  
ATOM   2693 HG12 VAL   188      -6.532 -20.328   5.680  1.00  0.00           H  
ATOM   2694 HG13 VAL   188      -6.863 -22.076   5.859  1.00  0.00           H  
ATOM   2695  CG2 VAL   188      -6.498 -20.589   8.171  1.00  0.00           C  
ATOM   2696 HG21 VAL   188      -6.740 -20.380   9.213  1.00  0.00           H  
ATOM   2697 HG22 VAL   188      -5.834 -19.835   7.748  1.00  0.00           H  
ATOM   2698 HG23 VAL   188      -6.028 -21.571   8.122  1.00  0.00           H  
ATOM   2699  C   VAL   188      -9.685 -19.313   6.522  1.00  0.00           C  
ATOM   2700  O   VAL   188     -10.701 -19.903   6.759  1.00  0.00           O  
ATOM   2701  N   GLN   189      -9.452 -18.560   5.467  1.00  0.00           N  
ATOM   2702  H   GLN   189      -8.581 -18.051   5.421  1.00  0.00           H  
ATOM   2703  CA  GLN   189     -10.412 -18.094   4.387  1.00  0.00           C  
ATOM   2704  HA  GLN   189     -10.949 -18.972   4.028  1.00  0.00           H  
ATOM   2705  CB  GLN   189     -11.448 -17.105   5.098  1.00  0.00           C  
ATOM   2706  HB2 GLN   189     -11.808 -17.577   6.012  1.00  0.00           H  
ATOM   2707  HB3 GLN   189     -12.316 -16.783   4.522  1.00  0.00           H  
ATOM   2708  CG  GLN   189     -10.859 -15.746   5.620  1.00  0.00           C  
ATOM   2709  HG2 GLN   189     -10.717 -15.147   4.720  1.00  0.00           H  
ATOM   2710  HG3 GLN   189      -9.907 -15.980   6.097  1.00  0.00           H  
ATOM   2711  CD  GLN   189     -11.817 -14.990   6.453  1.00  0.00           C  
ATOM   2712  OE1 GLN   189     -12.810 -14.427   5.947  1.00  0.00           O  
ATOM   2713  NE2 GLN   189     -11.751 -15.081   7.733  1.00  0.00           N  
ATOM   2714 HE21 GLN   189     -11.055 -15.663   8.178  1.00  0.00           H  
ATOM   2715 HE22 GLN   189     -12.529 -14.816   8.320  1.00  0.00           H  
ATOM   2716  C   GLN   189      -9.643 -17.554   3.200  1.00  0.00           C  
ATOM   2717  O   GLN   189      -8.489 -17.294   3.334  1.00  0.00           O  
ATOM   2718  N   PRO   190     -10.236 -17.402   2.024  1.00  0.00           N  
ATOM   2719  CD  PRO   190     -11.597 -17.784   1.693  1.00  0.00           C  
ATOM   2720  HD2 PRO   190     -12.243 -17.690   2.566  1.00  0.00           H  
ATOM   2721  HD3 PRO   190     -11.629 -18.834   1.403  1.00  0.00           H  
ATOM   2722  CG  PRO   190     -11.993 -16.833   0.572  1.00  0.00           C  
ATOM   2723  HG2 PRO   190     -12.288 -15.944   1.129  1.00  0.00           H  
ATOM   2724  HG3 PRO   190     -12.835 -17.136  -0.051  1.00  0.00           H  
ATOM   2725  CB  PRO   190     -10.733 -16.726  -0.243  1.00  0.00           C  
ATOM   2726  HB2 PRO   190     -10.611 -17.545  -0.951  1.00  0.00           H  
ATOM   2727  HB3 PRO   190     -10.804 -15.842  -0.877  1.00  0.00           H  
ATOM   2728  CA  PRO   190      -9.711 -16.665   0.894  1.00  0.00           C  
ATOM   2729  HA  PRO   190      -8.803 -17.153   0.537  1.00  0.00           H  
ATOM   2730  C   PRO   190      -9.371 -15.214   1.301  1.00  0.00           C  
ATOM   2731  O   PRO   190     -10.195 -14.538   1.951  1.00  0.00           O  
ATOM   2732  N   MET   191      -8.175 -14.680   0.864  1.00  0.00           N  
ATOM   2733  H   MET   191      -7.447 -15.307   0.552  1.00  0.00           H  
ATOM   2734  CA  MET   191      -7.815 -13.266   1.064  1.00  0.00           C  
ATOM   2735  HA  MET   191      -7.779 -13.086   2.138  1.00  0.00           H  
ATOM   2736  CB  MET   191      -6.322 -13.130   0.551  1.00  0.00           C  
ATOM   2737  HB2 MET   191      -5.712 -13.709   1.245  1.00  0.00           H  
ATOM   2738  HB3 MET   191      -6.244 -13.503  -0.470  1.00  0.00           H  
ATOM   2739  CG  MET   191      -5.804 -11.686   0.604  1.00  0.00           C  
ATOM   2740  HG2 MET   191      -4.730 -11.808   0.465  1.00  0.00           H  
ATOM   2741  HG3 MET   191      -6.235 -11.141  -0.236  1.00  0.00           H  
ATOM   2742  SD  MET   191      -5.960 -10.795   2.171  1.00  0.00           S  
ATOM   2743  CE  MET   191      -4.740 -11.518   3.263  1.00  0.00           C  
ATOM   2744  HE1 MET   191      -3.718 -11.245   3.003  1.00  0.00           H  
ATOM   2745  HE2 MET   191      -5.021 -11.209   4.270  1.00  0.00           H  
ATOM   2746  HE3 MET   191      -4.925 -12.590   3.189  1.00  0.00           H  
ATOM   2747  C   MET   191      -8.858 -12.340   0.385  1.00  0.00           C  
ATOM   2748  O   MET   191      -9.150 -12.485  -0.822  1.00  0.00           O  
ATOM   2749  N   PRO   192      -9.551 -11.392   1.069  1.00  0.00           N  
ATOM   2750  CD  PRO   192      -9.451 -11.017   2.513  1.00  0.00           C  
ATOM   2751  HD2 PRO   192      -8.648 -10.302   2.688  1.00  0.00           H  
ATOM   2752  HD3 PRO   192      -9.382 -11.901   3.146  1.00  0.00           H  
ATOM   2753  CG  PRO   192     -10.736 -10.315   2.812  1.00  0.00           C  
ATOM   2754  HG2 PRO   192     -11.490 -10.930   3.304  1.00  0.00           H  
ATOM   2755  HG3 PRO   192     -10.467  -9.535   3.524  1.00  0.00           H  
ATOM   2756  CB  PRO   192     -11.385  -9.788   1.524  1.00  0.00           C  
ATOM   2757  HB2 PRO   192     -11.287  -8.705   1.604  1.00  0.00           H  
ATOM   2758  HB3 PRO   192     -12.462  -9.949   1.487  1.00  0.00           H  
ATOM   2759  CA  PRO   192     -10.482 -10.462   0.459  1.00  0.00           C  
ATOM   2760  HA  PRO   192     -11.097 -11.064  -0.209  1.00  0.00           H  
ATOM   2761  C   PRO   192      -9.728  -9.483  -0.439  1.00  0.00           C  
ATOM   2762  O   PRO   192      -8.902  -8.711  -0.000  1.00  0.00           O  
ATOM   2763  N   LEU   193      -9.940  -9.490  -1.733  1.00  0.00           N  
ATOM   2764  H   LEU   193     -10.549 -10.213  -2.087  1.00  0.00           H  
ATOM   2765  CA  LEU   193      -9.361  -8.510  -2.669  1.00  0.00           C  
ATOM   2766  HA  LEU   193      -8.460  -8.044  -2.271  1.00  0.00           H  
ATOM   2767  CB  LEU   193      -8.942  -9.245  -3.980  1.00  0.00           C  
ATOM   2768  HB2 LEU   193      -9.876  -9.574  -4.436  1.00  0.00           H  
ATOM   2769  HB3 LEU   193      -8.556  -8.566  -4.741  1.00  0.00           H  
ATOM   2770  CG  LEU   193      -7.962 -10.454  -3.924  1.00  0.00           C  
ATOM   2771  HG  LEU   193      -8.413 -11.395  -3.612  1.00  0.00           H  
ATOM   2772  CD1 LEU   193      -7.353 -10.633  -5.321  1.00  0.00           C  
ATOM   2773 HD11 LEU   193      -8.104 -11.013  -6.013  1.00  0.00           H  
ATOM   2774 HD12 LEU   193      -6.640 -11.457  -5.320  1.00  0.00           H  
ATOM   2775 HD13 LEU   193      -6.812  -9.724  -5.587  1.00  0.00           H  
ATOM   2776  CD2 LEU   193      -6.818 -10.173  -2.923  1.00  0.00           C  
ATOM   2777 HD21 LEU   193      -7.153 -10.140  -1.886  1.00  0.00           H  
ATOM   2778 HD22 LEU   193      -5.983 -10.868  -3.012  1.00  0.00           H  
ATOM   2779 HD23 LEU   193      -6.420  -9.196  -3.196  1.00  0.00           H  
ATOM   2780  C   LEU   193     -10.364  -7.431  -3.048  1.00  0.00           C  
ATOM   2781  O   LEU   193     -11.569  -7.775  -3.152  1.00  0.00           O  
ATOM   2782  N   ALA   194      -9.843  -6.215  -3.354  1.00  0.00           N  
ATOM   2783  H   ALA   194      -8.853  -6.242  -3.156  1.00  0.00           H  
ATOM   2784  CA  ALA   194     -10.464  -5.047  -3.952  1.00  0.00           C  
ATOM   2785  HA  ALA   194     -11.499  -4.947  -3.625  1.00  0.00           H  
ATOM   2786  CB  ALA   194      -9.721  -3.809  -3.451  1.00  0.00           C  
ATOM   2787  HB1 ALA   194     -10.012  -2.944  -4.045  1.00  0.00           H  
ATOM   2788  HB2 ALA   194      -8.645  -3.891  -3.606  1.00  0.00           H  
ATOM   2789  HB3 ALA   194      -9.967  -3.587  -2.412  1.00  0.00           H  
ATOM   2790  C   ALA   194     -10.369  -5.181  -5.523  1.00  0.00           C  
ATOM   2791  O   ALA   194      -9.345  -5.368  -6.091  1.00  0.00           O  
ATOM   2792  N   VAL   195     -11.548  -5.449  -6.165  1.00  0.00           N  
ATOM   2793  H   VAL   195     -12.360  -5.160  -5.639  1.00  0.00           H  
ATOM   2794  CA  VAL   195     -11.653  -6.030  -7.477  1.00  0.00           C  
ATOM   2795  HA  VAL   195     -10.756  -5.723  -8.015  1.00  0.00           H  
ATOM   2796  CB  VAL   195     -11.848  -7.591  -7.581  1.00  0.00           C  
ATOM   2797  HB  VAL   195     -11.949  -7.855  -8.634  1.00  0.00           H  
ATOM   2798  CG1 VAL   195     -10.715  -8.292  -6.999  1.00  0.00           C  
ATOM   2799 HG11 VAL   195      -9.819  -8.127  -7.597  1.00  0.00           H  
ATOM   2800 HG12 VAL   195     -10.843  -9.362  -7.166  1.00  0.00           H  
ATOM   2801 HG13 VAL   195     -10.648  -8.170  -5.918  1.00  0.00           H  
ATOM   2802  CG2 VAL   195     -13.202  -8.052  -6.954  1.00  0.00           C  
ATOM   2803 HG21 VAL   195     -13.977  -7.476  -7.460  1.00  0.00           H  
ATOM   2804 HG22 VAL   195     -13.360  -9.130  -6.926  1.00  0.00           H  
ATOM   2805 HG23 VAL   195     -13.158  -7.751  -5.908  1.00  0.00           H  
ATOM   2806  C   VAL   195     -12.682  -5.333  -8.444  1.00  0.00           C  
ATOM   2807  O   VAL   195     -13.635  -4.600  -8.005  1.00  0.00           O  
ATOM   2808  N   HID   196     -12.580  -5.612  -9.744  1.00  0.00           N  
ATOM   2809  H   HID   196     -11.895  -6.280 -10.067  1.00  0.00           H  
ATOM   2810  CA  HID   196     -13.324  -4.975 -10.864  1.00  0.00           C  
ATOM   2811  HA  HID   196     -14.301  -4.631 -10.524  1.00  0.00           H  
ATOM   2812  CB  HID   196     -12.656  -3.735 -11.374  1.00  0.00           C  
ATOM   2813  HB2 HID   196     -11.904  -3.996 -12.119  1.00  0.00           H  
ATOM   2814  HB3 HID   196     -12.158  -3.157 -10.595  1.00  0.00           H  
ATOM   2815  CG  HID   196     -13.608  -2.759 -12.045  1.00  0.00           C  
ATOM   2816  ND1 HID   196     -13.797  -2.516 -13.352  1.00  0.00           N  
ATOM   2817  HD1 HID   196     -13.267  -2.945 -14.097  1.00  0.00           H  
ATOM   2818  CE1 HID   196     -14.777  -1.684 -13.504  1.00  0.00           C  
ATOM   2819  HE1 HID   196     -15.257  -1.344 -14.410  1.00  0.00           H  
ATOM   2820  NE2 HID   196     -15.315  -1.340 -12.342  1.00  0.00           N  
ATOM   2821  CD2 HID   196     -14.572  -2.047 -11.354  1.00  0.00           C  
ATOM   2822  HD2 HID   196     -14.775  -2.041 -10.293  1.00  0.00           H  
ATOM   2823  C   HID   196     -13.654  -5.971 -12.074  1.00  0.00           C  
ATOM   2824  O   HID   196     -12.741  -6.717 -12.498  1.00  0.00           O  
ATOM   2825  N   ARG   197     -14.925  -5.999 -12.570  1.00  0.00           N  
ATOM   2826  H   ARG   197     -15.469  -5.206 -12.263  1.00  0.00           H  
ATOM   2827  CA  ARG   197     -15.566  -6.933 -13.493  1.00  0.00           C  
ATOM   2828  HA  ARG   197     -16.557  -6.550 -13.736  1.00  0.00           H  
ATOM   2829  CB  ARG   197     -14.909  -7.105 -14.808  1.00  0.00           C  
ATOM   2830  HB2 ARG   197     -13.954  -7.603 -14.641  1.00  0.00           H  
ATOM   2831  HB3 ARG   197     -15.501  -7.733 -15.474  1.00  0.00           H  
ATOM   2832  CG  ARG   197     -14.718  -5.768 -15.534  1.00  0.00           C  
ATOM   2833  HG2 ARG   197     -15.654  -5.225 -15.663  1.00  0.00           H  
ATOM   2834  HG3 ARG   197     -14.003  -5.130 -15.015  1.00  0.00           H  
ATOM   2835  CD  ARG   197     -14.146  -5.991 -16.938  1.00  0.00           C  
ATOM   2836  HD2 ARG   197     -14.917  -6.405 -17.587  1.00  0.00           H  
ATOM   2837  HD3 ARG   197     -13.772  -5.122 -17.479  1.00  0.00           H  
ATOM   2838  NE  ARG   197     -13.004  -6.910 -16.956  1.00  0.00           N  
ATOM   2839  HE  ARG   197     -12.871  -7.332 -16.048  1.00  0.00           H  
ATOM   2840  CZ  ARG   197     -12.125  -7.116 -17.924  1.00  0.00           C  
ATOM   2841  NH1 ARG   197     -12.027  -6.371 -18.939  1.00  0.00           N  
ATOM   2842 HH11 ARG   197     -12.676  -5.641 -19.198  1.00  0.00           H  
ATOM   2843 HH12 ARG   197     -11.235  -6.474 -19.557  1.00  0.00           H  
ATOM   2844  NH2 ARG   197     -11.295  -8.055 -17.698  1.00  0.00           N  
ATOM   2845 HH21 ARG   197     -11.439  -8.691 -16.926  1.00  0.00           H  
ATOM   2846 HH22 ARG   197     -10.585  -8.293 -18.376  1.00  0.00           H  
ATOM   2847  C   ARG   197     -15.923  -8.340 -12.881  1.00  0.00           C  
ATOM   2848  O   ARG   197     -15.718  -9.406 -13.435  1.00  0.00           O  
ATOM   2849  N   ARG   198     -16.762  -8.266 -11.848  1.00  0.00           N  
ATOM   2850  H   ARG   198     -16.893  -7.332 -11.486  1.00  0.00           H  
ATOM   2851  CA  ARG   198     -17.658  -9.418 -11.440  1.00  0.00           C  
ATOM   2852  HA  ARG   198     -16.933 -10.231 -11.427  1.00  0.00           H  
ATOM   2853  CB  ARG   198     -18.218  -9.124 -10.025  1.00  0.00           C  
ATOM   2854  HB2 ARG   198     -18.613  -8.108 -10.001  1.00  0.00           H  
ATOM   2855  HB3 ARG   198     -18.960  -9.838  -9.667  1.00  0.00           H  
ATOM   2856  CG  ARG   198     -17.149  -9.168  -8.888  1.00  0.00           C  
ATOM   2857  HG2 ARG   198     -16.175  -8.776  -9.181  1.00  0.00           H  
ATOM   2858  HG3 ARG   198     -17.494  -8.495  -8.102  1.00  0.00           H  
ATOM   2859  CD  ARG   198     -16.941 -10.503  -8.165  1.00  0.00           C  
ATOM   2860  HD2 ARG   198     -16.041 -10.509  -7.551  1.00  0.00           H  
ATOM   2861  HD3 ARG   198     -16.785 -11.233  -8.960  1.00  0.00           H  
ATOM   2862  NE  ARG   198     -18.139 -10.954  -7.337  1.00  0.00           N  
ATOM   2863  HE  ARG   198     -18.511 -10.372  -6.601  1.00  0.00           H  
ATOM   2864  CZ  ARG   198     -18.798 -12.030  -7.333  1.00  0.00           C  
ATOM   2865  NH1 ARG   198     -19.854 -12.215  -6.678  1.00  0.00           N  
ATOM   2866 HH11 ARG   198     -20.288 -11.435  -6.205  1.00  0.00           H  
ATOM   2867 HH12 ARG   198     -20.149 -13.129  -6.363  1.00  0.00           H  
ATOM   2868  NH2 ARG   198     -18.407 -13.033  -8.076  1.00  0.00           N  
ATOM   2869 HH21 ARG   198     -17.470 -13.038  -8.454  1.00  0.00           H  
ATOM   2870 HH22 ARG   198     -18.714 -13.978  -7.897  1.00  0.00           H  
ATOM   2871  C   ARG   198     -18.786  -9.784 -12.393  1.00  0.00           C  
ATOM   2872  O   ARG   198     -19.426 -10.828 -12.264  1.00  0.00           O  
ATOM   2873  N   GLN   199     -19.093  -8.924 -13.402  1.00  0.00           N  
ATOM   2874  H   GLN   199     -18.690  -8.001 -13.319  1.00  0.00           H  
ATOM   2875  CA  GLN   199     -20.233  -9.081 -14.313  1.00  0.00           C  
ATOM   2876  HA  GLN   199     -20.363 -10.153 -14.465  1.00  0.00           H  
ATOM   2877  CB  GLN   199     -21.398  -8.314 -13.734  1.00  0.00           C  
ATOM   2878  HB2 GLN   199     -21.494  -8.585 -12.683  1.00  0.00           H  
ATOM   2879  HB3 GLN   199     -21.096  -7.268 -13.682  1.00  0.00           H  
ATOM   2880  CG  GLN   199     -22.784  -8.355 -14.464  1.00  0.00           C  
ATOM   2881  HG2 GLN   199     -23.133  -9.338 -14.779  1.00  0.00           H  
ATOM   2882  HG3 GLN   199     -22.869  -7.684 -15.318  1.00  0.00           H  
ATOM   2883  CD  GLN   199     -23.811  -7.875 -13.400  1.00  0.00           C  
ATOM   2884  OE1 GLN   199     -24.083  -6.687 -13.245  1.00  0.00           O  
ATOM   2885  NE2 GLN   199     -24.357  -8.782 -12.648  1.00  0.00           N  
ATOM   2886 HE21 GLN   199     -23.817  -9.623 -12.501  1.00  0.00           H  
ATOM   2887 HE22 GLN   199     -25.143  -8.464 -12.098  1.00  0.00           H  
ATOM   2888  C   GLN   199     -19.904  -8.454 -15.683  1.00  0.00           C  
ATOM   2889  O   GLN   199     -19.088  -7.525 -15.722  1.00  0.00           O  
ATOM   2890  N   ASP   200     -20.623  -8.831 -16.694  1.00  0.00           N  
ATOM   2891  H   ASP   200     -21.378  -9.470 -16.489  1.00  0.00           H  
ATOM   2892  CA  ASP   200     -20.365  -8.392 -18.070  1.00  0.00           C  
ATOM   2893  HA  ASP   200     -20.680  -9.214 -18.712  1.00  0.00           H  
ATOM   2894  CB  ASP   200     -21.140  -7.074 -18.384  1.00  0.00           C  
ATOM   2895  HB2 ASP   200     -21.101  -6.757 -19.426  1.00  0.00           H  
ATOM   2896  HB3 ASP   200     -20.601  -6.264 -17.891  1.00  0.00           H  
ATOM   2897  CG  ASP   200     -22.659  -7.202 -18.050  1.00  0.00           C  
ATOM   2898  OD1 ASP   200     -23.247  -6.214 -17.612  1.00  0.00           O  
ATOM   2899  OD2 ASP   200     -23.279  -8.238 -18.298  1.00  0.00           O  
ATOM   2900  C   ASP   200     -18.877  -8.276 -18.511  1.00  0.00           C  
ATOM   2901  O   ASP   200     -18.542  -7.321 -19.198  1.00  0.00           O  
ATOM   2902  N   GLY   201     -18.032  -9.170 -17.972  1.00  0.00           N  
ATOM   2903  H   GLY   201     -18.411  -9.908 -17.397  1.00  0.00           H  
ATOM   2904  CA  GLY   201     -16.594  -9.298 -18.292  1.00  0.00           C  
ATOM   2905  HA2 GLY   201     -16.490  -9.562 -19.344  1.00  0.00           H  
ATOM   2906  HA3 GLY   201     -16.211  -8.295 -18.102  1.00  0.00           H  
ATOM   2907  C   GLY   201     -15.859 -10.301 -17.406  1.00  0.00           C  
ATOM   2908  O   GLY   201     -16.601 -11.115 -16.776  1.00  0.00           O  
ATOM   2909  N   ALA   202     -14.534 -10.357 -17.284  1.00  0.00           N  
ATOM   2910  H   ALA   202     -13.968  -9.990 -18.036  1.00  0.00           H  
ATOM   2911  CA  ALA   202     -13.802 -11.232 -16.385  1.00  0.00           C  
ATOM   2912  HA  ALA   202     -14.430 -12.028 -15.984  1.00  0.00           H  
ATOM   2913  CB  ALA   202     -12.773 -11.950 -17.148  1.00  0.00           C  
ATOM   2914  HB1 ALA   202     -13.268 -12.400 -18.009  1.00  0.00           H  
ATOM   2915  HB2 ALA   202     -12.092 -11.181 -17.515  1.00  0.00           H  
ATOM   2916  HB3 ALA   202     -12.213 -12.669 -16.551  1.00  0.00           H  
ATOM   2917  C   ALA   202     -13.106 -10.414 -15.252  1.00  0.00           C  
ATOM   2918  O   ALA   202     -12.576  -9.341 -15.520  1.00  0.00           O  
ATOM   2919  N   LEU   203     -12.975 -10.992 -14.055  1.00  0.00           N  
ATOM   2920  H   LEU   203     -13.542 -11.827 -14.013  1.00  0.00           H  
ATOM   2921  CA  LEU   203     -12.516 -10.303 -12.874  1.00  0.00           C  
ATOM   2922  HA  LEU   203     -13.099  -9.382 -12.875  1.00  0.00           H  
ATOM   2923  CB  LEU   203     -12.880 -11.122 -11.653  1.00  0.00           C  
ATOM   2924  HB2 LEU   203     -13.859 -11.592 -11.746  1.00  0.00           H  
ATOM   2925  HB3 LEU   203     -12.157 -11.938 -11.683  1.00  0.00           H  
ATOM   2926  CG  LEU   203     -12.602 -10.386 -10.317  1.00  0.00           C  
ATOM   2927  HG  LEU   203     -11.614  -9.925 -10.313  1.00  0.00           H  
ATOM   2928  CD1 LEU   203     -13.721  -9.344 -10.192  1.00  0.00           C  
ATOM   2929 HD11 LEU   203     -13.783  -8.965  -9.172  1.00  0.00           H  
ATOM   2930 HD12 LEU   203     -13.575  -8.499 -10.865  1.00  0.00           H  
ATOM   2931 HD13 LEU   203     -14.690  -9.748 -10.485  1.00  0.00           H  
ATOM   2932  CD2 LEU   203     -12.601 -11.430  -9.201  1.00  0.00           C  
ATOM   2933 HD21 LEU   203     -11.733 -12.083  -9.292  1.00  0.00           H  
ATOM   2934 HD22 LEU   203     -12.360 -11.066  -8.202  1.00  0.00           H  
ATOM   2935 HD23 LEU   203     -13.500 -12.031  -9.062  1.00  0.00           H  
ATOM   2936  C   LEU   203     -10.992  -9.911 -12.892  1.00  0.00           C  
ATOM   2937  O   LEU   203     -10.183 -10.681 -13.343  1.00  0.00           O  
ATOM   2938  N   VAL   204     -10.650  -8.655 -12.537  1.00  0.00           N  
ATOM   2939  H   VAL   204     -11.441  -8.037 -12.422  1.00  0.00           H  
ATOM   2940  CA  VAL   204      -9.355  -8.051 -12.380  1.00  0.00           C  
ATOM   2941  HA  VAL   204      -8.611  -8.806 -12.127  1.00  0.00           H  
ATOM   2942  CB  VAL   204      -8.979  -7.357 -13.742  1.00  0.00           C  
ATOM   2943  HB  VAL   204      -8.132  -6.743 -13.437  1.00  0.00           H  
ATOM   2944  CG1 VAL   204      -8.618  -8.349 -14.809  1.00  0.00           C  
ATOM   2945 HG11 VAL   204      -8.063  -9.206 -14.427  1.00  0.00           H  
ATOM   2946 HG12 VAL   204      -7.969  -7.874 -15.545  1.00  0.00           H  
ATOM   2947 HG13 VAL   204      -9.550  -8.641 -15.292  1.00  0.00           H  
ATOM   2948  CG2 VAL   204     -10.014  -6.327 -14.212  1.00  0.00           C  
ATOM   2949 HG21 VAL   204     -10.046  -5.469 -13.540  1.00  0.00           H  
ATOM   2950 HG22 VAL   204      -9.851  -6.139 -15.273  1.00  0.00           H  
ATOM   2951 HG23 VAL   204     -11.023  -6.736 -14.258  1.00  0.00           H  
ATOM   2952  C   VAL   204      -9.282  -7.074 -11.225  1.00  0.00           C  
ATOM   2953  O   VAL   204     -10.292  -6.900 -10.514  1.00  0.00           O  
ATOM   2954  N   TRP   205      -8.224  -6.336 -10.973  1.00  0.00           N  
ATOM   2955  H   TRP   205      -7.453  -6.393 -11.623  1.00  0.00           H  
ATOM   2956  CA  TRP   205      -8.079  -5.619  -9.712  1.00  0.00           C  
ATOM   2957  HA  TRP   205      -8.367  -6.323  -8.931  1.00  0.00           H  
ATOM   2958  CB  TRP   205      -6.589  -5.434  -9.440  1.00  0.00           C  
ATOM   2959  HB2 TRP   205      -6.130  -4.830 -10.223  1.00  0.00           H  
ATOM   2960  HB3 TRP   205      -6.453  -4.982  -8.457  1.00  0.00           H  
ATOM   2961  CG  TRP   205      -5.928  -6.793  -9.472  1.00  0.00           C  
ATOM   2962  CD1 TRP   205      -5.727  -7.534  -8.317  1.00  0.00           C  
ATOM   2963  HD1 TRP   205      -5.975  -7.270  -7.300  1.00  0.00           H  
ATOM   2964  NE1 TRP   205      -5.000  -8.654  -8.667  1.00  0.00           N  
ATOM   2965  HE1 TRP   205      -4.711  -9.351  -7.995  1.00  0.00           H  
ATOM   2966  CE2 TRP   205      -4.848  -8.866 -10.030  1.00  0.00           C  
ATOM   2967  CZ2 TRP   205      -4.307  -9.925 -10.797  1.00  0.00           C  
ATOM   2968  HZ2 TRP   205      -4.004 -10.883 -10.401  1.00  0.00           H  
ATOM   2969  CH2 TRP   205      -4.438  -9.736 -12.177  1.00  0.00           C  
ATOM   2970  HH2 TRP   205      -4.160 -10.526 -12.860  1.00  0.00           H  
ATOM   2971  CZ3 TRP   205      -4.760  -8.460 -12.732  1.00  0.00           C  
ATOM   2972  HZ3 TRP   205      -4.749  -8.435 -13.811  1.00  0.00           H  
ATOM   2973  CE3 TRP   205      -5.179  -7.360 -11.988  1.00  0.00           C  
ATOM   2974  HE3 TRP   205      -5.433  -6.412 -12.440  1.00  0.00           H  
ATOM   2975  CD2 TRP   205      -5.364  -7.601 -10.559  1.00  0.00           C  
ATOM   2976  C   TRP   205      -8.827  -4.315  -9.678  1.00  0.00           C  
ATOM   2977  O   TRP   205      -9.042  -3.761 -10.776  1.00  0.00           O  
ATOM   2978  N   SER   206      -9.189  -3.834  -8.452  1.00  0.00           N  
ATOM   2979  H   SER   206      -9.266  -4.477  -7.677  1.00  0.00           H  
ATOM   2980  CA  SER   206      -9.446  -2.369  -8.341  1.00  0.00           C  
ATOM   2981  HA  SER   206     -10.090  -2.092  -9.175  1.00  0.00           H  
ATOM   2982  CB  SER   206     -10.141  -1.990  -7.063  1.00  0.00           C  
ATOM   2983  HB2 SER   206      -9.551  -2.436  -6.262  1.00  0.00           H  
ATOM   2984  HB3 SER   206     -10.090  -0.902  -7.038  1.00  0.00           H  
ATOM   2985  OG  SER   206     -11.433  -2.488  -6.809  1.00  0.00           O  
ATOM   2986  HG  SER   206     -11.719  -2.292  -5.914  1.00  0.00           H  
ATOM   2987  C   SER   206      -8.176  -1.621  -8.443  1.00  0.00           C  
ATOM   2988  O   SER   206      -7.081  -2.087  -8.070  1.00  0.00           O  
ATOM   2989  N   GLY   207      -8.250  -0.406  -8.990  1.00  0.00           N  
ATOM   2990  H   GLY   207      -9.083  -0.049  -9.435  1.00  0.00           H  
ATOM   2991  CA  GLY   207      -7.251   0.643  -8.838  1.00  0.00           C  
ATOM   2992  HA2 GLY   207      -7.005   0.980  -9.845  1.00  0.00           H  
ATOM   2993  HA3 GLY   207      -6.400   0.350  -8.223  1.00  0.00           H  
ATOM   2994  C   GLY   207      -7.949   1.824  -8.172  1.00  0.00           C  
ATOM   2995  O   GLY   207      -8.941   1.684  -7.454  1.00  0.00           O  
ATOM   2996  N   SER   208      -7.286   2.969  -8.279  1.00  0.00           N  
ATOM   2997  H   SER   208      -6.509   3.073  -8.915  1.00  0.00           H  
ATOM   2998  CA  SER   208      -7.758   4.282  -7.771  1.00  0.00           C  
ATOM   2999  HA  SER   208      -8.003   4.179  -6.713  1.00  0.00           H  
ATOM   3000  CB  SER   208      -6.637   5.380  -7.898  1.00  0.00           C  
ATOM   3001  HB2 SER   208      -5.914   5.277  -8.707  1.00  0.00           H  
ATOM   3002  HB3 SER   208      -7.157   6.337  -7.917  1.00  0.00           H  
ATOM   3003  OG  SER   208      -5.881   5.359  -6.749  1.00  0.00           O  
ATOM   3004  HG  SER   208      -5.346   6.156  -6.779  1.00  0.00           H  
ATOM   3005  C   SER   208      -8.978   4.763  -8.528  1.00  0.00           C  
ATOM   3006  O   SER   208      -9.733   5.629  -8.030  1.00  0.00           O  
ATOM   3007  N   ASP   209      -9.234   4.158  -9.689  1.00  0.00           N  
ATOM   3008  H   ASP   209      -8.655   3.389  -9.995  1.00  0.00           H  
ATOM   3009  CA  ASP   209     -10.390   4.357 -10.582  1.00  0.00           C  
ATOM   3010  HA  ASP   209     -10.584   5.405 -10.812  1.00  0.00           H  
ATOM   3011  CB  ASP   209     -10.281   3.694 -11.920  1.00  0.00           C  
ATOM   3012  HB2 ASP   209     -11.117   3.908 -12.586  1.00  0.00           H  
ATOM   3013  HB3 ASP   209      -9.364   4.197 -12.227  1.00  0.00           H  
ATOM   3014  CG  ASP   209     -10.194   2.155 -11.901  1.00  0.00           C  
ATOM   3015  OD1 ASP   209      -9.483   1.628 -11.002  1.00  0.00           O  
ATOM   3016  OD2 ASP   209     -10.675   1.601 -12.946  1.00  0.00           O  
ATOM   3017  C   ASP   209     -11.715   3.934  -9.972  1.00  0.00           C  
ATOM   3018  O   ASP   209     -12.686   4.701  -9.866  1.00  0.00           O  
ATOM   3019  N   VAL   210     -11.704   2.719  -9.381  1.00  0.00           N  
ATOM   3020  H   VAL   210     -10.833   2.215  -9.302  1.00  0.00           H  
ATOM   3021  CA  VAL   210     -12.802   2.156  -8.543  1.00  0.00           C  
ATOM   3022  HA  VAL   210     -13.744   2.147  -9.091  1.00  0.00           H  
ATOM   3023  CB  VAL   210     -12.587   0.676  -8.165  1.00  0.00           C  
ATOM   3024  HB  VAL   210     -11.837   0.627  -7.376  1.00  0.00           H  
ATOM   3025  CG1 VAL   210     -13.910   0.013  -7.761  1.00  0.00           C  
ATOM   3026 HG11 VAL   210     -14.451   0.586  -7.008  1.00  0.00           H  
ATOM   3027 HG12 VAL   210     -14.499  -0.088  -8.673  1.00  0.00           H  
ATOM   3028 HG13 VAL   210     -13.727  -1.008  -7.425  1.00  0.00           H  
ATOM   3029  CG2 VAL   210     -12.122  -0.142  -9.378  1.00  0.00           C  
ATOM   3030 HG21 VAL   210     -11.168   0.227  -9.754  1.00  0.00           H  
ATOM   3031 HG22 VAL   210     -12.098  -1.203  -9.127  1.00  0.00           H  
ATOM   3032 HG23 VAL   210     -12.878   0.045 -10.141  1.00  0.00           H  
ATOM   3033  C   VAL   210     -13.115   2.978  -7.291  1.00  0.00           C  
ATOM   3034  O   VAL   210     -14.278   3.044  -6.962  1.00  0.00           O  
ATOM   3035  N   VAL   211     -12.069   3.545  -6.629  1.00  0.00           N  
ATOM   3036  H   VAL   211     -11.139   3.385  -6.989  1.00  0.00           H  
ATOM   3037  CA  VAL   211     -12.191   4.394  -5.398  1.00  0.00           C  
ATOM   3038  HA  VAL   211     -12.793   3.934  -4.614  1.00  0.00           H  
ATOM   3039  CB  VAL   211     -10.824   4.784  -4.750  1.00  0.00           C  
ATOM   3040  HB  VAL   211     -10.310   5.394  -5.493  1.00  0.00           H  
ATOM   3041  CG1 VAL   211     -10.866   5.646  -3.453  1.00  0.00           C  
ATOM   3042 HG11 VAL   211     -11.348   6.584  -3.726  1.00  0.00           H  
ATOM   3043 HG12 VAL   211     -11.456   5.143  -2.686  1.00  0.00           H  
ATOM   3044 HG13 VAL   211      -9.845   5.805  -3.104  1.00  0.00           H  
ATOM   3045  CG2 VAL   211      -9.971   3.538  -4.437  1.00  0.00           C  
ATOM   3046 HG21 VAL   211     -10.031   2.785  -5.224  1.00  0.00           H  
ATOM   3047 HG22 VAL   211      -8.956   3.923  -4.332  1.00  0.00           H  
ATOM   3048 HG23 VAL   211     -10.340   3.140  -3.492  1.00  0.00           H  
ATOM   3049  C   VAL   211     -12.943   5.693  -5.783  1.00  0.00           C  
ATOM   3050  O   VAL   211     -14.007   5.988  -5.223  1.00  0.00           O  
ATOM   3051  N   MET   212     -12.386   6.463  -6.728  1.00  0.00           N  
ATOM   3052  H   MET   212     -11.478   6.254  -7.117  1.00  0.00           H  
ATOM   3053  CA  MET   212     -13.056   7.650  -7.314  1.00  0.00           C  
ATOM   3054  HA  MET   212     -13.028   8.436  -6.559  1.00  0.00           H  
ATOM   3055  CB  MET   212     -12.205   8.134  -8.528  1.00  0.00           C  
ATOM   3056  HB2 MET   212     -12.090   7.253  -9.160  1.00  0.00           H  
ATOM   3057  HB3 MET   212     -12.780   8.908  -9.036  1.00  0.00           H  
ATOM   3058  CG  MET   212     -10.830   8.586  -8.172  1.00  0.00           C  
ATOM   3059  HG2 MET   212     -10.991   9.497  -7.596  1.00  0.00           H  
ATOM   3060  HG3 MET   212     -10.253   7.873  -7.582  1.00  0.00           H  
ATOM   3061  SD  MET   212      -9.831   9.097  -9.664  1.00  0.00           S  
ATOM   3062  CE  MET   212      -8.235   9.396  -8.883  1.00  0.00           C  
ATOM   3063  HE1 MET   212      -7.926   8.532  -8.294  1.00  0.00           H  
ATOM   3064  HE2 MET   212      -7.477   9.621  -9.633  1.00  0.00           H  
ATOM   3065  HE3 MET   212      -8.424  10.264  -8.252  1.00  0.00           H  
ATOM   3066  C   MET   212     -14.506   7.349  -7.723  1.00  0.00           C  
ATOM   3067  O   MET   212     -15.303   8.196  -7.507  1.00  0.00           O  
ATOM   3068  N   GLY   213     -14.809   6.168  -8.219  1.00  0.00           N  
ATOM   3069  H   GLY   213     -14.049   5.523  -8.383  1.00  0.00           H  
ATOM   3070  CA  GLY   213     -16.184   5.795  -8.695  1.00  0.00           C  
ATOM   3071  HA2 GLY   213     -16.263   4.748  -8.989  1.00  0.00           H  
ATOM   3072  HA3 GLY   213     -16.917   6.096  -7.946  1.00  0.00           H  
ATOM   3073  C   GLY   213     -16.590   6.709  -9.847  1.00  0.00           C  
ATOM   3074  O   GLY   213     -15.862   7.620 -10.279  1.00  0.00           O  
ATOM   3075  N   GLU   214     -17.906   6.512 -10.209  1.00  0.00           N  
ATOM   3076  H   GLU   214     -18.432   5.820  -9.695  1.00  0.00           H  
ATOM   3077  CA  GLU   214     -18.597   7.483 -11.110  1.00  0.00           C  
ATOM   3078  HA  GLU   214     -17.946   7.676 -11.962  1.00  0.00           H  
ATOM   3079  CB  GLU   214     -19.837   6.822 -11.700  1.00  0.00           C  
ATOM   3080  HB2 GLU   214     -20.565   6.571 -10.928  1.00  0.00           H  
ATOM   3081  HB3 GLU   214     -20.231   7.614 -12.338  1.00  0.00           H  
ATOM   3082  CG  GLU   214     -19.387   5.589 -12.509  1.00  0.00           C  
ATOM   3083  HG2 GLU   214     -18.907   4.860 -11.856  1.00  0.00           H  
ATOM   3084  HG3 GLU   214     -20.302   5.039 -12.730  1.00  0.00           H  
ATOM   3085  CD  GLU   214     -18.594   5.892 -13.782  1.00  0.00           C  
ATOM   3086  OE1 GLU   214     -19.048   6.581 -14.709  1.00  0.00           O  
ATOM   3087  OE2 GLU   214     -17.336   5.642 -13.806  1.00  0.00           O  
ATOM   3088  C   GLU   214     -18.928   8.787 -10.486  1.00  0.00           C  
ATOM   3089  O   GLU   214     -18.830   9.719 -11.220  1.00  0.00           O  
ATOM   3090  N   ALA   215     -19.225   8.738  -9.169  1.00  0.00           N  
ATOM   3091  H   ALA   215     -19.289   7.865  -8.666  1.00  0.00           H  
ATOM   3092  CA  ALA   215     -19.399   9.977  -8.370  1.00  0.00           C  
ATOM   3093  HA  ALA   215     -20.377  10.432  -8.524  1.00  0.00           H  
ATOM   3094  CB  ALA   215     -19.364   9.535  -6.832  1.00  0.00           C  
ATOM   3095  HB1 ALA   215     -19.524  10.335  -6.109  1.00  0.00           H  
ATOM   3096  HB2 ALA   215     -20.032   8.680  -6.723  1.00  0.00           H  
ATOM   3097  HB3 ALA   215     -18.354   9.158  -6.672  1.00  0.00           H  
ATOM   3098  C   ALA   215     -18.293  11.008  -8.675  1.00  0.00           C  
ATOM   3099  O   ALA   215     -18.616  12.124  -8.924  1.00  0.00           O  
ATOM   3100  N   THR   216     -16.961  10.764  -8.590  1.00  0.00           N  
ATOM   3101  H   THR   216     -16.632   9.875  -8.242  1.00  0.00           H  
ATOM   3102  CA  THR   216     -15.920  11.839  -8.855  1.00  0.00           C  
ATOM   3103  HA  THR   216     -16.108  12.800  -8.375  1.00  0.00           H  
ATOM   3104  CB  THR   216     -14.528  11.386  -8.371  1.00  0.00           C  
ATOM   3105  HB  THR   216     -14.268  10.559  -9.033  1.00  0.00           H  
ATOM   3106  CG2 THR   216     -13.373  12.456  -8.340  1.00  0.00           C  
ATOM   3107 HG21 THR   216     -12.472  12.066  -7.866  1.00  0.00           H  
ATOM   3108 HG22 THR   216     -13.718  13.311  -7.759  1.00  0.00           H  
ATOM   3109 HG23 THR   216     -13.026  12.855  -9.293  1.00  0.00           H  
ATOM   3110  OG1 THR   216     -14.643  10.798  -7.103  1.00  0.00           O  
ATOM   3111  HG1 THR   216     -14.979   9.902  -7.187  1.00  0.00           H  
ATOM   3112  C   THR   216     -15.858  12.223 -10.339  1.00  0.00           C  
ATOM   3113  O   THR   216     -15.489  13.349 -10.686  1.00  0.00           O  
ATOM   3114  N   ARG   217     -16.230  11.333 -11.219  1.00  0.00           N  
ATOM   3115  H   ARG   217     -16.665  10.506 -10.838  1.00  0.00           H  
ATOM   3116  CA  ARG   217     -16.204  11.480 -12.702  1.00  0.00           C  
ATOM   3117  HA  ARG   217     -15.403  12.159 -12.995  1.00  0.00           H  
ATOM   3118  CB  ARG   217     -15.954  10.172 -13.320  1.00  0.00           C  
ATOM   3119  HB2 ARG   217     -16.173  10.368 -14.370  1.00  0.00           H  
ATOM   3120  HB3 ARG   217     -16.727   9.498 -12.951  1.00  0.00           H  
ATOM   3121  CG  ARG   217     -14.529   9.575 -13.197  1.00  0.00           C  
ATOM   3122  HG2 ARG   217     -13.775  10.284 -13.542  1.00  0.00           H  
ATOM   3123  HG3 ARG   217     -14.312   9.296 -12.166  1.00  0.00           H  
ATOM   3124  CD  ARG   217     -14.222   8.473 -14.170  1.00  0.00           C  
ATOM   3125  HD2 ARG   217     -13.144   8.414 -14.317  1.00  0.00           H  
ATOM   3126  HD3 ARG   217     -14.721   8.664 -15.120  1.00  0.00           H  
ATOM   3127  NE  ARG   217     -14.729   7.177 -13.610  1.00  0.00           N  
ATOM   3128  HE  ARG   217     -15.610   6.930 -14.037  1.00  0.00           H  
ATOM   3129  CZ  ARG   217     -14.385   6.452 -12.503  1.00  0.00           C  
ATOM   3130  NH1 ARG   217     -13.254   6.731 -11.916  1.00  0.00           N  
ATOM   3131 HH11 ARG   217     -12.792   7.626 -11.989  1.00  0.00           H  
ATOM   3132 HH12 ARG   217     -12.971   6.148 -11.142  1.00  0.00           H  
ATOM   3133  NH2 ARG   217     -15.066   5.409 -12.193  1.00  0.00           N  
ATOM   3134 HH21 ARG   217     -15.914   5.307 -12.732  1.00  0.00           H  
ATOM   3135 HH22 ARG   217     -14.955   4.921 -11.316  1.00  0.00           H  
ATOM   3136  C   ARG   217     -17.394  12.218 -13.306  1.00  0.00           C  
ATOM   3137  O   ARG   217     -17.239  13.039 -14.228  1.00  0.00           O  
ATOM   3138  N   ASP   218     -18.541  12.087 -12.750  1.00  0.00           N  
ATOM   3139  H   ASP   218     -18.579  11.326 -12.086  1.00  0.00           H  
ATOM   3140  CA  ASP   218     -19.807  12.747 -12.961  1.00  0.00           C  
ATOM   3141  HA  ASP   218     -19.823  12.919 -14.037  1.00  0.00           H  
ATOM   3142  CB  ASP   218     -21.029  11.834 -12.669  1.00  0.00           C  
ATOM   3143  HB2 ASP   218     -21.024  11.523 -11.625  1.00  0.00           H  
ATOM   3144  HB3 ASP   218     -21.945  12.401 -12.833  1.00  0.00           H  
ATOM   3145  CG  ASP   218     -21.133  10.478 -13.435  1.00  0.00           C  
ATOM   3146  OD1 ASP   218     -20.623  10.353 -14.561  1.00  0.00           O  
ATOM   3147  OD2 ASP   218     -21.946   9.635 -13.136  1.00  0.00           O  
ATOM   3148  C   ASP   218     -19.998  14.164 -12.251  1.00  0.00           C  
ATOM   3149  O   ASP   218     -20.717  14.978 -12.760  1.00  0.00           O  
ATOM   3150  N   ASN   219     -19.265  14.382 -11.159  1.00  0.00           N  
ATOM   3151  H   ASN   219     -18.813  13.531 -10.857  1.00  0.00           H  
ATOM   3152  CA  ASN   219     -19.155  15.661 -10.452  1.00  0.00           C  
ATOM   3153  HA  ASN   219     -20.132  16.090 -10.233  1.00  0.00           H  
ATOM   3154  CB  ASN   219     -18.401  15.478  -9.048  1.00  0.00           C  
ATOM   3155  HB2 ASN   219     -17.544  14.840  -9.263  1.00  0.00           H  
ATOM   3156  HB3 ASN   219     -19.043  14.872  -8.409  1.00  0.00           H  
ATOM   3157  CG  ASN   219     -18.036  16.749  -8.296  1.00  0.00           C  
ATOM   3158  OD1 ASN   219     -18.548  17.792  -8.637  1.00  0.00           O  
ATOM   3159  ND2 ASN   219     -17.305  16.737  -7.277  1.00  0.00           N  
ATOM   3160 HD21 ASN   219     -17.024  15.848  -6.889  1.00  0.00           H  
ATOM   3161 HD22 ASN   219     -17.033  17.605  -6.839  1.00  0.00           H  
ATOM   3162  C   ASN   219     -18.251  16.542 -11.349  1.00  0.00           C  
ATOM   3163  O   ASN   219     -17.092  16.158 -11.577  1.00  0.00           O  
ATOM   3164  N   PRO   220     -18.782  17.698 -11.842  1.00  0.00           N  
ATOM   3165  CD  PRO   220     -20.141  18.102 -11.942  1.00  0.00           C  
ATOM   3166  HD2 PRO   220     -20.322  18.915 -11.239  1.00  0.00           H  
ATOM   3167  HD3 PRO   220     -20.803  17.236 -11.917  1.00  0.00           H  
ATOM   3168  CG  PRO   220     -20.290  18.529 -13.368  1.00  0.00           C  
ATOM   3169  HG2 PRO   220     -20.260  17.661 -14.028  1.00  0.00           H  
ATOM   3170  HG3 PRO   220     -21.106  19.237 -13.515  1.00  0.00           H  
ATOM   3171  CB  PRO   220     -19.009  19.374 -13.545  1.00  0.00           C  
ATOM   3172  HB2 PRO   220     -19.174  20.386 -13.173  1.00  0.00           H  
ATOM   3173  HB3 PRO   220     -18.665  19.377 -14.580  1.00  0.00           H  
ATOM   3174  CA  PRO   220     -17.973  18.635 -12.611  1.00  0.00           C  
ATOM   3175  HA  PRO   220     -17.398  17.978 -13.263  1.00  0.00           H  
ATOM   3176  C   PRO   220     -16.963  19.551 -11.843  1.00  0.00           C  
ATOM   3177  O   PRO   220     -16.211  20.326 -12.429  1.00  0.00           O  
ATOM   3178  N   GLN   221     -16.979  19.546 -10.513  1.00  0.00           N  
ATOM   3179  H   GLN   221     -17.383  18.780  -9.994  1.00  0.00           H  
ATOM   3180  CA  GLN   221     -16.242  20.514  -9.600  1.00  0.00           C  
ATOM   3181  HA  GLN   221     -16.317  21.479 -10.101  1.00  0.00           H  
ATOM   3182  CB  GLN   221     -17.066  20.703  -8.352  1.00  0.00           C  
ATOM   3183  HB2 GLN   221     -17.125  19.718  -7.889  1.00  0.00           H  
ATOM   3184  HB3 GLN   221     -16.549  21.382  -7.674  1.00  0.00           H  
ATOM   3185  CG  GLN   221     -18.515  21.190  -8.580  1.00  0.00           C  
ATOM   3186  HG2 GLN   221     -19.225  20.531  -8.081  1.00  0.00           H  
ATOM   3187  HG3 GLN   221     -18.790  21.083  -9.629  1.00  0.00           H  
ATOM   3188  CD  GLN   221     -18.715  22.628  -8.114  1.00  0.00           C  
ATOM   3189  OE1 GLN   221     -18.978  23.542  -8.890  1.00  0.00           O  
ATOM   3190  NE2 GLN   221     -18.620  22.850  -6.843  1.00  0.00           N  
ATOM   3191 HE21 GLN   221     -18.383  22.102  -6.208  1.00  0.00           H  
ATOM   3192 HE22 GLN   221     -18.508  23.760  -6.419  1.00  0.00           H  
ATOM   3193  C   GLN   221     -14.846  19.991  -9.346  1.00  0.00           C  
ATOM   3194  O   GLN   221     -14.049  20.603  -8.641  1.00  0.00           O  
ATOM   3195  N   PHE   222     -14.537  18.736  -9.777  1.00  0.00           N  
ATOM   3196  H   PHE   222     -15.157  18.290 -10.437  1.00  0.00           H  
ATOM   3197  CA  PHE   222     -13.193  18.053  -9.639  1.00  0.00           C  
ATOM   3198  HA  PHE   222     -12.599  18.466  -8.823  1.00  0.00           H  
ATOM   3199  CB  PHE   222     -13.438  16.606  -9.363  1.00  0.00           C  
ATOM   3200  HB2 PHE   222     -14.189  16.409  -8.598  1.00  0.00           H  
ATOM   3201  HB3 PHE   222     -13.984  16.177 -10.203  1.00  0.00           H  
ATOM   3202  CG  PHE   222     -12.198  15.714  -9.235  1.00  0.00           C  
ATOM   3203  CD1 PHE   222     -11.659  15.682  -7.901  1.00  0.00           C  
ATOM   3204  HD1 PHE   222     -12.113  16.094  -7.012  1.00  0.00           H  
ATOM   3205  CE1 PHE   222     -10.578  14.783  -7.668  1.00  0.00           C  
ATOM   3206  HE1 PHE   222     -10.118  14.690  -6.696  1.00  0.00           H  
ATOM   3207  CZ  PHE   222      -9.974  14.056  -8.732  1.00  0.00           C  
ATOM   3208  HZ  PHE   222      -9.161  13.364  -8.569  1.00  0.00           H  
ATOM   3209  CE2 PHE   222     -10.579  14.162 -10.004  1.00  0.00           C  
ATOM   3210  HE2 PHE   222     -10.064  13.655 -10.807  1.00  0.00           H  
ATOM   3211  CD2 PHE   222     -11.643  14.984 -10.279  1.00  0.00           C  
ATOM   3212  HD2 PHE   222     -12.046  14.888 -11.276  1.00  0.00           H  
ATOM   3213  C   PHE   222     -12.327  18.177 -10.952  1.00  0.00           C  
ATOM   3214  O   PHE   222     -12.820  17.966 -12.048  1.00  0.00           O  
ATOM   3215  N   GLU   223     -10.956  18.291 -10.812  1.00  0.00           N  
ATOM   3216  H   GLU   223     -10.549  18.610  -9.945  1.00  0.00           H  
ATOM   3217  CA  GLU   223     -10.082  17.894 -11.932  1.00  0.00           C  
ATOM   3218  HA  GLU   223     -10.536  17.075 -12.491  1.00  0.00           H  
ATOM   3219  CB  GLU   223      -9.927  19.070 -12.906  1.00  0.00           C  
ATOM   3220  HB2 GLU   223     -10.951  19.343 -13.162  1.00  0.00           H  
ATOM   3221  HB3 GLU   223      -9.467  19.866 -12.320  1.00  0.00           H  
ATOM   3222  CG  GLU   223      -9.290  18.719 -14.213  1.00  0.00           C  
ATOM   3223  HG2 GLU   223      -9.768  17.851 -14.667  1.00  0.00           H  
ATOM   3224  HG3 GLU   223      -8.294  18.310 -14.043  1.00  0.00           H  
ATOM   3225  CD  GLU   223      -9.332  19.766 -15.279  1.00  0.00           C  
ATOM   3226  OE1 GLU   223      -9.864  20.868 -15.113  1.00  0.00           O  
ATOM   3227  OE2 GLU   223      -8.775  19.402 -16.365  1.00  0.00           O  
ATOM   3228  C   GLU   223      -8.726  17.496 -11.401  1.00  0.00           C  
ATOM   3229  O   GLU   223      -8.178  18.045 -10.453  1.00  0.00           O  
ATOM   3230  N   LEU   224      -8.123  16.547 -12.111  1.00  0.00           N  
ATOM   3231  H   LEU   224      -8.582  16.278 -12.969  1.00  0.00           H  
ATOM   3232  CA  LEU   224      -6.787  16.015 -11.993  1.00  0.00           C  
ATOM   3233  HA  LEU   224      -6.485  16.201 -10.962  1.00  0.00           H  
ATOM   3234  CB  LEU   224      -6.908  14.464 -12.177  1.00  0.00           C  
ATOM   3235  HB2 LEU   224      -7.392  14.189 -11.241  1.00  0.00           H  
ATOM   3236  HB3 LEU   224      -7.479  14.210 -13.070  1.00  0.00           H  
ATOM   3237  CG  LEU   224      -5.597  13.621 -12.346  1.00  0.00           C  
ATOM   3238  HG  LEU   224      -5.100  13.867 -13.285  1.00  0.00           H  
ATOM   3239  CD1 LEU   224      -4.592  13.787 -11.211  1.00  0.00           C  
ATOM   3240 HD11 LEU   224      -3.602  13.374 -11.402  1.00  0.00           H  
ATOM   3241 HD12 LEU   224      -5.006  13.318 -10.319  1.00  0.00           H  
ATOM   3242 HD13 LEU   224      -4.392  14.847 -11.049  1.00  0.00           H  
ATOM   3243  CD2 LEU   224      -5.989  12.144 -12.346  1.00  0.00           C  
ATOM   3244 HD21 LEU   224      -6.668  11.759 -11.585  1.00  0.00           H  
ATOM   3245 HD22 LEU   224      -6.395  11.944 -13.337  1.00  0.00           H  
ATOM   3246 HD23 LEU   224      -5.079  11.556 -12.227  1.00  0.00           H  
ATOM   3247  C   LEU   224      -5.787  16.530 -13.029  1.00  0.00           C  
ATOM   3248  O   LEU   224      -6.080  16.568 -14.252  1.00  0.00           O  
ATOM   3249  N   PHE   225      -4.555  16.706 -12.531  1.00  0.00           N  
ATOM   3250  H   PHE   225      -4.253  16.549 -11.580  1.00  0.00           H  
ATOM   3251  CA  PHE   225      -3.398  17.113 -13.287  1.00  0.00           C  
ATOM   3252  HA  PHE   225      -3.712  17.062 -14.330  1.00  0.00           H  
ATOM   3253  CB  PHE   225      -3.135  18.630 -12.912  1.00  0.00           C  
ATOM   3254  HB2 PHE   225      -2.419  19.039 -13.625  1.00  0.00           H  
ATOM   3255  HB3 PHE   225      -2.448  18.725 -12.071  1.00  0.00           H  
ATOM   3256  CG  PHE   225      -4.221  19.682 -12.998  1.00  0.00           C  
ATOM   3257  CD1 PHE   225      -4.317  20.532 -14.119  1.00  0.00           C  
ATOM   3258  HD1 PHE   225      -3.582  20.472 -14.908  1.00  0.00           H  
ATOM   3259  CE1 PHE   225      -5.374  21.437 -14.280  1.00  0.00           C  
ATOM   3260  HE1 PHE   225      -5.315  22.144 -15.094  1.00  0.00           H  
ATOM   3261  CZ  PHE   225      -6.454  21.422 -13.357  1.00  0.00           C  
ATOM   3262  HZ  PHE   225      -7.199  22.203 -13.409  1.00  0.00           H  
ATOM   3263  CE2 PHE   225      -6.349  20.556 -12.248  1.00  0.00           C  
ATOM   3264  HE2 PHE   225      -7.075  20.697 -11.461  1.00  0.00           H  
ATOM   3265  CD2 PHE   225      -5.284  19.686 -12.052  1.00  0.00           C  
ATOM   3266  HD2 PHE   225      -5.331  18.967 -11.248  1.00  0.00           H  
ATOM   3267  C   PHE   225      -2.136  16.256 -13.051  1.00  0.00           C  
ATOM   3268  O   PHE   225      -1.595  16.300 -11.922  1.00  0.00           O  
ATOM   3269  N   ASP   226      -1.780  15.516 -14.101  1.00  0.00           N  
ATOM   3270  H   ASP   226      -2.276  15.606 -14.976  1.00  0.00           H  
ATOM   3271  CA  ASP   226      -0.552  14.794 -14.083  1.00  0.00           C  
ATOM   3272  HA  ASP   226      -0.409  14.269 -13.138  1.00  0.00           H  
ATOM   3273  CB  ASP   226      -0.432  13.753 -15.169  1.00  0.00           C  
ATOM   3274  HB2 ASP   226       0.589  13.387 -15.277  1.00  0.00           H  
ATOM   3275  HB3 ASP   226      -1.147  12.946 -15.010  1.00  0.00           H  
ATOM   3276  CG  ASP   226      -0.687  14.339 -16.562  1.00  0.00           C  
ATOM   3277  OD1 ASP   226      -0.533  15.580 -16.795  1.00  0.00           O  
ATOM   3278  OD2 ASP   226      -0.842  13.506 -17.506  1.00  0.00           O  
ATOM   3279  C   ASP   226       0.663  15.740 -14.151  1.00  0.00           C  
ATOM   3280  O   ASP   226       0.527  16.922 -14.477  1.00  0.00           O  
ATOM   3281  N   GLU   227       1.931  15.177 -13.988  1.00  0.00           N  
ATOM   3282  H   GLU   227       1.930  14.207 -13.706  1.00  0.00           H  
ATOM   3283  CA  GLU   227       3.154  15.938 -14.133  1.00  0.00           C  
ATOM   3284  HA  GLU   227       4.018  15.303 -13.937  1.00  0.00           H  
ATOM   3285  CB  GLU   227       3.296  16.224 -15.665  1.00  0.00           C  
ATOM   3286  HB2 GLU   227       4.236  16.774 -15.719  1.00  0.00           H  
ATOM   3287  HB3 GLU   227       2.462  16.863 -15.957  1.00  0.00           H  
ATOM   3288  CG  GLU   227       3.337  14.968 -16.584  1.00  0.00           C  
ATOM   3289  HG2 GLU   227       2.539  14.283 -16.299  1.00  0.00           H  
ATOM   3290  HG3 GLU   227       3.005  15.256 -17.581  1.00  0.00           H  
ATOM   3291  CD  GLU   227       4.711  14.330 -16.634  1.00  0.00           C  
ATOM   3292  OE1 GLU   227       5.577  14.353 -15.769  1.00  0.00           O  
ATOM   3293  OE2 GLU   227       4.995  13.792 -17.736  1.00  0.00           O  
ATOM   3294  C   GLU   227       3.242  17.202 -13.243  1.00  0.00           C  
ATOM   3295  O   GLU   227       4.034  18.054 -13.560  1.00  0.00           O  
ATOM   3296  N   SER   228       2.458  17.231 -12.153  1.00  0.00           N  
ATOM   3297  H   SER   228       1.938  16.405 -11.894  1.00  0.00           H  
ATOM   3298  CA  SER   228       2.339  18.333 -11.156  1.00  0.00           C  
ATOM   3299  HA  SER   228       2.736  19.205 -11.676  1.00  0.00           H  
ATOM   3300  CB  SER   228       0.843  18.596 -10.837  1.00  0.00           C  
ATOM   3301  HB2 SER   228       0.488  17.630 -10.477  1.00  0.00           H  
ATOM   3302  HB3 SER   228       0.679  19.384 -10.102  1.00  0.00           H  
ATOM   3303  OG  SER   228       0.195  18.846 -12.025  1.00  0.00           O  
ATOM   3304  HG  SER   228       0.256  18.042 -12.545  1.00  0.00           H  
ATOM   3305  C   SER   228       3.195  18.125  -9.859  1.00  0.00           C  
ATOM   3306  O   SER   228       2.642  17.697  -8.871  1.00  0.00           O  
ATOM   3307  N   LEU   229       4.478  18.422  -9.905  1.00  0.00           N  
ATOM   3308  H   LEU   229       4.820  18.920 -10.714  1.00  0.00           H  
ATOM   3309  CA  LEU   229       5.283  18.519  -8.698  1.00  0.00           C  
ATOM   3310  HA  LEU   229       5.133  17.562  -8.199  1.00  0.00           H  
ATOM   3311  CB  LEU   229       6.765  18.788  -9.035  1.00  0.00           C  
ATOM   3312  HB2 LEU   229       6.875  19.563  -9.793  1.00  0.00           H  
ATOM   3313  HB3 LEU   229       7.093  17.820  -9.412  1.00  0.00           H  
ATOM   3314  CG  LEU   229       7.740  19.076  -7.887  1.00  0.00           C  
ATOM   3315  HG  LEU   229       7.327  19.890  -7.291  1.00  0.00           H  
ATOM   3316  CD1 LEU   229       7.816  17.930  -6.873  1.00  0.00           C  
ATOM   3317 HD11 LEU   229       6.843  17.806  -6.397  1.00  0.00           H  
ATOM   3318 HD12 LEU   229       8.617  18.140  -6.165  1.00  0.00           H  
ATOM   3319 HD13 LEU   229       8.118  17.058  -7.454  1.00  0.00           H  
ATOM   3320  CD2 LEU   229       9.135  19.529  -8.338  1.00  0.00           C  
ATOM   3321 HD21 LEU   229       9.783  19.703  -7.479  1.00  0.00           H  
ATOM   3322 HD22 LEU   229       9.104  20.504  -8.823  1.00  0.00           H  
ATOM   3323 HD23 LEU   229       9.616  18.755  -8.937  1.00  0.00           H  
ATOM   3324  C   LEU   229       4.836  19.609  -7.752  1.00  0.00           C  
ATOM   3325  O   LEU   229       4.865  20.793  -8.028  1.00  0.00           O  
ATOM   3326  N   VAL   230       4.099  19.238  -6.715  1.00  0.00           N  
ATOM   3327  H   VAL   230       3.846  18.272  -6.565  1.00  0.00           H  
ATOM   3328  CA  VAL   230       3.813  20.124  -5.625  1.00  0.00           C  
ATOM   3329  HA  VAL   230       3.553  21.114  -6.000  1.00  0.00           H  
ATOM   3330  CB  VAL   230       2.787  19.562  -4.733  1.00  0.00           C  
ATOM   3331  HB  VAL   230       3.096  18.588  -4.354  1.00  0.00           H  
ATOM   3332  CG1 VAL   230       2.607  20.641  -3.604  1.00  0.00           C  
ATOM   3333 HG11 VAL   230       3.501  20.639  -2.979  1.00  0.00           H  
ATOM   3334 HG12 VAL   230       2.379  21.608  -4.051  1.00  0.00           H  
ATOM   3335 HG13 VAL   230       1.757  20.284  -3.023  1.00  0.00           H  
ATOM   3336  CG2 VAL   230       1.441  19.450  -5.450  1.00  0.00           C  
ATOM   3337 HG21 VAL   230       1.126  20.397  -5.889  1.00  0.00           H  
ATOM   3338 HG22 VAL   230       0.681  19.146  -4.729  1.00  0.00           H  
ATOM   3339 HG23 VAL   230       1.469  18.669  -6.210  1.00  0.00           H  
ATOM   3340  C   VAL   230       5.177  20.391  -4.922  1.00  0.00           C  
ATOM   3341  O   VAL   230       5.774  19.540  -4.341  1.00  0.00           O  
ATOM   3342  N   THR   231       5.626  21.709  -4.942  1.00  0.00           N  
ATOM   3343  H   THR   231       5.054  22.344  -5.480  1.00  0.00           H  
ATOM   3344  CA  THR   231       6.835  22.157  -4.203  1.00  0.00           C  
ATOM   3345  HA  THR   231       7.591  21.374  -4.148  1.00  0.00           H  
ATOM   3346  CB  THR   231       7.579  23.199  -4.984  1.00  0.00           C  
ATOM   3347  HB  THR   231       8.446  23.594  -4.454  1.00  0.00           H  
ATOM   3348  CG2 THR   231       7.934  22.727  -6.397  1.00  0.00           C  
ATOM   3349 HG21 THR   231       8.503  23.474  -6.952  1.00  0.00           H  
ATOM   3350 HG22 THR   231       8.605  21.883  -6.241  1.00  0.00           H  
ATOM   3351 HG23 THR   231       7.105  22.443  -7.044  1.00  0.00           H  
ATOM   3352  OG1 THR   231       6.712  24.298  -5.199  1.00  0.00           O  
ATOM   3353  HG1 THR   231       5.878  23.924  -5.492  1.00  0.00           H  
ATOM   3354  C   THR   231       6.563  22.555  -2.763  1.00  0.00           C  
ATOM   3355  O   THR   231       7.402  22.362  -1.900  1.00  0.00           O  
ATOM   3356  N   ARG   232       5.426  23.208  -2.559  1.00  0.00           N  
ATOM   3357  H   ARG   232       4.728  23.415  -3.260  1.00  0.00           H  
ATOM   3358  CA  ARG   232       5.047  23.806  -1.267  1.00  0.00           C  
ATOM   3359  HA  ARG   232       5.520  23.184  -0.507  1.00  0.00           H  
ATOM   3360  CB  ARG   232       5.551  25.286  -1.107  1.00  0.00           C  
ATOM   3361  HB2 ARG   232       6.639  25.219  -1.134  1.00  0.00           H  
ATOM   3362  HB3 ARG   232       5.144  25.972  -1.850  1.00  0.00           H  
ATOM   3363  CG  ARG   232       5.221  25.890   0.246  1.00  0.00           C  
ATOM   3364  HG2 ARG   232       5.702  25.228   0.966  1.00  0.00           H  
ATOM   3365  HG3 ARG   232       4.133  25.919   0.307  1.00  0.00           H  
ATOM   3366  CD  ARG   232       5.853  27.244   0.390  1.00  0.00           C  
ATOM   3367  HD2 ARG   232       6.911  26.984   0.353  1.00  0.00           H  
ATOM   3368  HD3 ARG   232       5.514  27.739  -0.520  1.00  0.00           H  
ATOM   3369  NE  ARG   232       5.307  27.960   1.560  1.00  0.00           N  
ATOM   3370  HE  ARG   232       5.286  27.504   2.461  1.00  0.00           H  
ATOM   3371  CZ  ARG   232       5.099  29.233   1.721  1.00  0.00           C  
ATOM   3372  NH1 ARG   232       5.394  30.075   0.801  1.00  0.00           N  
ATOM   3373 HH11 ARG   232       5.704  29.676  -0.074  1.00  0.00           H  
ATOM   3374 HH12 ARG   232       5.479  31.059   1.013  1.00  0.00           H  
ATOM   3375  NH2 ARG   232       4.519  29.667   2.819  1.00  0.00           N  
ATOM   3376 HH21 ARG   232       4.248  29.016   3.543  1.00  0.00           H  
ATOM   3377 HH22 ARG   232       4.413  30.659   2.972  1.00  0.00           H  
ATOM   3378  C   ARG   232       3.565  23.665  -0.976  1.00  0.00           C  
ATOM   3379  O   ARG   232       2.792  23.950  -1.867  1.00  0.00           O  
ATOM   3380  N   VAL   233       3.205  23.256   0.255  1.00  0.00           N  
ATOM   3381  H   VAL   233       3.846  22.995   0.992  1.00  0.00           H  
ATOM   3382  CA  VAL   233       1.857  23.528   0.837  1.00  0.00           C  
ATOM   3383  HA  VAL   233       1.106  23.500   0.047  1.00  0.00           H  
ATOM   3384  CB  VAL   233       1.527  22.521   1.949  1.00  0.00           C  
ATOM   3385  HB  VAL   233       2.353  22.401   2.650  1.00  0.00           H  
ATOM   3386  CG1 VAL   233       0.278  22.915   2.687  1.00  0.00           C  
ATOM   3387 HG11 VAL   233       0.486  23.742   3.366  1.00  0.00           H  
ATOM   3388 HG12 VAL   233      -0.541  23.109   1.995  1.00  0.00           H  
ATOM   3389 HG13 VAL   233       0.062  22.081   3.356  1.00  0.00           H  
ATOM   3390  CG2 VAL   233       1.227  21.201   1.220  1.00  0.00           C  
ATOM   3391 HG21 VAL   233       1.957  20.850   0.491  1.00  0.00           H  
ATOM   3392 HG22 VAL   233       0.274  21.338   0.708  1.00  0.00           H  
ATOM   3393 HG23 VAL   233       0.979  20.454   1.974  1.00  0.00           H  
ATOM   3394  C   VAL   233       1.909  24.877   1.388  1.00  0.00           C  
ATOM   3395  O   VAL   233       2.763  25.168   2.246  1.00  0.00           O  
ATOM   3396  N   LEU   234       1.121  25.761   0.772  1.00  0.00           N  
ATOM   3397  H   LEU   234       0.515  25.504   0.006  1.00  0.00           H  
ATOM   3398  CA  LEU   234       1.110  27.118   1.335  1.00  0.00           C  
ATOM   3399  HA  LEU   234       2.161  27.385   1.228  1.00  0.00           H  
ATOM   3400  CB  LEU   234       0.324  28.069   0.373  1.00  0.00           C  
ATOM   3401  HB2 LEU   234       0.323  29.140   0.577  1.00  0.00           H  
ATOM   3402  HB3 LEU   234      -0.737  27.883   0.537  1.00  0.00           H  
ATOM   3403  CG  LEU   234       0.653  27.994  -1.156  1.00  0.00           C  
ATOM   3404  HG  LEU   234       0.690  27.000  -1.602  1.00  0.00           H  
ATOM   3405  CD1 LEU   234      -0.547  28.743  -1.749  1.00  0.00           C  
ATOM   3406 HD11 LEU   234      -1.478  28.348  -1.342  1.00  0.00           H  
ATOM   3407 HD12 LEU   234      -0.467  29.803  -1.509  1.00  0.00           H  
ATOM   3408 HD13 LEU   234      -0.540  28.615  -2.832  1.00  0.00           H  
ATOM   3409  CD2 LEU   234       1.933  28.755  -1.391  1.00  0.00           C  
ATOM   3410 HD21 LEU   234       2.605  28.169  -0.763  1.00  0.00           H  
ATOM   3411 HD22 LEU   234       1.918  29.786  -1.039  1.00  0.00           H  
ATOM   3412 HD23 LEU   234       2.176  28.723  -2.453  1.00  0.00           H  
ATOM   3413  C   LEU   234       0.600  27.273   2.793  1.00  0.00           C  
ATOM   3414  O   LEU   234      -0.485  26.805   3.044  1.00  0.00           O  
ATOM   3415  N   VAL   235       1.304  28.111   3.596  1.00  0.00           N  
ATOM   3416  H   VAL   235       2.235  28.388   3.321  1.00  0.00           H  
ATOM   3417  CA  VAL   235       0.661  28.421   4.902  1.00  0.00           C  
ATOM   3418  HA  VAL   235      -0.409  28.223   4.835  1.00  0.00           H  
ATOM   3419  CB  VAL   235       1.395  27.679   6.028  1.00  0.00           C  
ATOM   3420  HB  VAL   235       2.426  28.031   6.057  1.00  0.00           H  
ATOM   3421  CG1 VAL   235       0.817  27.781   7.508  1.00  0.00           C  
ATOM   3422 HG11 VAL   235       0.853  28.810   7.867  1.00  0.00           H  
ATOM   3423 HG12 VAL   235      -0.212  27.422   7.493  1.00  0.00           H  
ATOM   3424 HG13 VAL   235       1.370  27.133   8.188  1.00  0.00           H  
ATOM   3425  CG2 VAL   235       1.354  26.137   5.706  1.00  0.00           C  
ATOM   3426 HG21 VAL   235       2.011  25.972   4.853  1.00  0.00           H  
ATOM   3427 HG22 VAL   235       0.354  25.870   5.364  1.00  0.00           H  
ATOM   3428 HG23 VAL   235       1.756  25.491   6.487  1.00  0.00           H  
ATOM   3429  C   VAL   235       0.751  29.873   5.197  1.00  0.00           C  
ATOM   3430  O   VAL   235       1.789  30.481   4.948  1.00  0.00           O  
ATOM   3431  N   GLU   236      -0.355  30.477   5.590  1.00  0.00           N  
ATOM   3432  H   GLU   236      -1.155  29.865   5.668  1.00  0.00           H  
ATOM   3433  CA  GLU   236      -0.473  31.884   6.041  1.00  0.00           C  
ATOM   3434  HA  GLU   236       0.510  32.260   6.323  1.00  0.00           H  
ATOM   3435  CB  GLU   236      -0.969  32.842   4.972  1.00  0.00           C  
ATOM   3436  HB2 GLU   236      -2.007  32.543   4.827  1.00  0.00           H  
ATOM   3437  HB3 GLU   236      -0.890  33.862   5.346  1.00  0.00           H  
ATOM   3438  CG  GLU   236      -0.240  32.859   3.644  1.00  0.00           C  
ATOM   3439  HG2 GLU   236      -0.745  33.507   2.927  1.00  0.00           H  
ATOM   3440  HG3 GLU   236      -0.138  31.861   3.217  1.00  0.00           H  
ATOM   3441  CD  GLU   236       1.201  33.404   3.700  1.00  0.00           C  
ATOM   3442  OE1 GLU   236       1.736  33.684   4.776  1.00  0.00           O  
ATOM   3443  OE2 GLU   236       1.812  33.553   2.619  1.00  0.00           O  
ATOM   3444  C   GLU   236      -1.289  31.997   7.359  1.00  0.00           C  
ATOM   3445  O   GLU   236      -2.346  31.492   7.438  1.00  0.00           O  
ATOM   3446  N   ASP   237      -0.806  32.856   8.284  1.00  0.00           N  
ATOM   3447  H   ASP   237      -0.076  33.525   8.086  1.00  0.00           H  
ATOM   3448  CA  ASP   237      -1.439  32.989   9.631  1.00  0.00           C  
ATOM   3449  HA  ASP   237      -0.687  33.603  10.126  1.00  0.00           H  
ATOM   3450  CB  ASP   237      -2.756  33.761   9.555  1.00  0.00           C  
ATOM   3451  HB2 ASP   237      -3.542  33.154   9.107  1.00  0.00           H  
ATOM   3452  HB3 ASP   237      -3.051  33.889  10.596  1.00  0.00           H  
ATOM   3453  CG  ASP   237      -2.682  35.168   8.939  1.00  0.00           C  
ATOM   3454  OD1 ASP   237      -1.802  35.906   9.406  1.00  0.00           O  
ATOM   3455  OD2 ASP   237      -3.641  35.636   8.267  1.00  0.00           O  
ATOM   3456  C   ASP   237      -1.533  31.702  10.534  1.00  0.00           C  
ATOM   3457  O   ASP   237      -2.455  31.479  11.387  1.00  0.00           O  
ATOM   3458  N   GLY   238      -0.773  30.723  10.120  1.00  0.00           N  
ATOM   3459  H   GLY   238      -0.141  30.954   9.366  1.00  0.00           H  
ATOM   3460  CA  GLY   238      -0.681  29.370  10.604  1.00  0.00           C  
ATOM   3461  HA2 GLY   238      -0.718  29.396  11.693  1.00  0.00           H  
ATOM   3462  HA3 GLY   238       0.274  29.069  10.174  1.00  0.00           H  
ATOM   3463  C   GLY   238      -1.699  28.370  10.050  1.00  0.00           C  
ATOM   3464  O   GLY   238      -1.569  27.231  10.393  1.00  0.00           O  
ATOM   3465  N   THR   239      -2.566  28.761   9.121  1.00  0.00           N  
ATOM   3466  H   THR   239      -2.544  29.710   8.777  1.00  0.00           H  
ATOM   3467  CA  THR   239      -3.654  27.924   8.487  1.00  0.00           C  
ATOM   3468  HA  THR   239      -3.726  26.943   8.956  1.00  0.00           H  
ATOM   3469  CB  THR   239      -5.068  28.567   8.332  1.00  0.00           C  
ATOM   3470  HB  THR   239      -5.634  27.980   7.609  1.00  0.00           H  
ATOM   3471  CG2 THR   239      -5.578  28.465   9.739  1.00  0.00           C  
ATOM   3472 HG21 THR   239      -4.986  29.104  10.395  1.00  0.00           H  
ATOM   3473 HG22 THR   239      -5.502  27.454  10.139  1.00  0.00           H  
ATOM   3474 HG23 THR   239      -6.649  28.647   9.825  1.00  0.00           H  
ATOM   3475  OG1 THR   239      -5.185  29.938   7.885  1.00  0.00           O  
ATOM   3476  HG1 THR   239      -4.884  30.053   6.981  1.00  0.00           H  
ATOM   3477  C   THR   239      -3.216  27.564   7.029  1.00  0.00           C  
ATOM   3478  O   THR   239      -2.490  28.311   6.404  1.00  0.00           O  
ATOM   3479  N   ALA   240      -3.648  26.388   6.474  1.00  0.00           N  
ATOM   3480  H   ALA   240      -4.157  25.727   7.044  1.00  0.00           H  
ATOM   3481  CA  ALA   240      -3.421  25.988   5.094  1.00  0.00           C  
ATOM   3482  HA  ALA   240      -2.344  25.893   4.958  1.00  0.00           H  
ATOM   3483  CB  ALA   240      -4.018  24.614   4.879  1.00  0.00           C  
ATOM   3484  HB1 ALA   240      -3.777  24.275   3.871  1.00  0.00           H  
ATOM   3485  HB2 ALA   240      -5.107  24.655   4.885  1.00  0.00           H  
ATOM   3486  HB3 ALA   240      -3.588  23.926   5.606  1.00  0.00           H  
ATOM   3487  C   ALA   240      -4.164  26.958   4.148  1.00  0.00           C  
ATOM   3488  O   ALA   240      -5.288  27.363   4.409  1.00  0.00           O  
ATOM   3489  N   ALA   241      -3.504  27.321   3.076  1.00  0.00           N  
ATOM   3490  H   ALA   241      -2.524  27.077   3.081  1.00  0.00           H  
ATOM   3491  CA  ALA   241      -3.870  28.445   2.139  1.00  0.00           C  
ATOM   3492  HA  ALA   241      -4.895  28.771   2.321  1.00  0.00           H  
ATOM   3493  CB  ALA   241      -2.837  29.561   2.347  1.00  0.00           C  
ATOM   3494  HB1 ALA   241      -2.934  30.321   1.571  1.00  0.00           H  
ATOM   3495  HB2 ALA   241      -2.839  30.075   3.308  1.00  0.00           H  
ATOM   3496  HB3 ALA   241      -1.837  29.138   2.242  1.00  0.00           H  
ATOM   3497  C   ALA   241      -3.747  28.075   0.620  1.00  0.00           C  
ATOM   3498  O   ALA   241      -4.118  28.843  -0.273  1.00  0.00           O  
ATOM   3499  N   GLY   242      -3.282  26.915   0.329  1.00  0.00           N  
ATOM   3500  H   GLY   242      -2.977  26.261   1.035  1.00  0.00           H  
ATOM   3501  CA  GLY   242      -3.414  26.325  -0.967  1.00  0.00           C  
ATOM   3502  HA2 GLY   242      -4.281  25.664  -0.981  1.00  0.00           H  
ATOM   3503  HA3 GLY   242      -3.437  27.112  -1.721  1.00  0.00           H  
ATOM   3504  C   GLY   242      -2.154  25.506  -1.232  1.00  0.00           C  
ATOM   3505  O   GLY   242      -1.527  24.937  -0.316  1.00  0.00           O  
ATOM   3506  N   VAL   243      -1.736  25.483  -2.515  1.00  0.00           N  
ATOM   3507  H   VAL   243      -2.263  25.882  -3.279  1.00  0.00           H  
ATOM   3508  CA  VAL   243      -0.414  24.839  -2.878  1.00  0.00           C  
ATOM   3509  HA  VAL   243       0.193  24.699  -1.983  1.00  0.00           H  
ATOM   3510  CB  VAL   243      -0.502  23.348  -3.353  1.00  0.00           C  
ATOM   3511  HB  VAL   243       0.521  23.101  -3.637  1.00  0.00           H  
ATOM   3512  CG1 VAL   243      -0.876  22.338  -2.268  1.00  0.00           C  
ATOM   3513 HG11 VAL   243      -0.115  22.198  -1.500  1.00  0.00           H  
ATOM   3514 HG12 VAL   243      -1.015  21.421  -2.842  1.00  0.00           H  
ATOM   3515 HG13 VAL   243      -1.862  22.445  -1.816  1.00  0.00           H  
ATOM   3516  CG2 VAL   243      -1.455  23.131  -4.534  1.00  0.00           C  
ATOM   3517 HG21 VAL   243      -1.364  23.792  -5.396  1.00  0.00           H  
ATOM   3518 HG22 VAL   243      -1.247  22.139  -4.934  1.00  0.00           H  
ATOM   3519 HG23 VAL   243      -2.489  23.109  -4.189  1.00  0.00           H  
ATOM   3520  C   VAL   243       0.325  25.710  -3.881  1.00  0.00           C  
ATOM   3521  O   VAL   243      -0.233  26.547  -4.507  1.00  0.00           O  
ATOM   3522  N   GLU   244       1.642  25.471  -4.006  1.00  0.00           N  
ATOM   3523  H   GLU   244       2.062  24.849  -3.331  1.00  0.00           H  
ATOM   3524  CA  GLU   244       2.502  25.796  -5.198  1.00  0.00           C  
ATOM   3525  HA  GLU   244       1.907  26.281  -5.972  1.00  0.00           H  
ATOM   3526  CB  GLU   244       3.591  26.781  -4.850  1.00  0.00           C  
ATOM   3527  HB2 GLU   244       3.231  27.614  -4.246  1.00  0.00           H  
ATOM   3528  HB3 GLU   244       4.293  26.240  -4.217  1.00  0.00           H  
ATOM   3529  CG  GLU   244       4.386  27.370  -5.969  1.00  0.00           C  
ATOM   3530  HG2 GLU   244       4.826  26.631  -6.638  1.00  0.00           H  
ATOM   3531  HG3 GLU   244       3.613  27.934  -6.493  1.00  0.00           H  
ATOM   3532  CD  GLU   244       5.397  28.423  -5.471  1.00  0.00           C  
ATOM   3533  OE1 GLU   244       6.624  28.119  -5.205  1.00  0.00           O  
ATOM   3534  OE2 GLU   244       4.933  29.573  -5.269  1.00  0.00           O  
ATOM   3535  C   GLU   244       3.078  24.589  -5.912  1.00  0.00           C  
ATOM   3536  O   GLU   244       3.621  23.683  -5.251  1.00  0.00           O  
ATOM   3537  N   VAL   245       2.942  24.609  -7.240  1.00  0.00           N  
ATOM   3538  H   VAL   245       2.577  25.455  -7.652  1.00  0.00           H  
ATOM   3539  CA  VAL   245       3.060  23.493  -8.149  1.00  0.00           C  
ATOM   3540  HA  VAL   245       3.615  22.715  -7.624  1.00  0.00           H  
ATOM   3541  CB  VAL   245       1.701  22.990  -8.629  1.00  0.00           C  
ATOM   3542  HB  VAL   245       1.344  23.716  -9.359  1.00  0.00           H  
ATOM   3543  CG1 VAL   245       1.786  21.571  -9.153  1.00  0.00           C  
ATOM   3544 HG11 VAL   245       2.233  20.923  -8.399  1.00  0.00           H  
ATOM   3545 HG12 VAL   245       0.788  21.230  -9.430  1.00  0.00           H  
ATOM   3546 HG13 VAL   245       2.332  21.496 -10.093  1.00  0.00           H  
ATOM   3547  CG2 VAL   245       0.608  23.021  -7.503  1.00  0.00           C  
ATOM   3548 HG21 VAL   245       0.430  24.016  -7.095  1.00  0.00           H  
ATOM   3549 HG22 VAL   245       0.895  22.369  -6.678  1.00  0.00           H  
ATOM   3550 HG23 VAL   245      -0.260  22.494  -7.899  1.00  0.00           H  
ATOM   3551  C   VAL   245       3.859  23.853  -9.398  1.00  0.00           C  
ATOM   3552  O   VAL   245       3.547  24.902 -10.054  1.00  0.00           O  
ATOM   3553  N   GLN   246       4.825  23.004  -9.756  1.00  0.00           N  
ATOM   3554  H   GLN   246       4.891  22.123  -9.265  1.00  0.00           H  
ATOM   3555  CA  GLN   246       5.497  23.166 -11.055  1.00  0.00           C  
ATOM   3556  HA  GLN   246       5.264  24.150 -11.462  1.00  0.00           H  
ATOM   3557  CB  GLN   246       7.036  23.056 -10.943  1.00  0.00           C  
ATOM   3558  HB2 GLN   246       7.365  23.651 -10.091  1.00  0.00           H  
ATOM   3559  HB3 GLN   246       7.355  22.032 -10.748  1.00  0.00           H  
ATOM   3560  CG  GLN   246       7.742  23.540 -12.198  1.00  0.00           C  
ATOM   3561  HG2 GLN   246       7.364  23.020 -13.078  1.00  0.00           H  
ATOM   3562  HG3 GLN   246       7.622  24.622 -12.141  1.00  0.00           H  
ATOM   3563  CD  GLN   246       9.242  23.327 -12.093  1.00  0.00           C  
ATOM   3564  OE1 GLN   246       9.789  22.229 -12.315  1.00  0.00           O  
ATOM   3565  NE2 GLN   246       9.980  24.356 -11.882  1.00  0.00           N  
ATOM   3566 HE21 GLN   246       9.545  25.196 -11.527  1.00  0.00           H  
ATOM   3567 HE22 GLN   246      10.981  24.252 -11.799  1.00  0.00           H  
ATOM   3568  C   GLN   246       4.902  22.178 -12.117  1.00  0.00           C  
ATOM   3569  O   GLN   246       4.874  20.969 -11.815  1.00  0.00           O  
ATOM   3570  N   ASP   247       4.489  22.632 -13.307  1.00  0.00           N  
ATOM   3571  H   ASP   247       4.662  23.614 -13.466  1.00  0.00           H  
ATOM   3572  CA  ASP   247       4.146  21.832 -14.528  1.00  0.00           C  
ATOM   3573  HA  ASP   247       3.423  21.036 -14.355  1.00  0.00           H  
ATOM   3574  CB  ASP   247       3.505  22.848 -15.550  1.00  0.00           C  
ATOM   3575  HB2 ASP   247       2.758  23.360 -14.945  1.00  0.00           H  
ATOM   3576  HB3 ASP   247       4.302  23.474 -15.951  1.00  0.00           H  
ATOM   3577  CG  ASP   247       2.970  22.121 -16.858  1.00  0.00           C  
ATOM   3578  OD1 ASP   247       2.898  20.846 -16.822  1.00  0.00           O  
ATOM   3579  OD2 ASP   247       2.549  22.874 -17.753  1.00  0.00           O  
ATOM   3580  C   ASP   247       5.345  21.130 -15.268  1.00  0.00           C  
ATOM   3581  O   ASP   247       5.982  21.725 -16.113  1.00  0.00           O  
ATOM   3582  N   ARG   248       5.595  19.855 -14.967  1.00  0.00           N  
ATOM   3583  H   ARG   248       5.038  19.276 -14.355  1.00  0.00           H  
ATOM   3584  CA  ARG   248       6.730  19.138 -15.466  1.00  0.00           C  
ATOM   3585  HA  ARG   248       7.480  19.929 -15.465  1.00  0.00           H  
ATOM   3586  CB  ARG   248       7.116  18.063 -14.485  1.00  0.00           C  
ATOM   3587  HB2 ARG   248       8.083  17.772 -14.895  1.00  0.00           H  
ATOM   3588  HB3 ARG   248       6.349  17.292 -14.564  1.00  0.00           H  
ATOM   3589  CG  ARG   248       7.271  18.339 -12.980  1.00  0.00           C  
ATOM   3590  HG2 ARG   248       6.446  18.967 -12.643  1.00  0.00           H  
ATOM   3591  HG3 ARG   248       7.350  17.417 -12.403  1.00  0.00           H  
ATOM   3592  CD  ARG   248       8.542  19.176 -12.845  1.00  0.00           C  
ATOM   3593  HD2 ARG   248       8.449  20.012 -13.539  1.00  0.00           H  
ATOM   3594  HD3 ARG   248       8.629  19.482 -11.803  1.00  0.00           H  
ATOM   3595  NE  ARG   248       9.855  18.481 -13.184  1.00  0.00           N  
ATOM   3596  HE  ARG   248       9.880  17.474 -13.121  1.00  0.00           H  
ATOM   3597  CZ  ARG   248      11.071  18.928 -13.558  1.00  0.00           C  
ATOM   3598  NH1 ARG   248      11.271  20.180 -13.740  1.00  0.00           N  
ATOM   3599 HH11 ARG   248      10.606  20.830 -13.346  1.00  0.00           H  
ATOM   3600 HH12 ARG   248      12.197  20.571 -13.834  1.00  0.00           H  
ATOM   3601  NH2 ARG   248      12.084  18.141 -13.755  1.00  0.00           N  
ATOM   3602 HH21 ARG   248      11.983  17.159 -13.541  1.00  0.00           H  
ATOM   3603 HH22 ARG   248      12.810  18.496 -14.360  1.00  0.00           H  
ATOM   3604  C   ARG   248       6.733  18.743 -16.919  1.00  0.00           C  
ATOM   3605  O   ARG   248       7.610  18.040 -17.386  1.00  0.00           O  
ATOM   3606  N   ARG   249       5.661  19.178 -17.602  1.00  0.00           N  
ATOM   3607  H   ARG   249       5.039  19.786 -17.089  1.00  0.00           H  
ATOM   3608  CA  ARG   249       5.661  19.389 -19.067  1.00  0.00           C  
ATOM   3609  HA  ARG   249       5.890  18.458 -19.586  1.00  0.00           H  
ATOM   3610  CB  ARG   249       4.192  19.751 -19.466  1.00  0.00           C  
ATOM   3611  HB2 ARG   249       3.997  20.766 -19.119  1.00  0.00           H  
ATOM   3612  HB3 ARG   249       4.207  19.863 -20.550  1.00  0.00           H  
ATOM   3613  CG  ARG   249       3.172  18.659 -19.084  1.00  0.00           C  
ATOM   3614  HG2 ARG   249       3.269  18.430 -18.023  1.00  0.00           H  
ATOM   3615  HG3 ARG   249       3.350  17.722 -19.613  1.00  0.00           H  
ATOM   3616  CD  ARG   249       1.661  18.886 -19.169  1.00  0.00           C  
ATOM   3617  HD2 ARG   249       1.338  19.639 -18.450  1.00  0.00           H  
ATOM   3618  HD3 ARG   249       1.523  19.094 -20.230  1.00  0.00           H  
ATOM   3619  NE  ARG   249       0.947  17.618 -18.852  1.00  0.00           N  
ATOM   3620  HE  ARG   249       0.964  17.344 -17.880  1.00  0.00           H  
ATOM   3621  CZ  ARG   249       0.319  16.909 -19.779  1.00  0.00           C  
ATOM   3622  NH1 ARG   249       0.266  17.145 -21.083  1.00  0.00           N  
ATOM   3623 HH11 ARG   249       1.046  17.626 -21.508  1.00  0.00           H  
ATOM   3624 HH12 ARG   249      -0.444  16.629 -21.584  1.00  0.00           H  
ATOM   3625  NH2 ARG   249      -0.576  16.109 -19.396  1.00  0.00           N  
ATOM   3626 HH21 ARG   249      -0.537  15.661 -18.491  1.00  0.00           H  
ATOM   3627 HH22 ARG   249      -1.079  15.647 -20.139  1.00  0.00           H  
ATOM   3628  C   ARG   249       6.547  20.488 -19.619  1.00  0.00           C  
ATOM   3629  O   ARG   249       6.898  20.477 -20.814  1.00  0.00           O  
ATOM   3630  N   SER   250       6.830  21.561 -18.908  1.00  0.00           N  
ATOM   3631  H   SER   250       6.394  21.501 -17.999  1.00  0.00           H  
ATOM   3632  CA  SER   250       7.537  22.750 -19.309  1.00  0.00           C  
ATOM   3633  HA  SER   250       8.279  22.487 -20.062  1.00  0.00           H  
ATOM   3634  CB  SER   250       6.570  23.709 -20.016  1.00  0.00           C  
ATOM   3635  HB2 SER   250       7.169  24.547 -20.372  1.00  0.00           H  
ATOM   3636  HB3 SER   250       6.193  23.305 -20.955  1.00  0.00           H  
ATOM   3637  OG  SER   250       5.550  24.083 -19.115  1.00  0.00           O  
ATOM   3638  HG  SER   250       5.743  24.976 -18.819  1.00  0.00           H  
ATOM   3639  C   SER   250       8.353  23.457 -18.253  1.00  0.00           C  
ATOM   3640  O   SER   250       9.083  24.434 -18.567  1.00  0.00           O  
ATOM   3641  N   GLY   251       8.237  23.005 -16.927  1.00  0.00           N  
ATOM   3642  H   GLY   251       7.470  22.397 -16.678  1.00  0.00           H  
ATOM   3643  CA  GLY   251       8.912  23.664 -15.799  1.00  0.00           C  
ATOM   3644  HA2 GLY   251       8.807  22.989 -14.950  1.00  0.00           H  
ATOM   3645  HA3 GLY   251       9.994  23.712 -15.923  1.00  0.00           H  
ATOM   3646  C   GLY   251       8.408  25.039 -15.487  1.00  0.00           C  
ATOM   3647  O   GLY   251       9.212  25.901 -15.051  1.00  0.00           O  
ATOM   3648  N   ASP   252       7.132  25.252 -15.700  1.00  0.00           N  
ATOM   3649  H   ASP   252       6.647  24.534 -16.219  1.00  0.00           H  
ATOM   3650  CA  ASP   252       6.415  26.458 -15.239  1.00  0.00           C  
ATOM   3651  HA  ASP   252       7.068  27.330 -15.261  1.00  0.00           H  
ATOM   3652  CB  ASP   252       5.208  26.680 -16.109  1.00  0.00           C  
ATOM   3653  HB2 ASP   252       4.558  25.806 -16.150  1.00  0.00           H  
ATOM   3654  HB3 ASP   252       4.658  27.463 -15.586  1.00  0.00           H  
ATOM   3655  CG  ASP   252       5.603  27.223 -17.512  1.00  0.00           C  
ATOM   3656  OD1 ASP   252       5.802  28.427 -17.687  1.00  0.00           O  
ATOM   3657  OD2 ASP   252       6.089  26.431 -18.386  1.00  0.00           O  
ATOM   3658  C   ASP   252       5.946  26.400 -13.789  1.00  0.00           C  
ATOM   3659  O   ASP   252       5.326  25.321 -13.510  1.00  0.00           O  
ATOM   3660  N   THR   253       6.037  27.485 -12.988  1.00  0.00           N  
ATOM   3661  H   THR   253       6.465  28.313 -13.379  1.00  0.00           H  
ATOM   3662  CA  THR   253       5.646  27.452 -11.561  1.00  0.00           C  
ATOM   3663  HA  THR   253       5.347  26.437 -11.301  1.00  0.00           H  
ATOM   3664  CB  THR   253       6.810  27.834 -10.663  1.00  0.00           C  
ATOM   3665  HB  THR   253       7.130  28.865 -10.809  1.00  0.00           H  
ATOM   3666  CG2 THR   253       6.557  27.547  -9.152  1.00  0.00           C  
ATOM   3667 HG21 THR   253       7.407  27.736  -8.496  1.00  0.00           H  
ATOM   3668 HG22 THR   253       6.280  26.497  -9.063  1.00  0.00           H  
ATOM   3669 HG23 THR   253       5.683  28.114  -8.832  1.00  0.00           H  
ATOM   3670  OG1 THR   253       7.868  27.023 -10.909  1.00  0.00           O  
ATOM   3671  HG1 THR   253       8.397  27.425 -11.602  1.00  0.00           H  
ATOM   3672  C   THR   253       4.437  28.371 -11.298  1.00  0.00           C  
ATOM   3673  O   THR   253       4.485  29.563 -11.567  1.00  0.00           O  
ATOM   3674  N   TYR   254       3.465  27.826 -10.565  1.00  0.00           N  
ATOM   3675  H   TYR   254       3.583  26.959 -10.060  1.00  0.00           H  
ATOM   3676  CA  TYR   254       2.214  28.518 -10.132  1.00  0.00           C  
ATOM   3677  HA  TYR   254       2.358  29.594 -10.234  1.00  0.00           H  
ATOM   3678  CB  TYR   254       1.013  28.150 -11.081  1.00  0.00           C  
ATOM   3679  HB2 TYR   254       0.720  27.135 -10.815  1.00  0.00           H  
ATOM   3680  HB3 TYR   254       0.202  28.847 -10.866  1.00  0.00           H  
ATOM   3681  CG  TYR   254       1.381  28.286 -12.549  1.00  0.00           C  
ATOM   3682  CD1 TYR   254       1.941  27.198 -13.246  1.00  0.00           C  
ATOM   3683  HD1 TYR   254       2.271  26.289 -12.766  1.00  0.00           H  
ATOM   3684  CE1 TYR   254       2.152  27.309 -14.654  1.00  0.00           C  
ATOM   3685  HE1 TYR   254       2.546  26.459 -15.190  1.00  0.00           H  
ATOM   3686  CZ  TYR   254       1.724  28.524 -15.304  1.00  0.00           C  
ATOM   3687  OH  TYR   254       2.031  28.729 -16.658  1.00  0.00           O  
ATOM   3688  HH  TYR   254       2.018  28.023 -17.309  1.00  0.00           H  
ATOM   3689  CE2 TYR   254       1.134  29.564 -14.598  1.00  0.00           C  
ATOM   3690  HE2 TYR   254       0.841  30.476 -15.098  1.00  0.00           H  
ATOM   3691  CD2 TYR   254       0.939  29.411 -13.205  1.00  0.00           C  
ATOM   3692  HD2 TYR   254       0.289  30.067 -12.646  1.00  0.00           H  
ATOM   3693  C   TYR   254       1.726  28.204  -8.806  1.00  0.00           C  
ATOM   3694  O   TYR   254       2.037  27.163  -8.233  1.00  0.00           O  
ATOM   3695  N   GLN   255       0.994  29.063  -8.091  1.00  0.00           N  
ATOM   3696  H   GLN   255       0.781  29.988  -8.436  1.00  0.00           H  
ATOM   3697  CA  GLN   255       0.192  28.720  -6.908  1.00  0.00           C  
ATOM   3698  HA  GLN   255       0.733  27.874  -6.485  1.00  0.00           H  
ATOM   3699  CB  GLN   255       0.177  29.930  -5.913  1.00  0.00           C  
ATOM   3700  HB2 GLN   255      -0.243  30.793  -6.430  1.00  0.00           H  
ATOM   3701  HB3 GLN   255      -0.484  29.715  -5.073  1.00  0.00           H  
ATOM   3702  CG  GLN   255       1.564  30.194  -5.409  1.00  0.00           C  
ATOM   3703  HG2 GLN   255       2.190  29.315  -5.255  1.00  0.00           H  
ATOM   3704  HG3 GLN   255       2.032  30.751  -6.221  1.00  0.00           H  
ATOM   3705  CD  GLN   255       1.717  31.131  -4.232  1.00  0.00           C  
ATOM   3706  OE1 GLN   255       0.878  31.831  -3.690  1.00  0.00           O  
ATOM   3707  NE2 GLN   255       2.975  31.161  -3.790  1.00  0.00           N  
ATOM   3708 HE21 GLN   255       3.729  30.617  -4.183  1.00  0.00           H  
ATOM   3709 HE22 GLN   255       3.135  31.811  -3.034  1.00  0.00           H  
ATOM   3710  C   GLN   255      -1.259  28.342  -7.255  1.00  0.00           C  
ATOM   3711  O   GLN   255      -1.743  28.666  -8.372  1.00  0.00           O  
ATOM   3712  N   VAL   256      -1.931  27.559  -6.444  1.00  0.00           N  
ATOM   3713  H   VAL   256      -1.417  27.248  -5.633  1.00  0.00           H  
ATOM   3714  CA  VAL   256      -3.330  27.183  -6.490  1.00  0.00           C  
ATOM   3715  HA  VAL   256      -3.824  27.907  -7.138  1.00  0.00           H  
ATOM   3716  CB  VAL   256      -3.436  25.764  -7.031  1.00  0.00           C  
ATOM   3717  HB  VAL   256      -2.961  25.103  -6.306  1.00  0.00           H  
ATOM   3718  CG1 VAL   256      -4.906  25.427  -7.184  1.00  0.00           C  
ATOM   3719 HG11 VAL   256      -5.325  25.156  -6.215  1.00  0.00           H  
ATOM   3720 HG12 VAL   256      -5.559  26.228  -7.531  1.00  0.00           H  
ATOM   3721 HG13 VAL   256      -4.963  24.600  -7.891  1.00  0.00           H  
ATOM   3722  CG2 VAL   256      -2.681  25.488  -8.303  1.00  0.00           C  
ATOM   3723 HG21 VAL   256      -1.609  25.600  -8.138  1.00  0.00           H  
ATOM   3724 HG22 VAL   256      -2.801  24.443  -8.589  1.00  0.00           H  
ATOM   3725 HG23 VAL   256      -2.973  26.263  -9.011  1.00  0.00           H  
ATOM   3726  C   VAL   256      -3.828  27.317  -5.073  1.00  0.00           C  
ATOM   3727  O   VAL   256      -3.634  26.421  -4.226  1.00  0.00           O  
ATOM   3728  N   ALA   257      -4.323  28.509  -4.786  1.00  0.00           N  
ATOM   3729  H   ALA   257      -4.412  29.096  -5.603  1.00  0.00           H  
ATOM   3730  CA  ALA   257      -4.893  28.861  -3.494  1.00  0.00           C  
ATOM   3731  HA  ALA   257      -4.240  28.625  -2.654  1.00  0.00           H  
ATOM   3732  CB  ALA   257      -5.248  30.306  -3.619  1.00  0.00           C  
ATOM   3733  HB1 ALA   257      -5.868  30.542  -4.483  1.00  0.00           H  
ATOM   3734  HB2 ALA   257      -4.356  30.932  -3.617  1.00  0.00           H  
ATOM   3735  HB3 ALA   257      -5.838  30.617  -2.756  1.00  0.00           H  
ATOM   3736  C   ALA   257      -6.166  28.039  -3.185  1.00  0.00           C  
ATOM   3737  O   ALA   257      -6.948  27.653  -4.053  1.00  0.00           O  
ATOM   3738  N   ALA   258      -6.373  27.736  -1.888  1.00  0.00           N  
ATOM   3739  H   ALA   258      -5.831  28.233  -1.196  1.00  0.00           H  
ATOM   3740  CA  ALA   258      -7.364  26.818  -1.433  1.00  0.00           C  
ATOM   3741  HA  ALA   258      -8.227  27.032  -2.063  1.00  0.00           H  
ATOM   3742  CB  ALA   258      -6.833  25.422  -1.771  1.00  0.00           C  
ATOM   3743  HB1 ALA   258      -7.561  24.821  -2.316  1.00  0.00           H  
ATOM   3744  HB2 ALA   258      -6.045  25.539  -2.515  1.00  0.00           H  
ATOM   3745  HB3 ALA   258      -6.513  24.877  -0.883  1.00  0.00           H  
ATOM   3746  C   ALA   258      -7.752  27.081   0.022  1.00  0.00           C  
ATOM   3747  O   ALA   258      -7.014  27.523   0.875  1.00  0.00           O  
ATOM   3748  N   ARG   259      -8.886  26.539   0.436  1.00  0.00           N  
ATOM   3749  H   ARG   259      -9.295  25.894  -0.225  1.00  0.00           H  
ATOM   3750  CA  ARG   259      -9.475  26.678   1.809  1.00  0.00           C  
ATOM   3751  HA  ARG   259      -9.152  27.583   2.323  1.00  0.00           H  
ATOM   3752  CB  ARG   259     -11.041  26.660   1.734  1.00  0.00           C  
ATOM   3753  HB2 ARG   259     -11.254  27.441   1.004  1.00  0.00           H  
ATOM   3754  HB3 ARG   259     -11.379  25.693   1.361  1.00  0.00           H  
ATOM   3755  CG  ARG   259     -11.675  27.086   3.045  1.00  0.00           C  
ATOM   3756  HG2 ARG   259     -11.487  26.311   3.789  1.00  0.00           H  
ATOM   3757  HG3 ARG   259     -11.256  27.992   3.483  1.00  0.00           H  
ATOM   3758  CD  ARG   259     -13.158  27.191   2.862  1.00  0.00           C  
ATOM   3759  HD2 ARG   259     -13.648  27.142   3.835  1.00  0.00           H  
ATOM   3760  HD3 ARG   259     -13.505  26.418   2.177  1.00  0.00           H  
ATOM   3761  NE  ARG   259     -13.530  28.364   2.062  1.00  0.00           N  
ATOM   3762  HE  ARG   259     -13.990  28.209   1.177  1.00  0.00           H  
ATOM   3763  CZ  ARG   259     -13.658  29.645   2.475  1.00  0.00           C  
ATOM   3764  NH1 ARG   259     -13.586  30.083   3.648  1.00  0.00           N  
ATOM   3765 HH11 ARG   259     -13.381  29.534   4.471  1.00  0.00           H  
ATOM   3766 HH12 ARG   259     -13.673  31.072   3.831  1.00  0.00           H  
ATOM   3767  NH2 ARG   259     -13.913  30.528   1.581  1.00  0.00           N  
ATOM   3768 HH21 ARG   259     -13.947  30.356   0.586  1.00  0.00           H  
ATOM   3769 HH22 ARG   259     -14.119  31.436   1.973  1.00  0.00           H  
ATOM   3770  C   ARG   259      -9.043  25.460   2.643  1.00  0.00           C  
ATOM   3771  O   ARG   259      -8.755  25.572   3.810  1.00  0.00           O  
ATOM   3772  N   TYR   260      -8.949  24.299   1.974  1.00  0.00           N  
ATOM   3773  H   TYR   260      -9.301  24.375   1.030  1.00  0.00           H  
ATOM   3774  CA  TYR   260      -8.534  22.987   2.531  1.00  0.00           C  
ATOM   3775  HA  TYR   260      -8.144  23.248   3.515  1.00  0.00           H  
ATOM   3776  CB  TYR   260      -9.781  22.116   2.677  1.00  0.00           C  
ATOM   3777  HB2 TYR   260     -10.144  21.817   1.694  1.00  0.00           H  
ATOM   3778  HB3 TYR   260      -9.434  21.178   3.111  1.00  0.00           H  
ATOM   3779  CG  TYR   260     -10.799  22.632   3.696  1.00  0.00           C  
ATOM   3780  CD1 TYR   260     -11.868  23.508   3.238  1.00  0.00           C  
ATOM   3781  HD1 TYR   260     -11.898  23.742   2.184  1.00  0.00           H  
ATOM   3782  CE1 TYR   260     -12.945  23.904   4.075  1.00  0.00           C  
ATOM   3783  HE1 TYR   260     -13.732  24.542   3.702  1.00  0.00           H  
ATOM   3784  CZ  TYR   260     -12.908  23.480   5.408  1.00  0.00           C  
ATOM   3785  OH  TYR   260     -13.961  23.814   6.257  1.00  0.00           O  
ATOM   3786  HH  TYR   260     -13.992  23.413   7.128  1.00  0.00           H  
ATOM   3787  CE2 TYR   260     -11.895  22.639   5.878  1.00  0.00           C  
ATOM   3788  HE2 TYR   260     -12.025  22.302   6.895  1.00  0.00           H  
ATOM   3789  CD2 TYR   260     -10.894  22.123   5.007  1.00  0.00           C  
ATOM   3790  HD2 TYR   260     -10.110  21.456   5.332  1.00  0.00           H  
ATOM   3791  C   TYR   260      -7.460  22.264   1.749  1.00  0.00           C  
ATOM   3792  O   TYR   260      -7.520  22.128   0.510  1.00  0.00           O  
ATOM   3793  N   VAL   261      -6.470  21.730   2.461  1.00  0.00           N  
ATOM   3794  H   VAL   261      -6.354  22.040   3.415  1.00  0.00           H  
ATOM   3795  CA  VAL   261      -5.341  20.973   1.833  1.00  0.00           C  
ATOM   3796  HA  VAL   261      -5.509  20.925   0.757  1.00  0.00           H  
ATOM   3797  CB  VAL   261      -4.050  21.753   1.898  1.00  0.00           C  
ATOM   3798  HB  VAL   261      -3.766  21.760   2.950  1.00  0.00           H  
ATOM   3799  CG1 VAL   261      -2.977  21.022   1.073  1.00  0.00           C  
ATOM   3800 HG11 VAL   261      -2.616  20.141   1.604  1.00  0.00           H  
ATOM   3801 HG12 VAL   261      -3.341  20.912   0.052  1.00  0.00           H  
ATOM   3802 HG13 VAL   261      -2.044  21.586   1.060  1.00  0.00           H  
ATOM   3803  CG2 VAL   261      -4.229  23.219   1.406  1.00  0.00           C  
ATOM   3804 HG21 VAL   261      -5.070  23.625   1.969  1.00  0.00           H  
ATOM   3805 HG22 VAL   261      -3.280  23.745   1.505  1.00  0.00           H  
ATOM   3806 HG23 VAL   261      -4.502  23.260   0.352  1.00  0.00           H  
ATOM   3807  C   VAL   261      -5.290  19.517   2.316  1.00  0.00           C  
ATOM   3808  O   VAL   261      -5.131  19.247   3.534  1.00  0.00           O  
ATOM   3809  N   VAL   262      -5.249  18.643   1.366  1.00  0.00           N  
ATOM   3810  H   VAL   262      -5.516  18.908   0.428  1.00  0.00           H  
ATOM   3811  CA  VAL   262      -4.993  17.184   1.572  1.00  0.00           C  
ATOM   3812  HA  VAL   262      -5.118  17.038   2.645  1.00  0.00           H  
ATOM   3813  CB  VAL   262      -6.120  16.392   0.884  1.00  0.00           C  
ATOM   3814  HB  VAL   262      -6.238  16.729  -0.146  1.00  0.00           H  
ATOM   3815  CG1 VAL   262      -6.054  14.800   0.809  1.00  0.00           C  
ATOM   3816 HG11 VAL   262      -6.329  14.373   1.774  1.00  0.00           H  
ATOM   3817 HG12 VAL   262      -6.887  14.491   0.177  1.00  0.00           H  
ATOM   3818 HG13 VAL   262      -5.137  14.413   0.365  1.00  0.00           H  
ATOM   3819  CG2 VAL   262      -7.483  16.704   1.491  1.00  0.00           C  
ATOM   3820 HG21 VAL   262      -7.698  17.769   1.581  1.00  0.00           H  
ATOM   3821 HG22 VAL   262      -8.314  16.228   0.969  1.00  0.00           H  
ATOM   3822 HG23 VAL   262      -7.461  16.356   2.524  1.00  0.00           H  
ATOM   3823  C   VAL   262      -3.637  16.809   0.991  1.00  0.00           C  
ATOM   3824  O   VAL   262      -3.400  17.079  -0.133  1.00  0.00           O  
ATOM   3825  N   VAL   263      -2.851  15.948   1.734  1.00  0.00           N  
ATOM   3826  H   VAL   263      -3.159  15.824   2.688  1.00  0.00           H  
ATOM   3827  CA  VAL   263      -1.600  15.333   1.178  1.00  0.00           C  
ATOM   3828  HA  VAL   263      -1.540  15.425   0.094  1.00  0.00           H  
ATOM   3829  CB  VAL   263      -0.282  15.845   1.851  1.00  0.00           C  
ATOM   3830  HB  VAL   263      -0.252  15.446   2.864  1.00  0.00           H  
ATOM   3831  CG1 VAL   263       0.883  15.295   0.986  1.00  0.00           C  
ATOM   3832 HG11 VAL   263       1.014  14.213   0.962  1.00  0.00           H  
ATOM   3833 HG12 VAL   263       1.808  15.795   1.275  1.00  0.00           H  
ATOM   3834 HG13 VAL   263       0.665  15.576  -0.044  1.00  0.00           H  
ATOM   3835  CG2 VAL   263      -0.177  17.433   1.934  1.00  0.00           C  
ATOM   3836 HG21 VAL   263      -0.990  17.943   2.450  1.00  0.00           H  
ATOM   3837 HG22 VAL   263      -0.184  17.884   0.942  1.00  0.00           H  
ATOM   3838 HG23 VAL   263       0.727  17.740   2.460  1.00  0.00           H  
ATOM   3839  C   VAL   263      -1.634  13.823   1.411  1.00  0.00           C  
ATOM   3840  O   VAL   263      -1.636  13.352   2.543  1.00  0.00           O  
ATOM   3841  N   GLY   264      -1.769  13.015   0.386  1.00  0.00           N  
ATOM   3842  H   GLY   264      -1.582  13.436  -0.513  1.00  0.00           H  
ATOM   3843  CA  GLY   264      -1.672  11.514   0.284  1.00  0.00           C  
ATOM   3844  HA2 GLY   264      -1.161  11.207   1.197  1.00  0.00           H  
ATOM   3845  HA3 GLY   264      -2.640  11.023   0.181  1.00  0.00           H  
ATOM   3846  C   GLY   264      -0.678  11.029  -0.759  1.00  0.00           C  
ATOM   3847  O   GLY   264      -1.023  10.508  -1.833  1.00  0.00           O  
ATOM   3848  N   ALA   265       0.568  11.437  -0.587  1.00  0.00           N  
ATOM   3849  H   ALA   265       0.841  11.788   0.319  1.00  0.00           H  
ATOM   3850  CA  ALA   265       1.632  11.298  -1.553  1.00  0.00           C  
ATOM   3851  HA  ALA   265       1.216  10.954  -2.499  1.00  0.00           H  
ATOM   3852  CB  ALA   265       2.275  12.600  -1.818  1.00  0.00           C  
ATOM   3853  HB1 ALA   265       2.834  12.506  -2.749  1.00  0.00           H  
ATOM   3854  HB2 ALA   265       1.418  13.255  -1.977  1.00  0.00           H  
ATOM   3855  HB3 ALA   265       2.852  12.862  -0.931  1.00  0.00           H  
ATOM   3856  C   ALA   265       2.648  10.212  -1.081  1.00  0.00           C  
ATOM   3857  O   ALA   265       3.837  10.487  -0.867  1.00  0.00           O  
ATOM   3858  N   ASP   266       2.097   9.018  -0.827  1.00  0.00           N  
ATOM   3859  H   ASP   266       1.151   8.902  -1.164  1.00  0.00           H  
ATOM   3860  CA  ASP   266       2.878   7.873  -0.187  1.00  0.00           C  
ATOM   3861  HA  ASP   266       2.055   7.169  -0.064  1.00  0.00           H  
ATOM   3862  CB  ASP   266       3.868   7.223  -1.135  1.00  0.00           C  
ATOM   3863  HB2 ASP   266       3.886   6.154  -0.924  1.00  0.00           H  
ATOM   3864  HB3 ASP   266       3.512   7.364  -2.155  1.00  0.00           H  
ATOM   3865  CG  ASP   266       5.341   7.710  -1.057  1.00  0.00           C  
ATOM   3866  OD1 ASP   266       5.926   7.895   0.053  1.00  0.00           O  
ATOM   3867  OD2 ASP   266       5.958   7.859  -2.126  1.00  0.00           O  
ATOM   3868  C   ASP   266       3.422   8.124   1.247  1.00  0.00           C  
ATOM   3869  O   ASP   266       3.414   9.255   1.740  1.00  0.00           O  
ATOM   3870  N   ALA   267       3.671   7.076   2.089  1.00  0.00           N  
ATOM   3871  H   ALA   267       3.664   6.141   1.706  1.00  0.00           H  
ATOM   3872  CA  ALA   267       4.002   7.250   3.503  1.00  0.00           C  
ATOM   3873  HA  ALA   267       3.325   7.961   3.977  1.00  0.00           H  
ATOM   3874  CB  ALA   267       3.699   5.895   4.061  1.00  0.00           C  
ATOM   3875  HB1 ALA   267       3.822   5.922   5.144  1.00  0.00           H  
ATOM   3876  HB2 ALA   267       4.253   5.151   3.488  1.00  0.00           H  
ATOM   3877  HB3 ALA   267       2.617   5.797   3.980  1.00  0.00           H  
ATOM   3878  C   ALA   267       5.496   7.764   3.694  1.00  0.00           C  
ATOM   3879  O   ALA   267       5.811   8.225   4.810  1.00  0.00           O  
ATOM   3880  N   LEU   268       6.451   7.760   2.782  1.00  0.00           N  
ATOM   3881  H   LEU   268       6.236   7.573   1.813  1.00  0.00           H  
ATOM   3882  CA  LEU   268       7.831   8.392   2.887  1.00  0.00           C  
ATOM   3883  HA  LEU   268       8.036   8.547   3.946  1.00  0.00           H  
ATOM   3884  CB  LEU   268       8.890   7.501   2.260  1.00  0.00           C  
ATOM   3885  HB2 LEU   268       8.519   6.871   1.452  1.00  0.00           H  
ATOM   3886  HB3 LEU   268       9.713   8.060   1.814  1.00  0.00           H  
ATOM   3887  CG  LEU   268       9.626   6.588   3.237  1.00  0.00           C  
ATOM   3888  HG  LEU   268      10.028   7.248   4.005  1.00  0.00           H  
ATOM   3889  CD1 LEU   268       8.722   5.547   3.923  1.00  0.00           C  
ATOM   3890 HD11 LEU   268       7.907   5.965   4.514  1.00  0.00           H  
ATOM   3891 HD12 LEU   268       9.319   4.917   4.583  1.00  0.00           H  
ATOM   3892 HD13 LEU   268       8.266   4.919   3.158  1.00  0.00           H  
ATOM   3893  CD2 LEU   268      10.821   5.886   2.585  1.00  0.00           C  
ATOM   3894 HD21 LEU   268      11.367   5.301   3.325  1.00  0.00           H  
ATOM   3895 HD22 LEU   268      11.504   6.684   2.291  1.00  0.00           H  
ATOM   3896 HD23 LEU   268      10.494   5.343   1.699  1.00  0.00           H  
ATOM   3897  C   LEU   268       7.886   9.778   2.207  1.00  0.00           C  
ATOM   3898  O   LEU   268       8.807  10.519   2.545  1.00  0.00           O  
ATOM   3899  N   ARG   269       6.928  10.187   1.330  1.00  0.00           N  
ATOM   3900  H   ARG   269       6.244   9.552   0.943  1.00  0.00           H  
ATOM   3901  CA  ARG   269       7.053  11.507   0.710  1.00  0.00           C  
ATOM   3902  HA  ARG   269       8.021  11.974   0.890  1.00  0.00           H  
ATOM   3903  CB  ARG   269       7.082  11.295  -0.802  1.00  0.00           C  
ATOM   3904  HB2 ARG   269       7.137  12.259  -1.306  1.00  0.00           H  
ATOM   3905  HB3 ARG   269       6.195  10.730  -1.087  1.00  0.00           H  
ATOM   3906  CG  ARG   269       8.371  10.589  -1.128  1.00  0.00           C  
ATOM   3907  HG2 ARG   269       9.201  11.045  -0.589  1.00  0.00           H  
ATOM   3908  HG3 ARG   269       8.253   9.542  -0.848  1.00  0.00           H  
ATOM   3909  CD  ARG   269       8.619  10.655  -2.665  1.00  0.00           C  
ATOM   3910  HD2 ARG   269       9.623  10.240  -2.748  1.00  0.00           H  
ATOM   3911  HD3 ARG   269       8.726  11.685  -3.004  1.00  0.00           H  
ATOM   3912  NE  ARG   269       7.610   9.810  -3.283  1.00  0.00           N  
ATOM   3913  HE  ARG   269       7.159   9.194  -2.623  1.00  0.00           H  
ATOM   3914  CZ  ARG   269       7.232   9.549  -4.536  1.00  0.00           C  
ATOM   3915  NH1 ARG   269       7.722  10.116  -5.594  1.00  0.00           N  
ATOM   3916 HH11 ARG   269       8.536  10.658  -5.344  1.00  0.00           H  
ATOM   3917 HH12 ARG   269       7.512   9.873  -6.552  1.00  0.00           H  
ATOM   3918  NH2 ARG   269       6.294   8.601  -4.633  1.00  0.00           N  
ATOM   3919 HH21 ARG   269       5.991   8.070  -3.830  1.00  0.00           H  
ATOM   3920 HH22 ARG   269       6.267   8.162  -5.542  1.00  0.00           H  
ATOM   3921  C   ARG   269       5.900  12.406   1.113  1.00  0.00           C  
ATOM   3922  O   ARG   269       6.082  13.582   1.047  1.00  0.00           O  
ATOM   3923  N   THR   270       4.800  11.909   1.683  1.00  0.00           N  
ATOM   3924  H   THR   270       4.530  10.940   1.586  1.00  0.00           H  
ATOM   3925  CA  THR   270       3.892  12.757   2.595  1.00  0.00           C  
ATOM   3926  HA  THR   270       3.419  13.513   1.966  1.00  0.00           H  
ATOM   3927  CB  THR   270       2.835  11.888   3.249  1.00  0.00           C  
ATOM   3928  HB  THR   270       3.209  10.996   3.752  1.00  0.00           H  
ATOM   3929  CG2 THR   270       1.950  12.706   4.208  1.00  0.00           C  
ATOM   3930 HG21 THR   270       2.502  13.176   5.022  1.00  0.00           H  
ATOM   3931 HG22 THR   270       1.199  11.991   4.543  1.00  0.00           H  
ATOM   3932 HG23 THR   270       1.496  13.430   3.531  1.00  0.00           H  
ATOM   3933  OG1 THR   270       1.885  11.563   2.299  1.00  0.00           O  
ATOM   3934  HG1 THR   270       2.209  10.766   1.872  1.00  0.00           H  
ATOM   3935  C   THR   270       4.751  13.612   3.572  1.00  0.00           C  
ATOM   3936  O   THR   270       4.634  14.843   3.506  1.00  0.00           O  
ATOM   3937  N   PRO   271       5.494  12.979   4.525  1.00  0.00           N  
ATOM   3938  CD  PRO   271       5.553  11.547   4.829  1.00  0.00           C  
ATOM   3939  HD2 PRO   271       5.591  10.984   3.897  1.00  0.00           H  
ATOM   3940  HD3 PRO   271       4.767  11.287   5.538  1.00  0.00           H  
ATOM   3941  CG  PRO   271       6.895  11.313   5.541  1.00  0.00           C  
ATOM   3942  HG2 PRO   271       6.932  10.430   6.179  1.00  0.00           H  
ATOM   3943  HG3 PRO   271       7.583  11.194   4.704  1.00  0.00           H  
ATOM   3944  CB  PRO   271       6.966  12.631   6.320  1.00  0.00           C  
ATOM   3945  HB2 PRO   271       6.433  12.622   7.271  1.00  0.00           H  
ATOM   3946  HB3 PRO   271       7.978  12.899   6.621  1.00  0.00           H  
ATOM   3947  CA  PRO   271       6.318  13.731   5.466  1.00  0.00           C  
ATOM   3948  HA  PRO   271       5.743  14.389   6.117  1.00  0.00           H  
ATOM   3949  C   PRO   271       7.406  14.575   4.820  1.00  0.00           C  
ATOM   3950  O   PRO   271       7.704  15.618   5.435  1.00  0.00           O  
ATOM   3951  N   GLN   272       7.945  14.203   3.632  1.00  0.00           N  
ATOM   3952  H   GLN   272       7.542  13.359   3.249  1.00  0.00           H  
ATOM   3953  CA  GLN   272       8.825  15.052   2.825  1.00  0.00           C  
ATOM   3954  HA  GLN   272       9.715  15.267   3.415  1.00  0.00           H  
ATOM   3955  CB  GLN   272       9.351  14.306   1.526  1.00  0.00           C  
ATOM   3956  HB2 GLN   272       9.646  13.276   1.725  1.00  0.00           H  
ATOM   3957  HB3 GLN   272       8.515  14.322   0.826  1.00  0.00           H  
ATOM   3958  CG  GLN   272      10.644  14.894   0.964  1.00  0.00           C  
ATOM   3959  HG2 GLN   272      11.456  14.442   1.534  1.00  0.00           H  
ATOM   3960  HG3 GLN   272      10.757  15.977   1.003  1.00  0.00           H  
ATOM   3961  CD  GLN   272      10.749  14.551  -0.506  1.00  0.00           C  
ATOM   3962  OE1 GLN   272       9.870  14.568  -1.399  1.00  0.00           O  
ATOM   3963  NE2 GLN   272      11.943  14.179  -0.928  1.00  0.00           N  
ATOM   3964 HE21 GLN   272      12.726  14.020  -0.310  1.00  0.00           H  
ATOM   3965 HE22 GLN   272      11.959  14.003  -1.922  1.00  0.00           H  
ATOM   3966  C   GLN   272       8.152  16.388   2.439  1.00  0.00           C  
ATOM   3967  O   GLN   272       8.877  17.426   2.569  1.00  0.00           O  
ATOM   3968  N   LEU   273       6.869  16.382   2.016  1.00  0.00           N  
ATOM   3969  H   LEU   273       6.401  15.491   1.927  1.00  0.00           H  
ATOM   3970  CA  LEU   273       6.170  17.634   1.635  1.00  0.00           C  
ATOM   3971  HA  LEU   273       6.854  18.203   1.004  1.00  0.00           H  
ATOM   3972  CB  LEU   273       4.926  17.227   0.809  1.00  0.00           C  
ATOM   3973  HB2 LEU   273       4.137  16.973   1.517  1.00  0.00           H  
ATOM   3974  HB3 LEU   273       5.044  16.412   0.096  1.00  0.00           H  
ATOM   3975  CG  LEU   273       4.387  18.321  -0.130  1.00  0.00           C  
ATOM   3976  HG  LEU   273       4.179  19.167   0.525  1.00  0.00           H  
ATOM   3977  CD1 LEU   273       5.333  18.661  -1.273  1.00  0.00           C  
ATOM   3978 HD11 LEU   273       6.359  18.858  -0.963  1.00  0.00           H  
ATOM   3979 HD12 LEU   273       5.109  19.548  -1.866  1.00  0.00           H  
ATOM   3980 HD13 LEU   273       5.439  17.752  -1.865  1.00  0.00           H  
ATOM   3981  CD2 LEU   273       3.027  17.942  -0.718  1.00  0.00           C  
ATOM   3982 HD21 LEU   273       2.273  17.925   0.069  1.00  0.00           H  
ATOM   3983 HD22 LEU   273       3.139  16.923  -1.089  1.00  0.00           H  
ATOM   3984 HD23 LEU   273       2.682  18.715  -1.404  1.00  0.00           H  
ATOM   3985  C   LEU   273       5.922  18.541   2.855  1.00  0.00           C  
ATOM   3986  O   LEU   273       6.155  19.752   2.771  1.00  0.00           O  
ATOM   3987  N   LEU   274       5.612  17.856   3.962  1.00  0.00           N  
ATOM   3988  H   LEU   274       5.692  16.849   3.957  1.00  0.00           H  
ATOM   3989  CA  LEU   274       5.392  18.396   5.264  1.00  0.00           C  
ATOM   3990  HA  LEU   274       4.656  19.180   5.083  1.00  0.00           H  
ATOM   3991  CB  LEU   274       4.865  17.412   6.246  1.00  0.00           C  
ATOM   3992  HB2 LEU   274       5.102  16.392   5.942  1.00  0.00           H  
ATOM   3993  HB3 LEU   274       5.377  17.491   7.205  1.00  0.00           H  
ATOM   3994  CG  LEU   274       3.364  17.347   6.508  1.00  0.00           C  
ATOM   3995  HG  LEU   274       2.977  18.249   6.981  1.00  0.00           H  
ATOM   3996  CD1 LEU   274       2.585  17.138   5.252  1.00  0.00           C  
ATOM   3997 HD11 LEU   274       2.814  16.151   4.850  1.00  0.00           H  
ATOM   3998 HD12 LEU   274       1.525  17.202   5.497  1.00  0.00           H  
ATOM   3999 HD13 LEU   274       2.775  17.901   4.497  1.00  0.00           H  
ATOM   4000  CD2 LEU   274       3.020  16.155   7.412  1.00  0.00           C  
ATOM   4001 HD21 LEU   274       3.480  16.334   8.384  1.00  0.00           H  
ATOM   4002 HD22 LEU   274       1.948  16.197   7.602  1.00  0.00           H  
ATOM   4003 HD23 LEU   274       3.272  15.260   6.842  1.00  0.00           H  
ATOM   4004  C   LEU   274       6.708  19.158   5.709  1.00  0.00           C  
ATOM   4005  O   LEU   274       6.663  20.347   6.024  1.00  0.00           O  
ATOM   4006  N   TRP   275       7.870  18.493   5.690  1.00  0.00           N  
ATOM   4007  H   TRP   275       7.780  17.495   5.559  1.00  0.00           H  
ATOM   4008  CA  TRP   275       9.144  19.007   6.102  1.00  0.00           C  
ATOM   4009  HA  TRP   275       9.056  19.343   7.135  1.00  0.00           H  
ATOM   4010  CB  TRP   275      10.148  17.849   5.834  1.00  0.00           C  
ATOM   4011  HB2 TRP   275       9.824  17.071   6.526  1.00  0.00           H  
ATOM   4012  HB3 TRP   275      10.049  17.491   4.809  1.00  0.00           H  
ATOM   4013  CG  TRP   275      11.620  18.166   6.086  1.00  0.00           C  
ATOM   4014  CD1 TRP   275      12.572  18.485   5.163  1.00  0.00           C  
ATOM   4015  HD1 TRP   275      12.358  18.602   4.111  1.00  0.00           H  
ATOM   4016  NE1 TRP   275      13.773  18.798   5.713  1.00  0.00           N  
ATOM   4017  HE1 TRP   275      14.575  19.110   5.185  1.00  0.00           H  
ATOM   4018  CE2 TRP   275      13.799  18.548   7.095  1.00  0.00           C  
ATOM   4019  CZ2 TRP   275      14.788  18.599   8.107  1.00  0.00           C  
ATOM   4020  HZ2 TRP   275      15.806  18.845   7.845  1.00  0.00           H  
ATOM   4021  CH2 TRP   275      14.373  18.515   9.420  1.00  0.00           C  
ATOM   4022  HH2 TRP   275      15.143  18.629  10.168  1.00  0.00           H  
ATOM   4023  CZ3 TRP   275      13.068  18.217   9.722  1.00  0.00           C  
ATOM   4024  HZ3 TRP   275      12.769  18.059  10.748  1.00  0.00           H  
ATOM   4025  CE3 TRP   275      12.069  18.184   8.722  1.00  0.00           C  
ATOM   4026  HE3 TRP   275      11.043  18.022   9.018  1.00  0.00           H  
ATOM   4027  CD2 TRP   275      12.397  18.287   7.394  1.00  0.00           C  
ATOM   4028  C   TRP   275       9.574  20.245   5.333  1.00  0.00           C  
ATOM   4029  O   TRP   275       9.990  21.281   5.866  1.00  0.00           O  
ATOM   4030  N   ALA   276       9.437  20.198   3.969  1.00  0.00           N  
ATOM   4031  H   ALA   276       9.266  19.268   3.613  1.00  0.00           H  
ATOM   4032  CA  ALA   276       9.582  21.287   3.024  1.00  0.00           C  
ATOM   4033  HA  ALA   276      10.558  21.728   3.224  1.00  0.00           H  
ATOM   4034  CB  ALA   276       9.762  20.627   1.580  1.00  0.00           C  
ATOM   4035  HB1 ALA   276       8.811  20.343   1.130  1.00  0.00           H  
ATOM   4036  HB2 ALA   276      10.323  19.696   1.659  1.00  0.00           H  
ATOM   4037  HB3 ALA   276      10.229  21.331   0.890  1.00  0.00           H  
ATOM   4038  C   ALA   276       8.625  22.503   3.168  1.00  0.00           C  
ATOM   4039  O   ALA   276       8.882  23.636   2.706  1.00  0.00           O  
ATOM   4040  N   SER   277       7.394  22.264   3.602  1.00  0.00           N  
ATOM   4041  H   SER   277       7.225  21.302   3.856  1.00  0.00           H  
ATOM   4042  CA  SER   277       6.385  23.274   3.766  1.00  0.00           C  
ATOM   4043  HA  SER   277       6.500  23.944   2.914  1.00  0.00           H  
ATOM   4044  CB  SER   277       5.008  22.742   3.539  1.00  0.00           C  
ATOM   4045  HB2 SER   277       4.300  23.563   3.657  1.00  0.00           H  
ATOM   4046  HB3 SER   277       4.745  21.998   4.290  1.00  0.00           H  
ATOM   4047  OG  SER   277       4.931  22.186   2.205  1.00  0.00           O  
ATOM   4048  HG  SER   277       5.206  21.266   2.199  1.00  0.00           H  
ATOM   4049  C   SER   277       6.521  24.078   5.048  1.00  0.00           C  
ATOM   4050  O   SER   277       5.646  24.905   5.378  1.00  0.00           O  
ATOM   4051  N   GLY   278       7.570  23.871   5.819  1.00  0.00           N  
ATOM   4052  H   GLY   278       8.274  23.228   5.486  1.00  0.00           H  
ATOM   4053  CA  GLY   278       7.783  24.505   7.130  1.00  0.00           C  
ATOM   4054  HA2 GLY   278       8.799  24.206   7.389  1.00  0.00           H  
ATOM   4055  HA3 GLY   278       7.676  25.589   7.096  1.00  0.00           H  
ATOM   4056  C   GLY   278       7.023  23.852   8.270  1.00  0.00           C  
ATOM   4057  O   GLY   278       6.909  24.429   9.359  1.00  0.00           O  
ATOM   4058  N   ILE   279       6.393  22.694   8.077  1.00  0.00           N  
ATOM   4059  H   ILE   279       6.636  22.223   7.217  1.00  0.00           H  
ATOM   4060  CA  ILE   279       5.789  21.899   9.156  1.00  0.00           C  
ATOM   4061  HA  ILE   279       5.498  22.575   9.960  1.00  0.00           H  
ATOM   4062  CB  ILE   279       4.468  21.201   8.666  1.00  0.00           C  
ATOM   4063  HB  ILE   279       4.802  20.521   7.883  1.00  0.00           H  
ATOM   4064  CG2 ILE   279       3.921  20.341   9.794  1.00  0.00           C  
ATOM   4065 HG21 ILE   279       2.919  19.957   9.606  1.00  0.00           H  
ATOM   4066 HG22 ILE   279       3.770  20.935  10.696  1.00  0.00           H  
ATOM   4067 HG23 ILE   279       4.556  19.490  10.038  1.00  0.00           H  
ATOM   4068  CG1 ILE   279       3.426  22.130   8.161  1.00  0.00           C  
ATOM   4069 HG12 ILE   279       3.559  23.131   8.571  1.00  0.00           H  
ATOM   4070 HG13 ILE   279       2.470  21.614   8.249  1.00  0.00           H  
ATOM   4071  CD1 ILE   279       3.584  22.390   6.631  1.00  0.00           C  
ATOM   4072 HD11 ILE   279       3.230  23.380   6.342  1.00  0.00           H  
ATOM   4073 HD12 ILE   279       4.620  22.222   6.339  1.00  0.00           H  
ATOM   4074 HD13 ILE   279       3.008  21.698   6.017  1.00  0.00           H  
ATOM   4075  C   ILE   279       6.827  20.934   9.735  1.00  0.00           C  
ATOM   4076  O   ILE   279       7.093  19.967   9.064  1.00  0.00           O  
ATOM   4077  N   ARG   280       7.472  21.146  10.897  1.00  0.00           N  
ATOM   4078  H   ARG   280       7.233  21.969  11.432  1.00  0.00           H  
ATOM   4079  CA  ARG   280       8.502  20.277  11.472  1.00  0.00           C  
ATOM   4080  HA  ARG   280       8.557  19.276  11.043  1.00  0.00           H  
ATOM   4081  CB  ARG   280       9.930  20.981  11.237  1.00  0.00           C  
ATOM   4082  HB2 ARG   280      10.674  20.276  11.607  1.00  0.00           H  
ATOM   4083  HB3 ARG   280       9.891  21.906  11.812  1.00  0.00           H  
ATOM   4084  CG  ARG   280      10.240  21.311   9.777  1.00  0.00           C  
ATOM   4085  HG2 ARG   280      10.082  20.333   9.322  1.00  0.00           H  
ATOM   4086  HG3 ARG   280       9.585  22.075   9.357  1.00  0.00           H  
ATOM   4087  CD  ARG   280      11.704  21.845   9.546  1.00  0.00           C  
ATOM   4088  HD2 ARG   280      12.404  21.307  10.186  1.00  0.00           H  
ATOM   4089  HD3 ARG   280      11.602  22.895   9.818  1.00  0.00           H  
ATOM   4090  NE  ARG   280      11.930  21.896   8.107  1.00  0.00           N  
ATOM   4091  HE  ARG   280      11.099  21.896   7.533  1.00  0.00           H  
ATOM   4092  CZ  ARG   280      13.092  21.928   7.446  1.00  0.00           C  
ATOM   4093  NH1 ARG   280      14.220  21.792   8.036  1.00  0.00           N  
ATOM   4094 HH11 ARG   280      15.002  21.679   7.407  1.00  0.00           H  
ATOM   4095 HH12 ARG   280      14.307  21.990   9.023  1.00  0.00           H  
ATOM   4096  NH2 ARG   280      13.046  21.924   6.188  1.00  0.00           N  
ATOM   4097 HH21 ARG   280      12.105  21.818   5.837  1.00  0.00           H  
ATOM   4098 HH22 ARG   280      13.827  21.597   5.637  1.00  0.00           H  
ATOM   4099  C   ARG   280       8.113  19.915  12.945  1.00  0.00           C  
ATOM   4100  O   ARG   280       8.870  20.351  13.825  1.00  0.00           O  
ATOM   4101  N   PRO   281       6.978  19.207  13.281  1.00  0.00           N  
ATOM   4102  CD  PRO   281       5.925  18.852  12.423  1.00  0.00           C  
ATOM   4103  HD2 PRO   281       6.270  18.616  11.417  1.00  0.00           H  
ATOM   4104  HD3 PRO   281       5.235  19.689  12.316  1.00  0.00           H  
ATOM   4105  CG  PRO   281       5.203  17.737  13.101  1.00  0.00           C  
ATOM   4106  HG2 PRO   281       4.185  17.550  12.757  1.00  0.00           H  
ATOM   4107  HG3 PRO   281       5.583  16.747  12.849  1.00  0.00           H  
ATOM   4108  CB  PRO   281       5.385  18.022  14.580  1.00  0.00           C  
ATOM   4109  HB2 PRO   281       5.396  17.222  15.320  1.00  0.00           H  
ATOM   4110  HB3 PRO   281       4.553  18.691  14.798  1.00  0.00           H  
ATOM   4111  CA  PRO   281       6.775  18.609  14.570  1.00  0.00           C  
ATOM   4112  HA  PRO   281       6.859  19.417  15.296  1.00  0.00           H  
ATOM   4113  C   PRO   281       7.761  17.526  14.859  1.00  0.00           C  
ATOM   4114  O   PRO   281       8.297  16.743  14.023  1.00  0.00           O  
ATOM   4115  N   ASP   282       8.191  17.412  16.176  1.00  0.00           N  
ATOM   4116  H   ASP   282       7.737  17.964  16.890  1.00  0.00           H  
ATOM   4117  CA  ASP   282       9.270  16.503  16.614  1.00  0.00           C  
ATOM   4118  HA  ASP   282      10.257  16.815  16.273  1.00  0.00           H  
ATOM   4119  CB  ASP   282       9.366  16.548  18.209  1.00  0.00           C  
ATOM   4120  HB2 ASP   282       9.713  17.480  18.655  1.00  0.00           H  
ATOM   4121  HB3 ASP   282       8.406  16.360  18.690  1.00  0.00           H  
ATOM   4122  CG  ASP   282      10.282  15.470  18.811  1.00  0.00           C  
ATOM   4123  OD1 ASP   282       9.902  14.674  19.736  1.00  0.00           O  
ATOM   4124  OD2 ASP   282      11.374  15.265  18.238  1.00  0.00           O  
ATOM   4125  C   ASP   282       9.040  14.982  16.176  1.00  0.00           C  
ATOM   4126  O   ASP   282       9.924  14.168  15.858  1.00  0.00           O  
ATOM   4127  N   ALA   283       7.759  14.601  16.171  1.00  0.00           N  
ATOM   4128  H   ALA   283       7.089  15.212  16.616  1.00  0.00           H  
ATOM   4129  CA  ALA   283       7.209  13.279  15.730  1.00  0.00           C  
ATOM   4130  HA  ALA   283       7.894  12.550  16.163  1.00  0.00           H  
ATOM   4131  CB  ALA   283       5.859  13.258  16.447  1.00  0.00           C  
ATOM   4132  HB1 ALA   283       5.168  12.468  16.154  1.00  0.00           H  
ATOM   4133  HB2 ALA   283       5.345  14.186  16.201  1.00  0.00           H  
ATOM   4134  HB3 ALA   283       5.934  13.149  17.529  1.00  0.00           H  
ATOM   4135  C   ALA   283       7.156  13.032  14.236  1.00  0.00           C  
ATOM   4136  O   ALA   283       6.749  11.918  13.896  1.00  0.00           O  
ATOM   4137  N   LEU   284       7.634  13.944  13.344  1.00  0.00           N  
ATOM   4138  H   LEU   284       7.910  14.869  13.641  1.00  0.00           H  
ATOM   4139  CA  LEU   284       7.495  13.712  11.869  1.00  0.00           C  
ATOM   4140  HA  LEU   284       6.496  13.338  11.648  1.00  0.00           H  
ATOM   4141  CB  LEU   284       7.681  15.086  11.082  1.00  0.00           C  
ATOM   4142  HB2 LEU   284       7.103  15.910  11.500  1.00  0.00           H  
ATOM   4143  HB3 LEU   284       8.727  15.392  11.106  1.00  0.00           H  
ATOM   4144  CG  LEU   284       7.226  15.016   9.563  1.00  0.00           C  
ATOM   4145  HG  LEU   284       7.791  14.201   9.109  1.00  0.00           H  
ATOM   4146  CD1 LEU   284       5.780  14.797   9.330  1.00  0.00           C  
ATOM   4147 HD11 LEU   284       5.505  13.822   9.731  1.00  0.00           H  
ATOM   4148 HD12 LEU   284       5.117  15.517   9.810  1.00  0.00           H  
ATOM   4149 HD13 LEU   284       5.515  14.898   8.277  1.00  0.00           H  
ATOM   4150  CD2 LEU   284       7.566  16.337   8.989  1.00  0.00           C  
ATOM   4151 HD21 LEU   284       8.628  16.506   9.167  1.00  0.00           H  
ATOM   4152 HD22 LEU   284       6.892  17.086   9.405  1.00  0.00           H  
ATOM   4153 HD23 LEU   284       7.441  16.271   7.908  1.00  0.00           H  
ATOM   4154  C   LEU   284       8.526  12.663  11.374  1.00  0.00           C  
ATOM   4155  O   LEU   284       9.686  12.719  11.743  1.00  0.00           O  
ATOM   4156  N   GLY   285       8.142  11.661  10.513  1.00  0.00           N  
ATOM   4157  H   GLY   285       7.174  11.655  10.226  1.00  0.00           H  
ATOM   4158  CA  GLY   285       8.969  10.607   9.937  1.00  0.00           C  
ATOM   4159  HA2 GLY   285       8.440  10.195   9.077  1.00  0.00           H  
ATOM   4160  HA3 GLY   285       9.926  10.991   9.583  1.00  0.00           H  
ATOM   4161  C   GLY   285       9.195   9.460  10.937  1.00  0.00           C  
ATOM   4162  O   GLY   285       9.763   8.452  10.618  1.00  0.00           O  
ATOM   4163  N   ARG   286       8.948   9.668  12.261  1.00  0.00           N  
ATOM   4164  H   ARG   286       8.343  10.457  12.441  1.00  0.00           H  
ATOM   4165  CA  ARG   286       9.171   8.632  13.397  1.00  0.00           C  
ATOM   4166  HA  ARG   286      10.187   8.255  13.515  1.00  0.00           H  
ATOM   4167  CB  ARG   286       8.984   9.450  14.719  1.00  0.00           C  
ATOM   4168  HB2 ARG   286       9.050   8.710  15.516  1.00  0.00           H  
ATOM   4169  HB3 ARG   286       8.007   9.926  14.800  1.00  0.00           H  
ATOM   4170  CG  ARG   286      10.079  10.379  15.067  1.00  0.00           C  
ATOM   4171  HG2 ARG   286      11.095  10.065  14.827  1.00  0.00           H  
ATOM   4172  HG3 ARG   286       9.903  11.335  14.574  1.00  0.00           H  
ATOM   4173  CD  ARG   286      10.087  10.707  16.541  1.00  0.00           C  
ATOM   4174  HD2 ARG   286       9.089  10.922  16.923  1.00  0.00           H  
ATOM   4175  HD3 ARG   286      10.437   9.852  17.120  1.00  0.00           H  
ATOM   4176  NE  ARG   286      10.980  11.808  16.843  1.00  0.00           N  
ATOM   4177  HE  ARG   286      10.757  12.671  16.370  1.00  0.00           H  
ATOM   4178  CZ  ARG   286      12.157  11.734  17.496  1.00  0.00           C  
ATOM   4179  NH1 ARG   286      12.750  10.653  17.850  1.00  0.00           N  
ATOM   4180 HH11 ARG   286      12.191   9.857  17.579  1.00  0.00           H  
ATOM   4181 HH12 ARG   286      13.697  10.545  18.185  1.00  0.00           H  
ATOM   4182  NH2 ARG   286      12.851  12.770  17.780  1.00  0.00           N  
ATOM   4183 HH21 ARG   286      12.388  13.661  17.673  1.00  0.00           H  
ATOM   4184 HH22 ARG   286      13.714  12.748  18.304  1.00  0.00           H  
ATOM   4185  C   ARG   286       8.283   7.404  13.405  1.00  0.00           C  
ATOM   4186  O   ARG   286       7.517   7.211  12.446  1.00  0.00           O  
ATOM   4187  N   TYR   287       8.579   6.447  14.274  1.00  0.00           N  
ATOM   4188  H   TYR   287       9.488   6.518  14.709  1.00  0.00           H  
ATOM   4189  CA  TYR   287       7.870   5.202  14.500  1.00  0.00           C  
ATOM   4190  HA  TYR   287       8.485   4.642  15.205  1.00  0.00           H  
ATOM   4191  CB  TYR   287       6.610   5.473  15.263  1.00  0.00           C  
ATOM   4192  HB2 TYR   287       5.766   5.507  14.575  1.00  0.00           H  
ATOM   4193  HB3 TYR   287       6.440   4.616  15.914  1.00  0.00           H  
ATOM   4194  CG  TYR   287       6.503   6.749  16.044  1.00  0.00           C  
ATOM   4195  CD1 TYR   287       7.076   6.742  17.281  1.00  0.00           C  
ATOM   4196  HD1 TYR   287       7.672   5.901  17.603  1.00  0.00           H  
ATOM   4197  CE1 TYR   287       7.088   7.936  18.050  1.00  0.00           C  
ATOM   4198  HE1 TYR   287       7.645   8.028  18.971  1.00  0.00           H  
ATOM   4199  CZ  TYR   287       6.618   9.150  17.513  1.00  0.00           C  
ATOM   4200  OH  TYR   287       6.860  10.257  18.244  1.00  0.00           O  
ATOM   4201  HH  TYR   287       7.127  10.119  19.156  1.00  0.00           H  
ATOM   4202  CE2 TYR   287       5.971   9.148  16.223  1.00  0.00           C  
ATOM   4203  HE2 TYR   287       5.325   9.971  15.957  1.00  0.00           H  
ATOM   4204  CD2 TYR   287       5.899   7.935  15.512  1.00  0.00           C  
ATOM   4205  HD2 TYR   287       5.331   7.876  14.595  1.00  0.00           H  
ATOM   4206  C   TYR   287       7.712   4.283  13.302  1.00  0.00           C  
ATOM   4207  O   TYR   287       6.787   3.456  13.204  1.00  0.00           O  
ATOM   4208  N   LEU   288       8.697   4.462  12.378  1.00  0.00           N  
ATOM   4209  H   LEU   288       9.451   5.110  12.560  1.00  0.00           H  
ATOM   4210  CA  LEU   288       8.738   3.828  11.079  1.00  0.00           C  
ATOM   4211  HA  LEU   288       7.883   4.157  10.488  1.00  0.00           H  
ATOM   4212  CB  LEU   288       9.947   4.260  10.308  1.00  0.00           C  
ATOM   4213  HB2 LEU   288      10.788   4.148  10.992  1.00  0.00           H  
ATOM   4214  HB3 LEU   288       9.830   5.293   9.982  1.00  0.00           H  
ATOM   4215  CG  LEU   288      10.313   3.557   9.004  1.00  0.00           C  
ATOM   4216  HG  LEU   288      10.362   2.482   9.175  1.00  0.00           H  
ATOM   4217  CD1 LEU   288       9.312   3.675   7.882  1.00  0.00           C  
ATOM   4218 HD11 LEU   288       9.526   2.892   7.155  1.00  0.00           H  
ATOM   4219 HD12 LEU   288       9.124   4.696   7.549  1.00  0.00           H  
ATOM   4220 HD13 LEU   288       8.348   3.333   8.258  1.00  0.00           H  
ATOM   4221  CD2 LEU   288      11.633   4.129   8.596  1.00  0.00           C  
ATOM   4222 HD21 LEU   288      12.389   3.849   9.330  1.00  0.00           H  
ATOM   4223 HD22 LEU   288      11.538   5.210   8.692  1.00  0.00           H  
ATOM   4224 HD23 LEU   288      11.791   3.771   7.579  1.00  0.00           H  
ATOM   4225  C   LEU   288       8.680   2.262  11.303  1.00  0.00           C  
ATOM   4226  O   LEU   288       9.350   1.709  12.203  1.00  0.00           O  
ATOM   4227  N   ASN   289       8.024   1.592  10.396  1.00  0.00           N  
ATOM   4228  H   ASN   289       7.788   2.062   9.534  1.00  0.00           H  
ATOM   4229  CA  ASN   289       7.849   0.161  10.331  1.00  0.00           C  
ATOM   4230  HA  ASN   289       8.807  -0.331  10.502  1.00  0.00           H  
ATOM   4231  CB  ASN   289       6.820  -0.302  11.408  1.00  0.00           C  
ATOM   4232  HB2 ASN   289       6.747  -1.388  11.347  1.00  0.00           H  
ATOM   4233  HB3 ASN   289       7.372  -0.081  12.321  1.00  0.00           H  
ATOM   4234  CG  ASN   289       5.481   0.306  11.389  1.00  0.00           C  
ATOM   4235  OD1 ASN   289       4.520  -0.246  10.803  1.00  0.00           O  
ATOM   4236  ND2 ASN   289       5.226   1.419  12.019  1.00  0.00           N  
ATOM   4237 HD21 ASN   289       5.990   1.966  12.388  1.00  0.00           H  
ATOM   4238 HD22 ASN   289       4.285   1.785  12.067  1.00  0.00           H  
ATOM   4239  C   ASN   289       7.461  -0.380   8.918  1.00  0.00           C  
ATOM   4240  O   ASN   289       6.686   0.197   8.133  1.00  0.00           O  
ATOM   4241  N   ASP   290       8.050  -1.543   8.616  1.00  0.00           N  
ATOM   4242  H   ASP   290       8.676  -2.009   9.256  1.00  0.00           H  
ATOM   4243  CA  ASP   290       7.811  -2.366   7.456  1.00  0.00           C  
ATOM   4244  HA  ASP   290       6.986  -2.039   6.823  1.00  0.00           H  
ATOM   4245  CB  ASP   290       8.993  -2.330   6.548  1.00  0.00           C  
ATOM   4246  HB2 ASP   290       9.935  -2.232   7.087  1.00  0.00           H  
ATOM   4247  HB3 ASP   290       8.891  -1.502   5.846  1.00  0.00           H  
ATOM   4248  CG  ASP   290       9.204  -3.611   5.713  1.00  0.00           C  
ATOM   4249  OD1 ASP   290       8.644  -3.692   4.574  1.00  0.00           O  
ATOM   4250  OD2 ASP   290       9.930  -4.517   6.225  1.00  0.00           O  
ATOM   4251  C   ASP   290       7.467  -3.791   8.049  1.00  0.00           C  
ATOM   4252  O   ASP   290       8.044  -4.175   9.158  1.00  0.00           O  
ATOM   4253  N   GLN   291       6.657  -4.550   7.370  1.00  0.00           N  
ATOM   4254  H   GLN   291       6.144  -4.057   6.654  1.00  0.00           H  
ATOM   4255  CA  GLN   291       6.163  -5.848   7.783  1.00  0.00           C  
ATOM   4256  HA  GLN   291       5.733  -5.713   8.775  1.00  0.00           H  
ATOM   4257  CB  GLN   291       4.875  -6.119   6.937  1.00  0.00           C  
ATOM   4258  HB2 GLN   291       5.044  -6.097   5.861  1.00  0.00           H  
ATOM   4259  HB3 GLN   291       4.432  -7.097   7.122  1.00  0.00           H  
ATOM   4260  CG  GLN   291       3.739  -5.195   7.283  1.00  0.00           C  
ATOM   4261  HG2 GLN   291       3.670  -5.246   8.370  1.00  0.00           H  
ATOM   4262  HG3 GLN   291       3.853  -4.166   6.941  1.00  0.00           H  
ATOM   4263  CD  GLN   291       2.355  -5.628   6.724  1.00  0.00           C  
ATOM   4264  OE1 GLN   291       2.175  -6.293   5.732  1.00  0.00           O  
ATOM   4265  NE2 GLN   291       1.370  -5.074   7.357  1.00  0.00           N  
ATOM   4266 HE21 GLN   291       1.525  -4.743   8.299  1.00  0.00           H  
ATOM   4267 HE22 GLN   291       0.468  -5.342   6.991  1.00  0.00           H  
ATOM   4268  C   GLN   291       7.152  -7.049   7.653  1.00  0.00           C  
ATOM   4269  O   GLN   291       6.726  -8.218   7.939  1.00  0.00           O  
ATOM   4270  N   ALA   292       8.393  -6.877   7.233  1.00  0.00           N  
ATOM   4271  H   ALA   292       8.681  -5.989   6.848  1.00  0.00           H  
ATOM   4272  CA  ALA   292       9.552  -7.815   7.392  1.00  0.00           C  
ATOM   4273  HA  ALA   292      10.177  -7.521   6.549  1.00  0.00           H  
ATOM   4274  CB  ALA   292      10.161  -7.424   8.712  1.00  0.00           C  
ATOM   4275  HB1 ALA   292      11.215  -7.689   8.621  1.00  0.00           H  
ATOM   4276  HB2 ALA   292       9.695  -7.983   9.523  1.00  0.00           H  
ATOM   4277  HB3 ALA   292      10.154  -6.359   8.945  1.00  0.00           H  
ATOM   4278  C   ALA   292       9.228  -9.323   7.197  1.00  0.00           C  
ATOM   4279  O   ALA   292       9.475 -10.163   8.081  1.00  0.00           O  
ATOM   4280  N   GLN   293       8.867  -9.643   5.962  1.00  0.00           N  
ATOM   4281  H   GLN   293       8.828  -8.937   5.241  1.00  0.00           H  
ATOM   4282  CA  GLN   293       8.257 -10.959   5.656  1.00  0.00           C  
ATOM   4283  HA  GLN   293       7.641 -11.226   6.515  1.00  0.00           H  
ATOM   4284  CB  GLN   293       7.414 -10.888   4.390  1.00  0.00           C  
ATOM   4285  HB2 GLN   293       6.776 -10.015   4.522  1.00  0.00           H  
ATOM   4286  HB3 GLN   293       8.092 -10.701   3.557  1.00  0.00           H  
ATOM   4287  CG  GLN   293       6.392 -12.038   4.065  1.00  0.00           C  
ATOM   4288  HG2 GLN   293       6.944 -12.976   4.124  1.00  0.00           H  
ATOM   4289  HG3 GLN   293       5.524 -12.053   4.724  1.00  0.00           H  
ATOM   4290  CD  GLN   293       5.818 -11.830   2.630  1.00  0.00           C  
ATOM   4291  OE1 GLN   293       6.478 -11.363   1.707  1.00  0.00           O  
ATOM   4292  NE2 GLN   293       4.566 -12.083   2.361  1.00  0.00           N  
ATOM   4293 HE21 GLN   293       3.926 -12.304   3.111  1.00  0.00           H  
ATOM   4294 HE22 GLN   293       4.222 -11.879   1.434  1.00  0.00           H  
ATOM   4295  C   GLN   293       9.297 -12.121   5.511  1.00  0.00           C  
ATOM   4296  O   GLN   293      10.374 -11.900   5.062  1.00  0.00           O  
ATOM   4297  N   VAL   294       8.900 -13.318   6.053  1.00  0.00           N  
ATOM   4298  H   VAL   294       8.059 -13.271   6.609  1.00  0.00           H  
ATOM   4299  CA  VAL   294       9.525 -14.684   5.711  1.00  0.00           C  
ATOM   4300  HA  VAL   294      10.551 -14.520   5.384  1.00  0.00           H  
ATOM   4301  CB  VAL   294       9.433 -15.562   6.992  1.00  0.00           C  
ATOM   4302  HB  VAL   294       8.439 -15.417   7.415  1.00  0.00           H  
ATOM   4303  CG1 VAL   294       9.744 -17.035   6.719  1.00  0.00           C  
ATOM   4304 HG11 VAL   294       8.948 -17.302   6.024  1.00  0.00           H  
ATOM   4305 HG12 VAL   294       9.490 -17.598   7.617  1.00  0.00           H  
ATOM   4306 HG13 VAL   294      10.727 -17.178   6.271  1.00  0.00           H  
ATOM   4307  CG2 VAL   294      10.404 -15.181   8.177  1.00  0.00           C  
ATOM   4308 HG21 VAL   294      10.429 -14.116   8.408  1.00  0.00           H  
ATOM   4309 HG22 VAL   294      11.430 -15.393   7.876  1.00  0.00           H  
ATOM   4310 HG23 VAL   294      10.254 -15.735   9.103  1.00  0.00           H  
ATOM   4311  C   VAL   294       8.900 -15.292   4.499  1.00  0.00           C  
ATOM   4312  O   VAL   294       7.686 -15.185   4.305  1.00  0.00           O  
ATOM   4313  N   VAL   295       9.636 -15.901   3.586  1.00  0.00           N  
ATOM   4314  H   VAL   295      10.640 -15.820   3.664  1.00  0.00           H  
ATOM   4315  CA  VAL   295       9.124 -16.553   2.341  1.00  0.00           C  
ATOM   4316  HA  VAL   295       8.038 -16.630   2.292  1.00  0.00           H  
ATOM   4317  CB  VAL   295       9.479 -15.687   1.103  1.00  0.00           C  
ATOM   4318  HB  VAL   295       9.271 -16.259   0.199  1.00  0.00           H  
ATOM   4319  CG1 VAL   295       8.687 -14.374   1.133  1.00  0.00           C  
ATOM   4320 HG11 VAL   295       7.607 -14.504   1.210  1.00  0.00           H  
ATOM   4321 HG12 VAL   295       8.792 -13.830   0.194  1.00  0.00           H  
ATOM   4322 HG13 VAL   295       9.136 -13.697   1.860  1.00  0.00           H  
ATOM   4323  CG2 VAL   295      10.960 -15.230   0.991  1.00  0.00           C  
ATOM   4324 HG21 VAL   295      11.519 -16.150   1.162  1.00  0.00           H  
ATOM   4325 HG22 VAL   295      11.165 -14.972  -0.048  1.00  0.00           H  
ATOM   4326 HG23 VAL   295      11.119 -14.479   1.765  1.00  0.00           H  
ATOM   4327  C   VAL   295       9.493 -18.020   2.052  1.00  0.00           C  
ATOM   4328  O   VAL   295      10.667 -18.370   2.313  1.00  0.00           O  
ATOM   4329  N   PHE   296       8.639 -18.894   1.520  1.00  0.00           N  
ATOM   4330  H   PHE   296       7.764 -18.482   1.230  1.00  0.00           H  
ATOM   4331  CA  PHE   296       8.949 -20.258   1.058  1.00  0.00           C  
ATOM   4332  HA  PHE   296      10.002 -20.316   0.783  1.00  0.00           H  
ATOM   4333  CB  PHE   296       8.607 -21.119   2.340  1.00  0.00           C  
ATOM   4334  HB2 PHE   296       8.965 -20.607   3.234  1.00  0.00           H  
ATOM   4335  HB3 PHE   296       7.531 -21.213   2.482  1.00  0.00           H  
ATOM   4336  CG  PHE   296       9.056 -22.539   2.340  1.00  0.00           C  
ATOM   4337  CD1 PHE   296      10.423 -22.737   2.068  1.00  0.00           C  
ATOM   4338  HD1 PHE   296      11.067 -21.937   1.731  1.00  0.00           H  
ATOM   4339  CE1 PHE   296      11.077 -23.925   2.348  1.00  0.00           C  
ATOM   4340  HE1 PHE   296      12.136 -24.030   2.165  1.00  0.00           H  
ATOM   4341  CZ  PHE   296      10.355 -25.033   2.857  1.00  0.00           C  
ATOM   4342  HZ  PHE   296      10.727 -26.030   3.040  1.00  0.00           H  
ATOM   4343  CE2 PHE   296       8.927 -24.936   2.949  1.00  0.00           C  
ATOM   4344  HE2 PHE   296       8.331 -25.813   3.155  1.00  0.00           H  
ATOM   4345  CD2 PHE   296       8.307 -23.647   2.825  1.00  0.00           C  
ATOM   4346  HD2 PHE   296       7.274 -23.551   3.125  1.00  0.00           H  
ATOM   4347  C   PHE   296       7.960 -20.561  -0.116  1.00  0.00           C  
ATOM   4348  O   PHE   296       7.242 -19.689  -0.576  1.00  0.00           O  
ATOM   4349  N   ALA   297       7.940 -21.787  -0.687  1.00  0.00           N  
ATOM   4350  H   ALA   297       8.455 -22.499  -0.189  1.00  0.00           H  
ATOM   4351  CA  ALA   297       7.170 -22.165  -1.833  1.00  0.00           C  
ATOM   4352  HA  ALA   297       6.225 -21.622  -1.847  1.00  0.00           H  
ATOM   4353  CB  ALA   297       7.925 -21.614  -3.106  1.00  0.00           C  
ATOM   4354  HB1 ALA   297       7.410 -21.820  -4.045  1.00  0.00           H  
ATOM   4355  HB2 ALA   297       8.921 -22.053  -3.151  1.00  0.00           H  
ATOM   4356  HB3 ALA   297       8.172 -20.554  -3.163  1.00  0.00           H  
ATOM   4357  C   ALA   297       6.839 -23.668  -1.888  1.00  0.00           C  
ATOM   4358  O   ALA   297       7.534 -24.490  -1.250  1.00  0.00           O  
ATOM   4359  N   SER   298       5.745 -24.075  -2.520  1.00  0.00           N  
ATOM   4360  H   SER   298       5.247 -23.398  -3.080  1.00  0.00           H  
ATOM   4361  CA  SER   298       5.260 -25.479  -2.456  1.00  0.00           C  
ATOM   4362  HA  SER   298       6.134 -26.130  -2.437  1.00  0.00           H  
ATOM   4363  CB  SER   298       4.338 -25.545  -1.222  1.00  0.00           C  
ATOM   4364  HB2 SER   298       4.915 -25.266  -0.340  1.00  0.00           H  
ATOM   4365  HB3 SER   298       3.483 -24.876  -1.312  1.00  0.00           H  
ATOM   4366  OG  SER   298       3.943 -26.855  -0.945  1.00  0.00           O  
ATOM   4367  HG  SER   298       3.968 -27.011   0.002  1.00  0.00           H  
ATOM   4368  C   SER   298       4.351 -25.936  -3.655  1.00  0.00           C  
ATOM   4369  O   SER   298       3.613 -25.167  -4.247  1.00  0.00           O  
ATOM   4370  N   ARG   299       4.359 -27.223  -3.977  1.00  0.00           N  
ATOM   4371  H   ARG   299       4.954 -27.743  -3.348  1.00  0.00           H  
ATOM   4372  CA  ARG   299       3.714 -27.866  -5.162  1.00  0.00           C  
ATOM   4373  HA  ARG   299       3.264 -27.068  -5.753  1.00  0.00           H  
ATOM   4374  CB  ARG   299       4.774 -28.502  -6.097  1.00  0.00           C  
ATOM   4375  HB2 ARG   299       5.073 -29.493  -5.755  1.00  0.00           H  
ATOM   4376  HB3 ARG   299       5.634 -27.832  -6.127  1.00  0.00           H  
ATOM   4377  CG  ARG   299       4.218 -28.514  -7.520  1.00  0.00           C  
ATOM   4378  HG2 ARG   299       3.766 -27.554  -7.767  1.00  0.00           H  
ATOM   4379  HG3 ARG   299       5.008 -28.605  -8.266  1.00  0.00           H  
ATOM   4380  CD  ARG   299       3.167 -29.582  -7.925  1.00  0.00           C  
ATOM   4381  HD2 ARG   299       2.215 -29.278  -7.489  1.00  0.00           H  
ATOM   4382  HD3 ARG   299       3.451 -30.511  -7.432  1.00  0.00           H  
ATOM   4383  NE  ARG   299       2.868 -29.730  -9.380  1.00  0.00           N  
ATOM   4384  HE  ARG   299       3.171 -28.960  -9.960  1.00  0.00           H  
ATOM   4385  CZ  ARG   299       2.273 -30.673 -10.075  1.00  0.00           C  
ATOM   4386  NH1 ARG   299       1.689 -31.604  -9.349  1.00  0.00           N  
ATOM   4387 HH11 ARG   299       1.726 -31.554  -8.341  1.00  0.00           H  
ATOM   4388 HH12 ARG   299       1.094 -32.323  -9.736  1.00  0.00           H  
ATOM   4389  NH2 ARG   299       2.215 -30.684 -11.364  1.00  0.00           N  
ATOM   4390 HH21 ARG   299       2.727 -29.916 -11.776  1.00  0.00           H  
ATOM   4391 HH22 ARG   299       1.873 -31.462 -11.909  1.00  0.00           H  
ATOM   4392  C   ARG   299       2.635 -28.856  -4.740  1.00  0.00           C  
ATOM   4393  O   ARG   299       2.917 -29.919  -4.124  1.00  0.00           O  
ATOM   4394  N   LEU   300       1.339 -28.623  -5.070  1.00  0.00           N  
ATOM   4395  H   LEU   300       1.146 -27.827  -5.660  1.00  0.00           H  
ATOM   4396  CA  LEU   300       0.224 -29.537  -4.753  1.00  0.00           C  
ATOM   4397  HA  LEU   300       0.044 -29.691  -3.689  1.00  0.00           H  
ATOM   4398  CB  LEU   300      -1.089 -28.966  -5.339  1.00  0.00           C  
ATOM   4399  HB2 LEU   300      -1.920 -29.556  -4.952  1.00  0.00           H  
ATOM   4400  HB3 LEU   300      -1.216 -29.137  -6.408  1.00  0.00           H  
ATOM   4401  CG  LEU   300      -1.453 -27.505  -5.069  1.00  0.00           C  
ATOM   4402  HG  LEU   300      -0.922 -26.831  -5.740  1.00  0.00           H  
ATOM   4403  CD1 LEU   300      -2.970 -27.219  -5.388  1.00  0.00           C  
ATOM   4404 HD11 LEU   300      -3.261 -26.258  -4.963  1.00  0.00           H  
ATOM   4405 HD12 LEU   300      -3.638 -27.968  -4.963  1.00  0.00           H  
ATOM   4406 HD13 LEU   300      -3.007 -27.266  -6.476  1.00  0.00           H  
ATOM   4407  CD2 LEU   300      -1.150 -27.169  -3.592  1.00  0.00           C  
ATOM   4408 HD21 LEU   300      -0.080 -27.086  -3.402  1.00  0.00           H  
ATOM   4409 HD22 LEU   300      -1.476 -26.182  -3.264  1.00  0.00           H  
ATOM   4410 HD23 LEU   300      -1.575 -27.925  -2.931  1.00  0.00           H  
ATOM   4411  C   LEU   300       0.550 -30.965  -5.350  1.00  0.00           C  
ATOM   4412  O   LEU   300       1.004 -31.104  -6.477  1.00  0.00           O  
ATOM   4413  N   ARG   301       0.332 -32.028  -4.601  1.00  0.00           N  
ATOM   4414  H   ARG   301       0.181 -31.763  -3.638  1.00  0.00           H  
ATOM   4415  CA  ARG   301       0.638 -33.467  -4.932  1.00  0.00           C  
ATOM   4416  HA  ARG   301       1.660 -33.590  -5.290  1.00  0.00           H  
ATOM   4417  CB  ARG   301       0.480 -34.185  -3.641  1.00  0.00           C  
ATOM   4418  HB2 ARG   301      -0.454 -33.865  -3.180  1.00  0.00           H  
ATOM   4419  HB3 ARG   301       0.583 -35.243  -3.883  1.00  0.00           H  
ATOM   4420  CG  ARG   301       1.683 -33.840  -2.731  1.00  0.00           C  
ATOM   4421  HG2 ARG   301       1.653 -32.843  -2.292  1.00  0.00           H  
ATOM   4422  HG3 ARG   301       2.630 -34.001  -3.246  1.00  0.00           H  
ATOM   4423  CD  ARG   301       1.622 -34.752  -1.445  1.00  0.00           C  
ATOM   4424  HD2 ARG   301       0.604 -34.567  -1.101  1.00  0.00           H  
ATOM   4425  HD3 ARG   301       1.891 -35.795  -1.611  1.00  0.00           H  
ATOM   4426  NE  ARG   301       2.581 -34.191  -0.370  1.00  0.00           N  
ATOM   4427  HE  ARG   301       3.584 -34.294  -0.432  1.00  0.00           H  
ATOM   4428  CZ  ARG   301       2.236 -33.456   0.639  1.00  0.00           C  
ATOM   4429  NH1 ARG   301       1.008 -33.298   0.991  1.00  0.00           N  
ATOM   4430 HH11 ARG   301       0.314 -33.888   0.556  1.00  0.00           H  
ATOM   4431 HH12 ARG   301       0.871 -32.774   1.844  1.00  0.00           H  
ATOM   4432  NH2 ARG   301       3.078 -32.893   1.376  1.00  0.00           N  
ATOM   4433 HH21 ARG   301       4.014 -32.766   1.019  1.00  0.00           H  
ATOM   4434 HH22 ARG   301       2.757 -32.465   2.233  1.00  0.00           H  
ATOM   4435  C   ARG   301      -0.346 -34.040  -5.977  1.00  0.00           C  
ATOM   4436  O   ARG   301      -0.598 -35.265  -5.953  1.00  0.00           O  
ATOM   4437  N   ASP   302      -0.801 -33.251  -6.968  1.00  0.00           N  
ATOM   4438  H   ASP   302      -0.430 -32.324  -7.122  1.00  0.00           H  
ATOM   4439  CA  ASP   302      -1.950 -33.563  -7.747  1.00  0.00           C  
ATOM   4440  HA  ASP   302      -2.394 -34.386  -7.186  1.00  0.00           H  
ATOM   4441  CB  ASP   302      -2.859 -32.245  -7.801  1.00  0.00           C  
ATOM   4442  HB2 ASP   302      -2.585 -31.703  -8.706  1.00  0.00           H  
ATOM   4443  HB3 ASP   302      -2.658 -31.616  -6.934  1.00  0.00           H  
ATOM   4444  CG  ASP   302      -4.366 -32.554  -7.904  1.00  0.00           C  
ATOM   4445  OD1 ASP   302      -4.766 -33.749  -8.125  1.00  0.00           O  
ATOM   4446  OD2 ASP   302      -5.175 -31.616  -7.626  1.00  0.00           O  
ATOM   4447  C   ASP   302      -1.569 -33.903  -9.191  1.00  0.00           C  
ATOM   4448  O   ASP   302      -0.507 -33.507  -9.699  1.00  0.00           O  
ATOM   4449  N   VAL   303      -2.383 -34.693  -9.901  1.00  0.00           N  
ATOM   4450  H   VAL   303      -3.330 -34.828  -9.576  1.00  0.00           H  
ATOM   4451  CA  VAL   303      -2.337 -34.859 -11.376  1.00  0.00           C  
ATOM   4452  HA  VAL   303      -1.532 -34.194 -11.690  1.00  0.00           H  
ATOM   4453  CB  VAL   303      -1.938 -36.284 -11.733  1.00  0.00           C  
ATOM   4454  HB  VAL   303      -1.065 -36.576 -11.149  1.00  0.00           H  
ATOM   4455  CG1 VAL   303      -3.110 -37.293 -11.500  1.00  0.00           C  
ATOM   4456 HG11 VAL   303      -3.425 -37.326 -10.457  1.00  0.00           H  
ATOM   4457 HG12 VAL   303      -2.751 -38.283 -11.785  1.00  0.00           H  
ATOM   4458 HG13 VAL   303      -3.967 -36.904 -12.049  1.00  0.00           H  
ATOM   4459  CG2 VAL   303      -1.478 -36.398 -13.202  1.00  0.00           C  
ATOM   4460 HG21 VAL   303      -1.028 -35.496 -13.615  1.00  0.00           H  
ATOM   4461 HG22 VAL   303      -2.295 -36.519 -13.913  1.00  0.00           H  
ATOM   4462 HG23 VAL   303      -0.744 -37.196 -13.314  1.00  0.00           H  
ATOM   4463  C   VAL   303      -3.675 -34.282 -11.961  1.00  0.00           C  
ATOM   4464  O   VAL   303      -4.719 -34.442 -11.295  1.00  0.00           O  
ATOM   4465  N   GLN   304      -3.617 -33.684 -13.177  1.00  0.00           N  
ATOM   4466  H   GLN   304      -2.765 -33.629 -13.715  1.00  0.00           H  
ATOM   4467  CA  GLN   304      -4.818 -33.084 -13.836  1.00  0.00           C  
ATOM   4468  HA  GLN   304      -4.337 -32.737 -14.751  1.00  0.00           H  
ATOM   4469  CB  GLN   304      -5.894 -34.135 -14.235  1.00  0.00           C  
ATOM   4470  HB2 GLN   304      -5.304 -35.032 -14.425  1.00  0.00           H  
ATOM   4471  HB3 GLN   304      -6.287 -33.912 -15.227  1.00  0.00           H  
ATOM   4472  CG  GLN   304      -7.120 -34.436 -13.403  1.00  0.00           C  
ATOM   4473  HG2 GLN   304      -6.941 -35.415 -12.957  1.00  0.00           H  
ATOM   4474  HG3 GLN   304      -7.145 -33.654 -12.644  1.00  0.00           H  
ATOM   4475  CD  GLN   304      -8.379 -34.495 -14.173  1.00  0.00           C  
ATOM   4476  OE1 GLN   304      -8.873 -33.534 -14.741  1.00  0.00           O  
ATOM   4477  NE2 GLN   304      -9.050 -35.615 -14.274  1.00  0.00           N  
ATOM   4478 HE21 GLN   304      -8.754 -36.411 -13.728  1.00  0.00           H  
ATOM   4479 HE22 GLN   304      -9.790 -35.799 -14.937  1.00  0.00           H  
ATOM   4480  C   GLN   304      -5.431 -31.877 -13.122  1.00  0.00           C  
ATOM   4481  O   GLN   304      -5.416 -31.751 -11.874  1.00  0.00           O  
ATOM   4482  N   PRO   305      -5.886 -30.834 -13.821  1.00  0.00           N  
ATOM   4483  CD  PRO   305      -6.352 -29.621 -13.210  1.00  0.00           C  
ATOM   4484  HD2 PRO   305      -6.870 -29.792 -12.267  1.00  0.00           H  
ATOM   4485  HD3 PRO   305      -5.551 -28.924 -12.962  1.00  0.00           H  
ATOM   4486  CG  PRO   305      -7.402 -29.008 -14.202  1.00  0.00           C  
ATOM   4487  HG2 PRO   305      -7.366 -27.924 -14.309  1.00  0.00           H  
ATOM   4488  HG3 PRO   305      -8.341 -29.282 -13.720  1.00  0.00           H  
ATOM   4489  CB  PRO   305      -7.294 -29.762 -15.559  1.00  0.00           C  
ATOM   4490  HB2 PRO   305      -6.760 -29.026 -16.160  1.00  0.00           H  
ATOM   4491  HB3 PRO   305      -8.316 -29.928 -15.901  1.00  0.00           H  
ATOM   4492  CA  PRO   305      -6.397 -30.987 -15.216  1.00  0.00           C  
ATOM   4493  HA  PRO   305      -6.958 -31.921 -15.203  1.00  0.00           H  
ATOM   4494  C   PRO   305      -5.259 -31.116 -16.225  1.00  0.00           C  
ATOM   4495  O   PRO   305      -4.129 -30.683 -15.966  1.00  0.00           O  
ATOM   4496  N   GLU   306      -5.524 -31.858 -17.269  1.00  0.00           N  
ATOM   4497  H   GLU   306      -6.459 -32.226 -17.372  1.00  0.00           H  
ATOM   4498  CA  GLU   306      -4.535 -32.289 -18.233  1.00  0.00           C  
ATOM   4499  HA  GLU   306      -3.706 -31.591 -18.351  1.00  0.00           H  
ATOM   4500  CB  GLU   306      -3.857 -33.645 -17.797  1.00  0.00           C  
ATOM   4501  HB2 GLU   306      -4.465 -34.104 -17.018  1.00  0.00           H  
ATOM   4502  HB3 GLU   306      -3.999 -34.460 -18.507  1.00  0.00           H  
ATOM   4503  CG  GLU   306      -2.361 -33.540 -17.421  1.00  0.00           C  
ATOM   4504  HG2 GLU   306      -2.045 -34.412 -16.848  1.00  0.00           H  
ATOM   4505  HG3 GLU   306      -2.248 -32.740 -16.689  1.00  0.00           H  
ATOM   4506  CD  GLU   306      -1.441 -33.468 -18.678  1.00  0.00           C  
ATOM   4507  OE1 GLU   306      -1.538 -32.435 -19.436  1.00  0.00           O  
ATOM   4508  OE2 GLU   306      -0.628 -34.344 -18.959  1.00  0.00           O  
ATOM   4509  C   GLU   306      -5.113 -32.473 -19.694  1.00  0.00           C  
ATOM   4510  O   GLU   306      -6.289 -32.575 -19.894  1.00  0.00           O  
ATOM   4511  N   ASP   307      -4.213 -32.535 -20.669  1.00  0.00           N  
ATOM   4512  H   ASP   307      -3.224 -32.518 -20.466  1.00  0.00           H  
ATOM   4513  CA  ASP   307      -4.530 -32.707 -22.042  1.00  0.00           C  
ATOM   4514  HA  ASP   307      -3.581 -32.697 -22.580  1.00  0.00           H  
ATOM   4515  CB  ASP   307      -5.174 -34.142 -22.228  1.00  0.00           C  
ATOM   4516  HB2 ASP   307      -4.539 -34.942 -21.847  1.00  0.00           H  
ATOM   4517  HB3 ASP   307      -6.114 -34.197 -21.679  1.00  0.00           H  
ATOM   4518  CG  ASP   307      -5.275 -34.480 -23.690  1.00  0.00           C  
ATOM   4519  OD1 ASP   307      -4.362 -34.155 -24.514  1.00  0.00           O  
ATOM   4520  OD2 ASP   307      -6.270 -35.174 -24.106  1.00  0.00           O  
ATOM   4521  C   ASP   307      -5.347 -31.570 -22.676  1.00  0.00           C  
ATOM   4522  O   ASP   307      -4.820 -30.971 -23.568  1.00  0.00           O  
ATOM   4523  N   ALA   308      -6.653 -31.368 -22.343  1.00  0.00           N  
ATOM   4524  H   ALA   308      -7.036 -31.854 -21.545  1.00  0.00           H  
ATOM   4525  CA  ALA   308      -7.424 -30.318 -22.900  1.00  0.00           C  
ATOM   4526  HA  ALA   308      -7.333 -30.510 -23.969  1.00  0.00           H  
ATOM   4527  CB  ALA   308      -8.923 -30.426 -22.563  1.00  0.00           C  
ATOM   4528  HB1 ALA   308      -9.590 -29.789 -23.143  1.00  0.00           H  
ATOM   4529  HB2 ALA   308      -9.102 -30.313 -21.494  1.00  0.00           H  
ATOM   4530  HB3 ALA   308      -9.290 -31.420 -22.820  1.00  0.00           H  
ATOM   4531  C   ALA   308      -6.791 -28.928 -22.723  1.00  0.00           C  
ATOM   4532  O   ALA   308      -6.309 -28.580 -21.666  1.00  0.00           O  
ATOM   4533  N   PRO   309      -6.925 -28.011 -23.701  1.00  0.00           N  
ATOM   4534  CD  PRO   309      -7.779 -27.998 -24.902  1.00  0.00           C  
ATOM   4535  HD2 PRO   309      -8.847 -27.932 -24.695  1.00  0.00           H  
ATOM   4536  HD3 PRO   309      -7.458 -28.804 -25.562  1.00  0.00           H  
ATOM   4537  CG  PRO   309      -7.434 -26.732 -25.735  1.00  0.00           C  
ATOM   4538  HG2 PRO   309      -8.322 -26.102 -25.705  1.00  0.00           H  
ATOM   4539  HG3 PRO   309      -7.193 -27.046 -26.751  1.00  0.00           H  
ATOM   4540  CB  PRO   309      -6.149 -26.168 -25.129  1.00  0.00           C  
ATOM   4541  HB2 PRO   309      -5.316 -26.636 -25.653  1.00  0.00           H  
ATOM   4542  HB3 PRO   309      -6.080 -25.080 -25.150  1.00  0.00           H  
ATOM   4543  CA  PRO   309      -6.174 -26.739 -23.645  1.00  0.00           C  
ATOM   4544  HA  PRO   309      -5.186 -27.002 -23.266  1.00  0.00           H  
ATOM   4545  C   PRO   309      -6.781 -25.721 -22.614  1.00  0.00           C  
ATOM   4546  O   PRO   309      -7.901 -25.788 -22.176  1.00  0.00           O  
ATOM   4547  N   ALA   310      -5.967 -24.728 -22.163  1.00  0.00           N  
ATOM   4548  H   ALA   310      -5.036 -24.568 -22.520  1.00  0.00           H  
ATOM   4549  CA  ALA   310      -6.352 -23.759 -21.097  1.00  0.00           C  
ATOM   4550  HA  ALA   310      -7.436 -23.650 -21.070  1.00  0.00           H  
ATOM   4551  CB  ALA   310      -5.839 -24.459 -19.815  1.00  0.00           C  
ATOM   4552  HB1 ALA   310      -6.355 -25.418 -19.764  1.00  0.00           H  
ATOM   4553  HB2 ALA   310      -4.769 -24.633 -19.710  1.00  0.00           H  
ATOM   4554  HB3 ALA   310      -6.251 -23.917 -18.963  1.00  0.00           H  
ATOM   4555  C   ALA   310      -5.693 -22.371 -21.297  1.00  0.00           C  
ATOM   4556  O   ALA   310      -4.551 -22.375 -21.703  1.00  0.00           O  
ATOM   4557  N   ALA   311      -6.508 -21.372 -21.210  1.00  0.00           N  
ATOM   4558  H   ALA   311      -7.481 -21.512 -20.977  1.00  0.00           H  
ATOM   4559  CA  ALA   311      -6.108 -19.927 -21.451  1.00  0.00           C  
ATOM   4560  HA  ALA   311      -5.161 -19.666 -20.978  1.00  0.00           H  
ATOM   4561  CB  ALA   311      -5.937 -19.745 -22.941  1.00  0.00           C  
ATOM   4562  HB1 ALA   311      -5.379 -18.817 -23.061  1.00  0.00           H  
ATOM   4563  HB2 ALA   311      -5.262 -20.536 -23.267  1.00  0.00           H  
ATOM   4564  HB3 ALA   311      -6.870 -19.679 -23.501  1.00  0.00           H  
ATOM   4565  C   ALA   311      -7.189 -18.956 -20.795  1.00  0.00           C  
ATOM   4566  O   ALA   311      -8.336 -19.036 -21.234  1.00  0.00           O  
ATOM   4567  N   ALA   312      -6.732 -18.287 -19.714  1.00  0.00           N  
ATOM   4568  H   ALA   312      -5.813 -18.439 -19.324  1.00  0.00           H  
ATOM   4569  CA  ALA   312      -7.665 -17.554 -18.866  1.00  0.00           C  
ATOM   4570  HA  ALA   312      -8.494 -18.206 -18.593  1.00  0.00           H  
ATOM   4571  CB  ALA   312      -6.978 -17.213 -17.558  1.00  0.00           C  
ATOM   4572  HB1 ALA   312      -7.613 -16.644 -16.880  1.00  0.00           H  
ATOM   4573  HB2 ALA   312      -6.736 -18.118 -17.002  1.00  0.00           H  
ATOM   4574  HB3 ALA   312      -6.018 -16.735 -17.757  1.00  0.00           H  
ATOM   4575  C   ALA   312      -8.300 -16.370 -19.620  1.00  0.00           C  
ATOM   4576  O   ALA   312      -7.523 -15.628 -20.218  1.00  0.00           O  
ATOM   4577  N   ASN   313      -9.587 -16.107 -19.573  1.00  0.00           N  
ATOM   4578  H   ASN   313     -10.252 -16.776 -19.213  1.00  0.00           H  
ATOM   4579  CA  ASN   313     -10.151 -14.925 -20.328  1.00  0.00           C  
ATOM   4580  HA  ASN   313      -9.784 -14.931 -21.354  1.00  0.00           H  
ATOM   4581  CB  ASN   313     -11.659 -15.039 -20.409  1.00  0.00           C  
ATOM   4582  HB2 ASN   313     -12.176 -14.892 -19.461  1.00  0.00           H  
ATOM   4583  HB3 ASN   313     -11.918 -14.231 -21.093  1.00  0.00           H  
ATOM   4584  CG  ASN   313     -12.180 -16.331 -21.013  1.00  0.00           C  
ATOM   4585  OD1 ASN   313     -11.755 -16.882 -21.995  1.00  0.00           O  
ATOM   4586  ND2 ASN   313     -13.148 -16.909 -20.313  1.00  0.00           N  
ATOM   4587 HD21 ASN   313     -13.584 -16.340 -19.601  1.00  0.00           H  
ATOM   4588 HD22 ASN   313     -13.609 -17.780 -20.533  1.00  0.00           H  
ATOM   4589  C   ASN   313      -9.838 -13.495 -19.716  1.00  0.00           C  
ATOM   4590  O   ASN   313     -10.165 -12.456 -20.398  1.00  0.00           O  
ATOM   4591  N   GLY   314      -9.202 -13.449 -18.531  1.00  0.00           N  
ATOM   4592  H   GLY   314      -8.811 -14.288 -18.128  1.00  0.00           H  
ATOM   4593  CA  GLY   314      -8.928 -12.305 -17.712  1.00  0.00           C  
ATOM   4594  HA2 GLY   314      -8.909 -11.386 -18.299  1.00  0.00           H  
ATOM   4595  HA3 GLY   314      -9.665 -12.093 -16.938  1.00  0.00           H  
ATOM   4596  C   GLY   314      -7.607 -12.532 -16.965  1.00  0.00           C  
ATOM   4597  O   GLY   314      -7.104 -13.612 -16.843  1.00  0.00           O  
ATOM   4598  N   ALA   315      -6.998 -11.434 -16.640  1.00  0.00           N  
ATOM   4599  H   ALA   315      -7.468 -10.561 -16.833  1.00  0.00           H  
ATOM   4600  CA  ALA   315      -5.567 -11.481 -16.133  1.00  0.00           C  
ATOM   4601  HA  ALA   315      -4.985 -12.248 -16.642  1.00  0.00           H  
ATOM   4602  CB  ALA   315      -5.082 -10.047 -16.452  1.00  0.00           C  
ATOM   4603  HB1 ALA   315      -5.729  -9.426 -15.833  1.00  0.00           H  
ATOM   4604  HB2 ALA   315      -4.029  -9.868 -16.233  1.00  0.00           H  
ATOM   4605  HB3 ALA   315      -5.249  -9.779 -17.495  1.00  0.00           H  
ATOM   4606  C   ALA   315      -5.462 -12.054 -14.688  1.00  0.00           C  
ATOM   4607  O   ALA   315      -4.306 -12.402 -14.355  1.00  0.00           O  
ATOM   4608  N   LEU   316      -6.533 -12.153 -13.822  1.00  0.00           N  
ATOM   4609  H   LEU   316      -7.487 -12.150 -14.152  1.00  0.00           H  
ATOM   4610  CA  LEU   316      -6.314 -12.531 -12.351  1.00  0.00           C  
ATOM   4611  HA  LEU   316      -5.397 -12.083 -11.968  1.00  0.00           H  
ATOM   4612  CB  LEU   316      -7.477 -11.872 -11.635  1.00  0.00           C  
ATOM   4613  HB2 LEU   316      -7.505 -10.794 -11.789  1.00  0.00           H  
ATOM   4614  HB3 LEU   316      -8.301 -12.238 -12.248  1.00  0.00           H  
ATOM   4615  CG  LEU   316      -7.859 -12.252 -10.179  1.00  0.00           C  
ATOM   4616  HG  LEU   316      -8.069 -13.321 -10.164  1.00  0.00           H  
ATOM   4617  CD1 LEU   316      -6.790 -11.960  -9.089  1.00  0.00           C  
ATOM   4618 HD11 LEU   316      -7.180 -12.117  -8.084  1.00  0.00           H  
ATOM   4619 HD12 LEU   316      -5.796 -12.385  -9.223  1.00  0.00           H  
ATOM   4620 HD13 LEU   316      -6.584 -10.890  -9.086  1.00  0.00           H  
ATOM   4621  CD2 LEU   316      -9.094 -11.317  -9.843  1.00  0.00           C  
ATOM   4622 HD21 LEU   316      -9.506 -11.500  -8.851  1.00  0.00           H  
ATOM   4623 HD22 LEU   316      -8.763 -10.279  -9.860  1.00  0.00           H  
ATOM   4624 HD23 LEU   316      -9.903 -11.576 -10.526  1.00  0.00           H  
ATOM   4625  C   LEU   316      -6.223 -14.057 -12.054  1.00  0.00           C  
ATOM   4626  O   LEU   316      -6.758 -14.810 -12.851  1.00  0.00           O  
ATOM   4627  N   SER   317      -5.473 -14.519 -11.077  1.00  0.00           N  
ATOM   4628  H   SER   317      -5.001 -13.861 -10.473  1.00  0.00           H  
ATOM   4629  CA  SER   317      -5.212 -15.946 -10.686  1.00  0.00           C  
ATOM   4630  HA  SER   317      -4.889 -16.384 -11.631  1.00  0.00           H  
ATOM   4631  CB  SER   317      -4.070 -16.029  -9.648  1.00  0.00           C  
ATOM   4632  HB2 SER   317      -4.048 -17.043  -9.249  1.00  0.00           H  
ATOM   4633  HB3 SER   317      -3.199 -15.813 -10.267  1.00  0.00           H  
ATOM   4634  OG  SER   317      -4.201 -15.138  -8.512  1.00  0.00           O  
ATOM   4635  HG  SER   317      -3.818 -14.353  -8.910  1.00  0.00           H  
ATOM   4636  C   SER   317      -6.470 -16.685 -10.178  1.00  0.00           C  
ATOM   4637  O   SER   317      -6.489 -17.284  -9.060  1.00  0.00           O  
ATOM   4638  N   GLU   318      -7.470 -16.855 -10.953  1.00  0.00           N  
ATOM   4639  H   GLU   318      -7.352 -16.388 -11.840  1.00  0.00           H  
ATOM   4640  CA  GLU   318      -8.685 -17.665 -10.740  1.00  0.00           C  
ATOM   4641  HA  GLU   318      -9.000 -17.584  -9.699  1.00  0.00           H  
ATOM   4642  CB  GLU   318      -9.858 -17.119 -11.533  1.00  0.00           C  
ATOM   4643  HB2 GLU   318      -9.618 -17.063 -12.595  1.00  0.00           H  
ATOM   4644  HB3 GLU   318     -10.677 -17.825 -11.396  1.00  0.00           H  
ATOM   4645  CG  GLU   318     -10.222 -15.700 -11.077  1.00  0.00           C  
ATOM   4646  HG2 GLU   318      -9.367 -15.037 -11.207  1.00  0.00           H  
ATOM   4647  HG3 GLU   318     -10.720 -15.724 -10.108  1.00  0.00           H  
ATOM   4648  CD  GLU   318     -11.241 -15.126 -11.989  1.00  0.00           C  
ATOM   4649  OE1 GLU   318     -12.420 -15.131 -11.574  1.00  0.00           O  
ATOM   4650  OE2 GLU   318     -10.886 -14.736 -13.122  1.00  0.00           O  
ATOM   4651  C   GLU   318      -8.409 -19.143 -11.082  1.00  0.00           C  
ATOM   4652  O   GLU   318      -9.333 -19.914 -11.353  1.00  0.00           O  
ATOM   4653  N   GLN   319      -7.237 -19.636 -11.003  1.00  0.00           N  
ATOM   4654  H   GLN   319      -6.499 -18.947 -11.043  1.00  0.00           H  
ATOM   4655  CA  GLN   319      -6.866 -21.100 -10.899  1.00  0.00           C  
ATOM   4656  HA  GLN   319      -7.651 -21.746 -11.292  1.00  0.00           H  
ATOM   4657  CB  GLN   319      -5.525 -21.470 -11.541  1.00  0.00           C  
ATOM   4658  HB2 GLN   319      -4.779 -20.820 -11.084  1.00  0.00           H  
ATOM   4659  HB3 GLN   319      -5.324 -22.511 -11.286  1.00  0.00           H  
ATOM   4660  CG  GLN   319      -5.542 -21.383 -13.098  1.00  0.00           C  
ATOM   4661  HG2 GLN   319      -4.501 -21.247 -13.392  1.00  0.00           H  
ATOM   4662  HG3 GLN   319      -6.050 -20.466 -13.395  1.00  0.00           H  
ATOM   4663  CD  GLN   319      -6.181 -22.526 -13.843  1.00  0.00           C  
ATOM   4664  OE1 GLN   319      -7.075 -22.355 -14.630  1.00  0.00           O  
ATOM   4665  NE2 GLN   319      -5.883 -23.770 -13.492  1.00  0.00           N  
ATOM   4666 HE21 GLN   319      -5.086 -23.848 -12.876  1.00  0.00           H  
ATOM   4667 HE22 GLN   319      -6.274 -24.514 -14.053  1.00  0.00           H  
ATOM   4668  C   GLN   319      -6.723 -21.584  -9.422  1.00  0.00           C  
ATOM   4669  O   GLN   319      -7.067 -22.732  -9.121  1.00  0.00           O  
ATOM   4670  N   SER   320      -6.344 -20.621  -8.578  1.00  0.00           N  
ATOM   4671  H   SER   320      -6.066 -19.774  -9.054  1.00  0.00           H  
ATOM   4672  CA  SER   320      -6.047 -20.926  -7.139  1.00  0.00           C  
ATOM   4673  HA  SER   320      -6.711 -21.722  -6.800  1.00  0.00           H  
ATOM   4674  CB  SER   320      -4.665 -21.460  -6.958  1.00  0.00           C  
ATOM   4675  HB2 SER   320      -4.559 -21.868  -5.953  1.00  0.00           H  
ATOM   4676  HB3 SER   320      -4.479 -22.350  -7.559  1.00  0.00           H  
ATOM   4677  OG  SER   320      -3.680 -20.460  -7.024  1.00  0.00           O  
ATOM   4678  HG  SER   320      -3.809 -19.861  -6.285  1.00  0.00           H  
ATOM   4679  C   SER   320      -6.269 -19.849  -6.159  1.00  0.00           C  
ATOM   4680  O   SER   320      -6.658 -19.993  -5.005  1.00  0.00           O  
ATOM   4681  N   GLY   321      -6.132 -18.586  -6.586  1.00  0.00           N  
ATOM   4682  H   GLY   321      -5.723 -18.497  -7.505  1.00  0.00           H  
ATOM   4683  CA  GLY   321      -6.258 -17.383  -5.725  1.00  0.00           C  
ATOM   4684  HA2 GLY   321      -6.122 -16.421  -6.220  1.00  0.00           H  
ATOM   4685  HA3 GLY   321      -7.273 -17.438  -5.332  1.00  0.00           H  
ATOM   4686  C   GLY   321      -5.221 -17.336  -4.532  1.00  0.00           C  
ATOM   4687  O   GLY   321      -4.090 -17.820  -4.711  1.00  0.00           O  
ATOM   4688  N   VAL   322      -5.705 -16.870  -3.445  1.00  0.00           N  
ATOM   4689  H   VAL   322      -6.657 -16.537  -3.400  1.00  0.00           H  
ATOM   4690  CA  VAL   322      -4.870 -16.494  -2.308  1.00  0.00           C  
ATOM   4691  HA  VAL   322      -3.986 -17.132  -2.314  1.00  0.00           H  
ATOM   4692  CB  VAL   322      -4.514 -14.963  -2.515  1.00  0.00           C  
ATOM   4693  HB  VAL   322      -5.386 -14.310  -2.492  1.00  0.00           H  
ATOM   4694  CG1 VAL   322      -3.645 -14.557  -1.331  1.00  0.00           C  
ATOM   4695 HG11 VAL   322      -4.166 -14.712  -0.386  1.00  0.00           H  
ATOM   4696 HG12 VAL   322      -3.555 -13.471  -1.346  1.00  0.00           H  
ATOM   4697 HG13 VAL   322      -2.626 -14.945  -1.327  1.00  0.00           H  
ATOM   4698  CG2 VAL   322      -3.719 -14.674  -3.864  1.00  0.00           C  
ATOM   4699 HG21 VAL   322      -4.413 -14.768  -4.700  1.00  0.00           H  
ATOM   4700 HG22 VAL   322      -2.889 -15.373  -3.972  1.00  0.00           H  
ATOM   4701 HG23 VAL   322      -3.295 -13.672  -3.794  1.00  0.00           H  
ATOM   4702  C   VAL   322      -5.622 -16.659  -1.006  1.00  0.00           C  
ATOM   4703  O   VAL   322      -6.717 -16.130  -0.836  1.00  0.00           O  
ATOM   4704  N   ALA   323      -4.980 -17.235   0.014  1.00  0.00           N  
ATOM   4705  H   ALA   323      -4.017 -17.478  -0.165  1.00  0.00           H  
ATOM   4706  CA  ALA   323      -5.515 -17.612   1.262  1.00  0.00           C  
ATOM   4707  HA  ALA   323      -6.566 -17.325   1.276  1.00  0.00           H  
ATOM   4708  CB  ALA   323      -5.432 -19.124   1.438  1.00  0.00           C  
ATOM   4709  HB1 ALA   323      -6.076 -19.367   2.283  1.00  0.00           H  
ATOM   4710  HB2 ALA   323      -4.419 -19.468   1.648  1.00  0.00           H  
ATOM   4711  HB3 ALA   323      -5.897 -19.650   0.605  1.00  0.00           H  
ATOM   4712  C   ALA   323      -4.950 -16.841   2.480  1.00  0.00           C  
ATOM   4713  O   ALA   323      -3.737 -16.418   2.412  1.00  0.00           O  
ATOM   4714  N   TRP   324      -5.674 -16.798   3.593  1.00  0.00           N  
ATOM   4715  H   TRP   324      -6.537 -17.318   3.666  1.00  0.00           H  
ATOM   4716  CA  TRP   324      -5.434 -15.854   4.676  1.00  0.00           C  
ATOM   4717  HA  TRP   324      -4.461 -15.433   4.422  1.00  0.00           H  
ATOM   4718  CB  TRP   324      -6.496 -14.864   4.532  1.00  0.00           C  
ATOM   4719  HB2 TRP   324      -7.452 -15.327   4.288  1.00  0.00           H  
ATOM   4720  HB3 TRP   324      -6.364 -14.411   3.549  1.00  0.00           H  
ATOM   4721  CG  TRP   324      -6.497 -13.697   5.583  1.00  0.00           C  
ATOM   4722  CD1 TRP   324      -5.484 -13.316   6.381  1.00  0.00           C  
ATOM   4723  HD1 TRP   324      -4.484 -13.704   6.256  1.00  0.00           H  
ATOM   4724  NE1 TRP   324      -5.864 -12.219   7.175  1.00  0.00           N  
ATOM   4725  HE1 TRP   324      -5.266 -11.817   7.883  1.00  0.00           H  
ATOM   4726  CE2 TRP   324      -7.219 -11.933   7.017  1.00  0.00           C  
ATOM   4727  CZ2 TRP   324      -8.150 -11.106   7.697  1.00  0.00           C  
ATOM   4728  HZ2 TRP   324      -7.789 -10.475   8.496  1.00  0.00           H  
ATOM   4729  CH2 TRP   324      -9.454 -11.030   7.246  1.00  0.00           C  
ATOM   4730  HH2 TRP   324     -10.166 -10.492   7.854  1.00  0.00           H  
ATOM   4731  CZ3 TRP   324      -9.842 -11.780   6.128  1.00  0.00           C  
ATOM   4732  HZ3 TRP   324     -10.808 -11.735   5.646  1.00  0.00           H  
ATOM   4733  CE3 TRP   324      -8.894 -12.654   5.519  1.00  0.00           C  
ATOM   4734  HE3 TRP   324      -9.225 -13.291   4.712  1.00  0.00           H  
ATOM   4735  CD2 TRP   324      -7.581 -12.829   5.940  1.00  0.00           C  
ATOM   4736  C   TRP   324      -5.347 -16.553   6.038  1.00  0.00           C  
ATOM   4737  O   TRP   324      -5.962 -17.579   6.298  1.00  0.00           O  
ATOM   4738  N   VAL   325      -4.367 -16.104   6.840  1.00  0.00           N  
ATOM   4739  H   VAL   325      -3.717 -15.430   6.461  1.00  0.00           H  
ATOM   4740  CA  VAL   325      -4.008 -16.492   8.183  1.00  0.00           C  
ATOM   4741  HA  VAL   325      -4.809 -17.084   8.626  1.00  0.00           H  
ATOM   4742  CB  VAL   325      -2.671 -17.282   8.233  1.00  0.00           C  
ATOM   4743  HB  VAL   325      -1.872 -16.567   8.034  1.00  0.00           H  
ATOM   4744  CG1 VAL   325      -2.496 -17.695   9.656  1.00  0.00           C  
ATOM   4745 HG11 VAL   325      -2.187 -16.853  10.276  1.00  0.00           H  
ATOM   4746 HG12 VAL   325      -1.658 -18.391   9.691  1.00  0.00           H  
ATOM   4747 HG13 VAL   325      -3.406 -18.133  10.065  1.00  0.00           H  
ATOM   4748  CG2 VAL   325      -2.452 -18.477   7.334  1.00  0.00           C  
ATOM   4749 HG21 VAL   325      -2.369 -18.178   6.289  1.00  0.00           H  
ATOM   4750 HG22 VAL   325      -1.503 -18.998   7.461  1.00  0.00           H  
ATOM   4751 HG23 VAL   325      -3.255 -19.205   7.444  1.00  0.00           H  
ATOM   4752  C   VAL   325      -3.883 -15.162   8.967  1.00  0.00           C  
ATOM   4753  O   VAL   325      -2.829 -14.590   9.012  1.00  0.00           O  
ATOM   4754  N   PRO   326      -4.942 -14.627   9.618  1.00  0.00           N  
ATOM   4755  CD  PRO   326      -6.298 -15.153   9.572  1.00  0.00           C  
ATOM   4756  HD2 PRO   326      -6.585 -15.576   8.609  1.00  0.00           H  
ATOM   4757  HD3 PRO   326      -6.424 -15.878  10.377  1.00  0.00           H  
ATOM   4758  CG  PRO   326      -7.220 -14.044   9.982  1.00  0.00           C  
ATOM   4759  HG2 PRO   326      -8.155 -14.429  10.390  1.00  0.00           H  
ATOM   4760  HG3 PRO   326      -7.379 -13.400   9.118  1.00  0.00           H  
ATOM   4761  CB  PRO   326      -6.386 -13.355  11.012  1.00  0.00           C  
ATOM   4762  HB2 PRO   326      -6.463 -13.909  11.948  1.00  0.00           H  
ATOM   4763  HB3 PRO   326      -6.655 -12.317  11.203  1.00  0.00           H  
ATOM   4764  CA  PRO   326      -4.940 -13.466  10.441  1.00  0.00           C  
ATOM   4765  HA  PRO   326      -4.813 -12.593   9.802  1.00  0.00           H  
ATOM   4766  C   PRO   326      -3.878 -13.433  11.567  1.00  0.00           C  
ATOM   4767  O   PRO   326      -3.674 -14.499  12.174  1.00  0.00           O  
ATOM   4768  N   TYR   327      -3.478 -12.247  11.992  1.00  0.00           N  
ATOM   4769  H   TYR   327      -3.804 -11.403  11.543  1.00  0.00           H  
ATOM   4770  CA  TYR   327      -2.496 -12.064  13.063  1.00  0.00           C  
ATOM   4771  HA  TYR   327      -1.544 -12.569  12.899  1.00  0.00           H  
ATOM   4772  CB  TYR   327      -2.151 -10.567  13.065  1.00  0.00           C  
ATOM   4773  HB2 TYR   327      -3.058 -10.083  12.706  1.00  0.00           H  
ATOM   4774  HB3 TYR   327      -1.480 -10.200  12.288  1.00  0.00           H  
ATOM   4775  CG  TYR   327      -1.738  -9.869  14.415  1.00  0.00           C  
ATOM   4776  CD1 TYR   327      -0.397  -9.695  14.665  1.00  0.00           C  
ATOM   4777  HD1 TYR   327       0.343  -9.953  13.922  1.00  0.00           H  
ATOM   4778  CE1 TYR   327      -0.007  -9.034  15.915  1.00  0.00           C  
ATOM   4779  HE1 TYR   327       1.034  -8.939  16.188  1.00  0.00           H  
ATOM   4780  CZ  TYR   327      -0.994  -8.661  16.847  1.00  0.00           C  
ATOM   4781  OH  TYR   327      -0.564  -8.068  17.992  1.00  0.00           O  
ATOM   4782  HH  TYR   327      -1.304  -8.076  18.603  1.00  0.00           H  
ATOM   4783  CE2 TYR   327      -2.359  -8.854  16.537  1.00  0.00           C  
ATOM   4784  HE2 TYR   327      -3.095  -8.415  17.194  1.00  0.00           H  
ATOM   4785  CD2 TYR   327      -2.713  -9.416  15.309  1.00  0.00           C  
ATOM   4786  HD2 TYR   327      -3.713  -9.570  14.932  1.00  0.00           H  
ATOM   4787  C   TYR   327      -3.076 -12.414  14.409  1.00  0.00           C  
ATOM   4788  O   TYR   327      -4.271 -12.293  14.555  1.00  0.00           O  
ATOM   4789  N   THR   328      -2.268 -12.771  15.437  1.00  0.00           N  
ATOM   4790  H   THR   328      -1.308 -12.990  15.212  1.00  0.00           H  
ATOM   4791  CA  THR   328      -2.632 -13.104  16.802  1.00  0.00           C  
ATOM   4792  HA  THR   328      -3.585 -12.639  17.056  1.00  0.00           H  
ATOM   4793  CB  THR   328      -2.809 -14.594  16.932  1.00  0.00           C  
ATOM   4794  HB  THR   328      -2.641 -15.060  17.903  1.00  0.00           H  
ATOM   4795  CG2 THR   328      -4.125 -15.240  16.378  1.00  0.00           C  
ATOM   4796 HG21 THR   328      -4.066 -16.291  16.661  1.00  0.00           H  
ATOM   4797 HG22 THR   328      -4.304 -15.183  15.305  1.00  0.00           H  
ATOM   4798 HG23 THR   328      -4.946 -14.908  17.013  1.00  0.00           H  
ATOM   4799  OG1 THR   328      -1.883 -15.304  16.120  1.00  0.00           O  
ATOM   4800  HG1 THR   328      -0.979 -15.038  16.302  1.00  0.00           H  
ATOM   4801  C   THR   328      -1.631 -12.428  17.801  1.00  0.00           C  
ATOM   4802  O   THR   328      -0.446 -12.406  17.529  1.00  0.00           O  
ATOM   4803  N   ASP   329      -2.189 -11.780  18.904  1.00  0.00           N  
ATOM   4804  H   ASP   329      -3.195 -11.800  18.988  1.00  0.00           H  
ATOM   4805  CA  ASP   329      -1.319 -11.129  19.948  1.00  0.00           C  
ATOM   4806  HA  ASP   329      -0.732 -10.338  19.482  1.00  0.00           H  
ATOM   4807  CB  ASP   329      -2.276 -10.475  21.068  1.00  0.00           C  
ATOM   4808  HB2 ASP   329      -1.714 -10.259  21.977  1.00  0.00           H  
ATOM   4809  HB3 ASP   329      -2.834 -11.300  21.510  1.00  0.00           H  
ATOM   4810  CG  ASP   329      -3.094  -9.254  20.642  1.00  0.00           C  
ATOM   4811  OD1 ASP   329      -2.658  -8.522  19.729  1.00  0.00           O  
ATOM   4812  OD2 ASP   329      -4.234  -9.148  21.184  1.00  0.00           O  
ATOM   4813  C   ASP   329      -0.347 -12.070  20.673  1.00  0.00           C  
ATOM   4814  O   ASP   329       0.698 -11.592  21.133  1.00  0.00           O  
ATOM   4815  N   GLU   330      -0.625 -13.392  20.751  1.00  0.00           N  
ATOM   4816  H   GLU   330      -1.563 -13.723  20.579  1.00  0.00           H  
ATOM   4817  CA  GLU   330       0.233 -14.400  21.262  1.00  0.00           C  
ATOM   4818  HA  GLU   330       0.812 -13.695  21.860  1.00  0.00           H  
ATOM   4819  CB  GLU   330      -0.492 -15.441  22.162  1.00  0.00           C  
ATOM   4820  HB2 GLU   330      -1.113 -14.921  22.891  1.00  0.00           H  
ATOM   4821  HB3 GLU   330       0.312 -15.949  22.694  1.00  0.00           H  
ATOM   4822  CG  GLU   330      -1.304 -16.567  21.465  1.00  0.00           C  
ATOM   4823  HG2 GLU   330      -0.832 -16.665  20.487  1.00  0.00           H  
ATOM   4824  HG3 GLU   330      -1.105 -17.440  22.085  1.00  0.00           H  
ATOM   4825  CD  GLU   330      -2.783 -16.185  21.387  1.00  0.00           C  
ATOM   4826  OE1 GLU   330      -2.972 -15.004  20.916  1.00  0.00           O  
ATOM   4827  OE2 GLU   330      -3.638 -17.108  21.385  1.00  0.00           O  
ATOM   4828  C   GLU   330       1.259 -15.042  20.311  1.00  0.00           C  
ATOM   4829  O   GLU   330       2.078 -15.891  20.757  1.00  0.00           O  
ATOM   4830  N   ALA   331       1.156 -14.679  19.029  1.00  0.00           N  
ATOM   4831  H   ALA   331       0.518 -13.919  18.841  1.00  0.00           H  
ATOM   4832  CA  ALA   331       1.805 -15.289  17.833  1.00  0.00           C  
ATOM   4833  HA  ALA   331       2.816 -15.608  18.087  1.00  0.00           H  
ATOM   4834  CB  ALA   331       1.071 -16.599  17.613  1.00  0.00           C  
ATOM   4835  HB1 ALA   331       1.366 -17.335  18.361  1.00  0.00           H  
ATOM   4836  HB2 ALA   331       1.258 -16.991  16.613  1.00  0.00           H  
ATOM   4837  HB3 ALA   331      -0.002 -16.427  17.527  1.00  0.00           H  
ATOM   4838  C   ALA   331       1.779 -14.360  16.598  1.00  0.00           C  
ATOM   4839  O   ALA   331       0.786 -14.455  15.805  1.00  0.00           O  
ATOM   4840  N   PRO   332       2.692 -13.365  16.546  1.00  0.00           N  
ATOM   4841  CD  PRO   332       3.841 -13.264  17.448  1.00  0.00           C  
ATOM   4842  HD2 PRO   332       3.791 -13.937  18.303  1.00  0.00           H  
ATOM   4843  HD3 PRO   332       4.799 -13.300  16.930  1.00  0.00           H  
ATOM   4844  CG  PRO   332       3.708 -11.876  17.960  1.00  0.00           C  
ATOM   4845  HG2 PRO   332       4.593 -11.657  18.557  1.00  0.00           H  
ATOM   4846  HG3 PRO   332       2.814 -11.871  18.585  1.00  0.00           H  
ATOM   4847  CB  PRO   332       3.465 -11.071  16.640  1.00  0.00           C  
ATOM   4848  HB2 PRO   332       4.413 -10.927  16.122  1.00  0.00           H  
ATOM   4849  HB3 PRO   332       2.973 -10.113  16.808  1.00  0.00           H  
ATOM   4850  CA  PRO   332       2.504 -12.077  15.868  1.00  0.00           C  
ATOM   4851  HA  PRO   332       1.505 -11.673  16.031  1.00  0.00           H  
ATOM   4852  C   PRO   332       2.836 -11.978  14.405  1.00  0.00           C  
ATOM   4853  O   PRO   332       3.352 -11.003  13.866  1.00  0.00           O  
ATOM   4854  N   PHE   333       2.560 -13.122  13.786  1.00  0.00           N  
ATOM   4855  H   PHE   333       2.008 -13.845  14.225  1.00  0.00           H  
ATOM   4856  CA  PHE   333       2.687 -13.358  12.338  1.00  0.00           C  
ATOM   4857  HA  PHE   333       3.180 -12.501  11.879  1.00  0.00           H  
ATOM   4858  CB  PHE   333       3.575 -14.573  12.008  1.00  0.00           C  
ATOM   4859  HB2 PHE   333       3.052 -15.089  11.203  1.00  0.00           H  
ATOM   4860  HB3 PHE   333       4.546 -14.320  11.582  1.00  0.00           H  
ATOM   4861  CG  PHE   333       3.811 -15.507  13.191  1.00  0.00           C  
ATOM   4862  CD1 PHE   333       2.892 -16.581  13.352  1.00  0.00           C  
ATOM   4863  HD1 PHE   333       2.046 -16.651  12.685  1.00  0.00           H  
ATOM   4864  CE1 PHE   333       2.902 -17.253  14.540  1.00  0.00           C  
ATOM   4865  HE1 PHE   333       2.168 -18.022  14.731  1.00  0.00           H  
ATOM   4866  CZ  PHE   333       3.859 -17.019  15.529  1.00  0.00           C  
ATOM   4867  HZ  PHE   333       3.919 -17.572  16.454  1.00  0.00           H  
ATOM   4868  CE2 PHE   333       4.874 -16.004  15.332  1.00  0.00           C  
ATOM   4869  HE2 PHE   333       5.557 -15.714  16.117  1.00  0.00           H  
ATOM   4870  CD2 PHE   333       4.785 -15.240  14.151  1.00  0.00           C  
ATOM   4871  HD2 PHE   333       5.510 -14.448  14.030  1.00  0.00           H  
ATOM   4872  C   PHE   333       1.301 -13.434  11.654  1.00  0.00           C  
ATOM   4873  O   PHE   333       0.379 -13.934  12.191  1.00  0.00           O  
ATOM   4874  N   HID   334       1.250 -12.798  10.483  1.00  0.00           N  
ATOM   4875  H   HID   334       2.085 -12.297  10.216  1.00  0.00           H  
ATOM   4876  CA  HID   334       0.117 -12.765   9.528  1.00  0.00           C  
ATOM   4877  HA  HID   334      -0.710 -13.285  10.012  1.00  0.00           H  
ATOM   4878  CB  HID   334      -0.206 -11.257   9.324  1.00  0.00           C  
ATOM   4879  HB2 HID   334      -0.252 -10.702  10.261  1.00  0.00           H  
ATOM   4880  HB3 HID   334       0.591 -10.794   8.741  1.00  0.00           H  
ATOM   4881  CG  HID   334      -1.525 -11.106   8.626  1.00  0.00           C  
ATOM   4882  ND1 HID   334      -2.606 -10.431   9.156  1.00  0.00           N  
ATOM   4883  HD1 HID   334      -2.765 -10.135  10.108  1.00  0.00           H  
ATOM   4884  CE1 HID   334      -3.540 -10.318   8.138  1.00  0.00           C  
ATOM   4885  HE1 HID   334      -4.547  -9.976   8.326  1.00  0.00           H  
ATOM   4886  NE2 HID   334      -2.992 -10.728   6.953  1.00  0.00           N  
ATOM   4887  CD2 HID   334      -1.769 -11.361   7.298  1.00  0.00           C  
ATOM   4888  HD2 HID   334      -1.012 -11.602   6.565  1.00  0.00           H  
ATOM   4889  C   HID   334       0.486 -13.497   8.249  1.00  0.00           C  
ATOM   4890  O   HID   334       1.500 -13.121   7.621  1.00  0.00           O  
ATOM   4891  N   GLY   335      -0.289 -14.445   7.800  1.00  0.00           N  
ATOM   4892  H   GLY   335      -1.114 -14.654   8.345  1.00  0.00           H  
ATOM   4893  CA  GLY   335       0.035 -15.283   6.603  1.00  0.00           C  
ATOM   4894  HA2 GLY   335       1.109 -15.251   6.419  1.00  0.00           H  
ATOM   4895  HA3 GLY   335      -0.214 -16.320   6.828  1.00  0.00           H  
ATOM   4896  C   GLY   335      -0.847 -14.788   5.511  1.00  0.00           C  
ATOM   4897  O   GLY   335      -2.080 -14.660   5.682  1.00  0.00           O  
ATOM   4898  N   GLN   336      -0.166 -14.621   4.360  1.00  0.00           N  
ATOM   4899  H   GLN   336       0.824 -14.815   4.308  1.00  0.00           H  
ATOM   4900  CA  GLN   336      -0.777 -14.523   3.024  1.00  0.00           C  
ATOM   4901  HA  GLN   336      -1.851 -14.700   3.064  1.00  0.00           H  
ATOM   4902  CB  GLN   336      -0.549 -13.072   2.537  1.00  0.00           C  
ATOM   4903  HB2 GLN   336      -0.831 -12.301   3.254  1.00  0.00           H  
ATOM   4904  HB3 GLN   336       0.482 -12.999   2.192  1.00  0.00           H  
ATOM   4905  CG  GLN   336      -1.466 -12.802   1.342  1.00  0.00           C  
ATOM   4906  HG2 GLN   336      -1.669 -13.661   0.703  1.00  0.00           H  
ATOM   4907  HG3 GLN   336      -2.395 -12.321   1.649  1.00  0.00           H  
ATOM   4908  CD  GLN   336      -0.797 -11.846   0.364  1.00  0.00           C  
ATOM   4909  OE1 GLN   336      -0.014 -12.282  -0.498  1.00  0.00           O  
ATOM   4910  NE2 GLN   336      -0.938 -10.590   0.442  1.00  0.00           N  
ATOM   4911 HE21 GLN   336      -1.428 -10.197   1.232  1.00  0.00           H  
ATOM   4912 HE22 GLN   336      -0.531 -10.048  -0.306  1.00  0.00           H  
ATOM   4913  C   GLN   336      -0.099 -15.587   2.156  1.00  0.00           C  
ATOM   4914  O   GLN   336       1.115 -15.691   2.066  1.00  0.00           O  
ATOM   4915  N   ILE   337      -0.948 -16.397   1.524  1.00  0.00           N  
ATOM   4916  H   ILE   337      -1.950 -16.297   1.607  1.00  0.00           H  
ATOM   4917  CA  ILE   337      -0.506 -17.657   0.862  1.00  0.00           C  
ATOM   4918  HA  ILE   337       0.579 -17.687   0.770  1.00  0.00           H  
ATOM   4919  CB  ILE   337      -0.884 -18.916   1.686  1.00  0.00           C  
ATOM   4920  HB  ILE   337      -1.965 -19.046   1.639  1.00  0.00           H  
ATOM   4921  CG2 ILE   337      -0.428 -20.200   1.015  1.00  0.00           C  
ATOM   4922 HG21 ILE   337      -0.368 -21.097   1.633  1.00  0.00           H  
ATOM   4923 HG22 ILE   337       0.646 -20.045   0.913  1.00  0.00           H  
ATOM   4924 HG23 ILE   337      -0.844 -20.364   0.021  1.00  0.00           H  
ATOM   4925  CG1 ILE   337      -0.489 -18.780   3.225  1.00  0.00           C  
ATOM   4926 HG12 ILE   337      -0.863 -19.688   3.698  1.00  0.00           H  
ATOM   4927 HG13 ILE   337      -0.915 -17.878   3.666  1.00  0.00           H  
ATOM   4928  CD1 ILE   337       1.029 -18.739   3.473  1.00  0.00           C  
ATOM   4929 HD11 ILE   337       1.209 -18.441   4.506  1.00  0.00           H  
ATOM   4930 HD12 ILE   337       1.498 -19.649   3.099  1.00  0.00           H  
ATOM   4931 HD13 ILE   337       1.370 -17.891   2.879  1.00  0.00           H  
ATOM   4932  C   ILE   337      -1.070 -17.805  -0.501  1.00  0.00           C  
ATOM   4933  O   ILE   337      -2.271 -17.837  -0.664  1.00  0.00           O  
ATOM   4934  N   MET   338      -0.216 -17.494  -1.497  1.00  0.00           N  
ATOM   4935  H   MET   338       0.767 -17.504  -1.265  1.00  0.00           H  
ATOM   4936  CA  MET   338      -0.615 -16.927  -2.762  1.00  0.00           C  
ATOM   4937  HA  MET   338      -1.675 -16.689  -2.674  1.00  0.00           H
[truncated: 3,321,118 more chars]
