# Supplementary material for: Mechanistic insights into glycoside 3-oxidases involved in C-glycoside metabolism in soil microorganisms
Source: Nat Commun. 2023 Nov 14;14:7289. doi: 10.1038/s41467-023-42000-3 (PMC10646112; doi:10.1038/s41467-023-42000-3)
Supplement: Supplementary file 5 — Supplementary Data 1 [file 41467_2023_42000_MOESM5_ESM.zip › SuppInfo-MD-files/GAMDs/Model_III_GAMD_final_1.pdb]

CRYST1   82.086   95.439   74.743  90.00  90.00  90.00               1
ATOM      1  N   ARG     1       3.934 -29.347   4.107  1.00  0.00           N  
ATOM      2  H1  ARG     1       3.271 -29.772   3.475  1.00  0.00           H  
ATOM      3  H2  ARG     1       4.823 -29.823   4.059  1.00  0.00           H  
ATOM      4  H3  ARG     1       3.606 -29.364   5.062  1.00  0.00           H  
ATOM      5  CA  ARG     1       4.036 -27.974   3.742  1.00  0.00           C  
ATOM      6  HA  ARG     1       4.731 -27.401   4.355  1.00  0.00           H  
ATOM      7  CB  ARG     1       4.641 -27.810   2.359  1.00  0.00           C  
ATOM      8  HB2 ARG     1       5.506 -28.457   2.218  1.00  0.00           H  
ATOM      9  HB3 ARG     1       3.951 -28.105   1.568  1.00  0.00           H  
ATOM     10  CG  ARG     1       5.132 -26.430   2.053  1.00  0.00           C  
ATOM     11  HG2 ARG     1       4.262 -25.804   2.252  1.00  0.00           H  
ATOM     12  HG3 ARG     1       5.512 -26.427   1.031  1.00  0.00           H  
ATOM     13  CD  ARG     1       6.154 -25.807   3.011  1.00  0.00           C  
ATOM     14  HD2 ARG     1       5.852 -25.649   4.047  1.00  0.00           H  
ATOM     15  HD3 ARG     1       6.941 -26.557   2.946  1.00  0.00           H  
ATOM     16  NE  ARG     1       6.595 -24.527   2.430  1.00  0.00           N  
ATOM     17  HE  ARG     1       7.342 -24.598   1.753  1.00  0.00           H  
ATOM     18  CZ  ARG     1       6.192 -23.291   2.586  1.00  0.00           C  
ATOM     19  NH1 ARG     1       5.371 -22.977   3.564  1.00  0.00           N  
ATOM     20 HH11 ARG     1       5.083 -23.591   4.312  1.00  0.00           H  
ATOM     21 HH12 ARG     1       5.386 -22.011   3.861  1.00  0.00           H  
ATOM     22  NH2 ARG     1       6.604 -22.284   1.884  1.00  0.00           N  
ATOM     23 HH21 ARG     1       7.252 -22.599   1.177  1.00  0.00           H  
ATOM     24 HH22 ARG     1       6.366 -21.305   1.951  1.00  0.00           H  
ATOM     25  C   ARG     1       2.748 -27.220   3.888  1.00  0.00           C  
ATOM     26  O   ARG     1       2.717 -26.171   4.512  1.00  0.00           O  
ATOM     27  N   TYR     2       1.688 -27.648   3.250  1.00  0.00           N  
ATOM     28  H   TYR     2       1.747 -28.485   2.687  1.00  0.00           H  
ATOM     29  CA  TYR     2       0.357 -26.925   3.133  1.00  0.00           C  
ATOM     30  HA  TYR     2       0.404 -26.137   3.885  1.00  0.00           H  
ATOM     31  CB  TYR     2       0.168 -26.423   1.721  1.00  0.00           C  
ATOM     32  HB2 TYR     2       0.034 -27.273   1.051  1.00  0.00           H  
ATOM     33  HB3 TYR     2      -0.757 -25.851   1.653  1.00  0.00           H  
ATOM     34  CG  TYR     2       1.206 -25.423   1.174  1.00  0.00           C  
ATOM     35  CD1 TYR     2       1.743 -24.480   2.074  1.00  0.00           C  
ATOM     36  HD1 TYR     2       1.378 -24.364   3.084  1.00  0.00           H  
ATOM     37  CE1 TYR     2       2.818 -23.671   1.633  1.00  0.00           C  
ATOM     38  HE1 TYR     2       3.306 -23.113   2.418  1.00  0.00           H  
ATOM     39  CZ  TYR     2       3.287 -23.800   0.344  1.00  0.00           C  
ATOM     40  OH  TYR     2       4.364 -23.106   0.013  1.00  0.00           O  
ATOM     41  HH  TYR     2       4.271 -22.312   0.544  1.00  0.00           H  
ATOM     42  CE2 TYR     2       2.796 -24.760  -0.545  1.00  0.00           C  
ATOM     43  HE2 TYR     2       3.264 -24.700  -1.517  1.00  0.00           H  
ATOM     44  CD2 TYR     2       1.762 -25.622  -0.112  1.00  0.00           C  
ATOM     45  HD2 TYR     2       1.367 -26.433  -0.706  1.00  0.00           H  
ATOM     46  C   TYR     2      -0.932 -27.851   3.404  1.00  0.00           C  
ATOM     47  O   TYR     2      -0.803 -29.049   3.196  1.00  0.00           O  
ATOM     48  N   PRO     3      -2.076 -27.244   3.772  1.00  0.00           N  
ATOM     49  CD  PRO     3      -2.329 -25.843   4.126  1.00  0.00           C  
ATOM     50  HD2 PRO     3      -1.712 -25.663   5.006  1.00  0.00           H  
ATOM     51  HD3 PRO     3      -2.133 -25.180   3.283  1.00  0.00           H  
ATOM     52  CG  PRO     3      -3.744 -25.612   4.547  1.00  0.00           C  
ATOM     53  HG2 PRO     3      -4.280 -25.125   3.731  1.00  0.00           H  
ATOM     54  HG3 PRO     3      -3.931 -24.981   5.416  1.00  0.00           H  
ATOM     55  CB  PRO     3      -4.215 -27.096   4.798  1.00  0.00           C  
ATOM     56  HB2 PRO     3      -4.094 -27.307   5.861  1.00  0.00           H  
ATOM     57  HB3 PRO     3      -5.231 -27.277   4.446  1.00  0.00           H  
ATOM     58  CA  PRO     3      -3.278 -28.015   4.012  1.00  0.00           C  
ATOM     59  HA  PRO     3      -2.964 -28.828   4.667  1.00  0.00           H  
ATOM     60  C   PRO     3      -3.803 -28.635   2.642  1.00  0.00           C  
ATOM     61  O   PRO     3      -3.409 -28.254   1.536  1.00  0.00           O  
ATOM     62  N   ALA     4      -4.812 -29.461   2.705  1.00  0.00           N  
ATOM     63  H   ALA     4      -5.109 -29.650   3.651  1.00  0.00           H  
ATOM     64  CA  ALA     4      -5.483 -30.137   1.645  1.00  0.00           C  
ATOM     65  HA  ALA     4      -4.851 -30.295   0.770  1.00  0.00           H  
ATOM     66  CB  ALA     4      -5.850 -31.525   2.204  1.00  0.00           C  
ATOM     67  HB1 ALA     4      -6.500 -31.338   3.059  1.00  0.00           H  
ATOM     68  HB2 ALA     4      -4.940 -32.042   2.511  1.00  0.00           H  
ATOM     69  HB3 ALA     4      -6.371 -32.205   1.530  1.00  0.00           H  
ATOM     70  C   ALA     4      -6.799 -29.360   1.208  1.00  0.00           C  
ATOM     71  O   ALA     4      -6.903 -28.791   0.161  1.00  0.00           O  
ATOM     72  N   ALA     5      -7.771 -29.166   2.141  1.00  0.00           N  
ATOM     73  H   ALA     5      -7.592 -29.445   3.096  1.00  0.00           H  
ATOM     74  CA  ALA     5      -9.074 -28.548   1.772  1.00  0.00           C  
ATOM     75  HA  ALA     5      -8.937 -27.860   0.939  1.00  0.00           H  
ATOM     76  CB  ALA     5     -10.130 -29.591   1.369  1.00  0.00           C  
ATOM     77  HB1 ALA     5     -11.153 -29.218   1.305  1.00  0.00           H  
ATOM     78  HB2 ALA     5      -9.739 -29.895   0.398  1.00  0.00           H  
ATOM     79  HB3 ALA     5     -10.096 -30.441   2.050  1.00  0.00           H  
ATOM     80  C   ALA     5      -9.538 -27.618   2.898  1.00  0.00           C  
ATOM     81  O   ALA     5      -9.640 -28.029   3.992  1.00  0.00           O  
ATOM     82  N   VAL     6      -9.799 -26.373   2.608  1.00  0.00           N  
ATOM     83  H   VAL     6      -9.765 -26.122   1.630  1.00  0.00           H  
ATOM     84  CA  VAL     6     -10.194 -25.327   3.547  1.00  0.00           C  
ATOM     85  HA  VAL     6     -10.332 -25.664   4.575  1.00  0.00           H  
ATOM     86  CB  VAL     6      -9.019 -24.261   3.605  1.00  0.00           C  
ATOM     87  HB  VAL     6      -9.284 -23.623   4.448  1.00  0.00           H  
ATOM     88  CG1 VAL     6      -7.678 -25.006   3.815  1.00  0.00           C  
ATOM     89 HG11 VAL     6      -7.267 -25.461   2.913  1.00  0.00           H  
ATOM     90 HG12 VAL     6      -7.769 -25.833   4.519  1.00  0.00           H  
ATOM     91 HG13 VAL     6      -6.878 -24.308   4.064  1.00  0.00           H  
ATOM     92  CG2 VAL     6      -8.805 -23.346   2.373  1.00  0.00           C  
ATOM     93 HG21 VAL     6      -8.693 -23.901   1.441  1.00  0.00           H  
ATOM     94 HG22 VAL     6      -9.665 -22.692   2.233  1.00  0.00           H  
ATOM     95 HG23 VAL     6      -7.991 -22.629   2.477  1.00  0.00           H  
ATOM     96  C   VAL     6     -11.522 -24.712   3.258  1.00  0.00           C  
ATOM     97  O   VAL     6     -12.146 -24.827   2.187  1.00  0.00           O  
ATOM     98  N   ASP     7     -11.979 -23.871   4.169  1.00  0.00           N  
ATOM     99  H   ASP     7     -11.631 -23.960   5.112  1.00  0.00           H  
ATOM    100  CA  ASP     7     -13.056 -22.949   3.896  1.00  0.00           C  
ATOM    101  HA  ASP     7     -13.802 -23.411   3.249  1.00  0.00           H  
ATOM    102  CB  ASP     7     -13.778 -22.712   5.230  1.00  0.00           C  
ATOM    103  HB2 ASP     7     -13.163 -22.092   5.883  1.00  0.00           H  
ATOM    104  HB3 ASP     7     -14.608 -22.013   5.126  1.00  0.00           H  
ATOM    105  CG  ASP     7     -14.177 -23.983   6.035  1.00  0.00           C  
ATOM    106  OD1 ASP     7     -14.337 -25.055   5.461  1.00  0.00           O  
ATOM    107  OD2 ASP     7     -14.248 -23.913   7.288  1.00  0.00           O  
ATOM    108  C   ASP     7     -12.523 -21.694   3.127  1.00  0.00           C  
ATOM    109  O   ASP     7     -12.970 -21.411   2.049  1.00  0.00           O  
ATOM    110  N   VAL     8     -11.515 -21.038   3.650  1.00  0.00           N  
ATOM    111  H   VAL     8     -11.275 -21.310   4.592  1.00  0.00           H  
ATOM    112  CA  VAL     8     -11.009 -19.739   3.155  1.00  0.00           C  
ATOM    113  HA  VAL     8     -11.569 -19.705   2.220  1.00  0.00           H  
ATOM    114  CB  VAL     8     -11.555 -18.608   3.968  1.00  0.00           C  
ATOM    115  HB  VAL     8     -11.145 -18.527   4.974  1.00  0.00           H  
ATOM    116  CG1 VAL     8     -11.174 -17.258   3.374  1.00  0.00           C  
ATOM    117 HG11 VAL     8     -11.296 -17.155   2.296  1.00  0.00           H  
ATOM    118 HG12 VAL     8     -11.717 -16.458   3.878  1.00  0.00           H  
ATOM    119 HG13 VAL     8     -10.137 -17.193   3.703  1.00  0.00           H  
ATOM    120  CG2 VAL     8     -13.113 -18.573   4.147  1.00  0.00           C  
ATOM    121 HG21 VAL     8     -13.507 -17.744   4.734  1.00  0.00           H  
ATOM    122 HG22 VAL     8     -13.706 -18.617   3.233  1.00  0.00           H  
ATOM    123 HG23 VAL     8     -13.306 -19.449   4.765  1.00  0.00           H  
ATOM    124  C   VAL     8      -9.500 -19.683   2.836  1.00  0.00           C  
ATOM    125  O   VAL     8      -8.690 -19.903   3.742  1.00  0.00           O  
ATOM    126  N   ALA     9      -9.132 -19.252   1.578  1.00  0.00           N  
ATOM    127  H   ALA     9      -9.854 -19.238   0.872  1.00  0.00           H  
ATOM    128  CA  ALA     9      -7.716 -19.282   1.195  1.00  0.00           C  
ATOM    129  HA  ALA     9      -7.203 -19.644   2.086  1.00  0.00           H  
ATOM    130  CB  ALA     9      -7.513 -20.373   0.096  1.00  0.00           C  
ATOM    131  HB1 ALA     9      -7.483 -21.425   0.381  1.00  0.00           H  
ATOM    132  HB2 ALA     9      -8.321 -20.348  -0.635  1.00  0.00           H  
ATOM    133  HB3 ALA     9      -6.530 -20.203  -0.345  1.00  0.00           H  
ATOM    134  C   ALA     9      -7.371 -17.883   0.744  1.00  0.00           C  
ATOM    135  O   ALA     9      -8.163 -17.261   0.024  1.00  0.00           O  
ATOM    136  N   ILE    10      -6.133 -17.372   0.965  1.00  0.00           N  
ATOM    137  H   ILE    10      -5.407 -17.961   1.348  1.00  0.00           H  
ATOM    138  CA  ILE    10      -5.766 -15.964   0.762  1.00  0.00           C  
ATOM    139  HA  ILE    10      -6.323 -15.586  -0.095  1.00  0.00           H  
ATOM    140  CB  ILE    10      -5.765 -15.083   2.060  1.00  0.00           C  
ATOM    141  HB  ILE    10      -5.048 -15.479   2.779  1.00  0.00           H  
ATOM    142  CG2 ILE    10      -5.470 -13.662   1.762  1.00  0.00           C  
ATOM    143 HG21 ILE    10      -6.245 -13.185   1.162  1.00  0.00           H  
ATOM    144 HG22 ILE    10      -4.499 -13.483   1.300  1.00  0.00           H  
ATOM    145 HG23 ILE    10      -5.314 -13.214   2.743  1.00  0.00           H  
ATOM    146  CG1 ILE    10      -7.088 -15.251   2.801  1.00  0.00           C  
ATOM    147 HG12 ILE    10      -7.083 -16.283   3.152  1.00  0.00           H  
ATOM    148 HG13 ILE    10      -7.907 -15.069   2.105  1.00  0.00           H  
ATOM    149  CD1 ILE    10      -7.313 -14.548   4.077  1.00  0.00           C  
ATOM    150 HD11 ILE    10      -7.373 -13.461   4.018  1.00  0.00           H  
ATOM    151 HD12 ILE    10      -8.200 -14.878   4.618  1.00  0.00           H  
ATOM    152 HD13 ILE    10      -6.577 -14.775   4.848  1.00  0.00           H  
ATOM    153  C   ILE    10      -4.275 -15.814   0.168  1.00  0.00           C  
ATOM    154  O   ILE    10      -3.398 -16.512   0.658  1.00  0.00           O  
ATOM    155  N   VAL    11      -4.079 -14.959  -0.864  1.00  0.00           N  
ATOM    156  H   VAL    11      -4.890 -14.462  -1.203  1.00  0.00           H  
ATOM    157  CA  VAL    11      -2.770 -14.628  -1.413  1.00  0.00           C  
ATOM    158  HA  VAL    11      -2.022 -15.386  -1.179  1.00  0.00           H  
ATOM    159  CB  VAL    11      -2.888 -14.698  -2.902  1.00  0.00           C  
ATOM    160  HB  VAL    11      -3.252 -13.718  -3.211  1.00  0.00           H  
ATOM    161  CG1 VAL    11      -1.525 -14.931  -3.561  1.00  0.00           C  
ATOM    162 HG11 VAL    11      -1.660 -15.151  -4.620  1.00  0.00           H  
ATOM    163 HG12 VAL    11      -0.788 -14.153  -3.366  1.00  0.00           H  
ATOM    164 HG13 VAL    11      -1.046 -15.790  -3.091  1.00  0.00           H  
ATOM    165  CG2 VAL    11      -3.781 -15.813  -3.531  1.00  0.00           C  
ATOM    166 HG21 VAL    11      -3.327 -16.800  -3.447  1.00  0.00           H  
ATOM    167 HG22 VAL    11      -3.888 -15.608  -4.597  1.00  0.00           H  
ATOM    168 HG23 VAL    11      -4.725 -15.865  -2.989  1.00  0.00           H  
ATOM    169  C   VAL    11      -2.271 -13.284  -0.829  1.00  0.00           C  
ATOM    170  O   VAL    11      -2.965 -12.262  -0.934  1.00  0.00           O  
ATOM    171  N   GLY    12      -1.075 -13.167  -0.253  1.00  0.00           N  
ATOM    172  H   GLY    12      -0.532 -14.018  -0.219  1.00  0.00           H  
ATOM    173  CA  GLY    12      -0.544 -11.980   0.423  1.00  0.00           C  
ATOM    174  HA2 GLY    12      -0.867 -11.106  -0.142  1.00  0.00           H  
ATOM    175  HA3 GLY    12       0.538 -12.096   0.358  1.00  0.00           H  
ATOM    176  C   GLY    12      -0.854 -11.853   1.882  1.00  0.00           C  
ATOM    177  O   GLY    12      -1.627 -12.611   2.475  1.00  0.00           O  
ATOM    178  N   SER    13      -0.103 -10.968   2.552  1.00  0.00           N  
ATOM    179  H   SER    13       0.463 -10.287   2.065  1.00  0.00           H  
ATOM    180  CA  SER    13       0.039 -10.767   4.001  1.00  0.00           C  
ATOM    181  HA  SER    13      -0.797 -11.242   4.514  1.00  0.00           H  
ATOM    182  CB  SER    13       1.353 -11.397   4.469  1.00  0.00           C  
ATOM    183  HB2 SER    13       1.383 -11.453   5.557  1.00  0.00           H  
ATOM    184  HB3 SER    13       1.413 -12.403   4.055  1.00  0.00           H  
ATOM    185  OG  SER    13       2.524 -10.717   4.128  1.00  0.00           O  
ATOM    186  HG  SER    13       2.668 -10.799   3.183  1.00  0.00           H  
ATOM    187  C   SER    13       0.162  -9.276   4.417  1.00  0.00           C  
ATOM    188  O   SER    13       0.631  -8.963   5.534  1.00  0.00           O  
ATOM    189  N   GLY    14      -0.289  -8.372   3.543  1.00  0.00           N  
ATOM    190  H   GLY    14      -0.865  -8.733   2.796  1.00  0.00           H  
ATOM    191  CA  GLY    14      -0.443  -7.002   3.915  1.00  0.00           C  
ATOM    192  HA2 GLY    14       0.413  -6.767   4.548  1.00  0.00           H  
ATOM    193  HA3 GLY    14      -0.349  -6.478   2.964  1.00  0.00           H  
ATOM    194  C   GLY    14      -1.750  -6.606   4.619  1.00  0.00           C  
ATOM    195  O   GLY    14      -2.634  -7.482   4.815  1.00  0.00           O  
ATOM    196  N   PRO    15      -1.964  -5.347   4.991  1.00  0.00           N  
ATOM    197  CD  PRO    15      -0.989  -4.301   4.935  1.00  0.00           C  
ATOM    198  HD2 PRO    15      -1.004  -3.846   3.945  1.00  0.00           H  
ATOM    199  HD3 PRO    15       0.023  -4.657   5.129  1.00  0.00           H  
ATOM    200  CG  PRO    15      -1.536  -3.232   5.906  1.00  0.00           C  
ATOM    201  HG2 PRO    15      -1.141  -3.537   6.874  1.00  0.00           H  
ATOM    202  HG3 PRO    15      -1.268  -2.195   5.701  1.00  0.00           H  
ATOM    203  CB  PRO    15      -3.006  -3.403   5.992  1.00  0.00           C  
ATOM    204  HB2 PRO    15      -3.424  -2.974   5.081  1.00  0.00           H  
ATOM    205  HB3 PRO    15      -3.348  -3.009   6.950  1.00  0.00           H  
ATOM    206  CA  PRO    15      -3.078  -4.965   5.849  1.00  0.00           C  
ATOM    207  HA  PRO    15      -3.013  -5.401   6.846  1.00  0.00           H  
ATOM    208  C   PRO    15      -4.476  -5.251   5.331  1.00  0.00           C  
ATOM    209  O   PRO    15      -5.391  -5.658   6.037  1.00  0.00           O  
ATOM    210  N   THR    16      -4.694  -5.157   4.031  1.00  0.00           N  
ATOM    211  H   THR    16      -3.916  -5.100   3.389  1.00  0.00           H  
ATOM    212  CA  THR    16      -6.009  -5.462   3.444  1.00  0.00           C  
ATOM    213  HA  THR    16      -6.808  -5.045   4.058  1.00  0.00           H  
ATOM    214  CB  THR    16      -6.161  -4.770   2.138  1.00  0.00           C  
ATOM    215  HB  THR    16      -7.224  -4.747   1.901  1.00  0.00           H  
ATOM    216  CG2 THR    16      -5.726  -3.344   1.953  1.00  0.00           C  
ATOM    217 HG21 THR    16      -6.322  -2.761   2.656  1.00  0.00           H  
ATOM    218 HG22 THR    16      -5.940  -2.930   0.967  1.00  0.00           H  
ATOM    219 HG23 THR    16      -4.680  -3.155   2.195  1.00  0.00           H  
ATOM    220  OG1 THR    16      -5.488  -5.371   1.126  1.00  0.00           O  
ATOM    221  HG1 THR    16      -4.543  -5.414   1.289  1.00  0.00           H  
ATOM    222  C   THR    16      -6.424  -6.947   3.287  1.00  0.00           C  
ATOM    223  O   THR    16      -7.580  -7.267   3.499  1.00  0.00           O  
ATOM    224  N   ALA    17      -5.493  -7.847   3.008  1.00  0.00           N  
ATOM    225  H   ALA    17      -4.553  -7.544   2.799  1.00  0.00           H  
ATOM    226  CA  ALA    17      -5.709  -9.302   2.991  1.00  0.00           C  
ATOM    227  HA  ALA    17      -6.683  -9.546   2.566  1.00  0.00           H  
ATOM    228  CB  ALA    17      -4.542  -9.977   2.209  1.00  0.00           C  
ATOM    229  HB1 ALA    17      -4.677 -11.050   2.072  1.00  0.00           H  
ATOM    230  HB2 ALA    17      -4.459  -9.496   1.235  1.00  0.00           H  
ATOM    231  HB3 ALA    17      -3.547  -9.765   2.601  1.00  0.00           H  
ATOM    232  C   ALA    17      -5.738  -9.791   4.501  1.00  0.00           C  
ATOM    233  O   ALA    17      -6.425 -10.729   4.825  1.00  0.00           O  
ATOM    234  N   SER    18      -5.097  -9.001   5.352  1.00  0.00           N  
ATOM    235  H   SER    18      -4.460  -8.291   5.020  1.00  0.00           H  
ATOM    236  CA  SER    18      -5.193  -9.158   6.796  1.00  0.00           C  
ATOM    237  HA  SER    18      -4.991 -10.221   6.927  1.00  0.00           H  
ATOM    238  CB  SER    18      -4.137  -8.329   7.582  1.00  0.00           C  
ATOM    239  HB2 SER    18      -3.189  -8.780   7.293  1.00  0.00           H  
ATOM    240  HB3 SER    18      -4.156  -7.262   7.357  1.00  0.00           H  
ATOM    241  OG  SER    18      -4.328  -8.572   8.955  1.00  0.00           O  
ATOM    242  HG  SER    18      -3.445  -8.399   9.290  1.00  0.00           H  
ATOM    243  C   SER    18      -6.681  -8.845   7.236  1.00  0.00           C  
ATOM    244  O   SER    18      -7.156  -9.680   8.016  1.00  0.00           O  
ATOM    245  N   ALA    19      -7.235  -7.676   6.941  1.00  0.00           N  
ATOM    246  H   ALA    19      -6.793  -7.023   6.311  1.00  0.00           H  
ATOM    247  CA  ALA    19      -8.667  -7.416   7.227  1.00  0.00           C  
ATOM    248  HA  ALA    19      -8.737  -7.339   8.312  1.00  0.00           H  
ATOM    249  CB  ALA    19      -9.067  -6.196   6.486  1.00  0.00           C  
ATOM    250  HB1 ALA    19     -10.150  -6.085   6.546  1.00  0.00           H  
ATOM    251  HB2 ALA    19      -8.584  -6.128   5.511  1.00  0.00           H  
ATOM    252  HB3 ALA    19      -8.778  -5.282   7.005  1.00  0.00           H  
ATOM    253  C   ALA    19      -9.653  -8.533   6.940  1.00  0.00           C  
ATOM    254  O   ALA    19     -10.554  -8.751   7.717  1.00  0.00           O  
ATOM    255  N   TYR    20      -9.493  -9.220   5.806  1.00  0.00           N  
ATOM    256  H   TYR    20      -8.805  -8.943   5.120  1.00  0.00           H  
ATOM    257  CA  TYR    20     -10.360 -10.409   5.512  1.00  0.00           C  
ATOM    258  HA  TYR    20     -11.358  -9.977   5.439  1.00  0.00           H  
ATOM    259  CB  TYR    20      -9.959 -10.957   4.120  1.00  0.00           C  
ATOM    260  HB2 TYR    20     -10.148 -12.011   3.918  1.00  0.00           H  
ATOM    261  HB3 TYR    20      -8.904 -10.741   3.955  1.00  0.00           H  
ATOM    262  CG  TYR    20     -10.786 -10.357   2.996  1.00  0.00           C  
ATOM    263  CD1 TYR    20     -10.242  -9.243   2.278  1.00  0.00           C  
ATOM    264  HD1 TYR    20      -9.381  -8.801   2.758  1.00  0.00           H  
ATOM    265  CE1 TYR    20     -10.890  -8.804   1.124  1.00  0.00           C  
ATOM    266  HE1 TYR    20     -10.703  -7.805   0.758  1.00  0.00           H  
ATOM    267  CZ  TYR    20     -12.093  -9.435   0.712  1.00  0.00           C  
ATOM    268  OH  TYR    20     -12.808  -8.851  -0.212  1.00  0.00           O  
ATOM    269  HH  TYR    20     -12.281  -8.351  -0.840  1.00  0.00           H  
ATOM    270  CE2 TYR    20     -12.633 -10.497   1.430  1.00  0.00           C  
ATOM    271  HE2 TYR    20     -13.528 -10.937   1.017  1.00  0.00           H  
ATOM    272  CD2 TYR    20     -11.961 -10.971   2.565  1.00  0.00           C  
ATOM    273  HD2 TYR    20     -12.302 -11.877   3.044  1.00  0.00           H  
ATOM    274  C   TYR    20     -10.292 -11.503   6.585  1.00  0.00           C  
ATOM    275  O   TYR    20     -11.276 -11.979   7.111  1.00  0.00           O  
ATOM    276  N   ALA    21      -9.049 -11.902   6.851  1.00  0.00           N  
ATOM    277  H   ALA    21      -8.288 -11.476   6.341  1.00  0.00           H  
ATOM    278  CA  ALA    21      -8.798 -12.816   8.004  1.00  0.00           C  
ATOM    279  HA  ALA    21      -9.370 -13.724   7.816  1.00  0.00           H  
ATOM    280  CB  ALA    21      -7.351 -13.193   7.989  1.00  0.00           C  
ATOM    281  HB1 ALA    21      -6.756 -12.295   8.154  1.00  0.00           H  
ATOM    282  HB2 ALA    21      -7.161 -13.924   8.775  1.00  0.00           H  
ATOM    283  HB3 ALA    21      -7.137 -13.626   7.011  1.00  0.00           H  
ATOM    284  C   ALA    21      -9.244 -12.345   9.380  1.00  0.00           C  
ATOM    285  O   ALA    21      -9.736 -13.134  10.130  1.00  0.00           O  
ATOM    286  N   ARG    22      -9.118 -11.059   9.742  1.00  0.00           N  
ATOM    287  H   ARG    22      -8.443 -10.566   9.175  1.00  0.00           H  
ATOM    288  CA  ARG    22      -9.606 -10.441  11.010  1.00  0.00           C  
ATOM    289  HA  ARG    22      -9.310 -10.979  11.910  1.00  0.00           H  
ATOM    290  CB  ARG    22      -9.172  -9.010  10.976  1.00  0.00           C  
ATOM    291  HB2 ARG    22      -9.506  -8.382  10.150  1.00  0.00           H  
ATOM    292  HB3 ARG    22      -8.085  -8.959  10.915  1.00  0.00           H  
ATOM    293  CG  ARG    22      -9.602  -8.279  12.266  1.00  0.00           C  
ATOM    294  HG2 ARG    22      -9.181  -7.274  12.268  1.00  0.00           H  
ATOM    295  HG3 ARG    22     -10.684  -8.186  12.362  1.00  0.00           H  
ATOM    296  CD  ARG    22      -9.099  -8.961  13.577  1.00  0.00           C  
ATOM    297  HD2 ARG    22      -9.690  -9.864  13.733  1.00  0.00           H  
ATOM    298  HD3 ARG    22      -8.072  -9.314  13.480  1.00  0.00           H  
ATOM    299  NE  ARG    22      -9.383  -8.032  14.712  1.00  0.00           N  
ATOM    300  HE  ARG    22     -10.334  -7.881  15.019  1.00  0.00           H  
ATOM    301  CZ  ARG    22      -8.502  -7.281  15.298  1.00  0.00           C  
ATOM    302  NH1 ARG    22      -7.267  -7.082  14.815  1.00  0.00           N  
ATOM    303 HH11 ARG    22      -7.074  -7.452  13.895  1.00  0.00           H  
ATOM    304 HH12 ARG    22      -6.664  -6.438  15.306  1.00  0.00           H  
ATOM    305  NH2 ARG    22      -8.804  -6.518  16.320  1.00  0.00           N  
ATOM    306 HH21 ARG    22      -9.700  -6.700  16.748  1.00  0.00           H  
ATOM    307 HH22 ARG    22      -8.090  -5.871  16.622  1.00  0.00           H  
ATOM    308  C   ARG    22     -11.149 -10.488  11.088  1.00  0.00           C  
ATOM    309  O   ARG    22     -11.670 -11.034  12.040  1.00  0.00           O  
ATOM    310  N   ILE    23     -11.778 -10.131  10.001  1.00  0.00           N  
ATOM    311  H   ILE    23     -11.306  -9.570   9.306  1.00  0.00           H  
ATOM    312  CA  ILE    23     -13.239 -10.072  10.114  1.00  0.00           C  
ATOM    313  HA  ILE    23     -13.425  -9.490  11.017  1.00  0.00           H  
ATOM    314  CB  ILE    23     -13.875  -9.264   9.035  1.00  0.00           C  
ATOM    315  HB  ILE    23     -13.608  -9.738   8.090  1.00  0.00           H  
ATOM    316  CG2 ILE    23     -15.399  -9.222   8.837  1.00  0.00           C  
ATOM    317 HG21 ILE    23     -15.577  -8.913   7.807  1.00  0.00           H  
ATOM    318 HG22 ILE    23     -15.829  -8.400   9.409  1.00  0.00           H  
ATOM    319 HG23 ILE    23     -15.940 -10.144   9.052  1.00  0.00           H  
ATOM    320  CG1 ILE    23     -13.387  -7.784   9.040  1.00  0.00           C  
ATOM    321 HG12 ILE    23     -13.551  -7.291   8.082  1.00  0.00           H  
ATOM    322 HG13 ILE    23     -12.298  -7.790   9.092  1.00  0.00           H  
ATOM    323  CD1 ILE    23     -13.802  -6.786  10.102  1.00  0.00           C  
ATOM    324 HD11 ILE    23     -14.833  -6.455   9.979  1.00  0.00           H  
ATOM    325 HD12 ILE    23     -13.727  -7.242  11.089  1.00  0.00           H  
ATOM    326 HD13 ILE    23     -13.160  -5.908  10.022  1.00  0.00           H  
ATOM    327  C   ILE    23     -13.873 -11.453  10.258  1.00  0.00           C  
ATOM    328  O   ILE    23     -14.741 -11.690  11.069  1.00  0.00           O  
ATOM    329  N   LEU    24     -13.300 -12.386   9.538  1.00  0.00           N  
ATOM    330  H   LEU    24     -12.635 -12.077   8.842  1.00  0.00           H  
ATOM    331  CA  LEU    24     -13.563 -13.791   9.739  1.00  0.00           C  
ATOM    332  HA  LEU    24     -14.598 -14.049   9.515  1.00  0.00           H  
ATOM    333  CB  LEU    24     -12.731 -14.628   8.705  1.00  0.00           C  
ATOM    334  HB2 LEU    24     -11.666 -14.396   8.686  1.00  0.00           H  
ATOM    335  HB3 LEU    24     -12.896 -15.693   8.869  1.00  0.00           H  
ATOM    336  CG  LEU    24     -13.240 -14.237   7.276  1.00  0.00           C  
ATOM    337  HG  LEU    24     -13.262 -13.148   7.233  1.00  0.00           H  
ATOM    338  CD1 LEU    24     -12.336 -14.733   6.228  1.00  0.00           C  
ATOM    339 HD11 LEU    24     -11.281 -14.537   6.420  1.00  0.00           H  
ATOM    340 HD12 LEU    24     -12.630 -14.331   5.258  1.00  0.00           H  
ATOM    341 HD13 LEU    24     -12.511 -15.808   6.185  1.00  0.00           H  
ATOM    342  CD2 LEU    24     -14.673 -14.626   6.784  1.00  0.00           C  
ATOM    343 HD21 LEU    24     -14.900 -13.886   6.017  1.00  0.00           H  
ATOM    344 HD22 LEU    24     -15.431 -14.431   7.543  1.00  0.00           H  
ATOM    345 HD23 LEU    24     -14.758 -15.654   6.430  1.00  0.00           H  
ATOM    346  C   LEU    24     -13.289 -14.353  11.146  1.00  0.00           C  
ATOM    347  O   LEU    24     -13.805 -15.348  11.523  1.00  0.00           O  
ATOM    348  N   SER    25     -12.396 -13.722  11.930  1.00  0.00           N  
ATOM    349  H   SER    25     -12.030 -12.878  11.512  1.00  0.00           H  
ATOM    350  CA  SER    25     -11.904 -14.163  13.238  1.00  0.00           C  
ATOM    351  HA  SER    25     -12.130 -15.223  13.359  1.00  0.00           H  
ATOM    352  CB  SER    25     -10.404 -13.957  13.277  1.00  0.00           C  
ATOM    353  HB2 SER    25     -10.025 -14.095  14.289  1.00  0.00           H  
ATOM    354  HB3 SER    25     -10.154 -12.921  13.048  1.00  0.00           H  
ATOM    355  OG  SER    25      -9.778 -14.821  12.387  1.00  0.00           O  
ATOM    356  HG  SER    25      -9.759 -14.382  11.533  1.00  0.00           H  
ATOM    357  C   SER    25     -12.478 -13.430  14.434  1.00  0.00           C  
ATOM    358  O   SER    25     -12.353 -13.909  15.580  1.00  0.00           O  
ATOM    359  N   GLU    26     -13.212 -12.320  14.180  1.00  0.00           N  
ATOM    360  H   GLU    26     -13.392 -12.146  13.201  1.00  0.00           H  
ATOM    361  CA  GLU    26     -13.749 -11.333  15.201  1.00  0.00           C  
ATOM    362  HA  GLU    26     -13.599 -11.733  16.204  1.00  0.00           H  
ATOM    363  CB  GLU    26     -12.978 -10.038  15.143  1.00  0.00           C  
ATOM    364  HB2 GLU    26     -11.946 -10.191  15.459  1.00  0.00           H  
ATOM    365  HB3 GLU    26     -12.819  -9.756  14.102  1.00  0.00           H  
ATOM    366  CG  GLU    26     -13.665  -8.926  15.972  1.00  0.00           C  
ATOM    367  HG2 GLU    26     -14.412  -8.484  15.312  1.00  0.00           H  
ATOM    368  HG3 GLU    26     -13.999  -9.338  16.924  1.00  0.00           H  
ATOM    369  CD  GLU    26     -12.838  -7.773  16.446  1.00  0.00           C  
ATOM    370  OE1 GLU    26     -12.904  -7.431  17.615  1.00  0.00           O  
ATOM    371  OE2 GLU    26     -12.017  -7.155  15.728  1.00  0.00           O  
ATOM    372  C   GLU    26     -15.262 -11.044  15.028  1.00  0.00           C  
ATOM    373  O   GLU    26     -16.032 -11.282  15.965  1.00  0.00           O  
ATOM    374  N   GLU    27     -15.689 -10.636  13.795  1.00  0.00           N  
ATOM    375  H   GLU    27     -15.012 -10.594  13.046  1.00  0.00           H  
ATOM    376  CA  GLU    27     -17.142 -10.469  13.420  1.00  0.00           C  
ATOM    377  HA  GLU    27     -17.663 -10.016  14.264  1.00  0.00           H  
ATOM    378  CB  GLU    27     -17.215  -9.640  12.153  1.00  0.00           C  
ATOM    379  HB2 GLU    27     -16.849 -10.273  11.345  1.00  0.00           H  
ATOM    380  HB3 GLU    27     -18.273  -9.445  11.978  1.00  0.00           H  
ATOM    381  CG  GLU    27     -16.473  -8.261  12.320  1.00  0.00           C  
ATOM    382  HG2 GLU    27     -16.550  -8.044  13.386  1.00  0.00           H  
ATOM    383  HG3 GLU    27     -15.413  -8.408  12.115  1.00  0.00           H  
ATOM    384  CD  GLU    27     -17.061  -7.053  11.558  1.00  0.00           C  
ATOM    385  OE1 GLU    27     -17.841  -7.283  10.645  1.00  0.00           O  
ATOM    386  OE2 GLU    27     -16.710  -5.887  11.845  1.00  0.00           O  
ATOM    387  C   GLU    27     -17.809 -11.811  13.241  1.00  0.00           C  
ATOM    388  O   GLU    27     -19.030 -11.960  13.375  1.00  0.00           O  
ATOM    389  N   ALA    28     -17.037 -12.807  12.807  1.00  0.00           N  
ATOM    390  H   ALA    28     -16.101 -12.514  12.565  1.00  0.00           H  
ATOM    391  CA  ALA    28     -17.510 -14.104  12.176  1.00  0.00           C  
ATOM    392  HA  ALA    28     -18.564 -13.863  12.036  1.00  0.00           H  
ATOM    393  CB  ALA    28     -17.082 -14.118  10.736  1.00  0.00           C  
ATOM    394  HB1 ALA    28     -17.755 -14.670  10.080  1.00  0.00           H  
ATOM    395  HB2 ALA    28     -16.904 -13.122  10.330  1.00  0.00           H  
ATOM    396  HB3 ALA    28     -16.139 -14.662  10.794  1.00  0.00           H  
ATOM    397  C   ALA    28     -17.250 -15.440  13.025  1.00  0.00           C  
ATOM    398  O   ALA    28     -16.292 -15.504  13.816  1.00  0.00           O  
ATOM    399  N   PRO    29     -18.084 -16.501  12.927  1.00  0.00           N  
ATOM    400  CD  PRO    29     -19.416 -16.414  12.353  1.00  0.00           C  
ATOM    401  HD2 PRO    29     -20.053 -16.012  13.140  1.00  0.00           H  
ATOM    402  HD3 PRO    29     -19.526 -15.866  11.417  1.00  0.00           H  
ATOM    403  CG  PRO    29     -19.809 -17.845  12.184  1.00  0.00           C  
ATOM    404  HG2 PRO    29     -19.305 -18.237  11.301  1.00  0.00           H  
ATOM    405  HG3 PRO    29     -20.875 -18.071  12.161  1.00  0.00           H  
ATOM    406  CB  PRO    29     -19.303 -18.512  13.429  1.00  0.00           C  
ATOM    407  HB2 PRO    29     -19.147 -19.561  13.174  1.00  0.00           H  
ATOM    408  HB3 PRO    29     -19.954 -18.374  14.292  1.00  0.00           H  
ATOM    409  CA  PRO    29     -17.982 -17.783  13.608  1.00  0.00           C  
ATOM    410  HA  PRO    29     -17.825 -17.650  14.679  1.00  0.00           H  
ATOM    411  C   PRO    29     -16.772 -18.558  12.946  1.00  0.00           C  
ATOM    412  O   PRO    29     -16.297 -18.363  11.844  1.00  0.00           O  
ATOM    413  N   GLY    30     -16.447 -19.675  13.633  1.00  0.00           N  
ATOM    414  H   GLY    30     -16.893 -19.837  14.525  1.00  0.00           H  
ATOM    415  CA  GLY    30     -15.173 -20.292  13.337  1.00  0.00           C  
ATOM    416  HA2 GLY    30     -14.471 -19.503  13.070  1.00  0.00           H  
ATOM    417  HA3 GLY    30     -14.835 -20.774  14.254  1.00  0.00           H  
ATOM    418  C   GLY    30     -15.079 -21.237  12.084  1.00  0.00           C  
ATOM    419  O   GLY    30     -14.939 -22.457  12.178  1.00  0.00           O  
ATOM    420  N   ALA    31     -15.134 -20.642  10.900  1.00  0.00           N  
ATOM    421  H   ALA    31     -15.447 -19.682  10.913  1.00  0.00           H  
ATOM    422  CA  ALA    31     -14.536 -21.236   9.698  1.00  0.00           C  
ATOM    423  HA  ALA    31     -14.816 -22.271   9.501  1.00  0.00           H  
ATOM    424  CB  ALA    31     -15.140 -20.444   8.511  1.00  0.00           C  
ATOM    425  HB1 ALA    31     -14.497 -19.653   8.127  1.00  0.00           H  
ATOM    426  HB2 ALA    31     -15.264 -21.057   7.618  1.00  0.00           H  
ATOM    427  HB3 ALA    31     -16.076 -19.936   8.743  1.00  0.00           H  
ATOM    428  C   ALA    31     -13.063 -21.160   9.590  1.00  0.00           C  
ATOM    429  O   ALA    31     -12.366 -20.435  10.331  1.00  0.00           O  
ATOM    430  N   THR    32     -12.496 -22.095   8.771  1.00  0.00           N  
ATOM    431  H   THR    32     -13.083 -22.686   8.200  1.00  0.00           H  
ATOM    432  CA  THR    32     -11.013 -22.077   8.543  1.00  0.00           C  
ATOM    433  HA  THR    32     -10.518 -21.912   9.500  1.00  0.00           H  
ATOM    434  CB  THR    32     -10.505 -23.469   8.063  1.00  0.00           C  
ATOM    435  HB  THR    32      -9.518 -23.381   7.609  1.00  0.00           H  
ATOM    436  CG2 THR    32     -10.465 -24.319   9.309  1.00  0.00           C  
ATOM    437 HG21 THR    32     -10.178 -25.338   9.050  1.00  0.00           H  
ATOM    438 HG22 THR    32     -11.451 -24.436   9.759  1.00  0.00           H  
ATOM    439 HG23 THR    32      -9.766 -23.934  10.052  1.00  0.00           H  
ATOM    440  OG1 THR    32     -11.359 -24.074   7.082  1.00  0.00           O  
ATOM    441  HG1 THR    32     -12.101 -24.405   7.594  1.00  0.00           H  
ATOM    442  C   THR    32     -10.481 -20.966   7.683  1.00  0.00           C  
ATOM    443  O   THR    32     -11.148 -20.590   6.763  1.00  0.00           O  
ATOM    444  N   ILE    33      -9.223 -20.630   7.895  1.00  0.00           N  
ATOM    445  H   ILE    33      -8.556 -21.096   8.494  1.00  0.00           H  
ATOM    446  CA  ILE    33      -8.590 -19.594   7.105  1.00  0.00           C  
ATOM    447  HA  ILE    33      -8.964 -19.640   6.082  1.00  0.00           H  
ATOM    448  CB  ILE    33      -8.598 -18.159   7.737  1.00  0.00           C  
ATOM    449  HB  ILE    33      -7.939 -18.200   8.605  1.00  0.00           H  
ATOM    450  CG2 ILE    33      -7.708 -17.192   6.993  1.00  0.00           C  
ATOM    451 HG21 ILE    33      -6.660 -17.477   7.086  1.00  0.00           H  
ATOM    452 HG22 ILE    33      -8.113 -17.188   5.981  1.00  0.00           H  
ATOM    453 HG23 ILE    33      -7.885 -16.164   7.307  1.00  0.00           H  
ATOM    454  CG1 ILE    33      -9.915 -17.666   8.157  1.00  0.00           C  
ATOM    455 HG12 ILE    33     -10.337 -17.070   7.348  1.00  0.00           H  
ATOM    456 HG13 ILE    33     -10.657 -18.409   8.447  1.00  0.00           H  
ATOM    457  CD1 ILE    33      -9.774 -16.728   9.439  1.00  0.00           C  
ATOM    458 HD11 ILE    33     -10.783 -16.419   9.713  1.00  0.00           H  
ATOM    459 HD12 ILE    33      -9.190 -17.201  10.228  1.00  0.00           H  
ATOM    460 HD13 ILE    33      -9.371 -15.750   9.175  1.00  0.00           H  
ATOM    461  C   ILE    33      -7.145 -20.170   6.883  1.00  0.00           C  
ATOM    462  O   ILE    33      -6.510 -20.487   7.872  1.00  0.00           O  
ATOM    463  N   ALA    34      -6.594 -20.237   5.669  1.00  0.00           N  
ATOM    464  H   ALA    34      -7.205 -19.958   4.914  1.00  0.00           H  
ATOM    465  CA  ALA    34      -5.163 -20.371   5.344  1.00  0.00           C  
ATOM    466  HA  ALA    34      -4.451 -20.329   6.167  1.00  0.00           H  
ATOM    467  CB  ALA    34      -4.889 -21.743   4.723  1.00  0.00           C  
ATOM    468  HB1 ALA    34      -3.807 -21.718   4.600  1.00  0.00           H  
ATOM    469  HB2 ALA    34      -5.014 -22.580   5.410  1.00  0.00           H  
ATOM    470  HB3 ALA    34      -5.503 -21.743   3.822  1.00  0.00           H  
ATOM    471  C   ALA    34      -4.671 -19.170   4.504  1.00  0.00           C  
ATOM    472  O   ALA    34      -5.304 -18.924   3.465  1.00  0.00           O  
ATOM    473  N   MET    35      -3.521 -18.638   4.858  1.00  0.00           N  
ATOM    474  H   MET    35      -2.940 -18.932   5.630  1.00  0.00           H  
ATOM    475  CA  MET    35      -2.954 -17.428   4.129  1.00  0.00           C  
ATOM    476  HA  MET    35      -3.666 -17.198   3.337  1.00  0.00           H  
ATOM    477  CB  MET    35      -2.975 -16.195   5.104  1.00  0.00           C  
ATOM    478  HB2 MET    35      -3.972 -15.753   5.111  1.00  0.00           H  
ATOM    479  HB3 MET    35      -2.681 -16.494   6.110  1.00  0.00           H  
ATOM    480  CG  MET    35      -2.179 -14.971   4.545  1.00  0.00           C  
ATOM    481  HG2 MET    35      -2.620 -14.573   3.632  1.00  0.00           H  
ATOM    482  HG3 MET    35      -1.193 -15.160   4.121  1.00  0.00           H  
ATOM    483  SD  MET    35      -2.012 -13.624   5.732  1.00  0.00           S  
ATOM    484  CE  MET    35      -3.451 -12.557   5.428  1.00  0.00           C  
ATOM    485  HE1 MET    35      -4.341 -13.087   5.767  1.00  0.00           H  
ATOM    486  HE2 MET    35      -3.616 -12.428   4.358  1.00  0.00           H  
ATOM    487  HE3 MET    35      -3.410 -11.604   5.956  1.00  0.00           H  
ATOM    488  C   MET    35      -1.588 -17.834   3.640  1.00  0.00           C  
ATOM    489  O   MET    35      -0.754 -18.428   4.307  1.00  0.00           O  
ATOM    490  N   PHE    36      -1.329 -17.389   2.400  1.00  0.00           N  
ATOM    491  H   PHE    36      -2.084 -16.873   1.973  1.00  0.00           H  
ATOM    492  CA  PHE    36      -0.235 -17.853   1.547  1.00  0.00           C  
ATOM    493  HA  PHE    36       0.476 -18.463   2.104  1.00  0.00           H  
ATOM    494  CB  PHE    36      -0.709 -18.700   0.413  1.00  0.00           C  
ATOM    495  HB2 PHE    36       0.100 -18.929  -0.281  1.00  0.00           H  
ATOM    496  HB3 PHE    36      -1.512 -18.172  -0.100  1.00  0.00           H  
ATOM    497  CG  PHE    36      -1.362 -20.019   0.796  1.00  0.00           C  
ATOM    498  CD1 PHE    36      -0.610 -21.130   1.076  1.00  0.00           C  
ATOM    499  HD1 PHE    36       0.452 -21.108   0.877  1.00  0.00           H  
ATOM    500  CE1 PHE    36      -1.200 -22.333   1.492  1.00  0.00           C  
ATOM    501  HE1 PHE    36      -0.553 -23.171   1.706  1.00  0.00           H  
ATOM    502  CZ  PHE    36      -2.638 -22.431   1.493  1.00  0.00           C  
ATOM    503  HZ  PHE    36      -3.117 -23.358   1.774  1.00  0.00           H  
ATOM    504  CE2 PHE    36      -3.420 -21.343   1.142  1.00  0.00           C  
ATOM    505  HE2 PHE    36      -4.483 -21.419   1.318  1.00  0.00           H  
ATOM    506  CD2 PHE    36      -2.806 -20.099   0.819  1.00  0.00           C  
ATOM    507  HD2 PHE    36      -3.364 -19.175   0.791  1.00  0.00           H  
ATOM    508  C   PHE    36       0.493 -16.694   0.894  1.00  0.00           C  
ATOM    509  O   PHE    36       0.016 -15.819   0.221  1.00  0.00           O  
ATOM    510  N   GLU    37       1.796 -16.519   1.135  1.00  0.00           N  
ATOM    511  H   GLU    37       2.260 -17.172   1.750  1.00  0.00           H  
ATOM    512  CA  GLU    37       2.655 -15.359   0.868  1.00  0.00           C  
ATOM    513  HA  GLU    37       2.231 -14.600   0.210  1.00  0.00           H  
ATOM    514  CB  GLU    37       2.794 -14.599   2.172  1.00  0.00           C  
ATOM    515  HB2 GLU    37       3.019 -15.382   2.896  1.00  0.00           H  
ATOM    516  HB3 GLU    37       1.822 -14.213   2.479  1.00  0.00           H  
ATOM    517  CG  GLU    37       3.866 -13.510   2.182  1.00  0.00           C  
ATOM    518  HG2 GLU    37       4.009 -13.128   3.193  1.00  0.00           H  
ATOM    519  HG3 GLU    37       4.805 -14.010   1.943  1.00  0.00           H  
ATOM    520  CD  GLU    37       3.659 -12.363   1.185  1.00  0.00           C  
ATOM    521  OE1 GLU    37       2.866 -11.436   1.483  1.00  0.00           O  
ATOM    522  OE2 GLU    37       4.408 -12.256   0.190  1.00  0.00           O  
ATOM    523  C   GLU    37       4.130 -15.699   0.330  1.00  0.00           C  
ATOM    524  O   GLU    37       4.746 -16.606   0.861  1.00  0.00           O  
ATOM    525  N   VAL    38       4.613 -15.002  -0.717  1.00  0.00           N  
ATOM    526  H   VAL    38       4.195 -14.101  -0.899  1.00  0.00           H  
ATOM    527  CA  VAL    38       5.908 -15.296  -1.288  1.00  0.00           C  
ATOM    528  HA  VAL    38       6.097 -16.367  -1.366  1.00  0.00           H  
ATOM    529  CB  VAL    38       5.974 -14.715  -2.804  1.00  0.00           C  
ATOM    530  HB  VAL    38       5.069 -15.090  -3.281  1.00  0.00           H  
ATOM    531  CG1 VAL    38       6.015 -13.142  -2.957  1.00  0.00           C  
ATOM    532 HG11 VAL    38       5.052 -12.721  -2.669  1.00  0.00           H  
ATOM    533 HG12 VAL    38       6.813 -12.746  -2.329  1.00  0.00           H  
ATOM    534 HG13 VAL    38       6.241 -12.852  -3.983  1.00  0.00           H  
ATOM    535  CG2 VAL    38       7.171 -15.358  -3.490  1.00  0.00           C  
ATOM    536 HG21 VAL    38       7.024 -16.437  -3.460  1.00  0.00           H  
ATOM    537 HG22 VAL    38       8.130 -14.989  -3.124  1.00  0.00           H  
ATOM    538 HG23 VAL    38       7.202 -15.035  -4.531  1.00  0.00           H  
ATOM    539  C   VAL    38       7.094 -14.764  -0.522  1.00  0.00           C  
ATOM    540  O   VAL    38       8.232 -15.217  -0.669  1.00  0.00           O  
ATOM    541  N   GLY    39       6.960 -13.811   0.382  1.00  0.00           N  
ATOM    542  H   GLY    39       6.027 -13.456   0.534  1.00  0.00           H  
ATOM    543  CA  GLY    39       7.990 -13.309   1.256  1.00  0.00           C  
ATOM    544  HA2 GLY    39       8.832 -13.030   0.623  1.00  0.00           H  
ATOM    545  HA3 GLY    39       7.501 -12.495   1.791  1.00  0.00           H  
ATOM    546  C   GLY    39       8.545 -14.288   2.252  1.00  0.00           C  
ATOM    547  O   GLY    39       7.894 -15.255   2.644  1.00  0.00           O  
ATOM    548  N   PRO    40       9.816 -14.144   2.568  1.00  0.00           N  
ATOM    549  CD  PRO    40      10.829 -13.378   1.885  1.00  0.00           C  
ATOM    550  HD2 PRO    40      10.559 -12.325   1.802  1.00  0.00           H  
ATOM    551  HD3 PRO    40      11.029 -13.858   0.927  1.00  0.00           H  
ATOM    552  CG  PRO    40      12.066 -13.387   2.739  1.00  0.00           C  
ATOM    553  HG2 PRO    40      12.200 -12.487   3.339  1.00  0.00           H  
ATOM    554  HG3 PRO    40      12.937 -13.431   2.085  1.00  0.00           H  
ATOM    555  CB  PRO    40      11.918 -14.619   3.663  1.00  0.00           C  
ATOM    556  HB2 PRO    40      12.429 -14.545   4.622  1.00  0.00           H  
ATOM    557  HB3 PRO    40      12.256 -15.467   3.068  1.00  0.00           H  
ATOM    558  CA  PRO    40      10.399 -14.758   3.807  1.00  0.00           C  
ATOM    559  HA  PRO    40      10.209 -15.831   3.815  1.00  0.00           H  
ATOM    560  C   PRO    40       9.783 -13.938   4.974  1.00  0.00           C  
ATOM    561  O   PRO    40       9.610 -12.727   4.922  1.00  0.00           O  
ATOM    562  N   THR    41       9.493 -14.683   6.047  1.00  0.00           N  
ATOM    563  H   THR    41       9.607 -15.685   5.985  1.00  0.00           H  
ATOM    564  CA  THR    41       9.287 -14.112   7.421  1.00  0.00           C  
ATOM    565  HA  THR    41       8.678 -13.224   7.258  1.00  0.00           H  
ATOM    566  CB  THR    41       8.675 -15.069   8.502  1.00  0.00           C  
ATOM    567  HB  THR    41       9.290 -15.910   8.820  1.00  0.00           H  
ATOM    568  CG2 THR    41       8.359 -14.335   9.779  1.00  0.00           C  
ATOM    569 HG21 THR    41       9.229 -14.279  10.433  1.00  0.00           H  
ATOM    570 HG22 THR    41       7.627 -14.882  10.374  1.00  0.00           H  
ATOM    571 HG23 THR    41       7.843 -13.396   9.579  1.00  0.00           H  
ATOM    572  OG1 THR    41       7.351 -15.478   8.091  1.00  0.00           O  
ATOM    573  HG1 THR    41       7.466 -16.216   7.487  1.00  0.00           H  
ATOM    574  C   THR    41      10.593 -13.625   8.012  1.00  0.00           C  
ATOM    575  O   THR    41      11.273 -14.352   8.739  1.00  0.00           O  
ATOM    576  N   VAL    42      10.930 -12.370   7.647  1.00  0.00           N  
ATOM    577  H   VAL    42      10.303 -11.871   7.033  1.00  0.00           H  
ATOM    578  CA  VAL    42      12.030 -11.650   8.320  1.00  0.00           C  
ATOM    579  HA  VAL    42      12.691 -12.415   8.727  1.00  0.00           H  
ATOM    580  CB  VAL    42      12.790 -10.721   7.325  1.00  0.00           C  
ATOM    581  HB  VAL    42      12.269  -9.765   7.275  1.00  0.00           H  
ATOM    582  CG1 VAL    42      14.232 -10.323   7.771  1.00  0.00           C  
ATOM    583 HG11 VAL    42      14.830  -9.913   6.957  1.00  0.00           H  
ATOM    584 HG12 VAL    42      14.247  -9.591   8.578  1.00  0.00           H  
ATOM    585 HG13 VAL    42      14.872 -11.112   8.166  1.00  0.00           H  
ATOM    586  CG2 VAL    42      13.048 -11.199   5.875  1.00  0.00           C  
ATOM    587 HG21 VAL    42      12.098 -11.223   5.341  1.00  0.00           H  
ATOM    588 HG22 VAL    42      13.507 -12.182   5.770  1.00  0.00           H  
ATOM    589 HG23 VAL    42      13.539 -10.429   5.280  1.00  0.00           H  
ATOM    590  C   VAL    42      11.530 -10.726   9.485  1.00  0.00           C  
ATOM    591  O   VAL    42      12.307 -10.363  10.342  1.00  0.00           O  
ATOM    592  N   SER    43      10.227 -10.403   9.366  1.00  0.00           N  
ATOM    593  H   SER    43       9.725 -10.910   8.652  1.00  0.00           H  
ATOM    594  CA  SER    43       9.479  -9.613  10.328  1.00  0.00           C  
ATOM    595  HA  SER    43      10.079  -8.746  10.603  1.00  0.00           H  
ATOM    596  CB  SER    43       8.181  -9.189   9.709  1.00  0.00           C  
ATOM    597  HB2 SER    43       7.583  -8.567  10.376  1.00  0.00           H  
ATOM    598  HB3 SER    43       8.487  -8.484   8.936  1.00  0.00           H  
ATOM    599  OG  SER    43       7.401 -10.180   9.090  1.00  0.00           O  
ATOM    600  HG  SER    43       7.311  -9.854   8.192  1.00  0.00           H  
ATOM    601  C   SER    43       9.239 -10.345  11.670  1.00  0.00           C  
ATOM    602  O   SER    43       8.984 -11.557  11.698  1.00  0.00           O  
ATOM    603  N   ASN    44       9.385  -9.619  12.787  1.00  0.00           N  
ATOM    604  H   ASN    44       9.457  -8.617  12.690  1.00  0.00           H  
ATOM    605  CA  ASN    44       9.241 -10.219  14.117  1.00  0.00           C  
ATOM    606  HA  ASN    44       8.863 -11.241  14.106  1.00  0.00           H  
ATOM    607  CB  ASN    44      10.705 -10.241  14.677  1.00  0.00           C  
ATOM    608  HB2 ASN    44      11.419 -10.654  13.965  1.00  0.00           H  
ATOM    609  HB3 ASN    44      11.093  -9.245  14.891  1.00  0.00           H  
ATOM    610  CG  ASN    44      10.647 -11.162  15.863  1.00  0.00           C  
ATOM    611  OD1 ASN    44       9.634 -11.401  16.497  1.00  0.00           O  
ATOM    612  ND2 ASN    44      11.683 -11.916  16.115  1.00  0.00           N  
ATOM    613 HD21 ASN    44      12.572 -11.580  15.774  1.00  0.00           H  
ATOM    614 HD22 ASN    44      11.642 -12.499  16.939  1.00  0.00           H  
ATOM    615  C   ASN    44       8.392  -9.280  15.039  1.00  0.00           C  
ATOM    616  O   ASN    44       8.719  -8.143  15.452  1.00  0.00           O  
ATOM    617  N   PRO    45       7.095  -9.639  15.312  1.00  0.00           N  
ATOM    618  CD  PRO    45       6.398  -9.002  16.349  1.00  0.00           C  
ATOM    619  HD2 PRO    45       6.986  -9.367  17.191  1.00  0.00           H  
ATOM    620  HD3 PRO    45       6.503  -7.931  16.170  1.00  0.00           H  
ATOM    621  CG  PRO    45       5.018  -9.571  16.357  1.00  0.00           C  
ATOM    622  HG2 PRO    45       4.393  -8.942  15.723  1.00  0.00           H  
ATOM    623  HG3 PRO    45       4.600  -9.665  17.359  1.00  0.00           H  
ATOM    624  CB  PRO    45       5.155 -10.984  15.761  1.00  0.00           C  
ATOM    625  HB2 PRO    45       4.325 -11.360  15.163  1.00  0.00           H  
ATOM    626  HB3 PRO    45       5.311 -11.768  16.503  1.00  0.00           H  
ATOM    627  CA  PRO    45       6.456 -10.924  14.928  1.00  0.00           C  
ATOM    628  HA  PRO    45       7.182 -11.671  15.251  1.00  0.00           H  
ATOM    629  C   PRO    45       6.271 -11.116  13.414  1.00  0.00           C  
ATOM    630  O   PRO    45       6.196 -10.132  12.678  1.00  0.00           O  
ATOM    631  N   PRO    46       5.915 -12.337  12.971  1.00  0.00           N  
ATOM    632  CD  PRO    46       5.913 -13.500  13.702  1.00  0.00           C  
ATOM    633  HD2 PRO    46       6.760 -13.737  14.346  1.00  0.00           H  
ATOM    634  HD3 PRO    46       5.022 -13.565  14.327  1.00  0.00           H  
ATOM    635  CG  PRO    46       5.788 -14.677  12.676  1.00  0.00           C  
ATOM    636  HG2 PRO    46       6.767 -15.101  12.452  1.00  0.00           H  
ATOM    637  HG3 PRO    46       5.111 -15.418  13.101  1.00  0.00           H  
ATOM    638  CB  PRO    46       5.045 -14.046  11.576  1.00  0.00           C  
ATOM    639  HB2 PRO    46       3.974 -14.175  11.735  1.00  0.00           H  
ATOM    640  HB3 PRO    46       5.390 -14.486  10.640  1.00  0.00           H  
ATOM    641  CA  PRO    46       5.486 -12.612  11.577  1.00  0.00           C  
ATOM    642  HA  PRO    46       6.398 -12.513  10.989  1.00  0.00           H  
ATOM    643  C   PRO    46       4.513 -11.633  10.911  1.00  0.00           C  
ATOM    644  O   PRO    46       3.294 -11.740  11.162  1.00  0.00           O  
ATOM    645  N   GLY    47       4.855 -10.978   9.825  1.00  0.00           N  
ATOM    646  H   GLY    47       5.842 -10.811   9.691  1.00  0.00           H  
ATOM    647  CA  GLY    47       3.934  -9.986   9.231  1.00  0.00           C  
ATOM    648  HA2 GLY    47       2.905 -10.314   9.079  1.00  0.00           H  
ATOM    649  HA3 GLY    47       4.263  -9.738   8.222  1.00  0.00           H  
ATOM    650  C   GLY    47       3.802  -8.579   9.889  1.00  0.00           C  
ATOM    651  O   GLY    47       3.066  -7.728   9.363  1.00  0.00           O  
ATOM    652  N   ALA    48       4.528  -8.311  11.004  1.00  0.00           N  
ATOM    653  H   ALA    48       5.117  -9.011  11.432  1.00  0.00           H  
ATOM    654  CA  ALA    48       4.570  -7.044  11.644  1.00  0.00           C  
ATOM    655  HA  ALA    48       3.547  -6.747  11.876  1.00  0.00           H  
ATOM    656  CB  ALA    48       5.231  -7.152  13.047  1.00  0.00           C  
ATOM    657  HB1 ALA    48       5.171  -6.242  13.643  1.00  0.00           H  
ATOM    658  HB2 ALA    48       6.257  -7.506  12.941  1.00  0.00           H  
ATOM    659  HB3 ALA    48       4.652  -7.927  13.550  1.00  0.00           H  
ATOM    660  C   ALA    48       5.139  -6.004  10.710  1.00  0.00           C  
ATOM    661  O   ALA    48       5.990  -6.271   9.790  1.00  0.00           O  
ATOM    662  N   HID    49       4.767  -4.750  11.057  1.00  0.00           N  
ATOM    663  H   HID    49       4.110  -4.570  11.803  1.00  0.00           H  
ATOM    664  CA  HID    49       5.630  -3.651  10.629  1.00  0.00           C  
ATOM    665  HA  HID    49       5.813  -3.924   9.590  1.00  0.00           H  
ATOM    666  CB  HID    49       4.990  -2.330  11.002  1.00  0.00           C  
ATOM    667  HB2 HID    49       3.911  -2.426  10.886  1.00  0.00           H  
ATOM    668  HB3 HID    49       5.104  -2.153  12.072  1.00  0.00           H  
ATOM    669  CG  HID    49       5.642  -1.076  10.441  1.00  0.00           C  
ATOM    670  ND1 HID    49       6.031  -0.914   9.137  1.00  0.00           N  
ATOM    671  HD1 HID    49       5.773  -1.476   8.339  1.00  0.00           H  
ATOM    672  CE1 HID    49       6.855   0.132   9.040  1.00  0.00           C  
ATOM    673  HE1 HID    49       7.480   0.276   8.170  1.00  0.00           H  
ATOM    674  NE2 HID    49       7.075   0.686  10.272  1.00  0.00           N  
ATOM    675  CD2 HID    49       6.313  -0.114  11.216  1.00  0.00           C  
ATOM    676  HD2 HID    49       6.183   0.040  12.277  1.00  0.00           H  
ATOM    677  C   HID    49       6.983  -3.665  11.239  1.00  0.00           C  
ATOM    678  O   HID    49       7.207  -4.028  12.379  1.00  0.00           O  
ATOM    679  N   VAL    50       7.908  -3.104  10.542  1.00  0.00           N  
ATOM    680  H   VAL    50       7.663  -2.808   9.608  1.00  0.00           H  
ATOM    681  CA  VAL    50       9.375  -3.268  10.935  1.00  0.00           C  
ATOM    682  HA  VAL    50       9.647  -4.303  11.138  1.00  0.00           H  
ATOM    683  CB  VAL    50      10.339  -2.942   9.761  1.00  0.00           C  
ATOM    684  HB  VAL    50       9.939  -3.467   8.894  1.00  0.00           H  
ATOM    685  CG1 VAL    50      10.319  -1.400   9.519  1.00  0.00           C  
ATOM    686 HG11 VAL    50      10.648  -0.802  10.370  1.00  0.00           H  
ATOM    687 HG12 VAL    50       9.299  -1.047   9.367  1.00  0.00           H  
ATOM    688 HG13 VAL    50      10.943  -1.039   8.701  1.00  0.00           H  
ATOM    689  CG2 VAL    50      11.768  -3.510   9.910  1.00  0.00           C  
ATOM    690 HG21 VAL    50      11.750  -4.600   9.891  1.00  0.00           H  
ATOM    691 HG22 VAL    50      12.319  -3.077  10.745  1.00  0.00           H  
ATOM    692 HG23 VAL    50      12.190  -3.312   8.925  1.00  0.00           H  
ATOM    693  C   VAL    50       9.704  -2.492  12.196  1.00  0.00           C  
ATOM    694  O   VAL    50      10.449  -3.013  13.037  1.00  0.00           O  
ATOM    695  N   LYS    51       9.111  -1.264  12.437  1.00  0.00           N  
ATOM    696  H   LYS    51       8.439  -1.002  11.730  1.00  0.00           H  
ATOM    697  CA  LYS    51       9.409  -0.554  13.677  1.00  0.00           C  
ATOM    698  HA  LYS    51      10.498  -0.508  13.644  1.00  0.00           H  
ATOM    699  CB  LYS    51       9.034   0.913  13.413  1.00  0.00           C  
ATOM    700  HB2 LYS    51       8.004   0.836  13.064  1.00  0.00           H  
ATOM    701  HB3 LYS    51       9.105   1.544  14.299  1.00  0.00           H  
ATOM    702  CG  LYS    51       9.910   1.596  12.315  1.00  0.00           C  
ATOM    703  HG2 LYS    51       9.939   0.902  11.475  1.00  0.00           H  
ATOM    704  HG3 LYS    51      10.915   1.742  12.710  1.00  0.00           H  
ATOM    705  CD  LYS    51       9.237   2.949  11.867  1.00  0.00           C  
ATOM    706  HD2 LYS    51       8.152   2.870  11.797  1.00  0.00           H  
ATOM    707  HD3 LYS    51       9.759   3.213  10.947  1.00  0.00           H  
ATOM    708  CE  LYS    51       9.553   4.017  12.982  1.00  0.00           C  
ATOM    709  HE2 LYS    51       8.836   4.838  12.954  1.00  0.00           H  
ATOM    710  HE3 LYS    51       9.394   3.593  13.973  1.00  0.00           H  
ATOM    711  NZ  LYS    51      10.916   4.559  12.870  1.00  0.00           N  
ATOM    712  HZ1 LYS    51      11.626   3.967  13.278  1.00  0.00           H  
ATOM    713  HZ2 LYS    51      11.101   4.839  11.917  1.00  0.00           H  
ATOM    714  HZ3 LYS    51      10.940   5.405  13.420  1.00  0.00           H  
ATOM    715  C   LYS    51       8.887  -1.244  15.029  1.00  0.00           C  
ATOM    716  O   LYS    51       8.939  -0.574  16.056  1.00  0.00           O  
ATOM    717  N   ASN    52       8.167  -2.338  15.015  1.00  0.00           N  
ATOM    718  H   ASN    52       8.055  -2.772  14.109  1.00  0.00           H  
ATOM    719  CA  ASN    52       7.844  -3.113  16.222  1.00  0.00           C  
ATOM    720  HA  ASN    52       7.302  -2.475  16.919  1.00  0.00           H  
ATOM    721  CB  ASN    52       6.862  -4.260  15.874  1.00  0.00           C  
ATOM    722  HB2 ASN    52       6.132  -3.962  15.121  1.00  0.00           H  
ATOM    723  HB3 ASN    52       7.404  -5.019  15.310  1.00  0.00           H  
ATOM    724  CG  ASN    52       6.234  -4.912  17.120  1.00  0.00           C  
ATOM    725  OD1 ASN    52       5.066  -4.630  17.471  1.00  0.00           O  
ATOM    726  ND2 ASN    52       6.931  -5.758  17.774  1.00  0.00           N  
ATOM    727 HD21 ASN    52       7.899  -5.882  17.515  1.00  0.00           H  
ATOM    728 HD22 ASN    52       6.449  -6.261  18.505  1.00  0.00           H  
ATOM    729  C   ASN    52       9.085  -3.694  16.846  1.00  0.00           C  
ATOM    730  O   ASN    52       9.035  -3.981  18.044  1.00  0.00           O  
ATOM    731  N   ILE    53      10.135  -3.901  16.031  1.00  0.00           N  
ATOM    732  H   ILE    53      10.104  -3.502  15.104  1.00  0.00           H  
ATOM    733  CA  ILE    53      11.400  -4.476  16.362  1.00  0.00           C  
ATOM    734  HA  ILE    53      11.278  -5.295  17.071  1.00  0.00           H  
ATOM    735  CB  ILE    53      12.126  -5.022  15.138  1.00  0.00           C  
ATOM    736  HB  ILE    53      12.214  -4.219  14.406  1.00  0.00           H  
ATOM    737  CG2 ILE    53      13.549  -5.431  15.496  1.00  0.00           C  
ATOM    738 HG21 ILE    53      14.112  -5.800  14.639  1.00  0.00           H  
ATOM    739 HG22 ILE    53      14.215  -4.620  15.790  1.00  0.00           H  
ATOM    740 HG23 ILE    53      13.516  -6.152  16.312  1.00  0.00           H  
ATOM    741  CG1 ILE    53      11.291  -6.183  14.575  1.00  0.00           C  
ATOM    742 HG12 ILE    53      11.310  -7.068  15.211  1.00  0.00           H  
ATOM    743 HG13 ILE    53      10.252  -5.856  14.540  1.00  0.00           H  
ATOM    744  CD1 ILE    53      11.577  -6.502  13.081  1.00  0.00           C  
ATOM    745 HD11 ILE    53      10.906  -5.957  12.417  1.00  0.00           H  
ATOM    746 HD12 ILE    53      11.319  -7.560  13.049  1.00  0.00           H  
ATOM    747 HD13 ILE    53      12.654  -6.430  12.931  1.00  0.00           H  
ATOM    748  C   ILE    53      12.160  -3.398  17.209  1.00  0.00           C  
ATOM    749  O   ILE    53      12.284  -2.335  16.635  1.00  0.00           O  
ATOM    750  N   GLU    54      12.540  -3.718  18.421  1.00  0.00           N  
ATOM    751  H   GLU    54      12.123  -4.527  18.859  1.00  0.00           H  
ATOM    752  CA  GLU    54      13.350  -2.743  19.230  1.00  0.00           C  
ATOM    753  HA  GLU    54      12.873  -1.773  19.091  1.00  0.00           H  
ATOM    754  CB  GLU    54      13.262  -3.310  20.724  1.00  0.00           C  
ATOM    755  HB2 GLU    54      12.184  -3.393  20.862  1.00  0.00           H  
ATOM    756  HB3 GLU    54      13.717  -4.294  20.830  1.00  0.00           H  
ATOM    757  CG  GLU    54      13.882  -2.309  21.733  1.00  0.00           C  
ATOM    758  HG2 GLU    54      14.049  -2.806  22.689  1.00  0.00           H  
ATOM    759  HG3 GLU    54      14.903  -2.095  21.417  1.00  0.00           H  
ATOM    760  CD  GLU    54      13.106  -1.049  22.048  1.00  0.00           C  
ATOM    761  OE1 GLU    54      12.349  -0.535  21.177  1.00  0.00           O  
ATOM    762  OE2 GLU    54      13.158  -0.578  23.222  1.00  0.00           O  
ATOM    763  C   GLU    54      14.787  -2.634  18.703  1.00  0.00           C  
ATOM    764  O   GLU    54      15.369  -1.547  18.931  1.00  0.00           O  
ATOM    765  N   ASP    55      15.397  -3.623  18.088  1.00  0.00           N  
ATOM    766  H   ASP    55      14.969  -4.538  18.124  1.00  0.00           H  
ATOM    767  CA  ASP    55      16.678  -3.638  17.492  1.00  0.00           C  
ATOM    768  HA  ASP    55      17.354  -3.365  18.302  1.00  0.00           H  
ATOM    769  CB  ASP    55      17.041  -5.099  17.100  1.00  0.00           C  
ATOM    770  HB2 ASP    55      16.307  -5.470  16.385  1.00  0.00           H  
ATOM    771  HB3 ASP    55      17.017  -5.659  18.034  1.00  0.00           H  
ATOM    772  CG  ASP    55      18.491  -5.194  16.595  1.00  0.00           C  
ATOM    773  OD1 ASP    55      19.344  -4.342  16.939  1.00  0.00           O  
ATOM    774  OD2 ASP    55      18.847  -6.182  15.998  1.00  0.00           O  
ATOM    775  C   ASP    55      16.879  -2.714  16.266  1.00  0.00           C  
ATOM    776  O   ASP    55      16.380  -3.093  15.175  1.00  0.00           O  
ATOM    777  N   PRO    56      17.735  -1.671  16.367  1.00  0.00           N  
ATOM    778  CD  PRO    56      18.365  -1.163  17.487  1.00  0.00           C  
ATOM    779  HD2 PRO    56      17.642  -0.534  18.007  1.00  0.00           H  
ATOM    780  HD3 PRO    56      18.654  -1.937  18.197  1.00  0.00           H  
ATOM    781  CG  PRO    56      19.528  -0.256  17.141  1.00  0.00           C  
ATOM    782  HG2 PRO    56      20.427  -0.868  17.066  1.00  0.00           H  
ATOM    783  HG3 PRO    56      19.531   0.619  17.790  1.00  0.00           H  
ATOM    784  CB  PRO    56      19.135   0.050  15.727  1.00  0.00           C  
ATOM    785  HB2 PRO    56      20.010   0.100  15.080  1.00  0.00           H  
ATOM    786  HB3 PRO    56      18.607   1.003  15.764  1.00  0.00           H  
ATOM    787  CA  PRO    56      18.187  -0.987  15.195  1.00  0.00           C  
ATOM    788  HA  PRO    56      17.366  -0.376  14.820  1.00  0.00           H  
ATOM    789  C   PRO    56      18.730  -1.791  14.088  1.00  0.00           C  
ATOM    790  O   PRO    56      18.393  -1.410  12.978  1.00  0.00           O  
ATOM    791  N   ASP    57      19.516  -2.807  14.361  1.00  0.00           N  
ATOM    792  H   ASP    57      19.771  -2.961  15.326  1.00  0.00           H  
ATOM    793  CA  ASP    57      20.042  -3.515  13.262  1.00  0.00           C  
ATOM    794  HA  ASP    57      20.455  -2.777  12.576  1.00  0.00           H  
ATOM    795  CB  ASP    57      21.225  -4.373  13.719  1.00  0.00           C  
ATOM    796  HB2 ASP    57      21.445  -4.909  12.796  1.00  0.00           H  
ATOM    797  HB3 ASP    57      20.873  -5.057  14.491  1.00  0.00           H  
ATOM    798  CG  ASP    57      22.408  -3.619  14.120  1.00  0.00           C  
ATOM    799  OD1 ASP    57      22.326  -2.541  14.752  1.00  0.00           O  
ATOM    800  OD2 ASP    57      23.507  -4.092  13.695  1.00  0.00           O  
ATOM    801  C   ASP    57      19.100  -4.415  12.447  1.00  0.00           C  
ATOM    802  O   ASP    57      18.911  -4.204  11.244  1.00  0.00           O  
ATOM    803  N   SER    58      18.306  -5.188  13.186  1.00  0.00           N  
ATOM    804  H   SER    58      18.519  -5.223  14.173  1.00  0.00           H  
ATOM    805  CA  SER    58      17.371  -6.054  12.468  1.00  0.00           C  
ATOM    806  HA  SER    58      17.959  -6.637  11.759  1.00  0.00           H  
ATOM    807  CB  SER    58      16.823  -7.086  13.526  1.00  0.00           C  
ATOM    808  HB2 SER    58      16.327  -6.599  14.365  1.00  0.00           H  
ATOM    809  HB3 SER    58      16.172  -7.767  12.976  1.00  0.00           H  
ATOM    810  OG  SER    58      17.945  -7.876  13.971  1.00  0.00           O  
ATOM    811  HG  SER    58      18.390  -7.473  14.720  1.00  0.00           H  
ATOM    812  C   SER    58      16.300  -5.281  11.759  1.00  0.00           C  
ATOM    813  O   SER    58      15.787  -5.745  10.742  1.00  0.00           O  
ATOM    814  N   ARG    59      15.991  -4.012  12.041  1.00  0.00           N  
ATOM    815  H   ARG    59      16.139  -3.704  12.992  1.00  0.00           H  
ATOM    816  CA  ARG    59      15.070  -3.135  11.253  1.00  0.00           C  
ATOM    817  HA  ARG    59      14.216  -3.733  10.935  1.00  0.00           H  
ATOM    818  CB  ARG    59      14.774  -1.888  12.071  1.00  0.00           C  
ATOM    819  HB2 ARG    59      15.750  -1.528  12.397  1.00  0.00           H  
ATOM    820  HB3 ARG    59      14.349  -0.983  11.636  1.00  0.00           H  
ATOM    821  CG  ARG    59      13.759  -2.036  13.228  1.00  0.00           C  
ATOM    822  HG2 ARG    59      14.152  -2.682  14.013  1.00  0.00           H  
ATOM    823  HG3 ARG    59      12.841  -2.477  12.840  1.00  0.00           H  
ATOM    824  CD  ARG    59      13.271  -0.672  13.792  1.00  0.00           C  
ATOM    825  HD2 ARG    59      12.734  -0.208  12.964  1.00  0.00           H  
ATOM    826  HD3 ARG    59      12.519  -0.847  14.560  1.00  0.00           H  
ATOM    827  NE  ARG    59      14.352   0.248  14.142  1.00  0.00           N  
ATOM    828  HE  ARG    59      14.661   0.893  13.428  1.00  0.00           H  
ATOM    829  CZ  ARG    59      14.649   0.527  15.368  1.00  0.00           C  
ATOM    830  NH1 ARG    59      14.457  -0.191  16.446  1.00  0.00           N  
ATOM    831 HH11 ARG    59      13.830  -0.981  16.404  1.00  0.00           H  
ATOM    832 HH12 ARG    59      15.163  -0.044  17.154  1.00  0.00           H  
ATOM    833  NH2 ARG    59      15.359   1.586  15.684  1.00  0.00           N  
ATOM    834 HH21 ARG    59      15.425   2.262  14.936  1.00  0.00           H  
ATOM    835 HH22 ARG    59      15.339   1.997  16.607  1.00  0.00           H  
ATOM    836  C   ARG    59      15.656  -2.727   9.886  1.00  0.00           C  
ATOM    837  O   ARG    59      14.957  -2.398   8.962  1.00  0.00           O  
ATOM    838  N   SER    60      16.994  -2.665   9.850  1.00  0.00           N  
ATOM    839  H   SER    60      17.560  -2.738  10.684  1.00  0.00           H  
ATOM    840  CA  SER    60      17.634  -2.232   8.625  1.00  0.00           C  
ATOM    841  HA  SER    60      16.979  -1.679   7.951  1.00  0.00           H  
ATOM    842  CB  SER    60      18.845  -1.364   9.024  1.00  0.00           C  
ATOM    843  HB2 SER    60      18.522  -0.411   9.442  1.00  0.00           H  
ATOM    844  HB3 SER    60      19.388  -1.958   9.759  1.00  0.00           H  
ATOM    845  OG  SER    60      19.636  -1.171   7.818  1.00  0.00           O  
ATOM    846  HG  SER    60      20.565  -1.189   8.058  1.00  0.00           H  
ATOM    847  C   SER    60      18.019  -3.536   7.882  1.00  0.00           C  
ATOM    848  O   SER    60      17.768  -3.570   6.676  1.00  0.00           O  
ATOM    849  N   LEU    61      18.363  -4.613   8.608  1.00  0.00           N  
ATOM    850  H   LEU    61      18.439  -4.417   9.596  1.00  0.00           H  
ATOM    851  CA  LEU    61      18.687  -5.881   7.978  1.00  0.00           C  
ATOM    852  HA  LEU    61      19.482  -5.757   7.242  1.00  0.00           H  
ATOM    853  CB  LEU    61      19.162  -6.946   9.045  1.00  0.00           C  
ATOM    854  HB2 LEU    61      18.439  -6.958   9.861  1.00  0.00           H  
ATOM    855  HB3 LEU    61      19.148  -7.973   8.681  1.00  0.00           H  
ATOM    856  CG  LEU    61      20.627  -6.707   9.513  1.00  0.00           C  
ATOM    857  HG  LEU    61      20.782  -5.702   9.905  1.00  0.00           H  
ATOM    858  CD1 LEU    61      20.829  -7.802  10.604  1.00  0.00           C  
ATOM    859 HD11 LEU    61      20.135  -7.655  11.432  1.00  0.00           H  
ATOM    860 HD12 LEU    61      21.826  -7.772  11.043  1.00  0.00           H  
ATOM    861 HD13 LEU    61      20.490  -8.788  10.285  1.00  0.00           H  
ATOM    862  CD2 LEU    61      21.676  -6.989   8.441  1.00  0.00           C  
ATOM    863 HD21 LEU    61      21.431  -7.980   8.058  1.00  0.00           H  
ATOM    864 HD22 LEU    61      21.708  -6.162   7.731  1.00  0.00           H  
ATOM    865 HD23 LEU    61      22.648  -6.973   8.934  1.00  0.00           H  
ATOM    866  C   LEU    61      17.424  -6.400   7.235  1.00  0.00           C  
ATOM    867  O   LEU    61      17.401  -6.733   6.029  1.00  0.00           O  
ATOM    868  N   ALA    62      16.315  -6.234   7.945  1.00  0.00           N  
ATOM    869  H   ALA    62      16.324  -5.918   8.904  1.00  0.00           H  
ATOM    870  CA  ALA    62      14.961  -6.404   7.387  1.00  0.00           C  
ATOM    871  HA  ALA    62      14.929  -7.388   6.919  1.00  0.00           H  
ATOM    872  CB  ALA    62      13.943  -6.386   8.443  1.00  0.00           C  
ATOM    873  HB1 ALA    62      13.796  -5.364   8.792  1.00  0.00           H  
ATOM    874  HB2 ALA    62      12.948  -6.546   8.028  1.00  0.00           H  
ATOM    875  HB3 ALA    62      14.218  -6.996   9.303  1.00  0.00           H  
ATOM    876  C   ALA    62      14.669  -5.513   6.158  1.00  0.00           C  
ATOM    877  O   ALA    62      13.997  -6.019   5.272  1.00  0.00           O  
ATOM    878  N   GLN    63      15.066  -4.198   5.984  1.00  0.00           N  
ATOM    879  H   GLN    63      15.648  -3.798   6.706  1.00  0.00           H  
ATOM    880  CA  GLN    63      14.884  -3.455   4.713  1.00  0.00           C  
ATOM    881  HA  GLN    63      13.852  -3.548   4.376  1.00  0.00           H  
ATOM    882  CB  GLN    63      15.253  -1.960   4.979  1.00  0.00           C  
ATOM    883  HB2 GLN    63      15.113  -1.305   4.119  1.00  0.00           H  
ATOM    884  HB3 GLN    63      16.304  -2.068   5.249  1.00  0.00           H  
ATOM    885  CG  GLN    63      14.505  -1.201   6.111  1.00  0.00           C  
ATOM    886  HG2 GLN    63      14.169  -2.007   6.763  1.00  0.00           H  
ATOM    887  HG3 GLN    63      15.195  -0.536   6.629  1.00  0.00           H  
ATOM    888  CD  GLN    63      13.345  -0.290   5.650  1.00  0.00           C  
ATOM    889  OE1 GLN    63      12.190  -0.777   5.515  1.00  0.00           O  
ATOM    890  NE2 GLN    63      13.515   0.980   5.437  1.00  0.00           N  
ATOM    891 HE21 GLN    63      14.391   1.431   5.660  1.00  0.00           H  
ATOM    892 HE22 GLN    63      12.679   1.505   5.219  1.00  0.00           H  
ATOM    893  C   GLN    63      15.825  -3.947   3.563  1.00  0.00           C  
ATOM    894  O   GLN    63      15.303  -4.140   2.504  1.00  0.00           O  
ATOM    895  N   ARG    64      17.117  -4.318   3.809  1.00  0.00           N  
ATOM    896  H   ARG    64      17.596  -4.149   4.682  1.00  0.00           H  
ATOM    897  CA  ARG    64      17.964  -4.975   2.763  1.00  0.00           C  
ATOM    898  HA  ARG    64      17.909  -4.395   1.842  1.00  0.00           H  
ATOM    899  CB  ARG    64      19.358  -5.149   3.375  1.00  0.00           C  
ATOM    900  HB2 ARG    64      19.203  -5.207   4.452  1.00  0.00           H  
ATOM    901  HB3 ARG    64      19.780  -6.109   3.078  1.00  0.00           H  
ATOM    902  CG  ARG    64      20.196  -3.899   3.057  1.00  0.00           C  
ATOM    903  HG2 ARG    64      21.271  -4.019   3.191  1.00  0.00           H  
ATOM    904  HG3 ARG    64      20.112  -3.713   1.986  1.00  0.00           H  
ATOM    905  CD  ARG    64      19.898  -2.657   3.930  1.00  0.00           C  
ATOM    906  HD2 ARG    64      20.854  -2.136   3.989  1.00  0.00           H  
ATOM    907  HD3 ARG    64      19.575  -2.898   4.943  1.00  0.00           H  
ATOM    908  NE  ARG    64      18.916  -1.804   3.214  1.00  0.00           N  
ATOM    909  HE  ARG    64      18.434  -2.053   2.362  1.00  0.00           H  
ATOM    910  CZ  ARG    64      18.660  -0.580   3.536  1.00  0.00           C  
ATOM    911  NH1 ARG    64      17.696   0.104   3.032  1.00  0.00           N  
ATOM    912 HH11 ARG    64      17.081  -0.233   2.305  1.00  0.00           H  
ATOM    913 HH12 ARG    64      17.362   0.921   3.524  1.00  0.00           H  
ATOM    914  NH2 ARG    64      19.265   0.033   4.483  1.00  0.00           N  
ATOM    915 HH21 ARG    64      20.031  -0.502   4.867  1.00  0.00           H  
ATOM    916 HH22 ARG    64      19.108   0.982   4.791  1.00  0.00           H  
ATOM    917  C   ARG    64      17.385  -6.302   2.300  1.00  0.00           C  
ATOM    918  O   ARG    64      17.310  -6.500   1.084  1.00  0.00           O  
ATOM    919  N   ALA    65      16.854  -7.101   3.232  1.00  0.00           N  
ATOM    920  H   ALA    65      16.790  -6.802   4.195  1.00  0.00           H  
ATOM    921  CA  ALA    65      16.350  -8.347   2.868  1.00  0.00           C  
ATOM    922  HA  ALA    65      17.056  -8.878   2.230  1.00  0.00           H  
ATOM    923  CB  ALA    65      16.259  -9.200   4.177  1.00  0.00           C  
ATOM    924  HB1 ALA    65      15.899 -10.200   3.935  1.00  0.00           H  
ATOM    925  HB2 ALA    65      15.716  -8.673   4.962  1.00  0.00           H  
ATOM    926  HB3 ALA    65      17.258  -9.397   4.567  1.00  0.00           H  
ATOM    927  C   ALA    65      14.956  -8.253   2.134  1.00  0.00           C  
ATOM    928  O   ALA    65      14.672  -9.159   1.397  1.00  0.00           O  
ATOM    929  N   SER    66      14.118  -7.230   2.265  1.00  0.00           N  
ATOM    930  H   SER    66      14.477  -6.406   2.727  1.00  0.00           H  
ATOM    931  CA  SER    66      13.053  -6.955   1.348  1.00  0.00           C  
ATOM    932  HA  SER    66      12.464  -7.791   0.971  1.00  0.00           H  
ATOM    933  CB  SER    66      12.150  -5.997   2.005  1.00  0.00           C  
ATOM    934  HB2 SER    66      12.706  -5.080   2.201  1.00  0.00           H  
ATOM    935  HB3 SER    66      11.803  -6.376   2.966  1.00  0.00           H  
ATOM    936  OG  SER    66      11.100  -5.826   1.127  1.00  0.00           O  
ATOM    937  HG  SER    66      11.093  -4.871   1.029  1.00  0.00           H  
ATOM    938  C   SER    66      13.553  -6.413  -0.040  1.00  0.00           C  
ATOM    939  O   SER    66      12.911  -6.746  -0.978  1.00  0.00           O  
ATOM    940  N   GLU    67      14.568  -5.542  -0.090  1.00  0.00           N  
ATOM    941  H   GLU    67      15.173  -5.307   0.684  1.00  0.00           H  
ATOM    942  CA  GLU    67      15.124  -4.953  -1.362  1.00  0.00           C  
ATOM    943  HA  GLU    67      14.263  -4.457  -1.810  1.00  0.00           H  
ATOM    944  CB  GLU    67      16.115  -3.782  -0.905  1.00  0.00           C  
ATOM    945  HB2 GLU    67      16.788  -3.423  -1.683  1.00  0.00           H  
ATOM    946  HB3 GLU    67      16.754  -4.304  -0.192  1.00  0.00           H  
ATOM    947  CG  GLU    67      15.496  -2.552  -0.408  1.00  0.00           C  
ATOM    948  HG2 GLU    67      15.141  -1.935  -1.233  1.00  0.00           H  
ATOM    949  HG3 GLU    67      14.599  -2.767   0.172  1.00  0.00           H  
ATOM    950  CD  GLU    67      16.419  -1.845   0.617  1.00  0.00           C  
ATOM    951  OE1 GLU    67      15.953  -0.887   1.282  1.00  0.00           O  
ATOM    952  OE2 GLU    67      17.603  -2.244   0.850  1.00  0.00           O  
ATOM    953  C   GLU    67      15.855  -5.898  -2.316  1.00  0.00           C  
ATOM    954  O   GLU    67      16.803  -5.551  -2.964  1.00  0.00           O  
ATOM    955  N   GLY    68      15.426  -7.160  -2.294  1.00  0.00           N  
ATOM    956  H   GLY    68      14.583  -7.339  -1.767  1.00  0.00           H  
ATOM    957  CA  GLY    68      15.626  -8.135  -3.335  1.00  0.00           C  
ATOM    958  HA2 GLY    68      15.217  -7.824  -4.297  1.00  0.00           H  
ATOM    959  HA3 GLY    68      16.685  -8.373  -3.439  1.00  0.00           H  
ATOM    960  C   GLY    68      14.813  -9.398  -3.098  1.00  0.00           C  
ATOM    961  O   GLY    68      14.283  -9.727  -1.991  1.00  0.00           O  
ATOM    962  N   PRO    69      14.728 -10.248  -4.141  1.00  0.00           N  
ATOM    963  CD  PRO    69      15.077 -10.072  -5.560  1.00  0.00           C  
ATOM    964  HD2 PRO    69      14.812  -9.079  -5.924  1.00  0.00           H  
ATOM    965  HD3 PRO    69      16.134 -10.265  -5.742  1.00  0.00           H  
ATOM    966  CG  PRO    69      14.286 -11.061  -6.404  1.00  0.00           C  
ATOM    967  HG2 PRO    69      14.871 -11.332  -7.284  1.00  0.00           H  
ATOM    968  HG3 PRO    69      13.298 -10.662  -6.633  1.00  0.00           H  
ATOM    969  CB  PRO    69      14.085 -12.245  -5.425  1.00  0.00           C  
ATOM    970  HB2 PRO    69      13.225 -12.844  -5.727  1.00  0.00           H  
ATOM    971  HB3 PRO    69      14.917 -12.947  -5.493  1.00  0.00           H  
ATOM    972  CA  PRO    69      14.003 -11.594  -4.035  1.00  0.00           C  
ATOM    973  HA  PRO    69      12.950 -11.476  -3.780  1.00  0.00           H  
ATOM    974  C   PRO    69      14.673 -12.512  -3.008  1.00  0.00           C  
ATOM    975  O   PRO    69      15.886 -12.562  -2.901  1.00  0.00           O  
ATOM    976  N   GLY    70      13.851 -13.321  -2.347  1.00  0.00           N  
ATOM    977  H   GLY    70      12.851 -13.201  -2.420  1.00  0.00           H  
ATOM    978  CA  GLY    70      14.314 -14.353  -1.493  1.00  0.00           C  
ATOM    979  HA2 GLY    70      14.890 -14.045  -0.620  1.00  0.00           H  
ATOM    980  HA3 GLY    70      13.423 -14.684  -0.960  1.00  0.00           H  
ATOM    981  C   GLY    70      14.996 -15.546  -2.157  1.00  0.00           C  
ATOM    982  O   GLY    70      15.104 -15.593  -3.387  1.00  0.00           O  
ATOM    983  N   ALA    71      15.425 -16.521  -1.411  1.00  0.00           N  
ATOM    984  H   ALA    71      15.268 -16.554  -0.414  1.00  0.00           H  
ATOM    985  CA  ALA    71      16.012 -17.715  -1.841  1.00  0.00           C  
ATOM    986  HA  ALA    71      16.497 -17.500  -2.793  1.00  0.00           H  
ATOM    987  CB  ALA    71      17.086 -18.156  -0.805  1.00  0.00           C  
ATOM    988  HB1 ALA    71      17.707 -17.281  -0.611  1.00  0.00           H  
ATOM    989  HB2 ALA    71      17.727 -18.942  -1.205  1.00  0.00           H  
ATOM    990  HB3 ALA    71      16.586 -18.445   0.119  1.00  0.00           H  
ATOM    991  C   ALA    71      14.878 -18.752  -2.051  1.00  0.00           C  
ATOM    992  O   ALA    71      13.889 -18.829  -1.259  1.00  0.00           O  
ATOM    993  N   GLY    72      15.160 -19.625  -2.982  1.00  0.00           N  
ATOM    994  H   GLY    72      15.859 -19.434  -3.686  1.00  0.00           H  
ATOM    995  CA  GLY    72      14.443 -20.928  -3.068  1.00  0.00           C  
ATOM    996  HA2 GLY    72      14.251 -21.391  -2.100  1.00  0.00           H  
ATOM    997  HA3 GLY    72      13.598 -20.736  -3.730  1.00  0.00           H  
ATOM    998  C   GLY    72      15.275 -22.017  -3.767  1.00  0.00           C  
ATOM    999  O   GLY    72      16.456 -21.839  -3.957  1.00  0.00           O  
ATOM   1000  N   ALA    73      14.591 -23.017  -4.266  1.00  0.00           N  
ATOM   1001  H   ALA    73      13.645 -23.112  -3.923  1.00  0.00           H  
ATOM   1002  CA  ALA    73      15.219 -24.169  -4.919  1.00  0.00           C  
ATOM   1003  HA  ALA    73      15.959 -24.600  -4.244  1.00  0.00           H  
ATOM   1004  CB  ALA    73      14.204 -25.288  -5.112  1.00  0.00           C  
ATOM   1005  HB1 ALA    73      13.433 -24.920  -5.788  1.00  0.00           H  
ATOM   1006  HB2 ALA    73      14.632 -26.215  -5.495  1.00  0.00           H  
ATOM   1007  HB3 ALA    73      13.822 -25.501  -4.114  1.00  0.00           H  
ATOM   1008  C   ALA    73      15.747 -23.810  -6.318  1.00  0.00           C  
ATOM   1009  O   ALA    73      15.508 -22.705  -6.794  1.00  0.00           O  
ATOM   1010  N   ALA    74      16.518 -24.732  -6.935  1.00  0.00           N  
ATOM   1011  H   ALA    74      16.740 -25.579  -6.431  1.00  0.00           H  
ATOM   1012  CA  ALA    74      17.004 -24.613  -8.254  1.00  0.00           C  
ATOM   1013  HA  ALA    74      17.317 -23.574  -8.352  1.00  0.00           H  
ATOM   1014  CB  ALA    74      18.094 -25.509  -8.627  1.00  0.00           C  
ATOM   1015  HB1 ALA    74      18.545 -25.203  -9.571  1.00  0.00           H  
ATOM   1016  HB2 ALA    74      18.894 -25.363  -7.902  1.00  0.00           H  
ATOM   1017  HB3 ALA    74      17.875 -26.576  -8.648  1.00  0.00           H  
ATOM   1018  C   ALA    74      15.856 -24.844  -9.324  1.00  0.00           C  
ATOM   1019  O   ALA    74      16.051 -25.545 -10.317  1.00  0.00           O  
ATOM   1020  N   THR    75      14.679 -24.236  -9.131  1.00  0.00           N  
ATOM   1021  H   THR    75      14.508 -23.667  -8.314  1.00  0.00           H  
ATOM   1022  CA  THR    75      13.554 -24.262 -10.087  1.00  0.00           C  
ATOM   1023  HA  THR    75      13.276 -25.315 -10.095  1.00  0.00           H  
ATOM   1024  CB  THR    75      12.359 -23.471  -9.549  1.00  0.00           C  
ATOM   1025  HB  THR    75      11.611 -23.600 -10.331  1.00  0.00           H  
ATOM   1026  CG2 THR    75      11.846 -24.037  -8.154  1.00  0.00           C  
ATOM   1027 HG21 THR    75      10.772 -23.848  -8.167  1.00  0.00           H  
ATOM   1028 HG22 THR    75      12.136 -25.085  -8.081  1.00  0.00           H  
ATOM   1029 HG23 THR    75      12.253 -23.481  -7.309  1.00  0.00           H  
ATOM   1030  OG1 THR    75      12.808 -22.148  -9.378  1.00  0.00           O  
ATOM   1031  HG1 THR    75      12.525 -21.761 -10.210  1.00  0.00           H  
ATOM   1032  C   THR    75      13.958 -23.686 -11.468  1.00  0.00           C  
ATOM   1033  O   THR    75      14.716 -22.718 -11.542  1.00  0.00           O  
ATOM   1034  N   VAL    76      13.339 -24.203 -12.552  1.00  0.00           N  
ATOM   1035  H   VAL    76      12.803 -25.050 -12.427  1.00  0.00           H  
ATOM   1036  CA  VAL    76      13.746 -23.861 -13.970  1.00  0.00           C  
ATOM   1037  HA  VAL    76      14.827 -23.968 -14.065  1.00  0.00           H  
ATOM   1038  CB  VAL    76      13.051 -24.754 -14.987  1.00  0.00           C  
ATOM   1039  HB  VAL    76      13.444 -25.730 -14.703  1.00  0.00           H  
ATOM   1040  CG1 VAL    76      11.453 -24.785 -15.007  1.00  0.00           C  
ATOM   1041 HG11 VAL    76      11.033 -23.878 -15.441  1.00  0.00           H  
ATOM   1042 HG12 VAL    76      11.097 -24.841 -13.978  1.00  0.00           H  
ATOM   1043 HG13 VAL    76      11.118 -25.639 -15.595  1.00  0.00           H  
ATOM   1044  CG2 VAL    76      13.545 -24.588 -16.465  1.00  0.00           C  
ATOM   1045 HG21 VAL    76      13.528 -25.551 -16.975  1.00  0.00           H  
ATOM   1046 HG22 VAL    76      13.011 -23.937 -17.156  1.00  0.00           H  
ATOM   1047 HG23 VAL    76      14.584 -24.279 -16.347  1.00  0.00           H  
ATOM   1048  C   VAL    76      13.540 -22.368 -14.373  1.00  0.00           C  
ATOM   1049  O   VAL    76      14.255 -21.972 -15.280  1.00  0.00           O  
ATOM   1050  N   ASN    77      12.582 -21.695 -13.764  1.00  0.00           N  
ATOM   1051  H   ASN    77      12.081 -22.124 -12.999  1.00  0.00           H  
ATOM   1052  CA  ASN    77      12.432 -20.221 -13.598  1.00  0.00           C  
ATOM   1053  HA  ASN    77      13.190 -19.706 -14.188  1.00  0.00           H  
ATOM   1054  CB  ASN    77      11.076 -19.706 -13.984  1.00  0.00           C  
ATOM   1055  HB2 ASN    77      10.407 -19.812 -13.130  1.00  0.00           H  
ATOM   1056  HB3 ASN    77      11.032 -18.637 -14.193  1.00  0.00           H  
ATOM   1057  CG  ASN    77      10.386 -20.517 -15.087  1.00  0.00           C  
ATOM   1058  OD1 ASN    77       9.297 -21.058 -15.054  1.00  0.00           O  
ATOM   1059  ND2 ASN    77      10.957 -20.543 -16.228  1.00  0.00           N  
ATOM   1060 HD21 ASN    77      11.744 -19.942 -16.428  1.00  0.00           H  
ATOM   1061 HD22 ASN    77      10.487 -21.134 -16.899  1.00  0.00           H  
ATOM   1062  C   ASN    77      12.750 -19.881 -12.127  1.00  0.00           C  
ATOM   1063  O   ASN    77      12.188 -20.657 -11.336  1.00  0.00           O  
ATOM   1064  N   SER    78      13.680 -19.007 -11.713  1.00  0.00           N  
ATOM   1065  H   SER    78      14.012 -18.376 -12.428  1.00  0.00           H  
ATOM   1066  CA  SER    78      13.964 -18.654 -10.303  1.00  0.00           C  
ATOM   1067  HA  SER    78      13.085 -18.909  -9.712  1.00  0.00           H  
ATOM   1068  CB  SER    78      15.208 -19.401  -9.900  1.00  0.00           C  
ATOM   1069  HB2 SER    78      15.987 -19.138 -10.615  1.00  0.00           H  
ATOM   1070  HB3 SER    78      14.882 -20.441  -9.909  1.00  0.00           H  
ATOM   1071  OG  SER    78      15.589 -19.099  -8.560  1.00  0.00           O  
ATOM   1072  HG  SER    78      15.055 -19.636  -7.970  1.00  0.00           H  
ATOM   1073  C   SER    78      14.218 -17.147 -10.240  1.00  0.00           C  
ATOM   1074  O   SER    78      14.887 -16.639 -11.112  1.00  0.00           O  
ATOM   1075  N   PRO    79      13.935 -16.440  -9.153  1.00  0.00           N  
ATOM   1076  CD  PRO    79      12.842 -16.830  -8.302  1.00  0.00           C  
ATOM   1077  HD2 PRO    79      12.056 -17.164  -8.978  1.00  0.00           H  
ATOM   1078  HD3 PRO    79      13.141 -17.504  -7.499  1.00  0.00           H  
ATOM   1079  CG  PRO    79      12.309 -15.514  -7.685  1.00  0.00           C  
ATOM   1080  HG2 PRO    79      11.875 -15.707  -6.703  1.00  0.00           H  
ATOM   1081  HG3 PRO    79      11.566 -15.117  -8.376  1.00  0.00           H  
ATOM   1082  CB  PRO    79      13.553 -14.664  -7.656  1.00  0.00           C  
ATOM   1083  HB2 PRO    79      14.016 -14.863  -6.689  1.00  0.00           H  
ATOM   1084  HB3 PRO    79      13.322 -13.607  -7.785  1.00  0.00           H  
ATOM   1085  CA  PRO    79      14.422 -15.145  -8.832  1.00  0.00           C  
ATOM   1086  HA  PRO    79      14.283 -14.418  -9.633  1.00  0.00           H  
ATOM   1087  C   PRO    79      15.894 -15.156  -8.455  1.00  0.00           C  
ATOM   1088  O   PRO    79      16.268 -15.749  -7.456  1.00  0.00           O  
ATOM   1089  N   GLY    80      16.667 -14.252  -9.040  1.00  0.00           N  
ATOM   1090  H   GLY    80      16.139 -13.625  -9.631  1.00  0.00           H  
ATOM   1091  CA  GLY    80      18.004 -13.811  -8.564  1.00  0.00           C  
ATOM   1092  HA2 GLY    80      18.718 -14.633  -8.618  1.00  0.00           H  
ATOM   1093  HA3 GLY    80      18.405 -12.972  -9.133  1.00  0.00           H  
ATOM   1094  C   GLY    80      17.900 -13.208  -7.207  1.00  0.00           C  
ATOM   1095  O   GLY    80      17.322 -12.174  -6.996  1.00  0.00           O  
ATOM   1096  N   ALA    81      18.559 -13.858  -6.238  1.00  0.00           N  
ATOM   1097  H   ALA    81      19.158 -14.632  -6.487  1.00  0.00           H  
ATOM   1098  CA  ALA    81      18.375 -13.525  -4.797  1.00  0.00           C  
ATOM   1099  HA  ALA    81      17.370 -13.105  -4.762  1.00  0.00           H  
ATOM   1100  CB  ALA    81      18.359 -14.855  -4.073  1.00  0.00           C  
ATOM   1101  HB1 ALA    81      17.655 -15.620  -4.399  1.00  0.00           H  
ATOM   1102  HB2 ALA    81      18.144 -14.581  -3.040  1.00  0.00           H  
ATOM   1103  HB3 ALA    81      19.342 -15.323  -4.125  1.00  0.00           H  
ATOM   1104  C   ALA    81      19.306 -12.464  -4.165  1.00  0.00           C  
ATOM   1105  O   ALA    81      19.105 -12.111  -3.034  1.00  0.00           O  
ATOM   1106  N   VAL    82      20.310 -11.922  -4.948  1.00  0.00           N  
ATOM   1107  H   VAL    82      20.578 -12.439  -5.773  1.00  0.00           H  
ATOM   1108  CA  VAL    82      21.236 -10.893  -4.547  1.00  0.00           C  
ATOM   1109  HA  VAL    82      21.627 -11.347  -3.636  1.00  0.00           H  
ATOM   1110  CB  VAL    82      22.397 -10.574  -5.482  1.00  0.00           C  
ATOM   1111  HB  VAL    82      22.904 -11.439  -5.908  1.00  0.00           H  
ATOM   1112  CG1 VAL    82      21.995  -9.779  -6.707  1.00  0.00           C  
ATOM   1113 HG11 VAL    82      21.766  -8.822  -6.239  1.00  0.00           H  
ATOM   1114 HG12 VAL    82      22.711  -9.678  -7.523  1.00  0.00           H  
ATOM   1115 HG13 VAL    82      21.071 -10.142  -7.157  1.00  0.00           H  
ATOM   1116  CG2 VAL    82      23.623  -9.866  -4.773  1.00  0.00           C  
ATOM   1117 HG21 VAL    82      24.525  -9.863  -5.384  1.00  0.00           H  
ATOM   1118 HG22 VAL    82      23.233  -8.895  -4.469  1.00  0.00           H  
ATOM   1119 HG23 VAL    82      23.812 -10.388  -3.835  1.00  0.00           H  
ATOM   1120  C   VAL    82      20.494  -9.630  -4.111  1.00  0.00           C  
ATOM   1121  O   VAL    82      19.590  -9.211  -4.863  1.00  0.00           O  
ATOM   1122  N   LYS    83      20.903  -9.140  -2.888  1.00  0.00           N  
ATOM   1123  H   LYS    83      21.635  -9.659  -2.425  1.00  0.00           H  
ATOM   1124  CA  LYS    83      20.492  -7.788  -2.355  1.00  0.00           C  
ATOM   1125  HA  LYS    83      19.548  -7.622  -2.874  1.00  0.00           H  
ATOM   1126  CB  LYS    83      20.275  -7.961  -0.871  1.00  0.00           C  
ATOM   1127  HB2 LYS    83      19.924  -6.995  -0.509  1.00  0.00           H  
ATOM   1128  HB3 LYS    83      21.240  -8.148  -0.399  1.00  0.00           H  
ATOM   1129  CG  LYS    83      19.291  -9.100  -0.413  1.00  0.00           C  
ATOM   1130  HG2 LYS    83      19.949  -9.944  -0.623  1.00  0.00           H  
ATOM   1131  HG3 LYS    83      19.084  -8.776   0.607  1.00  0.00           H  
ATOM   1132  CD  LYS    83      17.991  -9.210  -1.176  1.00  0.00           C  
ATOM   1133  HD2 LYS    83      17.476  -8.250  -1.189  1.00  0.00           H  
ATOM   1134  HD3 LYS    83      18.297  -9.501  -2.181  1.00  0.00           H  
ATOM   1135  CE  LYS    83      17.076 -10.275  -0.546  1.00  0.00           C  
ATOM   1136  HE2 LYS    83      16.882  -9.937   0.472  1.00  0.00           H  
ATOM   1137  HE3 LYS    83      16.091 -10.219  -1.008  1.00  0.00           H  
ATOM   1138  NZ  LYS    83      17.553 -11.663  -0.648  1.00  0.00           N  
ATOM   1139  HZ1 LYS    83      16.891 -12.204  -0.111  1.00  0.00           H  
ATOM   1140  HZ2 LYS    83      18.498 -11.783  -0.310  1.00  0.00           H  
ATOM   1141  HZ3 LYS    83      17.527 -11.919  -1.625  1.00  0.00           H  
ATOM   1142  C   LYS    83      21.441  -6.704  -2.787  1.00  0.00           C  
ATOM   1143  O   LYS    83      21.877  -5.875  -2.009  1.00  0.00           O  
ATOM   1144  N   SER    84      21.749  -6.693  -4.104  1.00  0.00           N  
ATOM   1145  H   SER    84      21.357  -7.382  -4.729  1.00  0.00           H  
ATOM   1146  CA  SER    84      22.757  -5.735  -4.555  1.00  0.00           C  
ATOM   1147  HA  SER    84      23.629  -5.806  -3.905  1.00  0.00           H  
ATOM   1148  CB  SER    84      23.247  -6.061  -6.019  1.00  0.00           C  
ATOM   1149  HB2 SER    84      23.976  -6.869  -5.964  1.00  0.00           H  
ATOM   1150  HB3 SER    84      22.399  -6.378  -6.627  1.00  0.00           H  
ATOM   1151  OG  SER    84      23.930  -4.896  -6.639  1.00  0.00           O  
ATOM   1152  HG  SER    84      23.965  -5.105  -7.575  1.00  0.00           H  
ATOM   1153  C   SER    84      22.168  -4.369  -4.499  1.00  0.00           C  
ATOM   1154  O   SER    84      20.939  -4.149  -4.860  1.00  0.00           O  
ATOM   1155  N   GLY    85      22.990  -3.375  -4.137  1.00  0.00           N  
ATOM   1156  H   GLY    85      23.993  -3.492  -4.136  1.00  0.00           H  
ATOM   1157  CA  GLY    85      22.485  -1.994  -3.927  1.00  0.00           C  
ATOM   1158  HA2 GLY    85      23.301  -1.366  -3.567  1.00  0.00           H  
ATOM   1159  HA3 GLY    85      21.739  -2.011  -3.133  1.00  0.00           H  
ATOM   1160  C   GLY    85      21.742  -1.403  -5.152  1.00  0.00           C  
ATOM   1161  O   GLY    85      20.811  -0.595  -5.064  1.00  0.00           O  
ATOM   1162  N   GLU    86      22.261  -1.801  -6.381  1.00  0.00           N  
ATOM   1163  H   GLU    86      23.107  -2.352  -6.354  1.00  0.00           H  
ATOM   1164  CA  GLU    86      21.645  -1.354  -7.664  1.00  0.00           C  
ATOM   1165  HA  GLU    86      21.864  -0.297  -7.811  1.00  0.00           H  
ATOM   1166  CB  GLU    86      22.376  -2.077  -8.797  1.00  0.00           C  
ATOM   1167  HB2 GLU    86      22.004  -1.755  -9.770  1.00  0.00           H  
ATOM   1168  HB3 GLU    86      22.083  -3.121  -8.688  1.00  0.00           H  
ATOM   1169  CG  GLU    86      23.910  -2.031  -8.967  1.00  0.00           C  
ATOM   1170  HG2 GLU    86      24.425  -1.879  -8.019  1.00  0.00           H  
ATOM   1171  HG3 GLU    86      24.290  -2.920  -9.469  1.00  0.00           H  
ATOM   1172  CD  GLU    86      24.170  -0.903 -10.003  1.00  0.00           C  
ATOM   1173  OE1 GLU    86      24.337   0.213  -9.498  1.00  0.00           O  
ATOM   1174  OE2 GLU    86      24.203  -1.112 -11.237  1.00  0.00           O  
ATOM   1175  C   GLU    86      20.157  -1.618  -7.801  1.00  0.00           C  
ATOM   1176  O   GLU    86      19.562  -0.912  -8.603  1.00  0.00           O  
ATOM   1177  N   ARG    87      19.490  -2.489  -7.060  1.00  0.00           N  
ATOM   1178  H   ARG    87      20.115  -2.983  -6.439  1.00  0.00           H  
ATOM   1179  CA  ARG    87      18.092  -2.892  -7.221  1.00  0.00           C  
ATOM   1180  HA  ARG    87      17.823  -2.714  -8.262  1.00  0.00           H  
ATOM   1181  CB  ARG    87      17.947  -4.364  -6.932  1.00  0.00           C  
ATOM   1182  HB2 ARG    87      17.979  -4.525  -5.854  1.00  0.00           H  
ATOM   1183  HB3 ARG    87      16.990  -4.827  -7.168  1.00  0.00           H  
ATOM   1184  CG  ARG    87      19.047  -5.251  -7.512  1.00  0.00           C  
ATOM   1185  HG2 ARG    87      19.114  -5.261  -8.600  1.00  0.00           H  
ATOM   1186  HG3 ARG    87      20.008  -4.893  -7.141  1.00  0.00           H  
ATOM   1187  CD  ARG    87      18.896  -6.725  -7.199  1.00  0.00           C  
ATOM   1188  HD2 ARG    87      18.637  -6.805  -6.143  1.00  0.00           H  
ATOM   1189  HD3 ARG    87      19.829  -7.261  -7.373  1.00  0.00           H  
ATOM   1190  NE  ARG    87      17.884  -7.437  -8.069  1.00  0.00           N  
ATOM   1191  HE  ARG    87      17.351  -6.838  -8.683  1.00  0.00           H  
ATOM   1192  CZ  ARG    87      17.709  -8.715  -8.054  1.00  0.00           C  
ATOM   1193  NH1 ARG    87      18.281  -9.522  -7.231  1.00  0.00           N  
ATOM   1194 HH11 ARG    87      18.904  -9.120  -6.546  1.00  0.00           H  
ATOM   1195 HH12 ARG    87      18.005 -10.481  -7.077  1.00  0.00           H  
ATOM   1196  NH2 ARG    87      17.006  -9.359  -8.916  1.00  0.00           N  
ATOM   1197 HH21 ARG    87      16.536  -8.793  -9.608  1.00  0.00           H  
ATOM   1198 HH22 ARG    87      16.702 -10.298  -8.702  1.00  0.00           H  
ATOM   1199  C   ARG    87      17.064  -2.064  -6.421  1.00  0.00           C  
ATOM   1200  O   ARG    87      15.879  -2.068  -6.783  1.00  0.00           O  
ATOM   1201  N   ARG    88      17.399  -1.354  -5.374  1.00  0.00           N  
ATOM   1202  H   ARG    88      18.356  -1.258  -5.067  1.00  0.00           H  
ATOM   1203  CA  ARG    88      16.461  -0.747  -4.409  1.00  0.00           C  
ATOM   1204  HA  ARG    88      15.731  -1.470  -4.043  1.00  0.00           H  
ATOM   1205  CB  ARG    88      17.283  -0.179  -3.278  1.00  0.00           C  
ATOM   1206  HB2 ARG    88      17.853  -0.983  -2.813  1.00  0.00           H  
ATOM   1207  HB3 ARG    88      17.944   0.619  -3.617  1.00  0.00           H  
ATOM   1208  CG  ARG    88      16.511   0.642  -2.174  1.00  0.00           C  
ATOM   1209  HG2 ARG    88      15.932   1.429  -2.658  1.00  0.00           H  
ATOM   1210  HG3 ARG    88      15.915   0.048  -1.482  1.00  0.00           H  
ATOM   1211  CD  ARG    88      17.525   1.320  -1.256  1.00  0.00           C  
ATOM   1212  HD2 ARG    88      18.037   1.969  -1.968  1.00  0.00           H  
ATOM   1213  HD3 ARG    88      16.955   1.920  -0.547  1.00  0.00           H  
ATOM   1214  NE  ARG    88      18.446   0.440  -0.498  1.00  0.00           N  
ATOM   1215  HE  ARG    88      18.555  -0.512  -0.820  1.00  0.00           H  
ATOM   1216  CZ  ARG    88      19.426   0.833   0.289  1.00  0.00           C  
ATOM   1217  NH1 ARG    88      20.346   0.088   0.659  1.00  0.00           N  
ATOM   1218 HH11 ARG    88      21.073   0.443   1.264  1.00  0.00           H  
ATOM   1219 HH12 ARG    88      20.273  -0.874   0.357  1.00  0.00           H  
ATOM   1220  NH2 ARG    88      19.575   2.070   0.567  1.00  0.00           N  
ATOM   1221 HH21 ARG    88      18.992   2.815   0.213  1.00  0.00           H  
ATOM   1222 HH22 ARG    88      20.494   2.361   0.866  1.00  0.00           H  
ATOM   1223  C   ARG    88      15.756   0.362  -5.206  1.00  0.00           C  
ATOM   1224  O   ARG    88      16.412   1.254  -5.688  1.00  0.00           O  
ATOM   1225  N   ALA    89      14.403   0.350  -5.146  1.00  0.00           N  
ATOM   1226  H   ALA    89      14.013  -0.533  -4.848  1.00  0.00           H  
ATOM   1227  CA  ALA    89      13.597   1.491  -5.512  1.00  0.00           C  
ATOM   1228  HA  ALA    89      13.989   1.841  -6.467  1.00  0.00           H  
ATOM   1229  CB  ALA    89      12.155   1.023  -5.853  1.00  0.00           C  
ATOM   1230  HB1 ALA    89      12.146   0.545  -6.833  1.00  0.00           H  
ATOM   1231  HB2 ALA    89      11.727   0.367  -5.096  1.00  0.00           H  
ATOM   1232  HB3 ALA    89      11.457   1.859  -5.908  1.00  0.00           H  
ATOM   1233  C   ALA    89      13.649   2.630  -4.449  1.00  0.00           C  
ATOM   1234  O   ALA    89      14.526   3.486  -4.347  1.00  0.00           O  
ATOM   1235  N   ARG    90      12.717   2.545  -3.468  1.00  0.00           N  
ATOM   1236  H   ARG    90      12.013   1.825  -3.553  1.00  0.00           H  
ATOM   1237  CA  ARG    90      12.766   3.372  -2.223  1.00  0.00           C  
ATOM   1238  HA  ARG    90      13.554   4.122  -2.281  1.00  0.00           H  
ATOM   1239  CB  ARG    90      11.449   4.189  -2.169  1.00  0.00           C  
ATOM   1240  HB2 ARG    90      10.597   3.518  -2.277  1.00  0.00           H  
ATOM   1241  HB3 ARG    90      11.307   4.674  -1.203  1.00  0.00           H  
ATOM   1242  CG  ARG    90      11.369   5.179  -3.328  1.00  0.00           C  
ATOM   1243  HG2 ARG    90      12.150   5.918  -3.146  1.00  0.00           H  
ATOM   1244  HG3 ARG    90      11.680   4.698  -4.255  1.00  0.00           H  
ATOM   1245  CD  ARG    90      10.068   5.895  -3.619  1.00  0.00           C  
ATOM   1246  HD2 ARG    90       9.275   5.181  -3.842  1.00  0.00           H  
ATOM   1247  HD3 ARG    90      10.255   6.511  -4.498  1.00  0.00           H  
ATOM   1248  NE  ARG    90       9.652   6.708  -2.469  1.00  0.00           N  
ATOM   1249  HE  ARG    90      10.290   6.704  -1.685  1.00  0.00           H  
ATOM   1250  CZ  ARG    90       8.541   7.429  -2.418  1.00  0.00           C  
ATOM   1251  NH1 ARG    90       7.626   7.367  -3.346  1.00  0.00           N  
ATOM   1252 HH11 ARG    90       7.900   6.933  -4.216  1.00  0.00           H  
ATOM   1253 HH12 ARG    90       6.742   7.719  -3.006  1.00  0.00           H  
ATOM   1254  NH2 ARG    90       8.349   8.185  -1.374  1.00  0.00           N  
ATOM   1255 HH21 ARG    90       9.172   8.402  -0.831  1.00  0.00           H  
ATOM   1256 HH22 ARG    90       7.642   8.906  -1.336  1.00  0.00           H  
ATOM   1257  C   ARG    90      13.133   2.441  -1.037  1.00  0.00           C  
ATOM   1258  O   ARG    90      12.994   1.209  -1.285  1.00  0.00           O  
ATOM   1259  N   PRO    91      13.704   2.852   0.109  1.00  0.00           N  
ATOM   1260  CD  PRO    91      13.957   4.203   0.469  1.00  0.00           C  
ATOM   1261  HD2 PRO    91      13.237   4.904   0.047  1.00  0.00           H  
ATOM   1262  HD3 PRO    91      15.003   4.415   0.246  1.00  0.00           H  
ATOM   1263  CG  PRO    91      13.884   4.185   1.987  1.00  0.00           C  
ATOM   1264  HG2 PRO    91      14.467   4.984   2.447  1.00  0.00           H  
ATOM   1265  HG3 PRO    91      12.844   4.184   2.313  1.00  0.00           H  
ATOM   1266  CB  PRO    91      14.505   2.820   2.402  1.00  0.00           C  
ATOM   1267  HB2 PRO    91      14.153   2.414   3.351  1.00  0.00           H  
ATOM   1268  HB3 PRO    91      15.589   2.840   2.295  1.00  0.00           H  
ATOM   1269  CA  PRO    91      14.018   1.905   1.220  1.00  0.00           C  
ATOM   1270  HA  PRO    91      14.920   1.369   0.924  1.00  0.00           H  
ATOM   1271  C   PRO    91      12.864   0.863   1.572  1.00  0.00           C  
ATOM   1272  O   PRO    91      11.783   1.284   1.819  1.00  0.00           O  
ATOM   1273  N   GLY    92      13.260  -0.405   1.601  1.00  0.00           N  
ATOM   1274  H   GLY    92      14.251  -0.588   1.662  1.00  0.00           H  
ATOM   1275  CA  GLY    92      12.382  -1.558   1.707  1.00  0.00           C  
ATOM   1276  HA2 GLY    92      12.835  -2.352   2.300  1.00  0.00           H  
ATOM   1277  HA3 GLY    92      11.422  -1.166   2.045  1.00  0.00           H  
ATOM   1278  C   GLY    92      11.963  -2.264   0.373  1.00  0.00           C  
ATOM   1279  O   GLY    92      11.221  -3.241   0.379  1.00  0.00           O  
ATOM   1280  N   THR    93      12.142  -1.596  -0.729  1.00  0.00           N  
ATOM   1281  H   THR    93      12.822  -0.849  -0.748  1.00  0.00           H  
ATOM   1282  CA  THR    93      11.441  -1.942  -2.001  1.00  0.00           C  
ATOM   1283  HA  THR    93      11.051  -2.959  -1.956  1.00  0.00           H  
ATOM   1284  CB  THR    93      10.250  -1.013  -2.301  1.00  0.00           C  
ATOM   1285  HB  THR    93       9.774  -1.361  -3.218  1.00  0.00           H  
ATOM   1286  CG2 THR    93       9.185  -1.057  -1.248  1.00  0.00           C  
ATOM   1287 HG21 THR    93       9.422  -0.341  -0.460  1.00  0.00           H  
ATOM   1288 HG22 THR    93       8.216  -0.778  -1.663  1.00  0.00           H  
ATOM   1289 HG23 THR    93       9.236  -2.080  -0.874  1.00  0.00           H  
ATOM   1290  OG1 THR    93      10.609   0.317  -2.477  1.00  0.00           O  
ATOM   1291  HG1 THR    93      11.252   0.618  -1.830  1.00  0.00           H  
ATOM   1292  C   THR    93      12.378  -2.028  -3.137  1.00  0.00           C  
ATOM   1293  O   THR    93      13.357  -1.316  -3.061  1.00  0.00           O  
ATOM   1294  N   TYR    94      12.058  -2.702  -4.224  1.00  0.00           N  
ATOM   1295  H   TYR    94      11.129  -3.088  -4.318  1.00  0.00           H  
ATOM   1296  CA  TYR    94      12.974  -2.898  -5.330  1.00  0.00           C  
ATOM   1297  HA  TYR    94      13.642  -2.042  -5.427  1.00  0.00           H  
ATOM   1298  CB  TYR    94      13.908  -4.120  -5.175  1.00  0.00           C  
ATOM   1299  HB2 TYR    94      14.649  -4.096  -5.974  1.00  0.00           H  
ATOM   1300  HB3 TYR    94      14.480  -4.037  -4.250  1.00  0.00           H  
ATOM   1301  CG  TYR    94      13.182  -5.459  -5.243  1.00  0.00           C  
ATOM   1302  CD1 TYR    94      13.214  -6.198  -6.470  1.00  0.00           C  
ATOM   1303  HD1 TYR    94      13.667  -5.853  -7.388  1.00  0.00           H  
ATOM   1304  CE1 TYR    94      12.643  -7.467  -6.483  1.00  0.00           C  
ATOM   1305  HE1 TYR    94      12.848  -8.064  -7.359  1.00  0.00           H  
ATOM   1306  CZ  TYR    94      12.049  -7.995  -5.335  1.00  0.00           C  
ATOM   1307  OH  TYR    94      11.450  -9.200  -5.281  1.00  0.00           O  
ATOM   1308  HH  TYR    94      11.230  -9.595  -6.127  1.00  0.00           H  
ATOM   1309  CE2 TYR    94      11.906  -7.184  -4.181  1.00  0.00           C  
ATOM   1310  HE2 TYR    94      11.419  -7.587  -3.305  1.00  0.00           H  
ATOM   1311  CD2 TYR    94      12.458  -5.917  -4.120  1.00  0.00           C  
ATOM   1312  HD2 TYR    94      12.331  -5.347  -3.211  1.00  0.00           H  
ATOM   1313  C   TYR    94      12.368  -2.802  -6.736  1.00  0.00           C  
ATOM   1314  O   TYR    94      11.164  -3.071  -6.846  1.00  0.00           O  
ATOM   1315  N   LEU    95      13.121  -2.448  -7.787  1.00  0.00           N  
ATOM   1316  H   LEU    95      14.118  -2.478  -7.628  1.00  0.00           H  
ATOM   1317  CA  LEU    95      12.519  -2.340  -9.151  1.00  0.00           C  
ATOM   1318  HA  LEU    95      11.627  -1.728  -9.023  1.00  0.00           H  
ATOM   1319  CB  LEU    95      13.597  -1.568 -10.009  1.00  0.00           C  
ATOM   1320  HB2 LEU    95      14.587  -2.025 -10.024  1.00  0.00           H  
ATOM   1321  HB3 LEU    95      13.366  -1.707 -11.065  1.00  0.00           H  
ATOM   1322  CG  LEU    95      13.806  -0.048  -9.639  1.00  0.00           C  
ATOM   1323  HG  LEU    95      14.103  -0.027  -8.590  1.00  0.00           H  
ATOM   1324  CD1 LEU    95      14.919   0.603 -10.538  1.00  0.00           C  
ATOM   1325 HD11 LEU    95      15.893   0.147 -10.357  1.00  0.00           H  
ATOM   1326 HD12 LEU    95      15.016   1.675 -10.371  1.00  0.00           H  
ATOM   1327 HD13 LEU    95      14.644   0.526 -11.589  1.00  0.00           H  
ATOM   1328  CD2 LEU    95      12.476   0.644  -9.885  1.00  0.00           C  
ATOM   1329 HD21 LEU    95      12.528   1.707  -9.648  1.00  0.00           H  
ATOM   1330 HD22 LEU    95      11.809   0.221  -9.134  1.00  0.00           H  
ATOM   1331 HD23 LEU    95      12.193   0.648 -10.937  1.00  0.00           H  
ATOM   1332  C   LEU    95      12.101  -3.667  -9.790  1.00  0.00           C  
ATOM   1333  O   LEU    95      12.896  -4.611  -9.907  1.00  0.00           O  
ATOM   1334  N   LEU    96      10.986  -3.657 -10.515  1.00  0.00           N  
ATOM   1335  H   LEU    96      10.387  -2.881 -10.272  1.00  0.00           H  
ATOM   1336  CA  LEU    96      10.640  -4.535 -11.598  1.00  0.00           C  
ATOM   1337  HA  LEU    96      10.482  -5.503 -11.122  1.00  0.00           H  
ATOM   1338  CB  LEU    96       9.312  -4.224 -12.306  1.00  0.00           C  
ATOM   1339  HB2 LEU    96       9.140  -3.148 -12.288  1.00  0.00           H  
ATOM   1340  HB3 LEU    96       9.305  -4.525 -13.354  1.00  0.00           H  
ATOM   1341  CG  LEU    96       8.227  -5.050 -11.636  1.00  0.00           C  
ATOM   1342  HG  LEU    96       8.525  -6.090 -11.500  1.00  0.00           H  
ATOM   1343  CD1 LEU    96       7.748  -4.482 -10.259  1.00  0.00           C  
ATOM   1344 HD11 LEU    96       7.073  -5.285  -9.962  1.00  0.00           H  
ATOM   1345 HD12 LEU    96       7.163  -3.567 -10.356  1.00  0.00           H  
ATOM   1346 HD13 LEU    96       8.515  -4.453  -9.485  1.00  0.00           H  
ATOM   1347  CD2 LEU    96       7.005  -4.975 -12.517  1.00  0.00           C  
ATOM   1348 HD21 LEU    96       7.105  -5.361 -13.532  1.00  0.00           H  
ATOM   1349 HD22 LEU    96       6.235  -5.548 -12.000  1.00  0.00           H  
ATOM   1350 HD23 LEU    96       6.564  -3.979 -12.528  1.00  0.00           H  
ATOM   1351  C   LEU    96      11.834  -4.641 -12.576  1.00  0.00           C  
ATOM   1352  O   LEU    96      12.464  -3.665 -13.017  1.00  0.00           O  
ATOM   1353  N   GLN    97      12.304  -5.823 -12.999  1.00  0.00           N  
ATOM   1354  H   GLN    97      11.873  -6.597 -12.513  1.00  0.00           H  
ATOM   1355  CA  GLN    97      13.451  -6.012 -13.856  1.00  0.00           C  
ATOM   1356  HA  GLN    97      14.296  -5.372 -13.601  1.00  0.00           H  
ATOM   1357  CB  GLN    97      13.968  -7.405 -13.440  1.00  0.00           C  
ATOM   1358  HB2 GLN    97      13.505  -7.617 -12.476  1.00  0.00           H  
ATOM   1359  HB3 GLN    97      13.723  -8.192 -14.154  1.00  0.00           H  
ATOM   1360  CG  GLN    97      15.541  -7.442 -13.344  1.00  0.00           C  
ATOM   1361  HG2 GLN    97      15.982  -6.560 -12.878  1.00  0.00           H  
ATOM   1362  HG3 GLN    97      15.994  -7.568 -14.328  1.00  0.00           H  
ATOM   1363  CD  GLN    97      15.923  -8.696 -12.583  1.00  0.00           C  
ATOM   1364  OE1 GLN    97      15.218  -9.698 -12.498  1.00  0.00           O  
ATOM   1365  NE2 GLN    97      17.130  -8.782 -12.052  1.00  0.00           N  
ATOM   1366 HE21 GLN    97      17.778  -8.030 -12.237  1.00  0.00           H  
ATOM   1367 HE22 GLN    97      17.572  -9.616 -11.693  1.00  0.00           H  
ATOM   1368  C   GLN    97      13.230  -5.864 -15.358  1.00  0.00           C  
ATOM   1369  O   GLN    97      14.168  -5.494 -16.060  1.00  0.00           O  
ATOM   1370  N   ASP    98      12.072  -6.074 -15.926  1.00  0.00           N  
ATOM   1371  H   ASP    98      11.337  -6.459 -15.350  1.00  0.00           H  
ATOM   1372  CA  ASP    98      11.781  -5.746 -17.313  1.00  0.00           C  
ATOM   1373  HA  ASP    98      12.263  -4.852 -17.710  1.00  0.00           H  
ATOM   1374  CB  ASP    98      12.390  -6.840 -18.191  1.00  0.00           C  
ATOM   1375  HB2 ASP    98      12.098  -6.492 -19.182  1.00  0.00           H  
ATOM   1376  HB3 ASP    98      13.479  -6.817 -18.155  1.00  0.00           H  
ATOM   1377  CG  ASP    98      11.958  -8.228 -17.847  1.00  0.00           C  
ATOM   1378  OD1 ASP    98      10.727  -8.447 -17.860  1.00  0.00           O  
ATOM   1379  OD2 ASP    98      12.881  -8.986 -17.622  1.00  0.00           O  
ATOM   1380  C   ASP    98      10.314  -5.531 -17.571  1.00  0.00           C  
ATOM   1381  O   ASP    98      10.000  -4.827 -18.584  1.00  0.00           O  
ATOM   1382  N   GLY    99       9.446  -6.024 -16.688  1.00  0.00           N  
ATOM   1383  H   GLY    99       9.817  -6.553 -15.912  1.00  0.00           H  
ATOM   1384  CA  GLY    99       8.010  -5.716 -16.763  1.00  0.00           C  
ATOM   1385  HA2 GLY    99       7.525  -6.426 -16.093  1.00  0.00           H  
ATOM   1386  HA3 GLY    99       7.800  -5.928 -17.811  1.00  0.00           H  
ATOM   1387  C   GLY    99       7.487  -4.317 -16.424  1.00  0.00           C  
ATOM   1388  O   GLY    99       6.375  -3.929 -16.844  1.00  0.00           O  
ATOM   1389  N   TYR   100       8.357  -3.395 -16.096  1.00  0.00           N  
ATOM   1390  H   TYR   100       9.294  -3.688 -15.857  1.00  0.00           H  
ATOM   1391  CA  TYR   100       8.043  -1.987 -15.993  1.00  0.00           C  
ATOM   1392  HA  TYR   100       7.274  -1.879 -15.228  1.00  0.00           H  
ATOM   1393  CB  TYR   100       9.342  -1.330 -15.375  1.00  0.00           C  
ATOM   1394  HB2 TYR   100       9.227  -0.376 -14.859  1.00  0.00           H  
ATOM   1395  HB3 TYR   100       9.693  -2.026 -14.614  1.00  0.00           H  
ATOM   1396  CG  TYR   100      10.599  -1.190 -16.299  1.00  0.00           C  
ATOM   1397  CD1 TYR   100      11.714  -2.033 -16.033  1.00  0.00           C  
ATOM   1398  HD1 TYR   100      11.868  -2.550 -15.098  1.00  0.00           H  
ATOM   1399  CE1 TYR   100      12.722  -2.299 -17.011  1.00  0.00           C  
ATOM   1400  HE1 TYR   100      13.501  -3.010 -16.776  1.00  0.00           H  
ATOM   1401  CZ  TYR   100      12.566  -1.649 -18.240  1.00  0.00           C  
ATOM   1402  OH  TYR   100      13.403  -1.947 -19.213  1.00  0.00           O  
ATOM   1403  HH  TYR   100      14.243  -2.345 -18.972  1.00  0.00           H  
ATOM   1404  CE2 TYR   100      11.581  -0.590 -18.424  1.00  0.00           C  
ATOM   1405  HE2 TYR   100      11.643   0.050 -19.291  1.00  0.00           H  
ATOM   1406  CD2 TYR   100      10.628  -0.402 -17.441  1.00  0.00           C  
ATOM   1407  HD2 TYR   100       9.780   0.236 -17.640  1.00  0.00           H  
ATOM   1408  C   TYR   100       7.638  -1.215 -17.276  1.00  0.00           C  
ATOM   1409  O   TYR   100       7.249  -0.094 -17.084  1.00  0.00           O  
ATOM   1410  N   ALA   101       7.655  -1.741 -18.480  1.00  0.00           N  
ATOM   1411  H   ALA   101       8.232  -2.566 -18.561  1.00  0.00           H  
ATOM   1412  CA  ALA   101       7.132  -1.062 -19.668  1.00  0.00           C  
ATOM   1413  HA  ALA   101       6.211  -0.563 -19.366  1.00  0.00           H  
ATOM   1414  CB  ALA   101       8.108  -0.010 -20.190  1.00  0.00           C  
ATOM   1415  HB1 ALA   101       8.355   0.740 -19.438  1.00  0.00           H  
ATOM   1416  HB2 ALA   101       7.705   0.508 -21.060  1.00  0.00           H  
ATOM   1417  HB3 ALA   101       8.957  -0.561 -20.593  1.00  0.00           H  
ATOM   1418  C   ALA   101       6.647  -2.031 -20.707  1.00  0.00           C  
ATOM   1419  O   ALA   101       7.092  -3.155 -20.770  1.00  0.00           O  
ATOM   1420  N   PHE   102       5.795  -1.631 -21.628  1.00  0.00           N  
ATOM   1421  H   PHE   102       5.370  -0.737 -21.426  1.00  0.00           H  
ATOM   1422  CA  PHE   102       5.619  -2.186 -22.939  1.00  0.00           C  
ATOM   1423  HA  PHE   102       5.571  -3.259 -22.751  1.00  0.00           H  
ATOM   1424  CB  PHE   102       4.235  -1.677 -23.614  1.00  0.00           C  
ATOM   1425  HB2 PHE   102       4.415  -0.695 -24.051  1.00  0.00           H  
ATOM   1426  HB3 PHE   102       3.451  -1.588 -22.861  1.00  0.00           H  
ATOM   1427  CG  PHE   102       3.629  -2.598 -24.626  1.00  0.00           C  
ATOM   1428  CD1 PHE   102       2.601  -3.565 -24.163  1.00  0.00           C  
ATOM   1429  HD1 PHE   102       2.508  -3.763 -23.106  1.00  0.00           H  
ATOM   1430  CE1 PHE   102       1.900  -4.283 -25.114  1.00  0.00           C  
ATOM   1431  HE1 PHE   102       1.131  -4.970 -24.792  1.00  0.00           H  
ATOM   1432  CZ  PHE   102       2.032  -4.009 -26.514  1.00  0.00           C  
ATOM   1433  HZ  PHE   102       1.496  -4.543 -27.285  1.00  0.00           H  
ATOM   1434  CE2 PHE   102       3.002  -3.036 -26.898  1.00  0.00           C  
ATOM   1435  HE2 PHE   102       3.175  -2.683 -27.904  1.00  0.00           H  
ATOM   1436  CD2 PHE   102       3.777  -2.316 -25.994  1.00  0.00           C  
ATOM   1437  HD2 PHE   102       4.414  -1.572 -26.448  1.00  0.00           H  
ATOM   1438  C   PHE   102       6.829  -1.827 -23.801  1.00  0.00           C  
ATOM   1439  O   PHE   102       7.141  -0.682 -23.905  1.00  0.00           O  
ATOM   1440  N   PRO   103       7.379  -2.858 -24.492  1.00  0.00           N  
ATOM   1441  CD  PRO   103       6.918  -4.252 -24.589  1.00  0.00           C  
ATOM   1442  HD2 PRO   103       7.306  -4.569 -23.621  1.00  0.00           H  
ATOM   1443  HD3 PRO   103       5.829  -4.286 -24.591  1.00  0.00           H  
ATOM   1444  CG  PRO   103       7.694  -4.965 -25.659  1.00  0.00           C  
ATOM   1445  HG2 PRO   103       7.053  -4.913 -26.539  1.00  0.00           H  
ATOM   1446  HG3 PRO   103       7.951  -5.966 -25.313  1.00  0.00           H  
ATOM   1447  CB  PRO   103       8.928  -4.048 -25.754  1.00  0.00           C  
ATOM   1448  HB2 PRO   103       9.355  -4.121 -26.754  1.00  0.00           H  
ATOM   1449  HB3 PRO   103       9.740  -4.435 -25.138  1.00  0.00           H  
ATOM   1450  CA  PRO   103       8.605  -2.618 -25.277  1.00  0.00           C  
ATOM   1451  HA  PRO   103       9.276  -2.324 -24.470  1.00  0.00           H  
ATOM   1452  C   PRO   103       8.445  -1.563 -26.371  1.00  0.00           C  
ATOM   1453  O   PRO   103       7.509  -1.688 -27.128  1.00  0.00           O  
ATOM   1454  N   GLY   104       9.418  -0.616 -26.434  1.00  0.00           N  
ATOM   1455  H   GLY   104      10.164  -0.536 -25.758  1.00  0.00           H  
ATOM   1456  CA  GLY   104       9.419   0.537 -27.298  1.00  0.00           C  
ATOM   1457  HA2 GLY   104       8.970   0.306 -28.264  1.00  0.00           H  
ATOM   1458  HA3 GLY   104      10.446   0.791 -27.562  1.00  0.00           H  
ATOM   1459  C   GLY   104       8.808   1.806 -26.627  1.00  0.00           C  
ATOM   1460  O   GLY   104       8.992   2.916 -27.140  1.00  0.00           O  
ATOM   1461  N   GLU   105       8.086   1.583 -25.528  1.00  0.00           N  
ATOM   1462  H   GLU   105       7.800   0.630 -25.352  1.00  0.00           H  
ATOM   1463  CA  GLU   105       7.333   2.620 -24.935  1.00  0.00           C  
ATOM   1464  HA  GLU   105       7.352   3.465 -25.623  1.00  0.00           H  
ATOM   1465  CB  GLU   105       5.872   2.122 -24.806  1.00  0.00           C  
ATOM   1466  HB2 GLU   105       5.965   1.323 -24.071  1.00  0.00           H  
ATOM   1467  HB3 GLU   105       5.499   1.606 -25.690  1.00  0.00           H  
ATOM   1468  CG  GLU   105       4.730   3.078 -24.415  1.00  0.00           C  
ATOM   1469  HG2 GLU   105       3.771   2.560 -24.388  1.00  0.00           H  
ATOM   1470  HG3 GLU   105       4.924   3.490 -23.424  1.00  0.00           H  
ATOM   1471  CD  GLU   105       4.579   4.207 -25.404  1.00  0.00           C  
ATOM   1472  OE1 GLU   105       4.868   5.366 -25.105  1.00  0.00           O  
ATOM   1473  OE2 GLU   105       3.908   3.955 -26.469  1.00  0.00           O  
ATOM   1474  C   GLU   105       7.831   3.087 -23.605  1.00  0.00           C  
ATOM   1475  O   GLU   105       8.683   2.464 -22.961  1.00  0.00           O  
ATOM   1476  N   ASP   106       7.349   4.227 -23.132  1.00  0.00           N  
ATOM   1477  H   ASP   106       6.745   4.769 -23.734  1.00  0.00           H  
ATOM   1478  CA  ASP   106       7.789   4.997 -21.918  1.00  0.00           C  
ATOM   1479  HA  ASP   106       8.846   5.245 -22.011  1.00  0.00           H  
ATOM   1480  CB  ASP   106       7.087   6.313 -21.722  1.00  0.00           C  
ATOM   1481  HB2 ASP   106       6.022   6.117 -21.851  1.00  0.00           H  
ATOM   1482  HB3 ASP   106       7.258   6.764 -20.744  1.00  0.00           H  
ATOM   1483  CG  ASP   106       7.523   7.432 -22.784  1.00  0.00           C  
ATOM   1484  OD1 ASP   106       8.326   7.105 -23.698  1.00  0.00           O  
ATOM   1485  OD2 ASP   106       7.079   8.606 -22.576  1.00  0.00           O  
ATOM   1486  C   ASP   106       7.628   4.158 -20.638  1.00  0.00           C  
ATOM   1487  O   ASP   106       8.603   3.947 -19.901  1.00  0.00           O  
ATOM   1488  N   GLY   107       6.400   3.658 -20.514  1.00  0.00           N  
ATOM   1489  H   GLY   107       5.859   3.771 -21.360  1.00  0.00           H  
ATOM   1490  CA  GLY   107       5.762   2.916 -19.426  1.00  0.00           C  
ATOM   1491  HA2 GLY   107       4.695   2.816 -19.625  1.00  0.00           H  
ATOM   1492  HA3 GLY   107       6.200   1.921 -19.348  1.00  0.00           H  
ATOM   1493  C   GLY   107       5.767   3.645 -18.124  1.00  0.00           C  
ATOM   1494  O   GLY   107       5.583   4.873 -18.005  1.00  0.00           O  
ATOM   1495  N   MET   108       5.932   2.828 -17.071  1.00  0.00           N  
ATOM   1496  H   MET   108       5.953   1.831 -17.234  1.00  0.00           H  
ATOM   1497  CA  MET   108       6.047   3.223 -15.644  1.00  0.00           C  
ATOM   1498  HA  MET   108       6.055   4.312 -15.595  1.00  0.00           H  
ATOM   1499  CB  MET   108       4.900   2.791 -14.746  1.00  0.00           C  
ATOM   1500  HB2 MET   108       4.912   1.718 -14.939  1.00  0.00           H  
ATOM   1501  HB3 MET   108       5.071   2.977 -13.686  1.00  0.00           H  
ATOM   1502  CG  MET   108       3.617   3.490 -15.136  1.00  0.00           C  
ATOM   1503  HG2 MET   108       3.050   3.073 -15.968  1.00  0.00           H  
ATOM   1504  HG3 MET   108       3.746   4.488 -15.555  1.00  0.00           H  
ATOM   1505  SD  MET   108       2.443   3.559 -13.769  1.00  0.00           S  
ATOM   1506  CE  MET   108       2.084   1.774 -13.444  1.00  0.00           C  
ATOM   1507  HE1 MET   108       2.866   1.297 -12.853  1.00  0.00           H  
ATOM   1508  HE2 MET   108       1.171   1.733 -12.850  1.00  0.00           H  
ATOM   1509  HE3 MET   108       1.952   1.093 -14.285  1.00  0.00           H  
ATOM   1510  C   MET   108       7.412   2.780 -15.155  1.00  0.00           C  
ATOM   1511  O   MET   108       7.487   1.705 -14.564  1.00  0.00           O  
ATOM   1512  N   PRO   109       8.560   3.518 -15.264  1.00  0.00           N  
ATOM   1513  CD  PRO   109       8.606   4.922 -15.739  1.00  0.00           C  
ATOM   1514  HD2 PRO   109       7.926   5.478 -15.093  1.00  0.00           H  
ATOM   1515  HD3 PRO   109       8.275   4.955 -16.777  1.00  0.00           H  
ATOM   1516  CG  PRO   109      10.103   5.348 -15.601  1.00  0.00           C  
ATOM   1517  HG2 PRO   109      10.217   5.823 -14.627  1.00  0.00           H  
ATOM   1518  HG3 PRO   109      10.334   6.059 -16.394  1.00  0.00           H  
ATOM   1519  CB  PRO   109      10.851   3.999 -15.675  1.00  0.00           C  
ATOM   1520  HB2 PRO   109      11.803   4.064 -15.149  1.00  0.00           H  
ATOM   1521  HB3 PRO   109      11.121   3.748 -16.701  1.00  0.00           H  
ATOM   1522  CA  PRO   109       9.898   2.932 -15.070  1.00  0.00           C  
ATOM   1523  HA  PRO   109       9.971   2.026 -15.672  1.00  0.00           H  
ATOM   1524  C   PRO   109      10.291   2.827 -13.602  1.00  0.00           C  
ATOM   1525  O   PRO   109      11.328   2.246 -13.280  1.00  0.00           O  
ATOM   1526  N   VAL   110       9.438   3.322 -12.684  1.00  0.00           N  
ATOM   1527  H   VAL   110       8.656   3.785 -13.126  1.00  0.00           H  
ATOM   1528  CA  VAL   110       9.612   3.271 -11.196  1.00  0.00           C  
ATOM   1529  HA  VAL   110      10.621   2.881 -11.061  1.00  0.00           H  
ATOM   1530  CB  VAL   110       9.478   4.696 -10.549  1.00  0.00           C  
ATOM   1531  HB  VAL   110       8.494   4.899 -10.127  1.00  0.00           H  
ATOM   1532  CG1 VAL   110      10.517   4.718  -9.345  1.00  0.00           C  
ATOM   1533 HG11 VAL   110      11.535   4.482  -9.652  1.00  0.00           H  
ATOM   1534 HG12 VAL   110      10.413   5.634  -8.763  1.00  0.00           H  
ATOM   1535 HG13 VAL   110      10.176   3.898  -8.713  1.00  0.00           H  
ATOM   1536  CG2 VAL   110       9.853   5.852 -11.443  1.00  0.00           C  
ATOM   1537 HG21 VAL   110       9.089   6.038 -12.198  1.00  0.00           H  
ATOM   1538 HG22 VAL   110      10.013   6.769 -10.877  1.00  0.00           H  
ATOM   1539 HG23 VAL   110      10.798   5.572 -11.909  1.00  0.00           H  
ATOM   1540  C   VAL   110       8.580   2.281 -10.571  1.00  0.00           C  
ATOM   1541  O   VAL   110       8.329   2.336  -9.375  1.00  0.00           O  
ATOM   1542  N   ALA   111       8.010   1.391 -11.373  1.00  0.00           N  
ATOM   1543  H   ALA   111       8.105   1.529 -12.369  1.00  0.00           H  
ATOM   1544  CA  ALA   111       7.331   0.209 -10.979  1.00  0.00           C  
ATOM   1545  HA  ALA   111       6.408   0.537 -10.500  1.00  0.00           H  
ATOM   1546  CB  ALA   111       6.883  -0.604 -12.237  1.00  0.00           C  
ATOM   1547  HB1 ALA   111       7.747  -0.972 -12.790  1.00  0.00           H  
ATOM   1548  HB2 ALA   111       6.170  -0.015 -12.813  1.00  0.00           H  
ATOM   1549  HB3 ALA   111       6.458  -1.550 -11.902  1.00  0.00           H  
ATOM   1550  C   ALA   111       8.148  -0.736 -10.055  1.00  0.00           C  
ATOM   1551  O   ALA   111       9.191  -1.296 -10.430  1.00  0.00           O  
ATOM   1552  N   ALA   112       7.678  -0.905  -8.852  1.00  0.00           N  
ATOM   1553  H   ALA   112       6.904  -0.317  -8.580  1.00  0.00           H  
ATOM   1554  CA  ALA   112       8.335  -1.507  -7.685  1.00  0.00           C  
ATOM   1555  HA  ALA   112       9.103  -2.185  -8.058  1.00  0.00           H  
ATOM   1556  CB  ALA   112       9.139  -0.416  -6.912  1.00  0.00           C  
ATOM   1557  HB1 ALA   112       9.600   0.236  -7.653  1.00  0.00           H  
ATOM   1558  HB2 ALA   112       8.442   0.054  -6.217  1.00  0.00           H  
ATOM   1559  HB3 ALA   112       9.955  -0.922  -6.397  1.00  0.00           H  
ATOM   1560  C   ALA   112       7.496  -2.401  -6.768  1.00  0.00           C  
ATOM   1561  O   ALA   112       6.265  -2.451  -6.720  1.00  0.00           O  
ATOM   1562  N   MET   113       8.219  -3.199  -5.942  1.00  0.00           N  
ATOM   1563  H   MET   113       9.224  -3.238  -6.037  1.00  0.00           H  
ATOM   1564  CA  MET   113       7.592  -4.081  -4.913  1.00  0.00           C  
ATOM   1565  HA  MET   113       6.586  -3.736  -4.672  1.00  0.00           H  
ATOM   1566  CB  MET   113       7.472  -5.510  -5.593  1.00  0.00           C  
ATOM   1567  HB2 MET   113       6.898  -5.347  -6.505  1.00  0.00           H  
ATOM   1568  HB3 MET   113       6.877  -6.097  -4.893  1.00  0.00           H  
ATOM   1569  CG  MET   113       8.831  -6.282  -5.925  1.00  0.00           C  
ATOM   1570  HG2 MET   113       9.485  -5.601  -6.469  1.00  0.00           H  
ATOM   1571  HG3 MET   113       9.294  -6.500  -4.962  1.00  0.00           H  
ATOM   1572  SD  MET   113       8.662  -7.856  -6.854  1.00  0.00           S  
ATOM   1573  CE  MET   113       8.476  -7.258  -8.561  1.00  0.00           C  
ATOM   1574  HE1 MET   113       8.117  -8.162  -9.052  1.00  0.00           H  
ATOM   1575  HE2 MET   113       9.439  -6.826  -8.831  1.00  0.00           H  
ATOM   1576  HE3 MET   113       7.630  -6.571  -8.579  1.00  0.00           H  
ATOM   1577  C   MET   113       8.432  -4.218  -3.657  1.00  0.00           C  
ATOM   1578  O   MET   113       9.585  -3.790  -3.627  1.00  0.00           O  
ATOM   1579  N   SER   114       7.815  -4.868  -2.655  1.00  0.00           N  
ATOM   1580  H   SER   114       6.858  -5.171  -2.771  1.00  0.00           H  
ATOM   1581  CA  SER   114       8.515  -5.500  -1.528  1.00  0.00           C  
ATOM   1582  HA  SER   114       9.557  -5.180  -1.519  1.00  0.00           H  
ATOM   1583  CB  SER   114       7.939  -4.962  -0.199  1.00  0.00           C  
ATOM   1584  HB2 SER   114       8.077  -3.882  -0.246  1.00  0.00           H  
ATOM   1585  HB3 SER   114       8.463  -5.377   0.663  1.00  0.00           H  
ATOM   1586  OG  SER   114       6.622  -5.241  -0.077  1.00  0.00           O  
ATOM   1587  HG  SER   114       6.483  -6.128   0.264  1.00  0.00           H  
ATOM   1588  C   SER   114       8.610  -6.987  -1.727  1.00  0.00           C  
ATOM   1589  O   SER   114       7.984  -7.550  -2.668  1.00  0.00           O  
ATOM   1590  N   SER   115       9.471  -7.597  -0.902  1.00  0.00           N  
ATOM   1591  H   SER   115      10.070  -7.054  -0.295  1.00  0.00           H  
ATOM   1592  CA  SER   115       9.518  -9.028  -0.674  1.00  0.00           C  
ATOM   1593  HA  SER   115       8.516  -9.424  -0.834  1.00  0.00           H  
ATOM   1594  CB  SER   115      10.584  -9.627  -1.616  1.00  0.00           C  
ATOM   1595  HB2 SER   115      10.323  -9.471  -2.663  1.00  0.00           H  
ATOM   1596  HB3 SER   115      11.557  -9.159  -1.467  1.00  0.00           H  
ATOM   1597  OG  SER   115      10.730 -11.024  -1.427  1.00  0.00           O  
ATOM   1598  HG  SER   115      11.411 -11.165  -0.766  1.00  0.00           H  
ATOM   1599  C   SER   115       9.860  -9.311   0.778  1.00  0.00           C  
ATOM   1600  O   SER   115      10.912  -9.823   1.130  1.00  0.00           O  
ATOM   1601  N   ASN   116       8.880  -8.991   1.646  1.00  0.00           N  
ATOM   1602  H   ASN   116       8.056  -8.502   1.327  1.00  0.00           H  
ATOM   1603  CA  ASN   116       8.818  -9.391   3.074  1.00  0.00           C  
ATOM   1604  HA  ASN   116       9.366 -10.300   3.321  1.00  0.00           H  
ATOM   1605  CB  ASN   116       9.373  -8.289   3.938  1.00  0.00           C  
ATOM   1606  HB2 ASN   116      10.391  -8.044   3.636  1.00  0.00           H  
ATOM   1607  HB3 ASN   116       8.896  -7.356   3.637  1.00  0.00           H  
ATOM   1608  CG  ASN   116       9.505  -8.508   5.418  1.00  0.00           C  
ATOM   1609  OD1 ASN   116       9.457  -9.607   5.980  1.00  0.00           O  
ATOM   1610  ND2 ASN   116       9.618  -7.426   6.041  1.00  0.00           N  
ATOM   1611 HD21 ASN   116       9.666  -6.529   5.579  1.00  0.00           H  
ATOM   1612 HD22 ASN   116       9.584  -7.479   7.049  1.00  0.00           H  
ATOM   1613  C   ASN   116       7.387  -9.670   3.522  1.00  0.00           C  
ATOM   1614  O   ASN   116       6.502  -8.886   3.164  1.00  0.00           O  
ATOM   1615  N   VAL   117       7.101 -10.701   4.253  1.00  0.00           N  
ATOM   1616  H   VAL   117       7.931 -11.135   4.631  1.00  0.00           H  
ATOM   1617  CA  VAL   117       5.859 -10.976   5.039  1.00  0.00           C  
ATOM   1618  HA  VAL   117       4.997 -11.081   4.381  1.00  0.00           H  
ATOM   1619  CB  VAL   117       5.991 -12.167   5.969  1.00  0.00           C  
ATOM   1620  HB  VAL   117       6.757 -11.930   6.708  1.00  0.00           H  
ATOM   1621  CG1 VAL   117       4.619 -12.554   6.593  1.00  0.00           C  
ATOM   1622 HG11 VAL   117       4.804 -13.288   7.377  1.00  0.00           H  
ATOM   1623 HG12 VAL   117       3.952 -12.842   5.781  1.00  0.00           H  
ATOM   1624 HG13 VAL   117       4.124 -11.765   7.159  1.00  0.00           H  
ATOM   1625  CG2 VAL   117       6.502 -13.374   5.122  1.00  0.00           C  
ATOM   1626 HG21 VAL   117       7.224 -13.013   4.390  1.00  0.00           H  
ATOM   1627 HG22 VAL   117       5.664 -13.917   4.685  1.00  0.00           H  
ATOM   1628 HG23 VAL   117       7.012 -14.034   5.823  1.00  0.00           H  
ATOM   1629  C   VAL   117       5.547  -9.708   5.832  1.00  0.00           C  
ATOM   1630  O   VAL   117       6.234  -9.243   6.738  1.00  0.00           O  
ATOM   1631  N   GLY   118       4.363  -9.159   5.684  1.00  0.00           N  
ATOM   1632  H   GLY   118       3.680  -9.634   5.111  1.00  0.00           H  
ATOM   1633  CA  GLY   118       3.778  -7.961   6.249  1.00  0.00           C  
ATOM   1634  HA2 GLY   118       4.575  -7.566   6.880  1.00  0.00           H  
ATOM   1635  HA3 GLY   118       2.906  -8.217   6.850  1.00  0.00           H  
ATOM   1636  C   GLY   118       3.250  -6.929   5.200  1.00  0.00           C  
ATOM   1637  O   GLY   118       3.017  -5.745   5.404  1.00  0.00           O  
ATOM   1638  N   GLY   119       3.315  -7.482   3.965  1.00  0.00           N  
ATOM   1639  H   GLY   119       3.678  -8.417   3.850  1.00  0.00           H  
ATOM   1640  CA  GLY   119       3.100  -6.678   2.736  1.00  0.00           C  
ATOM   1641  HA2 GLY   119       2.204  -6.061   2.811  1.00  0.00           H  
ATOM   1642  HA3 GLY   119       3.141  -7.307   1.847  1.00  0.00           H  
ATOM   1643  C   GLY   119       4.258  -5.651   2.611  1.00  0.00           C  
ATOM   1644  O   GLY   119       5.287  -5.694   3.335  1.00  0.00           O  
ATOM   1645  N   MET   120       4.006  -4.715   1.716  1.00  0.00           N  
ATOM   1646  H   MET   120       3.034  -4.682   1.446  1.00  0.00           H  
ATOM   1647  CA  MET   120       4.741  -3.446   1.623  1.00  0.00           C  
ATOM   1648  HA  MET   120       5.815  -3.597   1.515  1.00  0.00           H  
ATOM   1649  CB  MET   120       4.160  -2.865   0.346  1.00  0.00           C  
ATOM   1650  HB2 MET   120       3.367  -2.183   0.652  1.00  0.00           H  
ATOM   1651  HB3 MET   120       3.770  -3.606  -0.352  1.00  0.00           H  
ATOM   1652  CG  MET   120       5.308  -2.213  -0.303  1.00  0.00           C  
ATOM   1653  HG2 MET   120       5.569  -2.960  -1.053  1.00  0.00           H  
ATOM   1654  HG3 MET   120       6.087  -1.848   0.367  1.00  0.00           H  
ATOM   1655  SD  MET   120       4.945  -0.701  -1.139  1.00  0.00           S  
ATOM   1656  CE  MET   120       4.175  -1.447  -2.656  1.00  0.00           C  
ATOM   1657  HE1 MET   120       4.541  -2.460  -2.822  1.00  0.00           H  
ATOM   1658  HE2 MET   120       3.087  -1.402  -2.605  1.00  0.00           H  
ATOM   1659  HE3 MET   120       4.540  -0.735  -3.396  1.00  0.00           H  
ATOM   1660  C   MET   120       4.504  -2.525   2.869  1.00  0.00           C  
ATOM   1661  O   MET   120       5.360  -1.658   3.105  1.00  0.00           O  
ATOM   1662  N   ALA   121       3.466  -2.715   3.682  1.00  0.00           N  
ATOM   1663  H   ALA   121       2.715  -3.329   3.399  1.00  0.00           H  
ATOM   1664  CA  ALA   121       3.326  -2.006   4.903  1.00  0.00           C  
ATOM   1665  HA  ALA   121       3.491  -0.954   4.669  1.00  0.00           H  
ATOM   1666  CB  ALA   121       1.872  -2.052   5.363  1.00  0.00           C  
ATOM   1667  HB1 ALA   121       1.592  -3.061   5.664  1.00  0.00           H  
ATOM   1668  HB2 ALA   121       1.226  -1.863   4.506  1.00  0.00           H  
ATOM   1669  HB3 ALA   121       1.677  -1.266   6.093  1.00  0.00           H  
ATOM   1670  C   ALA   121       4.202  -2.500   6.050  1.00  0.00           C  
ATOM   1671  O   ALA   121       4.339  -1.908   7.063  1.00  0.00           O  
ATOM   1672  N   ALA   122       5.018  -3.561   5.831  1.00  0.00           N  
ATOM   1673  H   ALA   122       4.848  -3.998   4.936  1.00  0.00           H  
ATOM   1674  CA  ALA   122       6.252  -3.839   6.625  1.00  0.00           C  
ATOM   1675  HA  ALA   122       5.934  -3.951   7.662  1.00  0.00           H  
ATOM   1676  CB  ALA   122       6.949  -5.101   6.108  1.00  0.00           C  
ATOM   1677  HB1 ALA   122       7.181  -4.979   5.050  1.00  0.00           H  
ATOM   1678  HB2 ALA   122       6.156  -5.849   6.109  1.00  0.00           H  
ATOM   1679  HB3 ALA   122       7.877  -5.405   6.593  1.00  0.00           H  
ATOM   1680  C   ALA   122       7.292  -2.702   6.561  1.00  0.00           C  
ATOM   1681  O   ALA   122       8.003  -2.430   7.544  1.00  0.00           O  
ATOM   1682  N   HID   123       7.259  -1.890   5.559  1.00  0.00           N  
ATOM   1683  H   HID   123       6.612  -2.164   4.833  1.00  0.00           H  
ATOM   1684  CA  HID   123       8.226  -0.963   5.149  1.00  0.00           C  
ATOM   1685  HA  HID   123       9.041  -0.952   5.873  1.00  0.00           H  
ATOM   1686  CB  HID   123       8.763  -1.519   3.847  1.00  0.00           C  
ATOM   1687  HB2 HID   123       8.038  -1.613   3.039  1.00  0.00           H  
ATOM   1688  HB3 HID   123       9.531  -0.832   3.491  1.00  0.00           H  
ATOM   1689  CG  HID   123       9.522  -2.784   3.920  1.00  0.00           C  
ATOM   1690  ND1 HID   123      10.522  -2.987   4.851  1.00  0.00           N  
ATOM   1691  HD1 HID   123      11.084  -2.251   5.254  1.00  0.00           H  
ATOM   1692  CE1 HID   123      10.815  -4.216   4.896  1.00  0.00           C  
ATOM   1693  HE1 HID   123      11.448  -4.613   5.677  1.00  0.00           H  
ATOM   1694  NE2 HID   123       9.871  -4.963   4.195  1.00  0.00           N  
ATOM   1695  CD2 HID   123       9.125  -3.995   3.498  1.00  0.00           C  
ATOM   1696  HD2 HID   123       8.193  -4.184   2.985  1.00  0.00           H  
ATOM   1697  C   HID   123       7.733   0.467   5.051  1.00  0.00           C  
ATOM   1698  O   HID   123       8.546   1.304   4.731  1.00  0.00           O  
ATOM   1699  N   TRP   124       6.404   0.717   5.070  1.00  0.00           N  
ATOM   1700  H   TRP   124       5.810  -0.095   5.167  1.00  0.00           H  
ATOM   1701  CA  TRP   124       5.742   1.995   4.816  1.00  0.00           C  
ATOM   1702  HA  TRP   124       6.199   2.291   3.872  1.00  0.00           H  
ATOM   1703  CB  TRP   124       4.174   1.889   4.786  1.00  0.00           C  
ATOM   1704  HB2 TRP   124       3.893   2.889   4.456  1.00  0.00           H  
ATOM   1705  HB3 TRP   124       3.986   1.101   4.057  1.00  0.00           H  
ATOM   1706  CG  TRP   124       3.422   1.628   6.027  1.00  0.00           C  
ATOM   1707  CD1 TRP   124       3.810   1.089   7.194  1.00  0.00           C  
ATOM   1708  HD1 TRP   124       4.799   0.771   7.486  1.00  0.00           H  
ATOM   1709  NE1 TRP   124       2.771   1.036   8.119  1.00  0.00           N  
ATOM   1710  HE1 TRP   124       2.863   0.629   9.038  1.00  0.00           H  
ATOM   1711  CE2 TRP   124       1.645   1.487   7.508  1.00  0.00           C  
ATOM   1712  CZ2 TRP   124       0.341   1.438   7.992  1.00  0.00           C  
ATOM   1713  HZ2 TRP   124       0.121   1.093   8.992  1.00  0.00           H  
ATOM   1714  CH2 TRP   124      -0.648   2.098   7.225  1.00  0.00           C  
ATOM   1715  HH2 TRP   124      -1.675   2.118   7.557  1.00  0.00           H  
ATOM   1716  CZ3 TRP   124      -0.329   2.448   5.922  1.00  0.00           C  
ATOM   1717  HZ3 TRP   124      -1.168   2.747   5.312  1.00  0.00           H  
ATOM   1718  CE3 TRP   124       0.981   2.360   5.353  1.00  0.00           C  
ATOM   1719  HE3 TRP   124       1.135   2.580   4.307  1.00  0.00           H  
ATOM   1720  CD2 TRP   124       1.997   1.882   6.162  1.00  0.00           C  
ATOM   1721  C   TRP   124       6.107   3.094   5.841  1.00  0.00           C  
ATOM   1722  O   TRP   124       6.579   2.765   6.936  1.00  0.00           O  
ATOM   1723  N   THR   125       5.792   4.342   5.526  1.00  0.00           N  
ATOM   1724  H   THR   125       5.535   4.401   4.551  1.00  0.00           H  
ATOM   1725  CA  THR   125       5.329   5.439   6.410  1.00  0.00           C  
ATOM   1726  HA  THR   125       5.991   5.431   7.276  1.00  0.00           H  
ATOM   1727  CB  THR   125       5.471   6.828   5.673  1.00  0.00           C  
ATOM   1728  HB  THR   125       4.707   7.039   4.926  1.00  0.00           H  
ATOM   1729  CG2 THR   125       5.363   7.970   6.636  1.00  0.00           C  
ATOM   1730 HG21 THR   125       5.212   8.914   6.112  1.00  0.00           H  
ATOM   1731 HG22 THR   125       6.228   8.223   7.248  1.00  0.00           H  
ATOM   1732 HG23 THR   125       4.555   7.871   7.361  1.00  0.00           H  
ATOM   1733  OG1 THR   125       6.735   7.046   5.055  1.00  0.00           O  
ATOM   1734  HG1 THR   125       6.694   7.752   4.405  1.00  0.00           H  
ATOM   1735  C   THR   125       3.886   5.274   6.832  1.00  0.00           C  
ATOM   1736  O   THR   125       3.056   4.901   6.027  1.00  0.00           O  
ATOM   1737  N   ALA   126       3.499   5.397   8.108  1.00  0.00           N  
ATOM   1738  H   ALA   126       4.219   5.713   8.742  1.00  0.00           H  
ATOM   1739  CA  ALA   126       2.165   5.016   8.575  1.00  0.00           C  
ATOM   1740  HA  ALA   126       1.860   4.125   8.025  1.00  0.00           H  
ATOM   1741  CB  ALA   126       2.195   4.478  10.036  1.00  0.00           C  
ATOM   1742  HB1 ALA   126       1.891   5.252  10.741  1.00  0.00           H  
ATOM   1743  HB2 ALA   126       1.447   3.697  10.181  1.00  0.00           H  
ATOM   1744  HB3 ALA   126       3.225   4.168  10.208  1.00  0.00           H  
ATOM   1745  C   ALA   126       1.109   6.125   8.524  1.00  0.00           C  
ATOM   1746  O   ALA   126       0.198   6.216   9.351  1.00  0.00           O  
ATOM   1747  N   ALA   127       1.225   7.118   7.581  1.00  0.00           N  
ATOM   1748  H   ALA   127       1.884   6.969   6.830  1.00  0.00           H  
ATOM   1749  CA  ALA   127       0.377   8.347   7.463  1.00  0.00           C  
ATOM   1750  HA  ALA   127       0.064   8.754   8.424  1.00  0.00           H  
ATOM   1751  CB  ALA   127       1.182   9.367   6.675  1.00  0.00           C  
ATOM   1752  HB1 ALA   127       1.665   9.034   5.756  1.00  0.00           H  
ATOM   1753  HB2 ALA   127       2.030   9.696   7.276  1.00  0.00           H  
ATOM   1754  HB3 ALA   127       0.609  10.270   6.468  1.00  0.00           H  
ATOM   1755  C   ALA   127      -0.913   8.019   6.648  1.00  0.00           C  
ATOM   1756  O   ALA   127      -0.874   7.682   5.446  1.00  0.00           O  
ATOM   1757  N   CYS   128      -1.966   8.080   7.359  1.00  0.00           N  
ATOM   1758  H   CYS   128      -1.837   8.432   8.296  1.00  0.00           H  
ATOM   1759  CA  CYS   128      -3.350   7.634   6.986  1.00  0.00           C  
ATOM   1760  HA  CYS   128      -3.348   7.396   5.922  1.00  0.00           H  
ATOM   1761  CB  CYS   128      -3.651   6.342   7.770  1.00  0.00           C  
ATOM   1762  HB2 CYS   128      -4.689   6.049   7.607  1.00  0.00           H  
ATOM   1763  HB3 CYS   128      -3.488   6.601   8.816  1.00  0.00           H  
ATOM   1764  SG  CYS   128      -2.623   5.002   7.296  1.00  0.00           S  
ATOM   1765  HG  CYS   128      -1.523   5.346   7.973  1.00  0.00           H  
ATOM   1766  C   CYS   128      -4.435   8.682   7.059  1.00  0.00           C  
ATOM   1767  O   CYS   128      -5.359   8.536   7.872  1.00  0.00           O  
ATOM   1768  N   PRO   129      -4.394   9.766   6.189  1.00  0.00           N  
ATOM   1769  CD  PRO   129      -3.280  10.128   5.357  1.00  0.00           C  
ATOM   1770  HD2 PRO   129      -2.472  10.499   5.987  1.00  0.00           H  
ATOM   1771  HD3 PRO   129      -2.961   9.288   4.740  1.00  0.00           H  
ATOM   1772  CG  PRO   129      -3.845  11.186   4.376  1.00  0.00           C  
ATOM   1773  HG2 PRO   129      -3.044  11.875   4.108  1.00  0.00           H  
ATOM   1774  HG3 PRO   129      -4.129  10.592   3.507  1.00  0.00           H  
ATOM   1775  CB  PRO   129      -4.936  11.879   5.209  1.00  0.00           C  
ATOM   1776  HB2 PRO   129      -5.743  12.262   4.584  1.00  0.00           H  
ATOM   1777  HB3 PRO   129      -4.550  12.661   5.862  1.00  0.00           H  
ATOM   1778  CA  PRO   129      -5.545  10.755   6.055  1.00  0.00           C  
ATOM   1779  HA  PRO   129      -5.816  11.232   6.997  1.00  0.00           H  
ATOM   1780  C   PRO   129      -6.894  10.179   5.598  1.00  0.00           C  
ATOM   1781  O   PRO   129      -6.854   9.248   4.755  1.00  0.00           O  
ATOM   1782  N   ARG   130      -8.021  10.573   6.123  1.00  0.00           N  
ATOM   1783  H   ARG   130      -8.021  11.256   6.867  1.00  0.00           H  
ATOM   1784  CA  ARG   130      -9.321  10.162   5.650  1.00  0.00           C  
ATOM   1785  HA  ARG   130      -9.331   9.077   5.554  1.00  0.00           H  
ATOM   1786  CB  ARG   130     -10.349  10.510   6.805  1.00  0.00           C  
ATOM   1787  HB2 ARG   130      -9.944  10.378   7.809  1.00  0.00           H  
ATOM   1788  HB3 ARG   130     -10.606  11.566   6.715  1.00  0.00           H  
ATOM   1789  CG  ARG   130     -11.782   9.838   6.737  1.00  0.00           C  
ATOM   1790  HG2 ARG   130     -12.289  10.033   5.793  1.00  0.00           H  
ATOM   1791  HG3 ARG   130     -11.637   8.758   6.710  1.00  0.00           H  
ATOM   1792  CD  ARG   130     -12.652  10.174   7.990  1.00  0.00           C  
ATOM   1793  HD2 ARG   130     -12.219   9.726   8.884  1.00  0.00           H  
ATOM   1794  HD3 ARG   130     -12.552  11.242   8.180  1.00  0.00           H  
ATOM   1795  NE  ARG   130     -14.078   9.886   7.884  1.00  0.00           N  
ATOM   1796  HE  ARG   130     -14.636  10.604   7.445  1.00  0.00           H  
ATOM   1797  CZ  ARG   130     -14.668   8.842   8.465  1.00  0.00           C  
ATOM   1798  NH1 ARG   130     -14.012   8.003   9.203  1.00  0.00           N  
ATOM   1799 HH11 ARG   130     -14.586   7.369   9.741  1.00  0.00           H  
ATOM   1800 HH12 ARG   130     -13.006   8.030   9.294  1.00  0.00           H  
ATOM   1801  NH2 ARG   130     -15.953   8.631   8.231  1.00  0.00           N  
ATOM   1802 HH21 ARG   130     -16.440   9.337   7.698  1.00  0.00           H  
ATOM   1803 HH22 ARG   130     -16.421   7.752   8.402  1.00  0.00           H  
ATOM   1804  C   ARG   130      -9.607  10.804   4.247  1.00  0.00           C  
ATOM   1805  O   ARG   130      -9.389  12.009   4.093  1.00  0.00           O  
ATOM   1806  N   PRO   131     -10.076  10.081   3.258  1.00  0.00           N  
ATOM   1807  CD  PRO   131     -10.524   8.697   3.304  1.00  0.00           C  
ATOM   1808  HD2 PRO   131      -9.690   8.015   3.474  1.00  0.00           H  
ATOM   1809  HD3 PRO   131     -11.325   8.555   4.029  1.00  0.00           H  
ATOM   1810  CG  PRO   131     -11.133   8.408   1.896  1.00  0.00           C  
ATOM   1811  HG2 PRO   131     -10.994   7.344   1.702  1.00  0.00           H  
ATOM   1812  HG3 PRO   131     -12.199   8.626   1.958  1.00  0.00           H  
ATOM   1813  CB  PRO   131     -10.370   9.373   1.012  1.00  0.00           C  
ATOM   1814  HB2 PRO   131      -9.471   8.881   0.639  1.00  0.00           H  
ATOM   1815  HB3 PRO   131     -10.900   9.703   0.119  1.00  0.00           H  
ATOM   1816  CA  PRO   131     -10.047  10.600   1.904  1.00  0.00           C  
ATOM   1817  HA  PRO   131      -9.079  11.004   1.607  1.00  0.00           H  
ATOM   1818  C   PRO   131     -11.149  11.683   1.785  1.00  0.00           C  
ATOM   1819  O   PRO   131     -12.196  11.532   2.416  1.00  0.00           O  
ATOM   1820  N   GLY   132     -10.896  12.651   0.927  1.00  0.00           N  
ATOM   1821  H   GLY   132      -9.960  12.806   0.582  1.00  0.00           H  
ATOM   1822  CA  GLY   132     -11.781  13.748   0.465  1.00  0.00           C  
ATOM   1823  HA2 GLY   132     -11.240  14.327  -0.284  1.00  0.00           H  
ATOM   1824  HA3 GLY   132     -12.063  14.388   1.301  1.00  0.00           H  
ATOM   1825  C   GLY   132     -13.084  13.210  -0.242  1.00  0.00           C  
ATOM   1826  O   GLY   132     -12.983  12.143  -0.813  1.00  0.00           O  
ATOM   1827  N   GLY   133     -14.179  13.938  -0.216  1.00  0.00           N  
ATOM   1828  H   GLY   133     -14.126  14.930  -0.030  1.00  0.00           H  
ATOM   1829  CA  GLY   133     -15.490  13.487  -0.852  1.00  0.00           C  
ATOM   1830  HA2 GLY   133     -16.258  14.258  -0.777  1.00  0.00           H  
ATOM   1831  HA3 GLY   133     -15.861  12.621  -0.304  1.00  0.00           H  
ATOM   1832  C   GLY   133     -15.386  13.062  -2.319  1.00  0.00           C  
ATOM   1833  O   GLY   133     -16.094  12.157  -2.654  1.00  0.00           O  
ATOM   1834  N   LYS   134     -14.551  13.702  -3.146  1.00  0.00           N  
ATOM   1835  H   LYS   134     -14.028  14.447  -2.709  1.00  0.00           H  
ATOM   1836  CA  LYS   134     -14.334  13.442  -4.506  1.00  0.00           C  
ATOM   1837  HA  LYS   134     -15.260  13.283  -5.058  1.00  0.00           H  
ATOM   1838  CB  LYS   134     -13.569  14.630  -5.278  1.00  0.00           C  
ATOM   1839  HB2 LYS   134     -13.914  15.508  -4.731  1.00  0.00           H  
ATOM   1840  HB3 LYS   134     -12.488  14.488  -5.287  1.00  0.00           H  
ATOM   1841  CG  LYS   134     -13.995  14.910  -6.732  1.00  0.00           C  
ATOM   1842  HG2 LYS   134     -13.465  15.833  -6.970  1.00  0.00           H  
ATOM   1843  HG3 LYS   134     -13.694  14.193  -7.496  1.00  0.00           H  
ATOM   1844  CD  LYS   134     -15.543  15.057  -6.952  1.00  0.00           C  
ATOM   1845  HD2 LYS   134     -15.984  14.067  -6.838  1.00  0.00           H  
ATOM   1846  HD3 LYS   134     -15.650  15.429  -7.971  1.00  0.00           H  
ATOM   1847  CE  LYS   134     -16.124  16.137  -6.022  1.00  0.00           C  
ATOM   1848  HE2 LYS   134     -15.845  15.858  -5.006  1.00  0.00           H  
ATOM   1849  HE3 LYS   134     -15.600  17.070  -6.227  1.00  0.00           H  
ATOM   1850  NZ  LYS   134     -17.550  16.268  -6.175  1.00  0.00           N  
ATOM   1851  HZ1 LYS   134     -17.899  16.374  -7.117  1.00  0.00           H  
ATOM   1852  HZ2 LYS   134     -17.970  15.446  -5.766  1.00  0.00           H  
ATOM   1853  HZ3 LYS   134     -17.875  17.120  -5.740  1.00  0.00           H  
ATOM   1854  C   LYS   134     -13.631  12.131  -4.774  1.00  0.00           C  
ATOM   1855  O   LYS   134     -13.845  11.506  -5.825  1.00  0.00           O  
ATOM   1856  N   GLU   135     -12.849  11.651  -3.872  1.00  0.00           N  
ATOM   1857  H   GLU   135     -12.714  12.253  -3.072  1.00  0.00           H  
ATOM   1858  CA  GLU   135     -12.185  10.336  -3.948  1.00  0.00           C  
ATOM   1859  HA  GLU   135     -11.619  10.299  -4.879  1.00  0.00           H  
ATOM   1860  CB  GLU   135     -11.115  10.116  -2.880  1.00  0.00           C  
ATOM   1861  HB2 GLU   135     -11.555   9.790  -1.938  1.00  0.00           H  
ATOM   1862  HB3 GLU   135     -10.412   9.438  -3.363  1.00  0.00           H  
ATOM   1863  CG  GLU   135     -10.262  11.346  -2.498  1.00  0.00           C  
ATOM   1864  HG2 GLU   135     -10.973  12.149  -2.306  1.00  0.00           H  
ATOM   1865  HG3 GLU   135      -9.816  11.200  -1.514  1.00  0.00           H  
ATOM   1866  CD  GLU   135      -9.179  11.740  -3.525  1.00  0.00           C  
ATOM   1867  OE1 GLU   135      -7.976  11.540  -3.180  1.00  0.00           O  
ATOM   1868  OE2 GLU   135      -9.480  12.147  -4.680  1.00  0.00           O  
ATOM   1869  C   GLU   135     -13.147   9.101  -3.890  1.00  0.00           C  
ATOM   1870  O   GLU   135     -12.707   8.005  -4.287  1.00  0.00           O  
ATOM   1871  N   ARG   136     -14.312   9.268  -3.230  1.00  0.00           N  
ATOM   1872  H   ARG   136     -14.521  10.153  -2.791  1.00  0.00           H  
ATOM   1873  CA  ARG   136     -15.237   8.179  -2.878  1.00  0.00           C  
ATOM   1874  HA  ARG   136     -14.643   7.380  -2.436  1.00  0.00           H  
ATOM   1875  CB  ARG   136     -16.241   8.808  -1.893  1.00  0.00           C  
ATOM   1876  HB2 ARG   136     -17.122   9.227  -2.381  1.00  0.00           H  
ATOM   1877  HB3 ARG   136     -16.699   7.932  -1.434  1.00  0.00           H  
ATOM   1878  CG  ARG   136     -15.714   9.596  -0.679  1.00  0.00           C  
ATOM   1879  HG2 ARG   136     -16.627   9.938  -0.190  1.00  0.00           H  
ATOM   1880  HG3 ARG   136     -15.108  10.435  -1.020  1.00  0.00           H  
ATOM   1881  CD  ARG   136     -14.948   8.779   0.378  1.00  0.00           C  
ATOM   1882  HD2 ARG   136     -15.654   8.000   0.664  1.00  0.00           H  
ATOM   1883  HD3 ARG   136     -14.045   8.281   0.026  1.00  0.00           H  
ATOM   1884  NE  ARG   136     -14.625   9.704   1.447  1.00  0.00           N  
ATOM   1885  HE  ARG   136     -13.731  10.174   1.447  1.00  0.00           H  
ATOM   1886  CZ  ARG   136     -15.386   9.952   2.583  1.00  0.00           C  
ATOM   1887  NH1 ARG   136     -16.550   9.429   2.741  1.00  0.00           N  
ATOM   1888 HH11 ARG   136     -16.898   8.693   2.143  1.00  0.00           H  
ATOM   1889 HH12 ARG   136     -16.934   9.478   3.674  1.00  0.00           H  
ATOM   1890  NH2 ARG   136     -15.036  10.674   3.565  1.00  0.00           N  
ATOM   1891 HH21 ARG   136     -14.088  11.022   3.558  1.00  0.00           H  
ATOM   1892 HH22 ARG   136     -15.714  10.864   4.289  1.00  0.00           H  
ATOM   1893  C   ARG   136     -15.823   7.442  -4.106  1.00  0.00           C  
ATOM   1894  O   ARG   136     -16.200   8.056  -5.095  1.00  0.00           O  
ATOM   1895  N   ILE   137     -15.764   6.065  -3.931  1.00  0.00           N  
ATOM   1896  H   ILE   137     -15.431   5.799  -3.015  1.00  0.00           H  
ATOM   1897  CA  ILE   137     -16.545   5.116  -4.815  1.00  0.00           C  
ATOM   1898  HA  ILE   137     -16.294   5.458  -5.819  1.00  0.00           H  
ATOM   1899  CB  ILE   137     -16.147   3.674  -4.592  1.00  0.00           C  
ATOM   1900  HB  ILE   137     -16.354   3.365  -3.568  1.00  0.00           H  
ATOM   1901  CG2 ILE   137     -16.881   2.815  -5.638  1.00  0.00           C  
ATOM   1902 HG21 ILE   137     -16.685   1.762  -5.438  1.00  0.00           H  
ATOM   1903 HG22 ILE   137     -16.494   2.968  -6.646  1.00  0.00           H  
ATOM   1904 HG23 ILE   137     -17.963   2.948  -5.638  1.00  0.00           H  
ATOM   1905  CG1 ILE   137     -14.617   3.488  -4.879  1.00  0.00           C  
ATOM   1906 HG12 ILE   137     -14.517   2.451  -5.198  1.00  0.00           H  
ATOM   1907 HG13 ILE   137     -14.273   4.203  -5.626  1.00  0.00           H  
ATOM   1908  CD1 ILE   137     -13.755   3.630  -3.611  1.00  0.00           C  
ATOM   1909 HD11 ILE   137     -12.801   3.115  -3.716  1.00  0.00           H  
ATOM   1910 HD12 ILE   137     -13.464   4.669  -3.455  1.00  0.00           H  
ATOM   1911 HD13 ILE   137     -14.235   3.189  -2.738  1.00  0.00           H  
ATOM   1912  C   ILE   137     -18.060   5.300  -4.647  1.00  0.00           C  
ATOM   1913  O   ILE   137     -18.605   4.857  -3.615  1.00  0.00           O  
ATOM   1914  N   PRO   138     -18.657   6.065  -5.557  1.00  0.00           N  
ATOM   1915  CD  PRO   138     -18.300   6.319  -6.967  1.00  0.00           C  
ATOM   1916  HD2 PRO   138     -17.410   6.948  -6.943  1.00  0.00           H  
ATOM   1917  HD3 PRO   138     -18.032   5.437  -7.549  1.00  0.00           H  
ATOM   1918  CG  PRO   138     -19.480   7.061  -7.647  1.00  0.00           C  
ATOM   1919  HG2 PRO   138     -20.242   6.453  -8.134  1.00  0.00           H  
ATOM   1920  HG3 PRO   138     -19.113   7.805  -8.354  1.00  0.00           H  
ATOM   1921  CB  PRO   138     -20.126   7.746  -6.425  1.00  0.00           C  
ATOM   1922  HB2 PRO   138     -21.144   8.125  -6.517  1.00  0.00           H  
ATOM   1923  HB3 PRO   138     -19.450   8.580  -6.241  1.00  0.00           H  
ATOM   1924  CA  PRO   138     -19.886   6.776  -5.261  1.00  0.00           C  
ATOM   1925  HA  PRO   138     -19.845   7.410  -4.376  1.00  0.00           H  
ATOM   1926  C   PRO   138     -21.115   5.886  -5.032  1.00  0.00           C  
ATOM   1927  O   PRO   138     -21.893   6.119  -4.072  1.00  0.00           O  
ATOM   1928  N   PHE   139     -21.239   4.735  -5.675  1.00  0.00           N  
ATOM   1929  H   PHE   139     -20.659   4.477  -6.460  1.00  0.00           H  
ATOM   1930  CA  PHE   139     -22.283   3.767  -5.471  1.00  0.00           C  
ATOM   1931  HA  PHE   139     -23.218   4.317  -5.366  1.00  0.00           H  
ATOM   1932  CB  PHE   139     -22.469   2.817  -6.676  1.00  0.00           C  
ATOM   1933  HB2 PHE   139     -23.294   2.179  -6.361  1.00  0.00           H  
ATOM   1934  HB3 PHE   139     -22.842   3.284  -7.588  1.00  0.00           H  
ATOM   1935  CG  PHE   139     -21.166   2.066  -7.030  1.00  0.00           C  
ATOM   1936  CD1 PHE   139     -20.469   2.604  -8.111  1.00  0.00           C  
ATOM   1937  HD1 PHE   139     -20.982   3.411  -8.614  1.00  0.00           H  
ATOM   1938  CE1 PHE   139     -19.142   2.147  -8.442  1.00  0.00           C  
ATOM   1939  HE1 PHE   139     -18.643   2.495  -9.335  1.00  0.00           H  
ATOM   1940  CZ  PHE   139     -18.547   1.164  -7.608  1.00  0.00           C  
ATOM   1941  HZ  PHE   139     -17.606   0.697  -7.858  1.00  0.00           H  
ATOM   1942  CE2 PHE   139     -19.297   0.589  -6.549  1.00  0.00           C  
ATOM   1943  HE2 PHE   139     -19.004  -0.170  -5.839  1.00  0.00           H  
ATOM   1944  CD2 PHE   139     -20.549   1.103  -6.220  1.00  0.00           C  
ATOM   1945  HD2 PHE   139     -21.163   0.739  -5.410  1.00  0.00           H  
ATOM   1946  C   PHE   139     -22.173   2.929  -4.185  1.00  0.00           C  
ATOM   1947  O   PHE   139     -22.893   1.945  -3.974  1.00  0.00           O  
ATOM   1948  N   LEU   140     -21.171   3.244  -3.328  1.00  0.00           N  
ATOM   1949  H   LEU   140     -20.517   3.969  -3.589  1.00  0.00           H  
ATOM   1950  CA  LEU   140     -21.097   2.749  -1.964  1.00  0.00           C  
ATOM   1951  HA  LEU   140     -21.854   2.028  -1.659  1.00  0.00           H  
ATOM   1952  CB  LEU   140     -19.697   2.051  -1.749  1.00  0.00           C  
ATOM   1953  HB2 LEU   140     -18.908   2.768  -1.975  1.00  0.00           H  
ATOM   1954  HB3 LEU   140     -19.568   1.850  -0.685  1.00  0.00           H  
ATOM   1955  CG  LEU   140     -19.505   0.923  -2.690  1.00  0.00           C  
ATOM   1956  HG  LEU   140     -19.523   1.216  -3.740  1.00  0.00           H  
ATOM   1957  CD1 LEU   140     -18.110   0.293  -2.450  1.00  0.00           C  
ATOM   1958 HD11 LEU   140     -18.116  -0.057  -1.417  1.00  0.00           H  
ATOM   1959 HD12 LEU   140     -17.344   1.068  -2.413  1.00  0.00           H  
ATOM   1960 HD13 LEU   140     -17.803  -0.459  -3.177  1.00  0.00           H  
ATOM   1961  CD2 LEU   140     -20.589  -0.063  -2.567  1.00  0.00           C  
ATOM   1962 HD21 LEU   140     -20.275  -0.915  -3.169  1.00  0.00           H  
ATOM   1963 HD22 LEU   140     -20.554  -0.417  -1.537  1.00  0.00           H  
ATOM   1964 HD23 LEU   140     -21.639   0.212  -2.666  1.00  0.00           H  
ATOM   1965  C   LEU   140     -21.453   3.858  -0.895  1.00  0.00           C  
ATOM   1966  O   LEU   140     -20.529   4.361  -0.209  1.00  0.00           O  
ATOM   1967  N   PRO   141     -22.761   4.119  -0.608  1.00  0.00           N  
ATOM   1968  CD  PRO   141     -23.884   3.550  -1.335  1.00  0.00           C  
ATOM   1969  HD2 PRO   141     -24.017   4.198  -2.201  1.00  0.00           H  
ATOM   1970  HD3 PRO   141     -23.654   2.519  -1.603  1.00  0.00           H  
ATOM   1971  CG  PRO   141     -25.065   3.558  -0.366  1.00  0.00           C  
ATOM   1972  HG2 PRO   141     -25.070   2.701   0.308  1.00  0.00           H  
ATOM   1973  HG3 PRO   141     -26.044   3.621  -0.841  1.00  0.00           H  
ATOM   1974  CB  PRO   141     -24.805   4.810   0.468  1.00  0.00           C  
ATOM   1975  HB2 PRO   141     -25.242   4.787   1.467  1.00  0.00           H  
ATOM   1976  HB3 PRO   141     -25.080   5.656  -0.162  1.00  0.00           H  
ATOM   1977  CA  PRO   141     -23.223   4.837   0.564  1.00  0.00           C  
ATOM   1978  HA  PRO   141     -22.914   5.852   0.316  1.00  0.00           H  
ATOM   1979  C   PRO   141     -22.719   4.361   1.912  1.00  0.00           C  
ATOM   1980  O   PRO   141     -22.700   5.186   2.846  1.00  0.00           O  
ATOM   1981  N   ASP   142     -22.388   3.100   2.107  1.00  0.00           N  
ATOM   1982  H   ASP   142     -22.454   2.432   1.353  1.00  0.00           H  
ATOM   1983  CA  ASP   142     -21.979   2.548   3.412  1.00  0.00           C  
ATOM   1984  HA  ASP   142     -22.493   3.090   4.206  1.00  0.00           H  
ATOM   1985  CB  ASP   142     -22.375   1.119   3.405  1.00  0.00           C  
ATOM   1986  HB2 ASP   142     -22.127   0.530   4.288  1.00  0.00           H  
ATOM   1987  HB3 ASP   142     -23.455   1.049   3.533  1.00  0.00           H  
ATOM   1988  CG  ASP   142     -22.029   0.267   2.197  1.00  0.00           C  
ATOM   1989  OD1 ASP   142     -21.115   0.597   1.403  1.00  0.00           O  
ATOM   1990  OD2 ASP   142     -22.641  -0.769   1.987  1.00  0.00           O  
ATOM   1991  C   ASP   142     -20.472   2.808   3.685  1.00  0.00           C  
ATOM   1992  O   ASP   142     -20.031   2.456   4.794  1.00  0.00           O  
ATOM   1993  N   LEU   143     -19.685   3.312   2.696  1.00  0.00           N  
ATOM   1994  H   LEU   143     -20.041   3.401   1.755  1.00  0.00           H  
ATOM   1995  CA  LEU   143     -18.214   3.623   2.727  1.00  0.00           C  
ATOM   1996  HA  LEU   143     -17.689   2.701   2.978  1.00  0.00           H  
ATOM   1997  CB  LEU   143     -17.692   4.096   1.315  1.00  0.00           C  
ATOM   1998  HB2 LEU   143     -18.044   5.119   1.186  1.00  0.00           H  
ATOM   1999  HB3 LEU   143     -17.904   3.447   0.466  1.00  0.00           H  
ATOM   2000  CG  LEU   143     -16.227   4.306   1.366  1.00  0.00           C  
ATOM   2001  HG  LEU   143     -15.965   5.122   2.040  1.00  0.00           H  
ATOM   2002  CD1 LEU   143     -15.397   3.083   1.757  1.00  0.00           C  
ATOM   2003 HD11 LEU   143     -15.544   2.227   1.099  1.00  0.00           H  
ATOM   2004 HD12 LEU   143     -14.331   3.310   1.773  1.00  0.00           H  
ATOM   2005 HD13 LEU   143     -15.592   2.723   2.768  1.00  0.00           H  
ATOM   2006  CD2 LEU   143     -15.633   4.696  -0.020  1.00  0.00           C  
ATOM   2007 HD21 LEU   143     -16.135   5.598  -0.371  1.00  0.00           H  
ATOM   2008 HD22 LEU   143     -14.624   5.077   0.136  1.00  0.00           H  
ATOM   2009 HD23 LEU   143     -15.668   3.930  -0.794  1.00  0.00           H  
ATOM   2010  C   LEU   143     -17.733   4.482   3.938  1.00  0.00           C  
ATOM   2011  O   LEU   143     -16.910   4.098   4.749  1.00  0.00           O  
ATOM   2012  N   GLU   144     -18.490   5.605   4.163  1.00  0.00           N  
ATOM   2013  H   GLU   144     -19.347   5.585   3.628  1.00  0.00           H  
ATOM   2014  CA  GLU   144     -18.349   6.450   5.404  1.00  0.00           C  
ATOM   2015  HA  GLU   144     -17.365   6.907   5.298  1.00  0.00           H  
ATOM   2016  CB  GLU   144     -19.487   7.598   5.380  1.00  0.00           C  
ATOM   2017  HB2 GLU   144     -19.504   8.098   4.411  1.00  0.00           H  
ATOM   2018  HB3 GLU   144     -20.450   7.105   5.517  1.00  0.00           H  
ATOM   2019  CG  GLU   144     -19.364   8.577   6.561  1.00  0.00           C  
ATOM   2020  HG2 GLU   144     -19.102   7.972   7.430  1.00  0.00           H  
ATOM   2021  HG3 GLU   144     -20.284   9.126   6.759  1.00  0.00           H  
ATOM   2022  CD  GLU   144     -18.200   9.529   6.400  1.00  0.00           C  
ATOM   2023  OE1 GLU   144     -17.974  10.259   7.420  1.00  0.00           O  
ATOM   2024  OE2 GLU   144     -17.514   9.624   5.328  1.00  0.00           O  
ATOM   2025  C   GLU   144     -18.198   5.612   6.733  1.00  0.00           C  
ATOM   2026  O   GLU   144     -17.321   5.962   7.592  1.00  0.00           O  
ATOM   2027  N   GLU   145     -18.928   4.518   6.966  1.00  0.00           N  
ATOM   2028  H   GLU   145     -19.577   4.238   6.244  1.00  0.00           H  
ATOM   2029  CA  GLU   145     -18.919   3.790   8.249  1.00  0.00           C  
ATOM   2030  HA  GLU   145     -18.635   4.370   9.126  1.00  0.00           H  
ATOM   2031  CB  GLU   145     -20.366   3.226   8.494  1.00  0.00           C  
ATOM   2032  HB2 GLU   145     -20.308   2.441   9.248  1.00  0.00           H  
ATOM   2033  HB3 GLU   145     -20.624   2.673   7.590  1.00  0.00           H  
ATOM   2034  CG  GLU   145     -21.388   4.335   8.867  1.00  0.00           C  
ATOM   2035  HG2 GLU   145     -21.181   5.166   8.194  1.00  0.00           H  
ATOM   2036  HG3 GLU   145     -22.358   3.887   8.651  1.00  0.00           H  
ATOM   2037  CD  GLU   145     -21.199   4.787  10.289  1.00  0.00           C  
ATOM   2038  OE1 GLU   145     -22.179   5.454  10.704  1.00  0.00           O  
ATOM   2039  OE2 GLU   145     -20.206   4.558  11.042  1.00  0.00           O  
ATOM   2040  C   GLU   145     -17.880   2.708   8.241  1.00  0.00           C  
ATOM   2041  O   GLU   145     -17.536   2.327   9.347  1.00  0.00           O  
ATOM   2042  N   LEU   146     -17.339   2.330   7.096  1.00  0.00           N  
ATOM   2043  H   LEU   146     -17.776   2.779   6.304  1.00  0.00           H  
ATOM   2044  CA  LEU   146     -16.311   1.260   6.878  1.00  0.00           C  
ATOM   2045  HA  LEU   146     -16.377   0.478   7.634  1.00  0.00           H  
ATOM   2046  CB  LEU   146     -16.650   0.600   5.541  1.00  0.00           C  
ATOM   2047  HB2 LEU   146     -17.011   1.263   4.755  1.00  0.00           H  
ATOM   2048  HB3 LEU   146     -15.698   0.215   5.175  1.00  0.00           H  
ATOM   2049  CG  LEU   146     -17.720  -0.517   5.742  1.00  0.00           C  
ATOM   2050  HG  LEU   146     -18.354  -0.332   6.609  1.00  0.00           H  
ATOM   2051  CD1 LEU   146     -18.689  -0.657   4.544  1.00  0.00           C  
ATOM   2052 HD11 LEU   146     -18.135  -0.701   3.606  1.00  0.00           H  
ATOM   2053 HD12 LEU   146     -19.175  -1.631   4.597  1.00  0.00           H  
ATOM   2054 HD13 LEU   146     -19.422   0.138   4.683  1.00  0.00           H  
ATOM   2055  CD2 LEU   146     -16.972  -1.794   6.037  1.00  0.00           C  
ATOM   2056 HD21 LEU   146     -16.313  -1.949   5.183  1.00  0.00           H  
ATOM   2057 HD22 LEU   146     -17.735  -2.561   6.168  1.00  0.00           H  
ATOM   2058 HD23 LEU   146     -16.326  -1.760   6.914  1.00  0.00           H  
ATOM   2059  C   LEU   146     -14.887   1.926   6.987  1.00  0.00           C  
ATOM   2060  O   LEU   146     -14.010   1.336   7.557  1.00  0.00           O  
ATOM   2061  N   LEU   147     -14.776   3.217   6.766  1.00  0.00           N  
ATOM   2062  H   LEU   147     -15.540   3.680   6.293  1.00  0.00           H  
ATOM   2063  CA  LEU   147     -13.633   3.990   7.147  1.00  0.00           C  
ATOM   2064  HA  LEU   147     -12.711   3.551   6.767  1.00  0.00           H  
ATOM   2065  CB  LEU   147     -13.833   5.359   6.480  1.00  0.00           C  
ATOM   2066  HB2 LEU   147     -14.858   5.689   6.648  1.00  0.00           H  
ATOM   2067  HB3 LEU   147     -13.236   6.116   6.988  1.00  0.00           H  
ATOM   2068  CG  LEU   147     -13.598   5.535   4.981  1.00  0.00           C  
ATOM   2069  HG  LEU   147     -14.337   4.956   4.428  1.00  0.00           H  
ATOM   2070  CD1 LEU   147     -13.843   6.962   4.569  1.00  0.00           C  
ATOM   2071 HD11 LEU   147     -14.859   7.301   4.770  1.00  0.00           H  
ATOM   2072 HD12 LEU   147     -13.628   7.057   3.505  1.00  0.00           H  
ATOM   2073 HD13 LEU   147     -13.067   7.510   5.104  1.00  0.00           H  
ATOM   2074  CD2 LEU   147     -12.169   5.167   4.521  1.00  0.00           C  
ATOM   2075 HD21 LEU   147     -12.080   4.108   4.764  1.00  0.00           H  
ATOM   2076 HD22 LEU   147     -11.883   5.301   3.477  1.00  0.00           H  
ATOM   2077 HD23 LEU   147     -11.498   5.760   5.142  1.00  0.00           H  
ATOM   2078  C   LEU   147     -13.531   4.165   8.695  1.00  0.00           C  
ATOM   2079  O   LEU   147     -12.424   4.238   9.256  1.00  0.00           O  
ATOM   2080  N   ASN   148     -14.640   4.110   9.439  1.00  0.00           N  
ATOM   2081  H   ASN   148     -15.482   3.983   8.897  1.00  0.00           H  
ATOM   2082  CA  ASN   148     -14.635   3.977  10.905  1.00  0.00           C  
ATOM   2083  HA  ASN   148     -14.005   4.797  11.248  1.00  0.00           H  
ATOM   2084  CB  ASN   148     -16.036   4.337  11.554  1.00  0.00           C  
ATOM   2085  HB2 ASN   148     -16.659   3.564  11.104  1.00  0.00           H  
ATOM   2086  HB3 ASN   148     -16.036   4.208  12.637  1.00  0.00           H  
ATOM   2087  CG  ASN   148     -16.480   5.747  11.235  1.00  0.00           C  
ATOM   2088  OD1 ASN   148     -15.683   6.663  11.169  1.00  0.00           O  
ATOM   2089  ND2 ASN   148     -17.703   5.955  11.051  1.00  0.00           N  
ATOM   2090 HD21 ASN   148     -18.354   5.189  10.952  1.00  0.00           H  
ATOM   2091 HD22 ASN   148     -18.005   6.890  10.815  1.00  0.00           H  
ATOM   2092  C   ASN   148     -14.083   2.643  11.427  1.00  0.00           C  
ATOM   2093  O   ASN   148     -13.285   2.721  12.322  1.00  0.00           O  
ATOM   2094  N   ASP   149     -14.518   1.495  10.836  1.00  0.00           N  
ATOM   2095  H   ASP   149     -15.234   1.612  10.133  1.00  0.00           H  
ATOM   2096  CA  ASP   149     -13.964   0.169  11.071  1.00  0.00           C  
ATOM   2097  HA  ASP   149     -14.174   0.002  12.128  1.00  0.00           H  
ATOM   2098  CB  ASP   149     -14.699  -0.956  10.293  1.00  0.00           C  
ATOM   2099  HB2 ASP   149     -14.254  -1.918  10.546  1.00  0.00           H  
ATOM   2100  HB3 ASP   149     -14.662  -0.762   9.221  1.00  0.00           H  
ATOM   2101  CG  ASP   149     -16.183  -1.117  10.743  1.00  0.00           C  
ATOM   2102  OD1 ASP   149     -16.388  -1.446  11.949  1.00  0.00           O  
ATOM   2103  OD2 ASP   149     -17.096  -1.359   9.937  1.00  0.00           O  
ATOM   2104  C   ASP   149     -12.479   0.113  10.774  1.00  0.00           C  
ATOM   2105  O   ASP   149     -11.619  -0.245  11.632  1.00  0.00           O  
ATOM   2106  N   ALA   150     -12.085   0.554   9.566  1.00  0.00           N  
ATOM   2107  H   ALA   150     -12.795   0.774   8.882  1.00  0.00           H  
ATOM   2108  CA  ALA   150     -10.708   0.589   9.143  1.00  0.00           C  
ATOM   2109  HA  ALA   150     -10.464  -0.472   9.194  1.00  0.00           H  
ATOM   2110  CB  ALA   150     -10.583   1.113   7.691  1.00  0.00           C  
ATOM   2111  HB1 ALA   150     -11.267   0.453   7.158  1.00  0.00           H  
ATOM   2112  HB2 ALA   150      -9.524   0.939   7.504  1.00  0.00           H  
ATOM   2113  HB3 ALA   150     -10.919   2.125   7.464  1.00  0.00           H  
ATOM   2114  C   ALA   150      -9.810   1.368  10.122  1.00  0.00           C  
ATOM   2115  O   ALA   150      -8.730   0.950  10.445  1.00  0.00           O  
ATOM   2116  N   ASP   151     -10.225   2.559  10.591  1.00  0.00           N  
ATOM   2117  H   ASP   151     -11.146   2.892  10.343  1.00  0.00           H  
ATOM   2118  CA  ASP   151      -9.559   3.258  11.711  1.00  0.00           C  
ATOM   2119  HA  ASP   151      -8.525   3.506  11.473  1.00  0.00           H  
ATOM   2120  CB  ASP   151     -10.238   4.621  11.940  1.00  0.00           C  
ATOM   2121  HB2 ASP   151     -11.287   4.431  12.170  1.00  0.00           H  
ATOM   2122  HB3 ASP   151     -10.222   5.139  10.982  1.00  0.00           H  
ATOM   2123  CG  ASP   151      -9.731   5.559  13.045  1.00  0.00           C  
ATOM   2124  OD1 ASP   151     -10.423   6.500  13.506  1.00  0.00           O  
ATOM   2125  OD2 ASP   151      -8.582   5.286  13.447  1.00  0.00           O  
ATOM   2126  C   ASP   151      -9.445   2.459  13.070  1.00  0.00           C  
ATOM   2127  O   ASP   151      -8.390   2.145  13.574  1.00  0.00           O  
ATOM   2128  N   ARG   152     -10.635   2.050  13.524  1.00  0.00           N  
ATOM   2129  H   ARG   152     -11.402   2.239  12.894  1.00  0.00           H  
ATOM   2130  CA  ARG   152     -10.768   1.046  14.651  1.00  0.00           C  
ATOM   2131  HA  ARG   152     -10.615   1.652  15.544  1.00  0.00           H  
ATOM   2132  CB  ARG   152     -12.213   0.477  14.674  1.00  0.00           C  
ATOM   2133  HB2 ARG   152     -12.967   1.228  14.439  1.00  0.00           H  
ATOM   2134  HB3 ARG   152     -12.278  -0.289  13.901  1.00  0.00           H  
ATOM   2135  CG  ARG   152     -12.587  -0.203  16.074  1.00  0.00           C  
ATOM   2136  HG2 ARG   152     -13.667  -0.109  16.183  1.00  0.00           H  
ATOM   2137  HG3 ARG   152     -12.218   0.370  16.924  1.00  0.00           H  
ATOM   2138  CD  ARG   152     -12.091  -1.640  16.312  1.00  0.00           C  
ATOM   2139  HD2 ARG   152     -11.002  -1.617  16.362  1.00  0.00           H  
ATOM   2140  HD3 ARG   152     -12.431  -1.926  17.307  1.00  0.00           H  
ATOM   2141  NE  ARG   152     -12.672  -2.438  15.305  1.00  0.00           N  
ATOM   2142  HE  ARG   152     -13.405  -2.103  14.696  1.00  0.00           H  
ATOM   2143  CZ  ARG   152     -12.468  -3.699  15.173  1.00  0.00           C  
ATOM   2144  NH1 ARG   152     -11.718  -4.368  15.972  1.00  0.00           N  
ATOM   2145 HH11 ARG   152     -11.327  -3.906  16.781  1.00  0.00           H  
ATOM   2146 HH12 ARG   152     -11.653  -5.373  15.899  1.00  0.00           H  
ATOM   2147  NH2 ARG   152     -13.090  -4.428  14.344  1.00  0.00           N  
ATOM   2148 HH21 ARG   152     -13.767  -4.023  13.714  1.00  0.00           H  
ATOM   2149 HH22 ARG   152     -12.957  -5.427  14.415  1.00  0.00           H  
ATOM   2150  C   ARG   152      -9.651  -0.002  14.618  1.00  0.00           C  
ATOM   2151  O   ARG   152      -8.840  -0.163  15.569  1.00  0.00           O  
ATOM   2152  N   LEU   153      -9.520  -0.671  13.446  1.00  0.00           N  
ATOM   2153  H   LEU   153     -10.198  -0.450  12.730  1.00  0.00           H  
ATOM   2154  CA  LEU   153      -8.458  -1.666  13.281  1.00  0.00           C  
ATOM   2155  HA  LEU   153      -8.551  -2.337  14.136  1.00  0.00           H  
ATOM   2156  CB  LEU   153      -8.944  -2.561  12.140  1.00  0.00           C  
ATOM   2157  HB2 LEU   153      -8.126  -3.129  11.698  1.00  0.00           H  
ATOM   2158  HB3 LEU   153      -9.325  -1.888  11.372  1.00  0.00           H  
ATOM   2159  CG  LEU   153     -10.090  -3.549  12.377  1.00  0.00           C  
ATOM   2160  HG  LEU   153     -10.947  -3.092  12.872  1.00  0.00           H  
ATOM   2161  CD1 LEU   153     -10.340  -4.235  11.041  1.00  0.00           C  
ATOM   2162 HD11 LEU   153     -10.972  -3.561  10.463  1.00  0.00           H  
ATOM   2163 HD12 LEU   153      -9.391  -4.448  10.549  1.00  0.00           H  
ATOM   2164 HD13 LEU   153     -10.913  -5.162  11.054  1.00  0.00           H  
ATOM   2165  CD2 LEU   153      -9.589  -4.717  13.224  1.00  0.00           C  
ATOM   2166 HD21 LEU   153     -10.381  -5.464  13.170  1.00  0.00           H  
ATOM   2167 HD22 LEU   153      -9.416  -4.348  14.235  1.00  0.00           H  
ATOM   2168 HD23 LEU   153      -8.649  -5.141  12.873  1.00  0.00           H  
ATOM   2169  C   LEU   153      -7.027  -1.122  13.255  1.00  0.00           C  
ATOM   2170  O   LEU   153      -6.164  -1.691  13.956  1.00  0.00           O  
ATOM   2171  N   LEU   154      -6.753  -0.019  12.481  1.00  0.00           N  
ATOM   2172  H   LEU   154      -7.584   0.413  12.103  1.00  0.00           H  
ATOM   2173  CA  LEU   154      -5.352   0.414  12.276  1.00  0.00           C  
ATOM   2174  HA  LEU   154      -4.727  -0.478  12.243  1.00  0.00           H  
ATOM   2175  CB  LEU   154      -5.327   1.154  10.908  1.00  0.00           C  
ATOM   2176  HB2 LEU   154      -4.561   1.926  10.845  1.00  0.00           H  
ATOM   2177  HB3 LEU   154      -6.186   1.814  10.786  1.00  0.00           H  
ATOM   2178  CG  LEU   154      -5.207   0.269   9.679  1.00  0.00           C  
ATOM   2179  HG  LEU   154      -5.596  -0.738   9.830  1.00  0.00           H  
ATOM   2180  CD1 LEU   154      -5.882   1.074   8.595  1.00  0.00           C  
ATOM   2181 HD11 LEU   154      -5.808   0.555   7.639  1.00  0.00           H  
ATOM   2182 HD12 LEU   154      -5.425   2.057   8.480  1.00  0.00           H  
ATOM   2183 HD13 LEU   154      -6.956   1.197   8.737  1.00  0.00           H  
ATOM   2184  CD2 LEU   154      -3.703   0.147   9.342  1.00  0.00           C  
ATOM   2185 HD21 LEU   154      -3.255   1.138   9.273  1.00  0.00           H  
ATOM   2186 HD22 LEU   154      -3.139  -0.440  10.068  1.00  0.00           H  
ATOM   2187 HD23 LEU   154      -3.632  -0.363   8.381  1.00  0.00           H  
ATOM   2188  C   LEU   154      -4.827   1.314  13.369  1.00  0.00           C  
ATOM   2189  O   LEU   154      -3.602   1.503  13.537  1.00  0.00           O  
ATOM   2190  N   GLY   155      -5.649   1.790  14.290  1.00  0.00           N  
ATOM   2191  H   GLY   155      -6.603   1.463  14.242  1.00  0.00           H  
ATOM   2192  CA  GLY   155      -5.278   2.792  15.293  1.00  0.00           C  
ATOM   2193  HA2 GLY   155      -6.152   3.061  15.887  1.00  0.00           H  
ATOM   2194  HA3 GLY   155      -4.428   2.400  15.851  1.00  0.00           H  
ATOM   2195  C   GLY   155      -4.827   4.166  14.672  1.00  0.00           C  
ATOM   2196  O   GLY   155      -3.709   4.555  14.921  1.00  0.00           O  
ATOM   2197  N   VAL   156      -5.652   4.821  13.833  1.00  0.00           N  
ATOM   2198  H   VAL   156      -6.599   4.558  13.601  1.00  0.00           H  
ATOM   2199  CA  VAL   156      -5.257   6.124  13.335  1.00  0.00           C  
ATOM   2200  HA  VAL   156      -4.200   6.044  13.079  1.00  0.00           H  
ATOM   2201  CB  VAL   156      -6.031   6.509  12.083  1.00  0.00           C  
ATOM   2202  HB  VAL   156      -7.048   6.782  12.368  1.00  0.00           H  
ATOM   2203  CG1 VAL   156      -5.519   7.836  11.458  1.00  0.00           C  
ATOM   2204 HG11 VAL   156      -4.484   8.053  11.720  1.00  0.00           H  
ATOM   2205 HG12 VAL   156      -6.190   8.626  11.795  1.00  0.00           H  
ATOM   2206 HG13 VAL   156      -5.474   7.786  10.370  1.00  0.00           H  
ATOM   2207  CG2 VAL   156      -6.296   5.446  10.946  1.00  0.00           C  
ATOM   2208 HG21 VAL   156      -6.492   4.431  11.291  1.00  0.00           H  
ATOM   2209 HG22 VAL   156      -5.348   5.442  10.408  1.00  0.00           H  
ATOM   2210 HG23 VAL   156      -7.014   5.829  10.221  1.00  0.00           H  
ATOM   2211  C   VAL   156      -5.526   7.283  14.409  1.00  0.00           C  
ATOM   2212  O   VAL   156      -6.449   7.236  15.259  1.00  0.00           O  
ATOM   2213  N   THR   157      -4.605   8.260  14.453  1.00  0.00           N  
ATOM   2214  H   THR   157      -3.714   8.192  13.983  1.00  0.00           H  
ATOM   2215  CA  THR   157      -4.619   9.344  15.500  1.00  0.00           C  
ATOM   2216  HA  THR   157      -5.635   9.426  15.885  1.00  0.00           H  
ATOM   2217  CB  THR   157      -3.771   9.003  16.744  1.00  0.00           C  
ATOM   2218  HB  THR   157      -4.065   8.006  17.071  1.00  0.00           H  
ATOM   2219  CG2 THR   157      -2.298   9.038  16.492  1.00  0.00           C  
ATOM   2220 HG21 THR   157      -2.068   8.324  15.701  1.00  0.00           H  
ATOM   2221 HG22 THR   157      -1.630   8.789  17.317  1.00  0.00           H  
ATOM   2222 HG23 THR   157      -1.893  10.003  16.188  1.00  0.00           H  
ATOM   2223  OG1 THR   157      -4.007   9.942  17.766  1.00  0.00           O  
ATOM   2224  HG1 THR   157      -4.825   9.695  18.203  1.00  0.00           H  
ATOM   2225  C   THR   157      -4.158  10.693  14.876  1.00  0.00           C  
ATOM   2226  O   THR   157      -3.283  10.623  14.006  1.00  0.00           O  
ATOM   2227  N   THR   158      -4.769  11.835  15.122  1.00  0.00           N  
ATOM   2228  H   THR   158      -5.456  11.923  15.858  1.00  0.00           H  
ATOM   2229  CA  THR   158      -4.191  13.136  14.768  1.00  0.00           C  
ATOM   2230  HA  THR   158      -3.609  13.115  13.847  1.00  0.00           H  
ATOM   2231  CB  THR   158      -5.243  14.311  14.741  1.00  0.00           C  
ATOM   2232  HB  THR   158      -4.769  15.231  14.397  1.00  0.00           H  
ATOM   2233  CG2 THR   158      -6.503  13.853  13.976  1.00  0.00           C  
ATOM   2234 HG21 THR   158      -6.161  13.370  13.060  1.00  0.00           H  
ATOM   2235 HG22 THR   158      -7.098  14.734  13.736  1.00  0.00           H  
ATOM   2236 HG23 THR   158      -7.118  13.082  14.440  1.00  0.00           H  
ATOM   2237  OG1 THR   158      -5.780  14.576  15.980  1.00  0.00           O  
ATOM   2238  HG1 THR   158      -5.335  15.367  16.295  1.00  0.00           H  
ATOM   2239  C   THR   158      -3.127  13.420  15.806  1.00  0.00           C  
ATOM   2240  O   THR   158      -2.149  14.121  15.410  1.00  0.00           O  
ATOM   2241  N   HID   159      -3.103  12.888  17.094  1.00  0.00           N  
ATOM   2242  H   HID   159      -3.781  12.181  17.338  1.00  0.00           H  
ATOM   2243  CA  HID   159      -2.349  13.400  18.232  1.00  0.00           C  
ATOM   2244  HA  HID   159      -2.358  14.488  18.167  1.00  0.00           H  
ATOM   2245  CB  HID   159      -3.014  13.041  19.563  1.00  0.00           C  
ATOM   2246  HB2 HID   159      -3.213  11.972  19.497  1.00  0.00           H  
ATOM   2247  HB3 HID   159      -2.401  13.148  20.458  1.00  0.00           H  
ATOM   2248  CG  HID   159      -4.331  13.767  19.686  1.00  0.00           C  
ATOM   2249  ND1 HID   159      -4.464  15.109  19.696  1.00  0.00           N  
ATOM   2250  HD1 HID   159      -3.673  15.731  19.789  1.00  0.00           H  
ATOM   2251  CE1 HID   159      -5.778  15.454  19.774  1.00  0.00           C  
ATOM   2252  HE1 HID   159      -6.156  16.465  19.815  1.00  0.00           H  
ATOM   2253  NE2 HID   159      -6.514  14.327  19.810  1.00  0.00           N  
ATOM   2254  CD2 HID   159      -5.632  13.262  19.803  1.00  0.00           C  
ATOM   2255  HD2 HID   159      -5.855  12.205  19.777  1.00  0.00           H  
ATOM   2256  C   HID   159      -0.868  12.901  18.272  1.00  0.00           C  
ATOM   2257  O   HID   159      -0.154  12.712  19.241  1.00  0.00           O  
ATOM   2258  N   ALA   160      -0.344  12.874  17.065  1.00  0.00           N  
ATOM   2259  H   ALA   160      -1.027  12.881  16.321  1.00  0.00           H  
ATOM   2260  CA  ALA   160       0.992  12.269  16.708  1.00  0.00           C  
ATOM   2261  HA  ALA   160       1.018  11.337  17.273  1.00  0.00           H  
ATOM   2262  CB  ALA   160       0.944  11.937  15.216  1.00  0.00           C  
ATOM   2263  HB1 ALA   160       0.857  12.850  14.626  1.00  0.00           H  
ATOM   2264  HB2 ALA   160       1.842  11.469  14.812  1.00  0.00           H  
ATOM   2265  HB3 ALA   160       0.109  11.290  14.946  1.00  0.00           H  
ATOM   2266  C   ALA   160       2.116  13.203  17.234  1.00  0.00           C  
ATOM   2267  O   ALA   160       2.900  12.818  18.063  1.00  0.00           O  
ATOM   2268  N   PHE   161       2.195  14.409  16.611  1.00  0.00           N  
ATOM   2269  H   PHE   161       1.673  14.525  15.754  1.00  0.00           H  
ATOM   2270  CA  PHE   161       3.304  15.390  16.810  1.00  0.00           C  
ATOM   2271  HA  PHE   161       4.204  14.819  17.037  1.00  0.00           H  
ATOM   2272  CB  PHE   161       3.537  16.062  15.444  1.00  0.00           C  
ATOM   2273  HB2 PHE   161       4.586  16.342  15.542  1.00  0.00           H  
ATOM   2274  HB3 PHE   161       2.943  16.976  15.447  1.00  0.00           H  
ATOM   2275  CG  PHE   161       3.546  15.044  14.285  1.00  0.00           C  
ATOM   2276  CD1 PHE   161       4.624  14.193  14.097  1.00  0.00           C  
ATOM   2277  HD1 PHE   161       5.496  14.120  14.729  1.00  0.00           H  
ATOM   2278  CE1 PHE   161       4.567  13.154  13.091  1.00  0.00           C  
ATOM   2279  HE1 PHE   161       5.399  12.498  12.882  1.00  0.00           H  
ATOM   2280  CZ  PHE   161       3.460  13.093  12.219  1.00  0.00           C  
ATOM   2281  HZ  PHE   161       3.427  12.373  11.414  1.00  0.00           H  
ATOM   2282  CE2 PHE   161       2.304  13.913  12.505  1.00  0.00           C  
ATOM   2283  HE2 PHE   161       1.334  13.705  12.080  1.00  0.00           H  
ATOM   2284  CD2 PHE   161       2.368  14.886  13.501  1.00  0.00           C  
ATOM   2285  HD2 PHE   161       1.466  15.428  13.745  1.00  0.00           H  
ATOM   2286  C   PHE   161       2.808  16.483  17.739  1.00  0.00           C  
ATOM   2287  O   PHE   161       3.431  17.564  17.835  1.00  0.00           O  
ATOM   2288  N   ASP   162       1.610  16.340  18.360  1.00  0.00           N  
ATOM   2289  H   ASP   162       1.145  15.446  18.295  1.00  0.00           H  
ATOM   2290  CA  ASP   162       0.900  17.280  19.236  1.00  0.00           C  
ATOM   2291  HA  ASP   162       0.866  18.267  18.775  1.00  0.00           H  
ATOM   2292  CB  ASP   162      -0.593  16.835  19.479  1.00  0.00           C  
ATOM   2293  HB2 ASP   162      -0.543  15.747  19.524  1.00  0.00           H  
ATOM   2294  HB3 ASP   162      -1.060  17.160  20.409  1.00  0.00           H  
ATOM   2295  CG  ASP   162      -1.544  17.232  18.375  1.00  0.00           C  
ATOM   2296  OD1 ASP   162      -1.158  17.750  17.257  1.00  0.00           O  
ATOM   2297  OD2 ASP   162      -2.750  17.086  18.653  1.00  0.00           O  
ATOM   2298  C   ASP   162       1.598  17.542  20.609  1.00  0.00           C  
ATOM   2299  O   ASP   162       1.377  18.569  21.323  1.00  0.00           O  
ATOM   2300  N   GLY   163       2.521  16.744  20.902  1.00  0.00           N  
ATOM   2301  H   GLY   163       2.411  15.807  20.541  1.00  0.00           H  
ATOM   2302  CA  GLY   163       3.342  16.815  22.214  1.00  0.00           C  
ATOM   2303  HA2 GLY   163       2.753  17.198  23.047  1.00  0.00           H  
ATOM   2304  HA3 GLY   163       3.552  15.800  22.554  1.00  0.00           H  
ATOM   2305  C   GLY   163       4.569  17.623  22.245  1.00  0.00           C  
ATOM   2306  O   GLY   163       5.418  17.425  23.143  1.00  0.00           O  
ATOM   2307  N   ALA   164       4.729  18.476  21.203  1.00  0.00           N  
ATOM   2308  H   ALA   164       3.996  18.421  20.511  1.00  0.00           H  
ATOM   2309  CA  ALA   164       5.663  19.627  21.171  1.00  0.00           C  
ATOM   2310  HA  ALA   164       6.386  19.522  21.980  1.00  0.00           H  
ATOM   2311  CB  ALA   164       6.360  19.692  19.811  1.00  0.00           C  
ATOM   2312  HB1 ALA   164       7.044  18.859  19.650  1.00  0.00           H  
ATOM   2313  HB2 ALA   164       5.593  19.633  19.038  1.00  0.00           H  
ATOM   2314  HB3 ALA   164       6.920  20.621  19.700  1.00  0.00           H  
ATOM   2315  C   ALA   164       4.870  20.910  21.362  1.00  0.00           C  
ATOM   2316  O   ALA   164       4.405  21.481  20.395  1.00  0.00           O  
ATOM   2317  N   PRO   165       4.615  21.463  22.587  1.00  0.00           N  
ATOM   2318  CD  PRO   165       5.212  21.157  23.907  1.00  0.00           C  
ATOM   2319  HD2 PRO   165       5.367  20.092  24.080  1.00  0.00           H  
ATOM   2320  HD3 PRO   165       6.123  21.727  24.085  1.00  0.00           H  
ATOM   2321  CG  PRO   165       4.117  21.677  24.808  1.00  0.00           C  
ATOM   2322  HG2 PRO   165       4.507  21.819  25.816  1.00  0.00           H  
ATOM   2323  HG3 PRO   165       3.379  20.879  24.718  1.00  0.00           H  
ATOM   2324  CB  PRO   165       3.591  22.968  24.173  1.00  0.00           C  
ATOM   2325  HB2 PRO   165       4.213  23.802  24.498  1.00  0.00           H  
ATOM   2326  HB3 PRO   165       2.551  23.153  24.441  1.00  0.00           H  
ATOM   2327  CA  PRO   165       3.761  22.646  22.727  1.00  0.00           C  
ATOM   2328  HA  PRO   165       2.779  22.355  22.356  1.00  0.00           H  
ATOM   2329  C   PRO   165       4.189  23.942  21.968  1.00  0.00           C  
ATOM   2330  O   PRO   165       3.265  24.565  21.412  1.00  0.00           O  
ATOM   2331  N   PHE   166       5.451  24.286  21.728  1.00  0.00           N  
ATOM   2332  H   PHE   166       6.154  23.744  22.209  1.00  0.00           H  
ATOM   2333  CA  PHE   166       5.860  25.560  21.082  1.00  0.00           C  
ATOM   2334  HA  PHE   166       5.132  26.343  21.295  1.00  0.00           H  
ATOM   2335  CB  PHE   166       7.215  26.037  21.595  1.00  0.00           C  
ATOM   2336  HB2 PHE   166       7.969  25.372  21.174  1.00  0.00           H  
ATOM   2337  HB3 PHE   166       7.383  27.023  21.161  1.00  0.00           H  
ATOM   2338  CG  PHE   166       7.224  25.983  23.075  1.00  0.00           C  
ATOM   2339  CD1 PHE   166       8.165  25.192  23.784  1.00  0.00           C  
ATOM   2340  HD1 PHE   166       8.930  24.550  23.374  1.00  0.00           H  
ATOM   2341  CE1 PHE   166       8.241  25.230  25.226  1.00  0.00           C  
ATOM   2342  HE1 PHE   166       8.981  24.623  25.726  1.00  0.00           H  
ATOM   2343  CZ  PHE   166       7.240  25.933  25.940  1.00  0.00           C  
ATOM   2344  HZ  PHE   166       7.204  25.973  27.019  1.00  0.00           H  
ATOM   2345  CE2 PHE   166       6.306  26.743  25.169  1.00  0.00           C  
ATOM   2346  HE2 PHE   166       5.550  27.326  25.676  1.00  0.00           H  
ATOM   2347  CD2 PHE   166       6.247  26.761  23.791  1.00  0.00           C  
ATOM   2348  HD2 PHE   166       5.482  27.302  23.255  1.00  0.00           H  
ATOM   2349  C   PHE   166       5.839  25.480  19.478  1.00  0.00           C  
ATOM   2350  O   PHE   166       5.499  26.426  18.826  1.00  0.00           O  
ATOM   2351  N   SER   167       6.111  24.344  19.004  1.00  0.00           N  
ATOM   2352  H   SER   167       6.091  23.496  19.553  1.00  0.00           H  
ATOM   2353  CA  SER   167       6.056  24.018  17.576  1.00  0.00           C  
ATOM   2354  HA  SER   167       6.527  24.810  16.994  1.00  0.00           H  
ATOM   2355  CB  SER   167       6.820  22.688  17.419  1.00  0.00           C  
ATOM   2356  HB2 SER   167       7.782  22.693  17.931  1.00  0.00           H  
ATOM   2357  HB3 SER   167       6.327  21.883  17.964  1.00  0.00           H  
ATOM   2358  OG  SER   167       7.120  22.395  16.091  1.00  0.00           O  
ATOM   2359  HG  SER   167       8.047  22.537  15.885  1.00  0.00           H  
ATOM   2360  C   SER   167       4.609  23.839  16.992  1.00  0.00           C  
ATOM   2361  O   SER   167       4.353  24.319  15.856  1.00  0.00           O  
ATOM   2362  N   ASP   168       3.706  23.382  17.843  1.00  0.00           N  
ATOM   2363  H   ASP   168       3.913  23.180  18.811  1.00  0.00           H  
ATOM   2364  CA  ASP   168       2.291  23.319  17.550  1.00  0.00           C  
ATOM   2365  HA  ASP   168       2.079  22.724  16.661  1.00  0.00           H  
ATOM   2366  CB  ASP   168       1.520  22.584  18.742  1.00  0.00           C  
ATOM   2367  HB2 ASP   168       1.931  21.597  18.954  1.00  0.00           H  
ATOM   2368  HB3 ASP   168       1.613  23.288  19.568  1.00  0.00           H  
ATOM   2369  CG  ASP   168       0.062  22.474  18.291  1.00  0.00           C  
ATOM   2370  OD1 ASP   168      -0.244  21.636  17.426  1.00  0.00           O  
ATOM   2371  OD2 ASP   168      -0.793  23.232  18.805  1.00  0.00           O  
ATOM   2372  C   ASP   168       1.681  24.733  17.425  1.00  0.00           C  
ATOM   2373  O   ASP   168       0.879  24.999  16.563  1.00  0.00           O  
ATOM   2374  N   LEU   169       2.301  25.747  18.015  1.00  0.00           N  
ATOM   2375  H   LEU   169       3.011  25.549  18.706  1.00  0.00           H  
ATOM   2376  CA  LEU   169       1.960  27.179  17.811  1.00  0.00           C  
ATOM   2377  HA  LEU   169       0.877  27.142  17.697  1.00  0.00           H  
ATOM   2378  CB  LEU   169       2.225  28.001  19.123  1.00  0.00           C  
ATOM   2379  HB2 LEU   169       1.919  27.457  20.016  1.00  0.00           H  
ATOM   2380  HB3 LEU   169       3.309  27.950  19.222  1.00  0.00           H  
ATOM   2381  CG  LEU   169       1.996  29.528  19.205  1.00  0.00           C  
ATOM   2382  HG  LEU   169       2.285  29.938  18.238  1.00  0.00           H  
ATOM   2383  CD1 LEU   169       0.500  29.814  19.343  1.00  0.00           C  
ATOM   2384 HD11 LEU   169       0.100  29.367  20.254  1.00  0.00           H  
ATOM   2385 HD12 LEU   169       0.448  30.894  19.485  1.00  0.00           H  
ATOM   2386 HD13 LEU   169      -0.087  29.506  18.478  1.00  0.00           H  
ATOM   2387  CD2 LEU   169       2.799  30.206  20.296  1.00  0.00           C  
ATOM   2388 HD21 LEU   169       2.839  29.592  21.195  1.00  0.00           H  
ATOM   2389 HD22 LEU   169       2.344  31.167  20.535  1.00  0.00           H  
ATOM   2390 HD23 LEU   169       3.802  30.475  19.965  1.00  0.00           H  
ATOM   2391  C   LEU   169       2.485  27.776  16.500  1.00  0.00           C  
ATOM   2392  O   LEU   169       1.815  28.518  15.883  1.00  0.00           O  
ATOM   2393  N   VAL   170       3.702  27.333  16.097  1.00  0.00           N  
ATOM   2394  H   VAL   170       4.193  26.713  16.726  1.00  0.00           H  
ATOM   2395  CA  VAL   170       4.273  27.533  14.773  1.00  0.00           C  
ATOM   2396  HA  VAL   170       4.148  28.602  14.603  1.00  0.00           H  
ATOM   2397  CB  VAL   170       5.741  27.301  14.620  1.00  0.00           C  
ATOM   2398  HB  VAL   170       5.947  26.269  14.903  1.00  0.00           H  
ATOM   2399  CG1 VAL   170       6.361  27.424  13.209  1.00  0.00           C  
ATOM   2400 HG11 VAL   170       7.390  27.086  13.332  1.00  0.00           H  
ATOM   2401 HG12 VAL   170       5.991  26.674  12.510  1.00  0.00           H  
ATOM   2402 HG13 VAL   170       6.375  28.447  12.833  1.00  0.00           H  
ATOM   2403  CG2 VAL   170       6.469  28.388  15.387  1.00  0.00           C  
ATOM   2404 HG21 VAL   170       7.541  28.191  15.412  1.00  0.00           H  
ATOM   2405 HG22 VAL   170       6.263  29.362  14.944  1.00  0.00           H  
ATOM   2406 HG23 VAL   170       6.051  28.474  16.390  1.00  0.00           H  
ATOM   2407  C   VAL   170       3.423  26.938  13.645  1.00  0.00           C  
ATOM   2408  O   VAL   170       3.379  27.451  12.520  1.00  0.00           O  
ATOM   2409  N   ARG   171       2.822  25.785  13.974  1.00  0.00           N  
ATOM   2410  H   ARG   171       3.209  25.276  14.756  1.00  0.00           H  
ATOM   2411  CA  ARG   171       1.961  25.073  12.983  1.00  0.00           C  
ATOM   2412  HA  ARG   171       2.479  25.060  12.024  1.00  0.00           H  
ATOM   2413  CB  ARG   171       1.807  23.559  13.219  1.00  0.00           C  
ATOM   2414  HB2 ARG   171       1.357  23.474  14.208  1.00  0.00           H  
ATOM   2415  HB3 ARG   171       1.080  23.249  12.468  1.00  0.00           H  
ATOM   2416  CG  ARG   171       3.135  22.770  13.058  1.00  0.00           C  
ATOM   2417  HG2 ARG   171       3.263  22.650  11.982  1.00  0.00           H  
ATOM   2418  HG3 ARG   171       3.948  23.316  13.538  1.00  0.00           H  
ATOM   2419  CD  ARG   171       3.052  21.369  13.684  1.00  0.00           C  
ATOM   2420  HD2 ARG   171       2.377  21.543  14.522  1.00  0.00           H  
ATOM   2421  HD3 ARG   171       2.700  20.570  13.032  1.00  0.00           H  
ATOM   2422  NE  ARG   171       4.320  20.878  14.277  1.00  0.00           N  
ATOM   2423  HE  ARG   171       5.136  21.192  13.771  1.00  0.00           H  
ATOM   2424  CZ  ARG   171       4.466  20.128  15.324  1.00  0.00           C  
ATOM   2425  NH1 ARG   171       5.647  19.950  15.833  1.00  0.00           N  
ATOM   2426 HH11 ARG   171       6.438  20.403  15.398  1.00  0.00           H  
ATOM   2427 HH12 ARG   171       5.804  19.099  16.353  1.00  0.00           H  
ATOM   2428  NH2 ARG   171       3.475  19.524  15.908  1.00  0.00           N  
ATOM   2429 HH21 ARG   171       2.542  19.769  15.607  1.00  0.00           H  
ATOM   2430 HH22 ARG   171       3.583  18.992  16.759  1.00  0.00           H  
ATOM   2431  C   ARG   171       0.562  25.671  12.880  1.00  0.00           C  
ATOM   2432  O   ARG   171       0.072  25.696  11.768  1.00  0.00           O  
ATOM   2433  N   GLU   172       0.062  26.327  13.957  1.00  0.00           N  
ATOM   2434  H   GLU   172       0.691  26.541  14.718  1.00  0.00           H  
ATOM   2435  CA  GLU   172      -1.139  27.205  13.828  1.00  0.00           C  
ATOM   2436  HA  GLU   172      -1.900  26.659  13.271  1.00  0.00           H  
ATOM   2437  CB  GLU   172      -1.714  27.645  15.174  1.00  0.00           C  
ATOM   2438  HB2 GLU   172      -2.174  28.623  15.031  1.00  0.00           H  
ATOM   2439  HB3 GLU   172      -0.872  27.857  15.834  1.00  0.00           H  
ATOM   2440  CG  GLU   172      -2.752  26.847  16.045  1.00  0.00           C  
ATOM   2441  HG2 GLU   172      -2.898  27.375  16.988  1.00  0.00           H  
ATOM   2442  HG3 GLU   172      -2.391  25.896  16.436  1.00  0.00           H  
ATOM   2443  CD  GLU   172      -4.113  26.812  15.319  1.00  0.00           C  
ATOM   2444  OE1 GLU   172      -4.839  25.834  15.542  1.00  0.00           O  
ATOM   2445  OE2 GLU   172      -4.506  27.800  14.731  1.00  0.00           O  
ATOM   2446  C   GLU   172      -0.792  28.497  13.022  1.00  0.00           C  
ATOM   2447  O   GLU   172      -1.675  28.995  12.326  1.00  0.00           O  
ATOM   2448  N   ARG   173       0.412  29.105  13.186  1.00  0.00           N  
ATOM   2449  H   ARG   173       1.022  28.775  13.920  1.00  0.00           H  
ATOM   2450  CA  ARG   173       0.877  30.295  12.456  1.00  0.00           C  
ATOM   2451  HA  ARG   173       0.098  31.053  12.533  1.00  0.00           H  
ATOM   2452  CB  ARG   173       2.347  30.742  12.929  1.00  0.00           C  
ATOM   2453  HB2 ARG   173       2.780  31.383  12.161  1.00  0.00           H  
ATOM   2454  HB3 ARG   173       3.010  29.877  12.919  1.00  0.00           H  
ATOM   2455  CG  ARG   173       2.398  31.486  14.145  1.00  0.00           C  
ATOM   2456  HG2 ARG   173       2.118  32.494  13.840  1.00  0.00           H  
ATOM   2457  HG3 ARG   173       1.776  31.002  14.898  1.00  0.00           H  
ATOM   2458  CD  ARG   173       3.889  31.584  14.502  1.00  0.00           C  
ATOM   2459  HD2 ARG   173       4.431  30.658  14.312  1.00  0.00           H  
ATOM   2460  HD3 ARG   173       4.424  32.364  13.960  1.00  0.00           H  
ATOM   2461  NE  ARG   173       3.948  31.844  15.948  1.00  0.00           N  
ATOM   2462  HE  ARG   173       3.057  31.775  16.417  1.00  0.00           H  
ATOM   2463  CZ  ARG   173       4.999  32.348  16.607  1.00  0.00           C  
ATOM   2464  NH1 ARG   173       6.201  32.432  16.121  1.00  0.00           N  
ATOM   2465 HH11 ARG   173       6.469  32.028  15.235  1.00  0.00           H  
ATOM   2466 HH12 ARG   173       6.871  32.721  16.819  1.00  0.00           H  
ATOM   2467  NH2 ARG   173       4.820  32.877  17.784  1.00  0.00           N  
ATOM   2468 HH21 ARG   173       3.892  32.744  18.158  1.00  0.00           H  
ATOM   2469 HH22 ARG   173       5.620  33.227  18.291  1.00  0.00           H  
ATOM   2470  C   ARG   173       0.917  29.990  10.885  1.00  0.00           C  
ATOM   2471  O   ARG   173       0.468  30.756  10.033  1.00  0.00           O  
ATOM   2472  N   LEU   174       1.425  28.817  10.588  1.00  0.00           N  
ATOM   2473  H   LEU   174       2.045  28.530  11.332  1.00  0.00           H  
ATOM   2474  CA  LEU   174       1.433  28.110   9.256  1.00  0.00           C  
ATOM   2475  HA  LEU   174       1.837  28.765   8.484  1.00  0.00           H  
ATOM   2476  CB  LEU   174       2.352  26.901   9.270  1.00  0.00           C  
ATOM   2477  HB2 LEU   174       3.287  27.216   9.734  1.00  0.00           H  
ATOM   2478  HB3 LEU   174       1.949  26.151   9.951  1.00  0.00           H  
ATOM   2479  CG  LEU   174       2.581  26.100   7.930  1.00  0.00           C  
ATOM   2480  HG  LEU   174       1.551  25.916   7.623  1.00  0.00           H  
ATOM   2481  CD1 LEU   174       3.332  26.889   6.838  1.00  0.00           C  
ATOM   2482 HD11 LEU   174       3.316  26.441   5.845  1.00  0.00           H  
ATOM   2483 HD12 LEU   174       3.001  27.927   6.808  1.00  0.00           H  
ATOM   2484 HD13 LEU   174       4.375  26.940   7.151  1.00  0.00           H  
ATOM   2485  CD2 LEU   174       3.192  24.733   8.139  1.00  0.00           C  
ATOM   2486 HD21 LEU   174       2.896  24.358   9.119  1.00  0.00           H  
ATOM   2487 HD22 LEU   174       4.268  24.814   8.290  1.00  0.00           H  
ATOM   2488 HD23 LEU   174       2.754  23.979   7.485  1.00  0.00           H  
ATOM   2489  C   LEU   174       0.037  27.787   8.695  1.00  0.00           C  
ATOM   2490  O   LEU   174      -0.183  28.094   7.549  1.00  0.00           O  
ATOM   2491  N   ALA   175      -0.936  27.395   9.504  1.00  0.00           N  
ATOM   2492  H   ALA   175      -0.855  27.196  10.491  1.00  0.00           H  
ATOM   2493  CA  ALA   175      -2.267  27.214   9.071  1.00  0.00           C  
ATOM   2494  HA  ALA   175      -2.247  26.673   8.124  1.00  0.00           H  
ATOM   2495  CB  ALA   175      -2.958  26.283  10.099  1.00  0.00           C  
ATOM   2496  HB1 ALA   175      -4.002  26.146   9.817  1.00  0.00           H  
ATOM   2497  HB2 ALA   175      -2.493  25.297  10.096  1.00  0.00           H  
ATOM   2498  HB3 ALA   175      -2.994  26.601  11.141  1.00  0.00           H  
ATOM   2499  C   ALA   175      -3.045  28.513   8.695  1.00  0.00           C  
ATOM   2500  O   ALA   175      -3.816  28.548   7.723  1.00  0.00           O  
ATOM   2501  N   ALA   176      -2.795  29.592   9.411  1.00  0.00           N  
ATOM   2502  H   ALA   176      -2.227  29.468  10.238  1.00  0.00           H  
ATOM   2503  CA  ALA   176      -3.444  30.856   9.080  1.00  0.00           C  
ATOM   2504  HA  ALA   176      -4.498  30.659   8.887  1.00  0.00           H  
ATOM   2505  CB  ALA   176      -3.439  31.801  10.270  1.00  0.00           C  
ATOM   2506  HB1 ALA   176      -3.842  31.366  11.185  1.00  0.00           H  
ATOM   2507  HB2 ALA   176      -4.003  32.700  10.022  1.00  0.00           H  
ATOM   2508  HB3 ALA   176      -2.432  32.139  10.512  1.00  0.00           H  
ATOM   2509  C   ALA   176      -2.911  31.365   7.736  1.00  0.00           C  
ATOM   2510  O   ALA   176      -3.712  31.730   6.893  1.00  0.00           O  
ATOM   2511  N   VAL   177      -1.614  31.623   7.705  1.00  0.00           N  
ATOM   2512  H   VAL   177      -1.040  31.441   8.516  1.00  0.00           H  
ATOM   2513  CA  VAL   177      -0.899  32.304   6.606  1.00  0.00           C  
ATOM   2514  HA  VAL   177      -1.360  33.289   6.522  1.00  0.00           H  
ATOM   2515  CB  VAL   177       0.588  32.435   6.873  1.00  0.00           C  
ATOM   2516  HB  VAL   177       0.942  31.534   7.374  1.00  0.00           H  
ATOM   2517  CG1 VAL   177       1.566  32.844   5.743  1.00  0.00           C  
ATOM   2518 HG11 VAL   177       1.363  32.325   4.806  1.00  0.00           H  
ATOM   2519 HG12 VAL   177       2.579  32.689   6.112  1.00  0.00           H  
ATOM   2520 HG13 VAL   177       1.449  33.890   5.460  1.00  0.00           H  
ATOM   2521  CG2 VAL   177       0.916  33.386   8.046  1.00  0.00           C  
ATOM   2522 HG21 VAL   177       0.301  33.232   8.932  1.00  0.00           H  
ATOM   2523 HG22 VAL   177       1.988  33.343   8.236  1.00  0.00           H  
ATOM   2524 HG23 VAL   177       0.584  34.356   7.675  1.00  0.00           H  
ATOM   2525  C   VAL   177      -1.070  31.788   5.266  1.00  0.00           C  
ATOM   2526  O   VAL   177      -1.417  32.450   4.289  1.00  0.00           O  
ATOM   2527  N   VAL   178      -0.637  30.471   5.110  1.00  0.00           N  
ATOM   2528  H   VAL   178      -0.436  29.922   5.934  1.00  0.00           H  
ATOM   2529  CA  VAL   178      -0.262  30.063   3.721  1.00  0.00           C  
ATOM   2530  HA  VAL   178       0.329  30.891   3.330  1.00  0.00           H  
ATOM   2531  CB  VAL   178       0.548  28.780   3.751  1.00  0.00           C  
ATOM   2532  HB  VAL   178       0.906  28.618   2.734  1.00  0.00           H  
ATOM   2533  CG1 VAL   178       1.847  28.994   4.494  1.00  0.00           C  
ATOM   2534 HG11 VAL   178       2.651  28.295   4.265  1.00  0.00           H  
ATOM   2535 HG12 VAL   178       2.135  30.042   4.419  1.00  0.00           H  
ATOM   2536 HG13 VAL   178       1.610  28.785   5.537  1.00  0.00           H  
ATOM   2537  CG2 VAL   178      -0.172  27.558   4.128  1.00  0.00           C  
ATOM   2538 HG21 VAL   178      -0.746  27.878   4.997  1.00  0.00           H  
ATOM   2539 HG22 VAL   178       0.588  26.818   4.379  1.00  0.00           H  
ATOM   2540 HG23 VAL   178      -0.780  27.255   3.276  1.00  0.00           H  
ATOM   2541  C   VAL   178      -1.445  30.003   2.775  1.00  0.00           C  
ATOM   2542  O   VAL   178      -1.238  29.624   1.589  1.00  0.00           O  
ATOM   2543  N   ASP   179      -2.723  30.114   3.264  1.00  0.00           N  
ATOM   2544  H   ASP   179      -2.707  30.562   4.170  1.00  0.00           H  
ATOM   2545  CA  ASP   179      -3.970  30.046   2.476  1.00  0.00           C  
ATOM   2546  HA  ASP   179      -4.001  30.527   1.499  1.00  0.00           H  
ATOM   2547  CB  ASP   179      -4.294  28.614   2.175  1.00  0.00           C  
ATOM   2548  HB2 ASP   179      -4.450  28.063   3.103  1.00  0.00           H  
ATOM   2549  HB3 ASP   179      -3.497  28.126   1.614  1.00  0.00           H  
ATOM   2550  CG  ASP   179      -5.372  28.440   1.152  1.00  0.00           C  
ATOM   2551  OD1 ASP   179      -6.059  29.393   0.816  1.00  0.00           O  
ATOM   2552  OD2 ASP   179      -5.475  27.306   0.578  1.00  0.00           O  
ATOM   2553  C   ASP   179      -5.203  30.752   3.280  1.00  0.00           C  
ATOM   2554  O   ASP   179      -5.854  30.180   4.137  1.00  0.00           O  
ATOM   2555  N   GLN   180      -5.475  32.036   2.998  1.00  0.00           N  
ATOM   2556  H   GLN   180      -4.844  32.599   2.446  1.00  0.00           H  
ATOM   2557  CA  GLN   180      -6.658  32.726   3.365  1.00  0.00           C  
ATOM   2558  HA  GLN   180      -7.039  32.529   4.367  1.00  0.00           H  
ATOM   2559  CB  GLN   180      -6.360  34.236   3.481  1.00  0.00           C  
ATOM   2560  HB2 GLN   180      -6.178  34.486   2.436  1.00  0.00           H  
ATOM   2561  HB3 GLN   180      -7.284  34.758   3.732  1.00  0.00           H  
ATOM   2562  CG  GLN   180      -5.137  34.746   4.347  1.00  0.00           C  
ATOM   2563  HG2 GLN   180      -4.283  34.159   4.009  1.00  0.00           H  
ATOM   2564  HG3 GLN   180      -4.806  35.765   4.148  1.00  0.00           H  
ATOM   2565  CD  GLN   180      -5.250  34.460   5.862  1.00  0.00           C  
ATOM   2566  OE1 GLN   180      -6.285  34.096   6.373  1.00  0.00           O  
ATOM   2567  NE2 GLN   180      -4.289  34.869   6.627  1.00  0.00           N  
ATOM   2568 HE21 GLN   180      -3.450  35.258   6.221  1.00  0.00           H  
ATOM   2569 HE22 GLN   180      -4.367  34.854   7.634  1.00  0.00           H  
ATOM   2570  C   GLN   180      -7.839  32.488   2.392  1.00  0.00           C  
ATOM   2571  O   GLN   180      -9.035  32.742   2.704  1.00  0.00           O  
ATOM   2572  N   GLY   181      -7.572  31.823   1.292  1.00  0.00           N  
ATOM   2573  H   GLY   181      -6.642  31.441   1.194  1.00  0.00           H  
ATOM   2574  CA  GLY   181      -8.504  31.441   0.184  1.00  0.00           C  
ATOM   2575  HA2 GLY   181      -8.023  30.836  -0.585  1.00  0.00           H  
ATOM   2576  HA3 GLY   181      -8.876  32.335  -0.316  1.00  0.00           H  
ATOM   2577  C   GLY   181      -9.694  30.576   0.747  1.00  0.00           C  
ATOM   2578  O   GLY   181     -10.843  30.877   0.633  1.00  0.00           O  
ATOM   2579  N   ARG   182      -9.240  29.443   1.246  1.00  0.00           N  
ATOM   2580  H   ARG   182      -8.244  29.337   1.379  1.00  0.00           H  
ATOM   2581  CA  ARG   182     -10.076  28.335   1.806  1.00  0.00           C  
ATOM   2582  HA  ARG   182     -10.855  28.106   1.078  1.00  0.00           H  
ATOM   2583  CB  ARG   182      -9.277  27.109   2.055  1.00  0.00           C  
ATOM   2584  HB2 ARG   182      -9.857  26.234   2.347  1.00  0.00           H  
ATOM   2585  HB3 ARG   182      -8.752  26.819   1.144  1.00  0.00           H  
ATOM   2586  CG  ARG   182      -8.178  27.370   3.130  1.00  0.00           C  
ATOM   2587  HG2 ARG   182      -7.497  28.126   2.740  1.00  0.00           H  
ATOM   2588  HG3 ARG   182      -8.545  27.685   4.107  1.00  0.00           H  
ATOM   2589  CD  ARG   182      -7.375  26.101   3.510  1.00  0.00           C  
ATOM   2590  HD2 ARG   182      -6.618  26.369   4.247  1.00  0.00           H  
ATOM   2591  HD3 ARG   182      -8.090  25.407   3.951  1.00  0.00           H  
ATOM   2592  NE  ARG   182      -6.819  25.565   2.302  1.00  0.00           N  
ATOM   2593  HE  ARG   182      -6.214  26.190   1.789  1.00  0.00           H  
ATOM   2594  CZ  ARG   182      -6.739  24.316   1.748  1.00  0.00           C  
ATOM   2595  NH1 ARG   182      -6.019  24.047   0.690  1.00  0.00           N  
ATOM   2596 HH11 ARG   182      -5.602  24.730   0.074  1.00  0.00           H  
ATOM   2597 HH12 ARG   182      -5.925  23.076   0.430  1.00  0.00           H  
ATOM   2598  NH2 ARG   182      -7.429  23.305   2.125  1.00  0.00           N  
ATOM   2599 HH21 ARG   182      -8.056  23.513   2.890  1.00  0.00           H  
ATOM   2600 HH22 ARG   182      -7.511  22.389   1.708  1.00  0.00           H  
ATOM   2601  C   ARG   182     -10.874  28.868   3.039  1.00  0.00           C  
ATOM   2602  O   ARG   182     -10.392  29.559   3.901  1.00  0.00           O  
ATOM   2603  N   THR   183     -12.075  28.270   3.091  1.00  0.00           N  
ATOM   2604  H   THR   183     -12.135  27.659   2.289  1.00  0.00           H  
ATOM   2605  CA  THR   183     -13.049  28.350   4.167  1.00  0.00           C  
ATOM   2606  HA  THR   183     -13.418  29.367   4.295  1.00  0.00           H  
ATOM   2607  CB  THR   183     -14.236  27.447   3.928  1.00  0.00           C  
ATOM   2608  HB  THR   183     -13.989  26.386   3.971  1.00  0.00           H  
ATOM   2609  CG2 THR   183     -15.294  27.601   4.942  1.00  0.00           C  
ATOM   2610 HG21 THR   183     -16.189  27.009   4.752  1.00  0.00           H  
ATOM   2611 HG22 THR   183     -14.943  27.330   5.938  1.00  0.00           H  
ATOM   2612 HG23 THR   183     -15.572  28.655   4.914  1.00  0.00           H  
ATOM   2613  OG1 THR   183     -14.671  27.931   2.651  1.00  0.00           O  
ATOM   2614  HG1 THR   183     -14.124  27.446   2.028  1.00  0.00           H  
ATOM   2615  C   THR   183     -12.355  27.760   5.382  1.00  0.00           C  
ATOM   2616  O   THR   183     -11.840  26.653   5.334  1.00  0.00           O  
ATOM   2617  N   PRO   184     -12.309  28.421   6.542  1.00  0.00           N  
ATOM   2618  CD  PRO   184     -12.615  29.841   6.785  1.00  0.00           C  
ATOM   2619  HD2 PRO   184     -13.665  29.928   6.504  1.00  0.00           H  
ATOM   2620  HD3 PRO   184     -11.975  30.556   6.269  1.00  0.00           H  
ATOM   2621  CG  PRO   184     -12.458  30.159   8.221  1.00  0.00           C  
ATOM   2622  HG2 PRO   184     -11.562  30.722   8.485  1.00  0.00           H  
ATOM   2623  HG3 PRO   184     -13.384  30.563   8.629  1.00  0.00           H  
ATOM   2624  CB  PRO   184     -12.266  28.831   8.964  1.00  0.00           C  
ATOM   2625  HB2 PRO   184     -11.493  29.028   9.706  1.00  0.00           H  
ATOM   2626  HB3 PRO   184     -13.208  28.495   9.397  1.00  0.00           H  
ATOM   2627  CA  PRO   184     -11.792  27.856   7.796  1.00  0.00           C  
ATOM   2628  HA  PRO   184     -10.709  27.978   7.824  1.00  0.00           H  
ATOM   2629  C   PRO   184     -12.219  26.382   8.117  1.00  0.00           C  
ATOM   2630  O   PRO   184     -11.488  25.628   8.813  1.00  0.00           O  
ATOM   2631  N   ALA   185     -13.370  25.944   7.597  1.00  0.00           N  
ATOM   2632  H   ALA   185     -14.055  26.671   7.448  1.00  0.00           H  
ATOM   2633  CA  ALA   185     -13.886  24.618   7.619  1.00  0.00           C  
ATOM   2634  HA  ALA   185     -13.964  24.334   8.669  1.00  0.00           H  
ATOM   2635  CB  ALA   185     -15.285  24.535   7.061  1.00  0.00           C  
ATOM   2636  HB1 ALA   185     -15.901  23.809   7.591  1.00  0.00           H  
ATOM   2637  HB2 ALA   185     -15.242  24.181   6.031  1.00  0.00           H  
ATOM   2638  HB3 ALA   185     -15.766  25.501   7.214  1.00  0.00           H  
ATOM   2639  C   ALA   185     -12.922  23.581   6.996  1.00  0.00           C  
ATOM   2640  O   ALA   185     -13.054  22.465   7.326  1.00  0.00           O  
ATOM   2641  N   PHE   186     -11.914  23.995   6.208  1.00  0.00           N  
ATOM   2642  H   PHE   186     -11.921  24.969   5.943  1.00  0.00           H  
ATOM   2643  CA  PHE   186     -10.924  23.153   5.403  1.00  0.00           C  
ATOM   2644  HA  PHE   186     -10.983  22.115   5.731  1.00  0.00           H  
ATOM   2645  CB  PHE   186     -11.213  23.463   3.930  1.00  0.00           C  
ATOM   2646  HB2 PHE   186     -11.432  24.501   3.679  1.00  0.00           H  
ATOM   2647  HB3 PHE   186     -10.415  23.115   3.273  1.00  0.00           H  
ATOM   2648  CG  PHE   186     -12.532  22.745   3.482  1.00  0.00           C  
ATOM   2649  CD1 PHE   186     -12.604  21.335   3.397  1.00  0.00           C  
ATOM   2650  HD1 PHE   186     -11.754  20.686   3.550  1.00  0.00           H  
ATOM   2651  CE1 PHE   186     -13.711  20.691   2.789  1.00  0.00           C  
ATOM   2652  HE1 PHE   186     -13.902  19.666   2.506  1.00  0.00           H  
ATOM   2653  CZ  PHE   186     -14.865  21.449   2.433  1.00  0.00           C  
ATOM   2654  HZ  PHE   186     -15.710  20.956   1.976  1.00  0.00           H  
ATOM   2655  CE2 PHE   186     -14.887  22.828   2.767  1.00  0.00           C  
ATOM   2656  HE2 PHE   186     -15.804  23.366   2.576  1.00  0.00           H  
ATOM   2657  CD2 PHE   186     -13.749  23.453   3.309  1.00  0.00           C  
ATOM   2658  HD2 PHE   186     -13.688  24.501   3.562  1.00  0.00           H  
ATOM   2659  C   PHE   186      -9.494  23.628   5.703  1.00  0.00           C  
ATOM   2660  O   PHE   186      -8.588  23.399   4.898  1.00  0.00           O  
ATOM   2661  N   ARG   187      -9.287  24.328   6.795  1.00  0.00           N  
ATOM   2662  H   ARG   187     -10.121  24.482   7.343  1.00  0.00           H  
ATOM   2663  CA  ARG   187      -7.994  24.727   7.198  1.00  0.00           C  
ATOM   2664  HA  ARG   187      -7.519  25.157   6.315  1.00  0.00           H  
ATOM   2665  CB  ARG   187      -7.993  25.683   8.394  1.00  0.00           C  
ATOM   2666  HB2 ARG   187      -7.037  26.200   8.475  1.00  0.00           H  
ATOM   2667  HB3 ARG   187      -8.767  26.425   8.200  1.00  0.00           H  
ATOM   2668  CG  ARG   187      -8.364  25.046   9.738  1.00  0.00           C  
ATOM   2669  HG2 ARG   187      -9.074  24.237   9.563  1.00  0.00           H  
ATOM   2670  HG3 ARG   187      -7.444  24.540  10.031  1.00  0.00           H  
ATOM   2671  CD  ARG   187      -8.728  26.071  10.759  1.00  0.00           C  
ATOM   2672  HD2 ARG   187      -9.598  26.659  10.466  1.00  0.00           H  
ATOM   2673  HD3 ARG   187      -9.089  25.442  11.573  1.00  0.00           H  
ATOM   2674  NE  ARG   187      -7.617  26.858  11.230  1.00  0.00           N  
ATOM   2675  HE  ARG   187      -7.176  27.367  10.477  1.00  0.00           H  
ATOM   2676  CZ  ARG   187      -6.975  26.946  12.369  1.00  0.00           C  
ATOM   2677  NH1 ARG   187      -7.147  26.250  13.537  1.00  0.00           N  
ATOM   2678 HH11 ARG   187      -7.868  25.545  13.488  1.00  0.00           H  
ATOM   2679 HH12 ARG   187      -6.460  26.393  14.264  1.00  0.00           H  
ATOM   2680  NH2 ARG   187      -6.000  27.855  12.424  1.00  0.00           N  
ATOM   2681 HH21 ARG   187      -5.703  28.321  11.579  1.00  0.00           H  
ATOM   2682 HH22 ARG   187      -5.352  27.764  13.194  1.00  0.00           H  
ATOM   2683  C   ARG   187      -7.031  23.551   7.390  1.00  0.00           C  
ATOM   2684  O   ARG   187      -7.379  22.389   7.647  1.00  0.00           O  
ATOM   2685  N   VAL   188      -5.744  23.846   7.420  1.00  0.00           N  
ATOM   2686  H   VAL   188      -5.526  24.799   7.167  1.00  0.00           H  
ATOM   2687  CA  VAL   188      -4.657  22.906   7.594  1.00  0.00           C  
ATOM   2688  HA  VAL   188      -4.665  22.070   6.894  1.00  0.00           H  
ATOM   2689  CB  VAL   188      -3.291  23.538   7.169  1.00  0.00           C  
ATOM   2690  HB  VAL   188      -3.103  24.567   7.475  1.00  0.00           H  
ATOM   2691  CG1 VAL   188      -2.073  22.833   7.603  1.00  0.00           C  
ATOM   2692 HG11 VAL   188      -1.984  21.872   7.098  1.00  0.00           H  
ATOM   2693 HG12 VAL   188      -2.212  22.618   8.663  1.00  0.00           H  
ATOM   2694 HG13 VAL   188      -1.114  23.340   7.492  1.00  0.00           H  
ATOM   2695  CG2 VAL   188      -3.284  23.658   5.603  1.00  0.00           C  
ATOM   2696 HG21 VAL   188      -4.158  24.265   5.366  1.00  0.00           H  
ATOM   2697 HG22 VAL   188      -3.322  22.699   5.086  1.00  0.00           H  
ATOM   2698 HG23 VAL   188      -2.387  24.173   5.261  1.00  0.00           H  
ATOM   2699  C   VAL   188      -4.589  22.365   9.022  1.00  0.00           C  
ATOM   2700  O   VAL   188      -4.825  23.074  10.008  1.00  0.00           O  
ATOM   2701  N   GLN   189      -4.353  21.068   9.178  1.00  0.00           N  
ATOM   2702  H   GLN   189      -4.142  20.458   8.401  1.00  0.00           H  
ATOM   2703  CA  GLN   189      -4.375  20.323  10.449  1.00  0.00           C  
ATOM   2704  HA  GLN   189      -4.270  20.989  11.305  1.00  0.00           H  
ATOM   2705  CB  GLN   189      -5.777  19.674  10.551  1.00  0.00           C  
ATOM   2706  HB2 GLN   189      -5.628  18.906  11.310  1.00  0.00           H  
ATOM   2707  HB3 GLN   189      -6.362  20.503  10.950  1.00  0.00           H  
ATOM   2708  CG  GLN   189      -6.379  19.066   9.267  1.00  0.00           C  
ATOM   2709  HG2 GLN   189      -6.240  19.535   8.293  1.00  0.00           H  
ATOM   2710  HG3 GLN   189      -5.974  18.054   9.268  1.00  0.00           H  
ATOM   2711  CD  GLN   189      -7.890  18.925   9.464  1.00  0.00           C  
ATOM   2712  OE1 GLN   189      -8.352  17.925   9.980  1.00  0.00           O  
ATOM   2713  NE2 GLN   189      -8.644  19.953   9.156  1.00  0.00           N  
ATOM   2714 HE21 GLN   189      -8.331  20.813   8.729  1.00  0.00           H  
ATOM   2715 HE22 GLN   189      -9.565  19.946   9.571  1.00  0.00           H  
ATOM   2716  C   GLN   189      -3.188  19.301  10.425  1.00  0.00           C  
ATOM   2717  O   GLN   189      -2.515  19.134   9.369  1.00  0.00           O  
ATOM   2718  N   PRO   190      -2.802  18.727  11.613  1.00  0.00           N  
ATOM   2719  CD  PRO   190      -3.038  19.251  12.969  1.00  0.00           C  
ATOM   2720  HD2 PRO   190      -2.961  20.335  12.887  1.00  0.00           H  
ATOM   2721  HD3 PRO   190      -4.034  18.911  13.252  1.00  0.00           H  
ATOM   2722  CG  PRO   190      -1.886  18.686  13.820  1.00  0.00           C  
ATOM   2723  HG2 PRO   190      -1.185  19.521  13.779  1.00  0.00           H  
ATOM   2724  HG3 PRO   190      -2.334  18.421  14.777  1.00  0.00           H  
ATOM   2725  CB  PRO   190      -1.475  17.412  13.060  1.00  0.00           C  
ATOM   2726  HB2 PRO   190      -2.131  16.679  13.529  1.00  0.00           H  
ATOM   2727  HB3 PRO   190      -0.473  17.020  13.233  1.00  0.00           H  
ATOM   2728  CA  PRO   190      -1.756  17.746  11.598  1.00  0.00           C  
ATOM   2729  HA  PRO   190      -0.908  18.306  11.204  1.00  0.00           H  
ATOM   2730  C   PRO   190      -2.078  16.487  10.781  1.00  0.00           C  
ATOM   2731  O   PRO   190      -3.157  16.213  10.264  1.00  0.00           O  
ATOM   2732  N   MET   191      -1.094  15.643  10.534  1.00  0.00           N  
ATOM   2733  H   MET   191      -0.156  15.927  10.779  1.00  0.00           H  
ATOM   2734  CA  MET   191      -1.227  14.391   9.768  1.00  0.00           C  
ATOM   2735  HA  MET   191      -1.933  14.536   8.950  1.00  0.00           H  
ATOM   2736  CB  MET   191       0.099  13.985   9.236  1.00  0.00           C  
ATOM   2737  HB2 MET   191       0.254  14.734   8.460  1.00  0.00           H  
ATOM   2738  HB3 MET   191       0.962  14.013   9.902  1.00  0.00           H  
ATOM   2739  CG  MET   191       0.265  12.615   8.578  1.00  0.00           C  
ATOM   2740  HG2 MET   191      -0.081  11.888   9.312  1.00  0.00           H  
ATOM   2741  HG3 MET   191       1.306  12.401   8.335  1.00  0.00           H  
ATOM   2742  SD  MET   191      -0.892  12.531   7.130  1.00  0.00           S  
ATOM   2743  CE  MET   191      -0.100  13.391   5.790  1.00  0.00           C  
ATOM   2744  HE1 MET   191       0.713  12.847   5.311  1.00  0.00           H  
ATOM   2745  HE2 MET   191       0.364  14.306   6.156  1.00  0.00           H  
ATOM   2746  HE3 MET   191      -0.856  13.773   5.104  1.00  0.00           H  
ATOM   2747  C   MET   191      -1.862  13.201  10.615  1.00  0.00           C  
ATOM   2748  O   MET   191      -1.189  12.680  11.555  1.00  0.00           O  
ATOM   2749  N   PRO   192      -3.004  12.661  10.287  1.00  0.00           N  
ATOM   2750  CD  PRO   192      -3.983  13.143   9.350  1.00  0.00           C  
ATOM   2751  HD2 PRO   192      -3.766  12.778   8.345  1.00  0.00           H  
ATOM   2752  HD3 PRO   192      -3.911  14.228   9.412  1.00  0.00           H  
ATOM   2753  CG  PRO   192      -5.270  12.641   9.786  1.00  0.00           C  
ATOM   2754  HG2 PRO   192      -5.728  13.211  10.595  1.00  0.00           H  
ATOM   2755  HG3 PRO   192      -6.014  12.412   9.022  1.00  0.00           H  
ATOM   2756  CB  PRO   192      -4.940  11.271  10.319  1.00  0.00           C  
ATOM   2757  HB2 PRO   192      -4.877  10.513   9.538  1.00  0.00           H  
ATOM   2758  HB3 PRO   192      -5.635  10.930  11.086  1.00  0.00           H  
ATOM   2759  CA  PRO   192      -3.513  11.482  10.909  1.00  0.00           C  
ATOM   2760  HA  PRO   192      -3.675  11.630  11.976  1.00  0.00           H  
ATOM   2761  C   PRO   192      -2.563  10.267  10.686  1.00  0.00           C  
ATOM   2762  O   PRO   192      -2.278   9.959   9.514  1.00  0.00           O  
ATOM   2763  N   LEU   193      -2.106   9.606  11.707  1.00  0.00           N  
ATOM   2764  H   LEU   193      -2.389  10.006  12.589  1.00  0.00           H  
ATOM   2765  CA  LEU   193      -1.049   8.546  11.715  1.00  0.00           C  
ATOM   2766  HA  LEU   193      -0.793   8.391  10.667  1.00  0.00           H  
ATOM   2767  CB  LEU   193       0.237   9.169  12.295  1.00  0.00           C  
ATOM   2768  HB2 LEU   193      -0.055   9.305  13.336  1.00  0.00           H  
ATOM   2769  HB3 LEU   193       0.327  10.157  11.843  1.00  0.00           H  
ATOM   2770  CG  LEU   193       1.453   8.275  12.255  1.00  0.00           C  
ATOM   2771  HG  LEU   193       1.327   7.201  12.393  1.00  0.00           H  
ATOM   2772  CD1 LEU   193       2.178   8.373  10.881  1.00  0.00           C  
ATOM   2773 HD11 LEU   193       2.344   9.448  10.818  1.00  0.00           H  
ATOM   2774 HD12 LEU   193       3.116   7.818  10.881  1.00  0.00           H  
ATOM   2775 HD13 LEU   193       1.679   8.074   9.960  1.00  0.00           H  
ATOM   2776  CD2 LEU   193       2.429   8.768  13.346  1.00  0.00           C  
ATOM   2777 HD21 LEU   193       3.451   8.485  13.090  1.00  0.00           H  
ATOM   2778 HD22 LEU   193       2.343   9.854  13.318  1.00  0.00           H  
ATOM   2779 HD23 LEU   193       2.139   8.415  14.336  1.00  0.00           H  
ATOM   2780  C   LEU   193      -1.472   7.250  12.367  1.00  0.00           C  
ATOM   2781  O   LEU   193      -1.990   7.197  13.474  1.00  0.00           O  
ATOM   2782  N   ALA   194      -1.323   6.163  11.684  1.00  0.00           N  
ATOM   2783  H   ALA   194      -0.996   6.248  10.733  1.00  0.00           H  
ATOM   2784  CA  ALA   194      -1.675   4.785  12.234  1.00  0.00           C  
ATOM   2785  HA  ALA   194      -2.592   4.695  12.816  1.00  0.00           H  
ATOM   2786  CB  ALA   194      -1.885   3.894  11.018  1.00  0.00           C  
ATOM   2787  HB1 ALA   194      -2.664   4.326  10.391  1.00  0.00           H  
ATOM   2788  HB2 ALA   194      -2.234   2.921  11.362  1.00  0.00           H  
ATOM   2789  HB3 ALA   194      -1.038   3.864  10.333  1.00  0.00           H  
ATOM   2790  C   ALA   194      -0.542   4.234  13.137  1.00  0.00           C  
ATOM   2791  O   ALA   194       0.614   4.019  12.736  1.00  0.00           O  
ATOM   2792  N   VAL   195      -0.865   3.965  14.415  1.00  0.00           N  
ATOM   2793  H   VAL   195      -1.791   4.219  14.726  1.00  0.00           H  
ATOM   2794  CA  VAL   195       0.037   3.700  15.571  1.00  0.00           C  
ATOM   2795  HA  VAL   195       0.970   3.332  15.144  1.00  0.00           H  
ATOM   2796  CB  VAL   195       0.457   5.025  16.159  1.00  0.00           C  
ATOM   2797  HB  VAL   195       0.339   5.826  15.429  1.00  0.00           H  
ATOM   2798  CG1 VAL   195      -0.368   5.363  17.398  1.00  0.00           C  
ATOM   2799 HG11 VAL   195      -0.095   6.392  17.631  1.00  0.00           H  
ATOM   2800 HG12 VAL   195      -0.096   4.710  18.228  1.00  0.00           H  
ATOM   2801 HG13 VAL   195      -1.396   5.378  17.036  1.00  0.00           H  
ATOM   2802  CG2 VAL   195       1.978   5.058  16.528  1.00  0.00           C  
ATOM   2803 HG21 VAL   195       2.558   5.038  15.605  1.00  0.00           H  
ATOM   2804 HG22 VAL   195       2.109   6.009  17.045  1.00  0.00           H  
ATOM   2805 HG23 VAL   195       2.158   4.181  17.150  1.00  0.00           H  
ATOM   2806  C   VAL   195      -0.446   2.695  16.569  1.00  0.00           C  
ATOM   2807  O   VAL   195      -1.631   2.468  16.751  1.00  0.00           O  
ATOM   2808  N   HID   196       0.454   2.030  17.263  1.00  0.00           N  
ATOM   2809  H   HID   196       1.434   2.183  17.067  1.00  0.00           H  
ATOM   2810  CA  HID   196       0.154   1.138  18.352  1.00  0.00           C  
ATOM   2811  HA  HID   196      -0.871   1.225  18.713  1.00  0.00           H  
ATOM   2812  CB  HID   196       0.351  -0.281  17.795  1.00  0.00           C  
ATOM   2813  HB2 HID   196      -0.102  -0.474  16.823  1.00  0.00           H  
ATOM   2814  HB3 HID   196       1.416  -0.441  17.628  1.00  0.00           H  
ATOM   2815  CG  HID   196      -0.293  -1.335  18.675  1.00  0.00           C  
ATOM   2816  ND1 HID   196       0.298  -2.442  19.115  1.00  0.00           N  
ATOM   2817  HD1 HID   196       1.267  -2.617  18.888  1.00  0.00           H  
ATOM   2818  CE1 HID   196      -0.505  -3.208  19.783  1.00  0.00           C  
ATOM   2819  HE1 HID   196      -0.340  -4.213  20.143  1.00  0.00           H  
ATOM   2820  NE2 HID   196      -1.738  -2.665  19.663  1.00  0.00           N  
ATOM   2821  CD2 HID   196      -1.609  -1.420  19.075  1.00  0.00           C  
ATOM   2822  HD2 HID   196      -2.413  -0.788  18.728  1.00  0.00           H  
ATOM   2823  C   HID   196       1.130   1.359  19.573  1.00  0.00           C  
ATOM   2824  O   HID   196       2.084   2.095  19.497  1.00  0.00           O  
ATOM   2825  N   ARG   197       0.881   0.665  20.703  1.00  0.00           N  
ATOM   2826  H   ARG   197      -0.002   0.183  20.794  1.00  0.00           H  
ATOM   2827  CA  ARG   197       1.596   0.656  21.972  1.00  0.00           C  
ATOM   2828  HA  ARG   197       2.531   1.192  21.815  1.00  0.00           H  
ATOM   2829  CB  ARG   197       0.893   1.423  23.084  1.00  0.00           C  
ATOM   2830  HB2 ARG   197       0.513   2.333  22.620  1.00  0.00           H  
ATOM   2831  HB3 ARG   197      -0.021   0.922  23.403  1.00  0.00           H  
ATOM   2832  CG  ARG   197       1.628   1.747  24.397  1.00  0.00           C  
ATOM   2833  HG2 ARG   197       2.081   0.814  24.730  1.00  0.00           H  
ATOM   2834  HG3 ARG   197       2.411   2.481  24.207  1.00  0.00           H  
ATOM   2835  CD  ARG   197       0.708   2.413  25.407  1.00  0.00           C  
ATOM   2836  HD2 ARG   197      -0.095   1.732  25.689  1.00  0.00           H  
ATOM   2837  HD3 ARG   197       0.310   3.298  24.910  1.00  0.00           H  
ATOM   2838  NE  ARG   197       1.497   2.875  26.557  1.00  0.00           N  
ATOM   2839  HE  ARG   197       1.927   3.775  26.402  1.00  0.00           H  
ATOM   2840  CZ  ARG   197       1.779   2.355  27.714  1.00  0.00           C  
ATOM   2841  NH1 ARG   197       2.426   3.090  28.545  1.00  0.00           N  
ATOM   2842 HH11 ARG   197       2.961   3.893  28.245  1.00  0.00           H  
ATOM   2843 HH12 ARG   197       2.442   2.737  29.491  1.00  0.00           H  
ATOM   2844  NH2 ARG   197       1.369   1.253  28.106  1.00  0.00           N  
ATOM   2845 HH21 ARG   197       0.945   0.476  27.620  1.00  0.00           H  
ATOM   2846 HH22 ARG   197       1.576   0.915  29.035  1.00  0.00           H  
ATOM   2847  C   ARG   197       1.909  -0.758  22.441  1.00  0.00           C  
ATOM   2848  O   ARG   197       0.972  -1.545  22.570  1.00  0.00           O  
ATOM   2849  N   ARG   198       3.176  -1.147  22.689  1.00  0.00           N  
ATOM   2850  H   ARG   198       3.801  -0.360  22.587  1.00  0.00           H  
ATOM   2851  CA  ARG   198       3.615  -2.480  23.214  1.00  0.00           C  
ATOM   2852  HA  ARG   198       2.922  -3.191  22.764  1.00  0.00           H  
ATOM   2853  CB  ARG   198       5.117  -2.629  22.894  1.00  0.00           C  
ATOM   2854  HB2 ARG   198       5.561  -1.779  23.411  1.00  0.00           H  
ATOM   2855  HB3 ARG   198       5.537  -3.577  23.232  1.00  0.00           H  
ATOM   2856  CG  ARG   198       5.443  -2.468  21.388  1.00  0.00           C  
ATOM   2857  HG2 ARG   198       4.809  -3.187  20.869  1.00  0.00           H  
ATOM   2858  HG3 ARG   198       5.259  -1.493  20.936  1.00  0.00           H  
ATOM   2859  CD  ARG   198       6.855  -2.906  21.023  1.00  0.00           C  
ATOM   2860  HD2 ARG   198       7.029  -3.954  21.264  1.00  0.00           H  
ATOM   2861  HD3 ARG   198       6.915  -2.594  19.980  1.00  0.00           H  
ATOM   2862  NE  ARG   198       7.797  -1.971  21.770  1.00  0.00           N  
ATOM   2863  HE  ARG   198       7.577  -1.742  22.729  1.00  0.00           H  
ATOM   2864  CZ  ARG   198       9.038  -1.613  21.369  1.00  0.00           C  
ATOM   2865  NH1 ARG   198       9.754  -0.862  22.140  1.00  0.00           N  
ATOM   2866 HH11 ARG   198       9.498  -0.684  23.101  1.00  0.00           H  
ATOM   2867 HH12 ARG   198      10.695  -0.613  21.873  1.00  0.00           H  
ATOM   2868  NH2 ARG   198       9.519  -1.944  20.214  1.00  0.00           N  
ATOM   2869 HH21 ARG   198       9.302  -2.855  19.835  1.00  0.00           H  
ATOM   2870 HH22 ARG   198      10.283  -1.405  19.834  1.00  0.00           H  
ATOM   2871  C   ARG   198       3.427  -2.561  24.732  1.00  0.00           C  
ATOM   2872  O   ARG   198       3.335  -1.552  25.407  1.00  0.00           O  
ATOM   2873  N   GLN   199       3.618  -3.799  25.262  1.00  0.00           N  
ATOM   2874  H   GLN   199       3.775  -4.564  24.622  1.00  0.00           H  
ATOM   2875  CA  GLN   199       3.727  -4.066  26.695  1.00  0.00           C  
ATOM   2876  HA  GLN   199       2.804  -3.708  27.151  1.00  0.00           H  
ATOM   2877  CB  GLN   199       3.779  -5.577  26.953  1.00  0.00           C  
ATOM   2878  HB2 GLN   199       4.563  -6.044  26.357  1.00  0.00           H  
ATOM   2879  HB3 GLN   199       4.189  -5.735  27.950  1.00  0.00           H  
ATOM   2880  CG  GLN   199       2.468  -6.355  26.774  1.00  0.00           C  
ATOM   2881  HG2 GLN   199       1.600  -5.770  27.079  1.00  0.00           H  
ATOM   2882  HG3 GLN   199       2.271  -6.591  25.729  1.00  0.00           H  
ATOM   2883  CD  GLN   199       2.479  -7.855  27.382  1.00  0.00           C  
ATOM   2884  OE1 GLN   199       3.312  -8.123  28.263  1.00  0.00           O  
ATOM   2885  NE2 GLN   199       1.530  -8.710  27.103  1.00  0.00           N  
ATOM   2886 HE21 GLN   199       0.934  -8.509  26.313  1.00  0.00           H  
ATOM   2887 HE22 GLN   199       1.397  -9.540  27.662  1.00  0.00           H  
ATOM   2888  C   GLN   199       4.937  -3.389  27.477  1.00  0.00           C  
ATOM   2889  O   GLN   199       4.830  -3.153  28.693  1.00  0.00           O  
ATOM   2890  N   ASP   200       6.048  -3.144  26.840  1.00  0.00           N  
ATOM   2891  H   ASP   200       6.225  -3.193  25.846  1.00  0.00           H  
ATOM   2892  CA  ASP   200       7.008  -2.250  27.452  1.00  0.00           C  
ATOM   2893  HA  ASP   200       7.176  -2.501  28.500  1.00  0.00           H  
ATOM   2894  CB  ASP   200       8.355  -2.330  26.745  1.00  0.00           C  
ATOM   2895  HB2 ASP   200       9.061  -1.734  27.323  1.00  0.00           H  
ATOM   2896  HB3 ASP   200       8.676  -3.366  26.855  1.00  0.00           H  
ATOM   2897  CG  ASP   200       8.390  -1.954  25.227  1.00  0.00           C  
ATOM   2898  OD1 ASP   200       9.368  -2.385  24.632  1.00  0.00           O  
ATOM   2899  OD2 ASP   200       7.582  -1.213  24.600  1.00  0.00           O  
ATOM   2900  C   ASP   200       6.616  -0.747  27.594  1.00  0.00           C  
ATOM   2901  O   ASP   200       7.401  -0.023  28.132  1.00  0.00           O  
ATOM   2902  N   GLY   201       5.452  -0.345  27.110  1.00  0.00           N  
ATOM   2903  H   GLY   201       4.957  -1.123  26.698  1.00  0.00           H  
ATOM   2904  CA  GLY   201       4.782   0.961  27.160  1.00  0.00           C  
ATOM   2905  HA2 GLY   201       5.118   1.457  28.070  1.00  0.00           H  
ATOM   2906  HA3 GLY   201       3.735   0.669  27.239  1.00  0.00           H  
ATOM   2907  C   GLY   201       5.025   1.826  25.964  1.00  0.00           C  
ATOM   2908  O   GLY   201       4.433   2.865  25.794  1.00  0.00           O  
ATOM   2909  N   ALA   202       5.963   1.518  25.072  1.00  0.00           N  
ATOM   2910  H   ALA   202       6.416   0.624  25.200  1.00  0.00           H  
ATOM   2911  CA  ALA   202       6.464   2.396  24.044  1.00  0.00           C  
ATOM   2912  HA  ALA   202       6.633   3.422  24.372  1.00  0.00           H  
ATOM   2913  CB  ALA   202       7.884   2.003  23.547  1.00  0.00           C  
ATOM   2914  HB1 ALA   202       7.772   0.992  23.157  1.00  0.00           H  
ATOM   2915  HB2 ALA   202       8.580   1.989  24.386  1.00  0.00           H  
ATOM   2916  HB3 ALA   202       8.103   2.741  22.776  1.00  0.00           H  
ATOM   2917  C   ALA   202       5.492   2.382  22.853  1.00  0.00           C  
ATOM   2918  O   ALA   202       4.858   1.374  22.578  1.00  0.00           O  
ATOM   2919  N   LEU   203       5.410   3.462  22.099  1.00  0.00           N  
ATOM   2920  H   LEU   203       5.768   4.353  22.411  1.00  0.00           H  
ATOM   2921  CA  LEU   203       4.634   3.626  20.898  1.00  0.00           C  
ATOM   2922  HA  LEU   203       3.701   3.082  21.038  1.00  0.00           H  
ATOM   2923  CB  LEU   203       4.329   5.070  20.673  1.00  0.00           C  
ATOM   2924  HB2 LEU   203       5.247   5.601  20.925  1.00  0.00           H  
ATOM   2925  HB3 LEU   203       4.120   5.429  19.664  1.00  0.00           H  
ATOM   2926  CG  LEU   203       3.157   5.566  21.576  1.00  0.00           C  
ATOM   2927  HG  LEU   203       3.274   5.141  22.573  1.00  0.00           H  
ATOM   2928  CD1 LEU   203       3.169   7.088  21.647  1.00  0.00           C  
ATOM   2929 HD11 LEU   203       2.906   7.531  20.686  1.00  0.00           H  
ATOM   2930 HD12 LEU   203       4.191   7.425  21.820  1.00  0.00           H  
ATOM   2931 HD13 LEU   203       2.550   7.310  22.516  1.00  0.00           H  
ATOM   2932  CD2 LEU   203       1.764   5.149  21.111  1.00  0.00           C  
ATOM   2933 HD21 LEU   203       1.692   5.389  20.051  1.00  0.00           H  
ATOM   2934 HD22 LEU   203       1.063   5.777  21.662  1.00  0.00           H  
ATOM   2935 HD23 LEU   203       1.568   4.086  21.254  1.00  0.00           H  
ATOM   2936  C   LEU   203       5.330   3.228  19.579  1.00  0.00           C  
ATOM   2937  O   LEU   203       6.409   3.680  19.418  1.00  0.00           O  
ATOM   2938  N   VAL   204       4.682   2.403  18.722  1.00  0.00           N  
ATOM   2939  H   VAL   204       3.688   2.258  18.826  1.00  0.00           H  
ATOM   2940  CA  VAL   204       5.172   1.921  17.424  1.00  0.00           C  
ATOM   2941  HA  VAL   204       5.984   2.574  17.104  1.00  0.00           H  
ATOM   2942  CB  VAL   204       5.783   0.501  17.562  1.00  0.00           C  
ATOM   2943  HB  VAL   204       6.171   0.242  16.577  1.00  0.00           H  
ATOM   2944  CG1 VAL   204       6.988   0.406  18.556  1.00  0.00           C  
ATOM   2945 HG11 VAL   204       7.355  -0.621  18.571  1.00  0.00           H  
ATOM   2946 HG12 VAL   204       6.634   0.639  19.561  1.00  0.00           H  
ATOM   2947 HG13 VAL   204       7.828   1.027  18.247  1.00  0.00           H  
ATOM   2948  CG2 VAL   204       4.683  -0.462  17.998  1.00  0.00           C  
ATOM   2949 HG21 VAL   204       3.878  -0.360  17.270  1.00  0.00           H  
ATOM   2950 HG22 VAL   204       4.423  -0.353  19.051  1.00  0.00           H  
ATOM   2951 HG23 VAL   204       5.167  -1.423  17.821  1.00  0.00           H  
ATOM   2952  C   VAL   204       4.246   2.070  16.238  1.00  0.00           C  
ATOM   2953  O   VAL   204       3.068   1.938  16.383  1.00  0.00           O  
ATOM   2954  N   TRP   205       4.787   2.293  15.020  1.00  0.00           N  
ATOM   2955  H   TRP   205       5.795   2.322  14.980  1.00  0.00           H  
ATOM   2956  CA  TRP   205       3.999   2.509  13.892  1.00  0.00           C  
ATOM   2957  HA  TRP   205       3.307   3.315  14.139  1.00  0.00           H  
ATOM   2958  CB  TRP   205       4.890   2.948  12.755  1.00  0.00           C  
ATOM   2959  HB2 TRP   205       4.375   2.732  11.819  1.00  0.00           H  
ATOM   2960  HB3 TRP   205       5.801   2.355  12.671  1.00  0.00           H  
ATOM   2961  CG  TRP   205       5.443   4.343  12.801  1.00  0.00           C  
ATOM   2962  CD1 TRP   205       5.491   5.074  13.901  1.00  0.00           C  
ATOM   2963  HD1 TRP   205       5.003   4.803  14.826  1.00  0.00           H  
ATOM   2964  NE1 TRP   205       6.028   6.359  13.624  1.00  0.00           N  
ATOM   2965  HE1 TRP   205       6.161   7.109  14.288  1.00  0.00           H  
ATOM   2966  CE2 TRP   205       6.566   6.326  12.328  1.00  0.00           C  
ATOM   2967  CZ2 TRP   205       7.159   7.348  11.584  1.00  0.00           C  
ATOM   2968  HZ2 TRP   205       7.234   8.361  11.952  1.00  0.00           H  
ATOM   2969  CH2 TRP   205       7.694   7.064  10.320  1.00  0.00           C  
ATOM   2970  HH2 TRP   205       8.116   7.798   9.650  1.00  0.00           H  
ATOM   2971  CZ3 TRP   205       7.371   5.799   9.785  1.00  0.00           C  
ATOM   2972  HZ3 TRP   205       7.776   5.676   8.791  1.00  0.00           H  
ATOM   2973  CE3 TRP   205       6.620   4.839  10.457  1.00  0.00           C  
ATOM   2974  HE3 TRP   205       6.348   3.862  10.086  1.00  0.00           H  
ATOM   2975  CD2 TRP   205       6.223   5.092  11.813  1.00  0.00           C  
ATOM   2976  C   TRP   205       3.052   1.285  13.621  1.00  0.00           C  
ATOM   2977  O   TRP   205       3.518   0.185  13.884  1.00  0.00           O  
ATOM   2978  N   SER   206       1.803   1.414  13.158  1.00  0.00           N  
ATOM   2979  H   SER   206       1.440   2.347  13.030  1.00  0.00           H  
ATOM   2980  CA  SER   206       0.879   0.272  12.975  1.00  0.00           C  
ATOM   2981  HA  SER   206       0.839  -0.306  13.898  1.00  0.00           H  
ATOM   2982  CB  SER   206      -0.536   0.781  12.605  1.00  0.00           C  
ATOM   2983  HB2 SER   206      -0.826   1.559  13.312  1.00  0.00           H  
ATOM   2984  HB3 SER   206      -0.384   1.171  11.599  1.00  0.00           H  
ATOM   2985  OG  SER   206      -1.562  -0.255  12.466  1.00  0.00           O  
ATOM   2986  HG  SER   206      -2.364   0.111  12.847  1.00  0.00           H  
ATOM   2987  C   SER   206       1.403  -0.708  11.869  1.00  0.00           C  
ATOM   2988  O   SER   206       2.183  -0.316  10.943  1.00  0.00           O  
ATOM   2989  N   GLY   207       0.839  -1.908  11.913  1.00  0.00           N  
ATOM   2990  H   GLY   207       0.415  -2.243  12.767  1.00  0.00           H  
ATOM   2991  CA  GLY   207       0.887  -2.769  10.719  1.00  0.00           C  
ATOM   2992  HA2 GLY   207       0.610  -2.230   9.813  1.00  0.00           H  
ATOM   2993  HA3 GLY   207       1.825  -3.317  10.636  1.00  0.00           H  
ATOM   2994  C   GLY   207      -0.139  -3.961  10.703  1.00  0.00           C  
ATOM   2995  O   GLY   207      -1.001  -4.159  11.547  1.00  0.00           O  
ATOM   2996  N   SER   208       0.075  -4.777   9.674  1.00  0.00           N  
ATOM   2997  H   SER   208       0.833  -4.555   9.045  1.00  0.00           H  
ATOM   2998  CA  SER   208      -0.724  -5.903   9.155  1.00  0.00           C  
ATOM   2999  HA  SER   208      -1.698  -5.638   8.743  1.00  0.00           H  
ATOM   3000  CB  SER   208       0.016  -6.610   7.998  1.00  0.00           C  
ATOM   3001  HB2 SER   208       1.007  -6.922   8.330  1.00  0.00           H  
ATOM   3002  HB3 SER   208       0.018  -5.954   7.128  1.00  0.00           H  
ATOM   3003  OG  SER   208      -0.704  -7.785   7.734  1.00  0.00           O  
ATOM   3004  HG  SER   208      -0.206  -8.320   7.111  1.00  0.00           H  
ATOM   3005  C   SER   208      -1.030  -6.887  10.274  1.00  0.00           C  
ATOM   3006  O   SER   208      -2.187  -7.270  10.513  1.00  0.00           O  
ATOM   3007  N   ASP   209      -0.009  -7.020  11.190  1.00  0.00           N  
ATOM   3008  H   ASP   209       0.905  -6.690  10.915  1.00  0.00           H  
ATOM   3009  CA  ASP   209      -0.049  -7.875  12.450  1.00  0.00           C  
ATOM   3010  HA  ASP   209      -0.498  -8.847  12.247  1.00  0.00           H  
ATOM   3011  CB  ASP   209       1.364  -8.208  12.845  1.00  0.00           C  
ATOM   3012  HB2 ASP   209       1.887  -8.581  11.965  1.00  0.00           H  
ATOM   3013  HB3 ASP   209       1.835  -7.320  13.268  1.00  0.00           H  
ATOM   3014  CG  ASP   209       1.457  -9.265  13.990  1.00  0.00           C  
ATOM   3015  OD1 ASP   209       1.846  -8.879  15.113  1.00  0.00           O  
ATOM   3016  OD2 ASP   209       1.140 -10.419  13.707  1.00  0.00           O  
ATOM   3017  C   ASP   209      -0.922  -7.289  13.550  1.00  0.00           C  
ATOM   3018  O   ASP   209      -1.514  -8.011  14.265  1.00  0.00           O  
ATOM   3019  N   VAL   210      -1.176  -5.973  13.568  1.00  0.00           N  
ATOM   3020  H   VAL   210      -0.841  -5.483  12.751  1.00  0.00           H  
ATOM   3021  CA  VAL   210      -2.093  -5.346  14.425  1.00  0.00           C  
ATOM   3022  HA  VAL   210      -2.117  -5.888  15.371  1.00  0.00           H  
ATOM   3023  CB  VAL   210      -1.684  -3.869  14.765  1.00  0.00           C  
ATOM   3024  HB  VAL   210      -1.485  -3.285  13.867  1.00  0.00           H  
ATOM   3025  CG1 VAL   210      -2.747  -3.044  15.514  1.00  0.00           C  
ATOM   3026 HG11 VAL   210      -2.294  -2.115  15.859  1.00  0.00           H  
ATOM   3027 HG12 VAL   210      -3.523  -2.678  14.842  1.00  0.00           H  
ATOM   3028 HG13 VAL   210      -3.146  -3.556  16.390  1.00  0.00           H  
ATOM   3029  CG2 VAL   210      -0.467  -3.885  15.708  1.00  0.00           C  
ATOM   3030 HG21 VAL   210       0.037  -2.920  15.645  1.00  0.00           H  
ATOM   3031 HG22 VAL   210       0.221  -4.682  15.425  1.00  0.00           H  
ATOM   3032 HG23 VAL   210      -0.712  -4.024  16.761  1.00  0.00           H  
ATOM   3033  C   VAL   210      -3.514  -5.386  13.763  1.00  0.00           C  
ATOM   3034  O   VAL   210      -4.481  -5.362  14.509  1.00  0.00           O  
ATOM   3035  N   VAL   211      -3.677  -5.448  12.410  1.00  0.00           N  
ATOM   3036  H   VAL   211      -2.855  -5.382  11.826  1.00  0.00           H  
ATOM   3037  CA  VAL   211      -5.035  -5.700  11.836  1.00  0.00           C  
ATOM   3038  HA  VAL   211      -5.836  -5.148  12.328  1.00  0.00           H  
ATOM   3039  CB  VAL   211      -5.079  -5.235  10.354  1.00  0.00           C  
ATOM   3040  HB  VAL   211      -4.182  -5.701   9.945  1.00  0.00           H  
ATOM   3041  CG1 VAL   211      -6.255  -5.623   9.440  1.00  0.00           C  
ATOM   3042 HG11 VAL   211      -6.159  -5.490   8.362  1.00  0.00           H  
ATOM   3043 HG12 VAL   211      -7.203  -5.200   9.773  1.00  0.00           H  
ATOM   3044 HG13 VAL   211      -6.442  -6.687   9.588  1.00  0.00           H  
ATOM   3045  CG2 VAL   211      -5.093  -3.693  10.188  1.00  0.00           C  
ATOM   3046 HG21 VAL   211      -4.829  -3.316  11.177  1.00  0.00           H  
ATOM   3047 HG22 VAL   211      -6.111  -3.416   9.914  1.00  0.00           H  
ATOM   3048 HG23 VAL   211      -4.384  -3.337   9.441  1.00  0.00           H  
ATOM   3049  C   VAL   211      -5.472  -7.112  11.991  1.00  0.00           C  
ATOM   3050  O   VAL   211      -6.662  -7.319  12.072  1.00  0.00           O  
ATOM   3051  N   MET   212      -4.551  -8.129  12.014  1.00  0.00           N  
ATOM   3052  H   MET   212      -3.613  -7.779  11.880  1.00  0.00           H  
ATOM   3053  CA  MET   212      -4.752  -9.486  12.627  1.00  0.00           C  
ATOM   3054  HA  MET   212      -5.603  -9.981  12.158  1.00  0.00           H  
ATOM   3055  CB  MET   212      -3.449 -10.369  12.448  1.00  0.00           C  
ATOM   3056  HB2 MET   212      -2.525  -9.790  12.458  1.00  0.00           H  
ATOM   3057  HB3 MET   212      -3.489 -11.095  13.260  1.00  0.00           H  
ATOM   3058  CG  MET   212      -3.512 -11.006  10.985  1.00  0.00           C  
ATOM   3059  HG2 MET   212      -4.443 -11.550  10.830  1.00  0.00           H  
ATOM   3060  HG3 MET   212      -3.334 -10.210  10.262  1.00  0.00           H  
ATOM   3061  SD  MET   212      -2.330 -12.422  10.879  1.00  0.00           S  
ATOM   3062  CE  MET   212      -0.777 -11.538  10.426  1.00  0.00           C  
ATOM   3063  HE1 MET   212      -0.512 -10.835  11.216  1.00  0.00           H  
ATOM   3064  HE2 MET   212      -0.809 -11.071   9.442  1.00  0.00           H  
ATOM   3065  HE3 MET   212       0.079 -12.212  10.451  1.00  0.00           H  
ATOM   3066  C   MET   212      -5.140  -9.423  14.115  1.00  0.00           C  
ATOM   3067  O   MET   212      -6.185  -9.963  14.417  1.00  0.00           O  
ATOM   3068  N   GLY   213      -4.460  -8.648  14.956  1.00  0.00           N  
ATOM   3069  H   GLY   213      -3.475  -8.526  14.771  1.00  0.00           H  
ATOM   3070  CA  GLY   213      -4.776  -8.506  16.397  1.00  0.00           C  
ATOM   3071  HA2 GLY   213      -4.137  -7.785  16.906  1.00  0.00           H  
ATOM   3072  HA3 GLY   213      -5.758  -8.053  16.533  1.00  0.00           H  
ATOM   3073  C   GLY   213      -4.753  -9.767  17.156  1.00  0.00           C  
ATOM   3074  O   GLY   213      -4.411 -10.874  16.681  1.00  0.00           O  
ATOM   3075  N   GLU   214      -5.280  -9.678  18.411  1.00  0.00           N  
ATOM   3076  H   GLU   214      -5.435  -8.778  18.841  1.00  0.00           H  
ATOM   3077  CA  GLU   214      -5.349 -10.877  19.293  1.00  0.00           C  
ATOM   3078  HA  GLU   214      -4.472 -11.525  19.302  1.00  0.00           H  
ATOM   3079  CB  GLU   214      -5.484 -10.532  20.804  1.00  0.00           C  
ATOM   3080  HB2 GLU   214      -5.418 -11.436  21.409  1.00  0.00           H  
ATOM   3081  HB3 GLU   214      -6.460 -10.072  20.960  1.00  0.00           H  
ATOM   3082  CG  GLU   214      -4.429  -9.537  21.268  1.00  0.00           C  
ATOM   3083  HG2 GLU   214      -4.756  -8.504  21.147  1.00  0.00           H  
ATOM   3084  HG3 GLU   214      -4.208  -9.921  22.264  1.00  0.00           H  
ATOM   3085  CD  GLU   214      -3.026  -9.775  20.593  1.00  0.00           C  
ATOM   3086  OE1 GLU   214      -2.382  -8.782  20.152  1.00  0.00           O  
ATOM   3087  OE2 GLU   214      -2.508 -10.914  20.570  1.00  0.00           O  
ATOM   3088  C   GLU   214      -6.509 -11.800  18.801  1.00  0.00           C  
ATOM   3089  O   GLU   214      -6.423 -12.986  18.930  1.00  0.00           O  
ATOM   3090  N   ALA   215      -7.583 -11.215  18.276  1.00  0.00           N  
ATOM   3091  H   ALA   215      -7.728 -10.250  18.537  1.00  0.00           H  
ATOM   3092  CA  ALA   215      -8.728 -11.887  17.760  1.00  0.00           C  
ATOM   3093  HA  ALA   215      -9.325 -12.341  18.551  1.00  0.00           H  
ATOM   3094  CB  ALA   215      -9.691 -10.881  17.034  1.00  0.00           C  
ATOM   3095  HB1 ALA   215     -10.055 -10.035  17.616  1.00  0.00           H  
ATOM   3096  HB2 ALA   215      -9.234 -10.500  16.120  1.00  0.00           H  
ATOM   3097  HB3 ALA   215     -10.514 -11.532  16.738  1.00  0.00           H  
ATOM   3098  C   ALA   215      -8.422 -13.064  16.806  1.00  0.00           C  
ATOM   3099  O   ALA   215      -8.844 -14.211  17.045  1.00  0.00           O  
ATOM   3100  N   THR   216      -7.508 -12.831  15.820  1.00  0.00           N  
ATOM   3101  H   THR   216      -7.101 -11.909  15.752  1.00  0.00           H  
ATOM   3102  CA  THR   216      -7.023 -13.806  14.783  1.00  0.00           C  
ATOM   3103  HA  THR   216      -7.833 -14.429  14.402  1.00  0.00           H  
ATOM   3104  CB  THR   216      -6.561 -13.058  13.537  1.00  0.00           C  
ATOM   3105  HB  THR   216      -5.526 -12.734  13.649  1.00  0.00           H  
ATOM   3106  CG2 THR   216      -6.589 -13.842  12.256  1.00  0.00           C  
ATOM   3107 HG21 THR   216      -6.932 -14.864  12.415  1.00  0.00           H  
ATOM   3108 HG22 THR   216      -7.162 -13.281  11.517  1.00  0.00           H  
ATOM   3109 HG23 THR   216      -5.603 -13.879  11.791  1.00  0.00           H  
ATOM   3110  OG1 THR   216      -7.414 -11.945  13.285  1.00  0.00           O  
ATOM   3111  HG1 THR   216      -7.038 -11.147  13.664  1.00  0.00           H  
ATOM   3112  C   THR   216      -5.833 -14.697  15.361  1.00  0.00           C  
ATOM   3113  O   THR   216      -5.396 -15.611  14.703  1.00  0.00           O  
ATOM   3114  N   ARG   217      -5.231 -14.363  16.527  1.00  0.00           N  
ATOM   3115  H   ARG   217      -5.664 -13.670  17.120  1.00  0.00           H  
ATOM   3116  CA  ARG   217      -4.214 -15.174  17.225  1.00  0.00           C  
ATOM   3117  HA  ARG   217      -3.663 -15.739  16.473  1.00  0.00           H  
ATOM   3118  CB  ARG   217      -3.273 -14.238  18.044  1.00  0.00           C  
ATOM   3119  HB2 ARG   217      -3.889 -13.522  18.588  1.00  0.00           H  
ATOM   3120  HB3 ARG   217      -2.722 -14.874  18.737  1.00  0.00           H  
ATOM   3121  CG  ARG   217      -2.153 -13.676  17.189  1.00  0.00           C  
ATOM   3122  HG2 ARG   217      -2.530 -12.989  16.431  1.00  0.00           H  
ATOM   3123  HG3 ARG   217      -1.776 -14.554  16.664  1.00  0.00           H  
ATOM   3124  CD  ARG   217      -0.972 -13.074  18.035  1.00  0.00           C  
ATOM   3125  HD2 ARG   217      -0.983 -13.602  18.989  1.00  0.00           H  
ATOM   3126  HD3 ARG   217      -0.027 -13.147  17.497  1.00  0.00           H  
ATOM   3127  NE  ARG   217      -1.205 -11.641  18.254  1.00  0.00           N  
ATOM   3128  HE  ARG   217      -1.538 -11.428  19.183  1.00  0.00           H  
ATOM   3129  CZ  ARG   217      -1.113 -10.654  17.382  1.00  0.00           C  
ATOM   3130  NH1 ARG   217      -1.002 -10.736  16.045  1.00  0.00           N  
ATOM   3131 HH11 ARG   217      -0.998 -11.660  15.637  1.00  0.00           H  
ATOM   3132 HH12 ARG   217      -1.083  -9.923  15.452  1.00  0.00           H  
ATOM   3133  NH2 ARG   217      -1.171  -9.441  17.768  1.00  0.00           N  
ATOM   3134 HH21 ARG   217      -1.156  -9.270  18.763  1.00  0.00           H  
ATOM   3135 HH22 ARG   217      -1.042  -8.660  17.140  1.00  0.00           H  
ATOM   3136  C   ARG   217      -4.733 -16.168  18.283  1.00  0.00           C  
ATOM   3137  O   ARG   217      -4.257 -17.315  18.260  1.00  0.00           O  
ATOM   3138  N   ASP   218      -5.845 -15.854  18.980  1.00  0.00           N  
ATOM   3139  H   ASP   218      -6.216 -14.929  18.816  1.00  0.00           H  
ATOM   3140  CA  ASP   218      -6.633 -16.775  19.753  1.00  0.00           C  
ATOM   3141  HA  ASP   218      -6.000 -17.454  20.323  1.00  0.00           H  
ATOM   3142  CB  ASP   218      -7.482 -15.947  20.678  1.00  0.00           C  
ATOM   3143  HB2 ASP   218      -8.236 -16.510  21.229  1.00  0.00           H  
ATOM   3144  HB3 ASP   218      -8.057 -15.196  20.136  1.00  0.00           H  
ATOM   3145  CG  ASP   218      -6.721 -15.248  21.864  1.00  0.00           C  
ATOM   3146  OD1 ASP   218      -7.378 -14.664  22.732  1.00  0.00           O  
ATOM   3147  OD2 ASP   218      -5.464 -15.243  21.892  1.00  0.00           O  
ATOM   3148  C   ASP   218      -7.582 -17.611  18.874  1.00  0.00           C  
ATOM   3149  O   ASP   218      -7.925 -18.633  19.422  1.00  0.00           O  
ATOM   3150  N   ASN   219      -8.020 -17.268  17.648  1.00  0.00           N  
ATOM   3151  H   ASN   219      -7.852 -16.320  17.342  1.00  0.00           H  
ATOM   3152  CA  ASN   219      -8.793 -18.149  16.680  1.00  0.00           C  
ATOM   3153  HA  ASN   219      -9.741 -18.507  17.081  1.00  0.00           H  
ATOM   3154  CB  ASN   219      -9.382 -17.324  15.528  1.00  0.00           C  
ATOM   3155  HB2 ASN   219     -10.216 -16.723  15.891  1.00  0.00           H  
ATOM   3156  HB3 ASN   219      -8.615 -16.684  15.091  1.00  0.00           H  
ATOM   3157  CG  ASN   219     -10.013 -18.183  14.444  1.00  0.00           C  
ATOM   3158  OD1 ASN   219     -10.526 -19.264  14.702  1.00  0.00           O  
ATOM   3159  ND2 ASN   219      -9.900 -17.667  13.297  1.00  0.00           N  
ATOM   3160 HD21 ASN   219      -9.649 -16.703  13.130  1.00  0.00           H  
ATOM   3161 HD22 ASN   219     -10.483 -18.009  12.547  1.00  0.00           H  
ATOM   3162  C   ASN   219      -7.905 -19.330  16.222  1.00  0.00           C  
ATOM   3163  O   ASN   219      -7.069 -19.035  15.362  1.00  0.00           O  
ATOM   3164  N   PRO   220      -8.074 -20.610  16.723  1.00  0.00           N  
ATOM   3165  CD  PRO   220      -9.199 -21.006  17.561  1.00  0.00           C  
ATOM   3166  HD2 PRO   220     -10.118 -20.486  17.290  1.00  0.00           H  
ATOM   3167  HD3 PRO   220      -9.061 -20.735  18.608  1.00  0.00           H  
ATOM   3168  CG  PRO   220      -9.206 -22.561  17.474  1.00  0.00           C  
ATOM   3169  HG2 PRO   220      -9.503 -22.952  18.447  1.00  0.00           H  
ATOM   3170  HG3 PRO   220      -9.847 -22.852  16.641  1.00  0.00           H  
ATOM   3171  CB  PRO   220      -7.762 -22.883  17.100  1.00  0.00           C  
ATOM   3172  HB2 PRO   220      -7.730 -23.768  16.465  1.00  0.00           H  
ATOM   3173  HB3 PRO   220      -7.136 -22.984  17.987  1.00  0.00           H  
ATOM   3174  CA  PRO   220      -7.322 -21.780  16.258  1.00  0.00           C  
ATOM   3175  HA  PRO   220      -6.291 -21.554  16.529  1.00  0.00           H  
ATOM   3176  C   PRO   220      -7.488 -22.044  14.772  1.00  0.00           C  
ATOM   3177  O   PRO   220      -6.735 -22.844  14.191  1.00  0.00           O  
ATOM   3178  N   GLN   221      -8.511 -21.431  14.107  1.00  0.00           N  
ATOM   3179  H   GLN   221      -9.089 -20.815  14.661  1.00  0.00           H  
ATOM   3180  CA  GLN   221      -8.883 -21.703  12.694  1.00  0.00           C  
ATOM   3181  HA  GLN   221      -8.821 -22.757  12.422  1.00  0.00           H  
ATOM   3182  CB  GLN   221     -10.405 -21.409  12.539  1.00  0.00           C  
ATOM   3183  HB2 GLN   221     -10.663 -20.350  12.530  1.00  0.00           H  
ATOM   3184  HB3 GLN   221     -10.850 -21.929  11.690  1.00  0.00           H  
ATOM   3185  CG  GLN   221     -11.352 -21.868  13.658  1.00  0.00           C  
ATOM   3186  HG2 GLN   221     -12.391 -21.589  13.484  1.00  0.00           H  
ATOM   3187  HG3 GLN   221     -11.084 -21.552  14.666  1.00  0.00           H  
ATOM   3188  CD  GLN   221     -11.204 -23.370  13.812  1.00  0.00           C  
ATOM   3189  OE1 GLN   221     -10.325 -23.924  14.522  1.00  0.00           O  
ATOM   3190  NE2 GLN   221     -12.021 -24.155  13.121  1.00  0.00           N  
ATOM   3191 HE21 GLN   221     -12.573 -23.656  12.438  1.00  0.00           H  
ATOM   3192 HE22 GLN   221     -11.592 -25.047  12.917  1.00  0.00           H  
ATOM   3193  C   GLN   221      -8.084 -20.876  11.674  1.00  0.00           C  
ATOM   3194  O   GLN   221      -8.104 -21.293  10.537  1.00  0.00           O  
ATOM   3195  N   PHE   222      -7.278 -19.914  12.093  1.00  0.00           N  
ATOM   3196  H   PHE   222      -7.161 -19.710  13.075  1.00  0.00           H  
ATOM   3197  CA  PHE   222      -6.286 -19.187  11.175  1.00  0.00           C  
ATOM   3198  HA  PHE   222      -6.651 -19.236  10.149  1.00  0.00           H  
ATOM   3199  CB  PHE   222      -6.315 -17.731  11.627  1.00  0.00           C  
ATOM   3200  HB2 PHE   222      -6.057 -17.759  12.686  1.00  0.00           H  
ATOM   3201  HB3 PHE   222      -7.357 -17.420  11.557  1.00  0.00           H  
ATOM   3202  CG  PHE   222      -5.356 -16.848  10.849  1.00  0.00           C  
ATOM   3203  CD1 PHE   222      -5.870 -16.245   9.646  1.00  0.00           C  
ATOM   3204  HD1 PHE   222      -6.910 -16.315   9.366  1.00  0.00           H  
ATOM   3205  CE1 PHE   222      -4.984 -15.523   8.731  1.00  0.00           C  
ATOM   3206  HE1 PHE   222      -5.406 -15.048   7.857  1.00  0.00           H  
ATOM   3207  CZ  PHE   222      -3.607 -15.414   9.074  1.00  0.00           C  
ATOM   3208  HZ  PHE   222      -2.886 -14.788   8.568  1.00  0.00           H  
ATOM   3209  CE2 PHE   222      -3.178 -15.992  10.258  1.00  0.00           C  
ATOM   3210  HE2 PHE   222      -2.166 -15.912  10.626  1.00  0.00           H  
ATOM   3211  CD2 PHE   222      -4.013 -16.733  11.120  1.00  0.00           C  
ATOM   3212  HD2 PHE   222      -3.517 -17.163  11.978  1.00  0.00           H  
ATOM   3213  C   PHE   222      -4.898 -19.818  10.993  1.00  0.00           C  
ATOM   3214  O   PHE   222      -4.312 -20.383  11.936  1.00  0.00           O  
ATOM   3215  N   GLU   223      -4.243 -19.717   9.823  1.00  0.00           N  
ATOM   3216  H   GLU   223      -4.755 -19.274   9.074  1.00  0.00           H  
ATOM   3217  CA  GLU   223      -2.755 -20.131   9.686  1.00  0.00           C  
ATOM   3218  HA  GLU   223      -2.292 -19.945  10.655  1.00  0.00           H  
ATOM   3219  CB  GLU   223      -2.890 -21.627   9.337  1.00  0.00           C  
ATOM   3220  HB2 GLU   223      -3.539 -22.273   9.929  1.00  0.00           H  
ATOM   3221  HB3 GLU   223      -3.218 -21.726   8.302  1.00  0.00           H  
ATOM   3222  CG  GLU   223      -1.461 -22.283   9.415  1.00  0.00           C  
ATOM   3223  HG2 GLU   223      -1.603 -23.363   9.414  1.00  0.00           H  
ATOM   3224  HG3 GLU   223      -0.822 -21.984   8.584  1.00  0.00           H  
ATOM   3225  CD  GLU   223      -0.799 -21.829  10.733  1.00  0.00           C  
ATOM   3226  OE1 GLU   223       0.290 -21.209  10.682  1.00  0.00           O  
ATOM   3227  OE2 GLU   223      -1.437 -21.888  11.810  1.00  0.00           O  
ATOM   3228  C   GLU   223      -2.032 -19.309   8.604  1.00  0.00           C  
ATOM   3229  O   GLU   223      -2.512 -19.168   7.486  1.00  0.00           O  
ATOM   3230  N   LEU   224      -0.788 -18.812   8.811  1.00  0.00           N  
ATOM   3231  H   LEU   224      -0.439 -19.133   9.703  1.00  0.00           H  
ATOM   3232  CA  LEU   224       0.066 -18.146   7.922  1.00  0.00           C  
ATOM   3233  HA  LEU   224      -0.407 -17.664   7.066  1.00  0.00           H  
ATOM   3234  CB  LEU   224       0.678 -16.953   8.725  1.00  0.00           C  
ATOM   3235  HB2 LEU   224      -0.122 -16.219   8.822  1.00  0.00           H  
ATOM   3236  HB3 LEU   224       0.970 -17.227   9.739  1.00  0.00           H  
ATOM   3237  CG  LEU   224       1.984 -16.287   8.258  1.00  0.00           C  
ATOM   3238  HG  LEU   224       2.776 -17.024   8.394  1.00  0.00           H  
ATOM   3239  CD1 LEU   224       1.851 -15.737   6.823  1.00  0.00           C  
ATOM   3240 HD11 LEU   224       0.811 -15.460   6.651  1.00  0.00           H  
ATOM   3241 HD12 LEU   224       2.600 -15.020   6.488  1.00  0.00           H  
ATOM   3242 HD13 LEU   224       2.034 -16.614   6.201  1.00  0.00           H  
ATOM   3243  CD2 LEU   224       2.136 -15.065   9.189  1.00  0.00           C  
ATOM   3244 HD21 LEU   224       1.629 -14.170   8.828  1.00  0.00           H  
ATOM   3245 HD22 LEU   224       3.220 -14.961   9.143  1.00  0.00           H  
ATOM   3246 HD23 LEU   224       1.798 -15.291  10.200  1.00  0.00           H  
ATOM   3247  C   LEU   224       1.067 -19.157   7.357  1.00  0.00           C  
ATOM   3248  O   LEU   224       1.772 -19.764   8.115  1.00  0.00           O  
ATOM   3249  N   PHE   225       1.188 -19.167   6.014  1.00  0.00           N  
ATOM   3250  H   PHE   225       0.590 -18.593   5.437  1.00  0.00           H  
ATOM   3251  CA  PHE   225       2.167 -19.897   5.227  1.00  0.00           C  
ATOM   3252  HA  PHE   225       2.823 -20.502   5.853  1.00  0.00           H  
ATOM   3253  CB  PHE   225       1.393 -20.883   4.281  1.00  0.00           C  
ATOM   3254  HB2 PHE   225       0.638 -20.290   3.764  1.00  0.00           H  
ATOM   3255  HB3 PHE   225       2.094 -21.452   3.671  1.00  0.00           H  
ATOM   3256  CG  PHE   225       0.695 -21.940   5.064  1.00  0.00           C  
ATOM   3257  CD1 PHE   225       1.431 -23.021   5.670  1.00  0.00           C  
ATOM   3258  HD1 PHE   225       2.491 -23.174   5.530  1.00  0.00           H  
ATOM   3259  CE1 PHE   225       0.757 -23.978   6.476  1.00  0.00           C  
ATOM   3260  HE1 PHE   225       1.304 -24.687   7.080  1.00  0.00           H  
ATOM   3261  CZ  PHE   225      -0.660 -23.934   6.541  1.00  0.00           C  
ATOM   3262  HZ  PHE   225      -1.274 -24.674   7.033  1.00  0.00           H  
ATOM   3263  CE2 PHE   225      -1.361 -22.915   5.830  1.00  0.00           C  
ATOM   3264  HE2 PHE   225      -2.426 -22.848   5.994  1.00  0.00           H  
ATOM   3265  CD2 PHE   225      -0.740 -21.918   5.050  1.00  0.00           C  
ATOM   3266  HD2 PHE   225      -1.303 -21.116   4.596  1.00  0.00           H  
ATOM   3267  C   PHE   225       3.105 -18.958   4.467  1.00  0.00           C  
ATOM   3268  O   PHE   225       2.690 -18.503   3.424  1.00  0.00           O  
ATOM   3269  N   ASP   226       4.293 -18.545   4.927  1.00  0.00           N  
ATOM   3270  H   ASP   226       4.681 -18.952   5.766  1.00  0.00           H  
ATOM   3271  CA  ASP   226       5.261 -17.768   4.108  1.00  0.00           C  
ATOM   3272  HA  ASP   226       4.692 -17.005   3.577  1.00  0.00           H  
ATOM   3273  CB  ASP   226       6.302 -17.050   5.110  1.00  0.00           C  
ATOM   3274  HB2 ASP   226       5.673 -16.308   5.603  1.00  0.00           H  
ATOM   3275  HB3 ASP   226       7.112 -16.678   4.484  1.00  0.00           H  
ATOM   3276  CG  ASP   226       6.945 -17.894   6.166  1.00  0.00           C  
ATOM   3277  OD1 ASP   226       8.112 -17.532   6.503  1.00  0.00           O  
ATOM   3278  OD2 ASP   226       6.348 -18.910   6.631  1.00  0.00           O  
ATOM   3279  C   ASP   226       5.966 -18.637   3.102  1.00  0.00           C  
ATOM   3280  O   ASP   226       5.903 -19.866   3.109  1.00  0.00           O  
ATOM   3281  N   GLU   227       6.641 -18.010   2.174  1.00  0.00           N  
ATOM   3282  H   GLU   227       6.460 -17.017   2.139  1.00  0.00           H  
ATOM   3283  CA  GLU   227       7.470 -18.446   1.026  1.00  0.00           C  
ATOM   3284  HA  GLU   227       7.638 -17.564   0.408  1.00  0.00           H  
ATOM   3285  CB  GLU   227       8.828 -19.038   1.588  1.00  0.00           C  
ATOM   3286  HB2 GLU   227       8.765 -19.995   2.105  1.00  0.00           H  
ATOM   3287  HB3 GLU   227       9.497 -19.136   0.733  1.00  0.00           H  
ATOM   3288  CG  GLU   227       9.586 -18.026   2.439  1.00  0.00           C  
ATOM   3289  HG2 GLU   227       8.900 -17.648   3.197  1.00  0.00           H  
ATOM   3290  HG3 GLU   227       9.826 -17.161   1.820  1.00  0.00           H  
ATOM   3291  CD  GLU   227      10.853 -18.606   3.017  1.00  0.00           C  
ATOM   3292  OE1 GLU   227      11.906 -18.665   2.321  1.00  0.00           O  
ATOM   3293  OE2 GLU   227      10.710 -19.119   4.168  1.00  0.00           O  
ATOM   3294  C   GLU   227       6.655 -19.483   0.094  1.00  0.00           C  
ATOM   3295  O   GLU   227       7.168 -20.560  -0.333  1.00  0.00           O  
ATOM   3296  N   SER   228       5.355 -19.188  -0.102  1.00  0.00           N  
ATOM   3297  H   SER   228       5.079 -18.266   0.202  1.00  0.00           H  
ATOM   3298  CA  SER   228       4.249 -19.903  -0.739  1.00  0.00           C  
ATOM   3299  HA  SER   228       4.567 -20.880  -1.102  1.00  0.00           H  
ATOM   3300  CB  SER   228       3.115 -20.245   0.227  1.00  0.00           C  
ATOM   3301  HB2 SER   228       2.591 -19.318   0.460  1.00  0.00           H  
ATOM   3302  HB3 SER   228       2.513 -21.008  -0.266  1.00  0.00           H  
ATOM   3303  OG  SER   228       3.736 -20.809   1.369  1.00  0.00           O  
ATOM   3304  HG  SER   228       3.869 -20.143   2.047  1.00  0.00           H  
ATOM   3305  C   SER   228       3.806 -19.033  -1.959  1.00  0.00           C  
ATOM   3306  O   SER   228       2.878 -18.219  -1.818  1.00  0.00           O  
ATOM   3307  N   LEU   229       4.496 -19.290  -3.085  1.00  0.00           N  
ATOM   3308  H   LEU   229       5.125 -20.080  -3.054  1.00  0.00           H  
ATOM   3309  CA  LEU   229       4.275 -18.712  -4.356  1.00  0.00           C  
ATOM   3310  HA  LEU   229       4.095 -17.655  -4.162  1.00  0.00           H  
ATOM   3311  CB  LEU   229       5.544 -18.932  -5.264  1.00  0.00           C  
ATOM   3312  HB2 LEU   229       6.470 -18.554  -4.831  1.00  0.00           H  
ATOM   3313  HB3 LEU   229       5.641 -20.004  -5.433  1.00  0.00           H  
ATOM   3314  CG  LEU   229       5.422 -18.367  -6.652  1.00  0.00           C  
ATOM   3315  HG  LEU   229       4.412 -18.439  -7.057  1.00  0.00           H  
ATOM   3316  CD1 LEU   229       5.749 -16.850  -6.749  1.00  0.00           C  
ATOM   3317 HD11 LEU   229       5.043 -16.423  -6.036  1.00  0.00           H  
ATOM   3318 HD12 LEU   229       5.502 -16.555  -7.769  1.00  0.00           H  
ATOM   3319 HD13 LEU   229       6.754 -16.555  -6.450  1.00  0.00           H  
ATOM   3320  CD2 LEU   229       6.516 -19.071  -7.567  1.00  0.00           C  
ATOM   3321 HD21 LEU   229       6.263 -18.875  -8.609  1.00  0.00           H  
ATOM   3322 HD22 LEU   229       7.508 -18.654  -7.395  1.00  0.00           H  
ATOM   3323 HD23 LEU   229       6.581 -20.133  -7.330  1.00  0.00           H  
ATOM   3324  C   LEU   229       3.017 -19.281  -5.017  1.00  0.00           C  
ATOM   3325  O   LEU   229       3.108 -20.267  -5.780  1.00  0.00           O  
ATOM   3326  N   VAL   230       1.900 -18.537  -4.854  1.00  0.00           N  
ATOM   3327  H   VAL   230       1.964 -17.626  -4.421  1.00  0.00           H  
ATOM   3328  CA  VAL   230       0.672 -18.985  -5.568  1.00  0.00           C  
ATOM   3329  HA  VAL   230       0.611 -20.071  -5.497  1.00  0.00           H  
ATOM   3330  CB  VAL   230      -0.645 -18.282  -5.056  1.00  0.00           C  
ATOM   3331  HB  VAL   230      -0.538 -17.204  -5.173  1.00  0.00           H  
ATOM   3332  CG1 VAL   230      -1.913 -18.665  -5.835  1.00  0.00           C  
ATOM   3333 HG11 VAL   230      -1.832 -18.372  -6.881  1.00  0.00           H  
ATOM   3334 HG12 VAL   230      -2.021 -19.749  -5.805  1.00  0.00           H  
ATOM   3335 HG13 VAL   230      -2.760 -18.172  -5.358  1.00  0.00           H  
ATOM   3336  CG2 VAL   230      -0.868 -18.631  -3.532  1.00  0.00           C  
ATOM   3337 HG21 VAL   230      -1.832 -18.222  -3.230  1.00  0.00           H  
ATOM   3338 HG22 VAL   230      -0.106 -18.309  -2.824  1.00  0.00           H  
ATOM   3339 HG23 VAL   230      -0.956 -19.711  -3.414  1.00  0.00           H  
ATOM   3340  C   VAL   230       0.856 -18.625  -7.107  1.00  0.00           C  
ATOM   3341  O   VAL   230       1.029 -17.404  -7.449  1.00  0.00           O  
ATOM   3342  N   THR   231       0.863 -19.698  -7.926  1.00  0.00           N  
ATOM   3343  H   THR   231       0.819 -20.643  -7.573  1.00  0.00           H  
ATOM   3344  CA  THR   231       1.226 -19.654  -9.350  1.00  0.00           C  
ATOM   3345  HA  THR   231       1.931 -18.845  -9.544  1.00  0.00           H  
ATOM   3346  CB  THR   231       1.888 -20.971  -9.804  1.00  0.00           C  
ATOM   3347  HB  THR   231       1.920 -20.905 -10.891  1.00  0.00           H  
ATOM   3348  CG2 THR   231       3.310 -21.121  -9.245  1.00  0.00           C  
ATOM   3349 HG21 THR   231       3.405 -21.771  -8.376  1.00  0.00           H  
ATOM   3350 HG22 THR   231       3.605 -20.108  -8.974  1.00  0.00           H  
ATOM   3351 HG23 THR   231       4.055 -21.419  -9.983  1.00  0.00           H  
ATOM   3352  OG1 THR   231       1.098 -22.074  -9.407  1.00  0.00           O  
ATOM   3353  HG1 THR   231       1.595 -22.797  -9.797  1.00  0.00           H  
ATOM   3354  C   THR   231      -0.007 -19.457 -10.237  1.00  0.00           C  
ATOM   3355  O   THR   231       0.178 -19.009 -11.364  1.00  0.00           O  
ATOM   3356  N   ARG   232      -1.206 -19.853  -9.717  1.00  0.00           N  
ATOM   3357  H   ARG   232      -1.273 -20.540  -8.980  1.00  0.00           H  
ATOM   3358  CA  ARG   232      -2.521 -19.552 -10.316  1.00  0.00           C  
ATOM   3359  HA  ARG   232      -2.679 -18.481 -10.446  1.00  0.00           H  
ATOM   3360  CB  ARG   232      -2.649 -20.233 -11.659  1.00  0.00           C  
ATOM   3361  HB2 ARG   232      -1.997 -19.796 -12.416  1.00  0.00           H  
ATOM   3362  HB3 ARG   232      -3.658 -20.118 -12.053  1.00  0.00           H  
ATOM   3363  CG  ARG   232      -2.442 -21.709 -11.658  1.00  0.00           C  
ATOM   3364  HG2 ARG   232      -3.385 -22.228 -11.488  1.00  0.00           H  
ATOM   3365  HG3 ARG   232      -1.741 -22.022 -10.884  1.00  0.00           H  
ATOM   3366  CD  ARG   232      -1.842 -22.248 -13.012  1.00  0.00           C  
ATOM   3367  HD2 ARG   232      -2.622 -21.969 -13.721  1.00  0.00           H  
ATOM   3368  HD3 ARG   232      -0.829 -21.925 -13.253  1.00  0.00           H  
ATOM   3369  NE  ARG   232      -1.714 -23.785 -13.110  1.00  0.00           N  
ATOM   3370  HE  ARG   232      -1.002 -24.128 -12.481  1.00  0.00           H  
ATOM   3371  CZ  ARG   232      -2.538 -24.708 -13.455  1.00  0.00           C  
ATOM   3372  NH1 ARG   232      -3.750 -24.452 -13.855  1.00  0.00           N  
ATOM   3373 HH11 ARG   232      -4.208 -23.618 -13.515  1.00  0.00           H  
ATOM   3374 HH12 ARG   232      -4.294 -25.115 -14.388  1.00  0.00           H  
ATOM   3375  NH2 ARG   232      -2.040 -25.849 -13.385  1.00  0.00           N  
ATOM   3376 HH21 ARG   232      -1.305 -26.051 -12.721  1.00  0.00           H  
ATOM   3377 HH22 ARG   232      -2.628 -26.565 -13.787  1.00  0.00           H  
ATOM   3378  C   ARG   232      -3.630 -19.976  -9.369  1.00  0.00           C  
ATOM   3379  O   ARG   232      -3.553 -21.027  -8.670  1.00  0.00           O  
ATOM   3380  N   VAL   233      -4.907 -19.446  -9.555  1.00  0.00           N  
ATOM   3381  H   VAL   233      -4.926 -18.743 -10.281  1.00  0.00           H  
ATOM   3382  CA  VAL   233      -6.225 -19.855  -9.100  1.00  0.00           C  
ATOM   3383  HA  VAL   233      -6.186 -20.141  -8.049  1.00  0.00           H  
ATOM   3384  CB  VAL   233      -7.326 -18.799  -9.200  1.00  0.00           C  
ATOM   3385  HB  VAL   233      -7.582 -18.640 -10.248  1.00  0.00           H  
ATOM   3386  CG1 VAL   233      -8.604 -19.303  -8.586  1.00  0.00           C  
ATOM   3387 HG11 VAL   233      -9.326 -18.514  -8.796  1.00  0.00           H  
ATOM   3388 HG12 VAL   233      -8.616 -19.244  -7.498  1.00  0.00           H  
ATOM   3389 HG13 VAL   233      -9.094 -20.196  -8.974  1.00  0.00           H  
ATOM   3390  CG2 VAL   233      -6.916 -17.432  -8.511  1.00  0.00           C  
ATOM   3391 HG21 VAL   233      -6.460 -16.791  -9.266  1.00  0.00           H  
ATOM   3392 HG22 VAL   233      -6.074 -17.606  -7.841  1.00  0.00           H  
ATOM   3393 HG23 VAL   233      -7.875 -17.033  -8.181  1.00  0.00           H  
ATOM   3394  C   VAL   233      -6.742 -21.020  -9.896  1.00  0.00           C  
ATOM   3395  O   VAL   233      -6.549 -21.145 -11.124  1.00  0.00           O  
ATOM   3396  N   LEU   234      -7.461 -21.926  -9.245  1.00  0.00           N  
ATOM   3397  H   LEU   234      -7.785 -21.666  -8.325  1.00  0.00           H  
ATOM   3398  CA  LEU   234      -8.257 -23.015  -9.780  1.00  0.00           C  
ATOM   3399  HA  LEU   234      -7.924 -23.154 -10.808  1.00  0.00           H  
ATOM   3400  CB  LEU   234      -7.965 -24.231  -8.895  1.00  0.00           C  
ATOM   3401  HB2 LEU   234      -8.415 -24.070  -7.916  1.00  0.00           H  
ATOM   3402  HB3 LEU   234      -8.554 -25.077  -9.249  1.00  0.00           H  
ATOM   3403  CG  LEU   234      -6.457 -24.534  -8.705  1.00  0.00           C  
ATOM   3404  HG  LEU   234      -5.976 -23.623  -8.348  1.00  0.00           H  
ATOM   3405  CD1 LEU   234      -6.164 -25.595  -7.668  1.00  0.00           C  
ATOM   3406 HD11 LEU   234      -5.091 -25.744  -7.549  1.00  0.00           H  
ATOM   3407 HD12 LEU   234      -6.645 -26.523  -7.978  1.00  0.00           H  
ATOM   3408 HD13 LEU   234      -6.613 -25.378  -6.699  1.00  0.00           H  
ATOM   3409  CD2 LEU   234      -5.761 -24.846 -10.056  1.00  0.00           C  
ATOM   3410 HD21 LEU   234      -4.942 -25.552  -9.919  1.00  0.00           H  
ATOM   3411 HD22 LEU   234      -6.446 -25.387 -10.709  1.00  0.00           H  
ATOM   3412 HD23 LEU   234      -5.313 -23.953 -10.492  1.00  0.00           H  
ATOM   3413  C   LEU   234      -9.742 -22.646  -9.828  1.00  0.00           C  
ATOM   3414  O   LEU   234     -10.371 -22.073  -8.933  1.00  0.00           O  
ATOM   3415  N   VAL   235     -10.316 -23.060 -11.020  1.00  0.00           N  
ATOM   3416  H   VAL   235      -9.769 -23.587 -11.686  1.00  0.00           H  
ATOM   3417  CA  VAL   235     -11.655 -22.680 -11.461  1.00  0.00           C  
ATOM   3418  HA  VAL   235     -12.219 -22.391 -10.574  1.00  0.00           H  
ATOM   3419  CB  VAL   235     -11.589 -21.482 -12.454  1.00  0.00           C  
ATOM   3420  HB  VAL   235     -11.061 -21.739 -13.373  1.00  0.00           H  
ATOM   3421  CG1 VAL   235     -13.000 -20.949 -12.845  1.00  0.00           C  
ATOM   3422 HG11 VAL   235     -12.964 -20.042 -13.448  1.00  0.00           H  
ATOM   3423 HG12 VAL   235     -13.527 -20.702 -11.923  1.00  0.00           H  
ATOM   3424 HG13 VAL   235     -13.603 -21.792 -13.182  1.00  0.00           H  
ATOM   3425  CG2 VAL   235     -10.856 -20.322 -11.749  1.00  0.00           C  
ATOM   3426 HG21 VAL   235      -9.782 -20.384 -11.573  1.00  0.00           H  
ATOM   3427 HG22 VAL   235     -11.487 -20.167 -10.874  1.00  0.00           H  
ATOM   3428 HG23 VAL   235     -11.038 -19.399 -12.300  1.00  0.00           H  
ATOM   3429  C   VAL   235     -12.430 -23.781 -12.165  1.00  0.00           C  
ATOM   3430  O   VAL   235     -11.980 -24.363 -13.196  1.00  0.00           O  
ATOM   3431  N   GLU   236     -13.634 -24.064 -11.651  1.00  0.00           N  
ATOM   3432  H   GLU   236     -13.967 -23.328 -11.044  1.00  0.00           H  
ATOM   3433  CA  GLU   236     -14.541 -25.226 -11.939  1.00  0.00           C  
ATOM   3434  HA  GLU   236     -14.192 -25.766 -12.819  1.00  0.00           H  
ATOM   3435  CB  GLU   236     -14.537 -26.114 -10.686  1.00  0.00           C  
ATOM   3436  HB2 GLU   236     -14.726 -25.552  -9.771  1.00  0.00           H  
ATOM   3437  HB3 GLU   236     -15.354 -26.825 -10.567  1.00  0.00           H  
ATOM   3438  CG  GLU   236     -13.217 -26.782 -10.454  1.00  0.00           C  
ATOM   3439  HG2 GLU   236     -12.443 -26.078 -10.150  1.00  0.00           H  
ATOM   3440  HG3 GLU   236     -13.340 -27.486  -9.631  1.00  0.00           H  
ATOM   3441  CD  GLU   236     -12.743 -27.595 -11.673  1.00  0.00           C  
ATOM   3442  OE1 GLU   236     -11.524 -27.741 -11.908  1.00  0.00           O  
ATOM   3443  OE2 GLU   236     -13.583 -27.949 -12.539  1.00  0.00           O  
ATOM   3444  C   GLU   236     -15.968 -24.649 -12.192  1.00  0.00           C  
ATOM   3445  O   GLU   236     -16.340 -23.705 -11.497  1.00  0.00           O  
ATOM   3446  N   ASP   237     -16.652 -25.064 -13.305  1.00  0.00           N  
ATOM   3447  H   ASP   237     -16.458 -25.996 -13.642  1.00  0.00           H  
ATOM   3448  CA  ASP   237     -17.763 -24.404 -13.924  1.00  0.00           C  
ATOM   3449  HA  ASP   237     -17.768 -24.907 -14.891  1.00  0.00           H  
ATOM   3450  CB  ASP   237     -19.053 -24.916 -13.287  1.00  0.00           C  
ATOM   3451  HB2 ASP   237     -18.987 -24.547 -12.263  1.00  0.00           H  
ATOM   3452  HB3 ASP   237     -19.920 -24.539 -13.829  1.00  0.00           H  
ATOM   3453  CG  ASP   237     -19.175 -26.384 -13.271  1.00  0.00           C  
ATOM   3454  OD1 ASP   237     -19.142 -27.033 -14.322  1.00  0.00           O  
ATOM   3455  OD2 ASP   237     -19.332 -26.866 -12.110  1.00  0.00           O  
ATOM   3456  C   ASP   237     -17.629 -22.873 -14.061  1.00  0.00           C  
ATOM   3457  O   ASP   237     -18.549 -22.097 -13.923  1.00  0.00           O  
ATOM   3458  N   GLY   238     -16.433 -22.379 -14.314  1.00  0.00           N  
ATOM   3459  H   GLY   238     -15.715 -22.986 -14.681  1.00  0.00           H  
ATOM   3460  CA  GLY   238     -16.071 -20.942 -14.231  1.00  0.00           C  
ATOM   3461  HA2 GLY   238     -15.061 -20.868 -14.634  1.00  0.00           H  
ATOM   3462  HA3 GLY   238     -16.685 -20.281 -14.843  1.00  0.00           H  
ATOM   3463  C   GLY   238     -16.141 -20.242 -12.859  1.00  0.00           C  
ATOM   3464  O   GLY   238     -16.247 -19.021 -12.755  1.00  0.00           O  
ATOM   3465  N   THR   239     -16.431 -20.965 -11.750  1.00  0.00           N  
ATOM   3466  H   THR   239     -16.438 -21.974 -11.792  1.00  0.00           H  
ATOM   3467  CA  THR   239     -16.364 -20.489 -10.311  1.00  0.00           C  
ATOM   3468  HA  THR   239     -16.339 -19.402 -10.236  1.00  0.00           H  
ATOM   3469  CB  THR   239     -17.572 -21.044  -9.651  1.00  0.00           C  
ATOM   3470  HB  THR   239     -17.640 -20.593  -8.661  1.00  0.00           H  
ATOM   3471  CG2 THR   239     -18.865 -20.811 -10.385  1.00  0.00           C  
ATOM   3472 HG21 THR   239     -19.667 -20.847  -9.648  1.00  0.00           H  
ATOM   3473 HG22 THR   239     -18.775 -19.785 -10.742  1.00  0.00           H  
ATOM   3474 HG23 THR   239     -19.061 -21.611 -11.098  1.00  0.00           H  
ATOM   3475  OG1 THR   239     -17.481 -22.420  -9.403  1.00  0.00           O  
ATOM   3476  HG1 THR   239     -17.345 -22.856 -10.247  1.00  0.00           H  
ATOM   3477  C   THR   239     -15.143 -20.983  -9.573  1.00  0.00           C  
ATOM   3478  O   THR   239     -14.492 -21.937 -10.054  1.00  0.00           O  
ATOM   3479  N   ALA   240     -14.656 -20.367  -8.487  1.00  0.00           N  
ATOM   3480  H   ALA   240     -15.221 -19.731  -7.942  1.00  0.00           H  
ATOM   3481  CA  ALA   240     -13.281 -20.690  -8.066  1.00  0.00           C  
ATOM   3482  HA  ALA   240     -12.691 -21.034  -8.915  1.00  0.00           H  
ATOM   3483  CB  ALA   240     -12.658 -19.373  -7.488  1.00  0.00           C  
ATOM   3484  HB1 ALA   240     -12.359 -18.699  -8.291  1.00  0.00           H  
ATOM   3485  HB2 ALA   240     -11.745 -19.655  -6.963  1.00  0.00           H  
ATOM   3486  HB3 ALA   240     -13.297 -18.754  -6.858  1.00  0.00           H  
ATOM   3487  C   ALA   240     -13.268 -21.780  -6.985  1.00  0.00           C  
ATOM   3488  O   ALA   240     -14.115 -21.764  -6.069  1.00  0.00           O  
ATOM   3489  N   ALA   241     -12.367 -22.781  -7.087  1.00  0.00           N  
ATOM   3490  H   ALA   241     -11.674 -22.723  -7.819  1.00  0.00           H  
ATOM   3491  CA  ALA   241     -12.446 -24.032  -6.298  1.00  0.00           C  
ATOM   3492  HA  ALA   241     -13.305 -24.063  -5.628  1.00  0.00           H  
ATOM   3493  CB  ALA   241     -12.546 -25.044  -7.463  1.00  0.00           C  
ATOM   3494  HB1 ALA   241     -13.576 -24.935  -7.802  1.00  0.00           H  
ATOM   3495  HB2 ALA   241     -11.851 -24.775  -8.258  1.00  0.00           H  
ATOM   3496  HB3 ALA   241     -12.353 -26.100  -7.274  1.00  0.00           H  
ATOM   3497  C   ALA   241     -11.147 -24.339  -5.605  1.00  0.00           C  
ATOM   3498  O   ALA   241     -11.088 -25.391  -4.940  1.00  0.00           O  
ATOM   3499  N   GLY   242     -10.205 -23.350  -5.454  1.00  0.00           N  
ATOM   3500  H   GLY   242     -10.221 -22.580  -6.107  1.00  0.00           H  
ATOM   3501  CA  GLY   242      -8.996 -23.597  -4.712  1.00  0.00           C  
ATOM   3502  HA2 GLY   242      -9.056 -23.572  -3.623  1.00  0.00           H  
ATOM   3503  HA3 GLY   242      -8.597 -24.574  -4.984  1.00  0.00           H  
ATOM   3504  C   GLY   242      -7.939 -22.618  -5.214  1.00  0.00           C  
ATOM   3505  O   GLY   242      -8.155 -21.801  -6.076  1.00  0.00           O  
ATOM   3506  N   VAL   243      -6.676 -22.929  -4.909  1.00  0.00           N  
ATOM   3507  H   VAL   243      -6.500 -23.734  -4.325  1.00  0.00           H  
ATOM   3508  CA  VAL   243      -5.465 -22.375  -5.650  1.00  0.00           C  
ATOM   3509  HA  VAL   243      -5.810 -22.026  -6.623  1.00  0.00           H  
ATOM   3510  CB  VAL   243      -4.880 -21.202  -4.761  1.00  0.00           C  
ATOM   3511  HB  VAL   243      -4.134 -20.622  -5.305  1.00  0.00           H  
ATOM   3512  CG1 VAL   243      -5.811 -20.107  -4.347  1.00  0.00           C  
ATOM   3513 HG11 VAL   243      -6.490 -19.863  -5.163  1.00  0.00           H  
ATOM   3514 HG12 VAL   243      -6.426 -20.372  -3.487  1.00  0.00           H  
ATOM   3515 HG13 VAL   243      -5.210 -19.198  -4.295  1.00  0.00           H  
ATOM   3516  CG2 VAL   243      -3.994 -21.616  -3.534  1.00  0.00           C  
ATOM   3517 HG21 VAL   243      -3.377 -20.767  -3.242  1.00  0.00           H  
ATOM   3518 HG22 VAL   243      -3.327 -22.461  -3.708  1.00  0.00           H  
ATOM   3519 HG23 VAL   243      -4.634 -21.969  -2.725  1.00  0.00           H  
ATOM   3520  C   VAL   243      -4.409 -23.491  -5.967  1.00  0.00           C  
ATOM   3521  O   VAL   243      -4.399 -24.487  -5.283  1.00  0.00           O  
ATOM   3522  N   GLU   244      -3.544 -23.248  -6.928  1.00  0.00           N  
ATOM   3523  H   GLU   244      -3.769 -22.462  -7.521  1.00  0.00           H  
ATOM   3524  CA  GLU   244      -2.243 -23.968  -7.100  1.00  0.00           C  
ATOM   3525  HA  GLU   244      -2.307 -24.878  -6.503  1.00  0.00           H  
ATOM   3526  CB  GLU   244      -2.168 -24.446  -8.600  1.00  0.00           C  
ATOM   3527  HB2 GLU   244      -2.940 -25.196  -8.775  1.00  0.00           H  
ATOM   3528  HB3 GLU   244      -2.169 -23.611  -9.300  1.00  0.00           H  
ATOM   3529  CG  GLU   244      -0.865 -25.198  -8.858  1.00  0.00           C  
ATOM   3530  HG2 GLU   244      -0.683 -25.925  -8.066  1.00  0.00           H  
ATOM   3531  HG3 GLU   244       0.005 -24.545  -8.932  1.00  0.00           H  
ATOM   3532  CD  GLU   244      -0.917 -25.968 -10.129  1.00  0.00           C  
ATOM   3533  OE1 GLU   244      -1.512 -27.074 -10.157  1.00  0.00           O  
ATOM   3534  OE2 GLU   244      -0.302 -25.527 -11.125  1.00  0.00           O  
ATOM   3535  C   GLU   244      -1.013 -23.151  -6.631  1.00  0.00           C  
ATOM   3536  O   GLU   244      -0.882 -21.987  -6.886  1.00  0.00           O  
ATOM   3537  N   VAL   245      -0.083 -23.783  -5.790  1.00  0.00           N  
ATOM   3538  H   VAL   245      -0.167 -24.781  -5.660  1.00  0.00           H  
ATOM   3539  CA  VAL   245       0.984 -23.077  -4.981  1.00  0.00           C  
ATOM   3540  HA  VAL   245       1.161 -22.084  -5.395  1.00  0.00           H  
ATOM   3541  CB  VAL   245       0.547 -22.706  -3.514  1.00  0.00           C  
ATOM   3542  HB  VAL   245      -0.315 -22.046  -3.610  1.00  0.00           H  
ATOM   3543  CG1 VAL   245       0.022 -23.945  -2.697  1.00  0.00           C  
ATOM   3544 HG11 VAL   245      -0.516 -24.617  -3.365  1.00  0.00           H  
ATOM   3545 HG12 VAL   245       0.756 -24.441  -2.061  1.00  0.00           H  
ATOM   3546 HG13 VAL   245      -0.743 -23.488  -2.070  1.00  0.00           H  
ATOM   3547  CG2 VAL   245       1.629 -22.039  -2.700  1.00  0.00           C  
ATOM   3548 HG21 VAL   245       1.117 -21.842  -1.758  1.00  0.00           H  
ATOM   3549 HG22 VAL   245       1.860 -21.123  -3.244  1.00  0.00           H  
ATOM   3550 HG23 VAL   245       2.545 -22.627  -2.634  1.00  0.00           H  
ATOM   3551  C   VAL   245       2.320 -23.847  -5.067  1.00  0.00           C  
ATOM   3552  O   VAL   245       2.355 -25.024  -4.701  1.00  0.00           O  
ATOM   3553  N   GLN   246       3.393 -23.201  -5.482  1.00  0.00           N  
ATOM   3554  H   GLN   246       3.268 -22.236  -5.753  1.00  0.00           H  
ATOM   3555  CA  GLN   246       4.763 -23.682  -5.350  1.00  0.00           C  
ATOM   3556  HA  GLN   246       4.838 -24.757  -5.514  1.00  0.00           H  
ATOM   3557  CB  GLN   246       5.669 -23.033  -6.435  1.00  0.00           C  
ATOM   3558  HB2 GLN   246       5.288 -23.268  -7.429  1.00  0.00           H  
ATOM   3559  HB3 GLN   246       5.675 -21.951  -6.299  1.00  0.00           H  
ATOM   3560  CG  GLN   246       7.092 -23.444  -6.516  1.00  0.00           C  
ATOM   3561  HG2 GLN   246       7.638 -22.766  -5.860  1.00  0.00           H  
ATOM   3562  HG3 GLN   246       7.161 -24.508  -6.289  1.00  0.00           H  
ATOM   3563  CD  GLN   246       7.765 -23.286  -7.942  1.00  0.00           C  
ATOM   3564  OE1 GLN   246       8.183 -22.204  -8.288  1.00  0.00           O  
ATOM   3565  NE2 GLN   246       7.765 -24.270  -8.841  1.00  0.00           N  
ATOM   3566 HE21 GLN   246       7.678 -25.224  -8.519  1.00  0.00           H  
ATOM   3567 HE22 GLN   246       7.981 -23.977  -9.782  1.00  0.00           H  
ATOM   3568  C   GLN   246       5.321 -23.364  -3.954  1.00  0.00           C  
ATOM   3569  O   GLN   246       5.120 -22.266  -3.441  1.00  0.00           O  
ATOM   3570  N   ASP   247       5.955 -24.315  -3.276  1.00  0.00           N  
ATOM   3571  H   ASP   247       5.993 -25.233  -3.693  1.00  0.00           H  
ATOM   3572  CA  ASP   247       6.945 -23.939  -2.287  1.00  0.00           C  
ATOM   3573  HA  ASP   247       6.417 -23.182  -1.706  1.00  0.00           H  
ATOM   3574  CB  ASP   247       7.135 -25.253  -1.358  1.00  0.00           C  
ATOM   3575  HB2 ASP   247       6.127 -25.379  -0.961  1.00  0.00           H  
ATOM   3576  HB3 ASP   247       7.577 -26.108  -1.869  1.00  0.00           H  
ATOM   3577  CG  ASP   247       7.994 -24.862  -0.066  1.00  0.00           C  
ATOM   3578  OD1 ASP   247       8.286 -23.665   0.108  1.00  0.00           O  
ATOM   3579  OD2 ASP   247       8.274 -25.818   0.716  1.00  0.00           O  
ATOM   3580  C   ASP   247       8.274 -23.395  -2.773  1.00  0.00           C  
ATOM   3581  O   ASP   247       8.991 -24.067  -3.544  1.00  0.00           O  
ATOM   3582  N   ARG   248       8.663 -22.258  -2.227  1.00  0.00           N  
ATOM   3583  H   ARG   248       8.103 -22.003  -1.426  1.00  0.00           H  
ATOM   3584  CA  ARG   248       9.983 -21.665  -2.479  1.00  0.00           C  
ATOM   3585  HA  ARG   248      10.032 -21.622  -3.567  1.00  0.00           H  
ATOM   3586  CB  ARG   248      10.033 -20.247  -1.966  1.00  0.00           C  
ATOM   3587  HB2 ARG   248      11.044 -19.894  -2.172  1.00  0.00           H  
ATOM   3588  HB3 ARG   248       9.840 -20.337  -0.897  1.00  0.00           H  
ATOM   3589  CG  ARG   248       8.992 -19.183  -2.556  1.00  0.00           C  
ATOM   3590  HG2 ARG   248       8.901 -18.322  -1.894  1.00  0.00           H  
ATOM   3591  HG3 ARG   248       7.978 -19.561  -2.692  1.00  0.00           H  
ATOM   3592  CD  ARG   248       9.333 -18.690  -4.013  1.00  0.00           C  
ATOM   3593  HD2 ARG   248       9.519 -19.549  -4.658  1.00  0.00           H  
ATOM   3594  HD3 ARG   248       8.457 -18.221  -4.462  1.00  0.00           H  
ATOM   3595  NE  ARG   248      10.428 -17.713  -4.027  1.00  0.00           N  
ATOM   3596  HE  ARG   248      10.229 -16.928  -3.424  1.00  0.00           H  
ATOM   3597  CZ  ARG   248      11.612 -17.728  -4.523  1.00  0.00           C  
ATOM   3598  NH1 ARG   248      12.060 -18.575  -5.311  1.00  0.00           N  
ATOM   3599 HH11 ARG   248      11.493 -19.352  -5.621  1.00  0.00           H  
ATOM   3600 HH12 ARG   248      13.022 -18.432  -5.581  1.00  0.00           H  
ATOM   3601  NH2 ARG   248      12.366 -16.720  -4.180  1.00  0.00           N  
ATOM   3602 HH21 ARG   248      11.914 -15.920  -3.761  1.00  0.00           H  
ATOM   3603 HH22 ARG   248      13.340 -16.717  -4.446  1.00  0.00           H  
ATOM   3604  C   ARG   248      11.177 -22.488  -2.054  1.00  0.00           C  
ATOM   3605  O   ARG   248      12.176 -22.675  -2.732  1.00  0.00           O  
ATOM   3606  N   ARG   249      11.012 -22.943  -0.832  1.00  0.00           N  
ATOM   3607  H   ARG   249      10.120 -22.789  -0.384  1.00  0.00           H  
ATOM   3608  CA  ARG   249      11.932 -23.666  -0.053  1.00  0.00           C  
ATOM   3609  HA  ARG   249      12.832 -23.059   0.038  1.00  0.00           H  
ATOM   3610  CB  ARG   249      11.404 -24.026   1.379  1.00  0.00           C  
ATOM   3611  HB2 ARG   249      10.772 -24.902   1.235  1.00  0.00           H  
ATOM   3612  HB3 ARG   249      12.353 -24.271   1.857  1.00  0.00           H  
ATOM   3613  CG  ARG   249      10.754 -22.906   2.146  1.00  0.00           C  
ATOM   3614  HG2 ARG   249       9.788 -22.594   1.749  1.00  0.00           H  
ATOM   3615  HG3 ARG   249      11.414 -22.040   2.101  1.00  0.00           H  
ATOM   3616  CD  ARG   249      10.501 -23.288   3.588  1.00  0.00           C  
ATOM   3617  HD2 ARG   249       9.634 -23.946   3.642  1.00  0.00           H  
ATOM   3618  HD3 ARG   249      11.400 -23.751   3.995  1.00  0.00           H  
ATOM   3619  NE  ARG   249      10.114 -22.084   4.377  1.00  0.00           N  
ATOM   3620  HE  ARG   249      10.616 -21.225   4.205  1.00  0.00           H  
ATOM   3621  CZ  ARG   249       8.957 -21.880   4.977  1.00  0.00           C  
ATOM   3622  NH1 ARG   249       8.167 -22.864   5.291  1.00  0.00           N  
ATOM   3623 HH11 ARG   249       8.467 -23.829   5.278  1.00  0.00           H  
ATOM   3624 HH12 ARG   249       7.282 -22.662   5.733  1.00  0.00           H  
ATOM   3625  NH2 ARG   249       8.532 -20.674   5.248  1.00  0.00           N  
ATOM   3626 HH21 ARG   249       9.069 -19.901   4.880  1.00  0.00           H  
ATOM   3627 HH22 ARG   249       7.703 -20.574   5.816  1.00  0.00           H  
ATOM   3628  C   ARG   249      12.366 -25.021  -0.737  1.00  0.00           C  
ATOM   3629  O   ARG   249      13.386 -25.489  -0.306  1.00  0.00           O  
ATOM   3630  N   SER   250      11.528 -25.667  -1.579  1.00  0.00           N  
ATOM   3631  H   SER   250      10.840 -24.979  -1.853  1.00  0.00           H  
ATOM   3632  CA  SER   250      11.752 -27.053  -2.206  1.00  0.00           C  
ATOM   3633  HA  SER   250      12.812 -27.272  -2.338  1.00  0.00           H  
ATOM   3634  CB  SER   250      11.057 -28.147  -1.373  1.00  0.00           C  
ATOM   3635  HB2 SER   250      11.513 -29.103  -1.629  1.00  0.00           H  
ATOM   3636  HB3 SER   250      11.219 -27.886  -0.327  1.00  0.00           H  
ATOM   3637  OG  SER   250       9.659 -28.259  -1.549  1.00  0.00           O  
ATOM   3638  HG  SER   250       9.463 -29.088  -1.992  1.00  0.00           H  
ATOM   3639  C   SER   250      11.208 -27.179  -3.641  1.00  0.00           C  
ATOM   3640  O   SER   250      11.545 -28.137  -4.289  1.00  0.00           O  
ATOM   3641  N   GLY   251      10.524 -26.261  -4.226  1.00  0.00           N  
ATOM   3642  H   GLY   251      10.171 -25.516  -3.642  1.00  0.00           H  
ATOM   3643  CA  GLY   251      10.239 -26.151  -5.602  1.00  0.00           C  
ATOM   3644  HA2 GLY   251      11.122 -26.354  -6.207  1.00  0.00           H  
ATOM   3645  HA3 GLY   251       9.858 -25.155  -5.827  1.00  0.00           H  
ATOM   3646  C   GLY   251       9.159 -27.138  -6.111  1.00  0.00           C  
ATOM   3647  O   GLY   251       8.985 -27.260  -7.336  1.00  0.00           O  
ATOM   3648  N   ASP   252       8.501 -27.858  -5.252  1.00  0.00           N  
ATOM   3649  H   ASP   252       8.715 -27.681  -4.281  1.00  0.00           H  
ATOM   3650  CA  ASP   252       7.340 -28.791  -5.515  1.00  0.00           C  
ATOM   3651  HA  ASP   252       7.531 -29.214  -6.502  1.00  0.00           H  
ATOM   3652  CB  ASP   252       7.325 -29.973  -4.589  1.00  0.00           C  
ATOM   3653  HB2 ASP   252       6.815 -29.696  -3.667  1.00  0.00           H  
ATOM   3654  HB3 ASP   252       6.708 -30.733  -5.067  1.00  0.00           H  
ATOM   3655  CG  ASP   252       8.721 -30.558  -4.358  1.00  0.00           C  
ATOM   3656  OD1 ASP   252       9.230 -30.302  -3.277  1.00  0.00           O  
ATOM   3657  OD2 ASP   252       9.316 -31.124  -5.294  1.00  0.00           O  
ATOM   3658  C   ASP   252       5.969 -28.003  -5.529  1.00  0.00           C  
ATOM   3659  O   ASP   252       5.858 -26.990  -4.826  1.00  0.00           O  
ATOM   3660  N   THR   253       4.993 -28.514  -6.265  1.00  0.00           N  
ATOM   3661  H   THR   253       5.217 -29.415  -6.660  1.00  0.00           H  
ATOM   3662  CA  THR   253       3.696 -27.935  -6.524  1.00  0.00           C  
ATOM   3663  HA  THR   253       3.712 -26.868  -6.303  1.00  0.00           H  
ATOM   3664  CB  THR   253       3.431 -28.007  -8.076  1.00  0.00           C  
ATOM   3665  HB  THR   253       3.356 -29.047  -8.391  1.00  0.00           H  
ATOM   3666  CG2 THR   253       2.091 -27.430  -8.363  1.00  0.00           C  
ATOM   3667 HG21 THR   253       2.037 -26.373  -8.104  1.00  0.00           H  
ATOM   3668 HG22 THR   253       1.796 -27.518  -9.408  1.00  0.00           H  
ATOM   3669 HG23 THR   253       1.217 -27.886  -7.898  1.00  0.00           H  
ATOM   3670  OG1 THR   253       4.317 -27.289  -8.805  1.00  0.00           O  
ATOM   3671  HG1 THR   253       5.178 -27.709  -8.746  1.00  0.00           H  
ATOM   3672  C   THR   253       2.578 -28.655  -5.734  1.00  0.00           C  
ATOM   3673  O   THR   253       2.557 -29.896  -5.723  1.00  0.00           O  
ATOM   3674  N   TYR   254       1.688 -27.846  -5.155  1.00  0.00           N  
ATOM   3675  H   TYR   254       2.026 -26.897  -5.076  1.00  0.00           H  
ATOM   3676  CA  TYR   254       0.459 -28.305  -4.463  1.00  0.00           C  
ATOM   3677  HA  TYR   254       0.307 -29.369  -4.640  1.00  0.00           H  
ATOM   3678  CB  TYR   254       0.755 -28.037  -2.975  1.00  0.00           C  
ATOM   3679  HB2 TYR   254       0.738 -26.963  -2.790  1.00  0.00           H  
ATOM   3680  HB3 TYR   254      -0.113 -28.407  -2.429  1.00  0.00           H  
ATOM   3681  CG  TYR   254       2.063 -28.676  -2.451  1.00  0.00           C  
ATOM   3682  CD1 TYR   254       2.101 -29.964  -1.873  1.00  0.00           C  
ATOM   3683  HD1 TYR   254       1.297 -30.686  -1.857  1.00  0.00           H  
ATOM   3684  CE1 TYR   254       3.300 -30.435  -1.255  1.00  0.00           C  
ATOM   3685  HE1 TYR   254       3.232 -31.402  -0.780  1.00  0.00           H  
ATOM   3686  CZ  TYR   254       4.400 -29.608  -1.202  1.00  0.00           C  
ATOM   3687  OH  TYR   254       5.462 -30.025  -0.477  1.00  0.00           O  
ATOM   3688  HH  TYR   254       6.014 -29.294  -0.191  1.00  0.00           H  
ATOM   3689  CE2 TYR   254       4.419 -28.339  -1.720  1.00  0.00           C  
ATOM   3690  HE2 TYR   254       5.351 -27.795  -1.725  1.00  0.00           H  
ATOM   3691  CD2 TYR   254       3.228 -27.858  -2.329  1.00  0.00           C  
ATOM   3692  HD2 TYR   254       3.241 -26.877  -2.780  1.00  0.00           H  
ATOM   3693  C   TYR   254      -0.824 -27.654  -4.897  1.00  0.00           C  
ATOM   3694  O   TYR   254      -0.761 -26.705  -5.726  1.00  0.00           O  
ATOM   3695  N   GLN   255      -1.963 -28.290  -4.569  1.00  0.00           N  
ATOM   3696  H   GLN   255      -1.996 -29.138  -4.021  1.00  0.00           H  
ATOM   3697  CA  GLN   255      -3.239 -27.703  -4.981  1.00  0.00           C  
ATOM   3698  HA  GLN   255      -3.105 -26.682  -5.336  1.00  0.00           H  
ATOM   3699  CB  GLN   255      -3.969 -28.471  -6.157  1.00  0.00           C  
ATOM   3700  HB2 GLN   255      -4.904 -27.966  -6.402  1.00  0.00           H  
ATOM   3701  HB3 GLN   255      -4.132 -29.508  -5.862  1.00  0.00           H  
ATOM   3702  CG  GLN   255      -3.073 -28.358  -7.399  1.00  0.00           C  
ATOM   3703  HG2 GLN   255      -3.744 -28.476  -8.250  1.00  0.00           H  
ATOM   3704  HG3 GLN   255      -2.526 -27.415  -7.393  1.00  0.00           H  
ATOM   3705  CD  GLN   255      -2.036 -29.445  -7.522  1.00  0.00           C  
ATOM   3706  OE1 GLN   255      -2.111 -30.499  -6.961  1.00  0.00           O  
ATOM   3707  NE2 GLN   255      -1.181 -29.377  -8.486  1.00  0.00           N  
ATOM   3708 HE21 GLN   255      -0.958 -28.513  -8.958  1.00  0.00           H  
ATOM   3709 HE22 GLN   255      -0.582 -30.179  -8.616  1.00  0.00           H  
ATOM   3710  C   GLN   255      -4.109 -27.664  -3.676  1.00  0.00           C  
ATOM   3711  O   GLN   255      -4.544 -28.722  -3.200  1.00  0.00           O  
ATOM   3712  N   VAL   256      -4.421 -26.402  -3.264  1.00  0.00           N  
ATOM   3713  H   VAL   256      -4.480 -25.633  -3.916  1.00  0.00           H  
ATOM   3714  CA  VAL   256      -5.094 -26.206  -1.988  1.00  0.00           C  
ATOM   3715  HA  VAL   256      -5.028 -27.063  -1.319  1.00  0.00           H  
ATOM   3716  CB  VAL   256      -4.463 -25.094  -1.106  1.00  0.00           C  
ATOM   3717  HB  VAL   256      -4.540 -24.146  -1.639  1.00  0.00           H  
ATOM   3718  CG1 VAL   256      -5.174 -24.918   0.231  1.00  0.00           C  
ATOM   3719 HG11 VAL   256      -5.198 -25.837   0.816  1.00  0.00           H  
ATOM   3720 HG12 VAL   256      -6.197 -24.682  -0.065  1.00  0.00           H  
ATOM   3721 HG13 VAL   256      -4.709 -24.152   0.852  1.00  0.00           H  
ATOM   3722  CG2 VAL   256      -2.980 -25.388  -0.941  1.00  0.00           C  
ATOM   3723 HG21 VAL   256      -2.450 -24.690  -0.293  1.00  0.00           H  
ATOM   3724 HG22 VAL   256      -2.530 -25.345  -1.933  1.00  0.00           H  
ATOM   3725 HG23 VAL   256      -2.931 -26.394  -0.525  1.00  0.00           H  
ATOM   3726  C   VAL   256      -6.586 -25.824  -2.247  1.00  0.00           C  
ATOM   3727  O   VAL   256      -6.835 -24.719  -2.730  1.00  0.00           O  
ATOM   3728  N   ALA   257      -7.509 -26.730  -2.020  1.00  0.00           N  
ATOM   3729  H   ALA   257      -7.243 -27.641  -1.672  1.00  0.00           H  
ATOM   3730  CA  ALA   257      -8.902 -26.442  -2.302  1.00  0.00           C  
ATOM   3731  HA  ALA   257      -9.027 -25.990  -3.286  1.00  0.00           H  
ATOM   3732  CB  ALA   257      -9.583 -27.830  -2.262  1.00  0.00           C  
ATOM   3733  HB1 ALA   257      -9.269 -28.480  -3.078  1.00  0.00           H  
ATOM   3734  HB2 ALA   257      -9.204 -28.393  -1.408  1.00  0.00           H  
ATOM   3735  HB3 ALA   257     -10.672 -27.782  -2.243  1.00  0.00           H  
ATOM   3736  C   ALA   257      -9.582 -25.477  -1.315  1.00  0.00           C  
ATOM   3737  O   ALA   257      -9.319 -25.540  -0.130  1.00  0.00           O  
ATOM   3738  N   ALA   258     -10.557 -24.670  -1.715  1.00  0.00           N  
ATOM   3739  H   ALA   258     -10.933 -24.749  -2.649  1.00  0.00           H  
ATOM   3740  CA  ALA   258     -11.188 -23.724  -0.868  1.00  0.00           C  
ATOM   3741  HA  ALA   258     -11.119 -24.022   0.178  1.00  0.00           H  
ATOM   3742  CB  ALA   258     -10.411 -22.392  -1.081  1.00  0.00           C  
ATOM   3743  HB1 ALA   258     -10.907 -21.598  -0.523  1.00  0.00           H  
ATOM   3744  HB2 ALA   258      -9.386 -22.538  -0.742  1.00  0.00           H  
ATOM   3745  HB3 ALA   258     -10.550 -22.081  -2.117  1.00  0.00           H  
ATOM   3746  C   ALA   258     -12.678 -23.543  -1.197  1.00  0.00           C  
ATOM   3747  O   ALA   258     -13.021 -23.693  -2.378  1.00  0.00           O  
ATOM   3748  N   ARG   259     -13.528 -23.025  -0.278  1.00  0.00           N  
ATOM   3749  H   ARG   259     -13.188 -22.733   0.627  1.00  0.00           H  
ATOM   3750  CA  ARG   259     -14.833 -22.459  -0.661  1.00  0.00           C  
ATOM   3751  HA  ARG   259     -15.193 -22.973  -1.553  1.00  0.00           H  
ATOM   3752  CB  ARG   259     -15.912 -22.550   0.489  1.00  0.00           C  
ATOM   3753  HB2 ARG   259     -16.086 -23.594   0.748  1.00  0.00           H  
ATOM   3754  HB3 ARG   259     -15.513 -21.971   1.322  1.00  0.00           H  
ATOM   3755  CG  ARG   259     -17.265 -21.945   0.207  1.00  0.00           C  
ATOM   3756  HG2 ARG   259     -17.199 -20.858   0.186  1.00  0.00           H  
ATOM   3757  HG3 ARG   259     -17.518 -22.331  -0.781  1.00  0.00           H  
ATOM   3758  CD  ARG   259     -18.338 -22.334   1.215  1.00  0.00           C  
ATOM   3759  HD2 ARG   259     -18.058 -21.910   2.180  1.00  0.00           H  
ATOM   3760  HD3 ARG   259     -18.317 -23.412   1.379  1.00  0.00           H  
ATOM   3761  NE  ARG   259     -19.650 -21.766   0.793  1.00  0.00           N  
ATOM   3762  HE  ARG   259     -19.694 -21.145  -0.003  1.00  0.00           H  
ATOM   3763  CZ  ARG   259     -20.796 -22.048   1.329  1.00  0.00           C  
ATOM   3764  NH1 ARG   259     -21.039 -22.821   2.313  1.00  0.00           N  
ATOM   3765 HH11 ARG   259     -20.314 -23.037   2.983  1.00  0.00           H  
ATOM   3766 HH12 ARG   259     -21.969 -23.150   2.529  1.00  0.00           H  
ATOM   3767  NH2 ARG   259     -21.823 -21.624   0.697  1.00  0.00           N  
ATOM   3768 HH21 ARG   259     -21.668 -21.001  -0.083  1.00  0.00           H  
ATOM   3769 HH22 ARG   259     -22.735 -21.863   1.061  1.00  0.00           H  
ATOM   3770  C   ARG   259     -14.719 -21.063  -1.189  1.00  0.00           C  
ATOM   3771  O   ARG   259     -15.403 -20.702  -2.191  1.00  0.00           O  
ATOM   3772  N   TYR   260     -13.860 -20.248  -0.573  1.00  0.00           N  
ATOM   3773  H   TYR   260     -13.402 -20.688   0.213  1.00  0.00           H  
ATOM   3774  CA  TYR   260     -13.585 -18.857  -0.907  1.00  0.00           C  
ATOM   3775  HA  TYR   260     -14.122 -18.587  -1.817  1.00  0.00           H  
ATOM   3776  CB  TYR   260     -14.118 -17.870   0.103  1.00  0.00           C  
ATOM   3777  HB2 TYR   260     -13.741 -17.971   1.120  1.00  0.00           H  
ATOM   3778  HB3 TYR   260     -13.943 -16.832  -0.179  1.00  0.00           H  
ATOM   3779  CG  TYR   260     -15.643 -17.971   0.101  1.00  0.00           C  
ATOM   3780  CD1 TYR   260     -16.318 -18.446   1.212  1.00  0.00           C  
ATOM   3781  HD1 TYR   260     -15.872 -18.645   2.175  1.00  0.00           H  
ATOM   3782  CE1 TYR   260     -17.734 -18.589   1.189  1.00  0.00           C  
ATOM   3783  HE1 TYR   260     -18.211 -18.964   2.083  1.00  0.00           H  
ATOM   3784  CZ  TYR   260     -18.480 -18.424   0.016  1.00  0.00           C  
ATOM   3785  OH  TYR   260     -19.799 -18.635   0.015  1.00  0.00           O  
ATOM   3786  HH  TYR   260     -20.213 -18.562  -0.848  1.00  0.00           H  
ATOM   3787  CE2 TYR   260     -17.764 -18.071  -1.164  1.00  0.00           C  
ATOM   3788  HE2 TYR   260     -18.288 -17.970  -2.103  1.00  0.00           H  
ATOM   3789  CD2 TYR   260     -16.381 -17.834  -1.060  1.00  0.00           C  
ATOM   3790  HD2 TYR   260     -15.922 -17.446  -1.957  1.00  0.00           H  
ATOM   3791  C   TYR   260     -12.123 -18.543  -1.165  1.00  0.00           C  
ATOM   3792  O   TYR   260     -11.258 -19.078  -0.510  1.00  0.00           O  
ATOM   3793  N   VAL   261     -11.813 -17.691  -2.161  1.00  0.00           N  
ATOM   3794  H   VAL   261     -12.568 -17.343  -2.735  1.00  0.00           H  
ATOM   3795  CA  VAL   261     -10.485 -17.170  -2.412  1.00  0.00           C  
ATOM   3796  HA  VAL   261      -9.740 -17.574  -1.727  1.00  0.00           H  
ATOM   3797  CB  VAL   261      -9.988 -17.681  -3.826  1.00  0.00           C  
ATOM   3798  HB  VAL   261     -10.634 -17.099  -4.483  1.00  0.00           H  
ATOM   3799  CG1 VAL   261      -8.518 -17.329  -3.928  1.00  0.00           C  
ATOM   3800 HG11 VAL   261      -7.973 -18.034  -3.300  1.00  0.00           H  
ATOM   3801 HG12 VAL   261      -8.320 -16.284  -3.688  1.00  0.00           H  
ATOM   3802 HG13 VAL   261      -8.109 -17.477  -4.927  1.00  0.00           H  
ATOM   3803  CG2 VAL   261     -10.026 -19.228  -4.129  1.00  0.00           C  
ATOM   3804 HG21 VAL   261     -11.086 -19.433  -4.284  1.00  0.00           H  
ATOM   3805 HG22 VAL   261      -9.634 -19.675  -3.215  1.00  0.00           H  
ATOM   3806 HG23 VAL   261      -9.420 -19.417  -5.014  1.00  0.00           H  
ATOM   3807  C   VAL   261     -10.467 -15.706  -2.361  1.00  0.00           C  
ATOM   3808  O   VAL   261     -11.138 -15.006  -3.103  1.00  0.00           O  
ATOM   3809  N   VAL   262      -9.381 -15.175  -1.692  1.00  0.00           N  
ATOM   3810  H   VAL   262      -8.761 -15.854  -1.274  1.00  0.00           H  
ATOM   3811  CA  VAL   262      -9.075 -13.689  -1.664  1.00  0.00           C  
ATOM   3812  HA  VAL   262      -9.819 -13.229  -2.314  1.00  0.00           H  
ATOM   3813  CB  VAL   262      -9.092 -13.083  -0.265  1.00  0.00           C  
ATOM   3814  HB  VAL   262      -8.231 -13.469   0.281  1.00  0.00           H  
ATOM   3815  CG1 VAL   262      -8.862 -11.589  -0.207  1.00  0.00           C  
ATOM   3816 HG11 VAL   262      -9.814 -11.146  -0.499  1.00  0.00           H  
ATOM   3817 HG12 VAL   262      -8.101 -11.152  -0.853  1.00  0.00           H  
ATOM   3818 HG13 VAL   262      -8.666 -11.325   0.833  1.00  0.00           H  
ATOM   3819  CG2 VAL   262     -10.279 -13.558   0.533  1.00  0.00           C  
ATOM   3820 HG21 VAL   262     -11.117 -12.991   0.127  1.00  0.00           H  
ATOM   3821 HG22 VAL   262     -10.478 -14.612   0.340  1.00  0.00           H  
ATOM   3822 HG23 VAL   262     -10.294 -13.227   1.572  1.00  0.00           H  
ATOM   3823  C   VAL   262      -7.706 -13.424  -2.354  1.00  0.00           C  
ATOM   3824  O   VAL   262      -6.704 -14.054  -2.024  1.00  0.00           O  
ATOM   3825  N   VAL   263      -7.614 -12.405  -3.213  1.00  0.00           N  
ATOM   3826  H   VAL   263      -8.402 -11.843  -3.501  1.00  0.00           H  
ATOM   3827  CA  VAL   263      -6.362 -11.854  -3.863  1.00  0.00           C  
ATOM   3828  HA  VAL   263      -5.485 -12.382  -3.490  1.00  0.00           H  
ATOM   3829  CB  VAL   263      -6.273 -12.004  -5.344  1.00  0.00           C  
ATOM   3830  HB  VAL   263      -5.370 -11.431  -5.552  1.00  0.00           H  
ATOM   3831  CG1 VAL   263      -6.058 -13.528  -5.656  1.00  0.00           C  
ATOM   3832 HG11 VAL   263      -5.122 -13.727  -5.135  1.00  0.00           H  
ATOM   3833 HG12 VAL   263      -5.907 -13.667  -6.726  1.00  0.00           H  
ATOM   3834 HG13 VAL   263      -6.914 -14.039  -5.215  1.00  0.00           H  
ATOM   3835  CG2 VAL   263      -7.483 -11.516  -6.096  1.00  0.00           C  
ATOM   3836 HG21 VAL   263      -8.367 -12.150  -6.019  1.00  0.00           H  
ATOM   3837 HG22 VAL   263      -7.127 -11.474  -7.125  1.00  0.00           H  
ATOM   3838 HG23 VAL   263      -7.657 -10.456  -5.910  1.00  0.00           H  
ATOM   3839  C   VAL   263      -6.026 -10.472  -3.307  1.00  0.00           C  
ATOM   3840  O   VAL   263      -6.680  -9.466  -3.636  1.00  0.00           O  
ATOM   3841  N   GLY   264      -4.957 -10.428  -2.484  1.00  0.00           N  
ATOM   3842  H   GLY   264      -4.673 -11.280  -2.022  1.00  0.00           H  
ATOM   3843  CA  GLY   264      -4.130  -9.199  -2.191  1.00  0.00           C  
ATOM   3844  HA2 GLY   264      -4.468  -8.342  -2.773  1.00  0.00           H  
ATOM   3845  HA3 GLY   264      -4.271  -8.921  -1.147  1.00  0.00           H  
ATOM   3846  C   GLY   264      -2.658  -9.516  -2.439  1.00  0.00           C  
ATOM   3847  O   GLY   264      -1.839  -9.337  -1.542  1.00  0.00           O  
ATOM   3848  N   ALA   265      -2.307  -9.965  -3.680  1.00  0.00           N  
ATOM   3849  H   ALA   265      -3.062 -10.150  -4.325  1.00  0.00           H  
ATOM   3850  CA  ALA   265      -0.990 -10.313  -4.147  1.00  0.00           C  
ATOM   3851  HA  ALA   265      -0.518 -10.792  -3.289  1.00  0.00           H  
ATOM   3852  CB  ALA   265      -1.194 -11.416  -5.200  1.00  0.00           C  
ATOM   3853  HB1 ALA   265      -1.738 -12.191  -4.660  1.00  0.00           H  
ATOM   3854  HB2 ALA   265      -0.215 -11.746  -5.550  1.00  0.00           H  
ATOM   3855  HB3 ALA   265      -1.700 -11.002  -6.072  1.00  0.00           H  
ATOM   3856  C   ALA   265      -0.034  -9.117  -4.521  1.00  0.00           C  
ATOM   3857  O   ALA   265       0.659  -9.221  -5.479  1.00  0.00           O  
ATOM   3858  N   ASP   266      -0.064  -7.906  -3.846  1.00  0.00           N  
ATOM   3859  H   ASP   266      -0.658  -7.867  -3.030  1.00  0.00           H  
ATOM   3860  CA  ASP   266       0.242  -6.639  -4.480  1.00  0.00           C  
ATOM   3861  HA  ASP   266      -0.026  -5.895  -3.730  1.00  0.00           H  
ATOM   3862  CB  ASP   266       1.775  -6.637  -4.630  1.00  0.00           C  
ATOM   3863  HB2 ASP   266       2.111  -7.667  -4.508  1.00  0.00           H  
ATOM   3864  HB3 ASP   266       2.149  -6.086  -3.768  1.00  0.00           H  
ATOM   3865  CG  ASP   266       2.466  -6.061  -5.945  1.00  0.00           C  
ATOM   3866  OD1 ASP   266       1.810  -5.109  -6.447  1.00  0.00           O  
ATOM   3867  OD2 ASP   266       3.546  -6.502  -6.363  1.00  0.00           O  
ATOM   3868  C   ASP   266      -0.653  -6.259  -5.704  1.00  0.00           C  
ATOM   3869  O   ASP   266      -1.037  -7.107  -6.559  1.00  0.00           O  
ATOM   3870  N   ALA   267      -0.945  -5.000  -5.959  1.00  0.00           N  
ATOM   3871  H   ALA   267      -0.640  -4.360  -5.239  1.00  0.00           H  
ATOM   3872  CA  ALA   267      -1.912  -4.509  -6.977  1.00  0.00           C  
ATOM   3873  HA  ALA   267      -2.818  -5.107  -6.874  1.00  0.00           H  
ATOM   3874  CB  ALA   267      -2.343  -3.085  -6.615  1.00  0.00           C  
ATOM   3875  HB1 ALA   267      -2.982  -2.485  -7.263  1.00  0.00           H  
ATOM   3876  HB2 ALA   267      -1.481  -2.469  -6.358  1.00  0.00           H  
ATOM   3877  HB3 ALA   267      -2.884  -3.122  -5.669  1.00  0.00           H  
ATOM   3878  C   ALA   267      -1.410  -4.636  -8.435  1.00  0.00           C  
ATOM   3879  O   ALA   267      -2.252  -4.471  -9.374  1.00  0.00           O  
ATOM   3880  N   LEU   268      -0.190  -5.035  -8.690  1.00  0.00           N  
ATOM   3881  H   LEU   268       0.365  -5.084  -7.848  1.00  0.00           H  
ATOM   3882  CA  LEU   268       0.456  -5.359  -9.972  1.00  0.00           C  
ATOM   3883  HA  LEU   268      -0.173  -4.979 -10.777  1.00  0.00           H  
ATOM   3884  CB  LEU   268       1.808  -4.684 -10.082  1.00  0.00           C  
ATOM   3885  HB2 LEU   268       2.378  -5.176 -10.870  1.00  0.00           H  
ATOM   3886  HB3 LEU   268       2.454  -4.800  -9.212  1.00  0.00           H  
ATOM   3887  CG  LEU   268       1.694  -3.089 -10.223  1.00  0.00           C  
ATOM   3888  HG  LEU   268       1.227  -2.663  -9.335  1.00  0.00           H  
ATOM   3889  CD1 LEU   268       3.075  -2.363 -10.172  1.00  0.00           C  
ATOM   3890 HD11 LEU   268       2.879  -1.294 -10.092  1.00  0.00           H  
ATOM   3891 HD12 LEU   268       3.716  -2.568 -11.030  1.00  0.00           H  
ATOM   3892 HD13 LEU   268       3.601  -2.685  -9.273  1.00  0.00           H  
ATOM   3893  CD2 LEU   268       0.999  -2.602 -11.472  1.00  0.00           C  
ATOM   3894 HD21 LEU   268       0.003  -3.045 -11.476  1.00  0.00           H  
ATOM   3895 HD22 LEU   268       1.542  -2.698 -12.412  1.00  0.00           H  
ATOM   3896 HD23 LEU   268       0.843  -1.542 -11.273  1.00  0.00           H  
ATOM   3897  C   LEU   268       0.520  -6.890 -10.216  1.00  0.00           C  
ATOM   3898  O   LEU   268       0.072  -7.402 -11.304  1.00  0.00           O  
ATOM   3899  N   ARG   269       0.872  -7.706  -9.221  1.00  0.00           N  
ATOM   3900  H   ARG   269       1.061  -7.289  -8.321  1.00  0.00           H  
ATOM   3901  CA  ARG   269       0.931  -9.189  -9.269  1.00  0.00           C  
ATOM   3902  HA  ARG   269       1.322  -9.530 -10.228  1.00  0.00           H  
ATOM   3903  CB  ARG   269       1.953  -9.624  -8.290  1.00  0.00           C  
ATOM   3904  HB2 ARG   269       2.063  -8.775  -7.616  1.00  0.00           H  
ATOM   3905  HB3 ARG   269       1.605 -10.597  -7.943  1.00  0.00           H  
ATOM   3906  CG  ARG   269       3.269  -9.935  -9.024  1.00  0.00           C  
ATOM   3907  HG2 ARG   269       3.034 -10.749  -9.709  1.00  0.00           H  
ATOM   3908  HG3 ARG   269       3.716  -9.133  -9.612  1.00  0.00           H  
ATOM   3909  CD  ARG   269       4.358 -10.356  -8.003  1.00  0.00           C  
ATOM   3910  HD2 ARG   269       4.032 -11.239  -7.454  1.00  0.00           H  
ATOM   3911  HD3 ARG   269       5.210 -10.505  -8.666  1.00  0.00           H  
ATOM   3912  NE  ARG   269       4.580  -9.209  -7.039  1.00  0.00           N  
ATOM   3913  HE  ARG   269       4.172  -8.305  -7.229  1.00  0.00           H  
ATOM   3914  CZ  ARG   269       5.154  -9.307  -5.851  1.00  0.00           C  
ATOM   3915  NH1 ARG   269       5.721 -10.382  -5.426  1.00  0.00           N  
ATOM   3916 HH11 ARG   269       5.874 -11.213  -5.978  1.00  0.00           H  
ATOM   3917 HH12 ARG   269       6.380 -10.265  -4.669  1.00  0.00           H  
ATOM   3918  NH2 ARG   269       5.065  -8.334  -5.016  1.00  0.00           N  
ATOM   3919 HH21 ARG   269       4.520  -7.540  -5.320  1.00  0.00           H  
ATOM   3920 HH22 ARG   269       5.432  -8.291  -4.076  1.00  0.00           H  
ATOM   3921  C   ARG   269      -0.378  -9.871  -9.008  1.00  0.00           C  
ATOM   3922  O   ARG   269      -0.590 -10.958  -9.458  1.00  0.00           O  
ATOM   3923  N   THR   270      -1.420  -9.249  -8.407  1.00  0.00           N  
ATOM   3924  H   THR   270      -1.270  -8.383  -7.910  1.00  0.00           H  
ATOM   3925  CA  THR   270      -2.832  -9.649  -8.538  1.00  0.00           C  
ATOM   3926  HA  THR   270      -2.851 -10.618  -8.039  1.00  0.00           H  
ATOM   3927  CB  THR   270      -3.746  -8.758  -7.662  1.00  0.00           C  
ATOM   3928  HB  THR   270      -3.679  -7.711  -7.958  1.00  0.00           H  
ATOM   3929  CG2 THR   270      -5.189  -9.254  -7.710  1.00  0.00           C  
ATOM   3930 HG21 THR   270      -5.633  -8.957  -8.660  1.00  0.00           H  
ATOM   3931 HG22 THR   270      -5.732  -8.721  -6.929  1.00  0.00           H  
ATOM   3932 HG23 THR   270      -5.299 -10.322  -7.521  1.00  0.00           H  
ATOM   3933  OG1 THR   270      -3.283  -8.899  -6.330  1.00  0.00           O  
ATOM   3934  HG1 THR   270      -2.377  -8.601  -6.437  1.00  0.00           H  
ATOM   3935  C   THR   270      -3.321  -9.774  -9.987  1.00  0.00           C  
ATOM   3936  O   THR   270      -3.675 -10.835 -10.430  1.00  0.00           O  
ATOM   3937  N   PRO   271      -3.217  -8.701 -10.837  1.00  0.00           N  
ATOM   3938  CD  PRO   271      -3.091  -7.284 -10.511  1.00  0.00           C  
ATOM   3939  HD2 PRO   271      -3.913  -6.778 -10.004  1.00  0.00           H  
ATOM   3940  HD3 PRO   271      -2.139  -7.190  -9.989  1.00  0.00           H  
ATOM   3941  CG  PRO   271      -2.936  -6.463 -11.807  1.00  0.00           C  
ATOM   3942  HG2 PRO   271      -2.127  -5.732 -11.816  1.00  0.00           H  
ATOM   3943  HG3 PRO   271      -3.890  -6.046 -12.128  1.00  0.00           H  
ATOM   3944  CB  PRO   271      -2.692  -7.552 -12.874  1.00  0.00           C  
ATOM   3945  HB2 PRO   271      -1.635  -7.681 -13.107  1.00  0.00           H  
ATOM   3946  HB3 PRO   271      -3.125  -7.227 -13.820  1.00  0.00           H  
ATOM   3947  CA  PRO   271      -3.325  -8.849 -12.277  1.00  0.00           C  
ATOM   3948  HA  PRO   271      -4.383  -8.907 -12.532  1.00  0.00           H  
ATOM   3949  C   PRO   271      -2.676 -10.112 -12.910  1.00  0.00           C  
ATOM   3950  O   PRO   271      -3.173 -10.756 -13.851  1.00  0.00           O  
ATOM   3951  N   GLN   272      -1.421 -10.384 -12.494  1.00  0.00           N  
ATOM   3952  H   GLN   272      -1.123  -9.903 -11.657  1.00  0.00           H  
ATOM   3953  CA  GLN   272      -0.490 -11.230 -13.313  1.00  0.00           C  
ATOM   3954  HA  GLN   272      -0.658 -11.100 -14.382  1.00  0.00           H  
ATOM   3955  CB  GLN   272       0.954 -10.929 -12.923  1.00  0.00           C  
ATOM   3956  HB2 GLN   272       1.252  -9.894 -13.092  1.00  0.00           H  
ATOM   3957  HB3 GLN   272       1.234 -11.146 -11.892  1.00  0.00           H  
ATOM   3958  CG  GLN   272       1.945 -11.810 -13.848  1.00  0.00           C  
ATOM   3959  HG2 GLN   272       1.850 -12.878 -13.650  1.00  0.00           H  
ATOM   3960  HG3 GLN   272       1.703 -11.678 -14.903  1.00  0.00           H  
ATOM   3961  CD  GLN   272       3.348 -11.376 -13.573  1.00  0.00           C  
ATOM   3962  OE1 GLN   272       3.751 -10.846 -12.566  1.00  0.00           O  
ATOM   3963  NE2 GLN   272       4.320 -11.898 -14.326  1.00  0.00           N  
ATOM   3964 HE21 GLN   272       3.970 -12.470 -15.081  1.00  0.00           H  
ATOM   3965 HE22 GLN   272       5.204 -12.030 -13.854  1.00  0.00           H  
ATOM   3966  C   GLN   272      -0.895 -12.689 -12.943  1.00  0.00           C  
ATOM   3967  O   GLN   272      -1.009 -13.610 -13.798  1.00  0.00           O  
ATOM   3968  N   LEU   273      -1.328 -13.048 -11.676  1.00  0.00           N  
ATOM   3969  H   LEU   273      -1.243 -12.330 -10.971  1.00  0.00           H  
ATOM   3970  CA  LEU   273      -1.855 -14.307 -11.183  1.00  0.00           C  
ATOM   3971  HA  LEU   273      -1.163 -15.086 -11.505  1.00  0.00           H  
ATOM   3972  CB  LEU   273      -2.112 -14.258  -9.640  1.00  0.00           C  
ATOM   3973  HB2 LEU   273      -2.422 -13.263  -9.319  1.00  0.00           H  
ATOM   3974  HB3 LEU   273      -2.985 -14.868  -9.411  1.00  0.00           H  
ATOM   3975  CG  LEU   273      -1.055 -14.816  -8.706  1.00  0.00           C  
ATOM   3976  HG  LEU   273      -0.876 -15.843  -9.023  1.00  0.00           H  
ATOM   3977  CD1 LEU   273       0.289 -14.116  -8.776  1.00  0.00           C  
ATOM   3978 HD11 LEU   273       0.618 -14.034  -9.812  1.00  0.00           H  
ATOM   3979 HD12 LEU   273       1.048 -14.804  -8.401  1.00  0.00           H  
ATOM   3980 HD13 LEU   273       0.280 -13.118  -8.339  1.00  0.00           H  
ATOM   3981  CD2 LEU   273      -1.483 -14.772  -7.281  1.00  0.00           C  
ATOM   3982 HD21 LEU   273      -2.434 -15.302  -7.233  1.00  0.00           H  
ATOM   3983 HD22 LEU   273      -0.758 -15.241  -6.616  1.00  0.00           H  
ATOM   3984 HD23 LEU   273      -1.773 -13.752  -7.030  1.00  0.00           H  
ATOM   3985  C   LEU   273      -3.229 -14.633 -11.746  1.00  0.00           C  
ATOM   3986  O   LEU   273      -3.454 -15.794 -12.148  1.00  0.00           O  
ATOM   3987  N   LEU   274      -4.066 -13.623 -11.744  1.00  0.00           N  
ATOM   3988  H   LEU   274      -3.802 -12.686 -11.473  1.00  0.00           H  
ATOM   3989  CA  LEU   274      -5.313 -13.769 -12.490  1.00  0.00           C  
ATOM   3990  HA  LEU   274      -5.963 -14.557 -12.111  1.00  0.00           H  
ATOM   3991  CB  LEU   274      -6.308 -12.494 -12.482  1.00  0.00           C  
ATOM   3992  HB2 LEU   274      -5.756 -11.581 -12.704  1.00  0.00           H  
ATOM   3993  HB3 LEU   274      -7.019 -12.592 -13.302  1.00  0.00           H  
ATOM   3994  CG  LEU   274      -7.012 -12.258 -11.127  1.00  0.00           C  
ATOM   3995  HG  LEU   274      -6.340 -12.125 -10.279  1.00  0.00           H  
ATOM   3996  CD1 LEU   274      -7.910 -11.009 -11.406  1.00  0.00           C  
ATOM   3997 HD11 LEU   274      -8.835 -11.265 -11.923  1.00  0.00           H  
ATOM   3998 HD12 LEU   274      -8.084 -10.548 -10.434  1.00  0.00           H  
ATOM   3999 HD13 LEU   274      -7.337 -10.264 -11.959  1.00  0.00           H  
ATOM   4000  CD2 LEU   274      -7.936 -13.381 -10.796  1.00  0.00           C  
ATOM   4001 HD21 LEU   274      -7.292 -14.070 -10.249  1.00  0.00           H  
ATOM   4002 HD22 LEU   274      -8.640 -13.072 -10.023  1.00  0.00           H  
ATOM   4003 HD23 LEU   274      -8.455 -13.789 -11.663  1.00  0.00           H  
ATOM   4004  C   LEU   274      -5.121 -14.118 -14.005  1.00  0.00           C  
ATOM   4005  O   LEU   274      -5.653 -15.154 -14.388  1.00  0.00           O  
ATOM   4006  N   TRP   275      -4.143 -13.471 -14.706  1.00  0.00           N  
ATOM   4007  H   TRP   275      -3.807 -12.634 -14.251  1.00  0.00           H  
ATOM   4008  CA  TRP   275      -3.836 -13.821 -16.039  1.00  0.00           C  
ATOM   4009  HA  TRP   275      -4.768 -13.891 -16.599  1.00  0.00           H  
ATOM   4010  CB  TRP   275      -2.997 -12.719 -16.711  1.00  0.00           C  
ATOM   4011  HB2 TRP   275      -1.964 -12.857 -16.391  1.00  0.00           H  
ATOM   4012  HB3 TRP   275      -3.456 -11.748 -16.525  1.00  0.00           H  
ATOM   4013  CG  TRP   275      -3.002 -12.873 -18.224  1.00  0.00           C  
ATOM   4014  CD1 TRP   275      -2.306 -13.829 -18.902  1.00  0.00           C  
ATOM   4015  HD1 TRP   275      -1.758 -14.635 -18.436  1.00  0.00           H  
ATOM   4016  NE1 TRP   275      -2.485 -13.656 -20.267  1.00  0.00           N  
ATOM   4017  HE1 TRP   275      -2.098 -14.257 -20.981  1.00  0.00           H  
ATOM   4018  CE2 TRP   275      -3.310 -12.575 -20.599  1.00  0.00           C  
ATOM   4019  CZ2 TRP   275      -3.913 -12.043 -21.795  1.00  0.00           C  
ATOM   4020  HZ2 TRP   275      -3.818 -12.566 -22.735  1.00  0.00           H  
ATOM   4021  CH2 TRP   275      -4.762 -10.929 -21.752  1.00  0.00           C  
ATOM   4022  HH2 TRP   275      -5.139 -10.515 -22.675  1.00  0.00           H  
ATOM   4023  CZ3 TRP   275      -5.103 -10.413 -20.464  1.00  0.00           C  
ATOM   4024  HZ3 TRP   275      -5.807  -9.594 -20.467  1.00  0.00           H  
ATOM   4025  CE3 TRP   275      -4.604 -10.979 -19.249  1.00  0.00           C  
ATOM   4026  HE3 TRP   275      -4.791 -10.635 -18.243  1.00  0.00           H  
ATOM   4027  CD2 TRP   275      -3.751 -12.091 -19.265  1.00  0.00           C  
ATOM   4028  C   TRP   275      -3.147 -15.291 -16.171  1.00  0.00           C  
ATOM   4029  O   TRP   275      -3.402 -16.041 -17.122  1.00  0.00           O  
ATOM   4030  N   ALA   276      -2.403 -15.707 -15.178  1.00  0.00           N  
ATOM   4031  H   ALA   276      -2.265 -15.099 -14.383  1.00  0.00           H  
ATOM   4032  CA  ALA   276      -1.809 -17.028 -15.089  1.00  0.00           C  
ATOM   4033  HA  ALA   276      -1.255 -17.197 -16.012  1.00  0.00           H  
ATOM   4034  CB  ALA   276      -0.903 -17.105 -13.829  1.00  0.00           C  
ATOM   4035  HB1 ALA   276      -0.455 -18.098 -13.804  1.00  0.00           H  
ATOM   4036  HB2 ALA   276      -1.467 -16.830 -12.937  1.00  0.00           H  
ATOM   4037  HB3 ALA   276      -0.094 -16.382 -13.934  1.00  0.00           H  
ATOM   4038  C   ALA   276      -2.928 -18.056 -14.877  1.00  0.00           C  
ATOM   4039  O   ALA   276      -2.720 -19.255 -15.153  1.00  0.00           O  
ATOM   4040  N   SER   277      -4.097 -17.635 -14.377  1.00  0.00           N  
ATOM   4041  H   SER   277      -4.063 -16.640 -14.206  1.00  0.00           H  
ATOM   4042  CA  SER   277      -5.268 -18.398 -14.025  1.00  0.00           C  
ATOM   4043  HA  SER   277      -5.015 -19.454 -13.940  1.00  0.00           H  
ATOM   4044  CB  SER   277      -6.032 -18.016 -12.783  1.00  0.00           C  
ATOM   4045  HB2 SER   277      -6.681 -17.150 -12.908  1.00  0.00           H  
ATOM   4046  HB3 SER   277      -6.664 -18.888 -12.609  1.00  0.00           H  
ATOM   4047  OG  SER   277      -5.105 -17.736 -11.741  1.00  0.00           O  
ATOM   4048  HG  SER   277      -4.514 -17.046 -12.051  1.00  0.00           H  
ATOM   4049  C   SER   277      -6.184 -18.406 -15.244  1.00  0.00           C  
ATOM   4050  O   SER   277      -7.343 -18.744 -15.125  1.00  0.00           O  
ATOM   4051  N   GLY   278      -5.811 -17.873 -16.440  1.00  0.00           N  
ATOM   4052  H   GLY   278      -4.824 -17.721 -16.590  1.00  0.00           H  
ATOM   4053  CA  GLY   278      -6.652 -17.867 -17.621  1.00  0.00           C  
ATOM   4054  HA2 GLY   278      -6.103 -17.709 -18.550  1.00  0.00           H  
ATOM   4055  HA3 GLY   278      -7.123 -18.824 -17.843  1.00  0.00           H  
ATOM   4056  C   GLY   278      -7.822 -16.897 -17.635  1.00  0.00           C  
ATOM   4057  O   GLY   278      -8.549 -16.888 -18.657  1.00  0.00           O  
ATOM   4058  N   ILE   279      -8.055 -16.140 -16.572  1.00  0.00           N  
ATOM   4059  H   ILE   279      -7.410 -16.244 -15.802  1.00  0.00           H  
ATOM   4060  CA  ILE   279      -9.114 -15.091 -16.331  1.00  0.00           C  
ATOM   4061  HA  ILE   279     -10.053 -15.363 -16.814  1.00  0.00           H  
ATOM   4062  CB  ILE   279      -9.391 -15.055 -14.847  1.00  0.00           C  
ATOM   4063  HB  ILE   279      -8.442 -14.885 -14.338  1.00  0.00           H  
ATOM   4064  CG2 ILE   279     -10.281 -13.803 -14.493  1.00  0.00           C  
ATOM   4065 HG21 ILE   279     -11.161 -14.032 -15.094  1.00  0.00           H  
ATOM   4066 HG22 ILE   279      -9.791 -12.879 -14.798  1.00  0.00           H  
ATOM   4067 HG23 ILE   279     -10.549 -13.737 -13.439  1.00  0.00           H  
ATOM   4068  CG1 ILE   279     -10.044 -16.360 -14.288  1.00  0.00           C  
ATOM   4069 HG12 ILE   279     -11.098 -16.276 -14.552  1.00  0.00           H  
ATOM   4070 HG13 ILE   279      -9.527 -17.177 -14.791  1.00  0.00           H  
ATOM   4071  CD1 ILE   279      -9.691 -16.602 -12.799  1.00  0.00           C  
ATOM   4072 HD11 ILE   279      -9.723 -17.638 -12.462  1.00  0.00           H  
ATOM   4073 HD12 ILE   279     -10.291 -15.938 -12.176  1.00  0.00           H  
ATOM   4074 HD13 ILE   279      -8.654 -16.303 -12.649  1.00  0.00           H  
ATOM   4075  C   ILE   279      -8.690 -13.720 -16.976  1.00  0.00           C  
ATOM   4076  O   ILE   279      -7.640 -13.120 -16.732  1.00  0.00           O  
ATOM   4077  N   ARG   280      -9.545 -13.236 -17.893  1.00  0.00           N  
ATOM   4078  H   ARG   280     -10.499 -13.540 -17.758  1.00  0.00           H  
ATOM   4079  CA  ARG   280      -9.230 -12.185 -18.917  1.00  0.00           C  
ATOM   4080  HA  ARG   280      -8.464 -11.591 -18.417  1.00  0.00           H  
ATOM   4081  CB  ARG   280      -8.720 -12.793 -20.267  1.00  0.00           C  
ATOM   4082  HB2 ARG   280      -9.436 -13.554 -20.575  1.00  0.00           H  
ATOM   4083  HB3 ARG   280      -8.524 -11.990 -20.977  1.00  0.00           H  
ATOM   4084  CG  ARG   280      -7.320 -13.466 -20.016  1.00  0.00           C  
ATOM   4085  HG2 ARG   280      -7.218 -14.153 -19.177  1.00  0.00           H  
ATOM   4086  HG3 ARG   280      -6.616 -12.686 -19.724  1.00  0.00           H  
ATOM   4087  CD  ARG   280      -6.923 -13.993 -21.385  1.00  0.00           C  
ATOM   4088  HD2 ARG   280      -6.917 -13.162 -22.090  1.00  0.00           H  
ATOM   4089  HD3 ARG   280      -5.865 -14.252 -21.389  1.00  0.00           H  
ATOM   4090  NE  ARG   280      -7.689 -15.078 -21.935  1.00  0.00           N  
ATOM   4091  HE  ARG   280      -8.555 -15.269 -21.452  1.00  0.00           H  
ATOM   4092  CZ  ARG   280      -7.628 -15.719 -23.111  1.00  0.00           C  
ATOM   4093  NH1 ARG   280      -6.816 -15.308 -24.051  1.00  0.00           N  
ATOM   4094 HH11 ARG   280      -6.855 -15.655 -24.999  1.00  0.00           H  
ATOM   4095 HH12 ARG   280      -6.295 -14.448 -23.954  1.00  0.00           H  
ATOM   4096  NH2 ARG   280      -8.353 -16.785 -23.234  1.00  0.00           N  
ATOM   4097 HH21 ARG   280      -8.966 -17.015 -22.464  1.00  0.00           H  
ATOM   4098 HH22 ARG   280      -8.053 -17.425 -23.955  1.00  0.00           H  
ATOM   4099  C   ARG   280     -10.411 -11.190 -19.131  1.00  0.00           C  
ATOM   4100  O   ARG   280     -11.096 -11.242 -20.154  1.00  0.00           O  
ATOM   4101  N   PRO   281     -10.724 -10.262 -18.130  1.00  0.00           N  
ATOM   4102  CD  PRO   281     -10.511 -10.430 -16.706  1.00  0.00           C  
ATOM   4103  HD2 PRO   281     -10.771 -11.468 -16.498  1.00  0.00           H  
ATOM   4104  HD3 PRO   281      -9.525 -10.149 -16.339  1.00  0.00           H  
ATOM   4105  CG  PRO   281     -11.566  -9.514 -16.053  1.00  0.00           C  
ATOM   4106  HG2 PRO   281     -11.301  -9.206 -15.041  1.00  0.00           H  
ATOM   4107  HG3 PRO   281     -12.535 -10.008 -15.982  1.00  0.00           H  
ATOM   4108  CB  PRO   281     -11.728  -8.431 -17.022  1.00  0.00           C  
ATOM   4109  HB2 PRO   281     -12.744  -8.050 -16.920  1.00  0.00           H  
ATOM   4110  HB3 PRO   281     -11.107  -7.567 -16.788  1.00  0.00           H  
ATOM   4111  CA  PRO   281     -11.493  -9.083 -18.392  1.00  0.00           C  
ATOM   4112  HA  PRO   281     -12.472  -9.372 -18.774  1.00  0.00           H  
ATOM   4113  C   PRO   281     -10.703  -8.173 -19.319  1.00  0.00           C  
ATOM   4114  O   PRO   281      -9.491  -8.031 -19.120  1.00  0.00           O  
ATOM   4115  N   ASP   282     -11.265  -7.512 -20.417  1.00  0.00           N  
ATOM   4116  H   ASP   282     -12.261  -7.514 -20.581  1.00  0.00           H  
ATOM   4117  CA  ASP   282     -10.655  -6.262 -21.025  1.00  0.00           C  
ATOM   4118  HA  ASP   282      -9.664  -6.559 -21.368  1.00  0.00           H  
ATOM   4119  CB  ASP   282     -11.502  -5.757 -22.282  1.00  0.00           C  
ATOM   4120  HB2 ASP   282     -11.559  -6.618 -22.948  1.00  0.00           H  
ATOM   4121  HB3 ASP   282     -12.538  -5.499 -22.059  1.00  0.00           H  
ATOM   4122  CG  ASP   282     -10.797  -4.618 -23.054  1.00  0.00           C  
ATOM   4123  OD1 ASP   282     -11.316  -3.519 -23.132  1.00  0.00           O  
ATOM   4124  OD2 ASP   282      -9.664  -4.792 -23.469  1.00  0.00           O  
ATOM   4125  C   ASP   282     -10.419  -5.078 -20.118  1.00  0.00           C  
ATOM   4126  O   ASP   282      -9.334  -4.534 -20.236  1.00  0.00           O  
ATOM   4127  N   ALA   283     -11.345  -4.709 -19.199  1.00  0.00           N  
ATOM   4128  H   ALA   283     -12.180  -5.276 -19.222  1.00  0.00           H  
ATOM   4129  CA  ALA   283     -11.047  -3.687 -18.083  1.00  0.00           C  
ATOM   4130  HA  ALA   283     -10.669  -2.774 -18.542  1.00  0.00           H  
ATOM   4131  CB  ALA   283     -12.276  -3.256 -17.345  1.00  0.00           C  
ATOM   4132  HB1 ALA   283     -13.007  -3.137 -18.144  1.00  0.00           H  
ATOM   4133  HB2 ALA   283     -12.715  -4.060 -16.754  1.00  0.00           H  
ATOM   4134  HB3 ALA   283     -12.065  -2.368 -16.749  1.00  0.00           H  
ATOM   4135  C   ALA   283      -9.895  -4.064 -17.197  1.00  0.00           C  
ATOM   4136  O   ALA   283      -9.487  -3.170 -16.441  1.00  0.00           O  
ATOM   4137  N   LEU   284      -9.332  -5.319 -17.148  1.00  0.00           N  
ATOM   4138  H   LEU   284      -9.743  -5.999 -17.772  1.00  0.00           H  
ATOM   4139  CA  LEU   284      -8.183  -5.735 -16.394  1.00  0.00           C  
ATOM   4140  HA  LEU   284      -8.349  -5.365 -15.382  1.00  0.00           H  
ATOM   4141  CB  LEU   284      -7.848  -7.208 -16.307  1.00  0.00           C  
ATOM   4142  HB2 LEU   284      -8.756  -7.670 -15.919  1.00  0.00           H  
ATOM   4143  HB3 LEU   284      -7.708  -7.556 -17.330  1.00  0.00           H  
ATOM   4144  CG  LEU   284      -6.652  -7.572 -15.396  1.00  0.00           C  
ATOM   4145  HG  LEU   284      -6.385  -6.733 -14.753  1.00  0.00           H  
ATOM   4146  CD1 LEU   284      -7.077  -8.700 -14.434  1.00  0.00           C  
ATOM   4147 HD11 LEU   284      -7.398  -9.507 -15.093  1.00  0.00           H  
ATOM   4148 HD12 LEU   284      -6.157  -9.011 -13.939  1.00  0.00           H  
ATOM   4149 HD13 LEU   284      -7.809  -8.284 -13.742  1.00  0.00           H  
ATOM   4150  CD2 LEU   284      -5.449  -8.100 -16.250  1.00  0.00           C  
ATOM   4151 HD21 LEU   284      -4.735  -8.615 -15.605  1.00  0.00           H  
ATOM   4152 HD22 LEU   284      -5.852  -8.822 -16.960  1.00  0.00           H  
ATOM   4153 HD23 LEU   284      -5.000  -7.254 -16.769  1.00  0.00           H  
ATOM   4154  C   LEU   284      -6.900  -4.940 -16.902  1.00  0.00           C  
ATOM   4155  O   LEU   284      -6.727  -4.910 -18.136  1.00  0.00           O  
ATOM   4156  N   GLY   285      -6.066  -4.482 -15.960  1.00  0.00           N  
ATOM   4157  H   GLY   285      -6.429  -4.602 -15.025  1.00  0.00           H  
ATOM   4158  CA  GLY   285      -5.021  -3.496 -16.118  1.00  0.00           C  
ATOM   4159  HA2 GLY   285      -4.317  -3.300 -15.310  1.00  0.00           H  
ATOM   4160  HA3 GLY   285      -4.397  -3.693 -16.989  1.00  0.00           H  
ATOM   4161  C   GLY   285      -5.492  -2.061 -16.538  1.00  0.00           C  
ATOM   4162  O   GLY   285      -4.740  -1.143 -16.395  1.00  0.00           O  
ATOM   4163  N   ARG   286      -6.736  -1.898 -17.175  1.00  0.00           N  
ATOM   4164  H   ARG   286      -7.452  -2.610 -17.179  1.00  0.00           H  
ATOM   4165  CA  ARG   286      -7.088  -0.604 -17.759  1.00  0.00           C  
ATOM   4166  HA  ARG   286      -6.216  -0.270 -18.322  1.00  0.00           H  
ATOM   4167  CB  ARG   286      -8.182  -0.591 -18.762  1.00  0.00           C  
ATOM   4168  HB2 ARG   286      -9.122  -0.905 -18.308  1.00  0.00           H  
ATOM   4169  HB3 ARG   286      -8.336   0.428 -19.117  1.00  0.00           H  
ATOM   4170  CG  ARG   286      -7.866  -1.586 -19.922  1.00  0.00           C  
ATOM   4171  HG2 ARG   286      -6.887  -1.343 -20.336  1.00  0.00           H  
ATOM   4172  HG3 ARG   286      -7.874  -2.637 -19.633  1.00  0.00           H  
ATOM   4173  CD  ARG   286      -9.026  -1.284 -20.838  1.00  0.00           C  
ATOM   4174  HD2 ARG   286      -9.958  -1.631 -20.393  1.00  0.00           H  
ATOM   4175  HD3 ARG   286      -9.167  -0.215 -20.991  1.00  0.00           H  
ATOM   4176  NE  ARG   286      -8.854  -2.039 -22.034  1.00  0.00           N  
ATOM   4177  HE  ARG   286      -9.314  -2.931 -22.149  1.00  0.00           H  
ATOM   4178  CZ  ARG   286      -8.316  -1.579 -23.183  1.00  0.00           C  
ATOM   4179  NH1 ARG   286      -7.687  -0.467 -23.244  1.00  0.00           N  
ATOM   4180 HH11 ARG   286      -7.493   0.032 -22.387  1.00  0.00           H  
ATOM   4181 HH12 ARG   286      -7.303  -0.087 -24.097  1.00  0.00           H  
ATOM   4182  NH2 ARG   286      -8.402  -2.262 -24.284  1.00  0.00           N  
ATOM   4183 HH21 ARG   286      -8.943  -3.115 -24.268  1.00  0.00           H  
ATOM   4184 HH22 ARG   286      -8.050  -1.796 -25.108  1.00  0.00           H  
ATOM   4185  C   ARG   286      -7.324   0.465 -16.645  1.00  0.00           C  
ATOM   4186  O   ARG   286      -7.716   0.223 -15.500  1.00  0.00           O  
ATOM   4187  N   TYR   287      -7.054   1.678 -17.057  1.00  0.00           N  
ATOM   4188  H   TYR   287      -6.468   1.722 -17.878  1.00  0.00           H  
ATOM   4189  CA  TYR   287      -7.069   2.938 -16.279  1.00  0.00           C  
ATOM   4190  HA  TYR   287      -6.824   3.700 -17.018  1.00  0.00           H  
ATOM   4191  CB  TYR   287      -8.517   3.192 -15.715  1.00  0.00           C  
ATOM   4192  HB2 TYR   287      -8.438   4.204 -15.318  1.00  0.00           H  
ATOM   4193  HB3 TYR   287      -8.764   2.542 -14.875  1.00  0.00           H  
ATOM   4194  CG  TYR   287      -9.535   3.084 -16.848  1.00  0.00           C  
ATOM   4195  CD1 TYR   287      -9.863   4.203 -17.517  1.00  0.00           C  
ATOM   4196  HD1 TYR   287      -9.210   5.056 -17.404  1.00  0.00           H  
ATOM   4197  CE1 TYR   287     -10.907   4.114 -18.499  1.00  0.00           C  
ATOM   4198  HE1 TYR   287     -11.125   5.019 -19.047  1.00  0.00           H  
ATOM   4199  CZ  TYR   287     -11.550   2.903 -18.801  1.00  0.00           C  
ATOM   4200  OH  TYR   287     -12.537   2.851 -19.789  1.00  0.00           O  
ATOM   4201  HH  TYR   287     -12.845   1.948 -19.899  1.00  0.00           H  
ATOM   4202  CE2 TYR   287     -11.236   1.806 -18.060  1.00  0.00           C  
ATOM   4203  HE2 TYR   287     -11.807   0.895 -18.158  1.00  0.00           H  
ATOM   4204  CD2 TYR   287     -10.197   1.920 -17.129  1.00  0.00           C  
ATOM   4205  HD2 TYR   287      -9.937   0.983 -16.659  1.00  0.00           H  
ATOM   4206  C   TYR   287      -5.921   2.983 -15.259  1.00  0.00           C  
ATOM   4207  O   TYR   287      -5.948   3.849 -14.320  1.00  0.00           O  
ATOM   4208  N   LEU   288      -4.898   2.112 -15.455  1.00  0.00           N  
ATOM   4209  H   LEU   288      -4.968   1.519 -16.270  1.00  0.00           H  
ATOM   4210  CA  LEU   288      -3.656   1.997 -14.745  1.00  0.00           C  
ATOM   4211  HA  LEU   288      -3.781   1.334 -13.890  1.00  0.00           H  
ATOM   4212  CB  LEU   288      -2.528   1.417 -15.587  1.00  0.00           C  
ATOM   4213  HB2 LEU   288      -2.836   0.483 -16.057  1.00  0.00           H  
ATOM   4214  HB3 LEU   288      -2.401   2.120 -16.410  1.00  0.00           H  
ATOM   4215  CG  LEU   288      -1.116   1.087 -14.902  1.00  0.00           C  
ATOM   4216  HG  LEU   288      -0.642   1.944 -14.422  1.00  0.00           H  
ATOM   4217  CD1 LEU   288      -1.146   0.049 -13.808  1.00  0.00           C  
ATOM   4218 HD11 LEU   288      -1.807   0.376 -13.005  1.00  0.00           H  
ATOM   4219 HD12 LEU   288      -1.570  -0.898 -14.144  1.00  0.00           H  
ATOM   4220 HD13 LEU   288      -0.083   0.018 -13.570  1.00  0.00           H  
ATOM   4221  CD2 LEU   288      -0.186   0.681 -16.039  1.00  0.00           C  
ATOM   4222 HD21 LEU   288       0.432   1.547 -16.274  1.00  0.00           H  
ATOM   4223 HD22 LEU   288      -0.664   0.421 -16.984  1.00  0.00           H  
ATOM   4224 HD23 LEU   288       0.409  -0.190 -15.762  1.00  0.00           H  
ATOM   4225  C   LEU   288      -3.124   3.340 -14.358  1.00  0.00           C  
ATOM   4226  O   LEU   288      -2.954   4.281 -15.187  1.00  0.00           O  
ATOM   4227  N   ASN   289      -2.713   3.441 -13.085  1.00  0.00           N  
ATOM   4228  H   ASN   289      -2.917   2.678 -12.456  1.00  0.00           H  
ATOM   4229  CA  ASN   289      -2.155   4.640 -12.603  1.00  0.00           C  
ATOM   4230  HA  ASN   289      -1.362   5.018 -13.248  1.00  0.00           H  
ATOM   4231  CB  ASN   289      -3.144   5.815 -12.506  1.00  0.00           C  
ATOM   4232  HB2 ASN   289      -2.596   6.735 -12.303  1.00  0.00           H  
ATOM   4233  HB3 ASN   289      -3.650   5.930 -13.464  1.00  0.00           H  
ATOM   4234  CG  ASN   289      -4.133   5.645 -11.345  1.00  0.00           C  
ATOM   4235  OD1 ASN   289      -3.989   6.283 -10.287  1.00  0.00           O  
ATOM   4236  ND2 ASN   289      -5.122   4.758 -11.384  1.00  0.00           N  
ATOM   4237 HD21 ASN   289      -5.257   4.141 -12.173  1.00  0.00           H  
ATOM   4238 HD22 ASN   289      -5.780   4.767 -10.619  1.00  0.00           H  
ATOM   4239  C   ASN   289      -1.340   4.242 -11.330  1.00  0.00           C  
ATOM   4240  O   ASN   289      -1.736   3.373 -10.544  1.00  0.00           O  
ATOM   4241  N   ASP   290      -0.245   5.000 -11.029  1.00  0.00           N  
ATOM   4242  H   ASP   290       0.025   5.754 -11.645  1.00  0.00           H  
ATOM   4243  CA  ASP   290       0.037   5.248  -9.572  1.00  0.00           C  
ATOM   4244  HA  ASP   290      -0.439   4.511  -8.925  1.00  0.00           H  
ATOM   4245  CB  ASP   290       1.499   5.093  -9.269  1.00  0.00           C  
ATOM   4246  HB2 ASP   290       1.849   4.221  -9.821  1.00  0.00           H  
ATOM   4247  HB3 ASP   290       1.586   4.864  -8.207  1.00  0.00           H  
ATOM   4248  CG  ASP   290       2.375   6.297  -9.576  1.00  0.00           C  
ATOM   4249  OD1 ASP   290       2.277   6.817 -10.765  1.00  0.00           O  
ATOM   4250  OD2 ASP   290       3.210   6.782  -8.742  1.00  0.00           O  
ATOM   4251  C   ASP   290      -0.497   6.661  -9.166  1.00  0.00           C  
ATOM   4252  O   ASP   290      -0.931   7.428 -10.047  1.00  0.00           O  
ATOM   4253  N   GLN   291      -0.396   7.008  -7.895  1.00  0.00           N  
ATOM   4254  H   GLN   291      -0.105   6.262  -7.279  1.00  0.00           H  
ATOM   4255  CA  GLN   291      -0.942   8.273  -7.431  1.00  0.00           C  
ATOM   4256  HA  GLN   291      -1.904   8.467  -7.906  1.00  0.00           H  
ATOM   4257  CB  GLN   291      -1.182   8.208  -5.918  1.00  0.00           C  
ATOM   4258  HB2 GLN   291      -1.444   9.229  -5.639  1.00  0.00           H  
ATOM   4259  HB3 GLN   291      -0.310   7.888  -5.347  1.00  0.00           H  
ATOM   4260  CG  GLN   291      -2.474   7.369  -5.509  1.00  0.00           C  
ATOM   4261  HG2 GLN   291      -3.258   7.621  -6.223  1.00  0.00           H  
ATOM   4262  HG3 GLN   291      -2.321   6.295  -5.615  1.00  0.00           H  
ATOM   4263  CD  GLN   291      -2.800   7.666  -4.065  1.00  0.00           C  
ATOM   4264  OE1 GLN   291      -2.055   8.159  -3.273  1.00  0.00           O  
ATOM   4265  NE2 GLN   291      -3.978   7.341  -3.610  1.00  0.00           N  
ATOM   4266 HE21 GLN   291      -4.737   7.033  -4.200  1.00  0.00           H  
ATOM   4267 HE22 GLN   291      -4.097   7.497  -2.619  1.00  0.00           H  
ATOM   4268  C   GLN   291      -0.004   9.497  -7.675  1.00  0.00           C  
ATOM   4269  O   GLN   291       1.194   9.427  -7.407  1.00  0.00           O  
ATOM   4270  N   ALA   292      -0.512  10.632  -8.156  1.00  0.00           N  
ATOM   4271  H   ALA   292      -1.510  10.752  -8.255  1.00  0.00           H  
ATOM   4272  CA  ALA   292       0.332  11.685  -8.596  1.00  0.00           C  
ATOM   4273  HA  ALA   292       1.185  11.207  -9.079  1.00  0.00           H  
ATOM   4274  CB  ALA   292      -0.336  12.501  -9.662  1.00  0.00           C  
ATOM   4275  HB1 ALA   292      -0.945  13.325  -9.289  1.00  0.00           H  
ATOM   4276  HB2 ALA   292      -1.027  11.812 -10.147  1.00  0.00           H  
ATOM   4277  HB3 ALA   292       0.467  12.917 -10.271  1.00  0.00           H  
ATOM   4278  C   ALA   292       0.625  12.657  -7.479  1.00  0.00           C  
ATOM   4279  O   ALA   292      -0.217  12.896  -6.531  1.00  0.00           O  
ATOM   4280  N   GLN   293       1.832  13.092  -7.413  1.00  0.00           N  
ATOM   4281  H   GLN   293       2.376  12.974  -8.255  1.00  0.00           H  
ATOM   4282  CA  GLN   293       2.515  13.803  -6.266  1.00  0.00           C  
ATOM   4283  HA  GLN   293       1.712  14.239  -5.672  1.00  0.00           H  
ATOM   4284  CB  GLN   293       3.303  12.951  -5.195  1.00  0.00           C  
ATOM   4285  HB2 GLN   293       4.223  12.496  -5.561  1.00  0.00           H  
ATOM   4286  HB3 GLN   293       3.623  13.667  -4.438  1.00  0.00           H  
ATOM   4287  CG  GLN   293       2.440  11.705  -4.728  1.00  0.00           C  
ATOM   4288  HG2 GLN   293       2.667  10.919  -5.449  1.00  0.00           H  
ATOM   4289  HG3 GLN   293       1.366  11.883  -4.669  1.00  0.00           H  
ATOM   4290  CD  GLN   293       3.082  11.261  -3.448  1.00  0.00           C  
ATOM   4291  OE1 GLN   293       4.277  11.397  -3.118  1.00  0.00           O  
ATOM   4292  NE2 GLN   293       2.281  10.567  -2.650  1.00  0.00           N  
ATOM   4293 HE21 GLN   293       1.285  10.609  -2.808  1.00  0.00           H  
ATOM   4294 HE22 GLN   293       2.634  10.344  -1.730  1.00  0.00           H  
ATOM   4295  C   GLN   293       3.379  14.972  -6.834  1.00  0.00           C  
ATOM   4296  O   GLN   293       3.928  14.920  -7.915  1.00  0.00           O  
ATOM   4297  N   VAL   294       3.515  16.028  -6.046  1.00  0.00           N  
ATOM   4298  H   VAL   294       3.104  16.017  -5.123  1.00  0.00           H  
ATOM   4299  CA  VAL   294       4.284  17.310  -6.417  1.00  0.00           C  
ATOM   4300  HA  VAL   294       5.184  16.956  -6.922  1.00  0.00           H  
ATOM   4301  CB  VAL   294       3.464  18.067  -7.479  1.00  0.00           C  
ATOM   4302  HB  VAL   294       3.195  17.425  -8.319  1.00  0.00           H  
ATOM   4303  CG1 VAL   294       2.182  18.712  -6.929  1.00  0.00           C  
ATOM   4304 HG11 VAL   294       1.626  19.156  -7.754  1.00  0.00           H  
ATOM   4305 HG12 VAL   294       1.645  17.967  -6.340  1.00  0.00           H  
ATOM   4306 HG13 VAL   294       2.478  19.531  -6.274  1.00  0.00           H  
ATOM   4307  CG2 VAL   294       4.420  19.106  -8.099  1.00  0.00           C  
ATOM   4308 HG21 VAL   294       3.870  19.646  -8.869  1.00  0.00           H  
ATOM   4309 HG22 VAL   294       4.773  19.818  -7.353  1.00  0.00           H  
ATOM   4310 HG23 VAL   294       5.198  18.517  -8.584  1.00  0.00           H  
ATOM   4311  C   VAL   294       4.809  18.143  -5.306  1.00  0.00           C  
ATOM   4312  O   VAL   294       3.996  18.669  -4.551  1.00  0.00           O  
ATOM   4313  N   VAL   295       6.130  18.066  -5.096  1.00  0.00           N  
ATOM   4314  H   VAL   295       6.675  17.614  -5.816  1.00  0.00           H  
ATOM   4315  CA  VAL   295       6.817  18.507  -3.877  1.00  0.00           C  
ATOM   4316  HA  VAL   295       6.018  18.850  -3.220  1.00  0.00           H  
ATOM   4317  CB  VAL   295       7.466  17.321  -3.169  1.00  0.00           C  
ATOM   4318  HB  VAL   295       7.923  17.712  -2.259  1.00  0.00           H  
ATOM   4319  CG1 VAL   295       6.447  16.203  -2.770  1.00  0.00           C  
ATOM   4320 HG11 VAL   295       6.940  15.451  -2.155  1.00  0.00           H  
ATOM   4321 HG12 VAL   295       5.626  16.641  -2.202  1.00  0.00           H  
ATOM   4322 HG13 VAL   295       6.082  15.729  -3.681  1.00  0.00           H  
ATOM   4323  CG2 VAL   295       8.616  16.605  -3.860  1.00  0.00           C  
ATOM   4324 HG21 VAL   295       8.822  16.916  -4.884  1.00  0.00           H  
ATOM   4325 HG22 VAL   295       9.396  17.071  -3.259  1.00  0.00           H  
ATOM   4326 HG23 VAL   295       8.709  15.541  -3.640  1.00  0.00           H  
ATOM   4327  C   VAL   295       7.878  19.646  -4.046  1.00  0.00           C  
ATOM   4328  O   VAL   295       8.416  19.894  -5.140  1.00  0.00           O  
ATOM   4329  N   PHE   296       8.102  20.384  -2.938  1.00  0.00           N  
ATOM   4330  H   PHE   296       7.718  20.136  -2.037  1.00  0.00           H  
ATOM   4331  CA  PHE   296       8.929  21.583  -2.795  1.00  0.00           C  
ATOM   4332  HA  PHE   296       9.774  21.288  -3.417  1.00  0.00           H  
ATOM   4333  CB  PHE   296       8.126  22.762  -3.381  1.00  0.00           C  
ATOM   4334  HB2 PHE   296       7.525  22.302  -4.166  1.00  0.00           H  
ATOM   4335  HB3 PHE   296       7.481  23.140  -2.587  1.00  0.00           H  
ATOM   4336  CG  PHE   296       8.946  23.886  -4.000  1.00  0.00           C  
ATOM   4337  CD1 PHE   296      10.033  23.727  -4.935  1.00  0.00           C  
ATOM   4338  HD1 PHE   296      10.442  22.748  -5.136  1.00  0.00           H  
ATOM   4339  CE1 PHE   296      10.477  24.927  -5.533  1.00  0.00           C  
ATOM   4340  HE1 PHE   296      11.264  24.919  -6.273  1.00  0.00           H  
ATOM   4341  CZ  PHE   296       9.921  26.230  -5.267  1.00  0.00           C  
ATOM   4342  HZ  PHE   296      10.330  27.094  -5.770  1.00  0.00           H  
ATOM   4343  CE2 PHE   296       8.898  26.327  -4.312  1.00  0.00           C  
ATOM   4344  HE2 PHE   296       8.512  27.290  -4.011  1.00  0.00           H  
ATOM   4345  CD2 PHE   296       8.479  25.186  -3.630  1.00  0.00           C  
ATOM   4346  HD2 PHE   296       7.846  25.251  -2.758  1.00  0.00           H  
ATOM   4347  C   PHE   296       9.452  21.824  -1.378  1.00  0.00           C  
ATOM   4348  O   PHE   296       9.182  20.934  -0.596  1.00  0.00           O  
ATOM   4349  N   ALA   297      10.194  22.867  -1.043  1.00  0.00           N  
ATOM   4350  H   ALA   297      10.575  23.485  -1.745  1.00  0.00           H  
ATOM   4351  CA  ALA   297      10.667  23.023   0.334  1.00  0.00           C  
ATOM   4352  HA  ALA   297       9.860  22.755   1.015  1.00  0.00           H  
ATOM   4353  CB  ALA   297      11.896  22.102   0.609  1.00  0.00           C  
ATOM   4354  HB1 ALA   297      12.682  22.267  -0.128  1.00  0.00           H  
ATOM   4355  HB2 ALA   297      12.410  22.410   1.519  1.00  0.00           H  
ATOM   4356  HB3 ALA   297      11.624  21.047   0.572  1.00  0.00           H  
ATOM   4357  C   ALA   297      11.163  24.429   0.573  1.00  0.00           C  
ATOM   4358  O   ALA   297      11.694  25.116  -0.267  1.00  0.00           O  
ATOM   4359  N   SER   298      11.105  24.886   1.845  1.00  0.00           N  
ATOM   4360  H   SER   298      10.763  24.219   2.521  1.00  0.00           H  
ATOM   4361  CA  SER   298      11.154  26.339   2.179  1.00  0.00           C  
ATOM   4362  HA  SER   298      11.806  27.000   1.608  1.00  0.00           H  
ATOM   4363  CB  SER   298       9.824  27.069   1.975  1.00  0.00           C  
ATOM   4364  HB2 SER   298       9.184  26.683   2.769  1.00  0.00           H  
ATOM   4365  HB3 SER   298       9.510  26.930   0.940  1.00  0.00           H  
ATOM   4366  OG  SER   298      10.018  28.450   2.176  1.00  0.00           O  
ATOM   4367  HG  SER   298       9.261  28.837   1.731  1.00  0.00           H  
ATOM   4368  C   SER   298      11.596  26.622   3.687  1.00  0.00           C  
ATOM   4369  O   SER   298      11.326  25.810   4.598  1.00  0.00           O  
ATOM   4370  N   ARG   299      12.330  27.710   3.833  1.00  0.00           N  
ATOM   4371  H   ARG   299      12.499  28.274   3.012  1.00  0.00           H  
ATOM   4372  CA  ARG   299      12.863  28.135   5.144  1.00  0.00           C  
ATOM   4373  HA  ARG   299      13.009  27.293   5.820  1.00  0.00           H  
ATOM   4374  CB  ARG   299      14.320  28.742   4.950  1.00  0.00           C  
ATOM   4375  HB2 ARG   299      14.769  28.068   4.220  1.00  0.00           H  
ATOM   4376  HB3 ARG   299      14.267  29.643   4.339  1.00  0.00           H  
ATOM   4377  CG  ARG   299      15.256  28.704   6.180  1.00  0.00           C  
ATOM   4378  HG2 ARG   299      15.074  27.818   6.788  1.00  0.00           H  
ATOM   4379  HG3 ARG   299      16.311  28.719   5.907  1.00  0.00           H  
ATOM   4380  CD  ARG   299      15.016  30.047   6.928  1.00  0.00           C  
ATOM   4381  HD2 ARG   299      14.704  30.803   6.207  1.00  0.00           H  
ATOM   4382  HD3 ARG   299      14.202  29.867   7.631  1.00  0.00           H  
ATOM   4383  NE  ARG   299      16.133  30.478   7.805  1.00  0.00           N  
ATOM   4384  HE  ARG   299      17.066  30.180   7.559  1.00  0.00           H  
ATOM   4385  CZ  ARG   299      15.863  30.850   9.077  1.00  0.00           C  
ATOM   4386  NH1 ARG   299      14.721  31.396   9.449  1.00  0.00           N  
ATOM   4387 HH11 ARG   299      13.952  31.430   8.795  1.00  0.00           H  
ATOM   4388 HH12 ARG   299      14.586  31.572  10.434  1.00  0.00           H  
ATOM   4389  NH2 ARG   299      16.778  30.704   9.986  1.00  0.00           N  
ATOM   4390 HH21 ARG   299      17.757  30.577   9.776  1.00  0.00           H  
ATOM   4391 HH22 ARG   299      16.656  31.103  10.906  1.00  0.00           H  
ATOM   4392  C   ARG   299      11.931  29.216   5.646  1.00  0.00           C  
ATOM   4393  O   ARG   299      11.612  30.141   4.934  1.00  0.00           O  
ATOM   4394  N   LEU   300      11.438  29.177   6.905  1.00  0.00           N  
ATOM   4395  H   LEU   300      11.868  28.378   7.350  1.00  0.00           H  
ATOM   4396  CA  LEU   300      10.543  30.114   7.566  1.00  0.00           C  
ATOM   4397  HA  LEU   300       9.570  30.085   7.077  1.00  0.00           H  
ATOM   4398  CB  LEU   300      10.437  29.647   9.035  1.00  0.00           C  
ATOM   4399  HB2 LEU   300      10.333  30.597   9.559  1.00  0.00           H  
ATOM   4400  HB3 LEU   300      11.317  29.063   9.305  1.00  0.00           H  
ATOM   4401  CG  LEU   300       9.154  28.831   9.243  1.00  0.00           C  
ATOM   4402  HG  LEU   300       8.389  29.394   8.709  1.00  0.00           H  
ATOM   4403  CD1 LEU   300       9.258  27.433   8.611  1.00  0.00           C  
ATOM   4404 HD11 LEU   300       9.365  27.418   7.527  1.00  0.00           H  
ATOM   4405 HD12 LEU   300       9.967  26.820   9.168  1.00  0.00           H  
ATOM   4406 HD13 LEU   300       8.260  27.027   8.777  1.00  0.00           H  
ATOM   4407  CD2 LEU   300       8.786  28.847  10.738  1.00  0.00           C  
ATOM   4408 HD21 LEU   300       8.512  29.887  10.915  1.00  0.00           H  
ATOM   4409 HD22 LEU   300       9.611  28.530  11.375  1.00  0.00           H  
ATOM   4410 HD23 LEU   300       7.953  28.224  11.065  1.00  0.00           H  
ATOM   4411  C   LEU   300      11.192  31.495   7.517  1.00  0.00           C  
ATOM   4412  O   LEU   300      12.251  31.681   8.144  1.00  0.00           O  
ATOM   4413  N   ARG   301      10.629  32.453   6.779  1.00  0.00           N  
ATOM   4414  H   ARG   301       9.735  32.191   6.389  1.00  0.00           H  
ATOM   4415  CA  ARG   301      11.046  33.882   6.717  1.00  0.00           C  
ATOM   4416  HA  ARG   301      11.580  34.033   7.655  1.00  0.00           H  
ATOM   4417  CB  ARG   301      12.026  34.124   5.581  1.00  0.00           C  
ATOM   4418  HB2 ARG   301      11.716  33.607   4.673  1.00  0.00           H  
ATOM   4419  HB3 ARG   301      12.098  35.198   5.406  1.00  0.00           H  
ATOM   4420  CG  ARG   301      13.458  33.675   5.938  1.00  0.00           C  
ATOM   4421  HG2 ARG   301      13.573  32.598   5.812  1.00  0.00           H  
ATOM   4422  HG3 ARG   301      13.688  33.966   6.963  1.00  0.00           H  
ATOM   4423  CD  ARG   301      14.573  34.232   5.055  1.00  0.00           C  
ATOM   4424  HD2 ARG   301      14.328  34.123   3.999  1.00  0.00           H  
ATOM   4425  HD3 ARG   301      14.735  35.289   5.266  1.00  0.00           H  
ATOM   4426  NE  ARG   301      15.830  33.522   5.239  1.00  0.00           N  
ATOM   4427  HE  ARG   301      16.198  32.969   4.478  1.00  0.00           H  
ATOM   4428  CZ  ARG   301      16.656  33.820   6.196  1.00  0.00           C  
ATOM   4429  NH1 ARG   301      16.468  34.756   7.087  1.00  0.00           N  
ATOM   4430 HH11 ARG   301      15.533  35.139   7.088  1.00  0.00           H  
ATOM   4431 HH12 ARG   301      16.984  34.856   7.950  1.00  0.00           H  
ATOM   4432  NH2 ARG   301      17.748  33.089   6.277  1.00  0.00           N  
ATOM   4433 HH21 ARG   301      17.893  32.303   5.660  1.00  0.00           H  
ATOM   4434 HH22 ARG   301      18.312  33.249   7.100  1.00  0.00           H  
ATOM   4435  C   ARG   301       9.836  34.845   6.721  1.00  0.00           C  
ATOM   4436  O   ARG   301      10.014  35.898   7.336  1.00  0.00           O  
ATOM   4437  N   ASP   302       8.662  34.446   6.204  1.00  0.00           N  
ATOM   4438  H   ASP   302       8.701  33.533   5.775  1.00  0.00           H  
ATOM   4439  CA  ASP   302       7.322  35.026   6.465  1.00  0.00           C  
ATOM   4440  HA  ASP   302       7.543  36.084   6.612  1.00  0.00           H  
ATOM   4441  CB  ASP   302       6.507  34.908   5.060  1.00  0.00           C  
ATOM   4442  HB2 ASP   302       5.447  34.725   5.236  1.00  0.00           H  
ATOM   4443  HB3 ASP   302       6.926  34.101   4.459  1.00  0.00           H  
ATOM   4444  CG  ASP   302       6.527  36.057   4.116  1.00  0.00           C  
ATOM   4445  OD1 ASP   302       5.750  36.069   3.139  1.00  0.00           O  
ATOM   4446  OD2 ASP   302       7.407  36.952   4.296  1.00  0.00           O  
ATOM   4447  C   ASP   302       6.491  34.388   7.620  1.00  0.00           C  
ATOM   4448  O   ASP   302       6.010  35.055   8.483  1.00  0.00           O  
ATOM   4449  N   VAL   303       6.464  33.051   7.640  1.00  0.00           N  
ATOM   4450  H   VAL   303       6.803  32.496   6.868  1.00  0.00           H  
ATOM   4451  CA  VAL   303       6.006  32.367   8.892  1.00  0.00           C  
ATOM   4452  HA  VAL   303       5.089  32.834   9.251  1.00  0.00           H  
ATOM   4453  CB  VAL   303       5.458  30.985   8.549  1.00  0.00           C  
ATOM   4454  HB  VAL   303       6.225  30.475   7.966  1.00  0.00           H  
ATOM   4455  CG1 VAL   303       5.079  30.132   9.852  1.00  0.00           C  
ATOM   4456 HG11 VAL   303       5.999  29.828  10.351  1.00  0.00           H  
ATOM   4457 HG12 VAL   303       4.585  29.284   9.376  1.00  0.00           H  
ATOM   4458 HG13 VAL   303       4.448  30.746  10.495  1.00  0.00           H  
ATOM   4459  CG2 VAL   303       4.265  31.097   7.619  1.00  0.00           C  
ATOM   4460 HG21 VAL   303       3.380  31.512   8.100  1.00  0.00           H  
ATOM   4461 HG22 VAL   303       4.058  30.107   7.212  1.00  0.00           H  
ATOM   4462 HG23 VAL   303       4.561  31.749   6.797  1.00  0.00           H  
ATOM   4463  C   VAL   303       7.175  32.428   9.888  1.00  0.00           C  
ATOM   4464  O   VAL   303       8.287  32.173   9.556  1.00  0.00           O  
ATOM   4465  N   GLN   304       7.027  32.750  11.098  1.00  0.00           N  
ATOM   4466  H   GLN   304       6.170  33.149  11.452  1.00  0.00           H  
ATOM   4467  CA  GLN   304       8.168  32.872  12.107  1.00  0.00           C  
ATOM   4468  HA  GLN   304       9.139  32.880  11.612  1.00  0.00           H  
ATOM   4469  CB  GLN   304       8.191  34.186  12.838  1.00  0.00           C  
ATOM   4470  HB2 GLN   304       7.386  34.176  13.573  1.00  0.00           H  
ATOM   4471  HB3 GLN   304       9.154  34.302  13.334  1.00  0.00           H  
ATOM   4472  CG  GLN   304       8.056  35.448  11.966  1.00  0.00           C  
ATOM   4473  HG2 GLN   304       7.054  35.419  11.537  1.00  0.00           H  
ATOM   4474  HG3 GLN   304       8.165  36.278  12.664  1.00  0.00           H  
ATOM   4475  CD  GLN   304       9.134  35.586  10.897  1.00  0.00           C  
ATOM   4476  OE1 GLN   304      10.309  35.348  11.178  1.00  0.00           O  
ATOM   4477  NE2 GLN   304       8.857  36.145   9.755  1.00  0.00           N  
ATOM   4478 HE21 GLN   304       7.877  36.100   9.513  1.00  0.00           H  
ATOM   4479 HE22 GLN   304       9.620  36.270   9.105  1.00  0.00           H  
ATOM   4480  C   GLN   304       8.138  31.767  13.097  1.00  0.00           C  
ATOM   4481  O   GLN   304       7.130  31.468  13.711  1.00  0.00           O  
ATOM   4482  N   PRO   305       9.254  31.045  13.294  1.00  0.00           N  
ATOM   4483  CD  PRO   305      10.639  31.153  12.679  1.00  0.00           C  
ATOM   4484  HD2 PRO   305      10.725  30.706  11.688  1.00  0.00           H  
ATOM   4485  HD3 PRO   305      10.984  32.187  12.636  1.00  0.00           H  
ATOM   4486  CG  PRO   305      11.518  30.273  13.555  1.00  0.00           C  
ATOM   4487  HG2 PRO   305      11.949  30.834  14.383  1.00  0.00           H  
ATOM   4488  HG3 PRO   305      12.263  29.731  12.972  1.00  0.00           H  
ATOM   4489  CB  PRO   305      10.644  29.193  14.179  1.00  0.00           C  
ATOM   4490  HB2 PRO   305      11.108  28.798  15.083  1.00  0.00           H  
ATOM   4491  HB3 PRO   305      10.506  28.272  13.613  1.00  0.00           H  
ATOM   4492  CA  PRO   305       9.413  30.051  14.400  1.00  0.00           C  
ATOM   4493  HA  PRO   305       8.610  29.320  14.298  1.00  0.00           H  
ATOM   4494  C   PRO   305       9.395  30.725  15.798  1.00  0.00           C  
ATOM   4495  O   PRO   305       9.246  31.920  15.951  1.00  0.00           O  
ATOM   4496  N   GLU   306       9.382  29.892  16.885  1.00  0.00           N  
ATOM   4497  H   GLU   306       9.307  28.897  16.726  1.00  0.00           H  
ATOM   4498  CA  GLU   306       9.212  30.319  18.282  1.00  0.00           C  
ATOM   4499  HA  GLU   306       9.186  31.405  18.368  1.00  0.00           H  
ATOM   4500  CB  GLU   306       7.884  29.803  18.881  1.00  0.00           C  
ATOM   4501  HB2 GLU   306       7.846  28.714  18.916  1.00  0.00           H  
ATOM   4502  HB3 GLU   306       7.093  30.169  18.226  1.00  0.00           H  
ATOM   4503  CG  GLU   306       7.500  30.377  20.305  1.00  0.00           C  
ATOM   4504  HG2 GLU   306       8.336  30.100  20.946  1.00  0.00           H  
ATOM   4505  HG3 GLU   306       6.535  30.023  20.667  1.00  0.00           H  
ATOM   4506  CD  GLU   306       7.345  31.917  20.327  1.00  0.00           C  
ATOM   4507  OE1 GLU   306       7.100  32.585  19.291  1.00  0.00           O  
ATOM   4508  OE2 GLU   306       7.344  32.381  21.499  1.00  0.00           O  
ATOM   4509  C   GLU   306      10.376  29.933  19.120  1.00  0.00           C  
ATOM   4510  O   GLU   306      10.442  28.809  19.537  1.00  0.00           O  
ATOM   4511  N   ASP   307      11.201  30.839  19.582  1.00  0.00           N  
ATOM   4512  H   ASP   307      11.144  31.747  19.144  1.00  0.00           H  
ATOM   4513  CA  ASP   307      12.243  30.681  20.585  1.00  0.00           C  
ATOM   4514  HA  ASP   307      12.764  29.754  20.347  1.00  0.00           H  
ATOM   4515  CB  ASP   307      13.273  31.754  20.433  1.00  0.00           C  
ATOM   4516  HB2 ASP   307      13.796  31.607  19.487  1.00  0.00           H  
ATOM   4517  HB3 ASP   307      12.899  32.777  20.482  1.00  0.00           H  
ATOM   4518  CG  ASP   307      14.310  31.751  21.593  1.00  0.00           C  
ATOM   4519  OD1 ASP   307      14.605  30.591  21.944  1.00  0.00           O  
ATOM   4520  OD2 ASP   307      14.764  32.763  22.140  1.00  0.00           O  
ATOM   4521  C   ASP   307      11.728  30.539  22.058  1.00  0.00           C  
ATOM   4522  O   ASP   307      11.362  31.550  22.655  1.00  0.00           O  
ATOM   4523  N   ALA   308      11.832  29.373  22.665  1.00  0.00           N  
ATOM   4524  H   ALA   308      12.093  28.583  22.093  1.00  0.00           H  
ATOM   4525  CA  ALA   308      11.359  29.002  23.947  1.00  0.00           C  
ATOM   4526  HA  ALA   308      11.489  29.862  24.603  1.00  0.00           H  
ATOM   4527  CB  ALA   308       9.783  28.864  23.852  1.00  0.00           C  
ATOM   4528  HB1 ALA   308       9.342  29.733  23.363  1.00  0.00           H  
ATOM   4529  HB2 ALA   308       9.513  28.053  23.175  1.00  0.00           H  
ATOM   4530  HB3 ALA   308       9.270  28.814  24.812  1.00  0.00           H  
ATOM   4531  C   ALA   308      12.158  27.783  24.452  1.00  0.00           C  
ATOM   4532  O   ALA   308      12.849  27.164  23.690  1.00  0.00           O  
ATOM   4533  N   PRO   309      11.888  27.384  25.713  1.00  0.00           N  
ATOM   4534  CD  PRO   309      11.020  28.102  26.672  1.00  0.00           C  
ATOM   4535  HD2 PRO   309       9.983  27.815  26.497  1.00  0.00           H  
ATOM   4536  HD3 PRO   309      11.196  29.177  26.636  1.00  0.00           H  
ATOM   4537  CG  PRO   309      11.290  27.531  28.001  1.00  0.00           C  
ATOM   4538  HG2 PRO   309      12.222  27.889  28.437  1.00  0.00           H  
ATOM   4539  HG3 PRO   309      10.482  27.697  28.715  1.00  0.00           H  
ATOM   4540  CB  PRO   309      11.567  26.054  27.631  1.00  0.00           C  
ATOM   4541  HB2 PRO   309      10.598  25.609  27.405  1.00  0.00           H  
ATOM   4542  HB3 PRO   309      12.072  25.434  28.372  1.00  0.00           H  
ATOM   4543  CA  PRO   309      12.445  26.275  26.408  1.00  0.00           C  
ATOM   4544  HA  PRO   309      13.474  26.466  26.712  1.00  0.00           H  
ATOM   4545  C   PRO   309      12.546  24.995  25.553  1.00  0.00           C  
ATOM   4546  O   PRO   309      11.541  24.585  24.920  1.00  0.00           O  
ATOM   4547  N   ALA   310      13.704  24.403  25.331  1.00  0.00           N  
ATOM   4548  H   ALA   310      14.408  24.594  26.030  1.00  0.00           H  
ATOM   4549  CA  ALA   310      14.074  23.346  24.354  1.00  0.00           C  
ATOM   4550  HA  ALA   310      13.422  23.461  23.487  1.00  0.00           H  
ATOM   4551  CB  ALA   310      15.547  23.461  23.919  1.00  0.00           C  
ATOM   4552  HB1 ALA   310      15.687  24.388  23.365  1.00  0.00           H  
ATOM   4553  HB2 ALA   310      16.252  23.547  24.746  1.00  0.00           H  
ATOM   4554  HB3 ALA   310      15.660  22.643  23.207  1.00  0.00           H  
ATOM   4555  C   ALA   310      13.787  21.914  24.915  1.00  0.00           C  
ATOM   4556  O   ALA   310      12.977  21.204  24.328  1.00  0.00           O  
ATOM   4557  N   ALA   311      14.334  21.397  25.965  1.00  0.00           N  
ATOM   4558  H   ALA   311      14.870  21.966  26.604  1.00  0.00           H  
ATOM   4559  CA  ALA   311      14.141  19.967  26.349  1.00  0.00           C  
ATOM   4560  HA  ALA   311      14.510  19.320  25.553  1.00  0.00           H  
ATOM   4561  CB  ALA   311      15.135  19.718  27.510  1.00  0.00           C  
ATOM   4562  HB1 ALA   311      14.793  19.995  28.507  1.00  0.00           H  
ATOM   4563  HB2 ALA   311      16.042  20.318  27.438  1.00  0.00           H  
ATOM   4564  HB3 ALA   311      15.380  18.656  27.494  1.00  0.00           H  
ATOM   4565  C   ALA   311      12.713  19.543  26.483  1.00  0.00           C  
ATOM   4566  O   ALA   311      12.424  18.386  26.164  1.00  0.00           O  
ATOM   4567  N   ALA   312      11.857  20.452  26.939  1.00  0.00           N  
ATOM   4568  H   ALA   312      12.259  21.359  27.129  1.00  0.00           H  
ATOM   4569  CA  ALA   312      10.446  20.363  27.301  1.00  0.00           C  
ATOM   4570  HA  ALA   312      10.282  19.491  27.933  1.00  0.00           H  
ATOM   4571  CB  ALA   312      10.045  21.630  27.986  1.00  0.00           C  
ATOM   4572  HB1 ALA   312      10.771  21.855  28.767  1.00  0.00           H  
ATOM   4573  HB2 ALA   312       9.912  22.472  27.307  1.00  0.00           H  
ATOM   4574  HB3 ALA   312       9.068  21.470  28.442  1.00  0.00           H  
ATOM   4575  C   ALA   312       9.581  20.024  26.065  1.00  0.00           C  
ATOM   4576  O   ALA   312       8.465  19.410  26.129  1.00  0.00           O  
ATOM   4577  N   ASN   313      10.025  20.521  24.892  1.00  0.00           N  
ATOM   4578  H   ASN   313      10.976  20.853  24.810  1.00  0.00           H  
ATOM   4579  CA  ASN   313       9.242  20.452  23.606  1.00  0.00           C  
ATOM   4580  HA  ASN   313       8.212  20.758  23.787  1.00  0.00           H  
ATOM   4581  CB  ASN   313       9.923  21.457  22.634  1.00  0.00           C  
ATOM   4582  HB2 ASN   313      10.048  22.366  23.222  1.00  0.00           H  
ATOM   4583  HB3 ASN   313      10.840  21.033  22.223  1.00  0.00           H  
ATOM   4584  CG  ASN   313       8.957  21.981  21.551  1.00  0.00           C  
ATOM   4585  OD1 ASN   313       7.736  21.991  21.736  1.00  0.00           O  
ATOM   4586  ND2 ASN   313       9.349  22.392  20.364  1.00  0.00           N  
ATOM   4587 HD21 ASN   313      10.307  22.484  20.059  1.00  0.00           H  
ATOM   4588 HD22 ASN   313       8.614  22.744  19.768  1.00  0.00           H  
ATOM   4589  C   ASN   313       9.115  18.977  22.968  1.00  0.00           C  
ATOM   4590  O   ASN   313       9.186  18.689  21.794  1.00  0.00           O  
ATOM   4591  N   GLY   314       8.911  18.019  23.855  1.00  0.00           N  
ATOM   4592  H   GLY   314       8.953  18.332  24.815  1.00  0.00           H  
ATOM   4593  CA  GLY   314       8.892  16.652  23.531  1.00  0.00           C  
ATOM   4594  HA2 GLY   314       8.650  16.177  24.482  1.00  0.00           H  
ATOM   4595  HA3 GLY   314       8.139  16.553  22.749  1.00  0.00           H  
ATOM   4596  C   GLY   314      10.269  16.040  23.096  1.00  0.00           C  
ATOM   4597  O   GLY   314      11.363  16.649  23.303  1.00  0.00           O  
ATOM   4598  N   ALA   315      10.166  14.895  22.439  1.00  0.00           N  
ATOM   4599  H   ALA   315       9.285  14.512  22.128  1.00  0.00           H  
ATOM   4600  CA  ALA   315      11.301  14.363  21.732  1.00  0.00           C  
ATOM   4601  HA  ALA   315      12.200  14.718  22.237  1.00  0.00           H  
ATOM   4602  CB  ALA   315      11.233  12.844  21.863  1.00  0.00           C  
ATOM   4603  HB1 ALA   315      10.462  12.484  21.182  1.00  0.00           H  
ATOM   4604  HB2 ALA   315      12.060  12.255  21.468  1.00  0.00           H  
ATOM   4605  HB3 ALA   315      11.119  12.522  22.898  1.00  0.00           H  
ATOM   4606  C   ALA   315      11.345  14.835  20.299  1.00  0.00           C  
ATOM   4607  O   ALA   315      10.241  15.212  19.795  1.00  0.00           O  
ATOM   4608  N   LEU   316      12.487  14.631  19.557  1.00  0.00           N  
ATOM   4609  H   LEU   316      13.283  14.133  19.929  1.00  0.00           H  
ATOM   4610  CA  LEU   316      12.704  15.145  18.170  1.00  0.00           C  
ATOM   4611  HA  LEU   316      12.585  16.226  18.244  1.00  0.00           H  
ATOM   4612  CB  LEU   316      14.119  14.698  17.615  1.00  0.00           C  
ATOM   4613  HB2 LEU   316      14.858  14.909  18.388  1.00  0.00           H  
ATOM   4614  HB3 LEU   316      14.101  13.626  17.423  1.00  0.00           H  
ATOM   4615  CG  LEU   316      14.752  15.338  16.319  1.00  0.00           C  
ATOM   4616  HG  LEU   316      14.172  15.163  15.412  1.00  0.00           H  
ATOM   4617  CD1 LEU   316      14.777  16.855  16.467  1.00  0.00           C  
ATOM   4618 HD11 LEU   316      13.811  17.354  16.541  1.00  0.00           H  
ATOM   4619 HD12 LEU   316      15.184  17.097  17.449  1.00  0.00           H  
ATOM   4620 HD13 LEU   316      15.382  17.307  15.680  1.00  0.00           H  
ATOM   4621  CD2 LEU   316      16.264  15.024  16.231  1.00  0.00           C  
ATOM   4622 HD21 LEU   316      16.347  13.967  15.979  1.00  0.00           H  
ATOM   4623 HD22 LEU   316      16.710  15.508  15.362  1.00  0.00           H  
ATOM   4624 HD23 LEU   316      16.906  15.291  17.070  1.00  0.00           H  
ATOM   4625  C   LEU   316      11.770  14.635  17.097  1.00  0.00           C  
ATOM   4626  O   LEU   316      11.677  15.179  15.974  1.00  0.00           O  
ATOM   4627  N   SER   317      10.958  13.617  17.452  1.00  0.00           N  
ATOM   4628  H   SER   317      11.032  13.273  18.398  1.00  0.00           H  
ATOM   4629  CA  SER   317       9.902  13.085  16.638  1.00  0.00           C  
ATOM   4630  HA  SER   317      10.261  13.022  15.611  1.00  0.00           H  
ATOM   4631  CB  SER   317       9.721  11.632  17.074  1.00  0.00           C  
ATOM   4632  HB2 SER   317      10.641  11.094  16.847  1.00  0.00           H  
ATOM   4633  HB3 SER   317       8.850  11.386  16.466  1.00  0.00           H  
ATOM   4634  OG  SER   317       9.405  11.651  18.477  1.00  0.00           O  
ATOM   4635  HG  SER   317       9.734  10.908  18.987  1.00  0.00           H  
ATOM   4636  C   SER   317       8.618  13.961  16.649  1.00  0.00           C  
ATOM   4637  O   SER   317       7.909  14.156  15.645  1.00  0.00           O  
ATOM   4638  N   GLU   318       8.274  14.572  17.792  1.00  0.00           N  
ATOM   4639  H   GLU   318       8.800  14.309  18.613  1.00  0.00           H  
ATOM   4640  CA  GLU   318       7.158  15.524  17.824  1.00  0.00           C  
ATOM   4641  HA  GLU   318       6.313  15.127  17.263  1.00  0.00           H  
ATOM   4642  CB  GLU   318       6.699  15.838  19.267  1.00  0.00           C  
ATOM   4643  HB2 GLU   318       7.517  16.108  19.935  1.00  0.00           H  
ATOM   4644  HB3 GLU   318       6.138  16.767  19.169  1.00  0.00           H  
ATOM   4645  CG  GLU   318       5.842  14.838  20.039  1.00  0.00           C  
ATOM   4646  HG2 GLU   318       5.006  14.362  19.525  1.00  0.00           H  
ATOM   4647  HG3 GLU   318       5.391  15.488  20.789  1.00  0.00           H  
ATOM   4648  CD  GLU   318       6.526  13.723  20.683  1.00  0.00           C  
ATOM   4649  OE1 GLU   318       5.906  12.582  20.653  1.00  0.00           O  
ATOM   4650  OE2 GLU   318       7.450  13.880  21.451  1.00  0.00           O  
ATOM   4651  C   GLU   318       7.550  16.827  17.129  1.00  0.00           C  
ATOM   4652  O   GLU   318       6.781  17.539  16.502  1.00  0.00           O  
ATOM   4653  N   GLN   319       8.812  17.173  17.292  1.00  0.00           N  
ATOM   4654  H   GLN   319       9.375  16.572  17.877  1.00  0.00           H  
ATOM   4655  CA  GLN   319       9.406  18.267  16.521  1.00  0.00           C  
ATOM   4656  HA  GLN   319       8.901  19.229  16.598  1.00  0.00           H  
ATOM   4657  CB  GLN   319      10.797  18.662  17.139  1.00  0.00           C  
ATOM   4658  HB2 GLN   319      11.310  17.707  17.021  1.00  0.00           H  
ATOM   4659  HB3 GLN   319      11.335  19.424  16.575  1.00  0.00           H  
ATOM   4660  CG  GLN   319      10.650  19.019  18.637  1.00  0.00           C  
ATOM   4661  HG2 GLN   319       9.867  18.376  19.040  1.00  0.00           H  
ATOM   4662  HG3 GLN   319      10.318  20.053  18.732  1.00  0.00           H  
ATOM   4663  CD  GLN   319      11.921  18.890  19.441  1.00  0.00           C  
ATOM   4664  OE1 GLN   319      13.128  18.698  19.068  1.00  0.00           O  
ATOM   4665  NE2 GLN   319      11.791  18.429  20.692  1.00  0.00           N  
ATOM   4666 HE21 GLN   319      10.829  18.366  20.993  1.00  0.00           H  
ATOM   4667 HE22 GLN   319      12.619  18.157  21.202  1.00  0.00           H  
ATOM   4668  C   GLN   319       9.512  17.887  15.074  1.00  0.00           C  
ATOM   4669  O   GLN   319       9.487  18.771  14.215  1.00  0.00           O  
ATOM   4670  N   SER   320       9.707  16.633  14.664  1.00  0.00           N  
ATOM   4671  H   SER   320       9.555  15.871  15.309  1.00  0.00           H  
ATOM   4672  CA  SER   320       9.458  16.183  13.253  1.00  0.00           C  
ATOM   4673  HA  SER   320       9.974  16.850  12.563  1.00  0.00           H  
ATOM   4674  CB  SER   320      10.139  14.802  12.970  1.00  0.00           C  
ATOM   4675  HB2 SER   320       9.616  14.072  13.588  1.00  0.00           H  
ATOM   4676  HB3 SER   320      10.126  14.616  11.896  1.00  0.00           H  
ATOM   4677  OG  SER   320      11.534  14.858  13.341  1.00  0.00           O  
ATOM   4678  HG  SER   320      11.534  15.097  14.271  1.00  0.00           H  
ATOM   4679  C   SER   320       7.959  16.183  13.015  1.00  0.00           C  
ATOM   4680  O   SER   320       7.400  15.156  12.621  1.00  0.00           O  
ATOM   4681  N   GLY   321       7.286  17.287  13.136  1.00  0.00           N  
ATOM   4682  H   GLY   321       7.650  18.187  13.413  1.00  0.00           H  
ATOM   4683  CA  GLY   321       5.869  17.416  12.879  1.00  0.00           C  
ATOM   4684  HA2 GLY   321       5.278  16.705  13.456  1.00  0.00           H  
ATOM   4685  HA3 GLY   321       5.652  18.425  13.229  1.00  0.00           H  
ATOM   4686  C   GLY   321       5.382  17.389  11.424  1.00  0.00           C  
ATOM   4687  O   GLY   321       5.655  18.356  10.753  1.00  0.00           O  
ATOM   4688  N   VAL   322       4.559  16.393  10.996  1.00  0.00           N  
ATOM   4689  H   VAL   322       4.241  15.712  11.671  1.00  0.00           H  
ATOM   4690  CA  VAL   322       3.936  16.417   9.645  1.00  0.00           C  
ATOM   4691  HA  VAL   322       4.502  16.938   8.873  1.00  0.00           H  
ATOM   4692  CB  VAL   322       3.829  15.002   9.108  1.00  0.00           C  
ATOM   4693  HB  VAL   322       3.117  14.479   9.747  1.00  0.00           H  
ATOM   4694  CG1 VAL   322       3.515  15.054   7.600  1.00  0.00           C  
ATOM   4695 HG11 VAL   322       4.378  15.492   7.099  1.00  0.00           H  
ATOM   4696 HG12 VAL   322       2.617  15.642   7.408  1.00  0.00           H  
ATOM   4697 HG13 VAL   322       3.397  14.032   7.241  1.00  0.00           H  
ATOM   4698  CG2 VAL   322       5.125  14.237   9.174  1.00  0.00           C  
ATOM   4699 HG21 VAL   322       5.090  13.251   8.710  1.00  0.00           H  
ATOM   4700 HG22 VAL   322       5.556  14.098  10.166  1.00  0.00           H  
ATOM   4701 HG23 VAL   322       5.825  14.768   8.530  1.00  0.00           H  
ATOM   4702  C   VAL   322       2.534  17.019   9.864  1.00  0.00           C  
ATOM   4703  O   VAL   322       1.741  16.493  10.687  1.00  0.00           O  
ATOM   4704  N   ALA   323       2.248  18.062   9.125  1.00  0.00           N  
ATOM   4705  H   ALA   323       2.967  18.402   8.503  1.00  0.00           H  
ATOM   4706  CA  ALA   323       0.882  18.484   8.792  1.00  0.00           C  
ATOM   4707  HA  ALA   323       0.200  17.997   9.490  1.00  0.00           H  
ATOM   4708  CB  ALA   323       0.864  20.035   9.160  1.00  0.00           C  
ATOM   4709  HB1 ALA   323       1.354  20.594   8.362  1.00  0.00           H  
ATOM   4710  HB2 ALA   323      -0.159  20.403   9.237  1.00  0.00           H  
ATOM   4711  HB3 ALA   323       1.430  20.271  10.062  1.00  0.00           H  
ATOM   4712  C   ALA   323       0.390  18.231   7.418  1.00  0.00           C  
ATOM   4713  O   ALA   323       1.151  17.772   6.509  1.00  0.00           O  
ATOM   4714  N   TRP   324      -0.953  18.332   7.277  1.00  0.00           N  
ATOM   4715  H   TRP   324      -1.503  18.737   8.022  1.00  0.00           H  
ATOM   4716  CA  TRP   324      -1.724  17.844   6.139  1.00  0.00           C  
ATOM   4717  HA  TRP   324      -1.088  17.737   5.260  1.00  0.00           H  
ATOM   4718  CB  TRP   324      -2.324  16.492   6.495  1.00  0.00           C  
ATOM   4719  HB2 TRP   324      -2.726  16.567   7.505  1.00  0.00           H  
ATOM   4720  HB3 TRP   324      -1.550  15.725   6.486  1.00  0.00           H  
ATOM   4721  CG  TRP   324      -3.394  15.895   5.655  1.00  0.00           C  
ATOM   4722  CD1 TRP   324      -3.207  15.292   4.442  1.00  0.00           C  
ATOM   4723  HD1 TRP   324      -2.246  15.111   3.984  1.00  0.00           H  
ATOM   4724  NE1 TRP   324      -4.373  14.821   3.970  1.00  0.00           N  
ATOM   4725  HE1 TRP   324      -4.428  14.443   3.035  1.00  0.00           H  
ATOM   4726  CE2 TRP   324      -5.426  15.072   4.830  1.00  0.00           C  
ATOM   4727  CZ2 TRP   324      -6.761  14.831   4.768  1.00  0.00           C  
ATOM   4728  HZ2 TRP   324      -7.069  14.205   3.944  1.00  0.00           H  
ATOM   4729  CH2 TRP   324      -7.614  15.338   5.728  1.00  0.00           C  
ATOM   4730  HH2 TRP   324      -8.658  15.068   5.800  1.00  0.00           H  
ATOM   4731  CZ3 TRP   324      -7.087  16.128   6.761  1.00  0.00           C  
ATOM   4732  HZ3 TRP   324      -7.784  16.483   7.505  1.00  0.00           H  
ATOM   4733  CE3 TRP   324      -5.662  16.400   6.869  1.00  0.00           C  
ATOM   4734  HE3 TRP   324      -5.294  16.867   7.771  1.00  0.00           H  
ATOM   4735  CD2 TRP   324      -4.843  15.953   5.821  1.00  0.00           C  
ATOM   4736  C   TRP   324      -2.842  18.789   5.632  1.00  0.00           C  
ATOM   4737  O   TRP   324      -3.379  19.570   6.421  1.00  0.00           O  
ATOM   4738  N   VAL   325      -3.124  18.755   4.343  1.00  0.00           N  
ATOM   4739  H   VAL   325      -2.705  18.017   3.796  1.00  0.00           H  
ATOM   4740  CA  VAL   325      -4.094  19.710   3.700  1.00  0.00           C  
ATOM   4741  HA  VAL   325      -4.454  20.458   4.406  1.00  0.00           H  
ATOM   4742  CB  VAL   325      -3.400  20.418   2.572  1.00  0.00           C  
ATOM   4743  HB  VAL   325      -3.291  19.778   1.696  1.00  0.00           H  
ATOM   4744  CG1 VAL   325      -4.258  21.570   2.064  1.00  0.00           C  
ATOM   4745 HG11 VAL   325      -4.530  22.321   2.805  1.00  0.00           H  
ATOM   4746 HG12 VAL   325      -5.170  21.222   1.579  1.00  0.00           H  
ATOM   4747 HG13 VAL   325      -3.755  22.036   1.216  1.00  0.00           H  
ATOM   4748  CG2 VAL   325      -1.977  20.921   2.778  1.00  0.00           C  
ATOM   4749 HG21 VAL   325      -1.555  21.404   1.896  1.00  0.00           H  
ATOM   4750 HG22 VAL   325      -1.335  20.078   3.033  1.00  0.00           H  
ATOM   4751 HG23 VAL   325      -1.927  21.597   3.632  1.00  0.00           H  
ATOM   4752  C   VAL   325      -5.302  18.882   3.232  1.00  0.00           C  
ATOM   4753  O   VAL   325      -5.116  17.968   2.409  1.00  0.00           O  
ATOM   4754  N   PRO   326      -6.439  19.239   3.809  1.00  0.00           N  
ATOM   4755  CD  PRO   326      -6.687  20.244   4.870  1.00  0.00           C  
ATOM   4756  HD2 PRO   326      -6.470  21.266   4.560  1.00  0.00           H  
ATOM   4757  HD3 PRO   326      -6.036  19.934   5.688  1.00  0.00           H  
ATOM   4758  CG  PRO   326      -8.173  20.146   5.272  1.00  0.00           C  
ATOM   4759  HG2 PRO   326      -8.747  21.001   4.913  1.00  0.00           H  
ATOM   4760  HG3 PRO   326      -8.421  20.237   6.329  1.00  0.00           H  
ATOM   4761  CB  PRO   326      -8.689  18.898   4.598  1.00  0.00           C  
ATOM   4762  HB2 PRO   326      -9.706  18.900   4.206  1.00  0.00           H  
ATOM   4763  HB3 PRO   326      -8.603  18.049   5.276  1.00  0.00           H  
ATOM   4764  CA  PRO   326      -7.691  18.664   3.443  1.00  0.00           C  
ATOM   4765  HA  PRO   326      -7.582  17.593   3.271  1.00  0.00           H  
ATOM   4766  C   PRO   326      -8.219  19.293   2.116  1.00  0.00           C  
ATOM   4767  O   PRO   326      -7.972  20.447   1.759  1.00  0.00           O  
ATOM   4768  N   TYR   327      -8.801  18.537   1.238  1.00  0.00           N  
ATOM   4769  H   TYR   327      -8.939  17.581   1.536  1.00  0.00           H  
ATOM   4770  CA  TYR   327      -9.427  18.886  -0.037  1.00  0.00           C  
ATOM   4771  HA  TYR   327      -8.686  19.455  -0.598  1.00  0.00           H  
ATOM   4772  CB  TYR   327      -9.748  17.618  -0.856  1.00  0.00           C  
ATOM   4773  HB2 TYR   327      -8.826  17.052  -0.990  1.00  0.00           H  
ATOM   4774  HB3 TYR   327     -10.439  16.960  -0.329  1.00  0.00           H  
ATOM   4775  CG  TYR   327     -10.319  17.857  -2.302  1.00  0.00           C  
ATOM   4776  CD1 TYR   327     -11.665  18.196  -2.481  1.00  0.00           C  
ATOM   4777  HD1 TYR   327     -12.244  18.300  -1.576  1.00  0.00           H  
ATOM   4778  CE1 TYR   327     -12.294  18.381  -3.672  1.00  0.00           C  
ATOM   4779  HE1 TYR   327     -13.361  18.540  -3.718  1.00  0.00           H  
ATOM   4780  CZ  TYR   327     -11.481  18.068  -4.797  1.00  0.00           C  
ATOM   4781  OH  TYR   327     -12.032  18.204  -6.014  1.00  0.00           O  
ATOM   4782  HH  TYR   327     -12.908  18.583  -5.906  1.00  0.00           H  
ATOM   4783  CE2 TYR   327     -10.156  17.694  -4.692  1.00  0.00           C  
ATOM   4784  HE2 TYR   327      -9.562  17.321  -5.512  1.00  0.00           H  
ATOM   4785  CD2 TYR   327      -9.563  17.583  -3.407  1.00  0.00           C  
ATOM   4786  HD2 TYR   327      -8.561  17.199  -3.289  1.00  0.00           H  
ATOM   4787  C   TYR   327     -10.624  19.856   0.092  1.00  0.00           C  
ATOM   4788  O   TYR   327     -11.341  19.816   1.048  1.00  0.00           O  
ATOM   4789  N   THR   328     -10.830  20.744  -0.892  1.00  0.00           N  
ATOM   4790  H   THR   328     -10.291  20.824  -1.742  1.00  0.00           H  
ATOM   4791  CA  THR   328     -11.854  21.793  -0.821  1.00  0.00           C  
ATOM   4792  HA  THR   328     -12.766  21.343  -0.430  1.00  0.00           H  
ATOM   4793  CB  THR   328     -11.486  22.946   0.213  1.00  0.00           C  
ATOM   4794  HB  THR   328     -11.326  22.538   1.211  1.00  0.00           H  
ATOM   4795  CG2 THR   328     -10.264  23.798  -0.216  1.00  0.00           C  
ATOM   4796 HG21 THR   328     -10.130  24.611   0.497  1.00  0.00           H  
ATOM   4797 HG22 THR   328      -9.428  23.105  -0.309  1.00  0.00           H  
ATOM   4798 HG23 THR   328     -10.455  24.268  -1.180  1.00  0.00           H  
ATOM   4799  OG1 THR   328     -12.598  23.799   0.213  1.00  0.00           O  
ATOM   4800  HG1 THR   328     -13.309  23.227   0.511  1.00  0.00           H  
ATOM   4801  C   THR   328     -11.987  22.319  -2.282  1.00  0.00           C  
ATOM   4802  O   THR   328     -11.053  22.201  -3.081  1.00  0.00           O  
ATOM   4803  N   ASP   329     -13.155  22.908  -2.570  1.00  0.00           N  
ATOM   4804  H   ASP   329     -13.744  22.878  -1.750  1.00  0.00           H  
ATOM   4805  CA  ASP   329     -13.391  23.346  -3.976  1.00  0.00           C  
ATOM   4806  HA  ASP   329     -13.051  22.559  -4.648  1.00  0.00           H  
ATOM   4807  CB  ASP   329     -14.854  23.593  -4.201  1.00  0.00           C  
ATOM   4808  HB2 ASP   329     -15.129  24.151  -3.306  1.00  0.00           H  
ATOM   4809  HB3 ASP   329     -14.973  24.130  -5.142  1.00  0.00           H  
ATOM   4810  CG  ASP   329     -15.723  22.315  -4.361  1.00  0.00           C  
ATOM   4811  OD1 ASP   329     -15.289  21.187  -4.040  1.00  0.00           O  
ATOM   4812  OD2 ASP   329     -16.832  22.454  -4.900  1.00  0.00           O  
ATOM   4813  C   ASP   329     -12.540  24.605  -4.400  1.00  0.00           C  
ATOM   4814  O   ASP   329     -12.001  24.647  -5.527  1.00  0.00           O  
ATOM   4815  N   GLU   330     -12.376  25.621  -3.483  1.00  0.00           N  
ATOM   4816  H   GLU   330     -12.681  25.303  -2.574  1.00  0.00           H  
ATOM   4817  CA  GLU   330     -11.260  26.560  -3.604  1.00  0.00           C  
ATOM   4818  HA  GLU   330     -11.612  27.302  -4.320  1.00  0.00           H  
ATOM   4819  CB  GLU   330     -11.026  27.216  -2.212  1.00  0.00           C  
ATOM   4820  HB2 GLU   330     -10.190  27.916  -2.227  1.00  0.00           H  
ATOM   4821  HB3 GLU   330     -10.844  26.417  -1.494  1.00  0.00           H  
ATOM   4822  CG  GLU   330     -12.238  27.827  -1.574  1.00  0.00           C  
ATOM   4823  HG2 GLU   330     -12.821  26.994  -1.181  1.00  0.00           H  
ATOM   4824  HG3 GLU   330     -11.919  28.426  -0.721  1.00  0.00           H  
ATOM   4825  CD  GLU   330     -13.076  28.649  -2.519  1.00  0.00           C  
ATOM   4826  OE1 GLU   330     -14.313  28.545  -2.444  1.00  0.00           O  
ATOM   4827  OE2 GLU   330     -12.467  29.316  -3.367  1.00  0.00           O  
ATOM   4828  C   GLU   330      -9.879  25.914  -3.977  1.00  0.00           C  
ATOM   4829  O   GLU   330      -9.154  26.493  -4.782  1.00  0.00           O  
ATOM   4830  N   ALA   331      -9.525  24.656  -3.629  1.00  0.00           N  
ATOM   4831  H   ALA   331     -10.196  24.149  -3.070  1.00  0.00           H  
ATOM   4832  CA  ALA   331      -8.206  24.027  -3.782  1.00  0.00           C  
ATOM   4833  HA  ALA   331      -7.880  24.364  -4.766  1.00  0.00           H  
ATOM   4834  CB  ALA   331      -7.226  24.226  -2.580  1.00  0.00           C  
ATOM   4835  HB1 ALA   331      -6.922  25.272  -2.548  1.00  0.00           H  
ATOM   4836  HB2 ALA   331      -7.760  23.988  -1.660  1.00  0.00           H  
ATOM   4837  HB3 ALA   331      -6.316  23.633  -2.665  1.00  0.00           H  
ATOM   4838  C   ALA   331      -8.390  22.501  -3.886  1.00  0.00           C  
ATOM   4839  O   ALA   331      -8.425  21.765  -2.891  1.00  0.00           O  
ATOM   4840  N   PRO   332      -8.518  22.009  -5.096  1.00  0.00           N  
ATOM   4841  CD  PRO   332      -8.565  22.767  -6.360  1.00  0.00           C  
ATOM   4842  HD2 PRO   332      -9.323  23.548  -6.301  1.00  0.00           H  
ATOM   4843  HD3 PRO   332      -7.569  23.129  -6.615  1.00  0.00           H  
ATOM   4844  CG  PRO   332      -8.897  21.806  -7.465  1.00  0.00           C  
ATOM   4845  HG2 PRO   332      -8.013  21.567  -8.057  1.00  0.00           H  
ATOM   4846  HG3 PRO   332      -9.608  22.339  -8.096  1.00  0.00           H  
ATOM   4847  CB  PRO   332      -9.629  20.642  -6.789  1.00  0.00           C  
ATOM   4848  HB2 PRO   332     -10.703  20.818  -6.722  1.00  0.00           H  
ATOM   4849  HB3 PRO   332      -9.596  19.804  -7.484  1.00  0.00           H  
ATOM   4850  CA  PRO   332      -8.806  20.591  -5.417  1.00  0.00           C  
ATOM   4851  HA  PRO   332      -9.529  20.232  -4.684  1.00  0.00           H  
ATOM   4852  C   PRO   332      -7.542  19.698  -5.333  1.00  0.00           C  
ATOM   4853  O   PRO   332      -7.348  18.852  -6.206  1.00  0.00           O  
ATOM   4854  N   PHE   333      -6.808  19.777  -4.251  1.00  0.00           N  
ATOM   4855  H   PHE   333      -7.228  20.258  -3.469  1.00  0.00           H  
ATOM   4856  CA  PHE   333      -5.672  18.910  -4.012  1.00  0.00           C  
ATOM   4857  HA  PHE   333      -5.691  18.104  -4.745  1.00  0.00           H  
ATOM   4858  CB  PHE   333      -4.351  19.603  -4.202  1.00  0.00           C  
ATOM   4859  HB2 PHE   333      -4.225  20.299  -3.373  1.00  0.00           H  
ATOM   4860  HB3 PHE   333      -3.507  18.914  -4.164  1.00  0.00           H  
ATOM   4861  CG  PHE   333      -4.292  20.496  -5.500  1.00  0.00           C  
ATOM   4862  CD1 PHE   333      -4.336  21.897  -5.325  1.00  0.00           C  
ATOM   4863  HD1 PHE   333      -4.255  22.400  -4.373  1.00  0.00           H  
ATOM   4864  CE1 PHE   333      -4.469  22.802  -6.383  1.00  0.00           C  
ATOM   4865  HE1 PHE   333      -4.503  23.851  -6.130  1.00  0.00           H  
ATOM   4866  CZ  PHE   333      -4.572  22.260  -7.653  1.00  0.00           C  
ATOM   4867  HZ  PHE   333      -4.717  22.936  -8.483  1.00  0.00           H  
ATOM   4868  CE2 PHE   333      -4.568  20.856  -7.831  1.00  0.00           C  
ATOM   4869  HE2 PHE   333      -4.651  20.531  -8.858  1.00  0.00           H  
ATOM   4870  CD2 PHE   333      -4.362  19.960  -6.756  1.00  0.00           C  
ATOM   4871  HD2 PHE   333      -4.536  18.900  -6.874  1.00  0.00           H  
ATOM   4872  C   PHE   333      -5.675  18.520  -2.505  1.00  0.00           C  
ATOM   4873  O   PHE   333      -6.156  19.283  -1.690  1.00  0.00           O  
ATOM   4874  N   HID   334      -5.162  17.341  -2.223  1.00  0.00           N  
ATOM   4875  H   HID   334      -4.974  16.719  -2.996  1.00  0.00           H  
ATOM   4876  CA  HID   334      -4.622  17.029  -0.898  1.00  0.00           C  
ATOM   4877  HA  HID   334      -5.189  17.428  -0.057  1.00  0.00           H  
ATOM   4878  CB  HID   334      -4.653  15.530  -0.819  1.00  0.00           C  
ATOM   4879  HB2 HID   334      -4.298  15.151  -1.777  1.00  0.00           H  
ATOM   4880  HB3 HID   334      -4.004  15.255   0.013  1.00  0.00           H  
ATOM   4881  CG  HID   334      -6.044  14.986  -0.569  1.00  0.00           C  
ATOM   4882  ND1 HID   334      -7.052  14.587  -1.449  1.00  0.00           N  
ATOM   4883  HD1 HID   334      -7.072  14.517  -2.457  1.00  0.00           H  
ATOM   4884  CE1 HID   334      -8.092  14.157  -0.778  1.00  0.00           C  
ATOM   4885  HE1 HID   334      -9.014  13.835  -1.240  1.00  0.00           H  
ATOM   4886  NE2 HID   334      -7.957  14.383   0.578  1.00  0.00           N  
ATOM   4887  CD2 HID   334      -6.684  14.970   0.670  1.00  0.00           C  
ATOM   4888  HD2 HID   334      -6.324  15.304   1.632  1.00  0.00           H  
ATOM   4889  C   HID   334      -3.220  17.584  -0.879  1.00  0.00           C  
ATOM   4890  O   HID   334      -2.622  17.833  -1.898  1.00  0.00           O  
ATOM   4891  N   GLY   335      -2.603  17.580   0.292  1.00  0.00           N  
ATOM   4892  H   GLY   335      -3.194  17.307   1.064  1.00  0.00           H  
ATOM   4893  CA  GLY   335      -1.174  17.923   0.501  1.00  0.00           C  
ATOM   4894  HA2 GLY   335      -1.086  19.009   0.516  1.00  0.00           H  
ATOM   4895  HA3 GLY   335      -0.572  17.361  -0.213  1.00  0.00           H  
ATOM   4896  C   GLY   335      -0.565  17.458   1.884  1.00  0.00           C  
ATOM   4897  O   GLY   335      -1.200  16.797   2.687  1.00  0.00           O  
ATOM   4898  N   GLN   336       0.727  17.851   2.042  1.00  0.00           N  
ATOM   4899  H   GLN   336       1.164  18.443   1.351  1.00  0.00           H  
ATOM   4900  CA  GLN   336       1.462  17.675   3.210  1.00  0.00           C  
ATOM   4901  HA  GLN   336       0.854  17.604   4.112  1.00  0.00           H  
ATOM   4902  CB  GLN   336       2.250  16.379   2.950  1.00  0.00           C  
ATOM   4903  HB2 GLN   336       1.633  15.579   2.541  1.00  0.00           H  
ATOM   4904  HB3 GLN   336       2.986  16.568   2.168  1.00  0.00           H  
ATOM   4905  CG  GLN   336       2.886  15.760   4.163  1.00  0.00           C  
ATOM   4906  HG2 GLN   336       2.244  15.707   5.042  1.00  0.00           H  
ATOM   4907  HG3 GLN   336       3.589  16.482   4.580  1.00  0.00           H  
ATOM   4908  CD  GLN   336       3.670  14.459   3.859  1.00  0.00           C  
ATOM   4909  OE1 GLN   336       3.353  13.429   4.436  1.00  0.00           O  
ATOM   4910  NE2 GLN   336       4.587  14.527   2.932  1.00  0.00           N  
ATOM   4911 HE21 GLN   336       4.784  15.367   2.408  1.00  0.00           H  
ATOM   4912 HE22 GLN   336       5.144  13.708   2.734  1.00  0.00           H  
ATOM   4913  C   GLN   336       2.372  18.878   3.453  1.00  0.00           C  
ATOM   4914  O   GLN   336       2.819  19.471   2.520  1.00  0.00           O  
ATOM   4915  N   ILE   337       2.677  19.194   4.690  1.00  0.00           N  
ATOM   4916  H   ILE   337       2.306  18.539   5.362  1.00  0.00           H  
ATOM   4917  CA  ILE   337       3.847  20.053   5.059  1.00  0.00           C  
ATOM   4918  HA  ILE   337       4.531  20.283   4.242  1.00  0.00           H  
ATOM   4919  CB  ILE   337       3.365  21.390   5.714  1.00  0.00           C  
ATOM   4920  HB  ILE   337       2.975  21.135   6.699  1.00  0.00           H  
ATOM   4921  CG2 ILE   337       4.613  22.246   5.866  1.00  0.00           C  
ATOM   4922 HG21 ILE   337       5.175  22.042   6.778  1.00  0.00           H  
ATOM   4923 HG22 ILE   337       4.296  23.289   5.881  1.00  0.00           H  
ATOM   4924 HG23 ILE   337       5.345  21.980   5.103  1.00  0.00           H  
ATOM   4925  CG1 ILE   337       2.239  22.059   4.871  1.00  0.00           C  
ATOM   4926 HG12 ILE   337       2.256  23.137   5.036  1.00  0.00           H  
ATOM   4927 HG13 ILE   337       2.446  21.921   3.810  1.00  0.00           H  
ATOM   4928  CD1 ILE   337       0.737  21.665   5.147  1.00  0.00           C  
ATOM   4929 HD11 ILE   337      -0.035  22.387   4.880  1.00  0.00           H  
ATOM   4930 HD12 ILE   337       0.493  20.674   4.765  1.00  0.00           H  
ATOM   4931 HD13 ILE   337       0.544  21.754   6.216  1.00  0.00           H  
ATOM   4932  C   ILE   337       4.556  19.327   6.147  1.00  0.00           C  
ATOM   4933  O   ILE   337       3.886  18.772   7.038  1.00  0.00           O  
ATOM   4934  N   MET   338       5.889  19.167   6.162  1.00  0.00           N  
ATOM   4935  H   MET   338       6.241  19.556   5.300  1.00  0.00           H  
ATOM   4936  CA  MET   338       6.763  18.400   6.984  1.00  0.00           C  
ATOM   4937  HA  MET   338       6.149  18.006   7.793  1.00  0.00           H
[truncated: 3,757,057 more chars]
