# Supplementary material for: Mechanistic insights into glycoside 3-oxidases involved in C-glycoside metabolism in soil microorganisms
Source: Nat Commun. 2023 Nov 14;14:7289. doi: 10.1038/s41467-023-42000-3 (PMC10646112; doi:10.1038/s41467-023-42000-3)
Supplement: Supplementary file 5 — Supplementary Data 1 [file 41467_2023_42000_MOESM5_ESM.zip › SuppInfo-MD-files/GAMDs/Model_III_GAMD_final_3.pdb]

CRYST1   79.094   95.626   76.820  90.00  90.00  90.00               1
ATOM      1  N   ARG     1      22.058 -12.416 -18.760  1.00  0.00           N  
ATOM      2  H1  ARG     1      22.685 -12.805 -18.070  1.00  0.00           H  
ATOM      3  H2  ARG     1      21.494 -13.088 -19.260  1.00  0.00           H  
ATOM      4  H3  ARG     1      22.541 -11.772 -19.369  1.00  0.00           H  
ATOM      5  CA  ARG     1      21.091 -11.619 -18.003  1.00  0.00           C  
ATOM      6  HA  ARG     1      21.690 -10.949 -17.385  1.00  0.00           H  
ATOM      7  CB  ARG     1      20.145 -10.944 -19.020  1.00  0.00           C  
ATOM      8  HB2 ARG     1      20.787 -10.638 -19.846  1.00  0.00           H  
ATOM      9  HB3 ARG     1      19.459 -11.599 -19.557  1.00  0.00           H  
ATOM     10  CG  ARG     1      19.363  -9.754 -18.534  1.00  0.00           C  
ATOM     11  HG2 ARG     1      18.544 -10.128 -17.919  1.00  0.00           H  
ATOM     12  HG3 ARG     1      18.907  -9.301 -19.414  1.00  0.00           H  
ATOM     13  CD  ARG     1      20.085  -8.716 -17.715  1.00  0.00           C  
ATOM     14  HD2 ARG     1      20.250  -8.984 -16.672  1.00  0.00           H  
ATOM     15  HD3 ARG     1      21.079  -8.585 -18.142  1.00  0.00           H  
ATOM     16  NE  ARG     1      19.336  -7.477 -17.723  1.00  0.00           N  
ATOM     17  HE  ARG     1      18.988  -7.054 -18.572  1.00  0.00           H  
ATOM     18  CZ  ARG     1      18.793  -6.856 -16.670  1.00  0.00           C  
ATOM     19  NH1 ARG     1      18.951  -7.504 -15.484  1.00  0.00           N  
ATOM     20 HH11 ARG     1      19.635  -8.240 -15.380  1.00  0.00           H  
ATOM     21 HH12 ARG     1      18.619  -7.109 -14.616  1.00  0.00           H  
ATOM     22  NH2 ARG     1      18.044  -5.824 -16.747  1.00  0.00           N  
ATOM     23 HH21 ARG     1      17.640  -5.474 -17.604  1.00  0.00           H  
ATOM     24 HH22 ARG     1      17.687  -5.434 -15.887  1.00  0.00           H  
ATOM     25  C   ARG     1      20.316 -12.410 -16.939  1.00  0.00           C  
ATOM     26  O   ARG     1      20.108 -11.907 -15.786  1.00  0.00           O  
ATOM     27  N   TYR     2      19.762 -13.556 -17.291  1.00  0.00           N  
ATOM     28  H   TYR     2      20.012 -13.981 -18.172  1.00  0.00           H  
ATOM     29  CA  TYR     2      18.703 -14.268 -16.530  1.00  0.00           C  
ATOM     30  HA  TYR     2      18.654 -13.902 -15.505  1.00  0.00           H  
ATOM     31  CB  TYR     2      17.268 -14.040 -17.157  1.00  0.00           C  
ATOM     32  HB2 TYR     2      17.305 -14.473 -18.157  1.00  0.00           H  
ATOM     33  HB3 TYR     2      16.568 -14.630 -16.567  1.00  0.00           H  
ATOM     34  CG  TYR     2      16.853 -12.643 -17.216  1.00  0.00           C  
ATOM     35  CD1 TYR     2      16.564 -11.945 -16.041  1.00  0.00           C  
ATOM     36  HD1 TYR     2      16.576 -12.435 -15.079  1.00  0.00           H  
ATOM     37  CE1 TYR     2      16.203 -10.622 -16.121  1.00  0.00           C  
ATOM     38  HE1 TYR     2      15.970 -10.052 -15.234  1.00  0.00           H  
ATOM     39  CZ  TYR     2      15.897 -10.015 -17.355  1.00  0.00           C  
ATOM     40  OH  TYR     2      15.737  -8.686 -17.512  1.00  0.00           O  
ATOM     41  HH  TYR     2      15.708  -8.198 -16.685  1.00  0.00           H  
ATOM     42  CE2 TYR     2      15.968 -10.814 -18.531  1.00  0.00           C  
ATOM     43  HE2 TYR     2      15.759 -10.336 -19.477  1.00  0.00           H  
ATOM     44  CD2 TYR     2      16.532 -12.090 -18.454  1.00  0.00           C  
ATOM     45  HD2 TYR     2      16.647 -12.702 -19.336  1.00  0.00           H  
ATOM     46  C   TYR     2      18.937 -15.711 -16.391  1.00  0.00           C  
ATOM     47  O   TYR     2      19.480 -16.377 -17.285  1.00  0.00           O  
ATOM     48  N   PRO     3      18.360 -16.269 -15.318  1.00  0.00           N  
ATOM     49  CD  PRO     3      17.783 -15.786 -14.060  1.00  0.00           C  
ATOM     50  HD2 PRO     3      18.522 -15.132 -13.597  1.00  0.00           H  
ATOM     51  HD3 PRO     3      16.889 -15.175 -14.187  1.00  0.00           H  
ATOM     52  CG  PRO     3      17.459 -17.002 -13.179  1.00  0.00           C  
ATOM     53  HG2 PRO     3      16.378 -17.100 -13.076  1.00  0.00           H  
ATOM     54  HG3 PRO     3      17.880 -16.725 -12.213  1.00  0.00           H  
ATOM     55  CB  PRO     3      18.177 -18.199 -13.799  1.00  0.00           C  
ATOM     56  HB2 PRO     3      19.224 -18.280 -13.507  1.00  0.00           H  
ATOM     57  HB3 PRO     3      17.581 -19.099 -13.649  1.00  0.00           H  
ATOM     58  CA  PRO     3      18.154 -17.783 -15.285  1.00  0.00           C  
ATOM     59  HA  PRO     3      19.036 -18.246 -15.727  1.00  0.00           H  
ATOM     60  C   PRO     3      16.775 -18.148 -15.944  1.00  0.00           C  
ATOM     61  O   PRO     3      15.862 -17.340 -15.919  1.00  0.00           O  
ATOM     62  N   ALA     4      16.577 -19.456 -16.372  1.00  0.00           N  
ATOM     63  H   ALA     4      17.335 -20.094 -16.172  1.00  0.00           H  
ATOM     64  CA  ALA     4      15.459 -20.106 -17.070  1.00  0.00           C  
ATOM     65  HA  ALA     4      14.845 -19.333 -17.533  1.00  0.00           H  
ATOM     66  CB  ALA     4      16.062 -20.965 -18.211  1.00  0.00           C  
ATOM     67  HB1 ALA     4      16.756 -21.683 -17.774  1.00  0.00           H  
ATOM     68  HB2 ALA     4      16.754 -20.492 -18.907  1.00  0.00           H  
ATOM     69  HB3 ALA     4      15.277 -21.460 -18.782  1.00  0.00           H  
ATOM     70  C   ALA     4      14.477 -20.831 -16.088  1.00  0.00           C  
ATOM     71  O   ALA     4      13.316 -21.074 -16.552  1.00  0.00           O  
ATOM     72  N   ALA     5      14.898 -20.999 -14.839  1.00  0.00           N  
ATOM     73  H   ALA     5      15.874 -20.842 -14.631  1.00  0.00           H  
ATOM     74  CA  ALA     5      14.147 -21.646 -13.855  1.00  0.00           C  
ATOM     75  HA  ALA     5      13.117 -21.361 -14.071  1.00  0.00           H  
ATOM     76  CB  ALA     5      14.387 -23.116 -13.986  1.00  0.00           C  
ATOM     77  HB1 ALA     5      13.995 -23.698 -13.153  1.00  0.00           H  
ATOM     78  HB2 ALA     5      13.798 -23.465 -14.834  1.00  0.00           H  
ATOM     79  HB3 ALA     5      15.421 -23.417 -14.154  1.00  0.00           H  
ATOM     80  C   ALA     5      14.411 -21.267 -12.405  1.00  0.00           C  
ATOM     81  O   ALA     5      15.595 -21.043 -11.979  1.00  0.00           O  
ATOM     82  N   VAL     6      13.343 -21.301 -11.591  1.00  0.00           N  
ATOM     83  H   VAL     6      12.473 -21.548 -12.040  1.00  0.00           H  
ATOM     84  CA  VAL     6      13.252 -20.923 -10.152  1.00  0.00           C  
ATOM     85  HA  VAL     6      14.165 -21.239  -9.646  1.00  0.00           H  
ATOM     86  CB  VAL     6      13.082 -19.415  -9.972  1.00  0.00           C  
ATOM     87  HB  VAL     6      12.899 -19.262  -8.909  1.00  0.00           H  
ATOM     88  CG1 VAL     6      14.275 -18.525 -10.257  1.00  0.00           C  
ATOM     89 HG11 VAL     6      14.521 -18.371 -11.307  1.00  0.00           H  
ATOM     90 HG12 VAL     6      15.190 -18.895  -9.796  1.00  0.00           H  
ATOM     91 HG13 VAL     6      14.120 -17.559  -9.777  1.00  0.00           H  
ATOM     92  CG2 VAL     6      11.957 -18.775 -10.813  1.00  0.00           C  
ATOM     93 HG21 VAL     6      10.999 -19.155 -10.457  1.00  0.00           H  
ATOM     94 HG22 VAL     6      12.038 -17.701 -10.978  1.00  0.00           H  
ATOM     95 HG23 VAL     6      12.154 -19.140 -11.821  1.00  0.00           H  
ATOM     96  C   VAL     6      12.028 -21.615  -9.463  1.00  0.00           C  
ATOM     97  O   VAL     6      11.382 -22.371 -10.158  1.00  0.00           O  
ATOM     98  N   ASP     7      11.931 -21.555  -8.181  1.00  0.00           N  
ATOM     99  H   ASP     7      12.802 -21.302  -7.738  1.00  0.00           H  
ATOM    100  CA  ASP     7      10.738 -21.829  -7.365  1.00  0.00           C  
ATOM    101  HA  ASP     7      10.144 -22.581  -7.883  1.00  0.00           H  
ATOM    102  CB  ASP     7      11.076 -22.363  -6.004  1.00  0.00           C  
ATOM    103  HB2 ASP     7      11.452 -21.633  -5.287  1.00  0.00           H  
ATOM    104  HB3 ASP     7      10.211 -22.736  -5.455  1.00  0.00           H  
ATOM    105  CG  ASP     7      12.142 -23.450  -6.035  1.00  0.00           C  
ATOM    106  OD1 ASP     7      13.120 -23.501  -5.274  1.00  0.00           O  
ATOM    107  OD2 ASP     7      11.869 -24.445  -6.891  1.00  0.00           O  
ATOM    108  C   ASP     7       9.708 -20.707  -7.180  1.00  0.00           C  
ATOM    109  O   ASP     7       8.513 -20.870  -7.454  1.00  0.00           O  
ATOM    110  N   VAL     8      10.201 -19.536  -6.793  1.00  0.00           N  
ATOM    111  H   VAL     8      11.191 -19.455  -6.610  1.00  0.00           H  
ATOM    112  CA  VAL     8       9.337 -18.379  -6.741  1.00  0.00           C  
ATOM    113  HA  VAL     8       8.364 -18.629  -7.164  1.00  0.00           H  
ATOM    114  CB  VAL     8       8.989 -17.989  -5.238  1.00  0.00           C  
ATOM    115  HB  VAL     8       9.929 -17.644  -4.807  1.00  0.00           H  
ATOM    116  CG1 VAL     8       7.963 -16.917  -4.912  1.00  0.00           C  
ATOM    117 HG11 VAL     8       8.193 -16.072  -5.561  1.00  0.00           H  
ATOM    118 HG12 VAL     8       6.969 -17.218  -5.242  1.00  0.00           H  
ATOM    119 HG13 VAL     8       7.892 -16.723  -3.842  1.00  0.00           H  
ATOM    120  CG2 VAL     8       8.703 -19.201  -4.312  1.00  0.00           C  
ATOM    121 HG21 VAL     8       8.748 -18.797  -3.301  1.00  0.00           H  
ATOM    122 HG22 VAL     8       7.769 -19.720  -4.530  1.00  0.00           H  
ATOM    123 HG23 VAL     8       9.550 -19.880  -4.405  1.00  0.00           H  
ATOM    124  C   VAL     8       9.756 -17.192  -7.603  1.00  0.00           C  
ATOM    125  O   VAL     8      10.804 -16.503  -7.316  1.00  0.00           O  
ATOM    126  N   ALA     9       8.959 -16.826  -8.600  1.00  0.00           N  
ATOM    127  H   ALA     9       8.070 -17.294  -8.697  1.00  0.00           H  
ATOM    128  CA  ALA     9       9.083 -15.561  -9.362  1.00  0.00           C  
ATOM    129  HA  ALA     9      10.143 -15.316  -9.309  1.00  0.00           H  
ATOM    130  CB  ALA     9       8.755 -15.778 -10.868  1.00  0.00           C  
ATOM    131  HB1 ALA     9       8.705 -14.810 -11.366  1.00  0.00           H  
ATOM    132  HB2 ALA     9       9.436 -16.383 -11.467  1.00  0.00           H  
ATOM    133  HB3 ALA     9       7.833 -16.345 -11.002  1.00  0.00           H  
ATOM    134  C   ALA     9       8.370 -14.385  -8.701  1.00  0.00           C  
ATOM    135  O   ALA     9       7.181 -14.326  -8.677  1.00  0.00           O  
ATOM    136  N   ILE    10       9.082 -13.389  -8.080  1.00  0.00           N  
ATOM    137  H   ILE    10      10.049 -13.653  -7.956  1.00  0.00           H  
ATOM    138  CA  ILE    10       8.493 -12.165  -7.498  1.00  0.00           C  
ATOM    139  HA  ILE    10       7.464 -12.414  -7.238  1.00  0.00           H  
ATOM    140  CB  ILE    10       9.140 -11.917  -6.133  1.00  0.00           C  
ATOM    141  HB  ILE    10      10.109 -11.457  -6.324  1.00  0.00           H  
ATOM    142  CG2 ILE    10       8.355 -10.832  -5.384  1.00  0.00           C  
ATOM    143 HG21 ILE    10       7.280 -11.014  -5.362  1.00  0.00           H  
ATOM    144 HG22 ILE    10       8.585  -9.890  -5.880  1.00  0.00           H  
ATOM    145 HG23 ILE    10       8.808 -10.648  -4.410  1.00  0.00           H  
ATOM    146  CG1 ILE    10       9.274 -13.193  -5.239  1.00  0.00           C  
ATOM    147 HG12 ILE    10       9.847 -13.963  -5.756  1.00  0.00           H  
ATOM    148 HG13 ILE    10       8.308 -13.668  -5.073  1.00  0.00           H  
ATOM    149  CD1 ILE    10       9.979 -12.910  -3.882  1.00  0.00           C  
ATOM    150 HD11 ILE    10      10.930 -12.396  -4.020  1.00  0.00           H  
ATOM    151 HD12 ILE    10       9.311 -12.431  -3.166  1.00  0.00           H  
ATOM    152 HD13 ILE    10      10.112 -13.856  -3.356  1.00  0.00           H  
ATOM    153  C   ILE    10       8.519 -10.932  -8.409  1.00  0.00           C  
ATOM    154  O   ILE    10       9.561 -10.526  -8.898  1.00  0.00           O  
ATOM    155  N   VAL    11       7.374 -10.223  -8.595  1.00  0.00           N  
ATOM    156  H   VAL    11       6.531 -10.535  -8.134  1.00  0.00           H  
ATOM    157  CA  VAL    11       7.258  -8.948  -9.323  1.00  0.00           C  
ATOM    158  HA  VAL    11       8.226  -8.876  -9.817  1.00  0.00           H  
ATOM    159  CB  VAL    11       6.042  -8.889 -10.374  1.00  0.00           C  
ATOM    160  HB  VAL    11       5.070  -8.741  -9.904  1.00  0.00           H  
ATOM    161  CG1 VAL    11       6.202  -7.690 -11.358  1.00  0.00           C  
ATOM    162 HG11 VAL    11       6.348  -6.793 -10.755  1.00  0.00           H  
ATOM    163 HG12 VAL    11       7.136  -7.749 -11.918  1.00  0.00           H  
ATOM    164 HG13 VAL    11       5.360  -7.459 -12.011  1.00  0.00           H  
ATOM    165  CG2 VAL    11       5.890 -10.229 -11.054  1.00  0.00           C  
ATOM    166 HG21 VAL    11       6.726 -10.326 -11.747  1.00  0.00           H  
ATOM    167 HG22 VAL    11       4.982 -10.227 -11.658  1.00  0.00           H  
ATOM    168 HG23 VAL    11       5.792 -11.020 -10.311  1.00  0.00           H  
ATOM    169  C   VAL    11       7.287  -7.691  -8.386  1.00  0.00           C  
ATOM    170  O   VAL    11       6.311  -7.482  -7.639  1.00  0.00           O  
ATOM    171  N   GLY    12       8.344  -6.881  -8.451  1.00  0.00           N  
ATOM    172  H   GLY    12       9.043  -7.154  -9.127  1.00  0.00           H  
ATOM    173  CA  GLY    12       8.418  -5.517  -7.957  1.00  0.00           C  
ATOM    174  HA2 GLY    12       7.409  -5.256  -7.639  1.00  0.00           H  
ATOM    175  HA3 GLY    12       8.664  -4.893  -8.816  1.00  0.00           H  
ATOM    176  C   GLY    12       9.291  -5.470  -6.680  1.00  0.00           C  
ATOM    177  O   GLY    12       9.658  -6.483  -6.087  1.00  0.00           O  
ATOM    178  N   SER    13       9.677  -4.273  -6.256  1.00  0.00           N  
ATOM    179  H   SER    13       9.431  -3.484  -6.835  1.00  0.00           H  
ATOM    180  CA  SER    13      10.666  -4.156  -5.193  1.00  0.00           C  
ATOM    181  HA  SER    13      10.874  -5.114  -4.716  1.00  0.00           H  
ATOM    182  CB  SER    13      11.933  -3.715  -5.863  1.00  0.00           C  
ATOM    183  HB2 SER    13      12.693  -3.704  -5.082  1.00  0.00           H  
ATOM    184  HB3 SER    13      12.286  -4.496  -6.537  1.00  0.00           H  
ATOM    185  OG  SER    13      12.091  -2.450  -6.432  1.00  0.00           O  
ATOM    186  HG  SER    13      11.553  -2.459  -7.227  1.00  0.00           H  
ATOM    187  C   SER    13      10.268  -3.246  -4.002  1.00  0.00           C  
ATOM    188  O   SER    13      11.143  -2.915  -3.261  1.00  0.00           O  
ATOM    189  N   GLY    14       9.037  -2.886  -3.738  1.00  0.00           N  
ATOM    190  H   GLY    14       8.299  -3.118  -4.387  1.00  0.00           H  
ATOM    191  CA  GLY    14       8.648  -2.270  -2.440  1.00  0.00           C  
ATOM    192  HA2 GLY    14       9.364  -1.510  -2.126  1.00  0.00           H  
ATOM    193  HA3 GLY    14       7.661  -1.834  -2.594  1.00  0.00           H  
ATOM    194  C   GLY    14       8.394  -3.157  -1.266  1.00  0.00           C  
ATOM    195  O   GLY    14       8.688  -4.356  -1.402  1.00  0.00           O  
ATOM    196  N   PRO    15       7.998  -2.695  -0.043  1.00  0.00           N  
ATOM    197  CD  PRO    15       8.080  -1.235   0.181  1.00  0.00           C  
ATOM    198  HD2 PRO    15       7.329  -0.704  -0.403  1.00  0.00           H  
ATOM    199  HD3 PRO    15       9.064  -0.845  -0.078  1.00  0.00           H  
ATOM    200  CG  PRO    15       7.608  -1.000   1.624  1.00  0.00           C  
ATOM    201  HG2 PRO    15       8.462  -0.852   2.286  1.00  0.00           H  
ATOM    202  HG3 PRO    15       6.877  -0.191   1.618  1.00  0.00           H  
ATOM    203  CB  PRO    15       6.959  -2.337   2.089  1.00  0.00           C  
ATOM    204  HB2 PRO    15       5.920  -2.418   1.771  1.00  0.00           H  
ATOM    205  HB3 PRO    15       6.937  -2.597   3.147  1.00  0.00           H  
ATOM    206  CA  PRO    15       7.814  -3.406   1.266  1.00  0.00           C  
ATOM    207  HA  PRO    15       8.771  -3.660   1.721  1.00  0.00           H  
ATOM    208  C   PRO    15       7.035  -4.730   1.109  1.00  0.00           C  
ATOM    209  O   PRO    15       7.397  -5.708   1.763  1.00  0.00           O  
ATOM    210  N   THR    16       6.007  -4.817   0.258  1.00  0.00           N  
ATOM    211  H   THR    16       5.887  -4.003  -0.327  1.00  0.00           H  
ATOM    212  CA  THR    16       5.194  -6.075   0.018  1.00  0.00           C  
ATOM    213  HA  THR    16       4.972  -6.407   1.033  1.00  0.00           H  
ATOM    214  CB  THR    16       3.790  -5.900  -0.439  1.00  0.00           C  
ATOM    215  HB  THR    16       3.338  -6.891  -0.403  1.00  0.00           H  
ATOM    216  CG2 THR    16       2.891  -5.076   0.475  1.00  0.00           C  
ATOM    217 HG21 THR    16       3.047  -5.279   1.534  1.00  0.00           H  
ATOM    218 HG22 THR    16       1.843  -5.363   0.385  1.00  0.00           H  
ATOM    219 HG23 THR    16       3.104  -4.011   0.380  1.00  0.00           H  
ATOM    220  OG1 THR    16       3.794  -5.363  -1.705  1.00  0.00           O  
ATOM    221  HG1 THR    16       3.976  -4.422  -1.765  1.00  0.00           H  
ATOM    222  C   THR    16       5.995  -7.137  -0.680  1.00  0.00           C  
ATOM    223  O   THR    16       6.107  -8.281  -0.173  1.00  0.00           O  
ATOM    224  N   ALA    17       6.714  -6.918  -1.797  1.00  0.00           N  
ATOM    225  H   ALA    17       6.570  -6.102  -2.374  1.00  0.00           H  
ATOM    226  CA  ALA    17       7.602  -7.934  -2.404  1.00  0.00           C  
ATOM    227  HA  ALA    17       7.127  -8.912  -2.486  1.00  0.00           H  
ATOM    228  CB  ALA    17       7.961  -7.552  -3.853  1.00  0.00           C  
ATOM    229  HB1 ALA    17       8.472  -6.591  -3.914  1.00  0.00           H  
ATOM    230  HB2 ALA    17       8.548  -8.374  -4.263  1.00  0.00           H  
ATOM    231  HB3 ALA    17       7.037  -7.515  -4.430  1.00  0.00           H  
ATOM    232  C   ALA    17       8.864  -8.165  -1.485  1.00  0.00           C  
ATOM    233  O   ALA    17       9.235  -9.297  -1.276  1.00  0.00           O  
ATOM    234  N   SER    18       9.297  -7.132  -0.846  1.00  0.00           N  
ATOM    235  H   SER    18       9.008  -6.199  -1.106  1.00  0.00           H  
ATOM    236  CA  SER    18      10.446  -7.302   0.083  1.00  0.00           C  
ATOM    237  HA  SER    18      11.274  -7.668  -0.524  1.00  0.00           H  
ATOM    238  CB  SER    18      10.792  -5.937   0.696  1.00  0.00           C  
ATOM    239  HB2 SER    18      10.089  -5.557   1.438  1.00  0.00           H  
ATOM    240  HB3 SER    18      11.782  -6.151   1.100  1.00  0.00           H  
ATOM    241  OG  SER    18      10.939  -4.980  -0.296  1.00  0.00           O  
ATOM    242  HG  SER    18      10.092  -4.809  -0.714  1.00  0.00           H  
ATOM    243  C   SER    18      10.234  -8.219   1.298  1.00  0.00           C  
ATOM    244  O   SER    18      11.228  -8.857   1.813  1.00  0.00           O  
ATOM    245  N   ALA    19       8.970  -8.320   1.693  1.00  0.00           N  
ATOM    246  H   ALA    19       8.306  -7.640   1.353  1.00  0.00           H  
ATOM    247  CA  ALA    19       8.482  -9.147   2.804  1.00  0.00           C  
ATOM    248  HA  ALA    19       9.213  -9.117   3.611  1.00  0.00           H  
ATOM    249  CB  ALA    19       7.157  -8.554   3.291  1.00  0.00           C  
ATOM    250  HB1 ALA    19       6.759  -9.199   4.075  1.00  0.00           H  
ATOM    251  HB2 ALA    19       6.394  -8.461   2.518  1.00  0.00           H  
ATOM    252  HB3 ALA    19       7.240  -7.566   3.745  1.00  0.00           H  
ATOM    253  C   ALA    19       8.307 -10.598   2.401  1.00  0.00           C  
ATOM    254  O   ALA    19       8.625 -11.500   3.241  1.00  0.00           O  
ATOM    255  N   TYR    20       7.983 -10.943   1.138  1.00  0.00           N  
ATOM    256  H   TYR    20       7.697 -10.222   0.492  1.00  0.00           H  
ATOM    257  CA  TYR    20       8.189 -12.336   0.607  1.00  0.00           C  
ATOM    258  HA  TYR    20       7.710 -13.057   1.268  1.00  0.00           H  
ATOM    259  CB  TYR    20       7.464 -12.417  -0.709  1.00  0.00           C  
ATOM    260  HB2 TYR    20       7.859 -13.246  -1.298  1.00  0.00           H  
ATOM    261  HB3 TYR    20       7.517 -11.524  -1.331  1.00  0.00           H  
ATOM    262  CG  TYR    20       5.952 -12.703  -0.492  1.00  0.00           C  
ATOM    263  CD1 TYR    20       4.991 -11.644  -0.508  1.00  0.00           C  
ATOM    264  HD1 TYR    20       5.398 -10.644  -0.504  1.00  0.00           H  
ATOM    265  CE1 TYR    20       3.644 -11.812  -0.685  1.00  0.00           C  
ATOM    266  HE1 TYR    20       2.889 -11.040  -0.647  1.00  0.00           H  
ATOM    267  CZ  TYR    20       3.164 -13.106  -0.780  1.00  0.00           C  
ATOM    268  OH  TYR    20       1.841 -13.301  -0.926  1.00  0.00           O  
ATOM    269  HH  TYR    20       1.258 -12.576  -0.689  1.00  0.00           H  
ATOM    270  CE2 TYR    20       4.020 -14.194  -0.926  1.00  0.00           C  
ATOM    271  HE2 TYR    20       3.553 -15.155  -1.086  1.00  0.00           H  
ATOM    272  CD2 TYR    20       5.446 -13.965  -0.765  1.00  0.00           C  
ATOM    273  HD2 TYR    20       6.144 -14.764  -0.969  1.00  0.00           H  
ATOM    274  C   TYR    20       9.553 -12.785   0.495  1.00  0.00           C  
ATOM    275  O   TYR    20       9.873 -13.911   0.887  1.00  0.00           O  
ATOM    276  N   ALA    21      10.475 -11.923  -0.050  1.00  0.00           N  
ATOM    277  H   ALA    21      10.196 -10.970  -0.233  1.00  0.00           H  
ATOM    278  CA  ALA    21      11.939 -12.189  -0.076  1.00  0.00           C  
ATOM    279  HA  ALA    21      12.194 -13.095  -0.625  1.00  0.00           H  
ATOM    280  CB  ALA    21      12.602 -11.052  -0.832  1.00  0.00           C  
ATOM    281  HB1 ALA    21      12.201 -10.095  -0.497  1.00  0.00           H  
ATOM    282  HB2 ALA    21      13.626 -10.940  -0.475  1.00  0.00           H  
ATOM    283  HB3 ALA    21      12.623 -11.184  -1.914  1.00  0.00           H  
ATOM    284  C   ALA    21      12.548 -12.389   1.322  1.00  0.00           C  
ATOM    285  O   ALA    21      13.327 -13.331   1.535  1.00  0.00           O  
ATOM    286  N   ARG    22      12.213 -11.521   2.305  1.00  0.00           N  
ATOM    287  H   ARG    22      11.630 -10.736   2.050  1.00  0.00           H  
ATOM    288  CA  ARG    22      12.527 -11.698   3.739  1.00  0.00           C  
ATOM    289  HA  ARG    22      13.612 -11.732   3.838  1.00  0.00           H  
ATOM    290  CB  ARG    22      11.970 -10.474   4.449  1.00  0.00           C  
ATOM    291  HB2 ARG    22      10.882 -10.424   4.429  1.00  0.00           H  
ATOM    292  HB3 ARG    22      12.300  -9.554   3.965  1.00  0.00           H  
ATOM    293  CG  ARG    22      12.365 -10.366   5.876  1.00  0.00           C  
ATOM    294  HG2 ARG    22      11.986  -9.421   6.265  1.00  0.00           H  
ATOM    295  HG3 ARG    22      11.813 -11.162   6.377  1.00  0.00           H  
ATOM    296  CD  ARG    22      13.891 -10.429   6.257  1.00  0.00           C  
ATOM    297  HD2 ARG    22      14.371 -11.345   5.914  1.00  0.00           H  
ATOM    298  HD3 ARG    22      14.428  -9.573   5.847  1.00  0.00           H  
ATOM    299  NE  ARG    22      13.955 -10.352   7.749  1.00  0.00           N  
ATOM    300  HE  ARG    22      13.956 -11.201   8.297  1.00  0.00           H  
ATOM    301  CZ  ARG    22      14.324  -9.290   8.527  1.00  0.00           C  
ATOM    302  NH1 ARG    22      14.388  -8.035   8.134  1.00  0.00           N  
ATOM    303 HH11 ARG    22      14.280  -7.760   7.168  1.00  0.00           H  
ATOM    304 HH12 ARG    22      14.530  -7.344   8.857  1.00  0.00           H  
ATOM    305  NH2 ARG    22      14.376  -9.483   9.818  1.00  0.00           N  
ATOM    306 HH21 ARG    22      14.186 -10.407  10.181  1.00  0.00           H  
ATOM    307 HH22 ARG    22      14.515  -8.685  10.421  1.00  0.00           H  
ATOM    308  C   ARG    22      12.103 -13.055   4.395  1.00  0.00           C  
ATOM    309  O   ARG    22      12.903 -13.776   4.993  1.00  0.00           O  
ATOM    310  N   ILE    23      10.818 -13.303   4.300  1.00  0.00           N  
ATOM    311  H   ILE    23      10.303 -12.581   3.817  1.00  0.00           H  
ATOM    312  CA  ILE    23      10.263 -14.443   4.979  1.00  0.00           C  
ATOM    313  HA  ILE    23      10.683 -14.393   5.983  1.00  0.00           H  
ATOM    314  CB  ILE    23       8.834 -14.318   5.066  1.00  0.00           C  
ATOM    315  HB  ILE    23       8.634 -14.094   4.018  1.00  0.00           H  
ATOM    316  CG2 ILE    23       8.004 -15.571   5.339  1.00  0.00           C  
ATOM    317 HG21 ILE    23       7.967 -16.304   4.533  1.00  0.00           H  
ATOM    318 HG22 ILE    23       7.062 -15.178   5.722  1.00  0.00           H  
ATOM    319 HG23 ILE    23       8.492 -16.008   6.210  1.00  0.00           H  
ATOM    320  CG1 ILE    23       8.503 -13.060   6.017  1.00  0.00           C  
ATOM    321 HG12 ILE    23       7.435 -12.908   5.861  1.00  0.00           H  
ATOM    322 HG13 ILE    23       8.948 -12.168   5.575  1.00  0.00           H  
ATOM    323  CD1 ILE    23       8.735 -13.094   7.518  1.00  0.00           C  
ATOM    324 HD11 ILE    23       8.009 -13.727   8.028  1.00  0.00           H  
ATOM    325 HD12 ILE    23       9.742 -13.485   7.660  1.00  0.00           H  
ATOM    326 HD13 ILE    23       8.785 -12.125   8.014  1.00  0.00           H  
ATOM    327  C   ILE    23      10.718 -15.763   4.389  1.00  0.00           C  
ATOM    328  O   ILE    23      11.018 -16.668   5.194  1.00  0.00           O  
ATOM    329  N   LEU    24      10.742 -15.923   3.069  1.00  0.00           N  
ATOM    330  H   LEU    24      10.419 -15.132   2.532  1.00  0.00           H  
ATOM    331  CA  LEU    24      11.451 -16.989   2.402  1.00  0.00           C  
ATOM    332  HA  LEU    24      11.031 -17.971   2.621  1.00  0.00           H  
ATOM    333  CB  LEU    24      11.307 -16.659   0.870  1.00  0.00           C  
ATOM    334  HB2 LEU    24      11.760 -15.691   0.655  1.00  0.00           H  
ATOM    335  HB3 LEU    24      11.876 -17.373   0.276  1.00  0.00           H  
ATOM    336  CG  LEU    24       9.873 -16.875   0.360  1.00  0.00           C  
ATOM    337  HG  LEU    24       9.167 -16.409   1.047  1.00  0.00           H  
ATOM    338  CD1 LEU    24       9.626 -16.358  -1.065  1.00  0.00           C  
ATOM    339 HD11 LEU    24      10.173 -17.029  -1.727  1.00  0.00           H  
ATOM    340 HD12 LEU    24      10.019 -15.342  -1.103  1.00  0.00           H  
ATOM    341 HD13 LEU    24       8.574 -16.363  -1.352  1.00  0.00           H  
ATOM    342  CD2 LEU    24       9.368 -18.287   0.379  1.00  0.00           C  
ATOM    343 HD21 LEU    24       9.080 -18.491   1.410  1.00  0.00           H  
ATOM    344 HD22 LEU    24      10.028 -19.063  -0.007  1.00  0.00           H  
ATOM    345 HD23 LEU    24       8.439 -18.470  -0.161  1.00  0.00           H  
ATOM    346  C   LEU    24      12.868 -17.186   2.826  1.00  0.00           C  
ATOM    347  O   LEU    24      13.345 -18.283   2.823  1.00  0.00           O  
ATOM    348  N   SER    25      13.664 -16.061   3.015  1.00  0.00           N  
ATOM    349  H   SER    25      13.341 -15.154   2.710  1.00  0.00           H  
ATOM    350  CA  SER    25      15.088 -16.082   3.492  1.00  0.00           C  
ATOM    351  HA  SER    25      15.516 -16.802   2.794  1.00  0.00           H  
ATOM    352  CB  SER    25      15.775 -14.758   3.240  1.00  0.00           C  
ATOM    353  HB2 SER    25      16.781 -14.777   3.660  1.00  0.00           H  
ATOM    354  HB3 SER    25      15.091 -14.037   3.687  1.00  0.00           H  
ATOM    355  OG  SER    25      15.759 -14.623   1.845  1.00  0.00           O  
ATOM    356  HG  SER    25      14.878 -14.387   1.548  1.00  0.00           H  
ATOM    357  C   SER    25      15.158 -16.668   4.907  1.00  0.00           C  
ATOM    358  O   SER    25      16.173 -17.309   5.150  1.00  0.00           O  
ATOM    359  N   GLU    26      14.323 -16.405   5.883  1.00  0.00           N  
ATOM    360  H   GLU    26      13.596 -15.749   5.637  1.00  0.00           H  
ATOM    361  CA  GLU    26      14.483 -16.729   7.262  1.00  0.00           C  
ATOM    362  HA  GLU    26      15.424 -17.279   7.248  1.00  0.00           H  
ATOM    363  CB  GLU    26      14.767 -15.441   8.002  1.00  0.00           C  
ATOM    364  HB2 GLU    26      15.370 -15.736   8.862  1.00  0.00           H  
ATOM    365  HB3 GLU    26      15.413 -14.677   7.569  1.00  0.00           H  
ATOM    366  CG  GLU    26      13.517 -14.745   8.651  1.00  0.00           C  
ATOM    367  HG2 GLU    26      12.906 -14.369   7.831  1.00  0.00           H  
ATOM    368  HG3 GLU    26      12.964 -15.434   9.289  1.00  0.00           H  
ATOM    369  CD  GLU    26      13.964 -13.529   9.444  1.00  0.00           C  
ATOM    370  OE1 GLU    26      13.353 -12.420   9.361  1.00  0.00           O  
ATOM    371  OE2 GLU    26      15.052 -13.580  10.112  1.00  0.00           O  
ATOM    372  C   GLU    26      13.499 -17.695   7.898  1.00  0.00           C  
ATOM    373  O   GLU    26      13.832 -18.395   8.831  1.00  0.00           O  
ATOM    374  N   GLU    27      12.274 -17.924   7.390  1.00  0.00           N  
ATOM    375  H   GLU    27      12.062 -17.448   6.524  1.00  0.00           H  
ATOM    376  CA  GLU    27      11.262 -18.732   8.088  1.00  0.00           C  
ATOM    377  HA  GLU    27      11.556 -18.840   9.132  1.00  0.00           H  
ATOM    378  CB  GLU    27       9.951 -18.020   8.172  1.00  0.00           C  
ATOM    379  HB2 GLU    27       9.671 -17.786   7.144  1.00  0.00           H  
ATOM    380  HB3 GLU    27       9.140 -18.648   8.541  1.00  0.00           H  
ATOM    381  CG  GLU    27      10.055 -16.732   9.022  1.00  0.00           C  
ATOM    382  HG2 GLU    27      10.784 -16.877   9.819  1.00  0.00           H  
ATOM    383  HG3 GLU    27      10.393 -15.909   8.393  1.00  0.00           H  
ATOM    384  CD  GLU    27       8.778 -16.153   9.685  1.00  0.00           C  
ATOM    385  OE1 GLU    27       8.882 -15.018  10.242  1.00  0.00           O  
ATOM    386  OE2 GLU    27       7.849 -16.915   9.905  1.00  0.00           O  
ATOM    387  C   GLU    27      10.984 -20.055   7.313  1.00  0.00           C  
ATOM    388  O   GLU    27      10.612 -21.112   7.913  1.00  0.00           O  
ATOM    389  N   ALA    28      11.057 -20.062   5.948  1.00  0.00           N  
ATOM    390  H   ALA    28      10.994 -19.190   5.441  1.00  0.00           H  
ATOM    391  CA  ALA    28      11.024 -21.150   5.022  1.00  0.00           C  
ATOM    392  HA  ALA    28      10.239 -21.786   5.433  1.00  0.00           H  
ATOM    393  CB  ALA    28      10.453 -20.657   3.632  1.00  0.00           C  
ATOM    394  HB1 ALA    28      11.313 -20.230   3.117  1.00  0.00           H  
ATOM    395  HB2 ALA    28      10.139 -21.529   3.059  1.00  0.00           H  
ATOM    396  HB3 ALA    28       9.654 -19.929   3.773  1.00  0.00           H  
ATOM    397  C   ALA    28      12.418 -21.911   4.952  1.00  0.00           C  
ATOM    398  O   ALA    28      13.464 -21.262   5.073  1.00  0.00           O  
ATOM    399  N   PRO    29      12.440 -23.258   4.727  1.00  0.00           N  
ATOM    400  CD  PRO    29      11.323 -24.174   4.653  1.00  0.00           C  
ATOM    401  HD2 PRO    29      10.728 -24.254   5.563  1.00  0.00           H  
ATOM    402  HD3 PRO    29      10.749 -23.802   3.805  1.00  0.00           H  
ATOM    403  CG  PRO    29      11.800 -25.537   4.110  1.00  0.00           C  
ATOM    404  HG2 PRO    29      11.699 -25.626   3.029  1.00  0.00           H  
ATOM    405  HG3 PRO    29      11.344 -26.325   4.709  1.00  0.00           H  
ATOM    406  CB  PRO    29      13.291 -25.372   4.361  1.00  0.00           C  
ATOM    407  HB2 PRO    29      13.892 -25.995   3.699  1.00  0.00           H  
ATOM    408  HB3 PRO    29      13.528 -25.644   5.390  1.00  0.00           H  
ATOM    409  CA  PRO    29      13.620 -23.906   4.173  1.00  0.00           C  
ATOM    410  HA  PRO    29      14.559 -23.675   4.677  1.00  0.00           H  
ATOM    411  C   PRO    29      14.002 -23.495   2.711  1.00  0.00           C  
ATOM    412  O   PRO    29      13.298 -22.796   2.009  1.00  0.00           O  
ATOM    413  N   GLY    30      15.244 -23.753   2.308  1.00  0.00           N  
ATOM    414  H   GLY    30      15.861 -24.251   2.933  1.00  0.00           H  
ATOM    415  CA  GLY    30      15.843 -23.154   1.102  1.00  0.00           C  
ATOM    416  HA2 GLY    30      15.778 -22.070   1.195  1.00  0.00           H  
ATOM    417  HA3 GLY    30      16.843 -23.576   0.999  1.00  0.00           H  
ATOM    418  C   GLY    30      15.268 -23.510  -0.280  1.00  0.00           C  
ATOM    419  O   GLY    30      15.237 -24.676  -0.758  1.00  0.00           O  
ATOM    420  N   ALA    31      14.774 -22.425  -0.944  1.00  0.00           N  
ATOM    421  H   ALA    31      14.801 -21.513  -0.510  1.00  0.00           H  
ATOM    422  CA  ALA    31      14.450 -22.379  -2.370  1.00  0.00           C  
ATOM    423  HA  ALA    31      14.783 -23.293  -2.863  1.00  0.00           H  
ATOM    424  CB  ALA    31      12.896 -22.290  -2.410  1.00  0.00           C  
ATOM    425  HB1 ALA    31      12.614 -21.799  -3.341  1.00  0.00           H  
ATOM    426  HB2 ALA    31      12.364 -23.241  -2.393  1.00  0.00           H  
ATOM    427  HB3 ALA    31      12.477 -21.736  -1.570  1.00  0.00           H  
ATOM    428  C   ALA    31      15.021 -21.213  -3.162  1.00  0.00           C  
ATOM    429  O   ALA    31      15.334 -20.150  -2.598  1.00  0.00           O  
ATOM    430  N   THR    32      15.032 -21.343  -4.487  1.00  0.00           N  
ATOM    431  H   THR    32      14.472 -22.049  -4.944  1.00  0.00           H  
ATOM    432  CA  THR    32      15.591 -20.314  -5.372  1.00  0.00           C  
ATOM    433  HA  THR    32      16.359 -19.804  -4.791  1.00  0.00           H  
ATOM    434  CB  THR    32      16.395 -20.934  -6.546  1.00  0.00           C  
ATOM    435  HB  THR    32      15.688 -21.491  -7.161  1.00  0.00           H  
ATOM    436  CG2 THR    32      17.184 -19.844  -7.349  1.00  0.00           C  
ATOM    437 HG21 THR    32      16.585 -18.983  -7.647  1.00  0.00           H  
ATOM    438 HG22 THR    32      17.464 -20.316  -8.291  1.00  0.00           H  
ATOM    439 HG23 THR    32      18.125 -19.602  -6.855  1.00  0.00           H  
ATOM    440  OG1 THR    32      17.358 -21.783  -5.995  1.00  0.00           O  
ATOM    441  HG1 THR    32      16.865 -22.560  -5.722  1.00  0.00           H  
ATOM    442  C   THR    32      14.590 -19.288  -5.826  1.00  0.00           C  
ATOM    443  O   THR    32      13.683 -19.592  -6.598  1.00  0.00           O  
ATOM    444  N   ILE    33      14.808 -18.078  -5.339  1.00  0.00           N  
ATOM    445  H   ILE    33      15.538 -17.990  -4.647  1.00  0.00           H  
ATOM    446  CA  ILE    33      13.765 -17.005  -5.280  1.00  0.00           C  
ATOM    447  HA  ILE    33      12.969 -17.446  -5.881  1.00  0.00           H  
ATOM    448  CB  ILE    33      13.181 -16.748  -3.844  1.00  0.00           C  
ATOM    449  HB  ILE    33      12.305 -16.129  -4.037  1.00  0.00           H  
ATOM    450  CG2 ILE    33      12.651 -18.069  -3.113  1.00  0.00           C  
ATOM    451 HG21 ILE    33      11.905 -18.634  -3.672  1.00  0.00           H  
ATOM    452 HG22 ILE    33      13.545 -18.668  -2.940  1.00  0.00           H  
ATOM    453 HG23 ILE    33      12.303 -17.836  -2.107  1.00  0.00           H  
ATOM    454  CG1 ILE    33      14.149 -15.982  -2.947  1.00  0.00           C  
ATOM    455 HG12 ILE    33      14.552 -16.651  -2.187  1.00  0.00           H  
ATOM    456 HG13 ILE    33      15.070 -15.581  -3.369  1.00  0.00           H  
ATOM    457  CD1 ILE    33      13.430 -14.782  -2.332  1.00  0.00           C  
ATOM    458 HD11 ILE    33      12.571 -15.145  -1.767  1.00  0.00           H  
ATOM    459 HD12 ILE    33      14.052 -14.225  -1.632  1.00  0.00           H  
ATOM    460 HD13 ILE    33      13.071 -14.160  -3.151  1.00  0.00           H  
ATOM    461  C   ILE    33      14.350 -15.695  -5.985  1.00  0.00           C  
ATOM    462  O   ILE    33      15.554 -15.305  -5.844  1.00  0.00           O  
ATOM    463  N   ALA    34      13.510 -15.086  -6.826  1.00  0.00           N  
ATOM    464  H   ALA    34      12.652 -15.575  -7.036  1.00  0.00           H  
ATOM    465  CA  ALA    34      13.999 -13.985  -7.638  1.00  0.00           C  
ATOM    466  HA  ALA    34      14.948 -13.603  -7.262  1.00  0.00           H  
ATOM    467  CB  ALA    34      14.245 -14.557  -9.061  1.00  0.00           C  
ATOM    468  HB1 ALA    34      15.288 -14.825  -9.227  1.00  0.00           H  
ATOM    469  HB2 ALA    34      13.510 -15.329  -9.287  1.00  0.00           H  
ATOM    470  HB3 ALA    34      14.048 -13.752  -9.769  1.00  0.00           H  
ATOM    471  C   ALA    34      12.983 -12.868  -7.607  1.00  0.00           C  
ATOM    472  O   ALA    34      11.814 -13.108  -7.857  1.00  0.00           O  
ATOM    473  N   MET    35      13.476 -11.612  -7.401  1.00  0.00           N  
ATOM    474  H   MET    35      14.481 -11.617  -7.303  1.00  0.00           H  
ATOM    475  CA  MET    35      12.832 -10.249  -7.436  1.00  0.00           C  
ATOM    476  HA  MET    35      11.771 -10.390  -7.232  1.00  0.00           H  
ATOM    477  CB  MET    35      13.467  -9.420  -6.379  1.00  0.00           C  
ATOM    478  HB2 MET    35      13.651  -9.926  -5.432  1.00  0.00           H  
ATOM    479  HB3 MET    35      14.398  -9.023  -6.783  1.00  0.00           H  
ATOM    480  CG  MET    35      12.502  -8.201  -6.114  1.00  0.00           C  
ATOM    481  HG2 MET    35      11.523  -8.596  -5.843  1.00  0.00           H  
ATOM    482  HG3 MET    35      12.462  -7.640  -7.048  1.00  0.00           H  
ATOM    483  SD  MET    35      13.131  -7.093  -4.808  1.00  0.00           S  
ATOM    484  CE  MET    35      12.027  -7.565  -3.467  1.00  0.00           C  
ATOM    485  HE1 MET    35      10.997  -7.495  -3.816  1.00  0.00           H  
ATOM    486  HE2 MET    35      12.151  -6.867  -2.639  1.00  0.00           H  
ATOM    487  HE3 MET    35      12.214  -8.604  -3.197  1.00  0.00           H  
ATOM    488  C   MET    35      13.101  -9.598  -8.841  1.00  0.00           C  
ATOM    489  O   MET    35      14.244  -9.245  -9.083  1.00  0.00           O  
ATOM    490  N   PHE    36      12.114  -9.342  -9.694  1.00  0.00           N  
ATOM    491  H   PHE    36      11.186  -9.590  -9.380  1.00  0.00           H  
ATOM    492  CA  PHE    36      12.228  -8.532 -10.871  1.00  0.00           C  
ATOM    493  HA  PHE    36      13.249  -8.310 -11.181  1.00  0.00           H  
ATOM    494  CB  PHE    36      11.404  -9.125 -12.114  1.00  0.00           C  
ATOM    495  HB2 PHE    36      11.775  -8.611 -13.001  1.00  0.00           H  
ATOM    496  HB3 PHE    36      10.356  -9.099 -11.818  1.00  0.00           H  
ATOM    497  CG  PHE    36      11.790 -10.587 -12.309  1.00  0.00           C  
ATOM    498  CD1 PHE    36      12.956 -10.865 -13.110  1.00  0.00           C  
ATOM    499  HD1 PHE    36      13.590 -10.059 -13.449  1.00  0.00           H  
ATOM    500  CE1 PHE    36      13.440 -12.156 -13.132  1.00  0.00           C  
ATOM    501  HE1 PHE    36      14.354 -12.285 -13.694  1.00  0.00           H  
ATOM    502  CZ  PHE    36      12.727 -13.221 -12.643  1.00  0.00           C  
ATOM    503  HZ  PHE    36      13.172 -14.205 -12.674  1.00  0.00           H  
ATOM    504  CE2 PHE    36      11.436 -12.995 -12.069  1.00  0.00           C  
ATOM    505  HE2 PHE    36      10.831 -13.807 -11.695  1.00  0.00           H  
ATOM    506  CD2 PHE    36      11.031 -11.662 -11.821  1.00  0.00           C  
ATOM    507  HD2 PHE    36      10.245 -11.441 -11.115  1.00  0.00           H  
ATOM    508  C   PHE    36      11.716  -7.161 -10.632  1.00  0.00           C  
ATOM    509  O   PHE    36      10.687  -7.003  -9.988  1.00  0.00           O  
ATOM    510  N   GLU    37      12.390  -6.098 -11.027  1.00  0.00           N  
ATOM    511  H   GLU    37      13.225  -6.184 -11.589  1.00  0.00           H  
ATOM    512  CA  GLU    37      11.851  -4.709 -10.878  1.00  0.00           C  
ATOM    513  HA  GLU    37      10.785  -4.782 -10.660  1.00  0.00           H  
ATOM    514  CB  GLU    37      12.534  -4.018  -9.673  1.00  0.00           C  
ATOM    515  HB2 GLU    37      13.595  -4.257  -9.753  1.00  0.00           H  
ATOM    516  HB3 GLU    37      12.157  -4.527  -8.786  1.00  0.00           H  
ATOM    517  CG  GLU    37      12.421  -2.544  -9.541  1.00  0.00           C  
ATOM    518  HG2 GLU    37      13.022  -2.248  -8.682  1.00  0.00           H  
ATOM    519  HG3 GLU    37      12.991  -2.121 -10.369  1.00  0.00           H  
ATOM    520  CD  GLU    37      11.080  -1.840  -9.481  1.00  0.00           C  
ATOM    521  OE1 GLU    37      10.397  -2.196  -8.509  1.00  0.00           O  
ATOM    522  OE2 GLU    37      10.631  -1.148 -10.427  1.00  0.00           O  
ATOM    523  C   GLU    37      12.119  -3.944 -12.181  1.00  0.00           C  
ATOM    524  O   GLU    37      13.243  -3.790 -12.625  1.00  0.00           O  
ATOM    525  N   VAL    38      11.050  -3.287 -12.661  1.00  0.00           N  
ATOM    526  H   VAL    38      10.135  -3.534 -12.314  1.00  0.00           H  
ATOM    527  CA  VAL    38      11.161  -2.401 -13.871  1.00  0.00           C  
ATOM    528  HA  VAL    38      11.526  -2.977 -14.721  1.00  0.00           H  
ATOM    529  CB  VAL    38       9.660  -2.024 -14.226  1.00  0.00           C  
ATOM    530  HB  VAL    38       9.042  -2.908 -14.072  1.00  0.00           H  
ATOM    531  CG1 VAL    38       9.100  -0.865 -13.319  1.00  0.00           C  
ATOM    532 HG11 VAL    38       8.074  -0.599 -13.574  1.00  0.00           H  
ATOM    533 HG12 VAL    38       9.219  -1.070 -12.255  1.00  0.00           H  
ATOM    534 HG13 VAL    38       9.732   0.010 -13.469  1.00  0.00           H  
ATOM    535  CG2 VAL    38       9.621  -1.629 -15.725  1.00  0.00           C  
ATOM    536 HG21 VAL    38      10.189  -2.309 -16.360  1.00  0.00           H  
ATOM    537 HG22 VAL    38      10.054  -0.654 -15.945  1.00  0.00           H  
ATOM    538 HG23 VAL    38       8.602  -1.683 -16.108  1.00  0.00           H  
ATOM    539  C   VAL    38      12.103  -1.090 -13.772  1.00  0.00           C  
ATOM    540  O   VAL    38      12.710  -0.575 -14.683  1.00  0.00           O  
ATOM    541  N   GLY    39      12.259  -0.517 -12.576  1.00  0.00           N  
ATOM    542  H   GLY    39      11.801  -0.951 -11.787  1.00  0.00           H  
ATOM    543  CA  GLY    39      13.138   0.632 -12.330  1.00  0.00           C  
ATOM    544  HA2 GLY    39      13.031   1.390 -13.106  1.00  0.00           H  
ATOM    545  HA3 GLY    39      12.803   1.084 -11.396  1.00  0.00           H  
ATOM    546  C   GLY    39      14.585   0.292 -12.193  1.00  0.00           C  
ATOM    547  O   GLY    39      14.932  -0.810 -11.816  1.00  0.00           O  
ATOM    548  N   PRO    40      15.553   1.176 -12.574  1.00  0.00           N  
ATOM    549  CD  PRO    40      15.349   2.407 -13.259  1.00  0.00           C  
ATOM    550  HD2 PRO    40      14.715   3.158 -12.786  1.00  0.00           H  
ATOM    551  HD3 PRO    40      14.863   2.202 -14.212  1.00  0.00           H  
ATOM    552  CG  PRO    40      16.685   3.166 -13.289  1.00  0.00           C  
ATOM    553  HG2 PRO    40      16.930   3.853 -12.479  1.00  0.00           H  
ATOM    554  HG3 PRO    40      16.764   3.745 -14.209  1.00  0.00           H  
ATOM    555  CB  PRO    40      17.676   2.018 -13.257  1.00  0.00           C  
ATOM    556  HB2 PRO    40      18.714   2.129 -12.942  1.00  0.00           H  
ATOM    557  HB3 PRO    40      17.655   1.518 -14.225  1.00  0.00           H  
ATOM    558  CA  PRO    40      16.987   0.968 -12.295  1.00  0.00           C  
ATOM    559  HA  PRO    40      17.296  -0.063 -12.470  1.00  0.00           H  
ATOM    560  C   PRO    40      17.366   1.290 -10.828  1.00  0.00           C  
ATOM    561  O   PRO    40      16.594   1.929 -10.102  1.00  0.00           O  
ATOM    562  N   THR    41      18.498   0.734 -10.279  1.00  0.00           N  
ATOM    563  H   THR    41      19.146   0.184 -10.824  1.00  0.00           H  
ATOM    564  CA  THR    41      19.073   1.179  -8.982  1.00  0.00           C  
ATOM    565  HA  THR    41      18.323   1.107  -8.194  1.00  0.00           H  
ATOM    566  CB  THR    41      20.102   0.152  -8.437  1.00  0.00           C  
ATOM    567  HB  THR    41      20.982  -0.005  -9.061  1.00  0.00           H  
ATOM    568  CG2 THR    41      20.580   0.412  -7.024  1.00  0.00           C  
ATOM    569 HG21 THR    41      21.268  -0.355  -6.670  1.00  0.00           H  
ATOM    570 HG22 THR    41      19.840   0.435  -6.224  1.00  0.00           H  
ATOM    571 HG23 THR    41      21.268   1.257  -7.005  1.00  0.00           H  
ATOM    572  OG1 THR    41      19.470  -1.092  -8.442  1.00  0.00           O  
ATOM    573  HG1 THR    41      19.563  -1.548  -9.281  1.00  0.00           H  
ATOM    574  C   THR    41      19.764   2.597  -9.044  1.00  0.00           C  
ATOM    575  O   THR    41      20.565   2.913  -9.870  1.00  0.00           O  
ATOM    576  N   VAL    42      19.365   3.495  -8.147  1.00  0.00           N  
ATOM    577  H   VAL    42      18.817   3.155  -7.370  1.00  0.00           H  
ATOM    578  CA  VAL    42      19.801   4.896  -8.054  1.00  0.00           C  
ATOM    579  HA  VAL    42      20.093   5.299  -9.023  1.00  0.00           H  
ATOM    580  CB  VAL    42      18.721   5.934  -7.775  1.00  0.00           C  
ATOM    581  HB  VAL    42      19.209   6.895  -7.611  1.00  0.00           H  
ATOM    582  CG1 VAL    42      17.695   5.907  -8.919  1.00  0.00           C  
ATOM    583 HG11 VAL    42      18.232   6.321  -9.772  1.00  0.00           H  
ATOM    584 HG12 VAL    42      17.268   4.929  -9.138  1.00  0.00           H  
ATOM    585 HG13 VAL    42      16.913   6.603  -8.617  1.00  0.00           H  
ATOM    586  CG2 VAL    42      17.889   5.527  -6.546  1.00  0.00           C  
ATOM    587 HG21 VAL    42      17.290   6.399  -6.283  1.00  0.00           H  
ATOM    588 HG22 VAL    42      18.526   5.419  -5.667  1.00  0.00           H  
ATOM    589 HG23 VAL    42      17.187   4.711  -6.719  1.00  0.00           H  
ATOM    590  C   VAL    42      20.914   5.108  -7.036  1.00  0.00           C  
ATOM    591  O   VAL    42      21.761   6.054  -7.144  1.00  0.00           O  
ATOM    592  N   SER    43      20.928   4.268  -5.987  1.00  0.00           N  
ATOM    593  H   SER    43      20.252   3.530  -5.852  1.00  0.00           H  
ATOM    594  CA  SER    43      22.087   4.233  -5.148  1.00  0.00           C  
ATOM    595  HA  SER    43      23.015   4.340  -5.709  1.00  0.00           H  
ATOM    596  CB  SER    43      22.065   5.368  -4.096  1.00  0.00           C  
ATOM    597  HB2 SER    43      21.990   6.289  -4.675  1.00  0.00           H  
ATOM    598  HB3 SER    43      21.309   5.227  -3.325  1.00  0.00           H  
ATOM    599  OG  SER    43      23.234   5.554  -3.327  1.00  0.00           O  
ATOM    600  HG  SER    43      23.464   4.739  -2.875  1.00  0.00           H  
ATOM    601  C   SER    43      22.159   2.890  -4.521  1.00  0.00           C  
ATOM    602  O   SER    43      21.145   2.168  -4.406  1.00  0.00           O  
ATOM    603  N   ASN    44      23.355   2.441  -4.163  1.00  0.00           N  
ATOM    604  H   ASN    44      24.199   2.912  -4.456  1.00  0.00           H  
ATOM    605  CA  ASN    44      23.643   1.310  -3.228  1.00  0.00           C  
ATOM    606  HA  ASN    44      22.933   0.494  -3.365  1.00  0.00           H  
ATOM    607  CB  ASN    44      24.948   0.694  -3.636  1.00  0.00           C  
ATOM    608  HB2 ASN    44      25.651   1.520  -3.525  1.00  0.00           H  
ATOM    609  HB3 ASN    44      25.268  -0.029  -2.885  1.00  0.00           H  
ATOM    610  CG  ASN    44      24.929  -0.114  -4.935  1.00  0.00           C  
ATOM    611  OD1 ASN    44      24.781  -1.322  -4.971  1.00  0.00           O  
ATOM    612  ND2 ASN    44      25.121   0.422  -6.076  1.00  0.00           N  
ATOM    613 HD21 ASN    44      25.215   1.426  -6.125  1.00  0.00           H  
ATOM    614 HD22 ASN    44      25.214  -0.228  -6.844  1.00  0.00           H  
ATOM    615  C   ASN    44      23.549   1.821  -1.813  1.00  0.00           C  
ATOM    616  O   ASN    44      24.015   2.913  -1.594  1.00  0.00           O  
ATOM    617  N   PRO    45      23.110   0.940  -0.903  1.00  0.00           N  
ATOM    618  CD  PRO    45      22.717   1.491   0.421  1.00  0.00           C  
ATOM    619  HD2 PRO    45      23.558   1.838   1.022  1.00  0.00           H  
ATOM    620  HD3 PRO    45      22.105   2.390   0.351  1.00  0.00           H  
ATOM    621  CG  PRO    45      21.979   0.354   1.158  1.00  0.00           C  
ATOM    622  HG2 PRO    45      20.904   0.512   1.243  1.00  0.00           H  
ATOM    623  HG3 PRO    45      22.380   0.250   2.166  1.00  0.00           H  
ATOM    624  CB  PRO    45      22.120  -0.934   0.339  1.00  0.00           C  
ATOM    625  HB2 PRO    45      21.173  -1.473   0.374  1.00  0.00           H  
ATOM    626  HB3 PRO    45      22.994  -1.460   0.724  1.00  0.00           H  
ATOM    627  CA  PRO    45      22.463  -0.325  -1.074  1.00  0.00           C  
ATOM    628  HA  PRO    45      23.244  -0.950  -1.507  1.00  0.00           H  
ATOM    629  C   PRO    45      21.185  -0.250  -1.850  1.00  0.00           C  
ATOM    630  O   PRO    45      20.260   0.548  -1.527  1.00  0.00           O  
ATOM    631  N   PRO    46      20.876  -1.231  -2.789  1.00  0.00           N  
ATOM    632  CD  PRO    46      21.763  -2.237  -3.264  1.00  0.00           C  
ATOM    633  HD2 PRO    46      22.738  -1.786  -3.449  1.00  0.00           H  
ATOM    634  HD3 PRO    46      21.814  -3.131  -2.642  1.00  0.00           H  
ATOM    635  CG  PRO    46      21.103  -2.750  -4.537  1.00  0.00           C  
ATOM    636  HG2 PRO    46      21.249  -2.139  -5.428  1.00  0.00           H  
ATOM    637  HG3 PRO    46      21.453  -3.747  -4.803  1.00  0.00           H  
ATOM    638  CB  PRO    46      19.631  -2.660  -4.302  1.00  0.00           C  
ATOM    639  HB2 PRO    46      19.289  -3.532  -3.746  1.00  0.00           H  
ATOM    640  HB3 PRO    46      19.129  -2.419  -5.239  1.00  0.00           H  
ATOM    641  CA  PRO    46      19.530  -1.357  -3.441  1.00  0.00           C  
ATOM    642  HA  PRO    46      19.355  -0.420  -3.972  1.00  0.00           H  
ATOM    643  C   PRO    46      18.445  -1.597  -2.402  1.00  0.00           C  
ATOM    644  O   PRO    46      18.602  -2.375  -1.422  1.00  0.00           O  
ATOM    645  N   GLY    47      17.291  -0.901  -2.533  1.00  0.00           N  
ATOM    646  H   GLY    47      17.278  -0.197  -3.257  1.00  0.00           H  
ATOM    647  CA  GLY    47      16.222  -0.922  -1.528  1.00  0.00           C  
ATOM    648  HA2 GLY    47      16.334  -1.795  -0.885  1.00  0.00           H  
ATOM    649  HA3 GLY    47      15.207  -0.998  -1.918  1.00  0.00           H  
ATOM    650  C   GLY    47      16.229   0.222  -0.613  1.00  0.00           C  
ATOM    651  O   GLY    47      15.260   0.393   0.152  1.00  0.00           O  
ATOM    652  N   ALA    48      17.259   1.043  -0.536  1.00  0.00           N  
ATOM    653  H   ALA    48      17.980   1.082  -1.242  1.00  0.00           H  
ATOM    654  CA  ALA    48      17.230   2.204   0.332  1.00  0.00           C  
ATOM    655  HA  ALA    48      17.152   1.963   1.392  1.00  0.00           H  
ATOM    656  CB  ALA    48      18.705   2.757   0.363  1.00  0.00           C  
ATOM    657  HB1 ALA    48      19.314   1.927   0.724  1.00  0.00           H  
ATOM    658  HB2 ALA    48      18.806   3.653   0.975  1.00  0.00           H  
ATOM    659  HB3 ALA    48      18.996   2.996  -0.659  1.00  0.00           H  
ATOM    660  C   ALA    48      16.168   3.340   0.041  1.00  0.00           C  
ATOM    661  O   ALA    48      15.570   3.438  -0.995  1.00  0.00           O  
ATOM    662  N   HID    49      15.949   4.156   1.103  1.00  0.00           N  
ATOM    663  H   HID    49      16.322   3.909   2.009  1.00  0.00           H  
ATOM    664  CA  HID    49      15.381   5.497   1.001  1.00  0.00           C  
ATOM    665  HA  HID    49      14.569   5.376   0.284  1.00  0.00           H  
ATOM    666  CB  HID    49      14.607   5.861   2.331  1.00  0.00           C  
ATOM    667  HB2 HID    49      13.877   5.083   2.558  1.00  0.00           H  
ATOM    668  HB3 HID    49      15.339   5.835   3.138  1.00  0.00           H  
ATOM    669  CG  HID    49      13.948   7.208   2.247  1.00  0.00           C  
ATOM    670  ND1 HID    49      12.888   7.572   1.376  1.00  0.00           N  
ATOM    671  HD1 HID    49      12.147   6.943   1.101  1.00  0.00           H  
ATOM    672  CE1 HID    49      12.784   8.910   1.463  1.00  0.00           C  
ATOM    673  HE1 HID    49      12.014   9.393   0.881  1.00  0.00           H  
ATOM    674  NE2 HID    49      13.771   9.470   2.135  1.00  0.00           N  
ATOM    675  CD2 HID    49      14.575   8.387   2.610  1.00  0.00           C  
ATOM    676  HD2 HID    49      15.433   8.455   3.262  1.00  0.00           H  
ATOM    677  C   HID    49      16.437   6.515   0.612  1.00  0.00           C  
ATOM    678  O   HID    49      17.312   6.846   1.428  1.00  0.00           O  
ATOM    679  N   VAL    50      16.167   7.290  -0.418  1.00  0.00           N  
ATOM    680  H   VAL    50      15.215   7.206  -0.745  1.00  0.00           H  
ATOM    681  CA  VAL    50      17.047   8.008  -1.347  1.00  0.00           C  
ATOM    682  HA  VAL    50      17.907   7.343  -1.434  1.00  0.00           H  
ATOM    683  CB  VAL    50      16.396   8.249  -2.758  1.00  0.00           C  
ATOM    684  HB  VAL    50      15.639   7.471  -2.858  1.00  0.00           H  
ATOM    685  CG1 VAL    50      15.729   9.584  -2.836  1.00  0.00           C  
ATOM    686 HG11 VAL    50      15.149   9.575  -3.759  1.00  0.00           H  
ATOM    687 HG12 VAL    50      16.446  10.402  -2.905  1.00  0.00           H  
ATOM    688 HG13 VAL    50      15.003   9.662  -2.027  1.00  0.00           H  
ATOM    689  CG2 VAL    50      17.398   8.177  -3.851  1.00  0.00           C  
ATOM    690 HG21 VAL    50      16.837   7.911  -4.747  1.00  0.00           H  
ATOM    691 HG22 VAL    50      18.225   7.470  -3.773  1.00  0.00           H  
ATOM    692 HG23 VAL    50      17.887   9.138  -4.011  1.00  0.00           H  
ATOM    693  C   VAL    50      17.629   9.232  -0.722  1.00  0.00           C  
ATOM    694  O   VAL    50      18.717   9.689  -1.126  1.00  0.00           O  
ATOM    695  N   LYS    51      17.062   9.771   0.344  1.00  0.00           N  
ATOM    696  H   LYS    51      16.171   9.403   0.646  1.00  0.00           H  
ATOM    697  CA  LYS    51      17.789  10.757   1.142  1.00  0.00           C  
ATOM    698  HA  LYS    51      18.248  11.407   0.397  1.00  0.00           H  
ATOM    699  CB  LYS    51      16.737  11.541   1.976  1.00  0.00           C  
ATOM    700  HB2 LYS    51      16.381  10.830   2.721  1.00  0.00           H  
ATOM    701  HB3 LYS    51      17.175  12.321   2.599  1.00  0.00           H  
ATOM    702  CG  LYS    51      15.572  12.288   1.221  1.00  0.00           C  
ATOM    703  HG2 LYS    51      15.054  11.680   0.479  1.00  0.00           H  
ATOM    704  HG3 LYS    51      16.028  13.069   0.611  1.00  0.00           H  
ATOM    705  CD  LYS    51      14.628  12.983   2.210  1.00  0.00           C  
ATOM    706  HD2 LYS    51      15.255  13.694   2.748  1.00  0.00           H  
ATOM    707  HD3 LYS    51      14.320  12.198   2.902  1.00  0.00           H  
ATOM    708  CE  LYS    51      13.494  13.695   1.509  1.00  0.00           C  
ATOM    709  HE2 LYS    51      13.958  14.432   0.854  1.00  0.00           H  
ATOM    710  HE3 LYS    51      12.857  12.992   0.972  1.00  0.00           H  
ATOM    711  NZ  LYS    51      12.590  14.500   2.370  1.00  0.00           N  
ATOM    712  HZ1 LYS    51      12.977  15.186   3.002  1.00  0.00           H  
ATOM    713  HZ2 LYS    51      12.001  14.996   1.716  1.00  0.00           H  
ATOM    714  HZ3 LYS    51      12.035  13.947   3.007  1.00  0.00           H  
ATOM    715  C   LYS    51      19.000  10.240   1.944  1.00  0.00           C  
ATOM    716  O   LYS    51      19.856  11.080   2.233  1.00  0.00           O  
ATOM    717  N   ASN    52      19.010   8.969   2.422  1.00  0.00           N  
ATOM    718  H   ASN    52      18.319   8.339   2.039  1.00  0.00           H  
ATOM    719  CA  ASN    52      19.774   8.540   3.641  1.00  0.00           C  
ATOM    720  HA  ASN    52      19.582   9.256   4.440  1.00  0.00           H  
ATOM    721  CB  ASN    52      19.239   7.153   4.076  1.00  0.00           C  
ATOM    722  HB2 ASN    52      19.181   6.554   3.167  1.00  0.00           H  
ATOM    723  HB3 ASN    52      19.945   6.669   4.751  1.00  0.00           H  
ATOM    724  CG  ASN    52      17.908   7.138   4.752  1.00  0.00           C  
ATOM    725  OD1 ASN    52      17.495   8.093   5.352  1.00  0.00           O  
ATOM    726  ND2 ASN    52      17.324   5.977   4.764  1.00  0.00           N  
ATOM    727 HD21 ASN    52      17.879   5.216   4.401  1.00  0.00           H  
ATOM    728 HD22 ASN    52      16.436   5.898   5.239  1.00  0.00           H  
ATOM    729  C   ASN    52      21.295   8.446   3.445  1.00  0.00           C  
ATOM    730  O   ASN    52      22.029   8.255   4.396  1.00  0.00           O  
ATOM    731  N   ILE    53      21.870   8.696   2.251  1.00  0.00           N  
ATOM    732  H   ILE    53      21.256   8.916   1.480  1.00  0.00           H  
ATOM    733  CA  ILE    53      23.324   8.628   1.911  1.00  0.00           C  
ATOM    734  HA  ILE    53      23.833   7.717   2.226  1.00  0.00           H  
ATOM    735  CB  ILE    53      23.457   8.821   0.325  1.00  0.00           C  
ATOM    736  HB  ILE    53      22.930   9.714  -0.010  1.00  0.00           H  
ATOM    737  CG2 ILE    53      24.962   8.995  -0.132  1.00  0.00           C  
ATOM    738 HG21 ILE    53      24.886   8.718  -1.184  1.00  0.00           H  
ATOM    739 HG22 ILE    53      25.263  10.043  -0.118  1.00  0.00           H  
ATOM    740 HG23 ILE    53      25.666   8.464   0.508  1.00  0.00           H  
ATOM    741  CG1 ILE    53      22.862   7.656  -0.484  1.00  0.00           C  
ATOM    742 HG12 ILE    53      21.808   7.570  -0.221  1.00  0.00           H  
ATOM    743 HG13 ILE    53      23.031   7.768  -1.555  1.00  0.00           H  
ATOM    744  CD1 ILE    53      23.470   6.296  -0.096  1.00  0.00           C  
ATOM    745 HD11 ILE    53      22.993   5.469  -0.621  1.00  0.00           H  
ATOM    746 HD12 ILE    53      23.253   6.089   0.952  1.00  0.00           H  
ATOM    747 HD13 ILE    53      24.559   6.347  -0.094  1.00  0.00           H  
ATOM    748  C   ILE    53      24.091   9.854   2.651  1.00  0.00           C  
ATOM    749  O   ILE    53      23.657  10.919   2.651  1.00  0.00           O  
ATOM    750  N   GLU    54      25.195   9.550   3.296  1.00  0.00           N  
ATOM    751  H   GLU    54      25.614   8.644   3.147  1.00  0.00           H  
ATOM    752  CA  GLU    54      26.030  10.546   3.982  1.00  0.00           C  
ATOM    753  HA  GLU    54      25.471  11.183   4.667  1.00  0.00           H  
ATOM    754  CB  GLU    54      27.117   9.807   4.826  1.00  0.00           C  
ATOM    755  HB2 GLU    54      26.659   9.096   5.514  1.00  0.00           H  
ATOM    756  HB3 GLU    54      27.683   9.120   4.196  1.00  0.00           H  
ATOM    757  CG  GLU    54      28.229  10.672   5.588  1.00  0.00           C  
ATOM    758  HG2 GLU    54      29.147  10.133   5.821  1.00  0.00           H  
ATOM    759  HG3 GLU    54      28.663  11.456   4.967  1.00  0.00           H  
ATOM    760  CD  GLU    54      27.565  11.226   6.866  1.00  0.00           C  
ATOM    761  OE1 GLU    54      26.652  12.072   6.813  1.00  0.00           O  
ATOM    762  OE2 GLU    54      27.878  10.792   7.962  1.00  0.00           O  
ATOM    763  C   GLU    54      26.708  11.441   2.978  1.00  0.00           C  
ATOM    764  O   GLU    54      26.918  12.579   3.281  1.00  0.00           O  
ATOM    765  N   ASP    55      27.250  11.001   1.861  1.00  0.00           N  
ATOM    766  H   ASP    55      27.296   9.996   1.779  1.00  0.00           H  
ATOM    767  CA  ASP    55      28.137  11.763   1.008  1.00  0.00           C  
ATOM    768  HA  ASP    55      28.950  12.144   1.626  1.00  0.00           H  
ATOM    769  CB  ASP    55      28.872  10.827  -0.015  1.00  0.00           C  
ATOM    770  HB2 ASP    55      28.141  10.193  -0.516  1.00  0.00           H  
ATOM    771  HB3 ASP    55      29.577  10.190   0.520  1.00  0.00           H  
ATOM    772  CG  ASP    55      29.614  11.599  -1.066  1.00  0.00           C  
ATOM    773  OD1 ASP    55      30.119  12.779  -0.864  1.00  0.00           O  
ATOM    774  OD2 ASP    55      29.619  11.195  -2.291  1.00  0.00           O  
ATOM    775  C   ASP    55      27.269  12.770   0.225  1.00  0.00           C  
ATOM    776  O   ASP    55      26.409  12.287  -0.601  1.00  0.00           O  
ATOM    777  N   PRO    56      27.460  14.094   0.263  1.00  0.00           N  
ATOM    778  CD  PRO    56      28.522  14.816   1.008  1.00  0.00           C  
ATOM    779  HD2 PRO    56      28.106  14.940   2.008  1.00  0.00           H  
ATOM    780  HD3 PRO    56      29.466  14.276   0.941  1.00  0.00           H  
ATOM    781  CG  PRO    56      28.581  16.243   0.323  1.00  0.00           C  
ATOM    782  HG2 PRO    56      29.073  16.104  -0.640  1.00  0.00           H  
ATOM    783  HG3 PRO    56      29.116  16.943   0.964  1.00  0.00           H  
ATOM    784  CB  PRO    56      27.035  16.456   0.205  1.00  0.00           C  
ATOM    785  HB2 PRO    56      26.719  17.278  -0.437  1.00  0.00           H  
ATOM    786  HB3 PRO    56      26.647  16.639   1.207  1.00  0.00           H  
ATOM    787  CA  PRO    56      26.614  15.061  -0.382  1.00  0.00           C  
ATOM    788  HA  PRO    56      25.580  14.917  -0.069  1.00  0.00           H  
ATOM    789  C   PRO    56      26.646  14.949  -1.895  1.00  0.00           C  
ATOM    790  O   PRO    56      25.548  14.886  -2.481  1.00  0.00           O  
ATOM    791  N   ASP    57      27.815  14.797  -2.472  1.00  0.00           N  
ATOM    792  H   ASP    57      28.687  14.558  -2.021  1.00  0.00           H  
ATOM    793  CA  ASP    57      27.977  14.554  -3.916  1.00  0.00           C  
ATOM    794  HA  ASP    57      27.518  15.443  -4.349  1.00  0.00           H  
ATOM    795  CB  ASP    57      29.423  14.425  -4.277  1.00  0.00           C  
ATOM    796  HB2 ASP    57      29.568  13.975  -5.259  1.00  0.00           H  
ATOM    797  HB3 ASP    57      29.880  13.739  -3.563  1.00  0.00           H  
ATOM    798  CG  ASP    57      30.104  15.800  -4.209  1.00  0.00           C  
ATOM    799  OD1 ASP    57      30.096  16.533  -5.228  1.00  0.00           O  
ATOM    800  OD2 ASP    57      30.433  16.100  -3.044  1.00  0.00           O  
ATOM    801  C   ASP    57      27.182  13.346  -4.413  1.00  0.00           C  
ATOM    802  O   ASP    57      26.556  13.407  -5.436  1.00  0.00           O  
ATOM    803  N   SER    58      27.276  12.185  -3.739  1.00  0.00           N  
ATOM    804  H   SER    58      28.035  12.177  -3.073  1.00  0.00           H  
ATOM    805  CA  SER    58      26.484  11.001  -4.056  1.00  0.00           C  
ATOM    806  HA  SER    58      26.550  10.622  -5.075  1.00  0.00           H  
ATOM    807  CB  SER    58      26.785   9.812  -3.201  1.00  0.00           C  
ATOM    808  HB2 SER    58      26.894   9.934  -2.123  1.00  0.00           H  
ATOM    809  HB3 SER    58      26.102   9.031  -3.535  1.00  0.00           H  
ATOM    810  OG  SER    58      28.057   9.362  -3.587  1.00  0.00           O  
ATOM    811  HG  SER    58      28.677  10.032  -3.292  1.00  0.00           H  
ATOM    812  C   SER    58      24.988  11.194  -3.722  1.00  0.00           C  
ATOM    813  O   SER    58      24.148  10.564  -4.420  1.00  0.00           O  
ATOM    814  N   ARG    59      24.569  11.933  -2.690  1.00  0.00           N  
ATOM    815  H   ARG    59      25.348  12.337  -2.189  1.00  0.00           H  
ATOM    816  CA  ARG    59      23.136  12.177  -2.325  1.00  0.00           C  
ATOM    817  HA  ARG    59      22.678  11.190  -2.263  1.00  0.00           H  
ATOM    818  CB  ARG    59      23.188  12.925  -0.972  1.00  0.00           C  
ATOM    819  HB2 ARG    59      23.811  12.406  -0.244  1.00  0.00           H  
ATOM    820  HB3 ARG    59      23.620  13.916  -1.114  1.00  0.00           H  
ATOM    821  CG  ARG    59      21.786  13.084  -0.396  1.00  0.00           C  
ATOM    822  HG2 ARG    59      21.111  12.274  -0.673  1.00  0.00           H  
ATOM    823  HG3 ARG    59      21.456  13.975  -0.929  1.00  0.00           H  
ATOM    824  CD  ARG    59      21.810  13.300   1.144  1.00  0.00           C  
ATOM    825  HD2 ARG    59      20.812  13.246   1.579  1.00  0.00           H  
ATOM    826  HD3 ARG    59      22.390  12.440   1.479  1.00  0.00           H  
ATOM    827  NE  ARG    59      22.574  14.546   1.480  1.00  0.00           N  
ATOM    828  HE  ARG    59      22.084  15.406   1.279  1.00  0.00           H  
ATOM    829  CZ  ARG    59      23.614  14.721   2.149  1.00  0.00           C  
ATOM    830  NH1 ARG    59      24.172  13.738   2.822  1.00  0.00           N  
ATOM    831 HH11 ARG    59      23.890  12.802   2.567  1.00  0.00           H  
ATOM    832 HH12 ARG    59      24.908  13.936   3.485  1.00  0.00           H  
ATOM    833  NH2 ARG    59      24.009  15.891   2.343  1.00  0.00           N  
ATOM    834 HH21 ARG    59      23.453  16.571   1.844  1.00  0.00           H  
ATOM    835 HH22 ARG    59      24.602  16.076   3.139  1.00  0.00           H  
ATOM    836  C   ARG    59      22.317  12.973  -3.354  1.00  0.00           C  
ATOM    837  O   ARG    59      21.198  12.574  -3.610  1.00  0.00           O  
ATOM    838  N   SER    60      22.975  13.959  -4.003  1.00  0.00           N  
ATOM    839  H   SER    60      23.939  14.111  -3.745  1.00  0.00           H  
ATOM    840  CA  SER    60      22.333  14.788  -4.991  1.00  0.00           C  
ATOM    841  HA  SER    60      21.332  14.952  -4.593  1.00  0.00           H  
ATOM    842  CB  SER    60      23.050  16.161  -4.946  1.00  0.00           C  
ATOM    843  HB2 SER    60      22.540  16.914  -5.546  1.00  0.00           H  
ATOM    844  HB3 SER    60      22.953  16.456  -3.901  1.00  0.00           H  
ATOM    845  OG  SER    60      24.375  16.053  -5.274  1.00  0.00           O  
ATOM    846  HG  SER    60      24.714  16.741  -4.697  1.00  0.00           H  
ATOM    847  C   SER    60      22.331  14.064  -6.357  1.00  0.00           C  
ATOM    848  O   SER    60      21.354  14.072  -7.107  1.00  0.00           O  
ATOM    849  N   LEU    61      23.351  13.189  -6.601  1.00  0.00           N  
ATOM    850  H   LEU    61      24.088  13.045  -5.926  1.00  0.00           H  
ATOM    851  CA  LEU    61      23.390  12.410  -7.822  1.00  0.00           C  
ATOM    852  HA  LEU    61      23.274  13.166  -8.600  1.00  0.00           H  
ATOM    853  CB  LEU    61      24.755  11.781  -7.854  1.00  0.00           C  
ATOM    854  HB2 LEU    61      25.418  12.646  -7.844  1.00  0.00           H  
ATOM    855  HB3 LEU    61      24.869  11.291  -6.886  1.00  0.00           H  
ATOM    856  CG  LEU    61      25.057  10.825  -8.978  1.00  0.00           C  
ATOM    857  HG  LEU    61      24.402  10.982  -9.835  1.00  0.00           H  
ATOM    858  CD1 LEU    61      26.521  10.978  -9.477  1.00  0.00           C  
ATOM    859 HD11 LEU    61      26.812  10.280 -10.262  1.00  0.00           H  
ATOM    860 HD12 LEU    61      27.159  10.947  -8.594  1.00  0.00           H  
ATOM    861 HD13 LEU    61      26.550  12.018  -9.801  1.00  0.00           H  
ATOM    862  CD2 LEU    61      25.054   9.396  -8.448  1.00  0.00           C  
ATOM    863 HD21 LEU    61      24.024   9.206  -8.145  1.00  0.00           H  
ATOM    864 HD22 LEU    61      25.308   8.738  -9.279  1.00  0.00           H  
ATOM    865 HD23 LEU    61      25.713   9.233  -7.595  1.00  0.00           H  
ATOM    866  C   LEU    61      22.252  11.307  -7.826  1.00  0.00           C  
ATOM    867  O   LEU    61      21.553  11.103  -8.804  1.00  0.00           O  
ATOM    868  N   ALA    62      22.044  10.649  -6.699  1.00  0.00           N  
ATOM    869  H   ALA    62      22.589  10.746  -5.854  1.00  0.00           H  
ATOM    870  CA  ALA    62      21.043   9.554  -6.625  1.00  0.00           C  
ATOM    871  HA  ALA    62      21.159   8.786  -7.390  1.00  0.00           H  
ATOM    872  CB  ALA    62      21.161   8.909  -5.250  1.00  0.00           C  
ATOM    873  HB1 ALA    62      20.455   8.081  -5.180  1.00  0.00           H  
ATOM    874  HB2 ALA    62      22.166   8.498  -5.156  1.00  0.00           H  
ATOM    875  HB3 ALA    62      20.939   9.569  -4.412  1.00  0.00           H  
ATOM    876  C   ALA    62      19.616  10.214  -6.670  1.00  0.00           C  
ATOM    877  O   ALA    62      18.677   9.621  -7.262  1.00  0.00           O  
ATOM    878  N   GLN    63      19.567  11.465  -6.250  1.00  0.00           N  
ATOM    879  H   GLN    63      20.316  11.955  -5.782  1.00  0.00           H  
ATOM    880  CA  GLN    63      18.327  12.201  -6.363  1.00  0.00           C  
ATOM    881  HA  GLN    63      17.507  11.490  -6.257  1.00  0.00           H  
ATOM    882  CB  GLN    63      18.174  13.296  -5.374  1.00  0.00           C  
ATOM    883  HB2 GLN    63      17.371  13.955  -5.704  1.00  0.00           H  
ATOM    884  HB3 GLN    63      19.098  13.868  -5.452  1.00  0.00           H  
ATOM    885  CG  GLN    63      17.920  12.881  -3.882  1.00  0.00           C  
ATOM    886  HG2 GLN    63      18.346  11.889  -3.735  1.00  0.00           H  
ATOM    887  HG3 GLN    63      18.426  13.597  -3.234  1.00  0.00           H  
ATOM    888  CD  GLN    63      16.439  12.953  -3.540  1.00  0.00           C  
ATOM    889  OE1 GLN    63      15.521  12.660  -4.291  1.00  0.00           O  
ATOM    890  NE2 GLN    63      16.118  13.365  -2.363  1.00  0.00           N  
ATOM    891 HE21 GLN    63      16.874  13.737  -1.806  1.00  0.00           H  
ATOM    892 HE22 GLN    63      15.140  13.552  -2.193  1.00  0.00           H  
ATOM    893  C   GLN    63      17.934  12.706  -7.731  1.00  0.00           C  
ATOM    894  O   GLN    63      16.792  12.405  -8.114  1.00  0.00           O  
ATOM    895  N   ARG    64      18.898  13.303  -8.442  1.00  0.00           N  
ATOM    896  H   ARG    64      19.778  13.476  -7.977  1.00  0.00           H  
ATOM    897  CA  ARG    64      18.809  13.416  -9.926  1.00  0.00           C  
ATOM    898  HA  ARG    64      17.961  14.012 -10.262  1.00  0.00           H  
ATOM    899  CB  ARG    64      20.034  14.178 -10.453  1.00  0.00           C  
ATOM    900  HB2 ARG    64      20.943  13.656 -10.154  1.00  0.00           H  
ATOM    901  HB3 ARG    64      19.951  14.152 -11.540  1.00  0.00           H  
ATOM    902  CG  ARG    64      20.022  15.674 -10.058  1.00  0.00           C  
ATOM    903  HG2 ARG    64      19.063  16.088 -10.367  1.00  0.00           H  
ATOM    904  HG3 ARG    64      20.050  15.675  -8.968  1.00  0.00           H  
ATOM    905  CD  ARG    64      21.212  16.472 -10.748  1.00  0.00           C  
ATOM    906  HD2 ARG    64      21.022  16.446 -11.821  1.00  0.00           H  
ATOM    907  HD3 ARG    64      22.142  16.067 -10.348  1.00  0.00           H  
ATOM    908  NE  ARG    64      21.233  17.925 -10.356  1.00  0.00           N  
ATOM    909  HE  ARG    64      20.738  18.671 -10.824  1.00  0.00           H  
ATOM    910  CZ  ARG    64      22.020  18.341  -9.372  1.00  0.00           C  
ATOM    911  NH1 ARG    64      21.694  19.435  -8.751  1.00  0.00           N  
ATOM    912 HH11 ARG    64      20.843  19.954  -8.915  1.00  0.00           H  
ATOM    913 HH12 ARG    64      22.379  19.735  -8.073  1.00  0.00           H  
ATOM    914  NH2 ARG    64      22.994  17.628  -8.907  1.00  0.00           N  
ATOM    915 HH21 ARG    64      23.399  16.936  -9.522  1.00  0.00           H  
ATOM    916 HH22 ARG    64      23.561  17.922  -8.124  1.00  0.00           H  
ATOM    917  C   ARG    64      18.514  12.091 -10.679  1.00  0.00           C  
ATOM    918  O   ARG    64      17.706  12.193 -11.597  1.00  0.00           O  
ATOM    919  N   ALA    65      19.072  10.937 -10.244  1.00  0.00           N  
ATOM    920  H   ALA    65      19.676  11.018  -9.439  1.00  0.00           H  
ATOM    921  CA  ALA    65      18.752   9.666 -10.866  1.00  0.00           C  
ATOM    922  HA  ALA    65      18.771   9.724 -11.954  1.00  0.00           H  
ATOM    923  CB  ALA    65      19.892   8.668 -10.535  1.00  0.00           C  
ATOM    924  HB1 ALA    65      20.747   8.940 -11.154  1.00  0.00           H  
ATOM    925  HB2 ALA    65      19.567   7.671 -10.833  1.00  0.00           H  
ATOM    926  HB3 ALA    65      20.154   8.679  -9.477  1.00  0.00           H  
ATOM    927  C   ALA    65      17.379   9.051 -10.589  1.00  0.00           C  
ATOM    928  O   ALA    65      16.846   8.400 -11.455  1.00  0.00           O  
ATOM    929  N   SER    66      16.700   9.532  -9.528  1.00  0.00           N  
ATOM    930  H   SER    66      17.160   9.994  -8.757  1.00  0.00           H  
ATOM    931  CA  SER    66      15.308   9.097  -9.183  1.00  0.00           C  
ATOM    932  HA  SER    66      15.175   8.080  -9.553  1.00  0.00           H  
ATOM    933  CB  SER    66      15.212   9.133  -7.615  1.00  0.00           C  
ATOM    934  HB2 SER    66      15.274  10.164  -7.268  1.00  0.00           H  
ATOM    935  HB3 SER    66      16.038   8.625  -7.116  1.00  0.00           H  
ATOM    936  OG  SER    66      14.015   8.565  -7.133  1.00  0.00           O  
ATOM    937  HG  SER    66      13.820   7.751  -7.603  1.00  0.00           H  
ATOM    938  C   SER    66      14.284  10.006  -9.848  1.00  0.00           C  
ATOM    939  O   SER    66      13.207   9.670 -10.179  1.00  0.00           O  
ATOM    940  N   GLU    67      14.752  11.215 -10.238  1.00  0.00           N  
ATOM    941  H   GLU    67      15.737  11.340 -10.049  1.00  0.00           H  
ATOM    942  CA  GLU    67      13.923  12.208 -10.889  1.00  0.00           C  
ATOM    943  HA  GLU    67      13.023  12.176 -10.274  1.00  0.00           H  
ATOM    944  CB  GLU    67      14.681  13.545 -10.736  1.00  0.00           C  
ATOM    945  HB2 GLU    67      15.683  13.368 -11.125  1.00  0.00           H  
ATOM    946  HB3 GLU    67      14.678  13.825  -9.682  1.00  0.00           H  
ATOM    947  CG  GLU    67      14.151  14.874 -11.474  1.00  0.00           C  
ATOM    948  HG2 GLU    67      14.922  15.632 -11.336  1.00  0.00           H  
ATOM    949  HG3 GLU    67      14.159  14.744 -12.556  1.00  0.00           H  
ATOM    950  CD  GLU    67      12.705  15.260 -10.997  1.00  0.00           C  
ATOM    951  OE1 GLU    67      12.514  16.103 -10.093  1.00  0.00           O  
ATOM    952  OE2 GLU    67      11.756  14.658 -11.522  1.00  0.00           O  
ATOM    953  C   GLU    67      13.673  11.740 -12.388  1.00  0.00           C  
ATOM    954  O   GLU    67      12.598  11.865 -12.883  1.00  0.00           O  
ATOM    955  N   GLY    68      14.750  11.284 -13.045  1.00  0.00           N  
ATOM    956  H   GLY    68      15.623  11.404 -12.551  1.00  0.00           H  
ATOM    957  CA  GLY    68      14.598  10.843 -14.423  1.00  0.00           C  
ATOM    958  HA2 GLY    68      15.492  10.327 -14.772  1.00  0.00           H  
ATOM    959  HA3 GLY    68      13.760  10.146 -14.448  1.00  0.00           H  
ATOM    960  C   GLY    68      14.375  12.032 -15.338  1.00  0.00           C  
ATOM    961  O   GLY    68      15.260  12.846 -15.438  1.00  0.00           O  
ATOM    962  N   PRO    69      13.354  12.062 -16.188  1.00  0.00           N  
ATOM    963  CD  PRO    69      12.419  10.920 -16.549  1.00  0.00           C  
ATOM    964  HD2 PRO    69      12.893   9.945 -16.664  1.00  0.00           H  
ATOM    965  HD3 PRO    69      11.681  10.829 -15.752  1.00  0.00           H  
ATOM    966  CG  PRO    69      11.658  11.312 -17.795  1.00  0.00           C  
ATOM    967  HG2 PRO    69      10.597  11.147 -17.607  1.00  0.00           H  
ATOM    968  HG3 PRO    69      12.016  10.729 -18.644  1.00  0.00           H  
ATOM    969  CB  PRO    69      11.895  12.848 -17.943  1.00  0.00           C  
ATOM    970  HB2 PRO    69      12.309  13.084 -18.923  1.00  0.00           H  
ATOM    971  HB3 PRO    69      10.980  13.400 -17.727  1.00  0.00           H  
ATOM    972  CA  PRO    69      13.060  13.198 -17.049  1.00  0.00           C  
ATOM    973  HA  PRO    69      13.911  13.408 -17.698  1.00  0.00           H  
ATOM    974  C   PRO    69      12.776  14.399 -16.138  1.00  0.00           C  
ATOM    975  O   PRO    69      12.073  14.336 -15.192  1.00  0.00           O  
ATOM    976  N   GLY    70      13.378  15.591 -16.385  1.00  0.00           N  
ATOM    977  H   GLY    70      13.929  15.640 -17.231  1.00  0.00           H  
ATOM    978  CA  GLY    70      13.060  16.911 -15.613  1.00  0.00           C  
ATOM    979  HA2 GLY    70      12.722  17.737 -16.238  1.00  0.00           H  
ATOM    980  HA3 GLY    70      12.219  16.898 -14.919  1.00  0.00           H  
ATOM    981  C   GLY    70      14.246  17.400 -14.799  1.00  0.00           C  
ATOM    982  O   GLY    70      14.165  18.474 -14.214  1.00  0.00           O  
ATOM    983  N   ALA    71      15.387  16.673 -14.789  1.00  0.00           N  
ATOM    984  H   ALA    71      15.369  15.784 -15.269  1.00  0.00           H  
ATOM    985  CA  ALA    71      16.599  16.975 -14.035  1.00  0.00           C  
ATOM    986  HA  ALA    71      16.343  17.143 -12.989  1.00  0.00           H  
ATOM    987  CB  ALA    71      17.409  15.651 -14.153  1.00  0.00           C  
ATOM    988  HB1 ALA    71      18.261  15.719 -13.476  1.00  0.00           H  
ATOM    989  HB2 ALA    71      17.725  15.537 -15.190  1.00  0.00           H  
ATOM    990  HB3 ALA    71      16.885  14.803 -13.712  1.00  0.00           H  
ATOM    991  C   ALA    71      17.294  18.303 -14.501  1.00  0.00           C  
ATOM    992  O   ALA    71      17.683  19.108 -13.679  1.00  0.00           O  
ATOM    993  N   GLY    72      17.487  18.484 -15.794  1.00  0.00           N  
ATOM    994  H   GLY    72      17.373  17.754 -16.482  1.00  0.00           H  
ATOM    995  CA  GLY    72      17.906  19.846 -16.268  1.00  0.00           C  
ATOM    996  HA2 GLY    72      18.946  19.955 -15.958  1.00  0.00           H  
ATOM    997  HA3 GLY    72      17.845  19.836 -17.356  1.00  0.00           H  
ATOM    998  C   GLY    72      17.047  21.009 -15.776  1.00  0.00           C  
ATOM    999  O   GLY    72      17.642  21.842 -15.117  1.00  0.00           O  
ATOM   1000  N   ALA    73      15.699  20.913 -15.791  1.00  0.00           N  
ATOM   1001  H   ALA    73      15.344  20.068 -16.216  1.00  0.00           H  
ATOM   1002  CA  ALA    73      14.923  22.112 -15.439  1.00  0.00           C  
ATOM   1003  HA  ALA    73      15.372  22.989 -15.904  1.00  0.00           H  
ATOM   1004  CB  ALA    73      13.575  21.876 -16.158  1.00  0.00           C  
ATOM   1005  HB1 ALA    73      13.269  20.835 -16.050  1.00  0.00           H  
ATOM   1006  HB2 ALA    73      12.797  22.555 -15.809  1.00  0.00           H  
ATOM   1007  HB3 ALA    73      13.639  22.182 -17.202  1.00  0.00           H  
ATOM   1008  C   ALA    73      14.784  22.333 -13.929  1.00  0.00           C  
ATOM   1009  O   ALA    73      15.087  23.373 -13.382  1.00  0.00           O  
ATOM   1010  N   ALA    74      14.655  21.230 -13.189  1.00  0.00           N  
ATOM   1011  H   ALA    74      14.611  20.352 -13.686  1.00  0.00           H  
ATOM   1012  CA  ALA    74      14.695  21.175 -11.698  1.00  0.00           C  
ATOM   1013  HA  ALA    74      13.914  21.836 -11.323  1.00  0.00           H  
ATOM   1014  CB  ALA    74      14.414  19.719 -11.195  1.00  0.00           C  
ATOM   1015  HB1 ALA    74      15.089  18.945 -11.559  1.00  0.00           H  
ATOM   1016  HB2 ALA    74      14.462  19.738 -10.107  1.00  0.00           H  
ATOM   1017  HB3 ALA    74      13.452  19.397 -11.594  1.00  0.00           H  
ATOM   1018  C   ALA    74      16.012  21.736 -11.142  1.00  0.00           C  
ATOM   1019  O   ALA    74      15.998  22.210  -9.987  1.00  0.00           O  
ATOM   1020  N   THR    75      17.133  21.702 -11.912  1.00  0.00           N  
ATOM   1021  H   THR    75      17.041  21.263 -12.817  1.00  0.00           H  
ATOM   1022  CA  THR    75      18.526  22.112 -11.531  1.00  0.00           C  
ATOM   1023  HA  THR    75      18.556  21.976 -10.450  1.00  0.00           H  
ATOM   1024  CB  THR    75      19.595  21.260 -12.145  1.00  0.00           C  
ATOM   1025  HB  THR    75      19.661  21.257 -13.233  1.00  0.00           H  
ATOM   1026  CG2 THR    75      21.058  21.766 -11.691  1.00  0.00           C  
ATOM   1027 HG21 THR    75      21.284  22.681 -12.239  1.00  0.00           H  
ATOM   1028 HG22 THR    75      21.128  21.830 -10.606  1.00  0.00           H  
ATOM   1029 HG23 THR    75      21.819  21.052 -12.005  1.00  0.00           H  
ATOM   1030  OG1 THR    75      19.452  19.950 -11.684  1.00  0.00           O  
ATOM   1031  HG1 THR    75      19.054  19.516 -12.442  1.00  0.00           H  
ATOM   1032  C   THR    75      18.698  23.630 -11.724  1.00  0.00           C  
ATOM   1033  O   THR    75      19.136  24.244 -10.759  1.00  0.00           O  
ATOM   1034  N   VAL    76      18.344  24.194 -12.911  1.00  0.00           N  
ATOM   1035  H   VAL    76      18.070  23.542 -13.633  1.00  0.00           H  
ATOM   1036  CA  VAL    76      18.129  25.619 -13.227  1.00  0.00           C  
ATOM   1037  HA  VAL    76      19.088  26.135 -13.275  1.00  0.00           H  
ATOM   1038  CB  VAL    76      17.448  25.756 -14.574  1.00  0.00           C  
ATOM   1039  HB  VAL    76      16.499  25.226 -14.498  1.00  0.00           H  
ATOM   1040  CG1 VAL    76      17.137  27.207 -14.902  1.00  0.00           C  
ATOM   1041 HG11 VAL    76      16.635  27.356 -15.858  1.00  0.00           H  
ATOM   1042 HG12 VAL    76      17.958  27.919 -14.984  1.00  0.00           H  
ATOM   1043 HG13 VAL    76      16.448  27.593 -14.152  1.00  0.00           H  
ATOM   1044  CG2 VAL    76      18.207  25.145 -15.756  1.00  0.00           C  
ATOM   1045 HG21 VAL    76      17.656  25.338 -16.677  1.00  0.00           H  
ATOM   1046 HG22 VAL    76      19.204  25.584 -15.729  1.00  0.00           H  
ATOM   1047 HG23 VAL    76      18.324  24.062 -15.702  1.00  0.00           H  
ATOM   1048  C   VAL    76      17.277  26.241 -12.160  1.00  0.00           C  
ATOM   1049  O   VAL    76      17.658  27.269 -11.523  1.00  0.00           O  
ATOM   1050  N   ASN    77      16.119  25.622 -11.879  1.00  0.00           N  
ATOM   1051  H   ASN    77      15.832  24.826 -12.431  1.00  0.00           H  
ATOM   1052  CA  ASN    77      15.237  26.009 -10.732  1.00  0.00           C  
ATOM   1053  HA  ASN    77      15.289  27.088 -10.588  1.00  0.00           H  
ATOM   1054  CB  ASN    77      13.806  25.639 -11.221  1.00  0.00           C  
ATOM   1055  HB2 ASN    77      13.634  25.958 -12.249  1.00  0.00           H  
ATOM   1056  HB3 ASN    77      13.780  24.563 -11.048  1.00  0.00           H  
ATOM   1057  CG  ASN    77      12.844  26.436 -10.347  1.00  0.00           C  
ATOM   1058  OD1 ASN    77      13.015  27.621 -10.049  1.00  0.00           O  
ATOM   1059  ND2 ASN    77      11.921  25.783  -9.776  1.00  0.00           N  
ATOM   1060 HD21 ASN    77      11.624  24.924 -10.217  1.00  0.00           H  
ATOM   1061 HD22 ASN    77      11.357  26.232  -9.069  1.00  0.00           H  
ATOM   1062  C   ASN    77      15.603  25.375  -9.428  1.00  0.00           C  
ATOM   1063  O   ASN    77      14.855  24.662  -8.710  1.00  0.00           O  
ATOM   1064  N   SER    78      16.824  25.768  -8.995  1.00  0.00           N  
ATOM   1065  H   SER    78      17.376  26.376  -9.583  1.00  0.00           H  
ATOM   1066  CA  SER    78      17.220  25.549  -7.611  1.00  0.00           C  
ATOM   1067  HA  SER    78      16.341  25.376  -6.989  1.00  0.00           H  
ATOM   1068  CB  SER    78      18.005  24.234  -7.555  1.00  0.00           C  
ATOM   1069  HB2 SER    78      17.492  23.482  -8.155  1.00  0.00           H  
ATOM   1070  HB3 SER    78      18.046  23.839  -6.539  1.00  0.00           H  
ATOM   1071  OG  SER    78      19.202  24.357  -8.223  1.00  0.00           O  
ATOM   1072  HG  SER    78      19.154  24.349  -9.181  1.00  0.00           H  
ATOM   1073  C   SER    78      18.050  26.719  -7.059  1.00  0.00           C  
ATOM   1074  O   SER    78      18.527  27.529  -7.886  1.00  0.00           O  
ATOM   1075  N   PRO    79      18.203  26.826  -5.688  1.00  0.00           N  
ATOM   1076  CD  PRO    79      17.388  26.205  -4.625  1.00  0.00           C  
ATOM   1077  HD2 PRO    79      16.415  25.891  -5.003  1.00  0.00           H  
ATOM   1078  HD3 PRO    79      17.883  25.345  -4.175  1.00  0.00           H  
ATOM   1079  CG  PRO    79      17.274  27.279  -3.541  1.00  0.00           C  
ATOM   1080  HG2 PRO    79      17.274  26.991  -2.490  1.00  0.00           H  
ATOM   1081  HG3 PRO    79      16.417  27.908  -3.780  1.00  0.00           H  
ATOM   1082  CB  PRO    79      18.662  28.057  -3.682  1.00  0.00           C  
ATOM   1083  HB2 PRO    79      19.384  27.415  -3.177  1.00  0.00           H  
ATOM   1084  HB3 PRO    79      18.504  29.002  -3.163  1.00  0.00           H  
ATOM   1085  CA  PRO    79      18.879  28.112  -5.165  1.00  0.00           C  
ATOM   1086  HA  PRO    79      18.357  28.956  -5.616  1.00  0.00           H  
ATOM   1087  C   PRO    79      20.345  28.152  -5.578  1.00  0.00           C  
ATOM   1088  O   PRO    79      21.025  27.172  -5.746  1.00  0.00           O  
ATOM   1089  N   GLY    80      20.822  29.467  -5.558  1.00  0.00           N  
ATOM   1090  H   GLY    80      20.141  30.189  -5.371  1.00  0.00           H  
ATOM   1091  CA  GLY    80      22.256  29.923  -5.678  1.00  0.00           C  
ATOM   1092  HA2 GLY    80      22.347  30.934  -5.280  1.00  0.00           H  
ATOM   1093  HA3 GLY    80      22.891  29.123  -5.297  1.00  0.00           H  
ATOM   1094  C   GLY    80      22.698  30.126  -7.174  1.00  0.00           C  
ATOM   1095  O   GLY    80      21.896  29.962  -8.111  1.00  0.00           O  
ATOM   1096  N   ALA    81      23.888  30.634  -7.328  1.00  0.00           N  
ATOM   1097  H   ALA    81      24.445  30.789  -6.499  1.00  0.00           H  
ATOM   1098  CA  ALA    81      24.602  30.909  -8.549  1.00  0.00           C  
ATOM   1099  HA  ALA    81      23.867  31.180  -9.307  1.00  0.00           H  
ATOM   1100  CB  ALA    81      25.666  32.011  -8.462  1.00  0.00           C  
ATOM   1101  HB1 ALA    81      25.238  32.990  -8.245  1.00  0.00           H  
ATOM   1102  HB2 ALA    81      25.973  32.137  -9.500  1.00  0.00           H  
ATOM   1103  HB3 ALA    81      26.469  31.806  -7.754  1.00  0.00           H  
ATOM   1104  C   ALA    81      25.213  29.581  -9.045  1.00  0.00           C  
ATOM   1105  O   ALA    81      24.764  28.986 -10.060  1.00  0.00           O  
ATOM   1106  N   VAL    82      26.086  29.086  -8.151  1.00  0.00           N  
ATOM   1107  H   VAL    82      26.212  29.704  -7.362  1.00  0.00           H  
ATOM   1108  CA  VAL    82      26.347  27.652  -8.066  1.00  0.00           C  
ATOM   1109  HA  VAL    82      26.428  27.210  -9.059  1.00  0.00           H  
ATOM   1110  CB  VAL    82      27.705  27.366  -7.265  1.00  0.00           C  
ATOM   1111  HB  VAL    82      27.560  27.777  -6.265  1.00  0.00           H  
ATOM   1112  CG1 VAL    82      27.822  25.836  -7.186  1.00  0.00           C  
ATOM   1113 HG11 VAL    82      27.673  25.322  -8.136  1.00  0.00           H  
ATOM   1114 HG12 VAL    82      28.834  25.561  -6.888  1.00  0.00           H  
ATOM   1115 HG13 VAL    82      27.249  25.470  -6.334  1.00  0.00           H  
ATOM   1116  CG2 VAL    82      28.890  27.842  -8.081  1.00  0.00           C  
ATOM   1117 HG21 VAL    82      28.875  28.923  -7.947  1.00  0.00           H  
ATOM   1118 HG22 VAL    82      29.892  27.541  -7.774  1.00  0.00           H  
ATOM   1119 HG23 VAL    82      28.641  27.572  -9.107  1.00  0.00           H  
ATOM   1120  C   VAL    82      25.190  26.904  -7.462  1.00  0.00           C  
ATOM   1121  O   VAL    82      24.873  27.123  -6.313  1.00  0.00           O  
ATOM   1122  N   LYS    83      24.477  26.154  -8.289  1.00  0.00           N  
ATOM   1123  H   LYS    83      24.770  26.160  -9.255  1.00  0.00           H  
ATOM   1124  CA  LYS    83      23.151  25.459  -7.887  1.00  0.00           C  
ATOM   1125  HA  LYS    83      22.534  26.283  -7.528  1.00  0.00           H  
ATOM   1126  CB  LYS    83      22.536  24.758  -9.127  1.00  0.00           C  
ATOM   1127  HB2 LYS    83      21.611  24.279  -8.806  1.00  0.00           H  
ATOM   1128  HB3 LYS    83      23.255  24.024  -9.492  1.00  0.00           H  
ATOM   1129  CG  LYS    83      22.266  25.777 -10.219  1.00  0.00           C  
ATOM   1130  HG2 LYS    83      23.131  26.292 -10.636  1.00  0.00           H  
ATOM   1131  HG3 LYS    83      21.850  25.199 -11.045  1.00  0.00           H  
ATOM   1132  CD  LYS    83      21.214  26.804  -9.684  1.00  0.00           C  
ATOM   1133  HD2 LYS    83      20.407  26.245  -9.211  1.00  0.00           H  
ATOM   1134  HD3 LYS    83      21.721  27.452  -8.969  1.00  0.00           H  
ATOM   1135  CE  LYS    83      20.826  27.750 -10.735  1.00  0.00           C  
ATOM   1136  HE2 LYS    83      21.766  28.051 -11.196  1.00  0.00           H  
ATOM   1137  HE3 LYS    83      20.267  27.287 -11.548  1.00  0.00           H  
ATOM   1138  NZ  LYS    83      19.972  28.841 -10.182  1.00  0.00           N  
ATOM   1139  HZ1 LYS    83      19.153  28.496  -9.702  1.00  0.00           H  
ATOM   1140  HZ2 LYS    83      20.433  29.391  -9.472  1.00  0.00           H  
ATOM   1141  HZ3 LYS    83      19.668  29.458 -10.922  1.00  0.00           H  
ATOM   1142  C   LYS    83      23.247  24.576  -6.734  1.00  0.00           C  
ATOM   1143  O   LYS    83      24.209  23.827  -6.640  1.00  0.00           O  
ATOM   1144  N   SER    84      22.252  24.673  -5.808  1.00  0.00           N  
ATOM   1145  H   SER    84      21.510  25.350  -5.908  1.00  0.00           H  
ATOM   1146  CA  SER    84      22.459  23.948  -4.489  1.00  0.00           C  
ATOM   1147  HA  SER    84      23.488  24.129  -4.177  1.00  0.00           H  
ATOM   1148  CB  SER    84      21.707  24.663  -3.381  1.00  0.00           C  
ATOM   1149  HB2 SER    84      20.634  24.628  -3.570  1.00  0.00           H  
ATOM   1150  HB3 SER    84      22.012  24.216  -2.434  1.00  0.00           H  
ATOM   1151  OG  SER    84      22.117  26.004  -3.400  1.00  0.00           O  
ATOM   1152  HG  SER    84      21.802  26.521  -4.146  1.00  0.00           H  
ATOM   1153  C   SER    84      22.203  22.416  -4.430  1.00  0.00           C  
ATOM   1154  O   SER    84      21.445  22.018  -5.331  1.00  0.00           O  
ATOM   1155  N   GLY    85      22.946  21.645  -3.591  1.00  0.00           N  
ATOM   1156  H   GLY    85      23.323  22.063  -2.752  1.00  0.00           H  
ATOM   1157  CA  GLY    85      22.950  20.180  -3.676  1.00  0.00           C  
ATOM   1158  HA2 GLY    85      23.812  19.728  -3.186  1.00  0.00           H  
ATOM   1159  HA3 GLY    85      22.885  19.907  -4.730  1.00  0.00           H  
ATOM   1160  C   GLY    85      21.726  19.453  -3.093  1.00  0.00           C  
ATOM   1161  O   GLY    85      21.007  18.749  -3.846  1.00  0.00           O  
ATOM   1162  N   GLU    86      21.296  19.784  -1.888  1.00  0.00           N  
ATOM   1163  H   GLU    86      21.839  20.447  -1.353  1.00  0.00           H  
ATOM   1164  CA  GLU    86      20.196  19.226  -1.228  1.00  0.00           C  
ATOM   1165  HA  GLU    86      20.280  18.143  -1.129  1.00  0.00           H  
ATOM   1166  CB  GLU    86      20.097  19.698   0.243  1.00  0.00           C  
ATOM   1167  HB2 GLU    86      19.386  19.087   0.800  1.00  0.00           H  
ATOM   1168  HB3 GLU    86      19.634  20.685   0.260  1.00  0.00           H  
ATOM   1169  CG  GLU    86      21.333  19.572   1.162  1.00  0.00           C  
ATOM   1170  HG2 GLU    86      21.896  20.415   0.761  1.00  0.00           H  
ATOM   1171  HG3 GLU    86      21.024  19.669   2.203  1.00  0.00           H  
ATOM   1172  CD  GLU    86      22.062  18.226   1.087  1.00  0.00           C  
ATOM   1173  OE1 GLU    86      23.285  18.221   0.941  1.00  0.00           O  
ATOM   1174  OE2 GLU    86      21.480  17.123   1.159  1.00  0.00           O  
ATOM   1175  C   GLU    86      18.799  19.472  -1.886  1.00  0.00           C  
ATOM   1176  O   GLU    86      18.357  20.633  -2.163  1.00  0.00           O  
ATOM   1177  N   ARG    87      17.942  18.419  -2.113  1.00  0.00           N  
ATOM   1178  H   ARG    87      18.219  17.501  -1.794  1.00  0.00           H  
ATOM   1179  CA  ARG    87      16.661  18.615  -2.750  1.00  0.00           C  
ATOM   1180  HA  ARG    87      16.694  19.237  -3.644  1.00  0.00           H  
ATOM   1181  CB  ARG    87      16.068  17.356  -3.424  1.00  0.00           C  
ATOM   1182  HB2 ARG    87      16.889  16.969  -4.028  1.00  0.00           H  
ATOM   1183  HB3 ARG    87      15.878  16.584  -2.678  1.00  0.00           H  
ATOM   1184  CG  ARG    87      14.874  17.377  -4.378  1.00  0.00           C  
ATOM   1185  HG2 ARG    87      13.964  17.574  -3.811  1.00  0.00           H  
ATOM   1186  HG3 ARG    87      15.056  18.148  -5.126  1.00  0.00           H  
ATOM   1187  CD  ARG    87      14.881  15.978  -5.099  1.00  0.00           C  
ATOM   1188  HD2 ARG    87      15.187  15.245  -4.352  1.00  0.00           H  
ATOM   1189  HD3 ARG    87      15.668  15.922  -5.851  1.00  0.00           H  
ATOM   1190  NE  ARG    87      13.562  15.663  -5.699  1.00  0.00           N  
ATOM   1191  HE  ARG    87      12.750  15.502  -5.121  1.00  0.00           H  
ATOM   1192  CZ  ARG    87      13.269  15.715  -6.917  1.00  0.00           C  
ATOM   1193  NH1 ARG    87      14.177  15.968  -7.829  1.00  0.00           N  
ATOM   1194 HH11 ARG    87      15.096  16.329  -7.619  1.00  0.00           H  
ATOM   1195 HH12 ARG    87      13.820  15.889  -8.771  1.00  0.00           H  
ATOM   1196  NH2 ARG    87      12.079  15.498  -7.335  1.00  0.00           N  
ATOM   1197 HH21 ARG    87      11.304  15.195  -6.764  1.00  0.00           H  
ATOM   1198 HH22 ARG    87      12.032  15.525  -8.344  1.00  0.00           H  
ATOM   1199  C   ARG    87      15.608  19.339  -1.851  1.00  0.00           C  
ATOM   1200  O   ARG    87      15.631  19.125  -0.623  1.00  0.00           O  
ATOM   1201  N   ARG    88      14.619  20.020  -2.393  1.00  0.00           N  
ATOM   1202  H   ARG    88      14.597  20.217  -3.384  1.00  0.00           H  
ATOM   1203  CA  ARG    88      13.417  20.448  -1.606  1.00  0.00           C  
ATOM   1204  HA  ARG    88      13.537  20.306  -0.532  1.00  0.00           H  
ATOM   1205  CB  ARG    88      13.122  21.952  -1.725  1.00  0.00           C  
ATOM   1206  HB2 ARG    88      14.026  22.517  -1.499  1.00  0.00           H  
ATOM   1207  HB3 ARG    88      12.749  22.219  -2.713  1.00  0.00           H  
ATOM   1208  CG  ARG    88      12.066  22.441  -0.747  1.00  0.00           C  
ATOM   1209  HG2 ARG    88      11.765  23.461  -0.988  1.00  0.00           H  
ATOM   1210  HG3 ARG    88      11.163  21.839  -0.846  1.00  0.00           H  
ATOM   1211  CD  ARG    88      12.388  22.420   0.767  1.00  0.00           C  
ATOM   1212  HD2 ARG    88      12.617  21.379   0.996  1.00  0.00           H  
ATOM   1213  HD3 ARG    88      13.262  23.043   0.957  1.00  0.00           H  
ATOM   1214  NE  ARG    88      11.208  22.771   1.486  1.00  0.00           N  
ATOM   1215  HE  ARG    88      10.347  22.407   1.103  1.00  0.00           H  
ATOM   1216  CZ  ARG    88      11.174  23.350   2.699  1.00  0.00           C  
ATOM   1217  NH1 ARG    88      10.002  23.423   3.342  1.00  0.00           N  
ATOM   1218 HH11 ARG    88       9.212  22.997   2.880  1.00  0.00           H  
ATOM   1219 HH12 ARG    88       9.961  23.661   4.323  1.00  0.00           H  
ATOM   1220  NH2 ARG    88      12.138  24.023   3.248  1.00  0.00           N  
ATOM   1221 HH21 ARG    88      13.094  24.073   2.926  1.00  0.00           H  
ATOM   1222 HH22 ARG    88      11.795  24.584   4.014  1.00  0.00           H  
ATOM   1223  C   ARG    88      12.202  19.569  -1.863  1.00  0.00           C  
ATOM   1224  O   ARG    88      11.487  19.261  -0.931  1.00  0.00           O  
ATOM   1225  N   ALA    89      11.946  19.253  -3.153  1.00  0.00           N  
ATOM   1226  H   ALA    89      12.533  19.736  -3.818  1.00  0.00           H  
ATOM   1227  CA  ALA    89      10.768  18.495  -3.672  1.00  0.00           C  
ATOM   1228  HA  ALA    89       9.841  18.899  -3.263  1.00  0.00           H  
ATOM   1229  CB  ALA    89      10.749  18.684  -5.211  1.00  0.00           C  
ATOM   1230  HB1 ALA    89      11.599  18.108  -5.577  1.00  0.00           H  
ATOM   1231  HB2 ALA    89       9.940  18.126  -5.682  1.00  0.00           H  
ATOM   1232  HB3 ALA    89      10.892  19.729  -5.486  1.00  0.00           H  
ATOM   1233  C   ALA    89      10.837  16.978  -3.375  1.00  0.00           C  
ATOM   1234  O   ALA    89      11.847  16.469  -3.031  1.00  0.00           O  
ATOM   1235  N   ARG    90       9.623  16.325  -3.476  1.00  0.00           N  
ATOM   1236  H   ARG    90       8.798  16.863  -3.700  1.00  0.00           H  
ATOM   1237  CA  ARG    90       9.392  14.842  -3.217  1.00  0.00           C  
ATOM   1238  HA  ARG    90       9.709  14.603  -2.202  1.00  0.00           H  
ATOM   1239  CB  ARG    90       7.938  14.472  -3.319  1.00  0.00           C  
ATOM   1240  HB2 ARG    90       7.644  13.532  -2.853  1.00  0.00           H  
ATOM   1241  HB3 ARG    90       7.268  15.115  -2.748  1.00  0.00           H  
ATOM   1242  CG  ARG    90       7.303  14.473  -4.743  1.00  0.00           C  
ATOM   1243  HG2 ARG    90       7.306  15.491  -5.131  1.00  0.00           H  
ATOM   1244  HG3 ARG    90       7.883  13.793  -5.367  1.00  0.00           H  
ATOM   1245  CD  ARG    90       5.808  14.020  -4.836  1.00  0.00           C  
ATOM   1246  HD2 ARG    90       5.289  14.637  -4.103  1.00  0.00           H  
ATOM   1247  HD3 ARG    90       5.761  12.981  -4.511  1.00  0.00           H  
ATOM   1248  NE  ARG    90       5.387  14.244  -6.216  1.00  0.00           N  
ATOM   1249  HE  ARG    90       6.132  14.403  -6.880  1.00  0.00           H  
ATOM   1250  CZ  ARG    90       4.161  14.567  -6.664  1.00  0.00           C  
ATOM   1251  NH1 ARG    90       3.153  14.916  -5.891  1.00  0.00           N  
ATOM   1252 HH11 ARG    90       3.119  14.887  -4.882  1.00  0.00           H  
ATOM   1253 HH12 ARG    90       2.250  14.997  -6.335  1.00  0.00           H  
ATOM   1254  NH2 ARG    90       3.867  14.423  -7.958  1.00  0.00           N  
ATOM   1255 HH21 ARG    90       4.514  14.053  -8.640  1.00  0.00           H  
ATOM   1256 HH22 ARG    90       3.031  14.888  -8.280  1.00  0.00           H  
ATOM   1257  C   ARG    90      10.338  13.946  -4.141  1.00  0.00           C  
ATOM   1258  O   ARG    90      10.471  14.247  -5.307  1.00  0.00           O  
ATOM   1259  N   PRO    91      11.036  12.992  -3.552  1.00  0.00           N  
ATOM   1260  CD  PRO    91      11.168  12.632  -2.147  1.00  0.00           C  
ATOM   1261  HD2 PRO    91      10.273  12.218  -1.683  1.00  0.00           H  
ATOM   1262  HD3 PRO    91      11.475  13.541  -1.630  1.00  0.00           H  
ATOM   1263  CG  PRO    91      12.309  11.637  -2.079  1.00  0.00           C  
ATOM   1264  HG2 PRO    91      13.220  12.078  -1.672  1.00  0.00           H  
ATOM   1265  HG3 PRO    91      12.017  10.873  -1.359  1.00  0.00           H  
ATOM   1266  CB  PRO    91      12.506  11.159  -3.523  1.00  0.00           C  
ATOM   1267  HB2 PRO    91      12.078  10.167  -3.666  1.00  0.00           H  
ATOM   1268  HB3 PRO    91      13.553  11.133  -3.825  1.00  0.00           H  
ATOM   1269  CA  PRO    91      11.837  12.125  -4.411  1.00  0.00           C  
ATOM   1270  HA  PRO    91      12.546  12.774  -4.926  1.00  0.00           H  
ATOM   1271  C   PRO    91      11.065  11.457  -5.568  1.00  0.00           C  
ATOM   1272  O   PRO    91       9.920  11.076  -5.353  1.00  0.00           O  
ATOM   1273  N   GLY    92      11.648  11.323  -6.712  1.00  0.00           N  
ATOM   1274  H   GLY    92      12.605  11.647  -6.700  1.00  0.00           H  
ATOM   1275  CA  GLY    92      11.174  10.520  -7.843  1.00  0.00           C  
ATOM   1276  HA2 GLY    92      11.853  10.658  -8.685  1.00  0.00           H  
ATOM   1277  HA3 GLY    92      11.274   9.480  -7.534  1.00  0.00           H  
ATOM   1278  C   GLY    92       9.667  10.743  -8.211  1.00  0.00           C  
ATOM   1279  O   GLY    92       9.276  11.880  -8.535  1.00  0.00           O  
ATOM   1280  N   THR    93       8.914   9.695  -8.104  1.00  0.00           N  
ATOM   1281  H   THR    93       9.333   8.835  -7.780  1.00  0.00           H  
ATOM   1282  CA  THR    93       7.411   9.715  -7.963  1.00  0.00           C  
ATOM   1283  HA  THR    93       7.151   8.674  -7.770  1.00  0.00           H  
ATOM   1284  CB  THR    93       6.887  10.538  -6.806  1.00  0.00           C  
ATOM   1285  HB  THR    93       7.192  11.567  -6.993  1.00  0.00           H  
ATOM   1286  CG2 THR    93       5.352  10.553  -6.844  1.00  0.00           C  
ATOM   1287 HG21 THR    93       5.059  11.100  -7.740  1.00  0.00           H  
ATOM   1288 HG22 THR    93       5.002   9.522  -6.802  1.00  0.00           H  
ATOM   1289 HG23 THR    93       5.018  11.095  -5.959  1.00  0.00           H  
ATOM   1290  OG1 THR    93       7.381  10.048  -5.563  1.00  0.00           O  
ATOM   1291  HG1 THR    93       8.326  10.206  -5.627  1.00  0.00           H  
ATOM   1292  C   THR    93       6.916   9.997  -9.439  1.00  0.00           C  
ATOM   1293  O   THR    93       6.653  11.145  -9.672  1.00  0.00           O  
ATOM   1294  N   TYR    94       6.865   8.941 -10.282  1.00  0.00           N  
ATOM   1295  H   TYR    94       7.288   8.095  -9.930  1.00  0.00           H  
ATOM   1296  CA  TYR    94       6.404   8.855 -11.669  1.00  0.00           C  
ATOM   1297  HA  TYR    94       6.606   9.800 -12.173  1.00  0.00           H  
ATOM   1298  CB  TYR    94       7.203   7.666 -12.425  1.00  0.00           C  
ATOM   1299  HB2 TYR    94       8.270   7.879 -12.482  1.00  0.00           H  
ATOM   1300  HB3 TYR    94       7.138   6.707 -11.911  1.00  0.00           H  
ATOM   1301  CG  TYR    94       6.761   7.451 -13.798  1.00  0.00           C  
ATOM   1302  CD1 TYR    94       6.138   6.258 -14.261  1.00  0.00           C  
ATOM   1303  HD1 TYR    94       5.936   5.449 -13.575  1.00  0.00           H  
ATOM   1304  CE1 TYR    94       5.723   6.204 -15.628  1.00  0.00           C  
ATOM   1305  HE1 TYR    94       5.116   5.348 -15.881  1.00  0.00           H  
ATOM   1306  CZ  TYR    94       5.904   7.272 -16.519  1.00  0.00           C  
ATOM   1307  OH  TYR    94       5.362   7.208 -17.737  1.00  0.00           O  
ATOM   1308  HH  TYR    94       5.269   8.058 -18.173  1.00  0.00           H  
ATOM   1309  CE2 TYR    94       6.669   8.415 -16.120  1.00  0.00           C  
ATOM   1310  HE2 TYR    94       6.741   9.247 -16.805  1.00  0.00           H  
ATOM   1311  CD2 TYR    94       7.101   8.440 -14.770  1.00  0.00           C  
ATOM   1312  HD2 TYR    94       7.709   9.258 -14.411  1.00  0.00           H  
ATOM   1313  C   TYR    94       4.912   8.774 -11.850  1.00  0.00           C  
ATOM   1314  O   TYR    94       4.234   8.156 -11.016  1.00  0.00           O  
ATOM   1315  N   LEU    95       4.382   9.370 -12.900  1.00  0.00           N  
ATOM   1316  H   LEU    95       5.000   9.825 -13.557  1.00  0.00           H  
ATOM   1317  CA  LEU    95       3.044   9.475 -13.400  1.00  0.00           C  
ATOM   1318  HA  LEU    95       2.365   8.678 -13.097  1.00  0.00           H  
ATOM   1319  CB  LEU    95       2.436  10.848 -12.987  1.00  0.00           C  
ATOM   1320  HB2 LEU    95       3.027  11.683 -13.363  1.00  0.00           H  
ATOM   1321  HB3 LEU    95       1.406  10.931 -13.334  1.00  0.00           H  
ATOM   1322  CG  LEU    95       2.417  11.012 -11.477  1.00  0.00           C  
ATOM   1323  HG  LEU    95       2.509  10.058 -10.958  1.00  0.00           H  
ATOM   1324  CD1 LEU    95       3.491  11.811 -10.834  1.00  0.00           C  
ATOM   1325 HD11 LEU    95       4.464  11.560 -11.256  1.00  0.00           H  
ATOM   1326 HD12 LEU    95       3.453  11.584  -9.768  1.00  0.00           H  
ATOM   1327 HD13 LEU    95       3.252  12.850 -11.058  1.00  0.00           H  
ATOM   1328  CD2 LEU    95       1.058  11.618 -11.021  1.00  0.00           C  
ATOM   1329 HD21 LEU    95       0.999  11.549  -9.935  1.00  0.00           H  
ATOM   1330 HD22 LEU    95       0.176  11.092 -11.386  1.00  0.00           H  
ATOM   1331 HD23 LEU    95       0.898  12.662 -11.290  1.00  0.00           H  
ATOM   1332  C   LEU    95       3.174   9.536 -14.943  1.00  0.00           C  
ATOM   1333  O   LEU    95       4.125  10.011 -15.556  1.00  0.00           O  
ATOM   1334  N   LEU    96       2.031   9.141 -15.588  1.00  0.00           N  
ATOM   1335  H   LEU    96       1.281   8.755 -15.032  1.00  0.00           H  
ATOM   1336  CA  LEU    96       1.920   9.168 -17.053  1.00  0.00           C  
ATOM   1337  HA  LEU    96       2.845   8.894 -17.560  1.00  0.00           H  
ATOM   1338  CB  LEU    96       0.833   8.190 -17.498  1.00  0.00           C  
ATOM   1339  HB2 LEU    96      -0.141   8.539 -17.153  1.00  0.00           H  
ATOM   1340  HB3 LEU    96       0.852   8.207 -18.588  1.00  0.00           H  
ATOM   1341  CG  LEU    96       0.780   6.712 -16.903  1.00  0.00           C  
ATOM   1342  HG  LEU    96       0.644   6.704 -15.822  1.00  0.00           H  
ATOM   1343  CD1 LEU    96      -0.260   5.777 -17.530  1.00  0.00           C  
ATOM   1344 HD11 LEU    96      -0.296   4.727 -17.239  1.00  0.00           H  
ATOM   1345 HD12 LEU    96      -0.183   5.889 -18.611  1.00  0.00           H  
ATOM   1346 HD13 LEU    96      -1.215   6.267 -17.345  1.00  0.00           H  
ATOM   1347  CD2 LEU    96       2.124   6.026 -17.259  1.00  0.00           C  
ATOM   1348 HD21 LEU    96       2.349   6.285 -18.293  1.00  0.00           H  
ATOM   1349 HD22 LEU    96       2.879   6.462 -16.606  1.00  0.00           H  
ATOM   1350 HD23 LEU    96       2.208   4.954 -17.081  1.00  0.00           H  
ATOM   1351  C   LEU    96       1.582  10.536 -17.669  1.00  0.00           C  
ATOM   1352  O   LEU    96       0.791  11.324 -17.117  1.00  0.00           O  
ATOM   1353  N   GLN    97       2.060  10.738 -18.919  1.00  0.00           N  
ATOM   1354  H   GLN    97       2.697  10.016 -19.225  1.00  0.00           H  
ATOM   1355  CA  GLN    97       1.653  11.830 -19.778  1.00  0.00           C  
ATOM   1356  HA  GLN    97       1.223  12.598 -19.136  1.00  0.00           H  
ATOM   1357  CB  GLN    97       2.798  12.305 -20.489  1.00  0.00           C  
ATOM   1358  HB2 GLN    97       3.647  12.418 -19.815  1.00  0.00           H  
ATOM   1359  HB3 GLN    97       3.081  11.608 -21.278  1.00  0.00           H  
ATOM   1360  CG  GLN    97       2.611  13.653 -21.109  1.00  0.00           C  
ATOM   1361  HG2 GLN    97       1.728  13.550 -21.739  1.00  0.00           H  
ATOM   1362  HG3 GLN    97       3.520  13.850 -21.678  1.00  0.00           H  
ATOM   1363  CD  GLN    97       2.430  14.785 -20.123  1.00  0.00           C  
ATOM   1364  OE1 GLN    97       3.254  14.943 -19.249  1.00  0.00           O  
ATOM   1365  NE2 GLN    97       1.470  15.694 -20.318  1.00  0.00           N  
ATOM   1366 HE21 GLN    97       0.778  15.576 -21.044  1.00  0.00           H  
ATOM   1367 HE22 GLN    97       1.493  16.488 -19.693  1.00  0.00           H  
ATOM   1368  C   GLN    97       0.396  11.402 -20.585  1.00  0.00           C  
ATOM   1369  O   GLN    97      -0.406  12.228 -21.108  1.00  0.00           O  
ATOM   1370  N   ASP    98       0.253  10.073 -20.792  1.00  0.00           N  
ATOM   1371  H   ASP    98       1.006   9.465 -20.503  1.00  0.00           H  
ATOM   1372  CA  ASP    98      -0.958   9.547 -21.385  1.00  0.00           C  
ATOM   1373  HA  ASP    98      -0.959  10.042 -22.356  1.00  0.00           H  
ATOM   1374  CB  ASP    98      -0.863   7.991 -21.616  1.00  0.00           C  
ATOM   1375  HB2 ASP    98      -0.340   7.488 -20.803  1.00  0.00           H  
ATOM   1376  HB3 ASP    98      -1.887   7.631 -21.716  1.00  0.00           H  
ATOM   1377  CG  ASP    98      -0.127   7.614 -22.836  1.00  0.00           C  
ATOM   1378  OD1 ASP    98      -0.652   6.924 -23.712  1.00  0.00           O  
ATOM   1379  OD2 ASP    98       1.003   8.211 -23.105  1.00  0.00           O  
ATOM   1380  C   ASP    98      -2.280   9.851 -20.623  1.00  0.00           C  
ATOM   1381  O   ASP    98      -2.226   9.956 -19.382  1.00  0.00           O  
ATOM   1382  N   GLY    99      -3.441   9.845 -21.372  1.00  0.00           N  
ATOM   1383  H   GLY    99      -3.350   9.787 -22.376  1.00  0.00           H  
ATOM   1384  CA  GLY    99      -4.738   9.935 -20.713  1.00  0.00           C  
ATOM   1385  HA2 GLY    99      -5.486   9.990 -21.504  1.00  0.00           H  
ATOM   1386  HA3 GLY    99      -4.584  10.802 -20.071  1.00  0.00           H  
ATOM   1387  C   GLY    99      -5.104   8.729 -19.947  1.00  0.00           C  
ATOM   1388  O   GLY    99      -5.189   7.582 -20.489  1.00  0.00           O  
ATOM   1389  N   TYR   100      -5.484   8.895 -18.650  1.00  0.00           N  
ATOM   1390  H   TYR   100      -5.337   9.804 -18.235  1.00  0.00           H  
ATOM   1391  CA  TYR   100      -5.930   7.870 -17.714  1.00  0.00           C  
ATOM   1392  HA  TYR   100      -6.199   7.055 -18.385  1.00  0.00           H  
ATOM   1393  CB  TYR   100      -4.801   7.314 -16.874  1.00  0.00           C  
ATOM   1394  HB2 TYR   100      -5.161   6.423 -16.359  1.00  0.00           H  
ATOM   1395  HB3 TYR   100      -3.942   6.876 -17.381  1.00  0.00           H  
ATOM   1396  CG  TYR   100      -4.131   8.282 -15.892  1.00  0.00           C  
ATOM   1397  CD1 TYR   100      -4.736   8.479 -14.655  1.00  0.00           C  
ATOM   1398  HD1 TYR   100      -5.662   7.945 -14.504  1.00  0.00           H  
ATOM   1399  CE1 TYR   100      -4.158   9.311 -13.727  1.00  0.00           C  
ATOM   1400  HE1 TYR   100      -4.615   9.350 -12.749  1.00  0.00           H  
ATOM   1401  CZ  TYR   100      -2.990   9.996 -14.088  1.00  0.00           C  
ATOM   1402  OH  TYR   100      -2.446  10.811 -13.146  1.00  0.00           O  
ATOM   1403  HH  TYR   100      -1.852  11.482 -13.490  1.00  0.00           H  
ATOM   1404  CE2 TYR   100      -2.484  10.023 -15.449  1.00  0.00           C  
ATOM   1405  HE2 TYR   100      -1.757  10.785 -15.686  1.00  0.00           H  
ATOM   1406  CD2 TYR   100      -3.104   9.149 -16.332  1.00  0.00           C  
ATOM   1407  HD2 TYR   100      -2.697   9.107 -17.331  1.00  0.00           H  
ATOM   1408  C   TYR   100      -7.105   8.256 -16.855  1.00  0.00           C  
ATOM   1409  O   TYR   100      -7.472   7.404 -16.022  1.00  0.00           O  
ATOM   1410  N   ALA   101      -7.769   9.410 -17.098  1.00  0.00           N  
ATOM   1411  H   ALA   101      -7.483   9.960 -17.894  1.00  0.00           H  
ATOM   1412  CA  ALA   101      -9.252   9.375 -16.913  1.00  0.00           C  
ATOM   1413  HA  ALA   101      -9.481   9.047 -15.899  1.00  0.00           H  
ATOM   1414  CB  ALA   101      -9.665  10.832 -16.979  1.00  0.00           C  
ATOM   1415  HB1 ALA   101     -10.676  10.979 -16.600  1.00  0.00           H  
ATOM   1416  HB2 ALA   101      -9.753  11.055 -18.043  1.00  0.00           H  
ATOM   1417  HB3 ALA   101      -8.922  11.462 -16.489  1.00  0.00           H  
ATOM   1418  C   ALA   101     -10.000   8.414 -17.862  1.00  0.00           C  
ATOM   1419  O   ALA   101      -9.675   8.250 -19.082  1.00  0.00           O  
ATOM   1420  N   PHE   102     -11.037   7.733 -17.332  1.00  0.00           N  
ATOM   1421  H   PHE   102     -11.166   7.679 -16.332  1.00  0.00           H  
ATOM   1422  CA  PHE   102     -12.147   7.083 -18.186  1.00  0.00           C  
ATOM   1423  HA  PHE   102     -11.639   6.460 -18.923  1.00  0.00           H  
ATOM   1424  CB  PHE   102     -13.011   6.132 -17.333  1.00  0.00           C  
ATOM   1425  HB2 PHE   102     -13.570   6.759 -16.638  1.00  0.00           H  
ATOM   1426  HB3 PHE   102     -12.366   5.518 -16.705  1.00  0.00           H  
ATOM   1427  CG  PHE   102     -14.012   5.353 -18.191  1.00  0.00           C  
ATOM   1428  CD1 PHE   102     -13.721   4.046 -18.700  1.00  0.00           C  
ATOM   1429  HD1 PHE   102     -12.704   3.706 -18.576  1.00  0.00           H  
ATOM   1430  CE1 PHE   102     -14.563   3.310 -19.550  1.00  0.00           C  
ATOM   1431  HE1 PHE   102     -14.218   2.322 -19.818  1.00  0.00           H  
ATOM   1432  CZ  PHE   102     -15.800   3.814 -19.948  1.00  0.00           C  
ATOM   1433  HZ  PHE   102     -16.455   3.155 -20.498  1.00  0.00           H  
ATOM   1434  CE2 PHE   102     -16.141   5.115 -19.445  1.00  0.00           C  
ATOM   1435  HE2 PHE   102     -17.009   5.639 -19.818  1.00  0.00           H  
ATOM   1436  CD2 PHE   102     -15.278   5.865 -18.569  1.00  0.00           C  
ATOM   1437  HD2 PHE   102     -15.586   6.875 -18.344  1.00  0.00           H  
ATOM   1438  C   PHE   102     -12.957   8.210 -18.970  1.00  0.00           C  
ATOM   1439  O   PHE   102     -13.262   9.211 -18.347  1.00  0.00           O  
ATOM   1440  N   PRO   103     -13.257   8.131 -20.233  1.00  0.00           N  
ATOM   1441  CD  PRO   103     -12.890   7.052 -21.133  1.00  0.00           C  
ATOM   1442  HD2 PRO   103     -11.816   6.894 -21.230  1.00  0.00           H  
ATOM   1443  HD3 PRO   103     -13.175   6.066 -20.764  1.00  0.00           H  
ATOM   1444  CG  PRO   103     -13.759   7.278 -22.338  1.00  0.00           C  
ATOM   1445  HG2 PRO   103     -14.716   6.774 -22.203  1.00  0.00           H  
ATOM   1446  HG3 PRO   103     -13.279   6.855 -23.221  1.00  0.00           H  
ATOM   1447  CB  PRO   103     -13.922   8.791 -22.421  1.00  0.00           C  
ATOM   1448  HB2 PRO   103     -14.804   8.994 -23.028  1.00  0.00           H  
ATOM   1449  HB3 PRO   103     -13.034   9.210 -22.895  1.00  0.00           H  
ATOM   1450  CA  PRO   103     -13.928   9.230 -20.935  1.00  0.00           C  
ATOM   1451  HA  PRO   103     -13.408  10.184 -20.841  1.00  0.00           H  
ATOM   1452  C   PRO   103     -15.371   9.548 -20.390  1.00  0.00           C  
ATOM   1453  O   PRO   103     -16.022   8.493 -20.150  1.00  0.00           O  
ATOM   1454  N   GLY   104     -15.802  10.796 -20.209  1.00  0.00           N  
ATOM   1455  H   GLY   104     -15.153  11.512 -20.504  1.00  0.00           H  
ATOM   1456  CA  GLY   104     -17.119  11.226 -19.761  1.00  0.00           C  
ATOM   1457  HA2 GLY   104     -17.904  10.546 -20.094  1.00  0.00           H  
ATOM   1458  HA3 GLY   104     -17.349  12.190 -20.213  1.00  0.00           H  
ATOM   1459  C   GLY   104     -17.115  11.387 -18.253  1.00  0.00           C  
ATOM   1460  O   GLY   104     -18.229  11.532 -17.693  1.00  0.00           O  
ATOM   1461  N   GLU   105     -15.955  11.438 -17.482  1.00  0.00           N  
ATOM   1462  H   GLU   105     -15.140  11.309 -18.064  1.00  0.00           H  
ATOM   1463  CA  GLU   105     -15.794  11.574 -16.075  1.00  0.00           C  
ATOM   1464  HA  GLU   105     -16.622  12.123 -15.627  1.00  0.00           H  
ATOM   1465  CB  GLU   105     -15.971  10.127 -15.460  1.00  0.00           C  
ATOM   1466  HB2 GLU   105     -15.106   9.541 -15.770  1.00  0.00           H  
ATOM   1467  HB3 GLU   105     -16.815   9.584 -15.884  1.00  0.00           H  
ATOM   1468  CG  GLU   105     -16.064   9.978 -13.957  1.00  0.00           C  
ATOM   1469  HG2 GLU   105     -15.970   8.895 -13.877  1.00  0.00           H  
ATOM   1470  HG3 GLU   105     -15.140  10.343 -13.508  1.00  0.00           H  
ATOM   1471  CD  GLU   105     -17.280  10.584 -13.482  1.00  0.00           C  
ATOM   1472  OE1 GLU   105     -17.336  11.337 -12.491  1.00  0.00           O  
ATOM   1473  OE2 GLU   105     -18.399  10.241 -13.978  1.00  0.00           O  
ATOM   1474  C   GLU   105     -14.438  12.127 -15.666  1.00  0.00           C  
ATOM   1475  O   GLU   105     -13.474  11.854 -16.304  1.00  0.00           O  
ATOM   1476  N   ASP   106     -14.323  12.757 -14.485  1.00  0.00           N  
ATOM   1477  H   ASP   106     -15.114  13.197 -14.038  1.00  0.00           H  
ATOM   1478  CA  ASP   106     -12.993  13.191 -14.075  1.00  0.00           C  
ATOM   1479  HA  ASP   106     -12.505  13.505 -14.998  1.00  0.00           H  
ATOM   1480  CB  ASP   106     -13.164  14.382 -13.099  1.00  0.00           C  
ATOM   1481  HB2 ASP   106     -13.642  14.042 -12.181  1.00  0.00           H  
ATOM   1482  HB3 ASP   106     -12.153  14.762 -12.950  1.00  0.00           H  
ATOM   1483  CG  ASP   106     -14.070  15.503 -13.609  1.00  0.00           C  
ATOM   1484  OD1 ASP   106     -14.103  15.644 -14.890  1.00  0.00           O  
ATOM   1485  OD2 ASP   106     -14.573  16.332 -12.843  1.00  0.00           O  
ATOM   1486  C   ASP   106     -12.082  12.106 -13.333  1.00  0.00           C  
ATOM   1487  O   ASP   106     -10.844  12.163 -13.583  1.00  0.00           O  
ATOM   1488  N   GLY   107     -12.624  11.040 -12.645  1.00  0.00           N  
ATOM   1489  H   GLY   107     -13.577  11.090 -12.315  1.00  0.00           H  
ATOM   1490  CA  GLY   107     -11.761   9.928 -12.311  1.00  0.00           C  
ATOM   1491  HA2 GLY   107     -12.379   9.079 -12.021  1.00  0.00           H  
ATOM   1492  HA3 GLY   107     -11.250   9.642 -13.230  1.00  0.00           H  
ATOM   1493  C   GLY   107     -10.866  10.181 -11.092  1.00  0.00           C  
ATOM   1494  O   GLY   107     -11.293  10.311  -9.971  1.00  0.00           O  
ATOM   1495  N   MET   108      -9.592  10.388 -11.402  1.00  0.00           N  
ATOM   1496  H   MET   108      -9.380  10.704 -12.337  1.00  0.00           H  
ATOM   1497  CA  MET   108      -8.501  10.868 -10.532  1.00  0.00           C  
ATOM   1498  HA  MET   108      -8.944  11.441  -9.717  1.00  0.00           H  
ATOM   1499  CB  MET   108      -7.853   9.705  -9.825  1.00  0.00           C  
ATOM   1500  HB2 MET   108      -7.863   8.901 -10.561  1.00  0.00           H  
ATOM   1501  HB3 MET   108      -6.869   9.944  -9.422  1.00  0.00           H  
ATOM   1502  CG  MET   108      -8.649   9.064  -8.620  1.00  0.00           C  
ATOM   1503  HG2 MET   108      -9.531   8.605  -9.067  1.00  0.00           H  
ATOM   1504  HG3 MET   108      -8.709   9.823  -7.841  1.00  0.00           H  
ATOM   1505  SD  MET   108      -7.692   7.711  -7.918  1.00  0.00           S  
ATOM   1506  CE  MET   108      -8.224   7.961  -6.187  1.00  0.00           C  
ATOM   1507  HE1 MET   108      -9.304   8.094  -6.246  1.00  0.00           H  
ATOM   1508  HE2 MET   108      -8.045   7.029  -5.651  1.00  0.00           H  
ATOM   1509  HE3 MET   108      -7.708   8.804  -5.728  1.00  0.00           H  
ATOM   1510  C   MET   108      -7.440  11.665 -11.280  1.00  0.00           C  
ATOM   1511  O   MET   108      -6.784  11.085 -12.109  1.00  0.00           O  
ATOM   1512  N   PRO   109      -7.222  12.896 -10.885  1.00  0.00           N  
ATOM   1513  CD  PRO   109      -8.045  13.777 -10.055  1.00  0.00           C  
ATOM   1514  HD2 PRO   109      -7.619  13.921  -9.062  1.00  0.00           H  
ATOM   1515  HD3 PRO   109      -9.048  13.403  -9.847  1.00  0.00           H  
ATOM   1516  CG  PRO   109      -8.008  15.106 -10.763  1.00  0.00           C  
ATOM   1517  HG2 PRO   109      -8.247  15.899 -10.054  1.00  0.00           H  
ATOM   1518  HG3 PRO   109      -8.654  15.259 -11.627  1.00  0.00           H  
ATOM   1519  CB  PRO   109      -6.500  15.178 -11.073  1.00  0.00           C  
ATOM   1520  HB2 PRO   109      -5.976  15.319 -10.128  1.00  0.00           H  
ATOM   1521  HB3 PRO   109      -6.267  15.950 -11.806  1.00  0.00           H  
ATOM   1522  CA  PRO   109      -6.246  13.750 -11.581  1.00  0.00           C  
ATOM   1523  HA  PRO   109      -6.416  13.642 -12.652  1.00  0.00           H  
ATOM   1524  C   PRO   109      -4.784  13.380 -11.274  1.00  0.00           C  
ATOM   1525  O   PRO   109      -3.901  14.026 -11.888  1.00  0.00           O  
ATOM   1526  N   VAL   110      -4.442  12.577 -10.284  1.00  0.00           N  
ATOM   1527  H   VAL   110      -5.165  12.086  -9.778  1.00  0.00           H  
ATOM   1528  CA  VAL   110      -3.057  12.243  -9.805  1.00  0.00           C  
ATOM   1529  HA  VAL   110      -2.286  12.364 -10.566  1.00  0.00           H  
ATOM   1530  CB  VAL   110      -2.626  12.882  -8.527  1.00  0.00           C  
ATOM   1531  HB  VAL   110      -3.407  12.655  -7.800  1.00  0.00           H  
ATOM   1532  CG1 VAL   110      -1.282  12.392  -7.880  1.00  0.00           C  
ATOM   1533 HG11 VAL   110      -0.541  12.340  -8.677  1.00  0.00           H  
ATOM   1534 HG12 VAL   110      -1.006  13.008  -7.024  1.00  0.00           H  
ATOM   1535 HG13 VAL   110      -1.561  11.370  -7.624  1.00  0.00           H  
ATOM   1536  CG2 VAL   110      -2.772  14.440  -8.660  1.00  0.00           C  
ATOM   1537 HG21 VAL   110      -1.949  14.709  -9.323  1.00  0.00           H  
ATOM   1538 HG22 VAL   110      -3.750  14.673  -9.081  1.00  0.00           H  
ATOM   1539 HG23 VAL   110      -2.647  14.791  -7.636  1.00  0.00           H  
ATOM   1540  C   VAL   110      -3.175  10.699  -9.582  1.00  0.00           C  
ATOM   1541  O   VAL   110      -3.892  10.339  -8.626  1.00  0.00           O  
ATOM   1542  N   ALA   111      -2.470   9.824 -10.373  1.00  0.00           N  
ATOM   1543  H   ALA   111      -1.885  10.207 -11.103  1.00  0.00           H  
ATOM   1544  CA  ALA   111      -2.206   8.439 -10.166  1.00  0.00           C  
ATOM   1545  HA  ALA   111      -2.655   8.261  -9.189  1.00  0.00           H  
ATOM   1546  CB  ALA   111      -2.961   7.633 -11.145  1.00  0.00           C  
ATOM   1547  HB1 ALA   111      -2.530   7.741 -12.141  1.00  0.00           H  
ATOM   1548  HB2 ALA   111      -3.925   8.125 -11.274  1.00  0.00           H  
ATOM   1549  HB3 ALA   111      -3.090   6.655 -10.683  1.00  0.00           H  
ATOM   1550  C   ALA   111      -0.698   8.171 -10.132  1.00  0.00           C  
ATOM   1551  O   ALA   111      -0.101   8.003 -11.216  1.00  0.00           O  
ATOM   1552  N   ALA   112      -0.118   8.276  -8.895  1.00  0.00           N  
ATOM   1553  H   ALA   112      -0.578   8.510  -8.026  1.00  0.00           H  
ATOM   1554  CA  ALA   112       1.344   8.134  -8.726  1.00  0.00           C  
ATOM   1555  HA  ALA   112       1.733   8.698  -9.573  1.00  0.00           H  
ATOM   1556  CB  ALA   112       1.717   8.814  -7.425  1.00  0.00           C  
ATOM   1557  HB1 ALA   112       2.755   9.137  -7.501  1.00  0.00           H  
ATOM   1558  HB2 ALA   112       1.016   9.560  -7.051  1.00  0.00           H  
ATOM   1559  HB3 ALA   112       1.729   8.086  -6.615  1.00  0.00           H  
ATOM   1560  C   ALA   112       1.855   6.653  -8.822  1.00  0.00           C  
ATOM   1561  O   ALA   112       1.091   5.671  -8.668  1.00  0.00           O  
ATOM   1562  N   MET   113       3.180   6.536  -8.949  1.00  0.00           N  
ATOM   1563  H   MET   113       3.789   7.298  -9.209  1.00  0.00           H  
ATOM   1564  CA  MET   113       3.862   5.273  -8.846  1.00  0.00           C  
ATOM   1565  HA  MET   113       3.496   4.863  -7.905  1.00  0.00           H  
ATOM   1566  CB  MET   113       3.571   4.322  -9.988  1.00  0.00           C  
ATOM   1567  HB2 MET   113       2.488   4.288 -10.101  1.00  0.00           H  
ATOM   1568  HB3 MET   113       3.917   3.336  -9.675  1.00  0.00           H  
ATOM   1569  CG  MET   113       4.217   4.665 -11.390  1.00  0.00           C  
ATOM   1570  HG2 MET   113       4.216   5.755 -11.418  1.00  0.00           H  
ATOM   1571  HG3 MET   113       5.298   4.545 -11.464  1.00  0.00           H  
ATOM   1572  SD  MET   113       3.354   4.087 -12.959  1.00  0.00           S  
ATOM   1573  CE  MET   113       2.209   5.444 -13.221  1.00  0.00           C  
ATOM   1574  HE1 MET   113       2.317   5.887 -14.211  1.00  0.00           H  
ATOM   1575  HE2 MET   113       2.353   6.164 -12.415  1.00  0.00           H  
ATOM   1576  HE3 MET   113       1.190   5.109 -13.025  1.00  0.00           H  
ATOM   1577  C   MET   113       5.448   5.510  -8.729  1.00  0.00           C  
ATOM   1578  O   MET   113       6.003   6.629  -8.881  1.00  0.00           O  
ATOM   1579  N   SER   114       6.163   4.457  -8.274  1.00  0.00           N  
ATOM   1580  H   SER   114       5.577   3.650  -8.115  1.00  0.00           H  
ATOM   1581  CA  SER   114       7.637   4.303  -8.176  1.00  0.00           C  
ATOM   1582  HA  SER   114       7.942   4.929  -7.337  1.00  0.00           H  
ATOM   1583  CB  SER   114       7.853   2.810  -7.798  1.00  0.00           C  
ATOM   1584  HB2 SER   114       7.429   2.151  -8.556  1.00  0.00           H  
ATOM   1585  HB3 SER   114       7.518   2.619  -6.779  1.00  0.00           H  
ATOM   1586  OG  SER   114       9.217   2.459  -7.871  1.00  0.00           O  
ATOM   1587  HG  SER   114       9.240   1.506  -7.752  1.00  0.00           H  
ATOM   1588  C   SER   114       8.364   4.522  -9.486  1.00  0.00           C  
ATOM   1589  O   SER   114       7.925   4.177 -10.555  1.00  0.00           O  
ATOM   1590  N   SER   115       9.518   5.163  -9.414  1.00  0.00           N  
ATOM   1591  H   SER   115       9.692   5.330  -8.433  1.00  0.00           H  
ATOM   1592  CA  SER   115      10.406   5.635 -10.499  1.00  0.00           C  
ATOM   1593  HA  SER   115       9.862   5.628 -11.444  1.00  0.00           H  
ATOM   1594  CB  SER   115      10.961   7.046 -10.196  1.00  0.00           C  
ATOM   1595  HB2 SER   115      11.432   6.945  -9.219  1.00  0.00           H  
ATOM   1596  HB3 SER   115      11.697   7.296 -10.961  1.00  0.00           H  
ATOM   1597  OG  SER   115       9.971   8.114 -10.158  1.00  0.00           O  
ATOM   1598  HG  SER   115      10.272   8.740 -10.822  1.00  0.00           H  
ATOM   1599  C   SER   115      11.607   4.693 -10.687  1.00  0.00           C  
ATOM   1600  O   SER   115      12.212   4.702 -11.767  1.00  0.00           O  
ATOM   1601  N   ASN   116      12.012   3.949  -9.650  1.00  0.00           N  
ATOM   1602  H   ASN   116      11.411   4.160  -8.866  1.00  0.00           H  
ATOM   1603  CA  ASN   116      13.244   3.183  -9.582  1.00  0.00           C  
ATOM   1604  HA  ASN   116      13.557   2.960 -10.602  1.00  0.00           H  
ATOM   1605  CB  ASN   116      14.413   4.062  -8.987  1.00  0.00           C  
ATOM   1606  HB2 ASN   116      15.294   3.489  -8.695  1.00  0.00           H  
ATOM   1607  HB3 ASN   116      14.822   4.629  -9.823  1.00  0.00           H  
ATOM   1608  CG  ASN   116      14.030   4.951  -7.767  1.00  0.00           C  
ATOM   1609  OD1 ASN   116      13.490   6.039  -7.910  1.00  0.00           O  
ATOM   1610  ND2 ASN   116      14.240   4.462  -6.526  1.00  0.00           N  
ATOM   1611 HD21 ASN   116      14.521   3.516  -6.313  1.00  0.00           H  
ATOM   1612 HD22 ASN   116      13.702   4.890  -5.786  1.00  0.00           H  
ATOM   1613  C   ASN   116      13.096   1.923  -8.710  1.00  0.00           C  
ATOM   1614  O   ASN   116      11.998   1.695  -8.288  1.00  0.00           O  
ATOM   1615  N   VAL   117      14.171   1.217  -8.365  1.00  0.00           N  
ATOM   1616  H   VAL   117      15.026   1.508  -8.817  1.00  0.00           H  
ATOM   1617  CA  VAL   117      14.300   0.175  -7.288  1.00  0.00           C  
ATOM   1618  HA  VAL   117      13.668  -0.656  -7.601  1.00  0.00           H  
ATOM   1619  CB  VAL   117      15.721  -0.516  -7.287  1.00  0.00           C  
ATOM   1620  HB  VAL   117      16.402   0.324  -7.420  1.00  0.00           H  
ATOM   1621  CG1 VAL   117      16.202  -1.224  -6.086  1.00  0.00           C  
ATOM   1622 HG11 VAL   117      17.253  -1.392  -6.321  1.00  0.00           H  
ATOM   1623 HG12 VAL   117      15.635  -2.148  -5.966  1.00  0.00           H  
ATOM   1624 HG13 VAL   117      16.259  -0.568  -5.218  1.00  0.00           H  
ATOM   1625  CG2 VAL   117      15.866  -1.526  -8.453  1.00  0.00           C  
ATOM   1626 HG21 VAL   117      15.641  -1.073  -9.418  1.00  0.00           H  
ATOM   1627 HG22 VAL   117      15.197  -2.383  -8.377  1.00  0.00           H  
ATOM   1628 HG23 VAL   117      16.854  -1.985  -8.482  1.00  0.00           H  
ATOM   1629  C   VAL   117      13.810   0.606  -5.944  1.00  0.00           C  
ATOM   1630  O   VAL   117      13.869   1.776  -5.559  1.00  0.00           O  
ATOM   1631  N   GLY   118      13.455  -0.317  -5.113  1.00  0.00           N  
ATOM   1632  H   GLY   118      13.088  -1.158  -5.533  1.00  0.00           H  
ATOM   1633  CA  GLY   118      13.002   0.048  -3.729  1.00  0.00           C  
ATOM   1634  HA2 GLY   118      13.743   0.762  -3.371  1.00  0.00           H  
ATOM   1635  HA3 GLY   118      12.976  -0.875  -3.149  1.00  0.00           H  
ATOM   1636  C   GLY   118      11.607   0.612  -3.470  1.00  0.00           C  
ATOM   1637  O   GLY   118      11.452   1.182  -2.386  1.00  0.00           O  
ATOM   1638  N   GLY   119      10.642   0.394  -4.334  1.00  0.00           N  
ATOM   1639  H   GLY   119      10.838  -0.140  -5.169  1.00  0.00           H  
ATOM   1640  CA  GLY   119       9.271   0.659  -4.008  1.00  0.00           C  
ATOM   1641  HA2 GLY   119       9.200   0.343  -2.967  1.00  0.00           H  
ATOM   1642  HA3 GLY   119       8.560   0.131  -4.644  1.00  0.00           H  
ATOM   1643  C   GLY   119       9.004   2.108  -4.150  1.00  0.00           C  
ATOM   1644  O   GLY   119       9.869   2.890  -4.507  1.00  0.00           O  
ATOM   1645  N   MET   120       7.779   2.511  -3.811  1.00  0.00           N  
ATOM   1646  H   MET   120       7.066   1.796  -3.792  1.00  0.00           H  
ATOM   1647  CA  MET   120       7.423   3.921  -3.471  1.00  0.00           C  
ATOM   1648  HA  MET   120       7.931   4.509  -4.236  1.00  0.00           H  
ATOM   1649  CB  MET   120       5.813   3.920  -3.453  1.00  0.00           C  
ATOM   1650  HB2 MET   120       5.521   4.875  -3.015  1.00  0.00           H  
ATOM   1651  HB3 MET   120       5.344   3.097  -2.914  1.00  0.00           H  
ATOM   1652  CG  MET   120       5.353   4.062  -4.889  1.00  0.00           C  
ATOM   1653  HG2 MET   120       5.018   3.048  -5.104  1.00  0.00           H  
ATOM   1654  HG3 MET   120       6.253   4.347  -5.433  1.00  0.00           H  
ATOM   1655  SD  MET   120       4.073   5.188  -5.379  1.00  0.00           S  
ATOM   1656  CE  MET   120       2.645   4.469  -4.535  1.00  0.00           C  
ATOM   1657  HE1 MET   120       1.742   4.911  -4.956  1.00  0.00           H  
ATOM   1658  HE2 MET   120       2.700   3.432  -4.868  1.00  0.00           H  
ATOM   1659  HE3 MET   120       2.668   4.445  -3.445  1.00  0.00           H  
ATOM   1660  C   MET   120       8.008   4.320  -2.102  1.00  0.00           C  
ATOM   1661  O   MET   120       8.067   5.487  -1.790  1.00  0.00           O  
ATOM   1662  N   ALA   121       8.635   3.377  -1.404  1.00  0.00           N  
ATOM   1663  H   ALA   121       8.548   2.408  -1.677  1.00  0.00           H  
ATOM   1664  CA  ALA   121       9.354   3.594  -0.098  1.00  0.00           C  
ATOM   1665  HA  ALA   121       8.764   4.140   0.639  1.00  0.00           H  
ATOM   1666  CB  ALA   121       9.568   2.193   0.510  1.00  0.00           C  
ATOM   1667  HB1 ALA   121       8.596   1.707   0.419  1.00  0.00           H  
ATOM   1668  HB2 ALA   121       9.807   2.242   1.573  1.00  0.00           H  
ATOM   1669  HB3 ALA   121      10.207   1.612  -0.155  1.00  0.00           H  
ATOM   1670  C   ALA   121      10.701   4.332  -0.353  1.00  0.00           C  
ATOM   1671  O   ALA   121      11.110   5.163   0.473  1.00  0.00           O  
ATOM   1672  N   ALA   122      11.342   4.211  -1.515  1.00  0.00           N  
ATOM   1673  H   ALA   122      11.011   3.417  -2.044  1.00  0.00           H  
ATOM   1674  CA  ALA   122      12.460   4.959  -2.043  1.00  0.00           C  
ATOM   1675  HA  ALA   122      13.343   4.819  -1.419  1.00  0.00           H  
ATOM   1676  CB  ALA   122      12.709   4.501  -3.495  1.00  0.00           C  
ATOM   1677  HB1 ALA   122      11.930   4.741  -4.218  1.00  0.00           H  
ATOM   1678  HB2 ALA   122      12.716   3.411  -3.509  1.00  0.00           H  
ATOM   1679  HB3 ALA   122      13.639   4.903  -3.896  1.00  0.00           H  
ATOM   1680  C   ALA   122      12.148   6.475  -2.003  1.00  0.00           C  
ATOM   1681  O   ALA   122      13.062   7.305  -1.845  1.00  0.00           O  
ATOM   1682  N   HID   123      10.851   6.917  -2.054  1.00  0.00           N  
ATOM   1683  H   HID   123      10.194   6.153  -2.120  1.00  0.00           H  
ATOM   1684  CA  HID   123      10.336   8.307  -2.055  1.00  0.00           C  
ATOM   1685  HA  HID   123      11.139   9.039  -2.128  1.00  0.00           H  
ATOM   1686  CB  HID   123       9.322   8.424  -3.266  1.00  0.00           C  
ATOM   1687  HB2 HID   123       8.318   8.015  -3.156  1.00  0.00           H  
ATOM   1688  HB3 HID   123       9.082   9.487  -3.244  1.00  0.00           H  
ATOM   1689  CG  HID   123       9.728   8.040  -4.667  1.00  0.00           C  
ATOM   1690  ND1 HID   123      10.936   7.791  -5.403  1.00  0.00           N  
ATOM   1691  HD1 HID   123      11.889   7.975  -5.121  1.00  0.00           H  
ATOM   1692  CE1 HID   123      10.640   7.143  -6.510  1.00  0.00           C  
ATOM   1693  HE1 HID   123      11.330   6.764  -7.249  1.00  0.00           H  
ATOM   1694  NE2 HID   123       9.366   6.918  -6.594  1.00  0.00           N  
ATOM   1695  CD2 HID   123       8.733   7.550  -5.527  1.00  0.00           C  
ATOM   1696  HD2 HID   123       7.690   7.464  -5.259  1.00  0.00           H  
ATOM   1697  C   HID   123       9.645   8.764  -0.720  1.00  0.00           C  
ATOM   1698  O   HID   123       9.623   9.917  -0.397  1.00  0.00           O  
ATOM   1699  N   TRP   124       9.020   7.812   0.006  1.00  0.00           N  
ATOM   1700  H   TRP   124       9.002   6.850  -0.303  1.00  0.00           H  
ATOM   1701  CA  TRP   124       7.942   8.065   1.021  1.00  0.00           C  
ATOM   1702  HA  TRP   124       7.160   8.653   0.540  1.00  0.00           H  
ATOM   1703  CB  TRP   124       7.162   6.779   1.318  1.00  0.00           C  
ATOM   1704  HB2 TRP   124       6.163   6.911   1.733  1.00  0.00           H  
ATOM   1705  HB3 TRP   124       6.898   6.231   0.413  1.00  0.00           H  
ATOM   1706  CG  TRP   124       7.836   5.837   2.293  1.00  0.00           C  
ATOM   1707  CD1 TRP   124       9.194   5.684   2.571  1.00  0.00           C  
ATOM   1708  HD1 TRP   124       9.947   6.300   2.102  1.00  0.00           H  
ATOM   1709  NE1 TRP   124       9.355   4.626   3.418  1.00  0.00           N  
ATOM   1710  HE1 TRP   124      10.256   4.356   3.785  1.00  0.00           H  
ATOM   1711  CE2 TRP   124       8.187   3.989   3.808  1.00  0.00           C  
ATOM   1712  CZ2 TRP   124       7.961   3.011   4.752  1.00  0.00           C  
ATOM   1713  HZ2 TRP   124       8.774   2.659   5.371  1.00  0.00           H  
ATOM   1714  CH2 TRP   124       6.664   2.655   5.057  1.00  0.00           C  
ATOM   1715  HH2 TRP   124       6.529   1.921   5.837  1.00  0.00           H  
ATOM   1716  CZ3 TRP   124       5.607   3.342   4.424  1.00  0.00           C  
ATOM   1717  HZ3 TRP   124       4.610   2.964   4.597  1.00  0.00           H  
ATOM   1718  CE3 TRP   124       5.905   4.291   3.367  1.00  0.00           C  
ATOM   1719  HE3 TRP   124       5.129   4.871   2.891  1.00  0.00           H  
ATOM   1720  CD2 TRP   124       7.226   4.734   3.125  1.00  0.00           C  
ATOM   1721  C   TRP   124       8.302   8.754   2.347  1.00  0.00           C  
ATOM   1722  O   TRP   124       9.446   9.079   2.660  1.00  0.00           O  
ATOM   1723  N   THR   125       7.281   9.084   3.121  1.00  0.00           N  
ATOM   1724  H   THR   125       6.366   9.167   2.701  1.00  0.00           H  
ATOM   1725  CA  THR   125       7.471   9.806   4.410  1.00  0.00           C  
ATOM   1726  HA  THR   125       8.493  10.076   4.677  1.00  0.00           H  
ATOM   1727  CB  THR   125       6.552  11.087   4.317  1.00  0.00           C  
ATOM   1728  HB  THR   125       6.596  11.563   5.296  1.00  0.00           H  
ATOM   1729  CG2 THR   125       7.046  12.155   3.407  1.00  0.00           C  
ATOM   1730 HG21 THR   125       7.197  11.898   2.358  1.00  0.00           H  
ATOM   1731 HG22 THR   125       8.018  12.439   3.808  1.00  0.00           H  
ATOM   1732 HG23 THR   125       6.496  13.088   3.532  1.00  0.00           H  
ATOM   1733  OG1 THR   125       5.178  10.698   3.997  1.00  0.00           O  
ATOM   1734  HG1 THR   125       5.019   9.773   4.198  1.00  0.00           H  
ATOM   1735  C   THR   125       7.041   9.036   5.610  1.00  0.00           C  
ATOM   1736  O   THR   125       6.930   9.614   6.698  1.00  0.00           O  
ATOM   1737  N   ALA   126       6.940   7.688   5.500  1.00  0.00           N  
ATOM   1738  H   ALA   126       6.925   7.298   4.569  1.00  0.00           H  
ATOM   1739  CA  ALA   126       6.975   6.707   6.526  1.00  0.00           C  
ATOM   1740  HA  ALA   126       6.661   5.818   5.978  1.00  0.00           H  
ATOM   1741  CB  ALA   126       8.433   6.564   7.026  1.00  0.00           C  
ATOM   1742  HB1 ALA   126       9.114   6.563   6.175  1.00  0.00           H  
ATOM   1743  HB2 ALA   126       8.772   7.496   7.478  1.00  0.00           H  
ATOM   1744  HB3 ALA   126       8.634   5.756   7.730  1.00  0.00           H  
ATOM   1745  C   ALA   126       5.855   6.622   7.568  1.00  0.00           C  
ATOM   1746  O   ALA   126       5.843   5.742   8.478  1.00  0.00           O  
ATOM   1747  N   ALA   127       4.756   7.324   7.383  1.00  0.00           N  
ATOM   1748  H   ALA   127       4.770   7.826   6.507  1.00  0.00           H  
ATOM   1749  CA  ALA   127       3.493   7.282   8.086  1.00  0.00           C  
ATOM   1750  HA  ALA   127       3.875   7.521   9.079  1.00  0.00           H  
ATOM   1751  CB  ALA   127       2.464   8.400   7.767  1.00  0.00           C  
ATOM   1752  HB1 ALA   127       1.986   8.283   6.794  1.00  0.00           H  
ATOM   1753  HB2 ALA   127       2.907   9.394   7.824  1.00  0.00           H  
ATOM   1754  HB3 ALA   127       1.624   8.367   8.461  1.00  0.00           H  
ATOM   1755  C   ALA   127       2.812   5.874   8.136  1.00  0.00           C  
ATOM   1756  O   ALA   127       2.213   5.402   7.138  1.00  0.00           O  
ATOM   1757  N   CYS   128       2.878   5.258   9.284  1.00  0.00           N  
ATOM   1758  H   CYS   128       3.301   5.693  10.091  1.00  0.00           H  
ATOM   1759  CA  CYS   128       2.324   3.951   9.634  1.00  0.00           C  
ATOM   1760  HA  CYS   128       1.729   3.535   8.822  1.00  0.00           H  
ATOM   1761  CB  CYS   128       3.410   2.831   9.734  1.00  0.00           C  
ATOM   1762  HB2 CYS   128       2.857   1.903   9.879  1.00  0.00           H  
ATOM   1763  HB3 CYS   128       4.177   3.220  10.404  1.00  0.00           H  
ATOM   1764  SG  CYS   128       4.091   2.552   8.039  1.00  0.00           S  
ATOM   1765  HG  CYS   128       4.387   3.833   7.800  1.00  0.00           H  
ATOM   1766  C   CYS   128       1.322   3.961  10.837  1.00  0.00           C  
ATOM   1767  O   CYS   128       1.673   3.213  11.787  1.00  0.00           O  
ATOM   1768  N   PRO   129       0.199   4.726  10.968  1.00  0.00           N  
ATOM   1769  CD  PRO   129      -0.078   5.826  10.110  1.00  0.00           C  
ATOM   1770  HD2 PRO   129       0.574   6.695  10.200  1.00  0.00           H  
ATOM   1771  HD3 PRO   129      -0.024   5.480   9.078  1.00  0.00           H  
ATOM   1772  CG  PRO   129      -1.460   6.332  10.371  1.00  0.00           C  
ATOM   1773  HG2 PRO   129      -1.483   7.421  10.374  1.00  0.00           H  
ATOM   1774  HG3 PRO   129      -2.187   5.894   9.686  1.00  0.00           H  
ATOM   1775  CB  PRO   129      -1.649   5.828  11.808  1.00  0.00           C  
ATOM   1776  HB2 PRO   129      -2.721   5.709  11.965  1.00  0.00           H  
ATOM   1777  HB3 PRO   129      -1.137   6.544  12.450  1.00  0.00           H  
ATOM   1778  CA  PRO   129      -0.855   4.577  11.866  1.00  0.00           C  
ATOM   1779  HA  PRO   129      -0.352   4.543  12.832  1.00  0.00           H  
ATOM   1780  C   PRO   129      -1.640   3.248  11.824  1.00  0.00           C  
ATOM   1781  O   PRO   129      -2.121   2.845  10.733  1.00  0.00           O  
ATOM   1782  N   ARG   130      -1.646   2.504  12.925  1.00  0.00           N  
ATOM   1783  H   ARG   130      -1.289   2.883  13.790  1.00  0.00           H  
ATOM   1784  CA  ARG   130      -2.324   1.206  13.021  1.00  0.00           C  
ATOM   1785  HA  ARG   130      -1.977   0.602  12.183  1.00  0.00           H  
ATOM   1786  CB  ARG   130      -1.980   0.485  14.265  1.00  0.00           C  
ATOM   1787  HB2 ARG   130      -0.909   0.586  14.440  1.00  0.00           H  
ATOM   1788  HB3 ARG   130      -2.412   0.948  15.152  1.00  0.00           H  
ATOM   1789  CG  ARG   130      -2.344  -1.011  14.414  1.00  0.00           C  
ATOM   1790  HG2 ARG   130      -3.418  -1.100  14.249  1.00  0.00           H  
ATOM   1791  HG3 ARG   130      -1.868  -1.642  13.664  1.00  0.00           H  
ATOM   1792  CD  ARG   130      -1.980  -1.606  15.756  1.00  0.00           C  
ATOM   1793  HD2 ARG   130      -0.963  -1.292  15.989  1.00  0.00           H  
ATOM   1794  HD3 ARG   130      -2.626  -1.158  16.511  1.00  0.00           H  
ATOM   1795  NE  ARG   130      -2.105  -3.065  15.822  1.00  0.00           N  
ATOM   1796  HE  ARG   130      -3.071  -3.352  15.885  1.00  0.00           H  
ATOM   1797  CZ  ARG   130      -1.134  -3.850  16.065  1.00  0.00           C  
ATOM   1798  NH1 ARG   130       0.078  -3.499  15.946  1.00  0.00           N  
ATOM   1799 HH11 ARG   130       0.293  -2.564  15.631  1.00  0.00           H  
ATOM   1800 HH12 ARG   130       0.853  -3.976  16.384  1.00  0.00           H  
ATOM   1801  NH2 ARG   130      -1.383  -5.055  16.458  1.00  0.00           N  
ATOM   1802 HH21 ARG   130      -2.341  -5.350  16.583  1.00  0.00           H  
ATOM   1803 HH22 ARG   130      -0.641  -5.739  16.509  1.00  0.00           H  
ATOM   1804  C   ARG   130      -3.830   1.415  12.851  1.00  0.00           C  
ATOM   1805  O   ARG   130      -4.370   2.277  13.508  1.00  0.00           O  
ATOM   1806  N   PRO   131      -4.482   0.732  11.974  1.00  0.00           N  
ATOM   1807  CD  PRO   131      -3.958  -0.048  10.852  1.00  0.00           C  
ATOM   1808  HD2 PRO   131      -3.857   0.624  10.000  1.00  0.00           H  
ATOM   1809  HD3 PRO   131      -3.066  -0.638  11.062  1.00  0.00           H  
ATOM   1810  CG  PRO   131      -5.055  -1.054  10.501  1.00  0.00           C  
ATOM   1811  HG2 PRO   131      -4.993  -1.223   9.426  1.00  0.00           H  
ATOM   1812  HG3 PRO   131      -4.848  -1.943  11.096  1.00  0.00           H  
ATOM   1813  CB  PRO   131      -6.311  -0.235  10.753  1.00  0.00           C  
ATOM   1814  HB2 PRO   131      -6.640   0.203   9.810  1.00  0.00           H  
ATOM   1815  HB3 PRO   131      -7.042  -0.945  11.139  1.00  0.00           H  
ATOM   1816  CA  PRO   131      -5.922   0.896  11.752  1.00  0.00           C  
ATOM   1817  HA  PRO   131      -6.002   1.826  11.189  1.00  0.00           H  
ATOM   1818  C   PRO   131      -6.850   0.923  13.025  1.00  0.00           C  
ATOM   1819  O   PRO   131      -6.607   0.270  14.024  1.00  0.00           O  
ATOM   1820  N   GLY   132      -7.900   1.686  13.055  1.00  0.00           N  
ATOM   1821  H   GLY   132      -8.070   2.349  12.313  1.00  0.00           H  
ATOM   1822  CA  GLY   132      -9.000   1.632  14.020  1.00  0.00           C  
ATOM   1823  HA2 GLY   132      -9.552   2.571  14.045  1.00  0.00           H  
ATOM   1824  HA3 GLY   132      -8.608   1.390  15.008  1.00  0.00           H  
ATOM   1825  C   GLY   132     -10.027   0.559  13.669  1.00  0.00           C  
ATOM   1826  O   GLY   132     -10.045   0.013  12.561  1.00  0.00           O  
ATOM   1827  N   GLY   133     -10.764   0.110  14.658  1.00  0.00           N  
ATOM   1828  H   GLY   133     -10.678   0.623  15.524  1.00  0.00           H  
ATOM   1829  CA  GLY   133     -11.726  -1.046  14.699  1.00  0.00           C  
ATOM   1830  HA2 GLY   133     -12.313  -0.872  15.601  1.00  0.00           H  
ATOM   1831  HA3 GLY   133     -11.230  -1.977  14.976  1.00  0.00           H  
ATOM   1832  C   GLY   133     -12.603  -1.195  13.442  1.00  0.00           C  
ATOM   1833  O   GLY   133     -12.798  -2.274  12.923  1.00  0.00           O  
ATOM   1834  N   LYS   134     -13.110  -0.098  12.916  1.00  0.00           N  
ATOM   1835  H   LYS   134     -12.893   0.720  13.468  1.00  0.00           H  
ATOM   1836  CA  LYS   134     -13.983   0.010  11.710  1.00  0.00           C  
ATOM   1837  HA  LYS   134     -14.611  -0.878  11.633  1.00  0.00           H  
ATOM   1838  CB  LYS   134     -14.932   1.248  11.785  1.00  0.00           C  
ATOM   1839  HB2 LYS   134     -14.417   2.016  12.362  1.00  0.00           H  
ATOM   1840  HB3 LYS   134     -15.206   1.710  10.836  1.00  0.00           H  
ATOM   1841  CG  LYS   134     -16.132   0.776  12.603  1.00  0.00           C  
ATOM   1842  HG2 LYS   134     -16.618  -0.015  12.033  1.00  0.00           H  
ATOM   1843  HG3 LYS   134     -15.780   0.323  13.529  1.00  0.00           H  
ATOM   1844  CD  LYS   134     -17.249   1.812  13.049  1.00  0.00           C  
ATOM   1845  HD2 LYS   134     -16.979   2.350  13.958  1.00  0.00           H  
ATOM   1846  HD3 LYS   134     -18.086   1.123  13.154  1.00  0.00           H  
ATOM   1847  CE  LYS   134     -17.693   2.798  12.036  1.00  0.00           C  
ATOM   1848  HE2 LYS   134     -16.859   3.385  11.651  1.00  0.00           H  
ATOM   1849  HE3 LYS   134     -18.184   2.334  11.180  1.00  0.00           H  
ATOM   1850  NZ  LYS   134     -18.640   3.774  12.577  1.00  0.00           N  
ATOM   1851  HZ1 LYS   134     -18.278   4.246  13.393  1.00  0.00           H  
ATOM   1852  HZ2 LYS   134     -18.947   4.448  11.891  1.00  0.00           H  
ATOM   1853  HZ3 LYS   134     -19.386   3.321  13.085  1.00  0.00           H  
ATOM   1854  C   LYS   134     -13.144  -0.094  10.489  1.00  0.00           C  
ATOM   1855  O   LYS   134     -13.699  -0.506   9.476  1.00  0.00           O  
ATOM   1856  N   GLU   135     -11.866   0.131  10.406  1.00  0.00           N  
ATOM   1857  H   GLU   135     -11.543   0.373  11.331  1.00  0.00           H  
ATOM   1858  CA  GLU   135     -10.932  -0.183   9.352  1.00  0.00           C  
ATOM   1859  HA  GLU   135     -11.438  -0.196   8.387  1.00  0.00           H  
ATOM   1860  CB  GLU   135      -9.847   0.881   9.304  1.00  0.00           C  
ATOM   1861  HB2 GLU   135      -9.016   0.460   9.870  1.00  0.00           H  
ATOM   1862  HB3 GLU   135      -9.560   1.035   8.264  1.00  0.00           H  
ATOM   1863  CG  GLU   135     -10.216   2.265   9.890  1.00  0.00           C  
ATOM   1864  HG2 GLU   135     -10.901   2.724   9.177  1.00  0.00           H  
ATOM   1865  HG3 GLU   135     -10.605   2.225  10.907  1.00  0.00           H  
ATOM   1866  CD  GLU   135      -8.888   3.079   9.968  1.00  0.00           C  
ATOM   1867  OE1 GLU   135      -8.232   3.320   8.940  1.00  0.00           O  
ATOM   1868  OE2 GLU   135      -8.469   3.566  11.072  1.00  0.00           O  
ATOM   1869  C   GLU   135     -10.276  -1.609   9.429  1.00  0.00           C  
ATOM   1870  O   GLU   135      -9.784  -2.128   8.368  1.00  0.00           O  
ATOM   1871  N   ARG   136     -10.255  -2.263  10.572  1.00  0.00           N  
ATOM   1872  H   ARG   136     -10.601  -1.749  11.370  1.00  0.00           H  
ATOM   1873  CA  ARG   136      -9.855  -3.690  10.740  1.00  0.00           C  
ATOM   1874  HA  ARG   136      -8.821  -3.803  10.412  1.00  0.00           H  
ATOM   1875  CB  ARG   136      -9.852  -4.211  12.210  1.00  0.00           C  
ATOM   1876  HB2 ARG   136     -10.900  -4.292  12.498  1.00  0.00           H  
ATOM   1877  HB3 ARG   136      -9.406  -5.206  12.197  1.00  0.00           H  
ATOM   1878  CG  ARG   136      -9.123  -3.374  13.170  1.00  0.00           C  
ATOM   1879  HG2 ARG   136      -9.647  -2.474  13.494  1.00  0.00           H  
ATOM   1880  HG3 ARG   136      -8.249  -2.914  12.710  1.00  0.00           H  
ATOM   1881  CD  ARG   136      -8.512  -4.239  14.302  1.00  0.00           C  
ATOM   1882  HD2 ARG   136      -7.867  -4.981  13.830  1.00  0.00           H  
ATOM   1883  HD3 ARG   136      -7.852  -3.696  14.978  1.00  0.00           H  
ATOM   1884  NE  ARG   136      -9.655  -4.896  15.036  1.00  0.00           N  
ATOM   1885  HE  ARG   136     -10.445  -5.227  14.500  1.00  0.00           H  
ATOM   1886  CZ  ARG   136      -9.841  -5.100  16.320  1.00  0.00           C  
ATOM   1887  NH1 ARG   136      -8.846  -5.353  17.075  1.00  0.00           N  
ATOM   1888 HH11 ARG   136      -7.897  -5.403  16.732  1.00  0.00           H  
ATOM   1889 HH12 ARG   136      -9.018  -5.645  18.026  1.00  0.00           H  
ATOM   1890  NH2 ARG   136     -11.039  -5.104  16.715  1.00  0.00           N  
ATOM   1891 HH21 ARG   136     -11.743  -5.203  15.997  1.00  0.00           H  
ATOM   1892 HH22 ARG   136     -11.355  -5.279  17.658  1.00  0.00           H  
ATOM   1893  C   ARG   136     -10.670  -4.596   9.802  1.00  0.00           C  
ATOM   1894  O   ARG   136     -11.942  -4.485   9.769  1.00  0.00           O  
ATOM   1895  N   ILE   137      -9.984  -5.621   9.305  1.00  0.00           N  
ATOM   1896  H   ILE   137      -8.981  -5.525   9.235  1.00  0.00           H  
ATOM   1897  CA  ILE   137     -10.450  -6.702   8.403  1.00  0.00           C  
ATOM   1898  HA  ILE   137     -11.173  -6.269   7.711  1.00  0.00           H  
ATOM   1899  CB  ILE   137      -9.369  -7.334   7.465  1.00  0.00           C  
ATOM   1900  HB  ILE   137      -8.503  -7.660   8.041  1.00  0.00           H  
ATOM   1901  CG2 ILE   137      -9.944  -8.485   6.559  1.00  0.00           C  
ATOM   1902 HG21 ILE   137     -10.732  -8.005   5.979  1.00  0.00           H  
ATOM   1903 HG22 ILE   137     -10.441  -9.215   7.198  1.00  0.00           H  
ATOM   1904 HG23 ILE   137      -9.299  -9.009   5.855  1.00  0.00           H  
ATOM   1905  CG1 ILE   137      -8.770  -6.154   6.508  1.00  0.00           C  
ATOM   1906 HG12 ILE   137      -9.520  -5.974   5.738  1.00  0.00           H  
ATOM   1907 HG13 ILE   137      -8.637  -5.264   7.123  1.00  0.00           H  
ATOM   1908  CD1 ILE   137      -7.446  -6.390   5.900  1.00  0.00           C  
ATOM   1909 HD11 ILE   137      -7.152  -5.631   5.175  1.00  0.00           H  
ATOM   1910 HD12 ILE   137      -6.608  -6.432   6.597  1.00  0.00           H  
ATOM   1911 HD13 ILE   137      -7.395  -7.345   5.378  1.00  0.00           H  
ATOM   1912  C   ILE   137     -11.142  -7.795   9.256  1.00  0.00           C  
ATOM   1913  O   ILE   137     -10.428  -8.409  10.043  1.00  0.00           O  
ATOM   1914  N   PRO   138     -12.486  -8.001   9.155  1.00  0.00           N  
ATOM   1915  CD  PRO   138     -13.331  -7.356   8.169  1.00  0.00           C  
ATOM   1916  HD2 PRO   138     -13.143  -6.332   7.848  1.00  0.00           H  
ATOM   1917  HD3 PRO   138     -13.563  -7.912   7.260  1.00  0.00           H  
ATOM   1918  CG  PRO   138     -14.656  -7.379   8.816  1.00  0.00           C  
ATOM   1919  HG2 PRO   138     -15.365  -7.314   7.991  1.00  0.00           H  
ATOM   1920  HG3 PRO   138     -14.830  -6.615   9.573  1.00  0.00           H  
ATOM   1921  CB  PRO   138     -14.755  -8.754   9.483  1.00  0.00           C  
ATOM   1922  HB2 PRO   138     -14.808  -9.480   8.673  1.00  0.00           H  
ATOM   1923  HB3 PRO   138     -15.461  -8.947  10.291  1.00  0.00           H  
ATOM   1924  CA  PRO   138     -13.293  -8.876   9.987  1.00  0.00           C  
ATOM   1925  HA  PRO   138     -13.289  -8.445  10.988  1.00  0.00           H  
ATOM   1926  C   PRO   138     -12.787 -10.267  10.125  1.00  0.00           C  
ATOM   1927  O   PRO   138     -12.913 -10.859  11.233  1.00  0.00           O  
ATOM   1928  N   PHE   139     -12.409 -10.915   8.993  1.00  0.00           N  
ATOM   1929  H   PHE   139     -12.381 -10.378   8.138  1.00  0.00           H  
ATOM   1930  CA  PHE   139     -12.401 -12.406   8.837  1.00  0.00           C  
ATOM   1931  HA  PHE   139     -13.175 -12.637   9.569  1.00  0.00           H  
ATOM   1932  CB  PHE   139     -12.954 -12.858   7.457  1.00  0.00           C  
ATOM   1933  HB2 PHE   139     -12.922 -13.947   7.416  1.00  0.00           H  
ATOM   1934  HB3 PHE   139     -14.002 -12.564   7.507  1.00  0.00           H  
ATOM   1935  CG  PHE   139     -12.213 -12.303   6.240  1.00  0.00           C  
ATOM   1936  CD1 PHE   139     -12.531 -11.054   5.729  1.00  0.00           C  
ATOM   1937  HD1 PHE   139     -13.357 -10.497   6.145  1.00  0.00           H  
ATOM   1938  CE1 PHE   139     -11.906 -10.602   4.554  1.00  0.00           C  
ATOM   1939  HE1 PHE   139     -12.116  -9.638   4.115  1.00  0.00           H  
ATOM   1940  CZ  PHE   139     -10.863 -11.324   3.943  1.00  0.00           C  
ATOM   1941  HZ  PHE   139     -10.351 -11.035   3.036  1.00  0.00           H  
ATOM   1942  CE2 PHE   139     -10.500 -12.549   4.524  1.00  0.00           C  
ATOM   1943  HE2 PHE   139      -9.711 -13.160   4.113  1.00  0.00           H  
ATOM   1944  CD2 PHE   139     -11.172 -13.073   5.640  1.00  0.00           C  
ATOM   1945  HD2 PHE   139     -10.905 -13.995   6.135  1.00  0.00           H  
ATOM   1946  C   PHE   139     -11.072 -13.100   9.222  1.00  0.00           C  
ATOM   1947  O   PHE   139     -11.029 -14.329   9.326  1.00  0.00           O  
ATOM   1948  N   LEU   140     -10.029 -12.347   9.318  1.00  0.00           N  
ATOM   1949  H   LEU   140     -10.179 -11.381   9.065  1.00  0.00           H  
ATOM   1950  CA  LEU   140      -8.681 -12.899   9.497  1.00  0.00           C  
ATOM   1951  HA  LEU   140      -8.606 -13.816   8.914  1.00  0.00           H  
ATOM   1952  CB  LEU   140      -7.619 -11.962   8.896  1.00  0.00           C  
ATOM   1953  HB2 LEU   140      -7.601 -11.025   9.453  1.00  0.00           H  
ATOM   1954  HB3 LEU   140      -6.642 -12.424   9.039  1.00  0.00           H  
ATOM   1955  CG  LEU   140      -7.769 -11.643   7.462  1.00  0.00           C  
ATOM   1956  HG  LEU   140      -8.791 -11.272   7.376  1.00  0.00           H  
ATOM   1957  CD1 LEU   140      -6.874 -10.425   7.138  1.00  0.00           C  
ATOM   1958 HD11 LEU   140      -7.078  -9.993   6.158  1.00  0.00           H  
ATOM   1959 HD12 LEU   140      -5.812 -10.656   7.213  1.00  0.00           H  
ATOM   1960 HD13 LEU   140      -7.129  -9.715   7.925  1.00  0.00           H  
ATOM   1961  CD2 LEU   140      -7.403 -12.715   6.495  1.00  0.00           C  
ATOM   1962 HD21 LEU   140      -6.352 -12.949   6.659  1.00  0.00           H  
ATOM   1963 HD22 LEU   140      -8.099 -13.525   6.714  1.00  0.00           H  
ATOM   1964 HD23 LEU   140      -7.620 -12.297   5.512  1.00  0.00           H  
ATOM   1965  C   LEU   140      -8.406 -13.099  11.036  1.00  0.00           C  
ATOM   1966  O   LEU   140      -8.288 -12.104  11.813  1.00  0.00           O  
ATOM   1967  N   PRO   141      -8.388 -14.385  11.548  1.00  0.00           N  
ATOM   1968  CD  PRO   141      -8.252 -15.634  10.742  1.00  0.00           C  
ATOM   1969  HD2 PRO   141      -9.229 -16.088  10.580  1.00  0.00           H  
ATOM   1970  HD3 PRO   141      -7.676 -15.481   9.829  1.00  0.00           H  
ATOM   1971  CG  PRO   141      -7.472 -16.558  11.717  1.00  0.00           C  
ATOM   1972  HG2 PRO   141      -6.401 -16.360  11.682  1.00  0.00           H  
ATOM   1973  HG3 PRO   141      -7.692 -17.605  11.508  1.00  0.00           H  
ATOM   1974  CB  PRO   141      -8.152 -16.195  13.045  1.00  0.00           C  
ATOM   1975  HB2 PRO   141      -7.494 -16.577  13.825  1.00  0.00           H  
ATOM   1976  HB3 PRO   141      -9.149 -16.601  13.215  1.00  0.00           H  
ATOM   1977  CA  PRO   141      -8.193 -14.636  12.996  1.00  0.00           C  
ATOM   1978  HA  PRO   141      -9.060 -14.445  13.629  1.00  0.00           H  
ATOM   1979  C   PRO   141      -6.914 -14.028  13.676  1.00  0.00           C  
ATOM   1980  O   PRO   141      -6.907 -13.636  14.876  1.00  0.00           O  
ATOM   1981  N   ASP   142      -5.861 -13.877  12.919  1.00  0.00           N  
ATOM   1982  H   ASP   142      -5.841 -14.198  11.962  1.00  0.00           H  
ATOM   1983  CA  ASP   142      -4.499 -13.550  13.361  1.00  0.00           C  
ATOM   1984  HA  ASP   142      -4.401 -13.578  14.447  1.00  0.00           H  
ATOM   1985  CB  ASP   142      -3.520 -14.575  12.869  1.00  0.00           C  
ATOM   1986  HB2 ASP   142      -2.494 -14.240  13.015  1.00  0.00           H  
ATOM   1987  HB3 ASP   142      -3.604 -15.439  13.529  1.00  0.00           H  
ATOM   1988  CG  ASP   142      -3.638 -14.912  11.368  1.00  0.00           C  
ATOM   1989  OD1 ASP   142      -2.878 -15.790  10.854  1.00  0.00           O  
ATOM   1990  OD2 ASP   142      -4.520 -14.480  10.618  1.00  0.00           O  
ATOM   1991  C   ASP   142      -4.090 -12.114  12.987  1.00  0.00           C  
ATOM   1992  O   ASP   142      -2.896 -11.802  13.067  1.00  0.00           O  
ATOM   1993  N   LEU   143      -5.028 -11.247  12.539  1.00  0.00           N  
ATOM   1994  H   LEU   143      -6.008 -11.490  12.489  1.00  0.00           H  
ATOM   1995  CA  LEU   143      -4.676  -9.852  12.225  1.00  0.00           C  
ATOM   1996  HA  LEU   143      -4.067  -9.987  11.331  1.00  0.00           H  
ATOM   1997  CB  LEU   143      -6.024  -9.178  11.756  1.00  0.00           C  
ATOM   1998  HB2 LEU   143      -6.669  -9.112  12.633  1.00  0.00           H  
ATOM   1999  HB3 LEU   143      -6.510  -9.854  11.052  1.00  0.00           H  
ATOM   2000  CG  LEU   143      -5.776  -7.735  11.128  1.00  0.00           C  
ATOM   2001  HG  LEU   143      -5.218  -7.206  11.901  1.00  0.00           H  
ATOM   2002  CD1 LEU   143      -5.088  -7.938   9.768  1.00  0.00           C  
ATOM   2003 HD11 LEU   143      -5.127  -7.075   9.104  1.00  0.00           H  
ATOM   2004 HD12 LEU   143      -4.034  -8.185   9.899  1.00  0.00           H  
ATOM   2005 HD13 LEU   143      -5.491  -8.825   9.280  1.00  0.00           H  
ATOM   2006  CD2 LEU   143      -7.091  -6.988  10.945  1.00  0.00           C  
ATOM   2007 HD21 LEU   143      -7.656  -6.923  11.875  1.00  0.00           H  
ATOM   2008 HD22 LEU   143      -6.920  -5.942  10.691  1.00  0.00           H  
ATOM   2009 HD23 LEU   143      -7.691  -7.469  10.172  1.00  0.00           H  
ATOM   2010  C   LEU   143      -3.918  -9.032  13.289  1.00  0.00           C  
ATOM   2011  O   LEU   143      -3.047  -8.215  12.814  1.00  0.00           O  
ATOM   2012  N   GLU   144      -4.153  -8.975  14.637  1.00  0.00           N  
ATOM   2013  H   GLU   144      -4.796  -9.579  15.130  1.00  0.00           H  
ATOM   2014  CA  GLU   144      -3.240  -8.237  15.500  1.00  0.00           C  
ATOM   2015  HA  GLU   144      -3.161  -7.262  15.019  1.00  0.00           H  
ATOM   2016  CB  GLU   144      -3.850  -8.115  16.933  1.00  0.00           C  
ATOM   2017  HB2 GLU   144      -4.004  -9.161  17.197  1.00  0.00           H  
ATOM   2018  HB3 GLU   144      -3.121  -7.701  17.630  1.00  0.00           H  
ATOM   2019  CG  GLU   144      -5.176  -7.434  17.058  1.00  0.00           C  
ATOM   2020  HG2 GLU   144      -5.682  -7.789  17.957  1.00  0.00           H  
ATOM   2021  HG3 GLU   144      -5.808  -7.751  16.229  1.00  0.00           H  
ATOM   2022  CD  GLU   144      -5.114  -5.929  16.888  1.00  0.00           C  
ATOM   2023  OE1 GLU   144      -6.179  -5.308  16.660  1.00  0.00           O  
ATOM   2024  OE2 GLU   144      -4.068  -5.261  17.074  1.00  0.00           O  
ATOM   2025  C   GLU   144      -1.769  -8.674  15.478  1.00  0.00           C  
ATOM   2026  O   GLU   144      -0.883  -7.959  15.845  1.00  0.00           O  
ATOM   2027  N   GLU   145      -1.562  -9.935  15.048  1.00  0.00           N  
ATOM   2028  H   GLU   145      -2.404 -10.451  14.834  1.00  0.00           H  
ATOM   2029  CA  GLU   145      -0.277 -10.681  15.177  1.00  0.00           C  
ATOM   2030  HA  GLU   145       0.271 -10.318  16.046  1.00  0.00           H  
ATOM   2031  CB  GLU   145      -0.430 -12.224  15.331  1.00  0.00           C  
ATOM   2032  HB2 GLU   145       0.484 -12.658  15.737  1.00  0.00           H  
ATOM   2033  HB3 GLU   145      -0.577 -12.745  14.385  1.00  0.00           H  
ATOM   2034  CG  GLU   145      -1.575 -12.663  16.251  1.00  0.00           C  
ATOM   2035  HG2 GLU   145      -2.487 -12.136  15.969  1.00  0.00           H  
ATOM   2036  HG3 GLU   145      -1.727 -13.741  16.209  1.00  0.00           H  
ATOM   2037  CD  GLU   145      -1.403 -12.162  17.625  1.00  0.00           C  
ATOM   2038  OE1 GLU   145      -0.421 -11.621  18.120  1.00  0.00           O  
ATOM   2039  OE2 GLU   145      -2.484 -12.176  18.320  1.00  0.00           O  
ATOM   2040  C   GLU   145       0.531 -10.354  13.912  1.00  0.00           C  
ATOM   2041  O   GLU   145       1.753 -10.283  14.000  1.00  0.00           O  
ATOM   2042  N   LEU   146      -0.129 -10.139  12.832  1.00  0.00           N  
ATOM   2043  H   LEU   146      -1.139 -10.137  12.801  1.00  0.00           H  
ATOM   2044  CA  LEU   146       0.406  -9.934  11.522  1.00  0.00           C  
ATOM   2045  HA  LEU   146       1.400 -10.359  11.382  1.00  0.00           H  
ATOM   2046  CB  LEU   146      -0.607 -10.337  10.413  1.00  0.00           C  
ATOM   2047  HB2 LEU   146      -1.590  -9.887  10.556  1.00  0.00           H  
ATOM   2048  HB3 LEU   146      -0.211  -9.938   9.479  1.00  0.00           H  
ATOM   2049  CG  LEU   146      -0.660 -11.881  10.256  1.00  0.00           C  
ATOM   2050  HG  LEU   146      -0.955 -12.240  11.241  1.00  0.00           H  
ATOM   2051  CD1 LEU   146      -1.796 -12.340   9.386  1.00  0.00           C  
ATOM   2052 HD11 LEU   146      -1.675 -12.007   8.355  1.00  0.00           H  
ATOM   2053 HD12 LEU   146      -1.928 -13.411   9.541  1.00  0.00           H  
ATOM   2054 HD13 LEU   146      -2.736 -12.007   9.825  1.00  0.00           H  
ATOM   2055  CD2 LEU   146       0.689 -12.469   9.824  1.00  0.00           C  
ATOM   2056 HD21 LEU   146       0.417 -13.499   9.598  1.00  0.00           H  
ATOM   2057 HD22 LEU   146       1.494 -12.496  10.559  1.00  0.00           H  
ATOM   2058 HD23 LEU   146       1.116 -11.985   8.945  1.00  0.00           H  
ATOM   2059  C   LEU   146       0.690  -8.525  11.334  1.00  0.00           C  
ATOM   2060  O   LEU   146       1.815  -8.203  10.972  1.00  0.00           O  
ATOM   2061  N   LEU   147      -0.176  -7.590  11.794  1.00  0.00           N  
ATOM   2062  H   LEU   147      -1.137  -7.845  11.974  1.00  0.00           H  
ATOM   2063  CA  LEU   147       0.116  -6.148  12.062  1.00  0.00           C  
ATOM   2064  HA  LEU   147       0.378  -5.673  11.116  1.00  0.00           H  
ATOM   2065  CB  LEU   147      -1.147  -5.427  12.679  1.00  0.00           C  
ATOM   2066  HB2 LEU   147      -1.563  -6.024  13.491  1.00  0.00           H  
ATOM   2067  HB3 LEU   147      -0.830  -4.513  13.182  1.00  0.00           H  
ATOM   2068  CG  LEU   147      -2.442  -5.272  11.831  1.00  0.00           C  
ATOM   2069  HG  LEU   147      -2.829  -6.224  11.468  1.00  0.00           H  
ATOM   2070  CD1 LEU   147      -3.615  -4.659  12.641  1.00  0.00           C  
ATOM   2071 HD11 LEU   147      -3.389  -3.750  13.198  1.00  0.00           H  
ATOM   2072 HD12 LEU   147      -4.022  -5.465  13.252  1.00  0.00           H  
ATOM   2073 HD13 LEU   147      -4.424  -4.373  11.969  1.00  0.00           H  
ATOM   2074  CD2 LEU   147      -2.202  -4.324  10.603  1.00  0.00           C  
ATOM   2075 HD21 LEU   147      -1.485  -4.751   9.901  1.00  0.00           H  
ATOM   2076 HD22 LEU   147      -3.119  -4.188  10.029  1.00  0.00           H  
ATOM   2077 HD23 LEU   147      -2.014  -3.276  10.838  1.00  0.00           H  
ATOM   2078  C   LEU   147       1.315  -5.944  12.981  1.00  0.00           C  
ATOM   2079  O   LEU   147       2.144  -5.052  12.758  1.00  0.00           O  
ATOM   2080  N   ASN   148       1.522  -6.747  14.039  1.00  0.00           N  
ATOM   2081  H   ASN   148       0.943  -7.557  14.213  1.00  0.00           H  
ATOM   2082  CA  ASN   148       2.693  -6.621  14.857  1.00  0.00           C  
ATOM   2083  HA  ASN   148       2.732  -5.562  15.109  1.00  0.00           H  
ATOM   2084  CB  ASN   148       2.491  -7.447  16.080  1.00  0.00           C  
ATOM   2085  HB2 ASN   148       1.834  -8.310  15.973  1.00  0.00           H  
ATOM   2086  HB3 ASN   148       3.464  -7.610  16.542  1.00  0.00           H  
ATOM   2087  CG  ASN   148       1.758  -6.640  17.165  1.00  0.00           C  
ATOM   2088  OD1 ASN   148       1.603  -5.429  17.186  1.00  0.00           O  
ATOM   2089  ND2 ASN   148       1.135  -7.366  18.078  1.00  0.00           N  
ATOM   2090 HD21 ASN   148       1.319  -8.357  18.148  1.00  0.00           H  
ATOM   2091 HD22 ASN   148       0.369  -6.984  18.614  1.00  0.00           H  
ATOM   2092  C   ASN   148       4.013  -6.974  14.100  1.00  0.00           C  
ATOM   2093  O   ASN   148       5.086  -6.524  14.439  1.00  0.00           O  
ATOM   2094  N   ASP   149       3.953  -7.964  13.175  1.00  0.00           N  
ATOM   2095  H   ASP   149       3.032  -8.242  12.869  1.00  0.00           H  
ATOM   2096  CA  ASP   149       5.120  -8.418  12.553  1.00  0.00           C  
ATOM   2097  HA  ASP   149       6.027  -8.507  13.151  1.00  0.00           H  
ATOM   2098  CB  ASP   149       4.909  -9.765  11.766  1.00  0.00           C  
ATOM   2099  HB2 ASP   149       5.616  -9.842  10.941  1.00  0.00           H  
ATOM   2100  HB3 ASP   149       3.933  -9.754  11.279  1.00  0.00           H  
ATOM   2101  CG  ASP   149       4.953 -10.966  12.687  1.00  0.00           C  
ATOM   2102  OD1 ASP   149       5.824 -10.932  13.623  1.00  0.00           O  
ATOM   2103  OD2 ASP   149       4.339 -12.013  12.384  1.00  0.00           O  
ATOM   2104  C   ASP   149       5.532  -7.356  11.541  1.00  0.00           C  
ATOM   2105  O   ASP   149       6.680  -6.985  11.557  1.00  0.00           O  
ATOM   2106  N   ALA   150       4.535  -6.848  10.770  1.00  0.00           N  
ATOM   2107  H   ALA   150       3.639  -7.289  10.923  1.00  0.00           H  
ATOM   2108  CA  ALA   150       4.565  -5.630   9.958  1.00  0.00           C  
ATOM   2109  HA  ALA   150       5.314  -5.919   9.220  1.00  0.00           H  
ATOM   2110  CB  ALA   150       3.198  -5.404   9.335  1.00  0.00           C  
ATOM   2111  HB1 ALA   150       2.969  -6.272   8.716  1.00  0.00           H  
ATOM   2112  HB2 ALA   150       3.207  -4.404   8.902  1.00  0.00           H  
ATOM   2113  HB3 ALA   150       2.398  -5.388  10.076  1.00  0.00           H  
ATOM   2114  C   ALA   150       5.195  -4.467  10.644  1.00  0.00           C  
ATOM   2115  O   ALA   150       6.107  -3.912  10.140  1.00  0.00           O  
ATOM   2116  N   ASP   151       4.715  -4.153  11.787  1.00  0.00           N  
ATOM   2117  H   ASP   151       3.956  -4.743  12.097  1.00  0.00           H  
ATOM   2118  CA  ASP   151       5.292  -3.200  12.770  1.00  0.00           C  
ATOM   2119  HA  ASP   151       5.337  -2.174  12.404  1.00  0.00           H  
ATOM   2120  CB  ASP   151       4.446  -3.235  14.040  1.00  0.00           C  
ATOM   2121  HB2 ASP   151       4.436  -4.251  14.435  1.00  0.00           H  
ATOM   2122  HB3 ASP   151       3.415  -2.893  13.957  1.00  0.00           H  
ATOM   2123  CG  ASP   151       4.908  -2.263  15.160  1.00  0.00           C  
ATOM   2124  OD1 ASP   151       5.955  -2.373  15.781  1.00  0.00           O  
ATOM   2125  OD2 ASP   151       4.198  -1.303  15.472  1.00  0.00           O  
ATOM   2126  C   ASP   151       6.748  -3.423  13.115  1.00  0.00           C  
ATOM   2127  O   ASP   151       7.648  -2.640  12.840  1.00  0.00           O  
ATOM   2128  N   ARG   152       7.082  -4.584  13.635  1.00  0.00           N  
ATOM   2129  H   ARG   152       6.340  -5.269  13.622  1.00  0.00           H  
ATOM   2130  CA  ARG   152       8.441  -4.880  14.091  1.00  0.00           C  
ATOM   2131  HA  ARG   152       8.751  -4.155  14.843  1.00  0.00           H  
ATOM   2132  CB  ARG   152       8.306  -6.187  14.864  1.00  0.00           C  
ATOM   2133  HB2 ARG   152       7.396  -6.255  15.459  1.00  0.00           H  
ATOM   2134  HB3 ARG   152       8.306  -6.955  14.091  1.00  0.00           H  
ATOM   2135  CG  ARG   152       9.371  -6.553  15.899  1.00  0.00           C  
ATOM   2136  HG2 ARG   152       9.555  -5.817  16.683  1.00  0.00           H  
ATOM   2137  HG3 ARG   152      10.294  -6.570  15.320  1.00  0.00           H  
ATOM   2138  CD  ARG   152       9.327  -7.956  16.498  1.00  0.00           C  
ATOM   2139  HD2 ARG   152      10.302  -8.114  16.959  1.00  0.00           H  
ATOM   2140  HD3 ARG   152       8.534  -8.177  17.213  1.00  0.00           H  
ATOM   2141  NE  ARG   152       9.262  -8.883  15.374  1.00  0.00           N  
ATOM   2142  HE  ARG   152      10.070  -8.897  14.768  1.00  0.00           H  
ATOM   2143  CZ  ARG   152       8.240  -9.423  14.952  1.00  0.00           C  
ATOM   2144  NH1 ARG   152       7.112  -9.355  15.473  1.00  0.00           N  
ATOM   2145 HH11 ARG   152       6.840  -8.875  16.318  1.00  0.00           H  
ATOM   2146 HH12 ARG   152       6.410  -9.829  14.921  1.00  0.00           H  
ATOM   2147  NH2 ARG   152       8.337 -10.059  13.831  1.00  0.00           N  
ATOM   2148 HH21 ARG   152       9.239  -9.999  13.380  1.00  0.00           H  
ATOM   2149 HH22 ARG   152       7.497 -10.475  13.457  1.00  0.00           H  
ATOM   2150  C   ARG   152       9.447  -4.913  12.970  1.00  0.00           C  
ATOM   2151  O   ARG   152      10.594  -4.522  13.037  1.00  0.00           O  
ATOM   2152  N   LEU   153       9.076  -5.490  11.770  1.00  0.00           N  
ATOM   2153  H   LEU   153       8.101  -5.734  11.675  1.00  0.00           H  
ATOM   2154  CA  LEU   153       9.890  -5.612  10.582  1.00  0.00           C  
ATOM   2155  HA  LEU   153      10.921  -5.825  10.864  1.00  0.00           H  
ATOM   2156  CB  LEU   153       9.413  -6.761   9.623  1.00  0.00           C  
ATOM   2157  HB2 LEU   153       9.980  -6.616   8.704  1.00  0.00           H  
ATOM   2158  HB3 LEU   153       8.341  -6.579   9.545  1.00  0.00           H  
ATOM   2159  CG  LEU   153       9.729  -8.142  10.097  1.00  0.00           C  
ATOM   2160  HG  LEU   153       9.462  -8.184  11.153  1.00  0.00           H  
ATOM   2161  CD1 LEU   153       8.945  -9.155   9.317  1.00  0.00           C  
ATOM   2162 HD11 LEU   153       9.166 -10.157   9.685  1.00  0.00           H  
ATOM   2163 HD12 LEU   153       7.919  -8.817   9.463  1.00  0.00           H  
ATOM   2164 HD13 LEU   153       9.173  -9.034   8.258  1.00  0.00           H  
ATOM   2165  CD2 LEU   153      11.175  -8.530   9.861  1.00  0.00           C  
ATOM   2166 HD21 LEU   153      11.895  -7.908  10.393  1.00  0.00           H  
ATOM   2167 HD22 LEU   153      11.516  -8.432   8.830  1.00  0.00           H  
ATOM   2168 HD23 LEU   153      11.292  -9.540  10.252  1.00  0.00           H  
ATOM   2169  C   LEU   153       9.980  -4.243   9.891  1.00  0.00           C  
ATOM   2170  O   LEU   153      11.140  -3.845   9.605  1.00  0.00           O  
ATOM   2171  N   LEU   154       8.881  -3.460   9.615  1.00  0.00           N  
ATOM   2172  H   LEU   154       7.981  -3.762   9.962  1.00  0.00           H  
ATOM   2173  CA  LEU   154       9.019  -2.066   9.065  1.00  0.00           C  
ATOM   2174  HA  LEU   154       9.602  -2.076   8.144  1.00  0.00           H  
ATOM   2175  CB  LEU   154       7.653  -1.423   8.765  1.00  0.00           C  
ATOM   2176  HB2 LEU   154       7.807  -0.376   8.507  1.00  0.00           H  
ATOM   2177  HB3 LEU   154       6.991  -1.537   9.623  1.00  0.00           H  
ATOM   2178  CG  LEU   154       6.935  -1.953   7.484  1.00  0.00           C  
ATOM   2179  HG  LEU   154       7.078  -3.033   7.474  1.00  0.00           H  
ATOM   2180  CD1 LEU   154       5.414  -1.731   7.573  1.00  0.00           C  
ATOM   2181 HD11 LEU   154       4.987  -1.975   8.545  1.00  0.00           H  
ATOM   2182 HD12 LEU   154       4.993  -2.401   6.823  1.00  0.00           H  
ATOM   2183 HD13 LEU   154       5.099  -0.691   7.485  1.00  0.00           H  
ATOM   2184  CD2 LEU   154       7.442  -1.428   6.158  1.00  0.00           C  
ATOM   2185 HD21 LEU   154       7.238  -0.361   6.246  1.00  0.00           H  
ATOM   2186 HD22 LEU   154       8.501  -1.669   6.059  1.00  0.00           H  
ATOM   2187 HD23 LEU   154       6.845  -1.919   5.390  1.00  0.00           H  
ATOM   2188  C   LEU   154       9.731  -1.135   9.933  1.00  0.00           C  
ATOM   2189  O   LEU   154      10.396  -0.241   9.374  1.00  0.00           O  
ATOM   2190  N   GLY   155       9.762  -1.326  11.203  1.00  0.00           N  
ATOM   2191  H   GLY   155       9.218  -2.113  11.529  1.00  0.00           H  
ATOM   2192  CA  GLY   155      10.466  -0.507  12.187  1.00  0.00           C  
ATOM   2193  HA2 GLY   155      10.757  -1.160  13.010  1.00  0.00           H  
ATOM   2194  HA3 GLY   155      11.299   0.085  11.810  1.00  0.00           H  
ATOM   2195  C   GLY   155       9.588   0.518  12.857  1.00  0.00           C  
ATOM   2196  O   GLY   155      10.169   1.611  13.045  1.00  0.00           O  
ATOM   2197  N   VAL   156       8.282   0.285  13.063  1.00  0.00           N  
ATOM   2198  H   VAL   156       7.947  -0.642  12.846  1.00  0.00           H  
ATOM   2199  CA  VAL   156       7.223   1.278  13.477  1.00  0.00           C  
ATOM   2200  HA  VAL   156       7.545   2.212  13.017  1.00  0.00           H  
ATOM   2201  CB  VAL   156       5.826   0.818  12.973  1.00  0.00           C  
ATOM   2202  HB  VAL   156       5.377  -0.125  13.285  1.00  0.00           H  
ATOM   2203  CG1 VAL   156       4.862   1.938  13.200  1.00  0.00           C  
ATOM   2204 HG11 VAL   156       5.235   2.912  12.880  1.00  0.00           H  
ATOM   2205 HG12 VAL   156       4.581   1.919  14.253  1.00  0.00           H  
ATOM   2206 HG13 VAL   156       3.957   1.782  12.613  1.00  0.00           H  
ATOM   2207  CG2 VAL   156       5.883   0.688  11.442  1.00  0.00           C  
ATOM   2208 HG21 VAL   156       6.245   1.616  11.000  1.00  0.00           H  
ATOM   2209 HG22 VAL   156       4.856   0.560  11.100  1.00  0.00           H  
ATOM   2210 HG23 VAL   156       6.516  -0.139  11.119  1.00  0.00           H  
ATOM   2211  C   VAL   156       7.203   1.575  15.022  1.00  0.00           C  
ATOM   2212  O   VAL   156       7.272   0.650  15.896  1.00  0.00           O  
ATOM   2213  N   THR   157       7.125   2.845  15.366  1.00  0.00           N  
ATOM   2214  H   THR   157       7.282   3.590  14.702  1.00  0.00           H  
ATOM   2215  CA  THR   157       7.090   3.250  16.803  1.00  0.00           C  
ATOM   2216  HA  THR   157       6.345   2.613  17.279  1.00  0.00           H  
ATOM   2217  CB  THR   157       8.375   3.008  17.577  1.00  0.00           C  
ATOM   2218  HB  THR   157       8.484   1.923  17.584  1.00  0.00           H  
ATOM   2219  CG2 THR   157       9.569   3.601  16.984  1.00  0.00           C  
ATOM   2220 HG21 THR   157      10.460   3.371  17.568  1.00  0.00           H  
ATOM   2221 HG22 THR   157       9.302   4.648  16.841  1.00  0.00           H  
ATOM   2222 HG23 THR   157       9.679   3.154  15.996  1.00  0.00           H  
ATOM   2223  OG1 THR   157       8.283   3.377  18.914  1.00  0.00           O  
ATOM   2224  HG1 THR   157       9.041   2.993  19.361  1.00  0.00           H  
ATOM   2225  C   THR   157       6.592   4.642  16.985  1.00  0.00           C  
ATOM   2226  O   THR   157       6.950   5.478  16.103  1.00  0.00           O  
ATOM   2227  N   THR   158       5.815   4.980  18.017  1.00  0.00           N  
ATOM   2228  H   THR   158       5.587   4.246  18.673  1.00  0.00           H  
ATOM   2229  CA  THR   158       5.198   6.291  18.333  1.00  0.00           C  
ATOM   2230  HA  THR   158       4.734   6.765  17.467  1.00  0.00           H  
ATOM   2231  CB  THR   158       4.225   6.257  19.539  1.00  0.00           C  
ATOM   2232  HB  THR   158       3.898   7.246  19.859  1.00  0.00           H  
ATOM   2233  CG2 THR   158       2.932   5.623  19.195  1.00  0.00           C  
ATOM   2234 HG21 THR   158       3.060   4.677  18.668  1.00  0.00           H  
ATOM   2235 HG22 THR   158       2.484   6.382  18.554  1.00  0.00           H  
ATOM   2236 HG23 THR   158       2.440   5.517  20.162  1.00  0.00           H  
ATOM   2237  OG1 THR   158       4.644   5.634  20.776  1.00  0.00           O  
ATOM   2238  HG1 THR   158       4.955   4.767  20.505  1.00  0.00           H  
ATOM   2239  C   THR   158       6.356   7.192  18.788  1.00  0.00           C  
ATOM   2240  O   THR   158       6.418   8.359  18.435  1.00  0.00           O  
ATOM   2241  N   HID   159       7.380   6.623  19.446  1.00  0.00           N  
ATOM   2242  H   HID   159       7.210   5.685  19.780  1.00  0.00           H  
ATOM   2243  CA  HID   159       8.527   7.328  20.012  1.00  0.00           C  
ATOM   2244  HA  HID   159       8.181   8.203  20.561  1.00  0.00           H  
ATOM   2245  CB  HID   159       9.134   6.397  20.995  1.00  0.00           C  
ATOM   2246  HB2 HID   159       9.582   5.569  20.445  1.00  0.00           H  
ATOM   2247  HB3 HID   159       9.824   6.920  21.656  1.00  0.00           H  
ATOM   2248  CG  HID   159       8.164   5.852  22.008  1.00  0.00           C  
ATOM   2249  ND1 HID   159       7.569   6.560  22.974  1.00  0.00           N  
ATOM   2250  HD1 HID   159       7.776   7.519  23.214  1.00  0.00           H  
ATOM   2251  CE1 HID   159       6.769   5.729  23.615  1.00  0.00           C  
ATOM   2252  HE1 HID   159       6.211   5.994  24.502  1.00  0.00           H  
ATOM   2253  NE2 HID   159       6.834   4.452  23.220  1.00  0.00           N  
ATOM   2254  CD2 HID   159       7.770   4.550  22.142  1.00  0.00           C  
ATOM   2255  HD2 HID   159       7.934   3.765  21.418  1.00  0.00           H  
ATOM   2256  C   HID   159       9.556   7.787  18.946  1.00  0.00           C  
ATOM   2257  O   HID   159      10.698   8.163  19.276  1.00  0.00           O  
ATOM   2258  N   ALA   160       9.236   7.857  17.647  1.00  0.00           N  
ATOM   2259  H   ALA   160       8.257   7.719  17.439  1.00  0.00           H  
ATOM   2260  CA  ALA   160      10.070   8.065  16.547  1.00  0.00           C  
ATOM   2261  HA  ALA   160      11.000   7.555  16.799  1.00  0.00           H  
ATOM   2262  CB  ALA   160       9.417   7.335  15.360  1.00  0.00           C  
ATOM   2263  HB1 ALA   160      10.103   7.460  14.523  1.00  0.00           H  
ATOM   2264  HB2 ALA   160       9.369   6.289  15.665  1.00  0.00           H  
ATOM   2265  HB3 ALA   160       8.470   7.839  15.166  1.00  0.00           H  
ATOM   2266  C   ALA   160      10.520   9.496  16.264  1.00  0.00           C  
ATOM   2267  O   ALA   160      10.473   9.874  15.082  1.00  0.00           O  
ATOM   2268  N   PHE   161      10.751  10.318  17.301  1.00  0.00           N  
ATOM   2269  H   PHE   161      10.650   9.852  18.192  1.00  0.00           H  
ATOM   2270  CA  PHE   161      11.119  11.771  17.188  1.00  0.00           C  
ATOM   2271  HA  PHE   161      11.524  12.012  16.205  1.00  0.00           H  
ATOM   2272  CB  PHE   161       9.772  12.539  17.310  1.00  0.00           C  
ATOM   2273  HB2 PHE   161       9.081  12.086  16.598  1.00  0.00           H  
ATOM   2274  HB3 PHE   161       9.982  13.550  16.962  1.00  0.00           H  
ATOM   2275  CG  PHE   161       9.157  12.628  18.721  1.00  0.00           C  
ATOM   2276  CD1 PHE   161       8.361  11.557  19.140  1.00  0.00           C  
ATOM   2277  HD1 PHE   161       8.054  10.776  18.459  1.00  0.00           H  
ATOM   2278  CE1 PHE   161       7.809  11.656  20.418  1.00  0.00           C  
ATOM   2279  HE1 PHE   161       7.283  10.821  20.858  1.00  0.00           H  
ATOM   2280  CZ  PHE   161       8.026  12.716  21.298  1.00  0.00           C  
ATOM   2281  HZ  PHE   161       7.600  12.594  22.283  1.00  0.00           H  
ATOM   2282  CE2 PHE   161       8.821  13.799  20.853  1.00  0.00           C  
ATOM   2283  HE2 PHE   161       9.048  14.583  21.561  1.00  0.00           H  
ATOM   2284  CD2 PHE   161       9.429  13.696  19.563  1.00  0.00           C  
ATOM   2285  HD2 PHE   161      10.055  14.522  19.259  1.00  0.00           H  
ATOM   2286  C   PHE   161      12.300  12.164  18.136  1.00  0.00           C  
ATOM   2287  O   PHE   161      12.187  11.992  19.392  1.00  0.00           O  
ATOM   2288  N   ASP   162      13.414  12.737  17.548  1.00  0.00           N  
ATOM   2289  H   ASP   162      13.348  12.798  16.542  1.00  0.00           H  
ATOM   2290  CA  ASP   162      14.543  13.341  18.314  1.00  0.00           C  
ATOM   2291  HA  ASP   162      14.525  12.899  19.310  1.00  0.00           H  
ATOM   2292  CB  ASP   162      15.859  12.939  17.591  1.00  0.00           C  
ATOM   2293  HB2 ASP   162      15.837  13.259  16.549  1.00  0.00           H  
ATOM   2294  HB3 ASP   162      16.761  13.382  18.013  1.00  0.00           H  
ATOM   2295  CG  ASP   162      16.294  11.492  17.532  1.00  0.00           C  
ATOM   2296  OD1 ASP   162      17.263  11.259  16.877  1.00  0.00           O  
ATOM   2297  OD2 ASP   162      15.697  10.743  18.309  1.00  0.00           O  
ATOM   2298  C   ASP   162      14.452  14.893  18.468  1.00  0.00           C  
ATOM   2299  O   ASP   162      15.380  15.518  19.003  1.00  0.00           O  
ATOM   2300  N   GLY   163      13.376  15.487  18.022  1.00  0.00           N  
ATOM   2301  H   GLY   163      12.809  14.889  17.438  1.00  0.00           H  
ATOM   2302  CA  GLY   163      12.996  16.862  18.330  1.00  0.00           C  
ATOM   2303  HA2 GLY   163      13.808  17.536  18.602  1.00  0.00           H  
ATOM   2304  HA3 GLY   163      12.519  17.189  17.406  1.00  0.00           H  
ATOM   2305  C   GLY   163      12.047  17.032  19.585  1.00  0.00           C  
ATOM   2306  O   GLY   163      12.059  16.162  20.478  1.00  0.00           O  
ATOM   2307  N   ALA   164      11.330  18.097  19.634  1.00  0.00           N  
ATOM   2308  H   ALA   164      11.278  18.688  18.817  1.00  0.00           H  
ATOM   2309  CA  ALA   164      10.446  18.522  20.660  1.00  0.00           C  
ATOM   2310  HA  ALA   164      10.997  18.549  21.600  1.00  0.00           H  
ATOM   2311  CB  ALA   164       9.890  19.981  20.372  1.00  0.00           C  
ATOM   2312  HB1 ALA   164       9.123  20.191  21.118  1.00  0.00           H  
ATOM   2313  HB2 ALA   164      10.735  20.636  20.584  1.00  0.00           H  
ATOM   2314  HB3 ALA   164       9.496  20.131  19.367  1.00  0.00           H  
ATOM   2315  C   ALA   164       9.332  17.478  20.974  1.00  0.00           C  
ATOM   2316  O   ALA   164       8.857  16.750  20.096  1.00  0.00           O  
ATOM   2317  N   PRO   165       8.873  17.471  22.236  1.00  0.00           N  
ATOM   2318  CD  PRO   165       9.440  18.043  23.481  1.00  0.00           C  
ATOM   2319  HD2 PRO   165      10.326  17.465  23.743  1.00  0.00           H  
ATOM   2320  HD3 PRO   165       9.689  19.095  23.343  1.00  0.00           H  
ATOM   2321  CG  PRO   165       8.396  17.922  24.567  1.00  0.00           C  
ATOM   2322  HG2 PRO   165       7.700  18.758  24.493  1.00  0.00           H  
ATOM   2323  HG3 PRO   165       8.776  17.857  25.587  1.00  0.00           H  
ATOM   2324  CB  PRO   165       7.580  16.722  24.156  1.00  0.00           C  
ATOM   2325  HB2 PRO   165       6.609  16.625  24.642  1.00  0.00           H  
ATOM   2326  HB3 PRO   165       8.111  15.789  24.347  1.00  0.00           H  
ATOM   2327  CA  PRO   165       7.499  16.861  22.557  1.00  0.00           C  
ATOM   2328  HA  PRO   165       7.414  15.863  22.127  1.00  0.00           H  
ATOM   2329  C   PRO   165       6.341  17.636  22.010  1.00  0.00           C  
ATOM   2330  O   PRO   165       5.374  17.862  22.669  1.00  0.00           O  
ATOM   2331  N   PHE   166       6.385  17.976  20.739  1.00  0.00           N  
ATOM   2332  H   PHE   166       7.136  17.587  20.187  1.00  0.00           H  
ATOM   2333  CA  PHE   166       5.437  18.814  20.101  1.00  0.00           C  
ATOM   2334  HA  PHE   166       5.469  19.776  20.611  1.00  0.00           H  
ATOM   2335  CB  PHE   166       5.916  19.139  18.688  1.00  0.00           C  
ATOM   2336  HB2 PHE   166       6.938  19.518  18.682  1.00  0.00           H  
ATOM   2337  HB3 PHE   166       5.892  18.174  18.180  1.00  0.00           H  
ATOM   2338  CG  PHE   166       4.970  20.096  17.913  1.00  0.00           C  
ATOM   2339  CD1 PHE   166       4.361  19.739  16.641  1.00  0.00           C  
ATOM   2340  HD1 PHE   166       4.677  18.822  16.166  1.00  0.00           H  
ATOM   2341  CE1 PHE   166       3.442  20.578  15.969  1.00  0.00           C  
ATOM   2342  HE1 PHE   166       3.058  20.423  14.971  1.00  0.00           H  
ATOM   2343  CZ  PHE   166       3.050  21.764  16.592  1.00  0.00           C  
ATOM   2344  HZ  PHE   166       2.143  22.311  16.381  1.00  0.00           H  
ATOM   2345  CE2 PHE   166       3.581  22.016  17.876  1.00  0.00           C  
ATOM   2346  HE2 PHE   166       3.252  22.868  18.453  1.00  0.00           H  
ATOM   2347  CD2 PHE   166       4.544  21.255  18.521  1.00  0.00           C  
ATOM   2348  HD2 PHE   166       4.843  21.542  19.518  1.00  0.00           H  
ATOM   2349  C   PHE   166       3.994  18.319  20.149  1.00  0.00           C  
ATOM   2350  O   PHE   166       3.094  19.114  20.336  1.00  0.00           O  
ATOM   2351  N   SER   167       3.735  17.009  20.042  1.00  0.00           N  
ATOM   2352  H   SER   167       4.535  16.399  19.952  1.00  0.00           H  
ATOM   2353  CA  SER   167       2.395  16.368  20.122  1.00  0.00           C  
ATOM   2354  HA  SER   167       1.684  16.801  19.419  1.00  0.00           H  
ATOM   2355  CB  SER   167       2.479  14.903  19.697  1.00  0.00           C  
ATOM   2356  HB2 SER   167       3.040  14.311  20.420  1.00  0.00           H  
ATOM   2357  HB3 SER   167       1.490  14.488  19.504  1.00  0.00           H  
ATOM   2358  OG  SER   167       3.211  14.721  18.475  1.00  0.00           O  
ATOM   2359  HG  SER   167       4.063  14.314  18.648  1.00  0.00           H  
ATOM   2360  C   SER   167       1.812  16.394  21.492  1.00  0.00           C  
ATOM   2361  O   SER   167       0.597  16.470  21.656  1.00  0.00           O  
ATOM   2362  N   ASP   168       2.573  16.467  22.609  1.00  0.00           N  
ATOM   2363  H   ASP   168       3.579  16.493  22.524  1.00  0.00           H  
ATOM   2364  CA  ASP   168       1.887  16.707  23.925  1.00  0.00           C  
ATOM   2365  HA  ASP   168       0.961  16.133  23.973  1.00  0.00           H  
ATOM   2366  CB  ASP   168       2.692  16.284  25.107  1.00  0.00           C  
ATOM   2367  HB2 ASP   168       3.566  15.755  24.726  1.00  0.00           H  
ATOM   2368  HB3 ASP   168       3.135  17.145  25.608  1.00  0.00           H  
ATOM   2369  CG  ASP   168       1.924  15.446  26.103  1.00  0.00           C  
ATOM   2370  OD1 ASP   168       1.460  14.416  25.678  1.00  0.00           O  
ATOM   2371  OD2 ASP   168       1.958  15.743  27.342  1.00  0.00           O  
ATOM   2372  C   ASP   168       1.435  18.112  23.989  1.00  0.00           C  
ATOM   2373  O   ASP   168       0.413  18.370  24.695  1.00  0.00           O  
ATOM   2374  N   LEU   169       2.353  18.994  23.548  1.00  0.00           N  
ATOM   2375  H   LEU   169       3.274  18.607  23.399  1.00  0.00           H  
ATOM   2376  CA  LEU   169       2.040  20.503  23.479  1.00  0.00           C  
ATOM   2377  HA  LEU   169       1.820  20.878  24.478  1.00  0.00           H  
ATOM   2378  CB  LEU   169       3.234  21.272  22.889  1.00  0.00           C  
ATOM   2379  HB2 LEU   169       3.361  20.981  21.846  1.00  0.00           H  
ATOM   2380  HB3 LEU   169       2.973  22.323  23.006  1.00  0.00           H  
ATOM   2381  CG  LEU   169       4.515  20.888  23.738  1.00  0.00           C  
ATOM   2382  HG  LEU   169       4.687  19.823  23.893  1.00  0.00           H  
ATOM   2383  CD1 LEU   169       5.727  21.541  22.935  1.00  0.00           C  
ATOM   2384 HD11 LEU   169       5.766  21.116  21.932  1.00  0.00           H  
ATOM   2385 HD12 LEU   169       5.583  22.622  22.918  1.00  0.00           H  
ATOM   2386 HD13 LEU   169       6.681  21.424  23.449  1.00  0.00           H  
ATOM   2387  CD2 LEU   169       4.522  21.708  25.029  1.00  0.00           C  
ATOM   2388 HD21 LEU   169       4.580  22.762  24.758  1.00  0.00           H  
ATOM   2389 HD22 LEU   169       5.436  21.521  25.592  1.00  0.00           H  
ATOM   2390 HD23 LEU   169       3.627  21.441  25.592  1.00  0.00           H  
ATOM   2391  C   LEU   169       0.869  20.725  22.561  1.00  0.00           C  
ATOM   2392  O   LEU   169      -0.041  21.529  22.901  1.00  0.00           O  
ATOM   2393  N   VAL   170       0.801  20.049  21.452  1.00  0.00           N  
ATOM   2394  H   VAL   170       1.674  19.705  21.079  1.00  0.00           H  
ATOM   2395  CA  VAL   170      -0.427  20.070  20.634  1.00  0.00           C  
ATOM   2396  HA  VAL   170      -0.496  21.083  20.237  1.00  0.00           H  
ATOM   2397  CB  VAL   170      -0.255  19.146  19.376  1.00  0.00           C  
ATOM   2398  HB  VAL   170       0.127  18.179  19.704  1.00  0.00           H  
ATOM   2399  CG1 VAL   170      -1.509  18.944  18.516  1.00  0.00           C  
ATOM   2400 HG11 VAL   170      -2.256  18.278  18.948  1.00  0.00           H  
ATOM   2401 HG12 VAL   170      -2.007  19.898  18.347  1.00  0.00           H  
ATOM   2402 HG13 VAL   170      -1.281  18.538  17.530  1.00  0.00           H  
ATOM   2403  CG2 VAL   170       0.698  19.879  18.432  1.00  0.00           C  
ATOM   2404 HG21 VAL   170       1.084  19.220  17.654  1.00  0.00           H  
ATOM   2405 HG22 VAL   170       0.226  20.734  17.949  1.00  0.00           H  
ATOM   2406 HG23 VAL   170       1.548  20.278  18.986  1.00  0.00           H  
ATOM   2407  C   VAL   170      -1.656  19.597  21.389  1.00  0.00           C  
ATOM   2408  O   VAL   170      -2.673  20.274  21.425  1.00  0.00           O  
ATOM   2409  N   ARG   171      -1.494  18.454  22.063  1.00  0.00           N  
ATOM   2410  H   ARG   171      -0.587  18.012  22.026  1.00  0.00           H  
ATOM   2411  CA  ARG   171      -2.621  17.798  22.794  1.00  0.00           C  
ATOM   2412  HA  ARG   171      -3.453  17.573  22.127  1.00  0.00           H  
ATOM   2413  CB  ARG   171      -2.012  16.489  23.341  1.00  0.00           C  
ATOM   2414  HB2 ARG   171      -1.743  15.851  22.499  1.00  0.00           H  
ATOM   2415  HB3 ARG   171      -1.059  16.613  23.854  1.00  0.00           H  
ATOM   2416  CG  ARG   171      -2.954  15.674  24.219  1.00  0.00           C  
ATOM   2417  HG2 ARG   171      -3.497  16.301  24.926  1.00  0.00           H  
ATOM   2418  HG3 ARG   171      -3.771  15.286  23.611  1.00  0.00           H  
ATOM   2419  CD  ARG   171      -2.187  14.517  24.930  1.00  0.00           C  
ATOM   2420  HD2 ARG   171      -2.994  13.929  25.366  1.00  0.00           H  
ATOM   2421  HD3 ARG   171      -1.498  14.164  24.162  1.00  0.00           H  
ATOM   2422  NE  ARG   171      -1.379  14.893  26.089  1.00  0.00           N  
ATOM   2423  HE  ARG   171      -0.416  14.734  25.830  1.00  0.00           H  
ATOM   2424  CZ  ARG   171      -1.757  15.435  27.231  1.00  0.00           C  
ATOM   2425  NH1 ARG   171      -0.844  15.790  28.011  1.00  0.00           N  
ATOM   2426 HH11 ARG   171       0.107  15.652  27.700  1.00  0.00           H  
ATOM   2427 HH12 ARG   171      -1.027  16.524  28.680  1.00  0.00           H  
ATOM   2428  NH2 ARG   171      -2.989  15.678  27.573  1.00  0.00           N  
ATOM   2429 HH21 ARG   171      -3.708  15.250  27.007  1.00  0.00           H  
ATOM   2430 HH22 ARG   171      -3.070  16.119  28.478  1.00  0.00           H  
ATOM   2431  C   ARG   171      -3.239  18.682  23.882  1.00  0.00           C  
ATOM   2432  O   ARG   171      -4.477  18.842  23.962  1.00  0.00           O  
ATOM   2433  N   GLU   172      -2.441  19.334  24.693  1.00  0.00           N  
ATOM   2434  H   GLU   172      -1.483  19.060  24.531  1.00  0.00           H  
ATOM   2435  CA  GLU   172      -2.722  20.281  25.737  1.00  0.00           C  
ATOM   2436  HA  GLU   172      -3.345  19.709  26.425  1.00  0.00           H  
ATOM   2437  CB  GLU   172      -1.418  20.556  26.483  1.00  0.00           C  
ATOM   2438  HB2 GLU   172      -0.583  20.691  25.795  1.00  0.00           H  
ATOM   2439  HB3 GLU   172      -1.257  19.706  27.145  1.00  0.00           H  
ATOM   2440  CG  GLU   172      -1.538  21.744  27.420  1.00  0.00           C  
ATOM   2441  HG2 GLU   172      -1.689  22.635  26.810  1.00  0.00           H  
ATOM   2442  HG3 GLU   172      -0.614  21.821  27.993  1.00  0.00           H  
ATOM   2443  CD  GLU   172      -2.625  21.517  28.485  1.00  0.00           C  
ATOM   2444  OE1 GLU   172      -2.882  22.609  29.028  1.00  0.00           O  
ATOM   2445  OE2 GLU   172      -2.848  20.408  28.997  1.00  0.00           O  
ATOM   2446  C   GLU   172      -3.527  21.436  25.151  1.00  0.00           C  
ATOM   2447  O   GLU   172      -4.560  21.848  25.697  1.00  0.00           O  
ATOM   2448  N   ARG   173      -3.001  22.028  24.049  1.00  0.00           N  
ATOM   2449  H   ARG   173      -2.170  21.680  23.591  1.00  0.00           H  
ATOM   2450  CA  ARG   173      -3.780  23.127  23.364  1.00  0.00           C  
ATOM   2451  HA  ARG   173      -3.998  23.959  24.034  1.00  0.00           H  
ATOM   2452  CB  ARG   173      -2.868  23.721  22.277  1.00  0.00           C  
ATOM   2453  HB2 ARG   173      -3.505  24.158  21.508  1.00  0.00           H  
ATOM   2454  HB3 ARG   173      -2.221  22.989  21.793  1.00  0.00           H  
ATOM   2455  CG  ARG   173      -1.956  24.907  22.827  1.00  0.00           C  
ATOM   2456  HG2 ARG   173      -2.592  25.543  23.442  1.00  0.00           H  
ATOM   2457  HG3 ARG   173      -1.369  24.477  23.639  1.00  0.00           H  
ATOM   2458  CD  ARG   173      -1.125  25.576  21.814  1.00  0.00           C  
ATOM   2459  HD2 ARG   173      -0.415  24.878  21.370  1.00  0.00           H  
ATOM   2460  HD3 ARG   173      -1.723  25.952  20.984  1.00  0.00           H  
ATOM   2461  NE  ARG   173      -0.351  26.536  22.517  1.00  0.00           N  
ATOM   2462  HE  ARG   173       0.121  26.205  23.346  1.00  0.00           H  
ATOM   2463  CZ  ARG   173      -0.257  27.818  22.198  1.00  0.00           C  
ATOM   2464  NH1 ARG   173      -0.735  28.389  21.184  1.00  0.00           N  
ATOM   2465 HH11 ARG   173      -1.278  27.825  20.545  1.00  0.00           H  
ATOM   2466 HH12 ARG   173      -0.611  29.391  21.164  1.00  0.00           H  
ATOM   2467  NH2 ARG   173       0.367  28.580  22.970  1.00  0.00           N  
ATOM   2468 HH21 ARG   173       0.454  28.398  23.959  1.00  0.00           H  
ATOM   2469 HH22 ARG   173       0.087  29.523  22.742  1.00  0.00           H  
ATOM   2470  C   ARG   173      -5.093  22.713  22.801  1.00  0.00           C  
ATOM   2471  O   ARG   173      -6.012  23.500  22.703  1.00  0.00           O  
ATOM   2472  N   LEU   174      -5.224  21.467  22.380  1.00  0.00           N  
ATOM   2473  H   LEU   174      -4.412  20.884  22.521  1.00  0.00           H  
ATOM   2474  CA  LEU   174      -6.423  20.940  21.698  1.00  0.00           C  
ATOM   2475  HA  LEU   174      -6.816  21.775  21.118  1.00  0.00           H  
ATOM   2476  CB  LEU   174      -6.002  19.706  20.828  1.00  0.00           C  
ATOM   2477  HB2 LEU   174      -5.358  19.084  21.451  1.00  0.00           H  
ATOM   2478  HB3 LEU   174      -6.884  19.079  20.700  1.00  0.00           H  
ATOM   2479  CG  LEU   174      -5.306  19.949  19.442  1.00  0.00           C  
ATOM   2480  HG  LEU   174      -4.328  20.384  19.647  1.00  0.00           H  
ATOM   2481  CD1 LEU   174      -5.168  18.686  18.618  1.00  0.00           C  
ATOM   2482 HD11 LEU   174      -4.579  18.886  17.723  1.00  0.00           H  
ATOM   2483 HD12 LEU   174      -4.579  17.953  19.169  1.00  0.00           H  
ATOM   2484 HD13 LEU   174      -6.106  18.362  18.167  1.00  0.00           H  
ATOM   2485  CD2 LEU   174      -6.033  20.970  18.521  1.00  0.00           C  
ATOM   2486 HD21 LEU   174      -5.753  20.918  17.469  1.00  0.00           H  
ATOM   2487 HD22 LEU   174      -5.991  21.952  18.992  1.00  0.00           H  
ATOM   2488 HD23 LEU   174      -7.079  20.734  18.716  1.00  0.00           H  
ATOM   2489  C   LEU   174      -7.540  20.458  22.716  1.00  0.00           C  
ATOM   2490  O   LEU   174      -8.654  20.306  22.211  1.00  0.00           O  
ATOM   2491  N   ALA   175      -7.286  20.292  24.020  1.00  0.00           N  
ATOM   2492  H   ALA   175      -6.303  20.245  24.248  1.00  0.00           H  
ATOM   2493  CA  ALA   175      -8.094  19.417  24.958  1.00  0.00           C  
ATOM   2494  HA  ALA   175      -8.206  18.409  24.558  1.00  0.00           H  
ATOM   2495  CB  ALA   175      -7.368  19.362  26.284  1.00  0.00           C  
ATOM   2496  HB1 ALA   175      -7.870  18.630  26.916  1.00  0.00           H  
ATOM   2497  HB2 ALA   175      -6.417  18.852  26.133  1.00  0.00           H  
ATOM   2498  HB3 ALA   175      -7.330  20.363  26.714  1.00  0.00           H  
ATOM   2499  C   ALA   175      -9.489  19.945  25.224  1.00  0.00           C  
ATOM   2500  O   ALA   175     -10.486  19.219  25.204  1.00  0.00           O  
ATOM   2501  N   ALA   176      -9.667  21.250  25.312  1.00  0.00           N  
ATOM   2502  H   ALA   176      -8.888  21.891  25.265  1.00  0.00           H  
ATOM   2503  CA  ALA   176     -11.017  21.861  25.485  1.00  0.00           C  
ATOM   2504  HA  ALA   176     -11.401  21.463  26.424  1.00  0.00           H  
ATOM   2505  CB  ALA   176     -10.780  23.355  25.854  1.00  0.00           C  
ATOM   2506  HB1 ALA   176     -10.498  23.952  24.986  1.00  0.00           H  
ATOM   2507  HB2 ALA   176      -9.925  23.419  26.528  1.00  0.00           H  
ATOM   2508  HB3 ALA   176     -11.637  23.817  26.344  1.00  0.00           H  
ATOM   2509  C   ALA   176     -12.048  21.785  24.309  1.00  0.00           C  
ATOM   2510  O   ALA   176     -13.109  22.405  24.326  1.00  0.00           O  
ATOM   2511  N   VAL   177     -11.821  21.031  23.211  1.00  0.00           N  
ATOM   2512  H   VAL   177     -10.897  20.630  23.280  1.00  0.00           H  
ATOM   2513  CA  VAL   177     -12.807  20.657  22.191  1.00  0.00           C  
ATOM   2514  HA  VAL   177     -13.832  20.737  22.552  1.00  0.00           H  
ATOM   2515  CB  VAL   177     -12.761  21.563  20.969  1.00  0.00           C  
ATOM   2516  HB  VAL   177     -12.822  22.558  21.411  1.00  0.00           H  
ATOM   2517  CG1 VAL   177     -11.463  21.454  20.140  1.00  0.00           C  
ATOM   2518 HG11 VAL   177     -11.595  20.592  19.486  1.00  0.00           H  
ATOM   2519 HG12 VAL   177     -10.646  21.427  20.862  1.00  0.00           H  
ATOM   2520 HG13 VAL   177     -11.286  22.361  19.561  1.00  0.00           H  
ATOM   2521  CG2 VAL   177     -14.027  21.403  20.139  1.00  0.00           C  
ATOM   2522 HG21 VAL   177     -13.913  22.130  19.335  1.00  0.00           H  
ATOM   2523 HG22 VAL   177     -14.162  20.396  19.745  1.00  0.00           H  
ATOM   2524 HG23 VAL   177     -14.926  21.459  20.752  1.00  0.00           H  
ATOM   2525  C   VAL   177     -12.538  19.231  21.706  1.00  0.00           C  
ATOM   2526  O   VAL   177     -13.528  18.524  21.447  1.00  0.00           O  
ATOM   2527  N   VAL   178     -11.322  18.708  21.662  1.00  0.00           N  
ATOM   2528  H   VAL   178     -10.566  19.339  21.886  1.00  0.00           H  
ATOM   2529  CA  VAL   178     -10.980  17.372  21.259  1.00  0.00           C  
ATOM   2530  HA  VAL   178     -11.598  17.260  20.368  1.00  0.00           H  
ATOM   2531  CB  VAL   178      -9.521  17.204  20.764  1.00  0.00           C  
ATOM   2532  HB  VAL   178      -8.715  17.495  21.437  1.00  0.00           H  
ATOM   2533  CG1 VAL   178      -9.232  15.807  20.264  1.00  0.00           C  
ATOM   2534 HG11 VAL   178      -9.285  15.103  21.094  1.00  0.00           H  
ATOM   2535 HG12 VAL   178     -10.055  15.594  19.582  1.00  0.00           H  
ATOM   2536 HG13 VAL   178      -8.245  15.702  19.812  1.00  0.00           H  
ATOM   2537  CG2 VAL   178      -9.412  18.081  19.450  1.00  0.00           C  
ATOM   2538 HG21 VAL   178      -9.440  19.150  19.660  1.00  0.00           H  
ATOM   2539 HG22 VAL   178     -10.180  17.765  18.744  1.00  0.00           H  
ATOM   2540 HG23 VAL   178      -8.465  17.830  18.972  1.00  0.00           H  
ATOM   2541  C   VAL   178     -11.445  16.333  22.353  1.00  0.00           C  
ATOM   2542  O   VAL   178     -12.153  15.373  22.135  1.00  0.00           O  
ATOM   2543  N   ASP   179     -10.860  16.564  23.573  1.00  0.00           N  
ATOM   2544  H   ASP   179     -10.117  17.247  23.586  1.00  0.00           H  
ATOM   2545  CA  ASP   179     -11.057  15.583  24.702  1.00  0.00           C  
ATOM   2546  HA  ASP   179     -11.099  14.602  24.230  1.00  0.00           H  
ATOM   2547  CB  ASP   179      -9.793  15.609  25.517  1.00  0.00           C  
ATOM   2548  HB2 ASP   179      -9.909  14.998  26.411  1.00  0.00           H  
ATOM   2549  HB3 ASP   179      -9.502  16.568  25.946  1.00  0.00           H  
ATOM   2550  CG  ASP   179      -8.586  15.000  24.741  1.00  0.00           C  
ATOM   2551  OD1 ASP   179      -8.733  13.905  24.166  1.00  0.00           O  
ATOM   2552  OD2 ASP   179      -7.506  15.632  24.666  1.00  0.00           O  
ATOM   2553  C   ASP   179     -12.270  15.732  25.576  1.00  0.00           C  
ATOM   2554  O   ASP   179     -12.498  14.902  26.502  1.00  0.00           O  
ATOM   2555  N   GLN   180     -13.030  16.819  25.424  1.00  0.00           N  
ATOM   2556  H   GLN   180     -12.859  17.487  24.686  1.00  0.00           H  
ATOM   2557  CA  GLN   180     -14.203  17.134  26.217  1.00  0.00           C  
ATOM   2558  HA  GLN   180     -13.844  16.954  27.230  1.00  0.00           H  
ATOM   2559  CB  GLN   180     -14.613  18.625  26.056  1.00  0.00           C  
ATOM   2560  HB2 GLN   180     -13.830  19.151  26.602  1.00  0.00           H  
ATOM   2561  HB3 GLN   180     -14.613  18.900  25.002  1.00  0.00           H  
ATOM   2562  CG  GLN   180     -15.987  18.798  26.711  1.00  0.00           C  
ATOM   2563  HG2 GLN   180     -16.755  18.107  26.364  1.00  0.00           H  
ATOM   2564  HG3 GLN   180     -15.924  18.477  27.750  1.00  0.00           H  
ATOM   2565  CD  GLN   180     -16.468  20.253  26.797  1.00  0.00           C  
ATOM   2566  OE1 GLN   180     -16.176  21.047  25.939  1.00  0.00           O  
ATOM   2567  NE2 GLN   180     -17.060  20.707  27.836  1.00  0.00           N  
ATOM   2568 HE21 GLN   180     -17.090  20.127  28.663  1.00  0.00           H  
ATOM   2569 HE22 GLN   180     -17.486  21.617  27.735  1.00  0.00           H  
ATOM   2570  C   GLN   180     -15.348  16.137  25.863  1.00  0.00           C  
ATOM   2571  O   GLN   180     -15.696  16.027  24.677  1.00  0.00           O  
ATOM   2572  N   GLY   181     -15.925  15.394  26.803  1.00  0.00           N  
ATOM   2573  H   GLY   181     -15.822  15.582  27.790  1.00  0.00           H  
ATOM   2574  CA  GLY   181     -17.037  14.512  26.499  1.00  0.00           C  
ATOM   2575  HA2 GLY   181     -17.642  14.897  25.678  1.00  0.00           H  
ATOM   2576  HA3 GLY   181     -17.576  14.267  27.415  1.00  0.00           H  
ATOM   2577  C   GLY   181     -16.553  13.106  25.914  1.00  0.00           C  
ATOM   2578  O   GLY   181     -17.236  12.151  26.211  1.00  0.00           O  
ATOM   2579  N   ARG   182     -15.477  13.070  25.257  1.00  0.00           N  
ATOM   2580  H   ARG   182     -15.071  13.921  24.895  1.00  0.00           H  
ATOM   2581  CA  ARG   182     -14.858  11.846  24.697  1.00  0.00           C  
ATOM   2582  HA  ARG   182     -15.707  11.198  24.481  1.00  0.00           H  
ATOM   2583  CB  ARG   182     -14.142  12.234  23.388  1.00  0.00           C  
ATOM   2584  HB2 ARG   182     -13.283  12.856  23.638  1.00  0.00           H  
ATOM   2585  HB3 ARG   182     -13.784  11.303  22.949  1.00  0.00           H  
ATOM   2586  CG  ARG   182     -14.978  13.010  22.399  1.00  0.00           C  
ATOM   2587  HG2 ARG   182     -15.952  12.541  22.255  1.00  0.00           H  
ATOM   2588  HG3 ARG   182     -15.067  14.041  22.741  1.00  0.00           H  
ATOM   2589  CD  ARG   182     -14.316  13.036  21.075  1.00  0.00           C  
ATOM   2590  HD2 ARG   182     -13.375  13.586  21.069  1.00  0.00           H  
ATOM   2591  HD3 ARG   182     -14.245  11.958  20.926  1.00  0.00           H  
ATOM   2592  NE  ARG   182     -15.084  13.620  19.957  1.00  0.00           N  
ATOM   2593  HE  ARG   182     -15.807  13.030  19.570  1.00  0.00           H  
ATOM   2594  CZ  ARG   182     -14.812  14.703  19.314  1.00  0.00           C  
ATOM   2595  NH1 ARG   182     -15.616  15.020  18.376  1.00  0.00           N  
ATOM   2596 HH11 ARG   182     -16.428  14.471  18.133  1.00  0.00           H  
ATOM   2597 HH12 ARG   182     -15.260  15.629  17.653  1.00  0.00           H  
ATOM   2598  NH2 ARG   182     -13.909  15.549  19.662  1.00  0.00           N  
ATOM   2599 HH21 ARG   182     -13.320  15.334  20.454  1.00  0.00           H  
ATOM   2600 HH22 ARG   182     -13.577  16.236  19.000  1.00  0.00           H  
ATOM   2601  C   ARG   182     -13.923  11.020  25.521  1.00  0.00           C  
ATOM   2602  O   ARG   182     -13.307  11.502  26.474  1.00  0.00           O  
ATOM   2603  N   THR   183     -13.796   9.713  25.146  1.00  0.00           N  
ATOM   2604  H   THR   183     -14.448   9.349  24.466  1.00  0.00           H  
ATOM   2605  CA  THR   183     -12.798   8.785  25.740  1.00  0.00           C  
ATOM   2606  HA  THR   183     -12.907   8.716  26.822  1.00  0.00           H  
ATOM   2607  CB  THR   183     -13.040   7.343  25.295  1.00  0.00           C  
ATOM   2608  HB  THR   183     -14.034   7.149  25.700  1.00  0.00           H  
ATOM   2609  CG2 THR   183     -13.015   7.125  23.820  1.00  0.00           C  
ATOM   2610 HG21 THR   183     -13.465   6.150  23.631  1.00  0.00           H  
ATOM   2611 HG22 THR   183     -13.654   7.767  23.215  1.00  0.00           H  
ATOM   2612 HG23 THR   183     -11.997   7.197  23.436  1.00  0.00           H  
ATOM   2613  OG1 THR   183     -12.082   6.379  25.706  1.00  0.00           O  
ATOM   2614  HG1 THR   183     -12.474   5.799  26.363  1.00  0.00           H  
ATOM   2615  C   THR   183     -11.349   9.072  25.431  1.00  0.00           C  
ATOM   2616  O   THR   183     -11.071   9.470  24.294  1.00  0.00           O  
ATOM   2617  N   PRO   184     -10.415   8.883  26.422  1.00  0.00           N  
ATOM   2618  CD  PRO   184     -10.696   8.914  27.863  1.00  0.00           C  
ATOM   2619  HD2 PRO   184     -10.914   7.885  28.148  1.00  0.00           H  
ATOM   2620  HD3 PRO   184     -11.564   9.528  28.103  1.00  0.00           H  
ATOM   2621  CG  PRO   184      -9.369   9.480  28.468  1.00  0.00           C  
ATOM   2622  HG2 PRO   184      -9.390  10.569  28.491  1.00  0.00           H  
ATOM   2623  HG3 PRO   184      -9.331   9.042  29.465  1.00  0.00           H  
ATOM   2624  CB  PRO   184      -8.278   8.857  27.529  1.00  0.00           C  
ATOM   2625  HB2 PRO   184      -7.290   9.318  27.517  1.00  0.00           H  
ATOM   2626  HB3 PRO   184      -8.199   7.775  27.634  1.00  0.00           H  
ATOM   2627  CA  PRO   184      -8.946   8.956  26.195  1.00  0.00           C  
ATOM   2628  HA  PRO   184      -8.691   9.990  25.966  1.00  0.00           H  
ATOM   2629  C   PRO   184      -8.337   7.909  25.294  1.00  0.00           C  
ATOM   2630  O   PRO   184      -7.192   8.063  24.832  1.00  0.00           O  
ATOM   2631  N   ALA   185      -9.033   6.828  25.023  1.00  0.00           N  
ATOM   2632  H   ALA   185      -9.945   6.732  25.445  1.00  0.00           H  
ATOM   2633  CA  ALA   185      -8.607   5.706  24.196  1.00  0.00           C  
ATOM   2634  HA  ALA   185      -7.782   5.247  24.741  1.00  0.00           H  
ATOM   2635  CB  ALA   185      -9.686   4.624  24.237  1.00  0.00           C  
ATOM   2636  HB1 ALA   185      -9.673   4.209  25.245  1.00  0.00           H  
ATOM   2637  HB2 ALA   185      -9.396   3.868  23.508  1.00  0.00           H  
ATOM   2638  HB3 ALA   185     -10.683   4.999  24.005  1.00  0.00           H  
ATOM   2639  C   ALA   185      -8.234   6.124  22.743  1.00  0.00           C  
ATOM   2640  O   ALA   185      -7.443   5.421  22.131  1.00  0.00           O  
ATOM   2641  N   PHE   186      -8.836   7.189  22.265  1.00  0.00           N  
ATOM   2642  H   PHE   186      -9.358   7.725  22.943  1.00  0.00           H  
ATOM   2643  CA  PHE   186      -8.704   7.675  20.906  1.00  0.00           C  
ATOM   2644  HA  PHE   186      -8.091   6.951  20.370  1.00  0.00           H  
ATOM   2645  CB  PHE   186     -10.039   7.527  20.287  1.00  0.00           C  
ATOM   2646  HB2 PHE   186     -10.629   8.346  20.700  1.00  0.00           H  
ATOM   2647  HB3 PHE   186     -10.030   7.693  19.210  1.00  0.00           H  
ATOM   2648  CG  PHE   186     -10.705   6.210  20.485  1.00  0.00           C  
ATOM   2649  CD1 PHE   186     -10.137   5.034  19.993  1.00  0.00           C  
ATOM   2650  HD1 PHE   186      -9.145   5.138  19.579  1.00  0.00           H  
ATOM   2651  CE1 PHE   186     -10.813   3.826  20.019  1.00  0.00           C  
ATOM   2652  HE1 PHE   186     -10.330   2.894  19.765  1.00  0.00           H  
ATOM   2653  CZ  PHE   186     -12.111   3.715  20.515  1.00  0.00           C  
ATOM   2654  HZ  PHE   186     -12.499   2.707  20.511  1.00  0.00           H  
ATOM   2655  CE2 PHE   186     -12.765   4.928  20.825  1.00  0.00           C  
ATOM   2656  HE2 PHE   186     -13.753   4.917  21.262  1.00  0.00           H  
ATOM   2657  CD2 PHE   186     -12.123   6.126  20.833  1.00  0.00           C  
ATOM   2658  HD2 PHE   186     -12.649   7.042  21.058  1.00  0.00           H  
ATOM   2659  C   PHE   186      -8.112   9.051  20.745  1.00  0.00           C  
ATOM   2660  O   PHE   186      -8.181   9.745  19.710  1.00  0.00           O  
ATOM   2661  N   ARG   187      -7.356   9.430  21.777  1.00  0.00           N  
ATOM   2662  H   ARG   187      -7.318   8.737  22.510  1.00  0.00           H  
ATOM   2663  CA  ARG   187      -6.684  10.751  22.045  1.00  0.00           C  
ATOM   2664  HA  ARG   187      -7.340  11.603  21.865  1.00  0.00           H  
ATOM   2665  CB  ARG   187      -6.125  10.730  23.477  1.00  0.00           C  
ATOM   2666  HB2 ARG   187      -5.887  11.765  23.723  1.00  0.00           H  
ATOM   2667  HB3 ARG   187      -6.958  10.438  24.116  1.00  0.00           H  
ATOM   2668  CG  ARG   187      -4.868   9.848  23.791  1.00  0.00           C  
ATOM   2669  HG2 ARG   187      -5.088   8.835  23.451  1.00  0.00           H  
ATOM   2670  HG3 ARG   187      -4.002  10.278  23.289  1.00  0.00           H  
ATOM   2671  CD  ARG   187      -4.482   9.949  25.299  1.00  0.00           C  
ATOM   2672  HD2 ARG   187      -4.238  10.989  25.514  1.00  0.00           H  
ATOM   2673  HD3 ARG   187      -5.366   9.742  25.903  1.00  0.00           H  
ATOM   2674  NE  ARG   187      -3.420   8.988  25.728  1.00  0.00           N  
ATOM   2675  HE  ARG   187      -2.469   9.319  25.802  1.00  0.00           H  
ATOM   2676  CZ  ARG   187      -3.593   7.749  26.097  1.00  0.00           C  
ATOM   2677  NH1 ARG   187      -4.764   7.215  26.212  1.00  0.00           N  
ATOM   2678 HH11 ARG   187      -5.650   7.694  26.139  1.00  0.00           H  
ATOM   2679 HH12 ARG   187      -4.674   6.220  26.360  1.00  0.00           H  
ATOM   2680  NH2 ARG   187      -2.537   7.045  26.211  1.00  0.00           N  
ATOM   2681 HH21 ARG   187      -1.634   7.494  26.162  1.00  0.00           H  
ATOM   2682 HH22 ARG   187      -2.556   6.053  26.400  1.00  0.00           H  
ATOM   2683  C   ARG   187      -5.634  11.011  20.957  1.00  0.00           C  
ATOM   2684  O   ARG   187      -5.108  10.155  20.366  1.00  0.00           O  
ATOM   2685  N   VAL   188      -5.187  12.276  20.898  1.00  0.00           N  
ATOM   2686  H   VAL   188      -5.769  13.027  21.239  1.00  0.00           H  
ATOM   2687  CA  VAL   188      -4.030  12.627  20.008  1.00  0.00           C  
ATOM   2688  HA  VAL   188      -4.156  12.166  19.028  1.00  0.00           H  
ATOM   2689  CB  VAL   188      -3.815  14.135  19.965  1.00  0.00           C  
ATOM   2690  HB  VAL   188      -3.809  14.502  20.991  1.00  0.00           H  
ATOM   2691  CG1 VAL   188      -2.619  14.630  19.251  1.00  0.00           C  
ATOM   2692 HG11 VAL   188      -1.691  14.376  19.763  1.00  0.00           H  
ATOM   2693 HG12 VAL   188      -2.539  15.716  19.283  1.00  0.00           H  
ATOM   2694 HG13 VAL   188      -2.603  14.335  18.202  1.00  0.00           H  
ATOM   2695  CG2 VAL   188      -4.920  14.872  19.244  1.00  0.00           C  
ATOM   2696 HG21 VAL   188      -4.745  15.941  19.366  1.00  0.00           H  
ATOM   2697 HG22 VAL   188      -5.935  14.708  19.607  1.00  0.00           H  
ATOM   2698 HG23 VAL   188      -4.915  14.533  18.208  1.00  0.00           H  
ATOM   2699  C   VAL   188      -2.724  12.020  20.572  1.00  0.00           C  
ATOM   2700  O   VAL   188      -2.493  12.030  21.793  1.00  0.00           O  
ATOM   2701  N   GLN   189      -1.984  11.374  19.667  1.00  0.00           N  
ATOM   2702  H   GLN   189      -2.335  11.460  18.724  1.00  0.00           H  
ATOM   2703  CA  GLN   189      -0.831  10.602  19.857  1.00  0.00           C  
ATOM   2704  HA  GLN   189      -0.463  10.646  20.882  1.00  0.00           H  
ATOM   2705  CB  GLN   189      -1.165   9.156  19.579  1.00  0.00           C  
ATOM   2706  HB2 GLN   189      -1.684   9.151  18.620  1.00  0.00           H  
ATOM   2707  HB3 GLN   189      -0.368   8.417  19.493  1.00  0.00           H  
ATOM   2708  CG  GLN   189      -2.050   8.459  20.669  1.00  0.00           C  
ATOM   2709  HG2 GLN   189      -2.825   9.138  21.027  1.00  0.00           H  
ATOM   2710  HG3 GLN   189      -2.675   7.673  20.245  1.00  0.00           H  
ATOM   2711  CD  GLN   189      -1.293   7.784  21.685  1.00  0.00           C  
ATOM   2712  OE1 GLN   189      -0.126   8.139  21.905  1.00  0.00           O  
ATOM   2713  NE2 GLN   189      -1.886   6.718  22.238  1.00  0.00           N  
ATOM   2714 HE21 GLN   189      -2.877   6.613  22.073  1.00  0.00           H  
ATOM   2715 HE22 GLN   189      -1.469   6.354  23.083  1.00  0.00           H  
ATOM   2716  C   GLN   189       0.276  11.092  18.910  1.00  0.00           C  
ATOM   2717  O   GLN   189      -0.025  11.772  17.963  1.00  0.00           O  
ATOM   2718  N   PRO   190       1.552  10.777  19.208  1.00  0.00           N  
ATOM   2719  CD  PRO   190       2.065  10.563  20.631  1.00  0.00           C  
ATOM   2720  HD2 PRO   190       1.585  11.380  21.169  1.00  0.00           H  
ATOM   2721  HD3 PRO   190       1.774   9.563  20.952  1.00  0.00           H  
ATOM   2722  CG  PRO   190       3.490  10.800  20.689  1.00  0.00           C  
ATOM   2723  HG2 PRO   190       3.644  11.832  21.004  1.00  0.00           H  
ATOM   2724  HG3 PRO   190       4.133  10.111  21.236  1.00  0.00           H  
ATOM   2725  CB  PRO   190       3.898  10.816  19.244  1.00  0.00           C  
ATOM   2726  HB2 PRO   190       4.281   9.803  19.116  1.00  0.00           H  
ATOM   2727  HB3 PRO   190       4.739  11.495  19.104  1.00  0.00           H  
ATOM   2728  CA  PRO   190       2.682  10.909  18.321  1.00  0.00           C  
ATOM   2729  HA  PRO   190       2.627  11.928  17.938  1.00  0.00           H  
ATOM   2730  C   PRO   190       2.612   9.973  17.215  1.00  0.00           C  
ATOM   2731  O   PRO   190       2.052   8.900  17.387  1.00  0.00           O  
ATOM   2732  N   MET   191       3.076  10.365  16.014  1.00  0.00           N  
ATOM   2733  H   MET   191       3.549  11.257  15.997  1.00  0.00           H  
ATOM   2734  CA  MET   191       2.820   9.559  14.848  1.00  0.00           C  
ATOM   2735  HA  MET   191       1.771   9.263  14.819  1.00  0.00           H  
ATOM   2736  CB  MET   191       3.227  10.381  13.588  1.00  0.00           C  
ATOM   2737  HB2 MET   191       2.516  11.207  13.559  1.00  0.00           H  
ATOM   2738  HB3 MET   191       4.229  10.800  13.683  1.00  0.00           H  
ATOM   2739  CG  MET   191       3.125   9.688  12.248  1.00  0.00           C  
ATOM   2740  HG2 MET   191       3.966   8.997  12.195  1.00  0.00           H  
ATOM   2741  HG3 MET   191       3.316  10.368  11.417  1.00  0.00           H  
ATOM   2742  SD  MET   191       1.539   8.730  11.957  1.00  0.00           S  
ATOM   2743  CE  MET   191       0.659   9.839  10.773  1.00  0.00           C  
ATOM   2744  HE1 MET   191       1.330  10.151   9.973  1.00  0.00           H  
ATOM   2745  HE2 MET   191       0.300  10.734  11.283  1.00  0.00           H  
ATOM   2746  HE3 MET   191      -0.265   9.346  10.473  1.00  0.00           H  
ATOM   2747  C   MET   191       3.757   8.344  14.876  1.00  0.00           C  
ATOM   2748  O   MET   191       5.006   8.574  14.883  1.00  0.00           O  
ATOM   2749  N   PRO   192       3.261   7.067  14.611  1.00  0.00           N  
ATOM   2750  CD  PRO   192       1.871   6.597  14.736  1.00  0.00           C  
ATOM   2751  HD2 PRO   192       1.248   6.604  13.842  1.00  0.00           H  
ATOM   2752  HD3 PRO   192       1.267   7.122  15.475  1.00  0.00           H  
ATOM   2753  CG  PRO   192       2.028   5.115  15.138  1.00  0.00           C  
ATOM   2754  HG2 PRO   192       1.958   4.942  16.212  1.00  0.00           H  
ATOM   2755  HG3 PRO   192       1.152   4.632  14.705  1.00  0.00           H  
ATOM   2756  CB  PRO   192       3.374   4.626  14.591  1.00  0.00           C  
ATOM   2757  HB2 PRO   192       3.126   4.203  13.617  1.00  0.00           H  
ATOM   2758  HB3 PRO   192       3.920   3.823  15.088  1.00  0.00           H  
ATOM   2759  CA  PRO   192       4.170   5.960  14.397  1.00  0.00           C  
ATOM   2760  HA  PRO   192       4.948   5.955  15.161  1.00  0.00           H  
ATOM   2761  C   PRO   192       4.848   6.060  13.010  1.00  0.00           C  
ATOM   2762  O   PRO   192       4.218   5.934  11.943  1.00  0.00           O  
ATOM   2763  N   LEU   193       6.189   6.174  13.041  1.00  0.00           N  
ATOM   2764  H   LEU   193       6.599   6.113  13.962  1.00  0.00           H  
ATOM   2765  CA  LEU   193       7.041   6.269  11.802  1.00  0.00           C  
ATOM   2766  HA  LEU   193       6.416   6.252  10.909  1.00  0.00           H  
ATOM   2767  CB  LEU   193       7.945   7.545  11.702  1.00  0.00           C  
ATOM   2768  HB2 LEU   193       8.544   7.451  10.797  1.00  0.00           H  
ATOM   2769  HB3 LEU   193       8.582   7.584  12.586  1.00  0.00           H  
ATOM   2770  CG  LEU   193       7.120   8.875  11.621  1.00  0.00           C  
ATOM   2771  HG  LEU   193       6.353   8.886  12.395  1.00  0.00           H  
ATOM   2772  CD1 LEU   193       7.965  10.084  11.925  1.00  0.00           C  
ATOM   2773 HD11 LEU   193       8.673  10.278  11.119  1.00  0.00           H  
ATOM   2774 HD12 LEU   193       7.342  10.972  12.028  1.00  0.00           H  
ATOM   2775 HD13 LEU   193       8.565   9.953  12.826  1.00  0.00           H  
ATOM   2776  CD2 LEU   193       6.540   9.039  10.195  1.00  0.00           C  
ATOM   2777 HD21 LEU   193       7.466   8.910   9.635  1.00  0.00           H  
ATOM   2778 HD22 LEU   193       5.714   8.354  10.004  1.00  0.00           H  
ATOM   2779 HD23 LEU   193       6.264  10.063   9.944  1.00  0.00           H  
ATOM   2780  C   LEU   193       7.874   4.946  11.803  1.00  0.00           C  
ATOM   2781  O   LEU   193       8.343   4.462  12.791  1.00  0.00           O  
ATOM   2782  N   ALA   194       7.995   4.402  10.628  1.00  0.00           N  
ATOM   2783  H   ALA   194       7.619   4.913   9.842  1.00  0.00           H  
ATOM   2784  CA  ALA   194       9.012   3.403  10.204  1.00  0.00           C  
ATOM   2785  HA  ALA   194       8.944   2.619  10.957  1.00  0.00           H  
ATOM   2786  CB  ALA   194       8.602   2.818   8.866  1.00  0.00           C  
ATOM   2787  HB1 ALA   194       7.609   2.368   8.865  1.00  0.00           H  
ATOM   2788  HB2 ALA   194       9.341   2.126   8.463  1.00  0.00           H  
ATOM   2789  HB3 ALA   194       8.455   3.637   8.161  1.00  0.00           H  
ATOM   2790  C   ALA   194      10.451   4.075  10.163  1.00  0.00           C  
ATOM   2791  O   ALA   194      10.726   4.996   9.414  1.00  0.00           O  
ATOM   2792  N   VAL   195      11.390   3.798  11.096  1.00  0.00           N  
ATOM   2793  H   VAL   195      11.159   2.975  11.635  1.00  0.00           H  
ATOM   2794  CA  VAL   195      12.715   4.478  11.368  1.00  0.00           C  
ATOM   2795  HA  VAL   195      13.036   5.082  10.519  1.00  0.00           H  
ATOM   2796  CB  VAL   195      12.608   5.552  12.525  1.00  0.00           C  
ATOM   2797  HB  VAL   195      13.575   6.055  12.561  1.00  0.00           H  
ATOM   2798  CG1 VAL   195      11.767   6.761  12.176  1.00  0.00           C  
ATOM   2799 HG11 VAL   195      10.801   6.425  11.799  1.00  0.00           H  
ATOM   2800 HG12 VAL   195      12.184   7.466  11.458  1.00  0.00           H  
ATOM   2801 HG13 VAL   195      11.557   7.360  13.062  1.00  0.00           H  
ATOM   2802  CG2 VAL   195      12.219   4.862  13.774  1.00  0.00           C  
ATOM   2803 HG21 VAL   195      13.008   4.201  14.132  1.00  0.00           H  
ATOM   2804 HG22 VAL   195      11.835   5.608  14.470  1.00  0.00           H  
ATOM   2805 HG23 VAL   195      11.361   4.194  13.699  1.00  0.00           H  
ATOM   2806  C   VAL   195      13.778   3.441  11.721  1.00  0.00           C  
ATOM   2807  O   VAL   195      13.506   2.303  12.078  1.00  0.00           O  
ATOM   2808  N   HID   196      15.093   3.864  11.579  1.00  0.00           N  
ATOM   2809  H   HID   196      15.265   4.829  11.335  1.00  0.00           H  
ATOM   2810  CA  HID   196      16.344   3.180  11.933  1.00  0.00           C  
ATOM   2811  HA  HID   196      16.082   2.533  12.770  1.00  0.00           H  
ATOM   2812  CB  HID   196      16.708   2.142  10.791  1.00  0.00           C  
ATOM   2813  HB2 HID   196      17.300   1.314  11.181  1.00  0.00           H  
ATOM   2814  HB3 HID   196      15.754   1.764  10.423  1.00  0.00           H  
ATOM   2815  CG  HID   196      17.456   2.638   9.536  1.00  0.00           C  
ATOM   2816  ND1 HID   196      16.987   3.536   8.582  1.00  0.00           N  
ATOM   2817  HD1 HID   196      16.313   4.278   8.707  1.00  0.00           H  
ATOM   2818  CE1 HID   196      18.013   3.649   7.723  1.00  0.00           C  
ATOM   2819  HE1 HID   196      18.102   4.348   6.904  1.00  0.00           H  
ATOM   2820  NE2 HID   196      18.979   2.765   7.909  1.00  0.00           N  
ATOM   2821  CD2 HID   196      18.690   2.149   9.129  1.00  0.00           C  
ATOM   2822  HD2 HID   196      19.363   1.546   9.720  1.00  0.00           H  
ATOM   2823  C   HID   196      17.432   4.208  12.301  1.00  0.00           C  
ATOM   2824  O   HID   196      17.181   5.390  12.285  1.00  0.00           O  
ATOM   2825  N   ARG   197      18.579   3.803  12.796  1.00  0.00           N  
ATOM   2826  H   ARG   197      18.674   2.809  12.944  1.00  0.00           H  
ATOM   2827  CA  ARG   197      19.608   4.740  13.258  1.00  0.00           C  
ATOM   2828  HA  ARG   197      19.334   5.752  12.960  1.00  0.00           H  
ATOM   2829  CB  ARG   197      19.738   4.831  14.795  1.00  0.00           C  
ATOM   2830  HB2 ARG   197      19.864   3.836  15.222  1.00  0.00           H  
ATOM   2831  HB3 ARG   197      20.712   5.288  14.970  1.00  0.00           H  
ATOM   2832  CG  ARG   197      18.671   5.712  15.377  1.00  0.00           C  
ATOM   2833  HG2 ARG   197      18.687   6.726  14.976  1.00  0.00           H  
ATOM   2834  HG3 ARG   197      17.670   5.340  15.159  1.00  0.00           H  
ATOM   2835  CD  ARG   197      18.797   5.603  16.933  1.00  0.00           C  
ATOM   2836  HD2 ARG   197      19.789   5.895  17.275  1.00  0.00           H  
ATOM   2837  HD3 ARG   197      18.542   4.567  17.160  1.00  0.00           H  
ATOM   2838  NE  ARG   197      17.821   6.500  17.639  1.00  0.00           N  
ATOM   2839  HE  ARG   197      17.164   6.134  18.313  1.00  0.00           H  
ATOM   2840  CZ  ARG   197      17.732   7.791  17.675  1.00  0.00           C  
ATOM   2841  NH1 ARG   197      16.865   8.403  18.503  1.00  0.00           N  
ATOM   2842 HH11 ARG   197      16.274   7.808  19.064  1.00  0.00           H  
ATOM   2843 HH12 ARG   197      16.704   9.398  18.575  1.00  0.00           H  
ATOM   2844  NH2 ARG   197      18.487   8.663  17.019  1.00  0.00           N  
ATOM   2845 HH21 ARG   197      19.301   8.435  16.468  1.00  0.00           H  
ATOM   2846 HH22 ARG   197      18.260   9.640  17.141  1.00  0.00           H  
ATOM   2847  C   ARG   197      21.015   4.441  12.652  1.00  0.00           C  
ATOM   2848  O   ARG   197      21.409   3.275  12.638  1.00  0.00           O  
ATOM   2849  N   ARG   198      21.788   5.460  12.215  1.00  0.00           N  
ATOM   2850  H   ARG   198      21.408   6.389  12.329  1.00  0.00           H  
ATOM   2851  CA  ARG   198      23.139   5.325  11.730  1.00  0.00           C  
ATOM   2852  HA  ARG   198      23.362   4.684  10.877  1.00  0.00           H  
ATOM   2853  CB  ARG   198      23.510   6.728  11.220  1.00  0.00           C  
ATOM   2854  HB2 ARG   198      23.156   7.381  12.018  1.00  0.00           H  
ATOM   2855  HB3 ARG   198      24.574   6.949  11.134  1.00  0.00           H  
ATOM   2856  CG  ARG   198      22.788   7.237   9.956  1.00  0.00           C  
ATOM   2857  HG2 ARG   198      23.240   6.687   9.130  1.00  0.00           H  
ATOM   2858  HG3 ARG   198      21.728   6.996  10.042  1.00  0.00           H  
ATOM   2859  CD  ARG   198      22.876   8.762   9.699  1.00  0.00           C  
ATOM   2860  HD2 ARG   198      22.747   8.915   8.627  1.00  0.00           H  
ATOM   2861  HD3 ARG   198      21.992   9.099  10.240  1.00  0.00           H  
ATOM   2862  NE  ARG   198      24.106   9.337  10.273  1.00  0.00           N  
ATOM   2863  HE  ARG   198      24.325   9.087  11.226  1.00  0.00           H  
ATOM   2864  CZ  ARG   198      24.976  10.183   9.644  1.00  0.00           C  
ATOM   2865  NH1 ARG   198      26.010  10.823  10.111  1.00  0.00           N  
ATOM   2866 HH11 ARG   198      26.226  10.797  11.097  1.00  0.00           H  
ATOM   2867 HH12 ARG   198      26.699  11.086   9.420  1.00  0.00           H  
ATOM   2868  NH2 ARG   198      24.785  10.417   8.367  1.00  0.00           N  
ATOM   2869 HH21 ARG   198      24.041   9.892   7.929  1.00  0.00           H  
ATOM   2870 HH22 ARG   198      25.356  11.072   7.852  1.00  0.00           H  
ATOM   2871  C   ARG   198      24.200   4.808  12.797  1.00  0.00           C  
ATOM   2872  O   ARG   198      23.819   4.646  13.956  1.00  0.00           O  
ATOM   2873  N   GLN   199      25.480   4.582  12.447  1.00  0.00           N  
ATOM   2874  H   GLN   199      25.825   4.643  11.499  1.00  0.00           H  
ATOM   2875  CA  GLN   199      26.541   4.235  13.388  1.00  0.00           C  
ATOM   2876  HA  GLN   199      26.165   3.356  13.913  1.00  0.00           H  
ATOM   2877  CB  GLN   199      27.836   3.944  12.649  1.00  0.00           C  
ATOM   2878  HB2 GLN   199      28.427   3.501  13.450  1.00  0.00           H  
ATOM   2879  HB3 GLN   199      27.505   3.207  11.917  1.00  0.00           H  
ATOM   2880  CG  GLN   199      28.571   5.178  11.945  1.00  0.00           C  
ATOM   2881  HG2 GLN   199      27.812   5.599  11.286  1.00  0.00           H  
ATOM   2882  HG3 GLN   199      28.948   5.964  12.599  1.00  0.00           H  
ATOM   2883  CD  GLN   199      29.753   4.623  11.064  1.00  0.00           C  
ATOM   2884  OE1 GLN   199      29.938   3.451  10.864  1.00  0.00           O  
ATOM   2885  NE2 GLN   199      30.457   5.460  10.362  1.00  0.00           N  
ATOM   2886 HE21 GLN   199      30.262   6.441  10.509  1.00  0.00           H  
ATOM   2887 HE22 GLN   199      31.104   5.004   9.735  1.00  0.00           H  
ATOM   2888  C   GLN   199      26.881   5.304  14.422  1.00  0.00           C  
ATOM   2889  O   GLN   199      27.148   4.973  15.608  1.00  0.00           O  
ATOM   2890  N   ASP   200      26.778   6.551  14.029  1.00  0.00           N  
ATOM   2891  H   ASP   200      26.336   6.753  13.143  1.00  0.00           H  
ATOM   2892  CA  ASP   200      26.854   7.626  15.039  1.00  0.00           C  
ATOM   2893  HA  ASP   200      27.595   7.436  15.815  1.00  0.00           H  
ATOM   2894  CB  ASP   200      27.072   9.040  14.434  1.00  0.00           C  
ATOM   2895  HB2 ASP   200      26.927   9.697  15.292  1.00  0.00           H  
ATOM   2896  HB3 ASP   200      28.052   9.050  13.957  1.00  0.00           H  
ATOM   2897  CG  ASP   200      26.029   9.434  13.369  1.00  0.00           C  
ATOM   2898  OD1 ASP   200      25.250   8.586  12.862  1.00  0.00           O  
ATOM   2899  OD2 ASP   200      26.006  10.584  12.922  1.00  0.00           O  
ATOM   2900  C   ASP   200      25.611   7.679  15.900  1.00  0.00           C  
ATOM   2901  O   ASP   200      25.667   8.094  17.079  1.00  0.00           O  
ATOM   2902  N   GLY   201      24.469   7.203  15.362  1.00  0.00           N  
ATOM   2903  H   GLY   201      24.494   6.751  14.459  1.00  0.00           H  
ATOM   2904  CA  GLY   201      23.144   7.261  16.094  1.00  0.00           C  
ATOM   2905  HA2 GLY   201      23.310   7.585  17.121  1.00  0.00           H  
ATOM   2906  HA3 GLY   201      22.752   6.246  16.026  1.00  0.00           H  
ATOM   2907  C   GLY   201      22.018   8.169  15.451  1.00  0.00           C  
ATOM   2908  O   GLY   201      20.898   8.020  15.753  1.00  0.00           O  
ATOM   2909  N   ALA   202      22.430   9.021  14.488  1.00  0.00           N  
ATOM   2910  H   ALA   202      23.307   8.884  14.008  1.00  0.00           H  
ATOM   2911  CA  ALA   202      21.402   9.915  13.967  1.00  0.00           C  
ATOM   2912  HA  ALA   202      21.010  10.526  14.780  1.00  0.00           H  
ATOM   2913  CB  ALA   202      22.092  11.003  13.112  1.00  0.00           C  
ATOM   2914  HB1 ALA   202      23.093  11.145  13.519  1.00  0.00           H  
ATOM   2915  HB2 ALA   202      21.614  11.974  12.985  1.00  0.00           H  
ATOM   2916  HB3 ALA   202      22.186  10.544  12.128  1.00  0.00           H  
ATOM   2917  C   ALA   202      20.267   9.173  13.258  1.00  0.00           C  
ATOM   2918  O   ALA   202      20.454   8.044  12.758  1.00  0.00           O  
ATOM   2919  N   LEU   203      19.025   9.714  13.293  1.00  0.00           N  
ATOM   2920  H   LEU   203      18.862  10.601  13.747  1.00  0.00           H  
ATOM   2921  CA  LEU   203      17.798   8.961  12.960  1.00  0.00           C  
ATOM   2922  HA  LEU   203      17.883   7.937  13.324  1.00  0.00           H  
ATOM   2923  CB  LEU   203      16.590   9.661  13.679  1.00  0.00           C  
ATOM   2924  HB2 LEU   203      16.973   9.823  14.686  1.00  0.00           H  
ATOM   2925  HB3 LEU   203      16.465  10.555  13.067  1.00  0.00           H  
ATOM   2926  CG  LEU   203      15.310   8.866  13.573  1.00  0.00           C  
ATOM   2927  HG  LEU   203      15.102   8.613  12.533  1.00  0.00           H  
ATOM   2928  CD1 LEU   203      15.288   7.646  14.414  1.00  0.00           C  
ATOM   2929 HD11 LEU   203      15.722   6.794  13.891  1.00  0.00           H  
ATOM   2930 HD12 LEU   203      14.300   7.330  14.747  1.00  0.00           H  
ATOM   2931 HD13 LEU   203      15.935   7.770  15.282  1.00  0.00           H  
ATOM   2932  CD2 LEU   203      14.229   9.767  14.094  1.00  0.00           C  
ATOM   2933 HD21 LEU   203      13.236   9.317  14.107  1.00  0.00           H  
ATOM   2934 HD22 LEU   203      14.125  10.519  13.312  1.00  0.00           H  
ATOM   2935 HD23 LEU   203      14.485  10.220  15.052  1.00  0.00           H  
ATOM   2936  C   LEU   203      17.481   8.933  11.434  1.00  0.00           C  
ATOM   2937  O   LEU   203      17.537   9.992  10.791  1.00  0.00           O  
ATOM   2938  N   VAL   204      17.153   7.803  10.917  1.00  0.00           N  
ATOM   2939  H   VAL   204      17.163   7.004  11.535  1.00  0.00           H  
ATOM   2940  CA  VAL   204      16.946   7.659   9.436  1.00  0.00           C  
ATOM   2941  HA  VAL   204      16.772   8.673   9.075  1.00  0.00           H  
ATOM   2942  CB  VAL   204      18.241   7.077   8.824  1.00  0.00           C  
ATOM   2943  HB  VAL   204      17.970   6.490   7.947  1.00  0.00           H  
ATOM   2944  CG1 VAL   204      19.222   8.214   8.375  1.00  0.00           C  
ATOM   2945 HG11 VAL   204      18.712   8.757   7.580  1.00  0.00           H  
ATOM   2946 HG12 VAL   204      19.998   7.737   7.777  1.00  0.00           H  
ATOM   2947 HG13 VAL   204      19.680   8.751   9.206  1.00  0.00           H  
ATOM   2948  CG2 VAL   204      19.029   6.107   9.724  1.00  0.00           C  
ATOM   2949 HG21 VAL   204      19.864   5.738   9.129  1.00  0.00           H  
ATOM   2950 HG22 VAL   204      18.427   5.269  10.074  1.00  0.00           H  
ATOM   2951 HG23 VAL   204      19.487   6.603  10.580  1.00  0.00           H  
ATOM   2952  C   VAL   204      15.752   6.918   8.979  1.00  0.00           C  
ATOM   2953  O   VAL   204      15.441   5.923   9.693  1.00  0.00           O  
ATOM   2954  N   TRP   205      15.167   7.321   7.824  1.00  0.00           N  
ATOM   2955  H   TRP   205      15.482   8.174   7.384  1.00  0.00           H  
ATOM   2956  CA  TRP   205      13.927   6.702   7.363  1.00  0.00           C  
ATOM   2957  HA  TRP   205      13.152   6.617   8.125  1.00  0.00           H  
ATOM   2958  CB  TRP   205      13.315   7.691   6.392  1.00  0.00           C  
ATOM   2959  HB2 TRP   205      12.228   7.632   6.447  1.00  0.00           H  
ATOM   2960  HB3 TRP   205      13.650   7.446   5.384  1.00  0.00           H  
ATOM   2961  CG  TRP   205      13.578   9.147   6.668  1.00  0.00           C  
ATOM   2962  CD1 TRP   205      14.146  10.104   5.856  1.00  0.00           C  
ATOM   2963  HD1 TRP   205      14.579   9.933   4.882  1.00  0.00           H  
ATOM   2964  NE1 TRP   205      14.159  11.327   6.492  1.00  0.00           N  
ATOM   2965  HE1 TRP   205      14.683  12.115   6.138  1.00  0.00           H  
ATOM   2966  CE2 TRP   205      13.633  11.221   7.778  1.00  0.00           C  
ATOM   2967  CZ2 TRP   205      13.477  12.158   8.800  1.00  0.00           C  
ATOM   2968  HZ2 TRP   205      13.645  13.224   8.764  1.00  0.00           H  
ATOM   2969  CH2 TRP   205      12.956  11.626  10.020  1.00  0.00           C  
ATOM   2970  HH2 TRP   205      12.689  12.396  10.729  1.00  0.00           H  
ATOM   2971  CZ3 TRP   205      12.685  10.253  10.227  1.00  0.00           C  
ATOM   2972  HZ3 TRP   205      12.268   9.932  11.171  1.00  0.00           H  
ATOM   2973  CE3 TRP   205      12.696   9.382   9.175  1.00  0.00           C  
ATOM   2974  HE3 TRP   205      12.294   8.380   9.184  1.00  0.00           H  
ATOM   2975  CD2 TRP   205      13.221   9.866   7.901  1.00  0.00           C  
ATOM   2976  C   TRP   205      13.967   5.311   6.839  1.00  0.00           C  
ATOM   2977  O   TRP   205      14.870   4.974   6.054  1.00  0.00           O  
ATOM   2978  N   SER   206      13.062   4.403   7.262  1.00  0.00           N  
ATOM   2979  H   SER   206      12.264   4.772   7.758  1.00  0.00           H  
ATOM   2980  CA  SER   206      13.000   3.027   6.766  1.00  0.00           C  
ATOM   2981  HA  SER   206      14.026   2.674   6.666  1.00  0.00           H  
ATOM   2982  CB  SER   206      12.404   2.122   7.869  1.00  0.00           C  
ATOM   2983  HB2 SER   206      13.225   1.926   8.560  1.00  0.00           H  
ATOM   2984  HB3 SER   206      11.542   2.692   8.215  1.00  0.00           H  
ATOM   2985  OG  SER   206      11.931   0.876   7.481  1.00  0.00           O  
ATOM   2986  HG  SER   206      11.673   0.469   8.312  1.00  0.00           H  
ATOM   2987  C   SER   206      12.371   2.808   5.323  1.00  0.00           C  
ATOM   2988  O   SER   206      11.792   3.691   4.727  1.00  0.00           O  
ATOM   2989  N   GLY   207      12.526   1.644   4.801  1.00  0.00           N  
ATOM   2990  H   GLY   207      12.716   0.874   5.426  1.00  0.00           H  
ATOM   2991  CA  GLY   207      12.367   1.256   3.398  1.00  0.00           C  
ATOM   2992  HA2 GLY   207      11.415   1.674   3.068  1.00  0.00           H  
ATOM   2993  HA3 GLY   207      13.160   1.792   2.876  1.00  0.00           H  
ATOM   2994  C   GLY   207      12.359  -0.201   3.194  1.00  0.00           C  
ATOM   2995  O   GLY   207      12.232  -0.934   4.172  1.00  0.00           O  
ATOM   2996  N   SER   208      12.329  -0.628   1.942  1.00  0.00           N  
ATOM   2997  H   SER   208      12.321   0.199   1.362  1.00  0.00           H  
ATOM   2998  CA  SER   208      12.617  -1.955   1.521  1.00  0.00           C  
ATOM   2999  HA  SER   208      11.801  -2.558   1.921  1.00  0.00           H  
ATOM   3000  CB  SER   208      12.807  -2.113   0.015  1.00  0.00           C  
ATOM   3001  HB2 SER   208      12.856  -3.145  -0.334  1.00  0.00           H  
ATOM   3002  HB3 SER   208      13.711  -1.540  -0.192  1.00  0.00           H  
ATOM   3003  OG  SER   208      11.747  -1.467  -0.711  1.00  0.00           O  
ATOM   3004  HG  SER   208      11.459  -1.985  -1.467  1.00  0.00           H  
ATOM   3005  C   SER   208      13.940  -2.426   2.237  1.00  0.00           C  
ATOM   3006  O   SER   208      13.884  -3.582   2.645  1.00  0.00           O  
ATOM   3007  N   ASP   209      15.103  -1.757   2.266  1.00  0.00           N  
ATOM   3008  H   ASP   209      15.126  -0.941   1.672  1.00  0.00           H  
ATOM   3009  CA  ASP   209      16.412  -2.157   2.883  1.00  0.00           C  
ATOM   3010  HA  ASP   209      16.918  -2.902   2.268  1.00  0.00           H  
ATOM   3011  CB  ASP   209      17.493  -1.038   2.787  1.00  0.00           C  
ATOM   3012  HB2 ASP   209      17.661  -0.726   1.756  1.00  0.00           H  
ATOM   3013  HB3 ASP   209      17.087  -0.108   3.185  1.00  0.00           H  
ATOM   3014  CG  ASP   209      18.847  -1.394   3.473  1.00  0.00           C  
ATOM   3015  OD1 ASP   209      19.589  -2.122   2.880  1.00  0.00           O  
ATOM   3016  OD2 ASP   209      19.079  -0.837   4.574  1.00  0.00           O  
ATOM   3017  C   ASP   209      16.248  -2.681   4.358  1.00  0.00           C  
ATOM   3018  O   ASP   209      16.770  -3.757   4.668  1.00  0.00           O  
ATOM   3019  N   VAL   210      15.390  -1.980   5.129  1.00  0.00           N  
ATOM   3020  H   VAL   210      14.949  -1.154   4.751  1.00  0.00           H  
ATOM   3021  CA  VAL   210      15.251  -2.350   6.517  1.00  0.00           C  
ATOM   3022  HA  VAL   210      16.216  -2.571   6.973  1.00  0.00           H  
ATOM   3023  CB  VAL   210      14.588  -1.177   7.201  1.00  0.00           C  
ATOM   3024  HB  VAL   210      13.734  -0.850   6.609  1.00  0.00           H  
ATOM   3025  CG1 VAL   210      14.035  -1.575   8.600  1.00  0.00           C  
ATOM   3026 HG11 VAL   210      14.674  -2.255   9.162  1.00  0.00           H  
ATOM   3027 HG12 VAL   210      13.623  -0.704   9.109  1.00  0.00           H  
ATOM   3028 HG13 VAL   210      13.117  -2.130   8.405  1.00  0.00           H  
ATOM   3029  CG2 VAL   210      15.612   0.035   7.454  1.00  0.00           C  
ATOM   3030 HG21 VAL   210      15.926   0.305   6.446  1.00  0.00           H  
ATOM   3031 HG22 VAL   210      16.477  -0.322   8.013  1.00  0.00           H  
ATOM   3032 HG23 VAL   210      15.260   0.876   8.052  1.00  0.00           H  
ATOM   3033  C   VAL   210      14.498  -3.644   6.602  1.00  0.00           C  
ATOM   3034  O   VAL   210      14.866  -4.551   7.366  1.00  0.00           O  
ATOM   3035  N   VAL   211      13.413  -3.774   5.924  1.00  0.00           N  
ATOM   3036  H   VAL   211      12.966  -2.897   5.696  1.00  0.00           H  
ATOM   3037  CA  VAL   211      12.676  -5.071   5.812  1.00  0.00           C  
ATOM   3038  HA  VAL   211      12.423  -5.296   6.848  1.00  0.00           H  
ATOM   3039  CB  VAL   211      11.306  -4.904   5.053  1.00  0.00           C  
ATOM   3040  HB  VAL   211      11.452  -4.712   3.990  1.00  0.00           H  
ATOM   3041  CG1 VAL   211      10.534  -6.248   5.049  1.00  0.00           C  
ATOM   3042 HG11 VAL   211       9.468  -6.123   4.857  1.00  0.00           H  
ATOM   3043 HG12 VAL   211      10.576  -6.801   5.988  1.00  0.00           H  
ATOM   3044 HG13 VAL   211      10.920  -6.945   4.306  1.00  0.00           H  
ATOM   3045  CG2 VAL   211      10.445  -3.843   5.717  1.00  0.00           C  
ATOM   3046 HG21 VAL   211       9.489  -3.699   5.214  1.00  0.00           H  
ATOM   3047 HG22 VAL   211      10.996  -2.905   5.657  1.00  0.00           H  
ATOM   3048 HG23 VAL   211      10.133  -4.115   6.726  1.00  0.00           H  
ATOM   3049  C   VAL   211      13.454  -6.192   5.147  1.00  0.00           C  
ATOM   3050  O   VAL   211      13.372  -7.314   5.638  1.00  0.00           O  
ATOM   3051  N   MET   212      14.254  -5.920   4.067  1.00  0.00           N  
ATOM   3052  H   MET   212      14.218  -5.019   3.613  1.00  0.00           H  
ATOM   3053  CA  MET   212      15.105  -6.985   3.414  1.00  0.00           C  
ATOM   3054  HA  MET   212      14.477  -7.856   3.228  1.00  0.00           H  
ATOM   3055  CB  MET   212      15.668  -6.478   2.062  1.00  0.00           C  
ATOM   3056  HB2 MET   212      16.085  -5.485   2.229  1.00  0.00           H  
ATOM   3057  HB3 MET   212      16.490  -7.108   1.722  1.00  0.00           H  
ATOM   3058  CG  MET   212      14.538  -6.632   1.024  1.00  0.00           C  
ATOM   3059  HG2 MET   212      13.748  -7.331   1.297  1.00  0.00           H  
ATOM   3060  HG3 MET   212      14.195  -5.599   0.964  1.00  0.00           H  
ATOM   3061  SD  MET   212      15.118  -7.174  -0.673  1.00  0.00           S  
ATOM   3062  CE  MET   212      15.298  -5.593  -1.596  1.00  0.00           C  
ATOM   3063  HE1 MET   212      14.659  -4.775  -1.266  1.00  0.00           H  
ATOM   3064  HE2 MET   212      14.892  -5.643  -2.607  1.00  0.00           H  
ATOM   3065  HE3 MET   212      16.273  -5.122  -1.469  1.00  0.00           H  
ATOM   3066  C   MET   212      16.234  -7.386   4.331  1.00  0.00           C  
ATOM   3067  O   MET   212      16.598  -8.561   4.285  1.00  0.00           O  
ATOM   3068  N   GLY   213      16.586  -6.582   5.358  1.00  0.00           N  
ATOM   3069  H   GLY   213      16.419  -5.590   5.268  1.00  0.00           H  
ATOM   3070  CA  GLY   213      17.499  -6.915   6.417  1.00  0.00           C  
ATOM   3071  HA2 GLY   213      17.606  -6.075   7.103  1.00  0.00           H  
ATOM   3072  HA3 GLY   213      17.105  -7.734   7.020  1.00  0.00           H  
ATOM   3073  C   GLY   213      18.917  -7.245   6.008  1.00  0.00           C  
ATOM   3074  O   GLY   213      19.331  -6.892   4.917  1.00  0.00           O  
ATOM   3075  N   GLU   214      19.692  -7.912   6.845  1.00  0.00           N  
ATOM   3076  H   GLU   214      19.503  -7.948   7.836  1.00  0.00           H  
ATOM   3077  CA  GLU   214      20.819  -8.783   6.384  1.00  0.00           C  
ATOM   3078  HA  GLU   214      21.314  -8.239   5.579  1.00  0.00           H  
ATOM   3079  CB  GLU   214      21.761  -8.992   7.579  1.00  0.00           C  
ATOM   3080  HB2 GLU   214      22.614  -9.603   7.286  1.00  0.00           H  
ATOM   3081  HB3 GLU   214      21.249  -9.608   8.318  1.00  0.00           H  
ATOM   3082  CG  GLU   214      22.325  -7.735   8.276  1.00  0.00           C  
ATOM   3083  HG2 GLU   214      21.647  -7.225   8.960  1.00  0.00           H  
ATOM   3084  HG3 GLU   214      23.116  -8.143   8.905  1.00  0.00           H  
ATOM   3085  CD  GLU   214      22.977  -6.806   7.229  1.00  0.00           C  
ATOM   3086  OE1 GLU   214      22.607  -5.596   7.179  1.00  0.00           O  
ATOM   3087  OE2 GLU   214      23.944  -7.221   6.517  1.00  0.00           O  
ATOM   3088  C   GLU   214      20.424 -10.098   5.787  1.00  0.00           C  
ATOM   3089  O   GLU   214      21.098 -10.603   4.904  1.00  0.00           O  
ATOM   3090  N   ALA   215      19.267 -10.713   6.230  1.00  0.00           N  
ATOM   3091  H   ALA   215      18.643 -10.201   6.838  1.00  0.00           H  
ATOM   3092  CA  ALA   215      18.984 -12.145   6.004  1.00  0.00           C  
ATOM   3093  HA  ALA   215      19.816 -12.715   6.417  1.00  0.00           H  
ATOM   3094  CB  ALA   215      17.644 -12.509   6.644  1.00  0.00           C  
ATOM   3095  HB1 ALA   215      17.426 -13.569   6.509  1.00  0.00           H  
ATOM   3096  HB2 ALA   215      17.574 -12.221   7.693  1.00  0.00           H  
ATOM   3097  HB3 ALA   215      16.893 -11.905   6.137  1.00  0.00           H  
ATOM   3098  C   ALA   215      18.751 -12.421   4.509  1.00  0.00           C  
ATOM   3099  O   ALA   215      19.110 -13.495   4.035  1.00  0.00           O  
ATOM   3100  N   THR   216      18.174 -11.506   3.726  1.00  0.00           N  
ATOM   3101  H   THR   216      17.968 -10.590   4.098  1.00  0.00           H  
ATOM   3102  CA  THR   216      18.122 -11.608   2.294  1.00  0.00           C  
ATOM   3103  HA  THR   216      17.867 -12.641   2.060  1.00  0.00           H  
ATOM   3104  CB  THR   216      16.953 -10.727   1.760  1.00  0.00           C  
ATOM   3105  HB  THR   216      17.310  -9.698   1.719  1.00  0.00           H  
ATOM   3106  CG2 THR   216      16.449 -10.986   0.348  1.00  0.00           C  
ATOM   3107 HG21 THR   216      15.749 -11.812   0.222  1.00  0.00           H  
ATOM   3108 HG22 THR   216      16.124 -10.055  -0.115  1.00  0.00           H  
ATOM   3109 HG23 THR   216      17.287 -11.373  -0.232  1.00  0.00           H  
ATOM   3110  OG1 THR   216      15.833 -10.649   2.639  1.00  0.00           O  
ATOM   3111  HG1 THR   216      15.951  -9.900   3.229  1.00  0.00           H  
ATOM   3112  C   THR   216      19.353 -11.264   1.511  1.00  0.00           C  
ATOM   3113  O   THR   216      19.519 -11.694   0.396  1.00  0.00           O  
ATOM   3114  N   ARG   217      20.340 -10.691   2.163  1.00  0.00           N  
ATOM   3115  H   ARG   217      20.163 -10.597   3.153  1.00  0.00           H  
ATOM   3116  CA  ARG   217      21.652 -10.339   1.665  1.00  0.00           C  
ATOM   3117  HA  ARG   217      21.570 -10.425   0.582  1.00  0.00           H  
ATOM   3118  CB  ARG   217      22.116  -9.033   2.235  1.00  0.00           C  
ATOM   3119  HB2 ARG   217      22.062  -9.078   3.323  1.00  0.00           H  
ATOM   3120  HB3 ARG   217      23.203  -9.002   2.162  1.00  0.00           H  
ATOM   3121  CG  ARG   217      21.566  -7.716   1.556  1.00  0.00           C  
ATOM   3122  HG2 ARG   217      22.006  -7.432   0.600  1.00  0.00           H  
ATOM   3123  HG3 ARG   217      21.833  -6.876   2.197  1.00  0.00           H  
ATOM   3124  CD  ARG   217      20.019  -7.676   1.526  1.00  0.00           C  
ATOM   3125  HD2 ARG   217      19.669  -8.537   0.957  1.00  0.00           H  
ATOM   3126  HD3 ARG   217      19.675  -7.842   2.547  1.00  0.00           H  
ATOM   3127  NE  ARG   217      19.562  -6.400   0.976  1.00  0.00           N  
ATOM   3128  HE  ARG   217      19.498  -6.360  -0.031  1.00  0.00           H  
ATOM   3129  CZ  ARG   217      19.458  -5.223   1.544  1.00  0.00           C  
ATOM   3130  NH1 ARG   217      19.384  -5.026   2.792  1.00  0.00           N  
ATOM   3131 HH11 ARG   217      19.613  -5.745   3.464  1.00  0.00           H  
ATOM   3132 HH12 ARG   217      19.241  -4.087   3.134  1.00  0.00           H  
ATOM   3133  NH2 ARG   217      19.418  -4.103   0.817  1.00  0.00           N  
ATOM   3134 HH21 ARG   217      19.553  -4.137  -0.183  1.00  0.00           H  
ATOM   3135 HH22 ARG   217      19.488  -3.152   1.151  1.00  0.00           H  
ATOM   3136  C   ARG   217      22.556 -11.608   2.004  1.00  0.00           C  
ATOM   3137  O   ARG   217      23.576 -11.792   1.262  1.00  0.00           O  
ATOM   3138  N   ASP   218      22.240 -12.509   2.899  1.00  0.00           N  
ATOM   3139  H   ASP   218      21.451 -12.268   3.481  1.00  0.00           H  
ATOM   3140  CA  ASP   218      22.951 -13.709   3.389  1.00  0.00           C  
ATOM   3141  HA  ASP   218      23.980 -13.694   3.029  1.00  0.00           H  
ATOM   3142  CB  ASP   218      22.827 -13.730   4.899  1.00  0.00           C  
ATOM   3143  HB2 ASP   218      23.253 -14.653   5.291  1.00  0.00           H  
ATOM   3144  HB3 ASP   218      21.775 -13.757   5.182  1.00  0.00           H  
ATOM   3145  CG  ASP   218      23.463 -12.537   5.609  1.00  0.00           C  
ATOM   3146  OD1 ASP   218      24.271 -11.788   5.011  1.00  0.00           O  
ATOM   3147  OD2 ASP   218      23.142 -12.322   6.771  1.00  0.00           O  
ATOM   3148  C   ASP   218      22.394 -15.149   2.944  1.00  0.00           C  
ATOM   3149  O   ASP   218      23.128 -16.095   2.858  1.00  0.00           O  
ATOM   3150  N   ASN   219      21.127 -15.201   2.499  1.00  0.00           N  
ATOM   3151  H   ASN   219      20.403 -14.603   2.869  1.00  0.00           H  
ATOM   3152  CA  ASN   219      20.640 -16.163   1.518  1.00  0.00           C  
ATOM   3153  HA  ASN   219      20.464 -17.125   1.999  1.00  0.00           H  
ATOM   3154  CB  ASN   219      19.222 -15.655   1.118  1.00  0.00           C  
ATOM   3155  HB2 ASN   219      18.582 -15.594   1.999  1.00  0.00           H  
ATOM   3156  HB3 ASN   219      19.258 -14.685   0.621  1.00  0.00           H  
ATOM   3157  CG  ASN   219      18.479 -16.657   0.245  1.00  0.00           C  
ATOM   3158  OD1 ASN   219      19.011 -17.711  -0.062  1.00  0.00           O  
ATOM   3159  ND2 ASN   219      17.166 -16.537  -0.044  1.00  0.00           N  
ATOM   3160 HD21 ASN   219      16.636 -15.764   0.331  1.00  0.00           H  
ATOM   3161 HD22 ASN   219      16.577 -17.177  -0.557  1.00  0.00           H  
ATOM   3162  C   ASN   219      21.544 -16.171   0.295  1.00  0.00           C  
ATOM   3163  O   ASN   219      21.698 -15.144  -0.392  1.00  0.00           O  
ATOM   3164  N   PRO   220      22.121 -17.328  -0.122  1.00  0.00           N  
ATOM   3165  CD  PRO   220      22.559 -18.517   0.717  1.00  0.00           C  
ATOM   3166  HD2 PRO   220      21.607 -18.896   1.090  1.00  0.00           H  
ATOM   3167  HD3 PRO   220      23.223 -18.226   1.530  1.00  0.00           H  
ATOM   3168  CG  PRO   220      23.234 -19.482  -0.304  1.00  0.00           C  
ATOM   3169  HG2 PRO   220      23.981 -20.105   0.187  1.00  0.00           H  
ATOM   3170  HG3 PRO   220      22.437 -20.003  -0.835  1.00  0.00           H  
ATOM   3171  CB  PRO   220      23.775 -18.552  -1.417  1.00  0.00           C  
ATOM   3172  HB2 PRO   220      24.014 -19.049  -2.358  1.00  0.00           H  
ATOM   3173  HB3 PRO   220      24.749 -18.119  -1.192  1.00  0.00           H  
ATOM   3174  CA  PRO   220      22.755 -17.377  -1.443  1.00  0.00           C  
ATOM   3175  HA  PRO   220      23.188 -16.412  -1.710  1.00  0.00           H  
ATOM   3176  C   PRO   220      21.803 -17.503  -2.659  1.00  0.00           C  
ATOM   3177  O   PRO   220      22.105 -17.178  -3.797  1.00  0.00           O  
ATOM   3178  N   GLN   221      20.548 -18.004  -2.471  1.00  0.00           N  
ATOM   3179  H   GLN   221      20.312 -18.288  -1.531  1.00  0.00           H  
ATOM   3180  CA  GLN   221      19.611 -18.321  -3.545  1.00  0.00           C  
ATOM   3181  HA  GLN   221      20.187 -18.425  -4.464  1.00  0.00           H  
ATOM   3182  CB  GLN   221      18.877 -19.643  -3.289  1.00  0.00           C  
ATOM   3183  HB2 GLN   221      18.182 -19.477  -2.466  1.00  0.00           H  
ATOM   3184  HB3 GLN   221      18.386 -19.855  -4.239  1.00  0.00           H  
ATOM   3185  CG  GLN   221      19.732 -20.816  -3.065  1.00  0.00           C  
ATOM   3186  HG2 GLN   221      20.586 -20.625  -2.415  1.00  0.00           H  
ATOM   3187  HG3 GLN   221      20.263 -21.266  -3.904  1.00  0.00           H  
ATOM   3188  CD  GLN   221      19.005 -21.990  -2.426  1.00  0.00           C  
ATOM   3189  OE1 GLN   221      19.208 -22.390  -1.331  1.00  0.00           O  
ATOM   3190  NE2 GLN   221      18.162 -22.591  -3.211  1.00  0.00           N  
ATOM   3191 HE21 GLN   221      18.274 -22.435  -4.202  1.00  0.00           H  
ATOM   3192 HE22 GLN   221      17.876 -23.501  -2.878  1.00  0.00           H  
ATOM   3193  C   GLN   221      18.662 -17.123  -3.777  1.00  0.00           C  
ATOM   3194  O   GLN   221      17.619 -17.378  -4.465  1.00  0.00           O  
ATOM   3195  N   PHE   222      18.840 -15.897  -3.250  1.00  0.00           N  
ATOM   3196  H   PHE   222      19.542 -15.703  -2.550  1.00  0.00           H  
ATOM   3197  CA  PHE   222      18.030 -14.720  -3.712  1.00  0.00           C  
ATOM   3198  HA  PHE   222      17.072 -15.082  -4.087  1.00  0.00           H  
ATOM   3199  CB  PHE   222      17.832 -13.846  -2.438  1.00  0.00           C  
ATOM   3200  HB2 PHE   222      18.690 -14.020  -1.788  1.00  0.00           H  
ATOM   3201  HB3 PHE   222      16.998 -14.309  -1.910  1.00  0.00           H  
ATOM   3202  CG  PHE   222      17.635 -12.354  -2.850  1.00  0.00           C  
ATOM   3203  CD1 PHE   222      16.320 -11.875  -2.901  1.00  0.00           C  
ATOM   3204  HD1 PHE   222      15.472 -12.511  -2.692  1.00  0.00           H  
ATOM   3205  CE1 PHE   222      15.987 -10.597  -3.288  1.00  0.00           C  
ATOM   3206  HE1 PHE   222      14.950 -10.332  -3.432  1.00  0.00           H  
ATOM   3207  CZ  PHE   222      17.015  -9.647  -3.535  1.00  0.00           C  
ATOM   3208  HZ  PHE   222      16.756  -8.615  -3.717  1.00  0.00           H  
ATOM   3209  CE2 PHE   222      18.315 -10.098  -3.367  1.00  0.00           C  
ATOM   3210  HE2 PHE   222      19.128  -9.388  -3.423  1.00  0.00           H  
ATOM   3211  CD2 PHE   222      18.662 -11.374  -3.014  1.00  0.00           C  
ATOM   3212  HD2 PHE   222      19.725 -11.527  -2.903  1.00  0.00           H  
ATOM   3213  C   PHE   222      18.781 -13.927  -4.804  1.00  0.00           C  
ATOM   3214  O   PHE   222      20.035 -13.793  -4.760  1.00  0.00           O  
ATOM   3215  N   GLU   223      18.006 -13.307  -5.729  1.00  0.00           N  
ATOM   3216  H   GLU   223      17.018 -13.319  -5.519  1.00  0.00           H  
ATOM   3217  CA  GLU   223      18.487 -12.178  -6.579  1.00  0.00           C  
ATOM   3218  HA  GLU   223      19.307 -11.663  -6.079  1.00  0.00           H  
ATOM   3219  CB  GLU   223      19.166 -12.744  -7.880  1.00  0.00           C  
ATOM   3220  HB2 GLU   223      20.045 -13.345  -7.651  1.00  0.00           H  
ATOM   3221  HB3 GLU   223      18.448 -13.320  -8.464  1.00  0.00           H  
ATOM   3222  CG  GLU   223      19.598 -11.729  -8.945  1.00  0.00           C  
ATOM   3223  HG2 GLU   223      19.854 -12.236  -9.875  1.00  0.00           H  
ATOM   3224  HG3 GLU   223      18.753 -11.117  -9.260  1.00  0.00           H  
ATOM   3225  CD  GLU   223      20.782 -10.821  -8.563  1.00  0.00           C  
ATOM   3226  OE1 GLU   223      20.849 -10.315  -7.408  1.00  0.00           O  
ATOM   3227  OE2 GLU   223      21.601 -10.556  -9.451  1.00  0.00           O  
ATOM   3228  C   GLU   223      17.501 -10.976  -6.820  1.00  0.00           C  
ATOM   3229  O   GLU   223      16.292 -11.214  -6.889  1.00  0.00           O  
ATOM   3230  N   LEU   224      18.019  -9.721  -6.996  1.00  0.00           N  
ATOM   3231  H   LEU   224      19.023  -9.619  -6.958  1.00  0.00           H  
ATOM   3232  CA  LEU   224      17.382  -8.506  -7.577  1.00  0.00           C  
ATOM   3233  HA  LEU   224      16.295  -8.585  -7.564  1.00  0.00           H  
ATOM   3234  CB  LEU   224      17.773  -7.293  -6.655  1.00  0.00           C  
ATOM   3235  HB2 LEU   224      17.378  -7.468  -5.654  1.00  0.00           H  
ATOM   3236  HB3 LEU   224      18.857  -7.240  -6.560  1.00  0.00           H  
ATOM   3237  CG  LEU   224      17.277  -5.822  -7.126  1.00  0.00           C  
ATOM   3238  HG  LEU   224      17.597  -5.804  -8.168  1.00  0.00           H  
ATOM   3239  CD1 LEU   224      15.740  -5.798  -6.987  1.00  0.00           C  
ATOM   3240 HD11 LEU   224      15.438  -5.639  -5.952  1.00  0.00           H  
ATOM   3241 HD12 LEU   224      15.380  -4.912  -7.508  1.00  0.00           H  
ATOM   3242 HD13 LEU   224      15.234  -6.671  -7.399  1.00  0.00           H  
ATOM   3243  CD2 LEU   224      17.934  -4.710  -6.258  1.00  0.00           C  
ATOM   3244 HD21 LEU   224      19.008  -4.853  -6.135  1.00  0.00           H  
ATOM   3245 HD22 LEU   224      17.435  -4.664  -5.290  1.00  0.00           H  
ATOM   3246 HD23 LEU   224      17.803  -3.751  -6.759  1.00  0.00           H  
ATOM   3247  C   LEU   224      17.961  -8.217  -9.038  1.00  0.00           C  
ATOM   3248  O   LEU   224      19.093  -7.787  -9.250  1.00  0.00           O  
ATOM   3249  N   PHE   225      17.066  -8.389 -10.006  1.00  0.00           N  
ATOM   3250  H   PHE   225      16.173  -8.714  -9.663  1.00  0.00           H  
ATOM   3251  CA  PHE   225      17.171  -8.085 -11.417  1.00  0.00           C  
ATOM   3252  HA  PHE   225      18.193  -8.200 -11.776  1.00  0.00           H  
ATOM   3253  CB  PHE   225      16.434  -9.278 -12.211  1.00  0.00           C  
ATOM   3254  HB2 PHE   225      15.437  -9.231 -11.773  1.00  0.00           H  
ATOM   3255  HB3 PHE   225      16.423  -9.094 -13.285  1.00  0.00           H  
ATOM   3256  CG  PHE   225      16.730 -10.649 -11.901  1.00  0.00           C  
ATOM   3257  CD1 PHE   225      17.721 -11.235 -12.686  1.00  0.00           C  
ATOM   3258  HD1 PHE   225      18.170 -10.628 -13.459  1.00  0.00           H  
ATOM   3259  CE1 PHE   225      18.173 -12.562 -12.397  1.00  0.00           C  
ATOM   3260  HE1 PHE   225      19.037 -12.968 -12.904  1.00  0.00           H  
ATOM   3261  CZ  PHE   225      17.693 -13.242 -11.242  1.00  0.00           C  
ATOM   3262  HZ  PHE   225      18.272 -14.051 -10.821  1.00  0.00           H  
ATOM   3263  CE2 PHE   225      16.601 -12.736 -10.519  1.00  0.00           C  
ATOM   3264  HE2 PHE   225      16.371 -13.115  -9.534  1.00  0.00           H  
ATOM   3265  CD2 PHE   225      16.204 -11.385 -10.855  1.00  0.00           C  
ATOM   3266  HD2 PHE   225      15.497 -10.898 -10.200  1.00  0.00           H  
ATOM   3267  C   PHE   225      16.524  -6.705 -11.794  1.00  0.00           C  
ATOM   3268  O   PHE   225      15.367  -6.611 -12.367  1.00  0.00           O  
ATOM   3269  N   ASP   226      17.219  -5.646 -11.432  1.00  0.00           N  
ATOM   3270  H   ASP   226      18.017  -5.770 -10.826  1.00  0.00           H  
ATOM   3271  CA  ASP   226      16.742  -4.265 -11.818  1.00  0.00           C  
ATOM   3272  HA  ASP   226      15.765  -4.001 -11.415  1.00  0.00           H  
ATOM   3273  CB  ASP   226      17.752  -3.187 -11.152  1.00  0.00           C  
ATOM   3274  HB2 ASP   226      17.765  -3.299 -10.068  1.00  0.00           H  
ATOM   3275  HB3 ASP   226      17.508  -2.154 -11.400  1.00  0.00           H  
ATOM   3276  CG  ASP   226      19.283  -3.286 -11.320  1.00  0.00           C  
ATOM   3277  OD1 ASP   226      19.752  -4.222 -12.029  1.00  0.00           O  
ATOM   3278  OD2 ASP   226      19.877  -2.348 -10.767  1.00  0.00           O  
ATOM   3279  C   ASP   226      16.672  -4.145 -13.385  1.00  0.00           C  
ATOM   3280  O   ASP   226      17.260  -4.938 -14.129  1.00  0.00           O  
ATOM   3281  N   GLU   227      16.032  -2.981 -13.878  1.00  0.00           N  
ATOM   3282  H   GLU   227      15.512  -2.374 -13.261  1.00  0.00           H  
ATOM   3283  CA  GLU   227      15.860  -2.793 -15.287  1.00  0.00           C  
ATOM   3284  HA  GLU   227      15.187  -1.939 -15.371  1.00  0.00           H  
ATOM   3285  CB  GLU   227      17.197  -2.429 -15.881  1.00  0.00           C  
ATOM   3286  HB2 GLU   227      17.992  -3.092 -15.538  1.00  0.00           H  
ATOM   3287  HB3 GLU   227      17.145  -2.670 -16.943  1.00  0.00           H  
ATOM   3288  CG  GLU   227      17.598  -0.984 -15.531  1.00  0.00           C  
ATOM   3289  HG2 GLU   227      17.133  -0.718 -14.582  1.00  0.00           H  
ATOM   3290  HG3 GLU   227      17.122  -0.407 -16.324  1.00  0.00           H  
ATOM   3291  CD  GLU   227      19.058  -0.658 -15.499  1.00  0.00           C  
ATOM   3292  OE1 GLU   227      19.697  -0.707 -14.418  1.00  0.00           O  
ATOM   3293  OE2 GLU   227      19.679  -0.461 -16.574  1.00  0.00           O  
ATOM   3294  C   GLU   227      15.151  -3.935 -15.989  1.00  0.00           C  
ATOM   3295  O   GLU   227      15.415  -4.292 -17.124  1.00  0.00           O  
ATOM   3296  N   SER   228      14.252  -4.662 -15.359  1.00  0.00           N  
ATOM   3297  H   SER   228      14.019  -4.303 -14.444  1.00  0.00           H  
ATOM   3298  CA  SER   228      13.483  -5.824 -15.813  1.00  0.00           C  
ATOM   3299  HA  SER   228      13.798  -5.827 -16.856  1.00  0.00           H  
ATOM   3300  CB  SER   228      13.967  -7.138 -15.143  1.00  0.00           C  
ATOM   3301  HB2 SER   228      13.441  -7.187 -14.190  1.00  0.00           H  
ATOM   3302  HB3 SER   228      13.510  -7.885 -15.792  1.00  0.00           H  
ATOM   3303  OG  SER   228      15.394  -7.230 -15.116  1.00  0.00           O  
ATOM   3304  HG  SER   228      15.666  -6.599 -14.446  1.00  0.00           H  
ATOM   3305  C   SER   228      11.974  -5.694 -15.752  1.00  0.00           C  
ATOM   3306  O   SER   228      11.289  -6.123 -14.793  1.00  0.00           O  
ATOM   3307  N   LEU   229      11.471  -5.297 -16.946  1.00  0.00           N  
ATOM   3308  H   LEU   229      12.128  -5.371 -17.710  1.00  0.00           H  
ATOM   3309  CA  LEU   229      10.022  -5.445 -17.183  1.00  0.00           C  
ATOM   3310  HA  LEU   229       9.589  -4.998 -16.288  1.00  0.00           H  
ATOM   3311  CB  LEU   229       9.805  -4.676 -18.496  1.00  0.00           C  
ATOM   3312  HB2 LEU   229      10.160  -3.658 -18.336  1.00  0.00           H  
ATOM   3313  HB3 LEU   229      10.565  -5.038 -19.188  1.00  0.00           H  
ATOM   3314  CG  LEU   229       8.423  -4.558 -19.087  1.00  0.00           C  
ATOM   3315  HG  LEU   229       7.912  -5.515 -18.988  1.00  0.00           H  
ATOM   3316  CD1 LEU   229       7.702  -3.424 -18.296  1.00  0.00           C  
ATOM   3317 HD11 LEU   229       6.629  -3.497 -18.475  1.00  0.00           H  
ATOM   3318 HD12 LEU   229       7.892  -2.429 -18.698  1.00  0.00           H  
ATOM   3319 HD13 LEU   229       7.842  -3.433 -17.215  1.00  0.00           H  
ATOM   3320  CD2 LEU   229       8.360  -4.262 -20.590  1.00  0.00           C  
ATOM   3321 HD21 LEU   229       9.010  -3.409 -20.783  1.00  0.00           H  
ATOM   3322 HD22 LEU   229       8.697  -5.172 -21.087  1.00  0.00           H  
ATOM   3323 HD23 LEU   229       7.374  -4.002 -20.975  1.00  0.00           H  
ATOM   3324  C   LEU   229       9.538  -6.869 -17.134  1.00  0.00           C  
ATOM   3325  O   LEU   229       9.654  -7.580 -18.122  1.00  0.00           O  
ATOM   3326  N   VAL   230       8.643  -7.137 -16.180  1.00  0.00           N  
ATOM   3327  H   VAL   230       8.471  -6.548 -15.378  1.00  0.00           H  
ATOM   3328  CA  VAL   230       7.712  -8.224 -16.291  1.00  0.00           C  
ATOM   3329  HA  VAL   230       8.240  -8.984 -16.867  1.00  0.00           H  
ATOM   3330  CB  VAL   230       7.454  -8.798 -14.931  1.00  0.00           C  
ATOM   3331  HB  VAL   230       6.762  -8.112 -14.443  1.00  0.00           H  
ATOM   3332  CG1 VAL   230       6.840 -10.252 -15.029  1.00  0.00           C  
ATOM   3333 HG11 VAL   230       7.348 -10.999 -14.419  1.00  0.00           H  
ATOM   3334 HG12 VAL   230       5.841 -10.099 -14.620  1.00  0.00           H  
ATOM   3335 HG13 VAL   230       6.767 -10.689 -16.025  1.00  0.00           H  
ATOM   3336  CG2 VAL   230       8.688  -8.932 -14.021  1.00  0.00           C  
ATOM   3337 HG21 VAL   230       9.419  -9.657 -14.380  1.00  0.00           H  
ATOM   3338 HG22 VAL   230       8.354  -9.279 -13.043  1.00  0.00           H  
ATOM   3339 HG23 VAL   230       9.209  -7.986 -13.875  1.00  0.00           H  
ATOM   3340  C   VAL   230       6.454  -7.927 -17.047  1.00  0.00           C  
ATOM   3341  O   VAL   230       5.850  -6.912 -16.873  1.00  0.00           O  
ATOM   3342  N   THR   231       6.046  -8.933 -17.841  1.00  0.00           N  
ATOM   3343  H   THR   231       6.521  -9.821 -17.754  1.00  0.00           H  
ATOM   3344  CA  THR   231       5.214  -8.772 -19.027  1.00  0.00           C  
ATOM   3345  HA  THR   231       4.893  -7.730 -19.031  1.00  0.00           H  
ATOM   3346  CB  THR   231       5.986  -8.951 -20.380  1.00  0.00           C  
ATOM   3347  HB  THR   231       5.408  -8.762 -21.284  1.00  0.00           H  
ATOM   3348  CG2 THR   231       7.058  -7.961 -20.507  1.00  0.00           C  
ATOM   3349 HG21 THR   231       7.887  -8.249 -21.155  1.00  0.00           H  
ATOM   3350 HG22 THR   231       7.537  -7.828 -19.537  1.00  0.00           H  
ATOM   3351 HG23 THR   231       6.723  -6.998 -20.892  1.00  0.00           H  
ATOM   3352  OG1 THR   231       6.622 -10.208 -20.452  1.00  0.00           O  
ATOM   3353  HG1 THR   231       7.411 -10.288 -19.911  1.00  0.00           H  
ATOM   3354  C   THR   231       4.013  -9.754 -18.953  1.00  0.00           C  
ATOM   3355  O   THR   231       2.891  -9.296 -19.383  1.00  0.00           O  
ATOM   3356  N   ARG   232       4.166 -10.975 -18.453  1.00  0.00           N  
ATOM   3357  H   ARG   232       5.092 -11.253 -18.163  1.00  0.00           H  
ATOM   3358  CA  ARG   232       3.156 -12.018 -18.356  1.00  0.00           C  
ATOM   3359  HA  ARG   232       2.204 -11.523 -18.161  1.00  0.00           H  
ATOM   3360  CB  ARG   232       3.164 -12.787 -19.661  1.00  0.00           C  
ATOM   3361  HB2 ARG   232       3.875 -13.609 -19.589  1.00  0.00           H  
ATOM   3362  HB3 ARG   232       3.474 -12.136 -20.478  1.00  0.00           H  
ATOM   3363  CG  ARG   232       1.814 -13.414 -20.087  1.00  0.00           C  
ATOM   3364  HG2 ARG   232       1.062 -12.859 -19.526  1.00  0.00           H  
ATOM   3365  HG3 ARG   232       1.745 -14.429 -19.693  1.00  0.00           H  
ATOM   3366  CD  ARG   232       1.546 -13.405 -21.594  1.00  0.00           C  
ATOM   3367  HD2 ARG   232       0.551 -13.791 -21.813  1.00  0.00           H  
ATOM   3368  HD3 ARG   232       1.560 -12.364 -21.917  1.00  0.00           H  
ATOM   3369  NE  ARG   232       2.690 -13.946 -22.393  1.00  0.00           N  
ATOM   3370  HE  ARG   232       3.586 -13.492 -22.284  1.00  0.00           H  
ATOM   3371  CZ  ARG   232       2.737 -14.874 -23.359  1.00  0.00           C  
ATOM   3372  NH1 ARG   232       1.710 -15.584 -23.619  1.00  0.00           N  
ATOM   3373 HH11 ARG   232       0.871 -15.564 -23.057  1.00  0.00           H  
ATOM   3374 HH12 ARG   232       1.825 -16.406 -24.195  1.00  0.00           H  
ATOM   3375  NH2 ARG   232       3.849 -15.089 -24.013  1.00  0.00           N  
ATOM   3376 HH21 ARG   232       4.618 -14.450 -23.866  1.00  0.00           H  
ATOM   3377 HH22 ARG   232       3.813 -15.630 -24.864  1.00  0.00           H  
ATOM   3378  C   ARG   232       3.363 -12.941 -17.162  1.00  0.00           C  
ATOM   3379  O   ARG   232       4.551 -13.301 -16.818  1.00  0.00           O  
ATOM   3380  N   VAL   233       2.241 -13.454 -16.710  1.00  0.00           N  
ATOM   3381  H   VAL   233       1.383 -13.046 -17.055  1.00  0.00           H  
ATOM   3382  CA  VAL   233       2.159 -14.634 -15.885  1.00  0.00           C  
ATOM   3383  HA  VAL   233       3.114 -14.786 -15.382  1.00  0.00           H  
ATOM   3384  CB  VAL   233       0.986 -14.544 -14.874  1.00  0.00           C  
ATOM   3385  HB  VAL   233       0.008 -14.454 -15.347  1.00  0.00           H  
ATOM   3386  CG1 VAL   233       0.931 -15.863 -14.010  1.00  0.00           C  
ATOM   3387 HG11 VAL   233       0.250 -15.757 -13.166  1.00  0.00           H  
ATOM   3388 HG12 VAL   233       1.914 -16.103 -13.606  1.00  0.00           H  
ATOM   3389 HG13 VAL   233       0.632 -16.701 -14.640  1.00  0.00           H  
ATOM   3390  CG2 VAL   233       1.261 -13.457 -13.875  1.00  0.00           C  
ATOM   3391 HG21 VAL   233       2.033 -13.667 -13.135  1.00  0.00           H  
ATOM   3392 HG22 VAL   233       0.359 -13.202 -13.319  1.00  0.00           H  
ATOM   3393 HG23 VAL   233       1.547 -12.570 -14.441  1.00  0.00           H  
ATOM   3394  C   VAL   233       1.959 -15.796 -16.900  1.00  0.00           C  
ATOM   3395  O   VAL   233       0.912 -15.939 -17.559  1.00  0.00           O  
ATOM   3396  N   LEU   234       2.881 -16.820 -16.929  1.00  0.00           N  
ATOM   3397  H   LEU   234       3.733 -16.844 -16.387  1.00  0.00           H  
ATOM   3398  CA  LEU   234       2.683 -18.113 -17.648  1.00  0.00           C  
ATOM   3399  HA  LEU   234       2.127 -17.781 -18.525  1.00  0.00           H  
ATOM   3400  CB  LEU   234       4.052 -18.687 -18.225  1.00  0.00           C  
ATOM   3401  HB2 LEU   234       4.568 -19.143 -17.381  1.00  0.00           H  
ATOM   3402  HB3 LEU   234       3.851 -19.525 -18.893  1.00  0.00           H  
ATOM   3403  CG  LEU   234       5.013 -17.744 -18.935  1.00  0.00           C  
ATOM   3404  HG  LEU   234       5.353 -17.015 -18.199  1.00  0.00           H  
ATOM   3405  CD1 LEU   234       6.188 -18.587 -19.391  1.00  0.00           C  
ATOM   3406 HD11 LEU   234       6.879 -17.942 -19.932  1.00  0.00           H  
ATOM   3407 HD12 LEU   234       5.721 -19.351 -20.013  1.00  0.00           H  
ATOM   3408 HD13 LEU   234       6.723 -19.020 -18.545  1.00  0.00           H  
ATOM   3409  CD2 LEU   234       4.409 -17.011 -20.084  1.00  0.00           C  
ATOM   3410 HD21 LEU   234       5.036 -16.744 -20.935  1.00  0.00           H  
ATOM   3411 HD22 LEU   234       3.574 -17.555 -20.525  1.00  0.00           H  
ATOM   3412 HD23 LEU   234       3.930 -16.120 -19.678  1.00  0.00           H  
ATOM   3413  C   LEU   234       1.923 -19.127 -16.917  1.00  0.00           C  
ATOM   3414  O   LEU   234       2.001 -19.241 -15.698  1.00  0.00           O  
ATOM   3415  N   VAL   235       1.010 -19.798 -17.631  1.00  0.00           N  
ATOM   3416  H   VAL   235       1.080 -19.561 -18.610  1.00  0.00           H  
ATOM   3417  CA  VAL   235      -0.145 -20.634 -17.128  1.00  0.00           C  
ATOM   3418  HA  VAL   235       0.056 -20.932 -16.100  1.00  0.00           H  
ATOM   3419  CB  VAL   235      -1.477 -19.852 -16.907  1.00  0.00           C  
ATOM   3420  HB  VAL   235      -1.693 -19.267 -17.801  1.00  0.00           H  
ATOM   3421  CG1 VAL   235      -2.686 -20.668 -16.608  1.00  0.00           C  
ATOM   3422 HG11 VAL   235      -3.535 -20.130 -16.188  1.00  0.00           H  
ATOM   3423 HG12 VAL   235      -2.397 -21.483 -15.944  1.00  0.00           H  
ATOM   3424 HG13 VAL   235      -3.032 -21.091 -17.551  1.00  0.00           H  
ATOM   3425  CG2 VAL   235      -1.357 -18.869 -15.813  1.00  0.00           C  
ATOM   3426 HG21 VAL   235      -1.391 -19.417 -14.871  1.00  0.00           H  
ATOM   3427 HG22 VAL   235      -2.236 -18.226 -15.793  1.00  0.00           H  
ATOM   3428 HG23 VAL   235      -0.426 -18.306 -15.885  1.00  0.00           H  
ATOM   3429  C   VAL   235      -0.456 -21.884 -17.991  1.00  0.00           C  
ATOM   3430  O   VAL   235      -0.561 -21.792 -19.187  1.00  0.00           O  
ATOM   3431  N   GLU   236      -0.390 -23.031 -17.302  1.00  0.00           N  
ATOM   3432  H   GLU   236      -0.282 -23.040 -16.298  1.00  0.00           H  
ATOM   3433  CA  GLU   236      -0.701 -24.227 -17.949  1.00  0.00           C  
ATOM   3434  HA  GLU   236      -1.454 -24.033 -18.713  1.00  0.00           H  
ATOM   3435  CB  GLU   236       0.524 -24.975 -18.493  1.00  0.00           C  
ATOM   3436  HB2 GLU   236       0.971 -24.263 -19.187  1.00  0.00           H  
ATOM   3437  HB3 GLU   236       1.279 -25.199 -17.740  1.00  0.00           H  
ATOM   3438  CG  GLU   236       0.173 -26.147 -19.388  1.00  0.00           C  
ATOM   3439  HG2 GLU   236       1.031 -26.348 -20.030  1.00  0.00           H  
ATOM   3440  HG3 GLU   236       0.051 -27.061 -18.807  1.00  0.00           H  
ATOM   3441  CD  GLU   236      -1.032 -26.002 -20.350  1.00  0.00           C  
ATOM   3442  OE1 GLU   236      -1.096 -25.016 -21.082  1.00  0.00           O  
ATOM   3443  OE2 GLU   236      -1.943 -26.847 -20.410  1.00  0.00           O  
ATOM   3444  C   GLU   236      -1.472 -25.088 -16.918  1.00  0.00           C  
ATOM   3445  O   GLU   236      -1.449 -24.926 -15.714  1.00  0.00           O  
ATOM   3446  N   ASP   237      -2.462 -25.799 -17.483  1.00  0.00           N  
ATOM   3447  H   ASP   237      -2.649 -25.739 -18.474  1.00  0.00           H  
ATOM   3448  CA  ASP   237      -3.456 -26.566 -16.694  1.00  0.00           C  
ATOM   3449  HA  ASP   237      -4.214 -26.902 -17.400  1.00  0.00           H  
ATOM   3450  CB  ASP   237      -2.875 -27.812 -16.070  1.00  0.00           C  
ATOM   3451  HB2 ASP   237      -2.366 -28.377 -16.850  1.00  0.00           H  
ATOM   3452  HB3 ASP   237      -2.079 -27.611 -15.352  1.00  0.00           H  
ATOM   3453  CG  ASP   237      -3.860 -28.731 -15.305  1.00  0.00           C  
ATOM   3454  OD1 ASP   237      -3.721 -29.054 -14.090  1.00  0.00           O  
ATOM   3455  OD2 ASP   237      -4.747 -29.158 -16.017  1.00  0.00           O  
ATOM   3456  C   ASP   237      -4.214 -25.610 -15.737  1.00  0.00           C  
ATOM   3457  O   ASP   237      -4.638 -25.902 -14.595  1.00  0.00           O  
ATOM   3458  N   GLY   238      -4.488 -24.404 -16.194  1.00  0.00           N  
ATOM   3459  H   GLY   238      -4.264 -24.128 -17.140  1.00  0.00           H  
ATOM   3460  CA  GLY   238      -5.090 -23.269 -15.404  1.00  0.00           C  
ATOM   3461  HA2 GLY   238      -5.442 -22.518 -16.111  1.00  0.00           H  
ATOM   3462  HA3 GLY   238      -5.996 -23.596 -14.892  1.00  0.00           H  
ATOM   3463  C   GLY   238      -4.175 -22.694 -14.330  1.00  0.00           C  
ATOM   3464  O   GLY   238      -4.673 -21.924 -13.485  1.00  0.00           O  
ATOM   3465  N   THR   239      -3.010 -23.326 -14.119  1.00  0.00           N  
ATOM   3466  H   THR   239      -2.817 -24.096 -14.743  1.00  0.00           H  
ATOM   3467  CA  THR   239      -2.191 -23.293 -12.815  1.00  0.00           C  
ATOM   3468  HA  THR   239      -2.698 -22.818 -11.975  1.00  0.00           H  
ATOM   3469  CB  THR   239      -1.961 -24.768 -12.476  1.00  0.00           C  
ATOM   3470  HB  THR   239      -1.413 -25.290 -13.260  1.00  0.00           H  
ATOM   3471  CG2 THR   239      -1.108 -24.790 -11.265  1.00  0.00           C  
ATOM   3472 HG21 THR   239      -0.031 -24.749 -11.425  1.00  0.00           H  
ATOM   3473 HG22 THR   239      -1.412 -24.001 -10.576  1.00  0.00           H  
ATOM   3474 HG23 THR   239      -1.410 -25.630 -10.640  1.00  0.00           H  
ATOM   3475  OG1 THR   239      -3.190 -25.402 -12.174  1.00  0.00           O  
ATOM   3476  HG1 THR   239      -3.759 -25.477 -12.944  1.00  0.00           H  
ATOM   3477  C   THR   239      -0.904 -22.460 -13.220  1.00  0.00           C  
ATOM   3478  O   THR   239      -0.478 -22.542 -14.354  1.00  0.00           O  
ATOM   3479  N   ALA   240      -0.319 -21.704 -12.260  1.00  0.00           N  
ATOM   3480  H   ALA   240      -0.638 -21.718 -11.302  1.00  0.00           H  
ATOM   3481  CA  ALA   240       0.774 -20.757 -12.622  1.00  0.00           C  
ATOM   3482  HA  ALA   240       0.666 -20.286 -13.599  1.00  0.00           H  
ATOM   3483  CB  ALA   240       1.131 -19.781 -11.531  1.00  0.00           C  
ATOM   3484  HB1 ALA   240       1.300 -20.252 -10.563  1.00  0.00           H  
ATOM   3485  HB2 ALA   240       0.302 -19.090 -11.377  1.00  0.00           H  
ATOM   3486  HB3 ALA   240       1.872 -19.048 -11.851  1.00  0.00           H  
ATOM   3487  C   ALA   240       2.056 -21.613 -12.863  1.00  0.00           C  
ATOM   3488  O   ALA   240       2.566 -22.314 -12.044  1.00  0.00           O  
ATOM   3489  N   ALA   241       2.530 -21.554 -14.151  1.00  0.00           N  
ATOM   3490  H   ALA   241       1.982 -21.156 -14.900  1.00  0.00           H  
ATOM   3491  CA  ALA   241       3.696 -22.142 -14.765  1.00  0.00           C  
ATOM   3492  HA  ALA   241       4.021 -23.061 -14.277  1.00  0.00           H  
ATOM   3493  CB  ALA   241       3.443 -22.500 -16.265  1.00  0.00           C  
ATOM   3494  HB1 ALA   241       2.499 -23.043 -16.298  1.00  0.00           H  
ATOM   3495  HB2 ALA   241       3.484 -21.573 -16.838  1.00  0.00           H  
ATOM   3496  HB3 ALA   241       4.323 -23.063 -16.575  1.00  0.00           H  
ATOM   3497  C   ALA   241       4.998 -21.378 -14.590  1.00  0.00           C  
ATOM   3498  O   ALA   241       6.052 -22.009 -14.748  1.00  0.00           O  
ATOM   3499  N   GLY   242       4.969 -20.056 -14.421  1.00  0.00           N  
ATOM   3500  H   GLY   242       4.017 -19.720 -14.443  1.00  0.00           H  
ATOM   3501  CA  GLY   242       6.095 -19.157 -14.344  1.00  0.00           C  
ATOM   3502  HA2 GLY   242       6.429 -19.081 -13.309  1.00  0.00           H  
ATOM   3503  HA3 GLY   242       6.907 -19.685 -14.844  1.00  0.00           H  
ATOM   3504  C   GLY   242       5.840 -17.751 -14.936  1.00  0.00           C  
ATOM   3505  O   GLY   242       4.734 -17.345 -14.937  1.00  0.00           O  
ATOM   3506  N   VAL   243       6.841 -17.042 -15.471  1.00  0.00           N  
ATOM   3507  H   VAL   243       7.774 -17.425 -15.512  1.00  0.00           H  
ATOM   3508  CA  VAL   243       6.659 -15.689 -16.021  1.00  0.00           C  
ATOM   3509  HA  VAL   243       5.603 -15.664 -16.289  1.00  0.00           H  
ATOM   3510  CB  VAL   243       7.041 -14.601 -14.971  1.00  0.00           C  
ATOM   3511  HB  VAL   243       6.868 -13.605 -15.379  1.00  0.00           H  
ATOM   3512  CG1 VAL   243       6.206 -14.602 -13.679  1.00  0.00           C  
ATOM   3513 HG11 VAL   243       5.150 -14.785 -13.879  1.00  0.00           H  
ATOM   3514 HG12 VAL   243       6.730 -15.279 -13.004  1.00  0.00           H  
ATOM   3515 HG13 VAL   243       6.293 -13.623 -13.208  1.00  0.00           H  
ATOM   3516  CG2 VAL   243       8.547 -14.575 -14.884  1.00  0.00           C  
ATOM   3517 HG21 VAL   243       8.998 -14.132 -15.772  1.00  0.00           H  
ATOM   3518 HG22 VAL   243       8.930 -15.546 -14.571  1.00  0.00           H  
ATOM   3519 HG23 VAL   243       8.884 -13.867 -14.128  1.00  0.00           H  
ATOM   3520  C   VAL   243       7.325 -15.406 -17.362  1.00  0.00           C  
ATOM   3521  O   VAL   243       8.293 -16.104 -17.760  1.00  0.00           O  
ATOM   3522  N   GLU   244       6.897 -14.332 -18.025  1.00  0.00           N  
ATOM   3523  H   GLU   244       6.093 -13.815 -17.698  1.00  0.00           H  
ATOM   3524  CA  GLU   244       7.588 -13.726 -19.192  1.00  0.00           C  
ATOM   3525  HA  GLU   244       8.376 -14.366 -19.590  1.00  0.00           H  
ATOM   3526  CB  GLU   244       6.566 -13.573 -20.353  1.00  0.00           C  
ATOM   3527  HB2 GLU   244       6.004 -14.500 -20.236  1.00  0.00           H  
ATOM   3528  HB3 GLU   244       6.001 -12.661 -20.164  1.00  0.00           H  
ATOM   3529  CG  GLU   244       7.355 -13.552 -21.674  1.00  0.00           C  
ATOM   3530  HG2 GLU   244       8.061 -14.381 -21.712  1.00  0.00           H  
ATOM   3531  HG3 GLU   244       7.950 -12.645 -21.782  1.00  0.00           H  
ATOM   3532  CD  GLU   244       6.552 -13.635 -22.951  1.00  0.00           C  
ATOM   3533  OE1 GLU   244       5.570 -12.908 -23.037  1.00  0.00           O  
ATOM   3534  OE2 GLU   244       6.795 -14.457 -23.829  1.00  0.00           O  
ATOM   3535  C   GLU   244       8.212 -12.372 -18.795  1.00  0.00           C  
ATOM   3536  O   GLU   244       7.518 -11.615 -18.057  1.00  0.00           O  
ATOM   3537  N   VAL   245       9.398 -12.012 -19.357  1.00  0.00           N  
ATOM   3538  H   VAL   245       9.622 -12.567 -20.170  1.00  0.00           H  
ATOM   3539  CA  VAL   245      10.290 -10.962 -18.963  1.00  0.00           C  
ATOM   3540  HA  VAL   245       9.637 -10.197 -18.544  1.00  0.00           H  
ATOM   3541  CB  VAL   245      11.404 -11.383 -17.938  1.00  0.00           C  
ATOM   3542  HB  VAL   245      11.978 -12.271 -18.201  1.00  0.00           H  
ATOM   3543  CG1 VAL   245      12.453 -10.273 -17.568  1.00  0.00           C  
ATOM   3544 HG11 VAL   245      12.093  -9.274 -17.324  1.00  0.00           H  
ATOM   3545 HG12 VAL   245      12.962 -10.566 -16.649  1.00  0.00           H  
ATOM   3546 HG13 VAL   245      13.168 -10.213 -18.388  1.00  0.00           H  
ATOM   3547  CG2 VAL   245      10.785 -11.656 -16.574  1.00  0.00           C  
ATOM   3548 HG21 VAL   245      10.492 -10.669 -16.216  1.00  0.00           H  
ATOM   3549 HG22 VAL   245      11.497 -12.139 -15.904  1.00  0.00           H  
ATOM   3550 HG23 VAL   245       9.954 -12.348 -16.707  1.00  0.00           H  
ATOM   3551  C   VAL   245      11.007 -10.343 -20.113  1.00  0.00           C  
ATOM   3552  O   VAL   245      11.189 -11.008 -21.195  1.00  0.00           O  
ATOM   3553  N   GLN   246      11.381  -9.072 -20.120  1.00  0.00           N  
ATOM   3554  H   GLN   246      10.951  -8.469 -19.433  1.00  0.00           H  
ATOM   3555  CA  GLN   246      12.036  -8.260 -21.165  1.00  0.00           C  
ATOM   3556  HA  GLN   246      12.572  -8.908 -21.858  1.00  0.00           H  
ATOM   3557  CB  GLN   246      10.934  -7.498 -21.965  1.00  0.00           C  
ATOM   3558  HB2 GLN   246      10.131  -8.207 -22.172  1.00  0.00           H  
ATOM   3559  HB3 GLN   246      10.448  -6.744 -21.348  1.00  0.00           H  
ATOM   3560  CG  GLN   246      11.485  -6.901 -23.289  1.00  0.00           C  
ATOM   3561  HG2 GLN   246      12.548  -6.664 -23.236  1.00  0.00           H  
ATOM   3562  HG3 GLN   246      11.508  -7.741 -23.983  1.00  0.00           H  
ATOM   3563  CD  GLN   246      10.777  -5.679 -23.828  1.00  0.00           C  
ATOM   3564  OE1 GLN   246      11.292  -4.584 -23.930  1.00  0.00           O  
ATOM   3565  NE2 GLN   246       9.471  -5.836 -24.091  1.00  0.00           N  
ATOM   3566 HE21 GLN   246       9.074  -6.738 -24.310  1.00  0.00           H  
ATOM   3567 HE22 GLN   246       8.947  -4.984 -24.229  1.00  0.00           H  
ATOM   3568  C   GLN   246      13.028  -7.259 -20.567  1.00  0.00           C  
ATOM   3569  O   GLN   246      12.664  -6.482 -19.617  1.00  0.00           O  
ATOM   3570  N   ASP   247      14.262  -7.209 -21.139  1.00  0.00           N  
ATOM   3571  H   ASP   247      14.358  -7.807 -21.947  1.00  0.00           H  
ATOM   3572  CA  ASP   247      15.329  -6.458 -20.610  1.00  0.00           C  
ATOM   3573  HA  ASP   247      15.262  -6.420 -19.523  1.00  0.00           H  
ATOM   3574  CB  ASP   247      16.671  -7.131 -20.941  1.00  0.00           C  
ATOM   3575  HB2 ASP   247      16.621  -8.149 -20.556  1.00  0.00           H  
ATOM   3576  HB3 ASP   247      16.855  -7.211 -22.013  1.00  0.00           H  
ATOM   3577  CG  ASP   247      17.893  -6.446 -20.386  1.00  0.00           C  
ATOM   3578  OD1 ASP   247      18.976  -6.969 -20.598  1.00  0.00           O  
ATOM   3579  OD2 ASP   247      17.738  -5.494 -19.560  1.00  0.00           O  
ATOM   3580  C   ASP   247      15.279  -4.929 -21.057  1.00  0.00           C  
ATOM   3581  O   ASP   247      15.154  -4.721 -22.243  1.00  0.00           O  
ATOM   3582  N   ARG   248      15.384  -3.984 -20.129  1.00  0.00           N  
ATOM   3583  H   ARG   248      15.597  -4.193 -19.163  1.00  0.00           H  
ATOM   3584  CA  ARG   248      15.382  -2.564 -20.497  1.00  0.00           C  
ATOM   3585  HA  ARG   248      14.638  -2.475 -21.288  1.00  0.00           H  
ATOM   3586  CB  ARG   248      14.989  -1.636 -19.338  1.00  0.00           C  
ATOM   3587  HB2 ARG   248      14.968  -0.596 -19.664  1.00  0.00           H  
ATOM   3588  HB3 ARG   248      15.729  -1.695 -18.539  1.00  0.00           H  
ATOM   3589  CG  ARG   248      13.591  -1.874 -18.756  1.00  0.00           C  
ATOM   3590  HG2 ARG   248      13.622  -2.756 -18.116  1.00  0.00           H  
ATOM   3591  HG3 ARG   248      12.856  -1.971 -19.556  1.00  0.00           H  
ATOM   3592  CD  ARG   248      13.159  -0.760 -17.784  1.00  0.00           C  
ATOM   3593  HD2 ARG   248      12.257  -1.122 -17.291  1.00  0.00           H  
ATOM   3594  HD3 ARG   248      13.933  -0.655 -17.024  1.00  0.00           H  
ATOM   3595  NE  ARG   248      12.727   0.465 -18.420  1.00  0.00           N  
ATOM   3596  HE  ARG   248      12.875   0.517 -19.418  1.00  0.00           H  
ATOM   3597  CZ  ARG   248      12.042   1.458 -17.823  1.00  0.00           C  
ATOM   3598  NH1 ARG   248      11.781   1.360 -16.536  1.00  0.00           N  
ATOM   3599 HH11 ARG   248      12.192   0.596 -16.019  1.00  0.00           H  
ATOM   3600 HH12 ARG   248      11.387   2.207 -16.153  1.00  0.00           H  
ATOM   3601  NH2 ARG   248      11.743   2.565 -18.491  1.00  0.00           N  
ATOM   3602 HH21 ARG   248      11.980   2.603 -19.473  1.00  0.00           H  
ATOM   3603 HH22 ARG   248      11.500   3.375 -17.940  1.00  0.00           H  
ATOM   3604  C   ARG   248      16.692  -2.100 -21.141  1.00  0.00           C  
ATOM   3605  O   ARG   248      16.720  -1.136 -21.879  1.00  0.00           O  
ATOM   3606  N   ARG   249      17.728  -2.880 -20.974  1.00  0.00           N  
ATOM   3607  H   ARG   249      17.619  -3.729 -20.438  1.00  0.00           H  
ATOM   3608  CA  ARG   249      19.089  -2.686 -21.534  1.00  0.00           C  
ATOM   3609  HA  ARG   249      19.245  -1.609 -21.475  1.00  0.00           H  
ATOM   3610  CB  ARG   249      20.133  -3.408 -20.619  1.00  0.00           C  
ATOM   3611  HB2 ARG   249      20.051  -4.491 -20.720  1.00  0.00           H  
ATOM   3612  HB3 ARG   249      21.125  -3.220 -21.030  1.00  0.00           H  
ATOM   3613  CG  ARG   249      20.007  -3.074 -19.116  1.00  0.00           C  
ATOM   3614  HG2 ARG   249      18.982  -3.281 -18.810  1.00  0.00           H  
ATOM   3615  HG3 ARG   249      20.208  -2.005 -19.051  1.00  0.00           H  
ATOM   3616  CD  ARG   249      20.925  -3.769 -18.180  1.00  0.00           C  
ATOM   3617  HD2 ARG   249      20.559  -4.777 -17.983  1.00  0.00           H  
ATOM   3618  HD3 ARG   249      21.946  -3.795 -18.562  1.00  0.00           H  
ATOM   3619  NE  ARG   249      20.765  -3.290 -16.787  1.00  0.00           N  
ATOM   3620  HE  ARG   249      20.281  -2.412 -16.661  1.00  0.00           H  
ATOM   3621  CZ  ARG   249      20.973  -3.954 -15.704  1.00  0.00           C  
ATOM   3622  NH1 ARG   249      21.572  -5.128 -15.730  1.00  0.00           N  
ATOM   3623 HH11 ARG   249      21.992  -5.531 -16.556  1.00  0.00           H  
ATOM   3624 HH12 ARG   249      21.512  -5.643 -14.863  1.00  0.00           H  
ATOM   3625  NH2 ARG   249      20.639  -3.476 -14.499  1.00  0.00           N  
ATOM   3626 HH21 ARG   249      20.322  -2.517 -14.524  1.00  0.00           H  
ATOM   3627 HH22 ARG   249      20.745  -3.980 -13.630  1.00  0.00           H  
ATOM   3628  C   ARG   249      19.063  -3.137 -23.027  1.00  0.00           C  
ATOM   3629  O   ARG   249      20.117  -3.119 -23.695  1.00  0.00           O  
ATOM   3630  N   SER   250      18.004  -3.627 -23.638  1.00  0.00           N  
ATOM   3631  H   SER   250      17.140  -3.361 -23.188  1.00  0.00           H  
ATOM   3632  CA  SER   250      17.897  -4.092 -25.062  1.00  0.00           C  
ATOM   3633  HA  SER   250      18.447  -3.358 -25.652  1.00  0.00           H  
ATOM   3634  CB  SER   250      18.565  -5.441 -25.265  1.00  0.00           C  
ATOM   3635  HB2 SER   250      18.496  -5.729 -26.314  1.00  0.00           H  
ATOM   3636  HB3 SER   250      19.602  -5.315 -24.956  1.00  0.00           H  
ATOM   3637  OG  SER   250      18.049  -6.430 -24.521  1.00  0.00           O  
ATOM   3638  HG  SER   250      18.307  -7.151 -25.099  1.00  0.00           H  
ATOM   3639  C   SER   250      16.489  -4.104 -25.668  1.00  0.00           C  
ATOM   3640  O   SER   250      16.342  -3.677 -26.800  1.00  0.00           O  
ATOM   3641  N   GLY   251      15.468  -4.586 -24.972  1.00  0.00           N  
ATOM   3642  H   GLY   251      15.662  -4.752 -23.995  1.00  0.00           H  
ATOM   3643  CA  GLY   251      14.151  -4.945 -25.479  1.00  0.00           C  
ATOM   3644  HA2 GLY   251      13.869  -4.244 -26.265  1.00  0.00           H  
ATOM   3645  HA3 GLY   251      13.439  -4.700 -24.691  1.00  0.00           H  
ATOM   3646  C   GLY   251      13.959  -6.404 -25.762  1.00  0.00           C  
ATOM   3647  O   GLY   251      12.897  -6.834 -26.201  1.00  0.00           O  
ATOM   3648  N   ASP   252      14.999  -7.276 -25.559  1.00  0.00           N  
ATOM   3649  H   ASP   252      15.809  -6.914 -25.077  1.00  0.00           H  
ATOM   3650  CA  ASP   252      14.972  -8.679 -25.830  1.00  0.00           C  
ATOM   3651  HA  ASP   252      14.575  -8.826 -26.835  1.00  0.00           H  
ATOM   3652  CB  ASP   252      16.459  -9.297 -25.853  1.00  0.00           C  
ATOM   3653  HB2 ASP   252      17.060  -9.054 -24.977  1.00  0.00           H  
ATOM   3654  HB3 ASP   252      16.284 -10.373 -25.864  1.00  0.00           H  
ATOM   3655  CG  ASP   252      17.289  -8.630 -26.943  1.00  0.00           C  
ATOM   3656  OD1 ASP   252      18.429  -8.218 -26.681  1.00  0.00           O  
ATOM   3657  OD2 ASP   252      16.849  -8.550 -28.094  1.00  0.00           O  
ATOM   3658  C   ASP   252      14.172  -9.391 -24.766  1.00  0.00           C  
ATOM   3659  O   ASP   252      14.196  -9.028 -23.562  1.00  0.00           O  
ATOM   3660  N   THR   253      13.421 -10.441 -25.137  1.00  0.00           N  
ATOM   3661  H   THR   253      13.551 -10.710 -26.101  1.00  0.00           H  
ATOM   3662  CA  THR   253      12.324 -11.109 -24.297  1.00  0.00           C  
ATOM   3663  HA  THR   253      12.178 -10.474 -23.424  1.00  0.00           H  
ATOM   3664  CB  THR   253      10.984 -11.169 -25.104  1.00  0.00           C  
ATOM   3665  HB  THR   253      11.195 -11.638 -26.065  1.00  0.00           H  
ATOM   3666  CG2 THR   253       9.824 -11.852 -24.248  1.00  0.00           C  
ATOM   3667 HG21 THR   253       8.892 -11.727 -24.798  1.00  0.00           H  
ATOM   3668 HG22 THR   253      10.015 -12.910 -24.067  1.00  0.00           H  
ATOM   3669 HG23 THR   253       9.781 -11.371 -23.271  1.00  0.00           H  
ATOM   3670  OG1 THR   253      10.646  -9.744 -25.238  1.00  0.00           O  
ATOM   3671  HG1 THR   253      10.976  -9.554 -26.119  1.00  0.00           H  
ATOM   3672  C   THR   253      12.669 -12.583 -23.899  1.00  0.00           C  
ATOM   3673  O   THR   253      13.064 -13.378 -24.779  1.00  0.00           O  
ATOM   3674  N   TYR   254      12.490 -12.924 -22.652  1.00  0.00           N  
ATOM   3675  H   TYR   254      12.187 -12.187 -22.032  1.00  0.00           H  
ATOM   3676  CA  TYR   254      12.987 -14.189 -22.043  1.00  0.00           C  
ATOM   3677  HA  TYR   254      13.460 -14.834 -22.784  1.00  0.00           H  
ATOM   3678  CB  TYR   254      14.126 -13.935 -21.042  1.00  0.00           C  
ATOM   3679  HB2 TYR   254      13.723 -13.373 -20.200  1.00  0.00           H  
ATOM   3680  HB3 TYR   254      14.394 -14.933 -20.695  1.00  0.00           H  
ATOM   3681  CG  TYR   254      15.378 -13.287 -21.602  1.00  0.00           C  
ATOM   3682  CD1 TYR   254      16.399 -14.140 -21.982  1.00  0.00           C  
ATOM   3683  HD1 TYR   254      16.240 -15.184 -21.758  1.00  0.00           H  
ATOM   3684  CE1 TYR   254      17.595 -13.631 -22.455  1.00  0.00           C  
ATOM   3685  HE1 TYR   254      18.422 -14.307 -22.614  1.00  0.00           H  
ATOM   3686  CZ  TYR   254      17.696 -12.222 -22.680  1.00  0.00           C  
ATOM   3687  OH  TYR   254      18.872 -11.698 -23.115  1.00  0.00           O  
ATOM   3688  HH  TYR   254      18.898 -10.776 -22.849  1.00  0.00           H  
ATOM   3689  CE2 TYR   254      16.637 -11.377 -22.376  1.00  0.00           C  
ATOM   3690  HE2 TYR   254      16.655 -10.311 -22.547  1.00  0.00           H  
ATOM   3691  CD2 TYR   254      15.451 -11.913 -21.831  1.00  0.00           C  
ATOM   3692  HD2 TYR   254      14.636 -11.236 -21.620  1.00  0.00           H  
ATOM   3693  C   TYR   254      11.792 -14.914 -21.337  1.00  0.00           C  
ATOM   3694  O   TYR   254      10.755 -14.309 -21.036  1.00  0.00           O  
ATOM   3695  N   GLN   255      11.746 -16.266 -21.238  1.00  0.00           N  
ATOM   3696  H   GLN   255      12.455 -16.804 -21.716  1.00  0.00           H  
ATOM   3697  CA  GLN   255      10.730 -17.079 -20.542  1.00  0.00           C  
ATOM   3698  HA  GLN   255      10.079 -16.379 -20.020  1.00  0.00           H  
ATOM   3699  CB  GLN   255       9.852 -17.918 -21.482  1.00  0.00           C  
ATOM   3700  HB2 GLN   255       9.292 -18.583 -20.825  1.00  0.00           H  
ATOM   3701  HB3 GLN   255      10.488 -18.578 -22.072  1.00  0.00           H  
ATOM   3702  CG  GLN   255       8.812 -17.069 -22.241  1.00  0.00           C  
ATOM   3703  HG2 GLN   255       8.322 -16.333 -21.604  1.00  0.00           H  
ATOM   3704  HG3 GLN   255       9.451 -16.483 -22.901  1.00  0.00           H  
ATOM   3705  CD  GLN   255       7.848 -17.924 -23.103  1.00  0.00           C  
ATOM   3706  OE1 GLN   255       7.702 -19.160 -23.020  1.00  0.00           O  
ATOM   3707  NE2 GLN   255       6.923 -17.288 -23.716  1.00  0.00           N  
ATOM   3708 HE21 GLN   255       6.902 -16.286 -23.838  1.00  0.00           H  
ATOM   3709 HE22 GLN   255       6.397 -17.856 -24.365  1.00  0.00           H  
ATOM   3710  C   GLN   255      11.370 -17.888 -19.418  1.00  0.00           C  
ATOM   3711  O   GLN   255      12.566 -18.314 -19.424  1.00  0.00           O  
ATOM   3712  N   VAL   256      10.651 -17.905 -18.340  1.00  0.00           N  
ATOM   3713  H   VAL   256       9.903 -17.236 -18.228  1.00  0.00           H  
ATOM   3714  CA  VAL   256      11.312 -18.375 -17.053  1.00  0.00           C  
ATOM   3715  HA  VAL   256      12.071 -19.139 -17.223  1.00  0.00           H  
ATOM   3716  CB  VAL   256      11.847 -17.277 -16.177  1.00  0.00           C  
ATOM   3717  HB  VAL   256      11.032 -16.719 -15.715  1.00  0.00           H  
ATOM   3718  CG1 VAL   256      12.768 -17.710 -15.061  1.00  0.00           C  
ATOM   3719 HG11 VAL   256      12.303 -18.156 -14.181  1.00  0.00           H  
ATOM   3720 HG12 VAL   256      13.334 -16.865 -14.669  1.00  0.00           H  
ATOM   3721 HG13 VAL   256      13.524 -18.431 -15.371  1.00  0.00           H  
ATOM   3722  CG2 VAL   256      12.683 -16.292 -16.957  1.00  0.00           C  
ATOM   3723 HG21 VAL   256      12.836 -15.375 -16.388  1.00  0.00           H  
ATOM   3724 HG22 VAL   256      12.028 -15.897 -17.734  1.00  0.00           H  
ATOM   3725 HG23 VAL   256      13.622 -16.695 -17.336  1.00  0.00           H  
ATOM   3726  C   VAL   256      10.230 -19.062 -16.096  1.00  0.00           C  
ATOM   3727  O   VAL   256       9.312 -18.422 -15.550  1.00  0.00           O  
ATOM   3728  N   ALA   257      10.427 -20.390 -15.988  1.00  0.00           N  
ATOM   3729  H   ALA   257      11.241 -20.753 -16.463  1.00  0.00           H  
ATOM   3730  CA  ALA   257       9.733 -21.434 -15.299  1.00  0.00           C  
ATOM   3731  HA  ALA   257       8.701 -21.421 -15.650  1.00  0.00           H  
ATOM   3732  CB  ALA   257      10.312 -22.683 -15.846  1.00  0.00           C  
ATOM   3733  HB1 ALA   257       9.981 -22.660 -16.885  1.00  0.00           H  
ATOM   3734  HB2 ALA   257      11.400 -22.638 -15.887  1.00  0.00           H  
ATOM   3735  HB3 ALA   257       9.920 -23.580 -15.368  1.00  0.00           H  
ATOM   3736  C   ALA   257       9.831 -21.298 -13.796  1.00  0.00           C  
ATOM   3737  O   ALA   257      10.863 -20.983 -13.243  1.00  0.00           O  
ATOM   3738  N   ALA   258       8.732 -21.487 -13.105  1.00  0.00           N  
ATOM   3739  H   ALA   258       7.931 -21.899 -13.561  1.00  0.00           H  
ATOM   3740  CA  ALA   258       8.636 -21.348 -11.622  1.00  0.00           C  
ATOM   3741  HA  ALA   258       9.520 -21.558 -11.020  1.00  0.00           H  
ATOM   3742  CB  ALA   258       8.274 -19.942 -11.256  1.00  0.00           C  
ATOM   3743  HB1 ALA   258       8.771 -19.164 -11.836  1.00  0.00           H  
ATOM   3744  HB2 ALA   258       7.190 -19.843 -11.300  1.00  0.00           H  
ATOM   3745  HB3 ALA   258       8.504 -19.705 -10.217  1.00  0.00           H  
ATOM   3746  C   ALA   258       7.582 -22.279 -11.022  1.00  0.00           C  
ATOM   3747  O   ALA   258       6.616 -22.642 -11.675  1.00  0.00           O  
ATOM   3748  N   ARG   259       7.663 -22.515  -9.690  1.00  0.00           N  
ATOM   3749  H   ARG   259       8.444 -22.299  -9.088  1.00  0.00           H  
ATOM   3750  CA  ARG   259       6.498 -23.114  -8.961  1.00  0.00           C  
ATOM   3751  HA  ARG   259       6.090 -23.911  -9.584  1.00  0.00           H  
ATOM   3752  CB  ARG   259       7.039 -23.818  -7.673  1.00  0.00           C  
ATOM   3753  HB2 ARG   259       7.362 -23.057  -6.963  1.00  0.00           H  
ATOM   3754  HB3 ARG   259       6.187 -24.344  -7.241  1.00  0.00           H  
ATOM   3755  CG  ARG   259       8.108 -24.899  -7.867  1.00  0.00           C  
ATOM   3756  HG2 ARG   259       7.897 -25.495  -8.754  1.00  0.00           H  
ATOM   3757  HG3 ARG   259       9.088 -24.448  -8.021  1.00  0.00           H  
ATOM   3758  CD  ARG   259       8.378 -25.760  -6.689  1.00  0.00           C  
ATOM   3759  HD2 ARG   259       8.422 -25.050  -5.863  1.00  0.00           H  
ATOM   3760  HD3 ARG   259       9.291 -26.289  -6.960  1.00  0.00           H  
ATOM   3761  NE  ARG   259       7.356 -26.803  -6.397  1.00  0.00           N  
ATOM   3762  HE  ARG   259       6.489 -26.785  -6.916  1.00  0.00           H  
ATOM   3763  CZ  ARG   259       7.272 -27.510  -5.319  1.00  0.00           C  
ATOM   3764  NH1 ARG   259       8.125 -27.503  -4.332  1.00  0.00           N  
ATOM   3765 HH11 ARG   259       8.875 -26.830  -4.384  1.00  0.00           H  
ATOM   3766 HH12 ARG   259       7.898 -28.004  -3.485  1.00  0.00           H  
ATOM   3767  NH2 ARG   259       6.218 -28.268  -5.257  1.00  0.00           N  
ATOM   3768 HH21 ARG   259       5.699 -28.345  -6.121  1.00  0.00           H  
ATOM   3769 HH22 ARG   259       6.150 -28.864  -4.445  1.00  0.00           H  
ATOM   3770  C   ARG   259       5.278 -22.176  -8.729  1.00  0.00           C  
ATOM   3771  O   ARG   259       4.131 -22.465  -9.076  1.00  0.00           O  
ATOM   3772  N   TYR   260       5.729 -21.030  -8.125  1.00  0.00           N  
ATOM   3773  H   TYR   260       6.619 -21.140  -7.659  1.00  0.00           H  
ATOM   3774  CA  TYR   260       4.915 -20.035  -7.468  1.00  0.00           C  
ATOM   3775  HA  TYR   260       3.910 -20.275  -7.816  1.00  0.00           H  
ATOM   3776  CB  TYR   260       4.986 -20.103  -5.883  1.00  0.00           C  
ATOM   3777  HB2 TYR   260       5.998 -19.777  -5.642  1.00  0.00           H  
ATOM   3778  HB3 TYR   260       4.231 -19.419  -5.496  1.00  0.00           H  
ATOM   3779  CG  TYR   260       4.856 -21.602  -5.410  1.00  0.00           C  
ATOM   3780  CD1 TYR   260       5.830 -22.258  -4.722  1.00  0.00           C  
ATOM   3781  HD1 TYR   260       6.721 -21.806  -4.312  1.00  0.00           H  
ATOM   3782  CE1 TYR   260       5.597 -23.623  -4.334  1.00  0.00           C  
ATOM   3783  HE1 TYR   260       6.418 -24.149  -3.869  1.00  0.00           H  
ATOM   3784  CZ  TYR   260       4.426 -24.256  -4.686  1.00  0.00           C  
ATOM   3785  OH  TYR   260       4.239 -25.565  -4.398  1.00  0.00           O  
ATOM   3786  HH  TYR   260       3.453 -25.888  -4.846  1.00  0.00           H  
ATOM   3787  CE2 TYR   260       3.394 -23.560  -5.444  1.00  0.00           C  
ATOM   3788  HE2 TYR   260       2.503 -24.123  -5.680  1.00  0.00           H  
ATOM   3789  CD2 TYR   260       3.671 -22.185  -5.784  1.00  0.00           C  
ATOM   3790  HD2 TYR   260       2.927 -21.605  -6.311  1.00  0.00           H  
ATOM   3791  C   TYR   260       5.116 -18.596  -8.020  1.00  0.00           C  
ATOM   3792  O   TYR   260       6.218 -18.282  -8.396  1.00  0.00           O  
ATOM   3793  N   VAL   261       4.121 -17.760  -8.134  1.00  0.00           N  
ATOM   3794  H   VAL   261       3.226 -17.945  -7.704  1.00  0.00           H  
ATOM   3795  CA  VAL   261       4.319 -16.361  -8.722  1.00  0.00           C  
ATOM   3796  HA  VAL   261       5.369 -16.126  -8.896  1.00  0.00           H  
ATOM   3797  CB  VAL   261       3.777 -16.364 -10.192  1.00  0.00           C  
ATOM   3798  HB  VAL   261       2.691 -16.457 -10.194  1.00  0.00           H  
ATOM   3799  CG1 VAL   261       4.095 -14.993 -10.928  1.00  0.00           C  
ATOM   3800 HG11 VAL   261       3.917 -15.090 -11.999  1.00  0.00           H  
ATOM   3801 HG12 VAL   261       5.147 -14.732 -10.814  1.00  0.00           H  
ATOM   3802 HG13 VAL   261       3.540 -14.163 -10.490  1.00  0.00           H  
ATOM   3803  CG2 VAL   261       4.467 -17.422 -10.991  1.00  0.00           C  
ATOM   3804 HG21 VAL   261       4.393 -17.327 -12.074  1.00  0.00           H  
ATOM   3805 HG22 VAL   261       4.102 -18.387 -10.637  1.00  0.00           H  
ATOM   3806 HG23 VAL   261       5.534 -17.365 -10.779  1.00  0.00           H  
ATOM   3807  C   VAL   261       3.664 -15.343  -7.811  1.00  0.00           C  
ATOM   3808  O   VAL   261       2.479 -15.353  -7.465  1.00  0.00           O  
ATOM   3809  N   VAL   262       4.451 -14.403  -7.352  1.00  0.00           N  
ATOM   3810  H   VAL   262       5.420 -14.328  -7.628  1.00  0.00           H  
ATOM   3811  CA  VAL   262       3.977 -13.389  -6.395  1.00  0.00           C  
ATOM   3812  HA  VAL   262       2.959 -13.620  -6.083  1.00  0.00           H  
ATOM   3813  CB  VAL   262       4.869 -13.476  -5.181  1.00  0.00           C  
ATOM   3814  HB  VAL   262       5.897 -13.209  -5.428  1.00  0.00           H  
ATOM   3815  CG1 VAL   262       4.398 -12.518  -4.115  1.00  0.00           C  
ATOM   3816 HG11 VAL   262       3.334 -12.665  -3.930  1.00  0.00           H  
ATOM   3817 HG12 VAL   262       4.400 -11.504  -4.515  1.00  0.00           H  
ATOM   3818 HG13 VAL   262       5.030 -12.637  -3.235  1.00  0.00           H  
ATOM   3819  CG2 VAL   262       4.720 -14.884  -4.539  1.00  0.00           C  
ATOM   3820 HG21 VAL   262       5.080 -15.629  -5.249  1.00  0.00           H  
ATOM   3821 HG22 VAL   262       5.241 -14.991  -3.588  1.00  0.00           H  
ATOM   3822 HG23 VAL   262       3.670 -15.147  -4.417  1.00  0.00           H  
ATOM   3823  C   VAL   262       4.023 -11.986  -6.968  1.00  0.00           C  
ATOM   3824  O   VAL   262       5.133 -11.464  -7.197  1.00  0.00           O  
ATOM   3825  N   VAL   263       2.909 -11.322  -7.065  1.00  0.00           N  
ATOM   3826  H   VAL   263       2.047 -11.786  -6.818  1.00  0.00           H  
ATOM   3827  CA  VAL   263       2.718  -9.971  -7.778  1.00  0.00           C  
ATOM   3828  HA  VAL   263       3.702  -9.793  -8.212  1.00  0.00           H  
ATOM   3829  CB  VAL   263       1.714 -10.043  -8.933  1.00  0.00           C  
ATOM   3830  HB  VAL   263       0.696 -10.127  -8.553  1.00  0.00           H  
ATOM   3831  CG1 VAL   263       1.811  -8.879  -9.885  1.00  0.00           C  
ATOM   3832 HG11 VAL   263       2.872  -8.744 -10.096  1.00  0.00           H  
ATOM   3833 HG12 VAL   263       1.371  -8.014  -9.389  1.00  0.00           H  
ATOM   3834 HG13 VAL   263       1.211  -9.115 -10.764  1.00  0.00           H  
ATOM   3835  CG2 VAL   263       1.907 -11.321  -9.742  1.00  0.00           C  
ATOM   3836 HG21 VAL   263       1.608 -12.255  -9.267  1.00  0.00           H  
ATOM   3837 HG22 VAL   263       2.961 -11.301 -10.018  1.00  0.00           H  
ATOM   3838 HG23 VAL   263       1.347 -11.161 -10.664  1.00  0.00           H  
ATOM   3839  C   VAL   263       2.436  -8.898  -6.746  1.00  0.00           C  
ATOM   3840  O   VAL   263       1.351  -8.727  -6.218  1.00  0.00           O  
ATOM   3841  N   GLY   264       3.545  -8.236  -6.312  1.00  0.00           N  
ATOM   3842  H   GLY   264       4.403  -8.539  -6.750  1.00  0.00           H  
ATOM   3843  CA  GLY   264       3.637  -7.075  -5.441  1.00  0.00           C  
ATOM   3844  HA2 GLY   264       2.754  -7.072  -4.802  1.00  0.00           H  
ATOM   3845  HA3 GLY   264       4.530  -7.198  -4.828  1.00  0.00           H  
ATOM   3846  C   GLY   264       3.766  -5.752  -6.222  1.00  0.00           C  
ATOM   3847  O   GLY   264       4.463  -4.816  -5.782  1.00  0.00           O  
ATOM   3848  N   ALA   265       3.343  -5.719  -7.516  1.00  0.00           N  
ATOM   3849  H   ALA   265       2.752  -6.486  -7.805  1.00  0.00           H  
ATOM   3850  CA  ALA   265       3.652  -4.721  -8.550  1.00  0.00           C  
ATOM   3851  HA  ALA   265       4.690  -4.434  -8.385  1.00  0.00           H  
ATOM   3852  CB  ALA   265       3.571  -5.423  -9.898  1.00  0.00           C  
ATOM   3853  HB1 ALA   265       4.119  -6.360  -9.797  1.00  0.00           H  
ATOM   3854  HB2 ALA   265       4.039  -4.879 -10.718  1.00  0.00           H  
ATOM   3855  HB3 ALA   265       2.583  -5.817 -10.133  1.00  0.00           H  
ATOM   3856  C   ALA   265       2.811  -3.395  -8.415  1.00  0.00           C  
ATOM   3857  O   ALA   265       2.495  -2.809  -9.458  1.00  0.00           O  
ATOM   3858  N   ASP   266       2.620  -2.851  -7.229  1.00  0.00           N  
ATOM   3859  H   ASP   266       3.011  -3.326  -6.429  1.00  0.00           H  
ATOM   3860  CA  ASP   266       1.771  -1.678  -6.967  1.00  0.00           C  
ATOM   3861  HA  ASP   266       1.751  -1.721  -5.878  1.00  0.00           H  
ATOM   3862  CB  ASP   266       2.461  -0.355  -7.378  1.00  0.00           C  
ATOM   3863  HB2 ASP   266       3.534  -0.543  -7.342  1.00  0.00           H  
ATOM   3864  HB3 ASP   266       2.171   0.401  -6.648  1.00  0.00           H  
ATOM   3865  CG  ASP   266       2.212   0.170  -8.773  1.00  0.00           C  
ATOM   3866  OD1 ASP   266       1.021   0.453  -9.042  1.00  0.00           O  
ATOM   3867  OD2 ASP   266       3.193   0.426  -9.559  1.00  0.00           O  
ATOM   3868  C   ASP   266       0.275  -1.920  -7.350  1.00  0.00           C  
ATOM   3869  O   ASP   266      -0.138  -2.875  -8.067  1.00  0.00           O  
ATOM   3870  N   ALA   267      -0.574  -1.027  -6.862  1.00  0.00           N  
ATOM   3871  H   ALA   267      -0.180  -0.295  -6.288  1.00  0.00           H  
ATOM   3872  CA  ALA   267      -2.002  -1.133  -6.917  1.00  0.00           C  
ATOM   3873  HA  ALA   267      -2.258  -2.188  -6.823  1.00  0.00           H  
ATOM   3874  CB  ALA   267      -2.617  -0.323  -5.697  1.00  0.00           C  
ATOM   3875  HB1 ALA   267      -2.764   0.703  -6.034  1.00  0.00           H  
ATOM   3876  HB2 ALA   267      -1.998  -0.344  -4.800  1.00  0.00           H  
ATOM   3877  HB3 ALA   267      -3.586  -0.810  -5.587  1.00  0.00           H  
ATOM   3878  C   ALA   267      -2.659  -0.794  -8.328  1.00  0.00           C  
ATOM   3879  O   ALA   267      -3.845  -1.050  -8.524  1.00  0.00           O  
ATOM   3880  N   LEU   268      -1.803  -0.154  -9.219  1.00  0.00           N  
ATOM   3881  H   LEU   268      -0.904   0.145  -8.867  1.00  0.00           H  
ATOM   3882  CA  LEU   268      -2.129   0.092 -10.671  1.00  0.00           C  
ATOM   3883  HA  LEU   268      -3.219   0.094 -10.683  1.00  0.00           H  
ATOM   3884  CB  LEU   268      -1.455   1.364 -11.231  1.00  0.00           C  
ATOM   3885  HB2 LEU   268      -1.590   1.523 -12.301  1.00  0.00           H  
ATOM   3886  HB3 LEU   268      -0.372   1.241 -11.205  1.00  0.00           H  
ATOM   3887  CG  LEU   268      -1.712   2.767 -10.561  1.00  0.00           C  
ATOM   3888  HG  LEU   268      -1.365   2.801  -9.529  1.00  0.00           H  
ATOM   3889  CD1 LEU   268      -1.080   3.764 -11.542  1.00  0.00           C  
ATOM   3890 HD11 LEU   268      -0.338   3.275 -12.173  1.00  0.00           H  
ATOM   3891 HD12 LEU   268      -0.627   4.607 -11.019  1.00  0.00           H  
ATOM   3892 HD13 LEU   268      -1.843   4.140 -12.224  1.00  0.00           H  
ATOM   3893  CD2 LEU   268      -3.277   3.103 -10.477  1.00  0.00           C  
ATOM   3894 HD21 LEU   268      -3.711   3.317 -11.453  1.00  0.00           H  
ATOM   3895 HD22 LEU   268      -3.472   3.941  -9.807  1.00  0.00           H  
ATOM   3896 HD23 LEU   268      -3.885   2.280 -10.100  1.00  0.00           H  
ATOM   3897  C   LEU   268      -1.574  -1.137 -11.538  1.00  0.00           C  
ATOM   3898  O   LEU   268      -2.340  -1.824 -12.197  1.00  0.00           O  
ATOM   3899  N   ARG   269      -0.280  -1.541 -11.350  1.00  0.00           N  
ATOM   3900  H   ARG   269       0.346  -1.035 -10.739  1.00  0.00           H  
ATOM   3901  CA  ARG   269       0.397  -2.578 -12.155  1.00  0.00           C  
ATOM   3902  HA  ARG   269      -0.254  -2.551 -13.029  1.00  0.00           H  
ATOM   3903  CB  ARG   269       1.863  -2.115 -12.486  1.00  0.00           C  
ATOM   3904  HB2 ARG   269       2.389  -1.740 -11.607  1.00  0.00           H  
ATOM   3905  HB3 ARG   269       2.400  -2.974 -12.886  1.00  0.00           H  
ATOM   3906  CG  ARG   269       1.814  -0.902 -13.462  1.00  0.00           C  
ATOM   3907  HG2 ARG   269       1.236  -1.237 -14.324  1.00  0.00           H  
ATOM   3908  HG3 ARG   269       1.259  -0.115 -12.952  1.00  0.00           H  
ATOM   3909  CD  ARG   269       3.250  -0.408 -13.689  1.00  0.00           C  
ATOM   3910  HD2 ARG   269       3.880  -1.267 -13.918  1.00  0.00           H  
ATOM   3911  HD3 ARG   269       3.377   0.208 -14.579  1.00  0.00           H  
ATOM   3912  NE  ARG   269       3.742   0.262 -12.523  1.00  0.00           N  
ATOM   3913  HE  ARG   269       3.103   0.288 -11.741  1.00  0.00           H  
ATOM   3914  CZ  ARG   269       4.824   0.992 -12.411  1.00  0.00           C  
ATOM   3915  NH1 ARG   269       5.720   1.247 -13.373  1.00  0.00           N  
ATOM   3916 HH11 ARG   269       5.722   0.702 -14.224  1.00  0.00           H  
ATOM   3917 HH12 ARG   269       6.609   1.613 -13.064  1.00  0.00           H  
ATOM   3918  NH2 ARG   269       4.957   1.507 -11.271  1.00  0.00           N  
ATOM   3919 HH21 ARG   269       4.175   1.360 -10.650  1.00  0.00           H  
ATOM   3920 HH22 ARG   269       5.728   2.134 -11.087  1.00  0.00           H  
ATOM   3921  C   ARG   269       0.283  -3.984 -11.669  1.00  0.00           C  
ATOM   3922  O   ARG   269       0.402  -4.877 -12.529  1.00  0.00           O  
ATOM   3923  N   THR   270      -0.074  -4.289 -10.378  1.00  0.00           N  
ATOM   3924  H   THR   270       0.061  -3.526  -9.730  1.00  0.00           H  
ATOM   3925  CA  THR   270      -0.584  -5.559  -9.989  1.00  0.00           C  
ATOM   3926  HA  THR   270       0.199  -6.277 -10.235  1.00  0.00           H  
ATOM   3927  CB  THR   270      -0.742  -5.717  -8.509  1.00  0.00           C  
ATOM   3928  HB  THR   270      -1.425  -4.927  -8.199  1.00  0.00           H  
ATOM   3929  CG2 THR   270      -1.282  -7.085  -8.093  1.00  0.00           C  
ATOM   3930 HG21 THR   270      -2.273  -7.192  -8.534  1.00  0.00           H  
ATOM   3931 HG22 THR   270      -1.230  -7.157  -7.006  1.00  0.00           H  
ATOM   3932 HG23 THR   270      -0.640  -7.813  -8.588  1.00  0.00           H  
ATOM   3933  OG1 THR   270       0.517  -5.506  -7.857  1.00  0.00           O  
ATOM   3934  HG1 THR   270       0.503  -4.548  -7.793  1.00  0.00           H  
ATOM   3935  C   THR   270      -1.844  -5.999 -10.733  1.00  0.00           C  
ATOM   3936  O   THR   270      -1.789  -7.110 -11.297  1.00  0.00           O  
ATOM   3937  N   PRO   271      -3.018  -5.278 -10.622  1.00  0.00           N  
ATOM   3938  CD  PRO   271      -3.236  -3.982  -9.963  1.00  0.00           C  
ATOM   3939  HD2 PRO   271      -3.337  -4.099  -8.885  1.00  0.00           H  
ATOM   3940  HD3 PRO   271      -2.445  -3.274 -10.210  1.00  0.00           H  
ATOM   3941  CG  PRO   271      -4.579  -3.470 -10.439  1.00  0.00           C  
ATOM   3942  HG2 PRO   271      -4.500  -2.738 -11.243  1.00  0.00           H  
ATOM   3943  HG3 PRO   271      -5.252  -3.024  -9.707  1.00  0.00           H  
ATOM   3944  CB  PRO   271      -5.290  -4.766 -10.924  1.00  0.00           C  
ATOM   3945  HB2 PRO   271      -5.974  -4.772 -11.773  1.00  0.00           H  
ATOM   3946  HB3 PRO   271      -5.642  -5.094  -9.947  1.00  0.00           H  
ATOM   3947  CA  PRO   271      -4.132  -5.663 -11.418  1.00  0.00           C  
ATOM   3948  HA  PRO   271      -4.311  -6.704 -11.149  1.00  0.00           H  
ATOM   3949  C   PRO   271      -3.917  -5.517 -12.940  1.00  0.00           C  
ATOM   3950  O   PRO   271      -4.411  -6.428 -13.688  1.00  0.00           O  
ATOM   3951  N   GLN   272      -2.950  -4.620 -13.511  1.00  0.00           N  
ATOM   3952  H   GLN   272      -2.665  -3.867 -12.902  1.00  0.00           H  
ATOM   3953  CA  GLN   272      -2.651  -4.574 -14.903  1.00  0.00           C  
ATOM   3954  HA  GLN   272      -3.553  -4.499 -15.511  1.00  0.00           H  
ATOM   3955  CB  GLN   272      -1.876  -3.291 -15.257  1.00  0.00           C  
ATOM   3956  HB2 GLN   272      -2.291  -2.463 -14.681  1.00  0.00           H  
ATOM   3957  HB3 GLN   272      -0.830  -3.506 -15.037  1.00  0.00           H  
ATOM   3958  CG  GLN   272      -2.039  -2.948 -16.740  1.00  0.00           C  
ATOM   3959  HG2 GLN   272      -1.845  -3.857 -17.309  1.00  0.00           H  
ATOM   3960  HG3 GLN   272      -3.094  -2.701 -16.857  1.00  0.00           H  
ATOM   3961  CD  GLN   272      -1.188  -1.804 -17.318  1.00  0.00           C  
ATOM   3962  OE1 GLN   272      -0.224  -1.385 -16.694  1.00  0.00           O  
ATOM   3963  NE2 GLN   272      -1.658  -1.138 -18.396  1.00  0.00           N  
ATOM   3964 HE21 GLN   272      -2.602  -1.373 -18.668  1.00  0.00           H  
ATOM   3965 HE22 GLN   272      -1.266  -0.276 -18.747  1.00  0.00           H  
ATOM   3966  C   GLN   272      -1.929  -5.820 -15.401  1.00  0.00           C  
ATOM   3967  O   GLN   272      -2.271  -6.347 -16.466  1.00  0.00           O  
ATOM   3968  N   LEU   273      -0.752  -6.150 -14.872  1.00  0.00           N  
ATOM   3969  H   LEU   273      -0.382  -5.605 -14.106  1.00  0.00           H  
ATOM   3970  CA  LEU   273       0.049  -7.375 -15.183  1.00  0.00           C  
ATOM   3971  HA  LEU   273       0.394  -7.150 -16.192  1.00  0.00           H  
ATOM   3972  CB  LEU   273       1.216  -7.441 -14.168  1.00  0.00           C  
ATOM   3973  HB2 LEU   273       1.759  -6.501 -14.064  1.00  0.00           H  
ATOM   3974  HB3 LEU   273       0.756  -7.754 -13.231  1.00  0.00           H  
ATOM   3975  CG  LEU   273       2.178  -8.570 -14.471  1.00  0.00           C  
ATOM   3976  HG  LEU   273       1.706  -9.544 -14.342  1.00  0.00           H  
ATOM   3977  CD1 LEU   273       2.718  -8.541 -15.889  1.00  0.00           C  
ATOM   3978 HD11 LEU   273       1.943  -8.629 -16.652  1.00  0.00           H  
ATOM   3979 HD12 LEU   273       3.506  -9.288 -15.985  1.00  0.00           H  
ATOM   3980 HD13 LEU   273       3.078  -7.536 -16.108  1.00  0.00           H  
ATOM   3981  CD2 LEU   273       3.444  -8.465 -13.476  1.00  0.00           C  
ATOM   3982 HD21 LEU   273       3.112  -8.430 -12.438  1.00  0.00           H  
ATOM   3983 HD22 LEU   273       4.095  -9.323 -13.641  1.00  0.00           H  
ATOM   3984 HD23 LEU   273       4.079  -7.596 -13.652  1.00  0.00           H  
ATOM   3985  C   LEU   273      -0.844  -8.603 -15.249  1.00  0.00           C  
ATOM   3986  O   LEU   273      -0.672  -9.407 -16.219  1.00  0.00           O  
ATOM   3987  N   LEU   274      -1.842  -8.742 -14.317  1.00  0.00           N  
ATOM   3988  H   LEU   274      -1.934  -7.923 -13.733  1.00  0.00           H  
ATOM   3989  CA  LEU   274      -2.819  -9.869 -14.289  1.00  0.00           C  
ATOM   3990  HA  LEU   274      -2.304 -10.791 -14.560  1.00  0.00           H  
ATOM   3991  CB  LEU   274      -3.440  -9.932 -12.907  1.00  0.00           C  
ATOM   3992  HB2 LEU   274      -3.524  -8.913 -12.527  1.00  0.00           H  
ATOM   3993  HB3 LEU   274      -4.453 -10.318 -13.021  1.00  0.00           H  
ATOM   3994  CG  LEU   274      -2.840 -10.864 -11.853  1.00  0.00           C  
ATOM   3995  HG  LEU   274      -2.850 -11.923 -12.109  1.00  0.00           H  
ATOM   3996  CD1 LEU   274      -1.385 -10.703 -11.452  1.00  0.00           C  
ATOM   3997 HD11 LEU   274      -1.233 -11.432 -10.655  1.00  0.00           H  
ATOM   3998 HD12 LEU   274      -0.706 -11.017 -12.245  1.00  0.00           H  
ATOM   3999 HD13 LEU   274      -1.204  -9.716 -11.028  1.00  0.00           H  
ATOM   4000  CD2 LEU   274      -3.631 -10.681 -10.566  1.00  0.00           C  
ATOM   4001 HD21 LEU   274      -3.522  -9.691 -10.125  1.00  0.00           H  
ATOM   4002 HD22 LEU   274      -4.686 -10.830 -10.800  1.00  0.00           H  
ATOM   4003 HD23 LEU   274      -3.332 -11.511  -9.925  1.00  0.00           H  
ATOM   4004  C   LEU   274      -3.944  -9.802 -15.414  1.00  0.00           C  
ATOM   4005  O   LEU   274      -4.350 -10.757 -16.077  1.00  0.00           O  
ATOM   4006  N   TRP   275      -4.577  -8.637 -15.622  1.00  0.00           N  
ATOM   4007  H   TRP   275      -4.373  -7.908 -14.953  1.00  0.00           H  
ATOM   4008  CA  TRP   275      -5.468  -8.361 -16.728  1.00  0.00           C  
ATOM   4009  HA  TRP   275      -6.172  -9.184 -16.608  1.00  0.00           H  
ATOM   4010  CB  TRP   275      -6.257  -7.048 -16.512  1.00  0.00           C  
ATOM   4011  HB2 TRP   275      -5.540  -6.273 -16.782  1.00  0.00           H  
ATOM   4012  HB3 TRP   275      -6.624  -6.888 -15.499  1.00  0.00           H  
ATOM   4013  CG  TRP   275      -7.428  -6.979 -17.435  1.00  0.00           C  
ATOM   4014  CD1 TRP   275      -7.421  -6.698 -18.795  1.00  0.00           C  
ATOM   4015  HD1 TRP   275      -6.533  -6.834 -19.394  1.00  0.00           H  
ATOM   4016  NE1 TRP   275      -8.744  -6.676 -19.268  1.00  0.00           N  
ATOM   4017  HE1 TRP   275      -9.075  -6.550 -20.214  1.00  0.00           H  
ATOM   4018  CE2 TRP   275      -9.652  -6.696 -18.213  1.00  0.00           C  
ATOM   4019  CZ2 TRP   275     -11.088  -6.690 -18.200  1.00  0.00           C  
ATOM   4020  HZ2 TRP   275     -11.639  -6.435 -19.093  1.00  0.00           H  
ATOM   4021  CH2 TRP   275     -11.737  -6.871 -16.978  1.00  0.00           C  
ATOM   4022  HH2 TRP   275     -12.809  -6.751 -16.924  1.00  0.00           H  
ATOM   4023  CZ3 TRP   275     -10.990  -6.980 -15.776  1.00  0.00           C  
ATOM   4024  HZ3 TRP   275     -11.533  -7.134 -14.855  1.00  0.00           H  
ATOM   4025  CE3 TRP   275      -9.581  -6.897 -15.875  1.00  0.00           C  
ATOM   4026  HE3 TRP   275      -9.029  -7.040 -14.958  1.00  0.00           H  
ATOM   4027  CD2 TRP   275      -8.854  -6.903 -17.092  1.00  0.00           C  
ATOM   4028  C   TRP   275      -4.825  -8.508 -18.083  1.00  0.00           C  
ATOM   4029  O   TRP   275      -5.436  -9.040 -19.029  1.00  0.00           O  
ATOM   4030  N   ALA   276      -3.539  -8.282 -18.191  1.00  0.00           N  
ATOM   4031  H   ALA   276      -3.156  -7.913 -17.332  1.00  0.00           H  
ATOM   4032  CA  ALA   276      -2.666  -8.490 -19.325  1.00  0.00           C  
ATOM   4033  HA  ALA   276      -3.162  -8.189 -20.248  1.00  0.00           H  
ATOM   4034  CB  ALA   276      -1.385  -7.659 -19.252  1.00  0.00           C  
ATOM   4035  HB1 ALA   276      -0.754  -7.988 -18.426  1.00  0.00           H  
ATOM   4036  HB2 ALA   276      -1.677  -6.649 -18.966  1.00  0.00           H  
ATOM   4037  HB3 ALA   276      -0.881  -7.640 -20.218  1.00  0.00           H  
ATOM   4038  C   ALA   276      -2.303  -9.962 -19.507  1.00  0.00           C  
ATOM   4039  O   ALA   276      -1.952 -10.381 -20.605  1.00  0.00           O  
ATOM   4040  N   SER   277      -2.306 -10.750 -18.400  1.00  0.00           N  
ATOM   4041  H   SER   277      -2.595 -10.335 -17.526  1.00  0.00           H  
ATOM   4042  CA  SER   277      -2.185 -12.244 -18.449  1.00  0.00           C  
ATOM   4043  HA  SER   277      -1.733 -12.480 -19.412  1.00  0.00           H  
ATOM   4044  CB  SER   277      -1.278 -12.772 -17.355  1.00  0.00           C  
ATOM   4045  HB2 SER   277      -1.710 -12.469 -16.402  1.00  0.00           H  
ATOM   4046  HB3 SER   277      -1.093 -13.835 -17.504  1.00  0.00           H  
ATOM   4047  OG  SER   277      -0.113 -11.962 -17.390  1.00  0.00           O  
ATOM   4048  HG  SER   277      -0.429 -11.118 -17.058  1.00  0.00           H  
ATOM   4049  C   SER   277      -3.531 -12.932 -18.631  1.00  0.00           C  
ATOM   4050  O   SER   277      -3.432 -14.185 -18.717  1.00  0.00           O  
ATOM   4051  N   GLY   278      -4.704 -12.332 -18.701  1.00  0.00           N  
ATOM   4052  H   GLY   278      -4.760 -11.323 -18.682  1.00  0.00           H  
ATOM   4053  CA  GLY   278      -5.929 -13.115 -18.982  1.00  0.00           C  
ATOM   4054  HA2 GLY   278      -6.747 -12.484 -19.331  1.00  0.00           H  
ATOM   4055  HA3 GLY   278      -5.651 -13.863 -19.725  1.00  0.00           H  
ATOM   4056  C   GLY   278      -6.512 -13.701 -17.682  1.00  0.00           C  
ATOM   4057  O   GLY   278      -7.506 -14.366 -17.719  1.00  0.00           O  
ATOM   4058  N   ILE   279      -6.002 -13.289 -16.487  1.00  0.00           N  
ATOM   4059  H   ILE   279      -5.211 -12.661 -16.451  1.00  0.00           H  
ATOM   4060  CA  ILE   279      -6.745 -13.468 -15.223  1.00  0.00           C  
ATOM   4061  HA  ILE   279      -7.313 -14.395 -15.289  1.00  0.00           H  
ATOM   4062  CB  ILE   279      -5.770 -13.574 -13.981  1.00  0.00           C  
ATOM   4063  HB  ILE   279      -5.189 -12.666 -13.818  1.00  0.00           H  
ATOM   4064  CG2 ILE   279      -6.567 -13.601 -12.705  1.00  0.00           C  
ATOM   4065 HG21 ILE   279      -7.159 -14.512 -12.612  1.00  0.00           H  
ATOM   4066 HG22 ILE   279      -7.183 -12.702 -12.696  1.00  0.00           H  
ATOM   4067 HG23 ILE   279      -5.821 -13.542 -11.913  1.00  0.00           H  
ATOM   4068  CG1 ILE   279      -4.907 -14.869 -14.102  1.00  0.00           C  
ATOM   4069 HG12 ILE   279      -4.731 -15.299 -13.116  1.00  0.00           H  
ATOM   4070 HG13 ILE   279      -5.379 -15.681 -14.655  1.00  0.00           H  
ATOM   4071  CD1 ILE   279      -3.515 -14.668 -14.684  1.00  0.00           C  
ATOM   4072 HD11 ILE   279      -3.401 -15.253 -15.597  1.00  0.00           H  
ATOM   4073 HD12 ILE   279      -2.715 -15.040 -14.044  1.00  0.00           H  
ATOM   4074 HD13 ILE   279      -3.368 -13.605 -14.876  1.00  0.00           H  
ATOM   4075  C   ILE   279      -7.766 -12.331 -15.167  1.00  0.00           C  
ATOM   4076  O   ILE   279      -7.239 -11.219 -15.016  1.00  0.00           O  
ATOM   4077  N   ARG   280      -9.096 -12.501 -15.427  1.00  0.00           N  
ATOM   4078  H   ARG   280      -9.462 -13.441 -15.478  1.00  0.00           H  
ATOM   4079  CA  ARG   280     -10.065 -11.436 -15.718  1.00  0.00           C  
ATOM   4080  HA  ARG   280      -9.598 -10.630 -15.153  1.00  0.00           H  
ATOM   4081  CB  ARG   280      -9.947 -10.936 -17.178  1.00  0.00           C  
ATOM   4082  HB2 ARG   280     -10.518 -10.019 -17.327  1.00  0.00           H  
ATOM   4083  HB3 ARG   280      -8.877 -10.782 -17.319  1.00  0.00           H  
ATOM   4084  CG  ARG   280     -10.493 -12.000 -18.136  1.00  0.00           C  
ATOM   4085  HG2 ARG   280     -11.515 -12.310 -17.919  1.00  0.00           H  
ATOM   4086  HG3 ARG   280      -9.821 -12.858 -18.118  1.00  0.00           H  
ATOM   4087  CD  ARG   280     -10.353 -11.441 -19.565  1.00  0.00           C  
ATOM   4088  HD2 ARG   280      -9.323 -11.129 -19.742  1.00  0.00           H  
ATOM   4089  HD3 ARG   280     -10.588 -12.293 -20.203  1.00  0.00           H  
ATOM   4090  NE  ARG   280     -11.382 -10.389 -19.861  1.00  0.00           N  
ATOM   4091  HE  ARG   280     -12.359 -10.643 -19.910  1.00  0.00           H  
ATOM   4092  CZ  ARG   280     -11.173  -9.300 -20.517  1.00  0.00           C  
ATOM   4093  NH1 ARG   280     -10.033  -9.060 -21.082  1.00  0.00           N  
ATOM   4094 HH11 ARG   280      -9.242  -9.650 -20.864  1.00  0.00           H  
ATOM   4095 HH12 ARG   280      -9.950  -8.128 -21.463  1.00  0.00           H  
ATOM   4096  NH2 ARG   280     -12.075  -8.419 -20.781  1.00  0.00           N  
ATOM   4097 HH21 ARG   280     -12.898  -8.293 -20.209  1.00  0.00           H  
ATOM   4098 HH22 ARG   280     -11.860  -7.595 -21.325  1.00  0.00           H  
ATOM   4099  C   ARG   280     -11.570 -11.464 -15.116  1.00  0.00           C  
ATOM   4100  O   ARG   280     -12.531 -11.139 -15.827  1.00  0.00           O  
ATOM   4101  N   PRO   281     -11.735 -11.858 -13.841  1.00  0.00           N  
ATOM   4102  CD  PRO   281     -10.714 -12.112 -12.829  1.00  0.00           C  
ATOM   4103  HD2 PRO   281     -10.175 -13.022 -13.093  1.00  0.00           H  
ATOM   4104  HD3 PRO   281      -9.944 -11.341 -12.818  1.00  0.00           H  
ATOM   4105  CG  PRO   281     -11.369 -12.210 -11.434  1.00  0.00           C  
ATOM   4106  HG2 PRO   281     -11.149 -11.488 -10.647  1.00  0.00           H  
ATOM   4107  HG3 PRO   281     -10.993 -13.126 -10.977  1.00  0.00           H  
ATOM   4108  CB  PRO   281     -12.852 -12.298 -11.733  1.00  0.00           C  
ATOM   4109  HB2 PRO   281     -13.254 -13.311 -11.734  1.00  0.00           H  
ATOM   4110  HB3 PRO   281     -13.286 -11.584 -11.032  1.00  0.00           H  
ATOM   4111  CA  PRO   281     -13.029 -11.667 -13.150  1.00  0.00           C  
ATOM   4112  HA  PRO   281     -13.779 -12.215 -13.722  1.00  0.00           H  
ATOM   4113  C   PRO   281     -13.419 -10.155 -13.008  1.00  0.00           C  
ATOM   4114  O   PRO   281     -12.588  -9.296 -12.857  1.00  0.00           O  
ATOM   4115  N   ASP   282     -14.698  -9.811 -13.077  1.00  0.00           N  
ATOM   4116  H   ASP   282     -15.370 -10.551 -13.221  1.00  0.00           H  
ATOM   4117  CA  ASP   282     -15.241  -8.490 -13.094  1.00  0.00           C  
ATOM   4118  HA  ASP   282     -14.796  -7.919 -13.908  1.00  0.00           H  
ATOM   4119  CB  ASP   282     -16.745  -8.553 -13.320  1.00  0.00           C  
ATOM   4120  HB2 ASP   282     -16.874  -9.011 -14.301  1.00  0.00           H  
ATOM   4121  HB3 ASP   282     -17.216  -9.371 -12.776  1.00  0.00           H  
ATOM   4122  CG  ASP   282     -17.529  -7.233 -13.283  1.00  0.00           C  
ATOM   4123  OD1 ASP   282     -17.041  -6.297 -13.931  1.00  0.00           O  
ATOM   4124  OD2 ASP   282     -18.538  -7.203 -12.548  1.00  0.00           O  
ATOM   4125  C   ASP   282     -14.852  -7.626 -11.819  1.00  0.00           C  
ATOM   4126  O   ASP   282     -14.738  -6.438 -11.968  1.00  0.00           O  
ATOM   4127  N   ALA   283     -14.655  -8.238 -10.662  1.00  0.00           N  
ATOM   4128  H   ALA   283     -14.960  -9.198 -10.590  1.00  0.00           H  
ATOM   4129  CA  ALA   283     -14.101  -7.686  -9.449  1.00  0.00           C  
ATOM   4130  HA  ALA   283     -14.736  -6.831  -9.216  1.00  0.00           H  
ATOM   4131  CB  ALA   283     -14.500  -8.512  -8.224  1.00  0.00           C  
ATOM   4132  HB1 ALA   283     -13.908  -9.427  -8.202  1.00  0.00           H  
ATOM   4133  HB2 ALA   283     -14.141  -7.970  -7.350  1.00  0.00           H  
ATOM   4134  HB3 ALA   283     -15.585  -8.588  -8.153  1.00  0.00           H  
ATOM   4135  C   ALA   283     -12.629  -7.125  -9.516  1.00  0.00           C  
ATOM   4136  O   ALA   283     -12.227  -6.231  -8.789  1.00  0.00           O  
ATOM   4137  N   LEU   284     -11.725  -7.693 -10.374  1.00  0.00           N  
ATOM   4138  H   LEU   284     -12.076  -8.269 -11.126  1.00  0.00           H  
ATOM   4139  CA  LEU   284     -10.363  -7.281 -10.566  1.00  0.00           C  
ATOM   4140  HA  LEU   284      -9.833  -7.219  -9.615  1.00  0.00           H  
ATOM   4141  CB  LEU   284      -9.638  -8.349 -11.423  1.00  0.00           C  
ATOM   4142  HB2 LEU   284      -9.539  -9.304 -10.907  1.00  0.00           H  
ATOM   4143  HB3 LEU   284     -10.323  -8.655 -12.214  1.00  0.00           H  
ATOM   4144  CG  LEU   284      -8.177  -7.949 -11.830  1.00  0.00           C  
ATOM   4145  HG  LEU   284      -8.191  -6.914 -12.171  1.00  0.00           H  
ATOM   4146  CD1 LEU   284      -7.330  -7.908 -10.534  1.00  0.00           C  
ATOM   4147 HD11 LEU   284      -7.692  -7.091  -9.910  1.00  0.00           H  
ATOM   4148 HD12 LEU   284      -7.359  -8.939 -10.181  1.00  0.00           H  
ATOM   4149 HD13 LEU   284      -6.304  -7.660 -10.807  1.00  0.00           H  
ATOM   4150  CD2 LEU   284      -7.583  -8.925 -12.773  1.00  0.00           C  
ATOM   4151 HD21 LEU   284      -7.446  -9.892 -12.289  1.00  0.00           H  
ATOM   4152 HD22 LEU   284      -8.215  -9.033 -13.654  1.00  0.00           H  
ATOM   4153 HD23 LEU   284      -6.602  -8.525 -13.028  1.00  0.00           H  
ATOM   4154  C   LEU   284     -10.417  -5.850 -11.254  1.00  0.00           C  
ATOM   4155  O   LEU   284     -10.775  -5.752 -12.410  1.00  0.00           O  
ATOM   4156  N   GLY   285      -9.972  -4.833 -10.456  1.00  0.00           N  
ATOM   4157  H   GLY   285      -9.712  -5.078  -9.511  1.00  0.00           H  
ATOM   4158  CA  GLY   285      -9.984  -3.420 -10.782  1.00  0.00           C  
ATOM   4159  HA2 GLY   285      -9.035  -3.063 -10.382  1.00  0.00           H  
ATOM   4160  HA3 GLY   285     -10.090  -3.304 -11.860  1.00  0.00           H  
ATOM   4161  C   GLY   285     -11.090  -2.697 -10.002  1.00  0.00           C  
ATOM   4162  O   GLY   285     -10.955  -1.513  -9.701  1.00  0.00           O  
ATOM   4163  N   ARG   286     -12.123  -3.368  -9.505  1.00  0.00           N  
ATOM   4164  H   ARG   286     -12.121  -4.360  -9.691  1.00  0.00           H  
ATOM   4165  CA  ARG   286     -13.371  -2.791  -8.879  1.00  0.00           C  
ATOM   4166  HA  ARG   286     -13.508  -1.838  -9.390  1.00  0.00           H  
ATOM   4167  CB  ARG   286     -14.566  -3.669  -9.172  1.00  0.00           C  
ATOM   4168  HB2 ARG   286     -14.213  -4.663  -8.897  1.00  0.00           H  
ATOM   4169  HB3 ARG   286     -15.325  -3.312  -8.476  1.00  0.00           H  
ATOM   4170  CG  ARG   286     -15.165  -3.658 -10.607  1.00  0.00           C  
ATOM   4171  HG2 ARG   286     -15.369  -2.637 -10.930  1.00  0.00           H  
ATOM   4172  HG3 ARG   286     -14.504  -4.189 -11.291  1.00  0.00           H  
ATOM   4173  CD  ARG   286     -16.475  -4.327 -10.630  1.00  0.00           C  
ATOM   4174  HD2 ARG   286     -16.424  -5.380 -10.354  1.00  0.00           H  
ATOM   4175  HD3 ARG   286     -17.209  -3.843  -9.986  1.00  0.00           H  
ATOM   4176  NE  ARG   286     -16.846  -4.209 -12.035  1.00  0.00           N  
ATOM   4177  HE  ARG   286     -16.915  -5.053 -12.585  1.00  0.00           H  
ATOM   4178  CZ  ARG   286     -17.709  -3.364 -12.516  1.00  0.00           C  
ATOM   4179  NH1 ARG   286     -18.044  -2.263 -11.926  1.00  0.00           N  
ATOM   4180 HH11 ARG   286     -17.634  -2.142 -11.010  1.00  0.00           H  
ATOM   4181 HH12 ARG   286     -18.523  -1.486 -12.359  1.00  0.00           H  
ATOM   4182  NH2 ARG   286     -18.313  -3.748 -13.633  1.00  0.00           N  
ATOM   4183 HH21 ARG   286     -18.002  -4.673 -13.895  1.00  0.00           H  
ATOM   4184 HH22 ARG   286     -19.011  -3.244 -14.160  1.00  0.00           H  
ATOM   4185  C   ARG   286     -13.238  -2.591  -7.391  1.00  0.00           C  
ATOM   4186  O   ARG   286     -12.521  -3.341  -6.662  1.00  0.00           O  
ATOM   4187  N   TYR   287     -14.116  -1.723  -6.791  1.00  0.00           N  
ATOM   4188  H   TYR   287     -14.726  -1.224  -7.424  1.00  0.00           H  
ATOM   4189  CA  TYR   287     -14.114  -1.190  -5.442  1.00  0.00           C  
ATOM   4190  HA  TYR   287     -14.830  -0.374  -5.338  1.00  0.00           H  
ATOM   4191  CB  TYR   287     -14.435  -2.314  -4.440  1.00  0.00           C  
ATOM   4192  HB2 TYR   287     -14.409  -1.755  -3.504  1.00  0.00           H  
ATOM   4193  HB3 TYR   287     -13.612  -3.028  -4.479  1.00  0.00           H  
ATOM   4194  CG  TYR   287     -15.841  -2.905  -4.707  1.00  0.00           C  
ATOM   4195  CD1 TYR   287     -16.925  -2.216  -4.161  1.00  0.00           C  
ATOM   4196  HD1 TYR   287     -16.783  -1.220  -3.770  1.00  0.00           H  
ATOM   4197  CE1 TYR   287     -18.154  -2.829  -4.095  1.00  0.00           C  
ATOM   4198  HE1 TYR   287     -18.950  -2.258  -3.640  1.00  0.00           H  
ATOM   4199  CZ  TYR   287     -18.296  -4.171  -4.445  1.00  0.00           C  
ATOM   4200  OH  TYR   287     -19.521  -4.715  -4.247  1.00  0.00           O  
ATOM   4201  HH  TYR   287     -19.621  -5.615  -4.566  1.00  0.00           H  
ATOM   4202  CE2 TYR   287     -17.255  -4.836  -5.075  1.00  0.00           C  
ATOM   4203  HE2 TYR   287     -17.410  -5.765  -5.604  1.00  0.00           H  
ATOM   4204  CD2 TYR   287     -15.995  -4.186  -5.255  1.00  0.00           C  
ATOM   4205  HD2 TYR   287     -15.126  -4.678  -5.667  1.00  0.00           H  
ATOM   4206  C   TYR   287     -12.879  -0.399  -5.105  1.00  0.00           C  
ATOM   4207  O   TYR   287     -12.488  -0.315  -3.900  1.00  0.00           O  
ATOM   4208  N   LEU   288     -12.290   0.324  -6.074  1.00  0.00           N  
ATOM   4209  H   LEU   288     -12.678   0.326  -7.006  1.00  0.00           H  
ATOM   4210  CA  LEU   288     -11.219   1.374  -5.935  1.00  0.00           C  
ATOM   4211  HA  LEU   288     -10.305   0.875  -5.612  1.00  0.00           H  
ATOM   4212  CB  LEU   288     -10.901   1.958  -7.274  1.00  0.00           C  
ATOM   4213  HB2 LEU   288     -10.450   1.237  -7.955  1.00  0.00           H  
ATOM   4214  HB3 LEU   288     -11.826   2.475  -7.530  1.00  0.00           H  
ATOM   4215  CG  LEU   288      -9.843   3.088  -7.190  1.00  0.00           C  
ATOM   4216  HG  LEU   288     -10.095   3.800  -6.404  1.00  0.00           H  
ATOM   4217  CD1 LEU   288      -8.484   2.618  -6.766  1.00  0.00           C  
ATOM   4218 HD11 LEU   288      -8.529   2.146  -5.784  1.00  0.00           H  
ATOM   4219 HD12 LEU   288      -8.023   1.937  -7.482  1.00  0.00           H  
ATOM   4220 HD13 LEU   288      -7.799   3.457  -6.640  1.00  0.00           H  
ATOM   4221  CD2 LEU   288      -9.933   3.900  -8.539  1.00  0.00           C  
ATOM   4222 HD21 LEU   288     -10.935   4.308  -8.668  1.00  0.00           H  
ATOM   4223 HD22 LEU   288      -9.732   3.195  -9.346  1.00  0.00           H  
ATOM   4224 HD23 LEU   288      -9.206   4.712  -8.503  1.00  0.00           H  
ATOM   4225  C   LEU   288     -11.503   2.452  -4.885  1.00  0.00           C  
ATOM   4226  O   LEU   288     -12.580   2.910  -4.860  1.00  0.00           O  
ATOM   4227  N   ASN   289     -10.563   2.804  -4.019  1.00  0.00           N  
ATOM   4228  H   ASN   289      -9.667   2.346  -3.934  1.00  0.00           H  
ATOM   4229  CA  ASN   289     -10.890   3.871  -2.939  1.00  0.00           C  
ATOM   4230  HA  ASN   289     -11.519   4.672  -3.326  1.00  0.00           H  
ATOM   4231  CB  ASN   289     -11.479   3.258  -1.664  1.00  0.00           C  
ATOM   4232  HB2 ASN   289     -11.471   4.054  -0.920  1.00  0.00           H  
ATOM   4233  HB3 ASN   289     -12.455   2.813  -1.856  1.00  0.00           H  
ATOM   4234  CG  ASN   289     -10.685   2.133  -1.068  1.00  0.00           C  
ATOM   4235  OD1 ASN   289      -9.940   2.367  -0.170  1.00  0.00           O  
ATOM   4236  ND2 ASN   289     -10.912   0.881  -1.429  1.00  0.00           N  
ATOM   4237 HD21 ASN   289     -11.434   0.623  -2.255  1.00  0.00           H  
ATOM   4238 HD22 ASN   289     -10.515   0.119  -0.898  1.00  0.00           H  
ATOM   4239  C   ASN   289      -9.573   4.611  -2.557  1.00  0.00           C  
ATOM   4240  O   ASN   289      -8.502   4.014  -2.716  1.00  0.00           O  
ATOM   4241  N   ASP   290      -9.722   5.760  -1.988  1.00  0.00           N  
ATOM   4242  H   ASP   290     -10.647   6.166  -1.984  1.00  0.00           H  
ATOM   4243  CA  ASP   290      -8.690   6.693  -1.523  1.00  0.00           C  
ATOM   4244  HA  ASP   290      -7.870   6.075  -1.156  1.00  0.00           H  
ATOM   4245  CB  ASP   290      -8.035   7.394  -2.722  1.00  0.00           C  
ATOM   4246  HB2 ASP   290      -8.779   7.689  -3.463  1.00  0.00           H  
ATOM   4247  HB3 ASP   290      -7.409   6.704  -3.288  1.00  0.00           H  
ATOM   4248  CG  ASP   290      -7.117   8.526  -2.417  1.00  0.00           C  
ATOM   4249  OD1 ASP   290      -6.156   8.364  -1.638  1.00  0.00           O  
ATOM   4250  OD2 ASP   290      -7.454   9.655  -2.885  1.00  0.00           O  
ATOM   4251  C   ASP   290      -9.089   7.740  -0.465  1.00  0.00           C  
ATOM   4252  O   ASP   290     -10.063   8.497  -0.607  1.00  0.00           O  
ATOM   4253  N   GLN   291      -8.253   7.918   0.547  1.00  0.00           N  
ATOM   4254  H   GLN   291      -7.422   7.354   0.435  1.00  0.00           H  
ATOM   4255  CA  GLN   291      -8.226   9.070   1.508  1.00  0.00           C  
ATOM   4256  HA  GLN   291      -9.161   8.905   2.045  1.00  0.00           H  
ATOM   4257  CB  GLN   291      -6.985   8.895   2.461  1.00  0.00           C  
ATOM   4258  HB2 GLN   291      -6.907   9.763   3.117  1.00  0.00           H  
ATOM   4259  HB3 GLN   291      -6.107   8.868   1.817  1.00  0.00           H  
ATOM   4260  CG  GLN   291      -7.101   7.647   3.355  1.00  0.00           C  
ATOM   4261  HG2 GLN   291      -7.637   7.926   4.262  1.00  0.00           H  
ATOM   4262  HG3 GLN   291      -7.604   6.833   2.833  1.00  0.00           H  
ATOM   4263  CD  GLN   291      -5.708   7.054   3.801  1.00  0.00           C  
ATOM   4264  OE1 GLN   291      -4.760   7.674   4.130  1.00  0.00           O  
ATOM   4265  NE2 GLN   291      -5.770   5.746   3.953  1.00  0.00           N  
ATOM   4266 HE21 GLN   291      -6.605   5.193   3.820  1.00  0.00           H  
ATOM   4267 HE22 GLN   291      -4.997   5.349   4.467  1.00  0.00           H  
ATOM   4268  C   GLN   291      -8.193  10.458   0.800  1.00  0.00           C  
ATOM   4269  O   GLN   291      -7.186  10.960   0.333  1.00  0.00           O  
ATOM   4270  N   ALA   292      -9.377  11.050   0.719  1.00  0.00           N  
ATOM   4271  H   ALA   292     -10.219  10.543   0.950  1.00  0.00           H  
ATOM   4272  CA  ALA   292      -9.559  12.445   0.316  1.00  0.00           C  
ATOM   4273  HA  ALA   292      -8.987  12.561  -0.605  1.00  0.00           H  
ATOM   4274  CB  ALA   292     -10.956  12.666  -0.140  1.00  0.00           C  
ATOM   4275  HB1 ALA   292     -11.197  13.676  -0.470  1.00  0.00           H  
ATOM   4276  HB2 ALA   292     -11.623  12.221   0.598  1.00  0.00           H  
ATOM   4277  HB3 ALA   292     -11.091  12.071  -1.043  1.00  0.00           H  
ATOM   4278  C   ALA   292      -9.104  13.408   1.378  1.00  0.00           C  
ATOM   4279  O   ALA   292      -9.101  13.061   2.566  1.00  0.00           O  
ATOM   4280  N   GLN   293      -8.258  14.378   0.979  1.00  0.00           N  
ATOM   4281  H   GLN   293      -7.990  14.280   0.010  1.00  0.00           H  
ATOM   4282  CA  GLN   293      -7.483  15.288   1.884  1.00  0.00           C  
ATOM   4283  HA  GLN   293      -7.582  14.910   2.901  1.00  0.00           H  
ATOM   4284  CB  GLN   293      -5.995  15.342   1.621  1.00  0.00           C  
ATOM   4285  HB2 GLN   293      -5.778  15.617   0.589  1.00  0.00           H  
ATOM   4286  HB3 GLN   293      -5.510  16.129   2.198  1.00  0.00           H  
ATOM   4287  CG  GLN   293      -5.247  14.043   1.843  1.00  0.00           C  
ATOM   4288  HG2 GLN   293      -5.603  13.310   1.119  1.00  0.00           H  
ATOM   4289  HG3 GLN   293      -5.366  13.660   2.856  1.00  0.00           H  
ATOM   4290  CD  GLN   293      -3.717  14.483   1.655  1.00  0.00           C  
ATOM   4291  OE1 GLN   293      -3.119  15.325   2.322  1.00  0.00           O  
ATOM   4292  NE2 GLN   293      -3.035  13.767   0.789  1.00  0.00           N  
ATOM   4293 HE21 GLN   293      -3.613  13.274   0.124  1.00  0.00           H  
ATOM   4294 HE22 GLN   293      -2.049  13.623   0.957  1.00  0.00           H  
ATOM   4295  C   GLN   293      -8.029  16.694   1.913  1.00  0.00           C  
ATOM   4296  O   GLN   293      -8.293  17.317   0.821  1.00  0.00           O  
ATOM   4297  N   VAL   294      -7.931  17.394   3.051  1.00  0.00           N  
ATOM   4298  H   VAL   294      -7.748  16.828   3.867  1.00  0.00           H  
ATOM   4299  CA  VAL   294      -7.960  18.851   3.211  1.00  0.00           C  
ATOM   4300  HA  VAL   294      -7.687  19.263   2.239  1.00  0.00           H  
ATOM   4301  CB  VAL   294      -9.374  19.422   3.567  1.00  0.00           C  
ATOM   4302  HB  VAL   294     -10.010  19.073   2.754  1.00  0.00           H  
ATOM   4303  CG1 VAL   294      -9.914  18.743   4.820  1.00  0.00           C  
ATOM   4304 HG11 VAL   294     -10.698  19.290   5.344  1.00  0.00           H  
ATOM   4305 HG12 VAL   294     -10.305  17.797   4.445  1.00  0.00           H  
ATOM   4306 HG13 VAL   294      -9.101  18.479   5.498  1.00  0.00           H  
ATOM   4307  CG2 VAL   294      -9.588  20.944   3.821  1.00  0.00           C  
ATOM   4308 HG21 VAL   294     -10.625  21.211   4.025  1.00  0.00           H  
ATOM   4309 HG22 VAL   294      -8.939  21.417   4.559  1.00  0.00           H  
ATOM   4310 HG23 VAL   294      -9.244  21.531   2.969  1.00  0.00           H  
ATOM   4311  C   VAL   294      -6.876  19.299   4.143  1.00  0.00           C  
ATOM   4312  O   VAL   294      -6.586  18.627   5.095  1.00  0.00           O  
ATOM   4313  N   VAL   295      -6.301  20.502   3.842  1.00  0.00           N  
ATOM   4314  H   VAL   295      -6.528  20.970   2.976  1.00  0.00           H  
ATOM   4315  CA  VAL   295      -5.078  21.078   4.493  1.00  0.00           C  
ATOM   4316  HA  VAL   295      -4.937  20.368   5.308  1.00  0.00           H  
ATOM   4317  CB  VAL   295      -3.836  20.715   3.660  1.00  0.00           C  
ATOM   4318  HB  VAL   295      -3.036  20.972   4.354  1.00  0.00           H  
ATOM   4319  CG1 VAL   295      -3.671  19.141   3.286  1.00  0.00           C  
ATOM   4320 HG11 VAL   295      -4.141  18.873   2.340  1.00  0.00           H  
ATOM   4321 HG12 VAL   295      -2.693  18.692   3.113  1.00  0.00           H  
ATOM   4322 HG13 VAL   295      -4.123  18.471   4.017  1.00  0.00           H  
ATOM   4323  CG2 VAL   295      -3.793  21.425   2.307  1.00  0.00           C  
ATOM   4324 HG21 VAL   295      -3.338  20.754   1.580  1.00  0.00           H  
ATOM   4325 HG22 VAL   295      -4.800  21.642   1.950  1.00  0.00           H  
ATOM   4326 HG23 VAL   295      -3.259  22.372   2.385  1.00  0.00           H  
ATOM   4327  C   VAL   295      -5.168  22.577   4.819  1.00  0.00           C  
ATOM   4328  O   VAL   295      -5.466  23.396   3.907  1.00  0.00           O  
ATOM   4329  N   PHE   296      -4.987  22.900   6.128  1.00  0.00           N  
ATOM   4330  H   PHE   296      -4.407  22.242   6.630  1.00  0.00           H  
ATOM   4331  CA  PHE   296      -4.869  24.337   6.625  1.00  0.00           C  
ATOM   4332  HA  PHE   296      -4.967  25.066   5.820  1.00  0.00           H  
ATOM   4333  CB  PHE   296      -6.104  24.450   7.555  1.00  0.00           C  
ATOM   4334  HB2 PHE   296      -6.927  24.155   6.905  1.00  0.00           H  
ATOM   4335  HB3 PHE   296      -5.952  23.653   8.283  1.00  0.00           H  
ATOM   4336  CG  PHE   296      -6.525  25.798   8.143  1.00  0.00           C  
ATOM   4337  CD1 PHE   296      -6.888  26.849   7.311  1.00  0.00           C  
ATOM   4338  HD1 PHE   296      -6.742  26.781   6.243  1.00  0.00           H  
ATOM   4339  CE1 PHE   296      -7.579  28.004   7.825  1.00  0.00           C  
ATOM   4340  HE1 PHE   296      -7.985  28.819   7.245  1.00  0.00           H  
ATOM   4341  CZ  PHE   296      -7.808  28.096   9.203  1.00  0.00           C  
ATOM   4342  HZ  PHE   296      -8.231  29.015   9.581  1.00  0.00           H  
ATOM   4343  CE2 PHE   296      -7.327  27.100  10.086  1.00  0.00           C  
ATOM   4344  HE2 PHE   296      -7.544  27.028  11.142  1.00  0.00           H  
ATOM   4345  CD2 PHE   296      -6.750  25.916   9.545  1.00  0.00           C  
ATOM   4346  HD2 PHE   296      -6.601  25.017  10.126  1.00  0.00           H  
ATOM   4347  C   PHE   296      -3.567  24.646   7.403  1.00  0.00           C  
ATOM   4348  O   PHE   296      -2.894  23.714   7.841  1.00  0.00           O  
ATOM   4349  N   ALA   297      -3.222  25.933   7.568  1.00  0.00           N  
ATOM   4350  H   ALA   297      -3.910  26.587   7.222  1.00  0.00           H  
ATOM   4351  CA  ALA   297      -2.039  26.276   8.232  1.00  0.00           C  
ATOM   4352  HA  ALA   297      -1.697  25.356   8.707  1.00  0.00           H  
ATOM   4353  CB  ALA   297      -0.970  26.476   7.147  1.00  0.00           C  
ATOM   4354  HB1 ALA   297      -0.067  26.898   7.588  1.00  0.00           H  
ATOM   4355  HB2 ALA   297      -0.751  25.520   6.671  1.00  0.00           H  
ATOM   4356  HB3 ALA   297      -1.397  27.156   6.410  1.00  0.00           H  
ATOM   4357  C   ALA   297      -2.172  27.427   9.247  1.00  0.00           C  
ATOM   4358  O   ALA   297      -2.904  28.361   9.002  1.00  0.00           O  
ATOM   4359  N   SER   298      -1.381  27.463  10.326  1.00  0.00           N  
ATOM   4360  H   SER   298      -0.773  26.658  10.373  1.00  0.00           H  
ATOM   4361  CA  SER   298      -1.657  28.164  11.556  1.00  0.00           C  
ATOM   4362  HA  SER   298      -2.161  29.110  11.354  1.00  0.00           H  
ATOM   4363  CB  SER   298      -2.733  27.288  12.298  1.00  0.00           C  
ATOM   4364  HB2 SER   298      -2.588  26.207  12.320  1.00  0.00           H  
ATOM   4365  HB3 SER   298      -3.694  27.388  11.793  1.00  0.00           H  
ATOM   4366  OG  SER   298      -2.796  27.698  13.661  1.00  0.00           O  
ATOM   4367  HG  SER   298      -3.653  27.428  13.999  1.00  0.00           H  
ATOM   4368  C   SER   298      -0.381  28.262  12.354  1.00  0.00           C  
ATOM   4369  O   SER   298       0.548  27.502  12.004  1.00  0.00           O  
ATOM   4370  N   ARG   299      -0.223  29.246  13.240  1.00  0.00           N  
ATOM   4371  H   ARG   299      -1.115  29.656  13.476  1.00  0.00           H  
ATOM   4372  CA  ARG   299       1.065  29.546  13.953  1.00  0.00           C  
ATOM   4373  HA  ARG   299       1.594  28.595  13.886  1.00  0.00           H  
ATOM   4374  CB  ARG   299       1.963  30.520  13.124  1.00  0.00           C  
ATOM   4375  HB2 ARG   299       2.959  30.539  13.568  1.00  0.00           H  
ATOM   4376  HB3 ARG   299       2.065  30.025  12.158  1.00  0.00           H  
ATOM   4377  CG  ARG   299       1.291  31.822  12.830  1.00  0.00           C  
ATOM   4378  HG2 ARG   299       0.318  31.582  12.401  1.00  0.00           H  
ATOM   4379  HG3 ARG   299       1.209  32.394  13.755  1.00  0.00           H  
ATOM   4380  CD  ARG   299       2.179  32.568  11.880  1.00  0.00           C  
ATOM   4381  HD2 ARG   299       3.161  32.702  12.333  1.00  0.00           H  
ATOM   4382  HD3 ARG   299       2.204  31.976  10.965  1.00  0.00           H  
ATOM   4383  NE  ARG   299       1.542  33.868  11.584  1.00  0.00           N  
ATOM   4384  HE  ARG   299       0.702  33.834  11.025  1.00  0.00           H  
ATOM   4385  CZ  ARG   299       1.876  35.054  12.079  1.00  0.00           C  
ATOM   4386  NH1 ARG   299       3.083  35.286  12.524  1.00  0.00           N  
ATOM   4387 HH11 ARG   299       3.783  34.583  12.712  1.00  0.00           H  
ATOM   4388 HH12 ARG   299       3.148  36.193  12.965  1.00  0.00           H  
ATOM   4389  NH2 ARG   299       1.090  36.023  12.009  1.00  0.00           N  
ATOM   4390 HH21 ARG   299       0.175  35.911  11.596  1.00  0.00           H  
ATOM   4391 HH22 ARG   299       1.447  36.952  12.182  1.00  0.00           H  
ATOM   4392  C   ARG   299       0.884  29.807  15.422  1.00  0.00           C  
ATOM   4393  O   ARG   299      -0.101  30.411  15.861  1.00  0.00           O  
ATOM   4394  N   LEU   300       1.904  29.677  16.264  1.00  0.00           N  
ATOM   4395  H   LEU   300       2.722  29.397  15.742  1.00  0.00           H  
ATOM   4396  CA  LEU   300       1.914  29.896  17.715  1.00  0.00           C  
ATOM   4397  HA  LEU   300       0.998  29.591  18.222  1.00  0.00           H  
ATOM   4398  CB  LEU   300       2.893  28.801  18.330  1.00  0.00           C  
ATOM   4399  HB2 LEU   300       3.001  28.999  19.396  1.00  0.00           H  
ATOM   4400  HB3 LEU   300       3.838  28.935  17.803  1.00  0.00           H  
ATOM   4401  CG  LEU   300       2.501  27.293  18.141  1.00  0.00           C  
ATOM   4402  HG  LEU   300       2.385  27.135  17.069  1.00  0.00           H  
ATOM   4403  CD1 LEU   300       3.633  26.445  18.612  1.00  0.00           C  
ATOM   4404 HD11 LEU   300       3.345  25.394  18.615  1.00  0.00           H  
ATOM   4405 HD12 LEU   300       4.413  26.667  17.883  1.00  0.00           H  
ATOM   4406 HD13 LEU   300       3.851  26.744  19.637  1.00  0.00           H  
ATOM   4407  CD2 LEU   300       1.129  26.994  18.779  1.00  0.00           C  
ATOM   4408 HD21 LEU   300       0.817  26.031  18.376  1.00  0.00           H  
ATOM   4409 HD22 LEU   300       0.355  27.730  18.559  1.00  0.00           H  
ATOM   4410 HD23 LEU   300       1.309  27.068  19.852  1.00  0.00           H  
ATOM   4411  C   LEU   300       2.118  31.360  18.162  1.00  0.00           C  
ATOM   4412  O   LEU   300       2.991  31.637  19.022  1.00  0.00           O  
ATOM   4413  N   ARG   301       1.442  32.347  17.534  1.00  0.00           N  
ATOM   4414  H   ARG   301       0.872  31.938  16.808  1.00  0.00           H  
ATOM   4415  CA  ARG   301       1.552  33.811  17.617  1.00  0.00           C  
ATOM   4416  HA  ARG   301       2.522  34.058  17.187  1.00  0.00           H  
ATOM   4417  CB  ARG   301       0.450  34.498  16.747  1.00  0.00           C  
ATOM   4418  HB2 ARG   301      -0.017  33.884  15.977  1.00  0.00           H  
ATOM   4419  HB3 ARG   301      -0.307  34.897  17.423  1.00  0.00           H  
ATOM   4420  CG  ARG   301       1.006  35.729  16.054  1.00  0.00           C  
ATOM   4421  HG2 ARG   301       1.431  35.262  15.166  1.00  0.00           H  
ATOM   4422  HG3 ARG   301       1.691  36.288  16.692  1.00  0.00           H  
ATOM   4423  CD  ARG   301      -0.049  36.689  15.542  1.00  0.00           C  
ATOM   4424  HD2 ARG   301      -0.863  36.163  15.042  1.00  0.00           H  
ATOM   4425  HD3 ARG   301      -0.473  37.141  16.439  1.00  0.00           H  
ATOM   4426  NE  ARG   301       0.460  37.772  14.656  1.00  0.00           N  
ATOM   4427  HE  ARG   301       1.445  37.766  14.433  1.00  0.00           H  
ATOM   4428  CZ  ARG   301      -0.268  38.586  13.933  1.00  0.00           C  
ATOM   4429  NH1 ARG   301      -1.559  38.627  14.030  1.00  0.00           N  
ATOM   4430 HH11 ARG   301      -2.126  37.830  14.284  1.00  0.00           H  
ATOM   4431 HH12 ARG   301      -1.957  39.342  13.438  1.00  0.00           H  
ATOM   4432  NH2 ARG   301       0.346  39.421  13.158  1.00  0.00           N  
ATOM   4433 HH21 ARG   301       1.351  39.513  13.165  1.00  0.00           H  
ATOM   4434 HH22 ARG   301      -0.151  40.039  12.532  1.00  0.00           H  
ATOM   4435  C   ARG   301       1.672  34.346  18.997  1.00  0.00           C  
ATOM   4436  O   ARG   301       2.321  35.296  19.257  1.00  0.00           O  
ATOM   4437  N   ASP   302       0.947  33.685  19.927  1.00  0.00           N  
ATOM   4438  H   ASP   302       0.376  32.924  19.587  1.00  0.00           H  
ATOM   4439  CA  ASP   302       0.897  34.028  21.351  1.00  0.00           C  
ATOM   4440  HA  ASP   302       0.676  35.085  21.201  1.00  0.00           H  
ATOM   4441  CB  ASP   302      -0.318  33.450  22.046  1.00  0.00           C  
ATOM   4442  HB2 ASP   302      -1.212  33.748  21.497  1.00  0.00           H  
ATOM   4443  HB3 ASP   302      -0.450  33.874  23.041  1.00  0.00           H  
ATOM   4444  CG  ASP   302      -0.220  31.943  22.154  1.00  0.00           C  
ATOM   4445  OD1 ASP   302      -0.329  31.310  21.071  1.00  0.00           O  
ATOM   4446  OD2 ASP   302      -0.199  31.320  23.263  1.00  0.00           O  
ATOM   4447  C   ASP   302       2.302  33.886  22.058  1.00  0.00           C  
ATOM   4448  O   ASP   302       2.631  34.617  22.955  1.00  0.00           O  
ATOM   4449  N   VAL   303       3.211  33.105  21.500  1.00  0.00           N  
ATOM   4450  H   VAL   303       2.991  32.472  20.744  1.00  0.00           H  
ATOM   4451  CA  VAL   303       4.665  33.113  21.865  1.00  0.00           C  
ATOM   4452  HA  VAL   303       4.829  33.988  22.493  1.00  0.00           H  
ATOM   4453  CB  VAL   303       5.024  31.906  22.747  1.00  0.00           C  
ATOM   4454  HB  VAL   303       6.050  32.035  23.092  1.00  0.00           H  
ATOM   4455  CG1 VAL   303       4.124  31.855  23.949  1.00  0.00           C  
ATOM   4456 HG11 VAL   303       4.269  32.785  24.500  1.00  0.00           H  
ATOM   4457 HG12 VAL   303       4.403  31.016  24.587  1.00  0.00           H  
ATOM   4458 HG13 VAL   303       3.045  31.838  23.794  1.00  0.00           H  
ATOM   4459  CG2 VAL   303       4.919  30.596  21.919  1.00  0.00           C  
ATOM   4460 HG21 VAL   303       5.102  29.729  22.554  1.00  0.00           H  
ATOM   4461 HG22 VAL   303       5.670  30.643  21.130  1.00  0.00           H  
ATOM   4462 HG23 VAL   303       3.886  30.473  21.592  1.00  0.00           H  
ATOM   4463  C   VAL   303       5.645  33.369  20.748  1.00  0.00           C  
ATOM   4464  O   VAL   303       6.819  33.357  20.962  1.00  0.00           O  
ATOM   4465  N   GLN   304       5.194  33.643  19.498  1.00  0.00           N  
ATOM   4466  H   GLN   304       4.240  33.355  19.331  1.00  0.00           H  
ATOM   4467  CA  GLN   304       5.970  33.976  18.274  1.00  0.00           C  
ATOM   4468  HA  GLN   304       6.931  34.351  18.628  1.00  0.00           H  
ATOM   4469  CB  GLN   304       6.199  32.609  17.448  1.00  0.00           C  
ATOM   4470  HB2 GLN   304       6.589  31.803  18.070  1.00  0.00           H  
ATOM   4471  HB3 GLN   304       5.304  32.218  16.964  1.00  0.00           H  
ATOM   4472  CG  GLN   304       7.318  32.678  16.284  1.00  0.00           C  
ATOM   4473  HG2 GLN   304       7.092  33.454  15.552  1.00  0.00           H  
ATOM   4474  HG3 GLN   304       8.287  32.862  16.748  1.00  0.00           H  
ATOM   4475  CD  GLN   304       7.244  31.407  15.494  1.00  0.00           C  
ATOM   4476  OE1 GLN   304       8.199  30.715  15.182  1.00  0.00           O  
ATOM   4477  NE2 GLN   304       6.057  31.098  14.957  1.00  0.00           N  
ATOM   4478 HE21 GLN   304       5.217  31.578  15.246  1.00  0.00           H  
ATOM   4479 HE22 GLN   304       5.899  30.209  14.504  1.00  0.00           H  
ATOM   4480  C   GLN   304       5.335  35.093  17.440  1.00  0.00           C  
ATOM   4481  O   GLN   304       4.716  34.756  16.424  1.00  0.00           O  
ATOM   4482  N   PRO   305       5.395  36.350  17.936  1.00  0.00           N  
ATOM   4483  CD  PRO   305       5.805  36.835  19.281  1.00  0.00           C  
ATOM   4484  HD2 PRO   305       5.102  36.453  20.021  1.00  0.00           H  
ATOM   4485  HD3 PRO   305       6.775  36.491  19.642  1.00  0.00           H  
ATOM   4486  CG  PRO   305       5.951  38.392  19.179  1.00  0.00           C  
ATOM   4487  HG2 PRO   305       6.929  38.760  18.869  1.00  0.00           H  
ATOM   4488  HG3 PRO   305       5.657  38.819  20.137  1.00  0.00           H  
ATOM   4489  CB  PRO   305       4.909  38.722  18.088  1.00  0.00           C  
ATOM   4490  HB2 PRO   305       5.146  39.658  17.581  1.00  0.00           H  
ATOM   4491  HB3 PRO   305       3.954  38.817  18.604  1.00  0.00           H  
ATOM   4492  CA  PRO   305       5.020  37.509  17.193  1.00  0.00           C  
ATOM   4493  HA  PRO   305       4.029  37.327  16.779  1.00  0.00           H  
ATOM   4494  C   PRO   305       6.071  37.714  16.036  1.00  0.00           C  
ATOM   4495  O   PRO   305       7.042  36.958  15.899  1.00  0.00           O  
ATOM   4496  N   GLU   306       5.941  38.735  15.180  1.00  0.00           N  
ATOM   4497  H   GLU   306       5.107  39.295  15.293  1.00  0.00           H  
ATOM   4498  CA  GLU   306       6.858  39.061  14.032  1.00  0.00           C  
ATOM   4499  HA  GLU   306       7.310  38.158  13.622  1.00  0.00           H  
ATOM   4500  CB  GLU   306       6.058  39.855  12.976  1.00  0.00           C  
ATOM   4501  HB2 GLU   306       6.745  40.205  12.206  1.00  0.00           H  
ATOM   4502  HB3 GLU   306       5.599  40.757  13.381  1.00  0.00           H  
ATOM   4503  CG  GLU   306       4.997  38.971  12.292  1.00  0.00           C  
ATOM   4504  HG2 GLU   306       5.353  37.942  12.268  1.00  0.00           H  
ATOM   4505  HG3 GLU   306       4.833  39.334  11.277  1.00  0.00           H  
ATOM   4506  CD  GLU   306       3.642  39.021  12.992  1.00  0.00           C  
ATOM   4507  OE1 GLU   306       2.932  40.083  12.943  1.00  0.00           O  
ATOM   4508  OE2 GLU   306       3.141  37.939  13.404  1.00  0.00           O  
ATOM   4509  C   GLU   306       8.038  39.919  14.517  1.00  0.00           C  
ATOM   4510  O   GLU   306       8.872  40.209  13.627  1.00  0.00           O  
ATOM   4511  N   ASP   307       8.049  40.368  15.773  1.00  0.00           N  
ATOM   4512  H   ASP   307       7.264  40.097  16.348  1.00  0.00           H  
ATOM   4513  CA  ASP   307       9.105  41.038  16.431  1.00  0.00           C  
ATOM   4514  HA  ASP   307       9.413  41.813  15.729  1.00  0.00           H  
ATOM   4515  CB  ASP   307       8.552  41.867  17.613  1.00  0.00           C  
ATOM   4516  HB2 ASP   307       7.816  41.328  18.209  1.00  0.00           H  
ATOM   4517  HB3 ASP   307       9.388  42.194  18.231  1.00  0.00           H  
ATOM   4518  CG  ASP   307       7.923  43.152  17.113  1.00  0.00           C  
ATOM   4519  OD1 ASP   307       6.730  43.458  17.372  1.00  0.00           O  
ATOM   4520  OD2 ASP   307       8.512  43.916  16.318  1.00  0.00           O  
ATOM   4521  C   ASP   307      10.294  40.107  16.934  1.00  0.00           C  
ATOM   4522  O   ASP   307      11.437  40.533  17.010  1.00  0.00           O  
ATOM   4523  N   ALA   308      10.002  38.789  17.195  1.00  0.00           N  
ATOM   4524  H   ALA   308       9.031  38.509  17.179  1.00  0.00           H  
ATOM   4525  CA  ALA   308      11.080  37.817  17.175  1.00  0.00           C  
ATOM   4526  HA  ALA   308      11.730  37.922  18.043  1.00  0.00           H  
ATOM   4527  CB  ALA   308      10.392  36.508  17.420  1.00  0.00           C  
ATOM   4528  HB1 ALA   308      11.054  35.643  17.467  1.00  0.00           H  
ATOM   4529  HB2 ALA   308       9.955  36.541  18.418  1.00  0.00           H  
ATOM   4530  HB3 ALA   308       9.568  36.292  16.741  1.00  0.00           H  
ATOM   4531  C   ALA   308      12.003  37.765  15.863  1.00  0.00           C  
ATOM   4532  O   ALA   308      11.503  38.247  14.820  1.00  0.00           O  
ATOM   4533  N   PRO   309      13.294  37.418  15.853  1.00  0.00           N  
ATOM   4534  CD  PRO   309      13.993  36.938  17.043  1.00  0.00           C  
ATOM   4535  HD2 PRO   309      13.375  36.174  17.514  1.00  0.00           H  
ATOM   4536  HD3 PRO   309      14.146  37.717  17.791  1.00  0.00           H  
ATOM   4537  CG  PRO   309      15.345  36.410  16.616  1.00  0.00           C  
ATOM   4538  HG2 PRO   309      16.008  36.283  17.472  1.00  0.00           H  
ATOM   4539  HG3 PRO   309      15.160  35.401  16.248  1.00  0.00           H  
ATOM   4540  CB  PRO   309      15.664  37.388  15.525  1.00  0.00           C  
ATOM   4541  HB2 PRO   309      16.484  36.927  14.974  1.00  0.00           H  
ATOM   4542  HB3 PRO   309      16.068  38.256  16.046  1.00  0.00           H  
ATOM   4543  CA  PRO   309      14.320  37.679  14.770  1.00  0.00           C  
ATOM   4544  HA  PRO   309      14.216  38.690  14.378  1.00  0.00           H  
ATOM   4545  C   PRO   309      14.211  36.705  13.589  1.00  0.00           C  
ATOM   4546  O   PRO   309      13.508  35.682  13.680  1.00  0.00           O  
ATOM   4547  N   ALA   310      14.979  37.013  12.544  1.00  0.00           N  
ATOM   4548  H   ALA   310      15.802  37.578  12.702  1.00  0.00           H  
ATOM   4549  CA  ALA   310      15.067  36.060  11.441  1.00  0.00           C  
ATOM   4550  HA  ALA   310      14.045  35.890  11.103  1.00  0.00           H  
ATOM   4551  CB  ALA   310      15.885  36.685  10.274  1.00  0.00           C  
ATOM   4552  HB1 ALA   310      15.970  35.962   9.462  1.00  0.00           H  
ATOM   4553  HB2 ALA   310      15.342  37.549   9.893  1.00  0.00           H  
ATOM   4554  HB3 ALA   310      16.913  36.971  10.495  1.00  0.00           H  
ATOM   4555  C   ALA   310      15.607  34.657  11.884  1.00  0.00           C  
ATOM   4556  O   ALA   310      15.266  33.585  11.270  1.00  0.00           O  
ATOM   4557  N   ALA   311      16.455  34.588  12.885  1.00  0.00           N  
ATOM   4558  H   ALA   311      16.741  35.478  13.268  1.00  0.00           H  
ATOM   4559  CA  ALA   311      17.280  33.433  13.226  1.00  0.00           C  
ATOM   4560  HA  ALA   311      17.774  33.041  12.337  1.00  0.00           H  
ATOM   4561  CB  ALA   311      18.257  34.008  14.221  1.00  0.00           C  
ATOM   4562  HB1 ALA   311      18.970  33.223  14.474  1.00  0.00           H  
ATOM   4563  HB2 ALA   311      17.864  34.500  15.111  1.00  0.00           H  
ATOM   4564  HB3 ALA   311      18.836  34.658  13.564  1.00  0.00           H  
ATOM   4565  C   ALA   311      16.443  32.320  13.827  1.00  0.00           C  
ATOM   4566  O   ALA   311      16.753  31.161  13.625  1.00  0.00           O  
ATOM   4567  N   ALA   312      15.250  32.704  14.249  1.00  0.00           N  
ATOM   4568  H   ALA   312      14.991  33.661  14.057  1.00  0.00           H  
ATOM   4569  CA  ALA   312      14.102  31.868  14.740  1.00  0.00           C  
ATOM   4570  HA  ALA   312      14.599  31.037  15.239  1.00  0.00           H  
ATOM   4571  CB  ALA   312      13.376  32.726  15.826  1.00  0.00           C  
ATOM   4572  HB1 ALA   312      12.335  32.403  15.863  1.00  0.00           H  
ATOM   4573  HB2 ALA   312      13.791  32.461  16.798  1.00  0.00           H  
ATOM   4574  HB3 ALA   312      13.320  33.765  15.498  1.00  0.00           H  
ATOM   4575  C   ALA   312      13.272  31.216  13.642  1.00  0.00           C  
ATOM   4576  O   ALA   312      12.747  30.140  13.929  1.00  0.00           O  
ATOM   4577  N   ASN   313      13.341  31.730  12.402  1.00  0.00           N  
ATOM   4578  H   ASN   313      14.162  32.264  12.155  1.00  0.00           H  
ATOM   4579  CA  ASN   313      12.598  31.121  11.297  1.00  0.00           C  
ATOM   4580  HA  ASN   313      11.536  31.087  11.544  1.00  0.00           H  
ATOM   4581  CB  ASN   313      12.608  32.051  10.107  1.00  0.00           C  
ATOM   4582  HB2 ASN   313      13.543  32.114   9.550  1.00  0.00           H  
ATOM   4583  HB3 ASN   313      11.862  31.772   9.363  1.00  0.00           H  
ATOM   4584  CG  ASN   313      12.292  33.490  10.514  1.00  0.00           C  
ATOM   4585  OD1 ASN   313      11.761  33.829  11.563  1.00  0.00           O  
ATOM   4586  ND2 ASN   313      12.479  34.425   9.622  1.00  0.00           N  
ATOM   4587 HD21 ASN   313      13.102  34.275   8.841  1.00  0.00           H  
ATOM   4588 HD22 ASN   313      12.242  35.368   9.894  1.00  0.00           H  
ATOM   4589  C   ASN   313      12.974  29.637  11.026  1.00  0.00           C  
ATOM   4590  O   ASN   313      14.151  29.380  10.725  1.00  0.00           O  
ATOM   4591  N   GLY   314      12.023  28.758  11.295  1.00  0.00           N  
ATOM   4592  H   GLY   314      11.187  29.145  11.710  1.00  0.00           H  
ATOM   4593  CA  GLY   314      12.163  27.254  11.176  1.00  0.00           C  
ATOM   4594  HA2 GLY   314      11.196  26.861  10.861  1.00  0.00           H  
ATOM   4595  HA3 GLY   314      12.902  26.947  10.435  1.00  0.00           H  
ATOM   4596  C   GLY   314      12.595  26.484  12.471  1.00  0.00           C  
ATOM   4597  O   GLY   314      12.662  25.273  12.424  1.00  0.00           O  
ATOM   4598  N   ALA   315      12.893  27.164  13.563  1.00  0.00           N  
ATOM   4599  H   ALA   315      12.829  28.172  13.570  1.00  0.00           H  
ATOM   4600  CA  ALA   315      13.496  26.498  14.655  1.00  0.00           C  
ATOM   4601  HA  ALA   315      14.270  25.886  14.192  1.00  0.00           H  
ATOM   4602  CB  ALA   315      14.216  27.612  15.427  1.00  0.00           C  
ATOM   4603  HB1 ALA   315      13.478  28.241  15.923  1.00  0.00           H  
ATOM   4604  HB2 ALA   315      14.837  27.152  16.195  1.00  0.00           H  
ATOM   4605  HB3 ALA   315      14.922  28.060  14.728  1.00  0.00           H  
ATOM   4606  C   ALA   315      12.606  25.673  15.535  1.00  0.00           C  
ATOM   4607  O   ALA   315      13.013  24.538  15.934  1.00  0.00           O  
ATOM   4608  N   LEU   316      11.328  26.037  15.740  1.00  0.00           N  
ATOM   4609  H   LEU   316      11.096  27.005  15.570  1.00  0.00           H  
ATOM   4610  CA  LEU   316      10.323  25.153  16.359  1.00  0.00           C  
ATOM   4611  HA  LEU   316      10.793  24.753  17.258  1.00  0.00           H  
ATOM   4612  CB  LEU   316       9.066  25.906  16.724  1.00  0.00           C  
ATOM   4613  HB2 LEU   316       8.583  26.327  15.842  1.00  0.00           H  
ATOM   4614  HB3 LEU   316       8.384  25.130  17.072  1.00  0.00           H  
ATOM   4615  CG  LEU   316       9.263  27.041  17.762  1.00  0.00           C  
ATOM   4616  HG  LEU   316       9.967  27.788  17.394  1.00  0.00           H  
ATOM   4617  CD1 LEU   316       7.940  27.827  17.789  1.00  0.00           C  
ATOM   4618 HD11 LEU   316       7.912  28.619  18.538  1.00  0.00           H  
ATOM   4619 HD12 LEU   316       7.552  28.105  16.809  1.00  0.00           H  
ATOM   4620 HD13 LEU   316       7.250  27.045  18.108  1.00  0.00           H  
ATOM   4621  CD2 LEU   316       9.601  26.611  19.185  1.00  0.00           C  
ATOM   4622 HD21 LEU   316       9.927  27.464  19.780  1.00  0.00           H  
ATOM   4623 HD22 LEU   316       8.703  26.270  19.700  1.00  0.00           H  
ATOM   4624 HD23 LEU   316      10.367  25.839  19.125  1.00  0.00           H  
ATOM   4625  C   LEU   316       9.926  23.942  15.485  1.00  0.00           C  
ATOM   4626  O   LEU   316       9.313  22.968  15.882  1.00  0.00           O  
ATOM   4627  N   SER   317      10.436  23.860  14.254  1.00  0.00           N  
ATOM   4628  H   SER   317      10.937  24.678  13.937  1.00  0.00           H  
ATOM   4629  CA  SER   317      10.259  22.659  13.354  1.00  0.00           C  
ATOM   4630  HA  SER   317       9.454  22.052  13.769  1.00  0.00           H  
ATOM   4631  CB  SER   317       9.896  23.266  11.977  1.00  0.00           C  
ATOM   4632  HB2 SER   317      10.621  24.020  11.670  1.00  0.00           H  
ATOM   4633  HB3 SER   317       8.916  23.742  12.001  1.00  0.00           H  
ATOM   4634  OG  SER   317       9.773  22.300  10.942  1.00  0.00           O  
ATOM   4635  HG  SER   317       8.885  21.953  11.050  1.00  0.00           H  
ATOM   4636  C   SER   317      11.477  21.782  13.313  1.00  0.00           C  
ATOM   4637  O   SER   317      11.423  20.668  12.837  1.00  0.00           O  
ATOM   4638  N   GLU   318      12.578  22.121  13.977  1.00  0.00           N  
ATOM   4639  H   GLU   318      12.576  23.007  14.463  1.00  0.00           H  
ATOM   4640  CA  GLU   318      13.906  21.368  13.807  1.00  0.00           C  
ATOM   4641  HA  GLU   318      14.142  21.179  12.760  1.00  0.00           H  
ATOM   4642  CB  GLU   318      15.004  22.230  14.425  1.00  0.00           C  
ATOM   4643  HB2 GLU   318      14.992  23.228  13.987  1.00  0.00           H  
ATOM   4644  HB3 GLU   318      14.800  22.448  15.473  1.00  0.00           H  
ATOM   4645  CG  GLU   318      16.543  21.733  14.401  1.00  0.00           C  
ATOM   4646  HG2 GLU   318      16.623  20.898  15.097  1.00  0.00           H  
ATOM   4647  HG3 GLU   318      17.115  22.566  14.810  1.00  0.00           H  
ATOM   4648  CD  GLU   318      17.039  21.453  12.992  1.00  0.00           C  
ATOM   4649  OE1 GLU   318      17.976  22.119  12.568  1.00  0.00           O  
ATOM   4650  OE2 GLU   318      16.430  20.636  12.228  1.00  0.00           O  
ATOM   4651  C   GLU   318      13.789  19.991  14.493  1.00  0.00           C  
ATOM   4652  O   GLU   318      13.562  19.834  15.724  1.00  0.00           O  
ATOM   4653  N   GLN   319      14.035  18.960  13.751  1.00  0.00           N  
ATOM   4654  H   GLN   319      14.211  19.137  12.772  1.00  0.00           H  
ATOM   4655  CA  GLN   319      13.877  17.524  14.035  1.00  0.00           C  
ATOM   4656  HA  GLN   319      13.898  17.041  13.058  1.00  0.00           H  
ATOM   4657  CB  GLN   319      15.000  17.092  14.948  1.00  0.00           C  
ATOM   4658  HB2 GLN   319      14.760  17.443  15.952  1.00  0.00           H  
ATOM   4659  HB3 GLN   319      14.907  16.007  15.003  1.00  0.00           H  
ATOM   4660  CG  GLN   319      16.463  17.492  14.635  1.00  0.00           C  
ATOM   4661  HG2 GLN   319      17.074  16.942  15.351  1.00  0.00           H  
ATOM   4662  HG3 GLN   319      16.594  18.565  14.778  1.00  0.00           H  
ATOM   4663  CD  GLN   319      16.933  17.114  13.186  1.00  0.00           C  
ATOM   4664  OE1 GLN   319      16.789  15.982  12.784  1.00  0.00           O  
ATOM   4665  NE2 GLN   319      17.347  17.953  12.316  1.00  0.00           N  
ATOM   4666 HE21 GLN   319      17.259  18.951  12.442  1.00  0.00           H  
ATOM   4667 HE22 GLN   319      17.684  17.533  11.462  1.00  0.00           H  
ATOM   4668  C   GLN   319      12.471  17.222  14.564  1.00  0.00           C  
ATOM   4669  O   GLN   319      12.270  16.155  15.136  1.00  0.00           O  
ATOM   4670  N   SER   320      11.421  18.072  14.360  1.00  0.00           N  
ATOM   4671  H   SER   320      11.650  18.941  13.899  1.00  0.00           H  
ATOM   4672  CA  SER   320      10.147  18.068  15.080  1.00  0.00           C  
ATOM   4673  HA  SER   320      10.262  18.212  16.154  1.00  0.00           H  
ATOM   4674  CB  SER   320       9.303  19.209  14.665  1.00  0.00           C  
ATOM   4675  HB2 SER   320       9.918  20.071  14.923  1.00  0.00           H  
ATOM   4676  HB3 SER   320       9.090  19.222  13.596  1.00  0.00           H  
ATOM   4677  OG  SER   320       8.018  19.289  15.474  1.00  0.00           O  
ATOM   4678  HG  SER   320       7.329  18.769  15.054  1.00  0.00           H  
ATOM   4679  C   SER   320       9.436  16.701  14.790  1.00  0.00           C  
ATOM   4680  O   SER   320       9.411  16.202  13.605  1.00  0.00           O  
ATOM   4681  N   GLY   321       8.624  16.173  15.724  1.00  0.00           N  
ATOM   4682  H   GLY   321       8.759  16.609  16.625  1.00  0.00           H  
ATOM   4683  CA  GLY   321       7.779  14.981  15.613  1.00  0.00           C  
ATOM   4684  HA2 GLY   321       8.244  14.106  15.159  1.00  0.00           H  
ATOM   4685  HA3 GLY   321       7.571  14.665  16.635  1.00  0.00           H  
ATOM   4686  C   GLY   321       6.390  15.250  14.994  1.00  0.00           C  
ATOM   4687  O   GLY   321       5.729  16.201  15.435  1.00  0.00           O  
ATOM   4688  N   VAL   322       5.934  14.385  14.075  1.00  0.00           N  
ATOM   4689  H   VAL   322       6.490  13.594  13.782  1.00  0.00           H  
ATOM   4690  CA  VAL   322       4.530  14.386  13.578  1.00  0.00           C  
ATOM   4691  HA  VAL   322       4.348  15.378  13.164  1.00  0.00           H  
ATOM   4692  CB  VAL   322       4.381  13.527  12.308  1.00  0.00           C  
ATOM   4693  HB  VAL   322       4.736  12.527  12.561  1.00  0.00           H  
ATOM   4694  CG1 VAL   322       2.966  13.514  11.720  1.00  0.00           C  
ATOM   4695 HG11 VAL   322       2.930  12.999  10.760  1.00  0.00           H  
ATOM   4696 HG12 VAL   322       2.697  14.568  11.649  1.00  0.00           H  
ATOM   4697 HG13 VAL   322       2.259  13.107  12.443  1.00  0.00           H  
ATOM   4698  CG2 VAL   322       5.314  14.090  11.230  1.00  0.00           C  
ATOM   4699 HG21 VAL   322       5.192  13.630  10.250  1.00  0.00           H  
ATOM   4700 HG22 VAL   322       6.352  13.975  11.542  1.00  0.00           H  
ATOM   4701 HG23 VAL   322       5.281  15.177  11.155  1.00  0.00           H  
ATOM   4702  C   VAL   322       3.513  14.083  14.712  1.00  0.00           C  
ATOM   4703  O   VAL   322       3.607  13.031  15.383  1.00  0.00           O  
ATOM   4704  N   ALA   323       2.374  14.816  14.813  1.00  0.00           N  
ATOM   4705  H   ALA   323       2.155  15.491  14.094  1.00  0.00           H  
ATOM   4706  CA  ALA   323       1.174  14.416  15.625  1.00  0.00           C  
ATOM   4707  HA  ALA   323       1.442  13.715  16.416  1.00  0.00           H  
ATOM   4708  CB  ALA   323       0.686  15.679  16.239  1.00  0.00           C  
ATOM   4709  HB1 ALA   323       1.465  16.110  16.867  1.00  0.00           H  
ATOM   4710  HB2 ALA   323       0.248  16.355  15.504  1.00  0.00           H  
ATOM   4711  HB3 ALA   323      -0.022  15.271  16.960  1.00  0.00           H  
ATOM   4712  C   ALA   323       0.111  13.770  14.768  1.00  0.00           C  
ATOM   4713  O   ALA   323      -0.043  14.086  13.569  1.00  0.00           O  
ATOM   4714  N   TRP   324      -0.560  12.808  15.386  1.00  0.00           N  
ATOM   4715  H   TRP   324      -0.460  12.686  16.384  1.00  0.00           H  
ATOM   4716  CA  TRP   324      -1.505  11.816  14.766  1.00  0.00           C  
ATOM   4717  HA  TRP   324      -1.546  11.992  13.691  1.00  0.00           H  
ATOM   4718  CB  TRP   324      -0.961  10.374  14.847  1.00  0.00           C  
ATOM   4719  HB2 TRP   324      -0.676  10.056  15.850  1.00  0.00           H  
ATOM   4720  HB3 TRP   324       0.002  10.274  14.346  1.00  0.00           H  
ATOM   4721  CG  TRP   324      -1.855   9.398  14.258  1.00  0.00           C  
ATOM   4722  CD1 TRP   324      -2.456   9.497  13.085  1.00  0.00           C  
ATOM   4723  HD1 TRP   324      -2.301  10.312  12.394  1.00  0.00           H  
ATOM   4724  NE1 TRP   324      -3.369   8.489  13.002  1.00  0.00           N  
ATOM   4725  HE1 TRP   324      -3.922   8.356  12.167  1.00  0.00           H  
ATOM   4726  CE2 TRP   324      -3.361   7.614  14.058  1.00  0.00           C  
ATOM   4727  CZ2 TRP   324      -4.151   6.474  14.469  1.00  0.00           C  
ATOM   4728  HZ2 TRP   324      -4.891   6.046  13.809  1.00  0.00           H  
ATOM   4729  CH2 TRP   324      -3.876   5.868  15.673  1.00  0.00           C  
ATOM   4730  HH2 TRP   324      -4.438   5.008  16.007  1.00  0.00           H  
ATOM   4731  CZ3 TRP   324      -2.828   6.320  16.428  1.00  0.00           C  
ATOM   4732  HZ3 TRP   324      -2.697   5.804  17.368  1.00  0.00           H  
ATOM   4733  CE3 TRP   324      -2.072   7.413  16.045  1.00  0.00           C  
ATOM   4734  HE3 TRP   324      -1.261   7.751  16.673  1.00  0.00           H  
ATOM   4735  CD2 TRP   324      -2.351   8.113  14.878  1.00  0.00           C  
ATOM   4736  C   TRP   324      -2.827  11.995  15.475  1.00  0.00           C  
ATOM   4737  O   TRP   324      -2.812  12.090  16.749  1.00  0.00           O  
ATOM   4738  N   VAL   325      -3.935  11.878  14.715  1.00  0.00           N  
ATOM   4739  H   VAL   325      -3.920  11.973  13.710  1.00  0.00           H  
ATOM   4740  CA  VAL   325      -5.266  11.792  15.281  1.00  0.00           C  
ATOM   4741  HA  VAL   325      -5.062  11.659  16.343  1.00  0.00           H  
ATOM   4742  CB  VAL   325      -6.084  13.064  14.978  1.00  0.00           C  
ATOM   4743  HB  VAL   325      -6.470  13.029  13.959  1.00  0.00           H  
ATOM   4744  CG1 VAL   325      -7.294  13.127  16.014  1.00  0.00           C  
ATOM   4745 HG11 VAL   325      -7.840  12.192  16.145  1.00  0.00           H  
ATOM   4746 HG12 VAL   325      -8.009  13.894  15.716  1.00  0.00           H  
ATOM   4747 HG13 VAL   325      -6.824  13.357  16.970  1.00  0.00           H  
ATOM   4748  CG2 VAL   325      -5.252  14.398  15.116  1.00  0.00           C  
ATOM   4749 HG21 VAL   325      -4.638  14.350  16.016  1.00  0.00           H  
ATOM   4750 HG22 VAL   325      -5.977  15.193  15.291  1.00  0.00           H  
ATOM   4751 HG23 VAL   325      -4.590  14.541  14.262  1.00  0.00           H  
ATOM   4752  C   VAL   325      -6.044  10.581  14.635  1.00  0.00           C  
ATOM   4753  O   VAL   325      -6.139  10.478  13.390  1.00  0.00           O  
ATOM   4754  N   PRO   326      -6.663   9.740  15.460  1.00  0.00           N  
ATOM   4755  CD  PRO   326      -6.190   9.440  16.803  1.00  0.00           C  
ATOM   4756  HD2 PRO   326      -6.724  10.011  17.562  1.00  0.00           H  
ATOM   4757  HD3 PRO   326      -5.118   9.634  16.762  1.00  0.00           H  
ATOM   4758  CG  PRO   326      -6.643   8.023  17.033  1.00  0.00           C  
ATOM   4759  HG2 PRO   326      -6.945   7.958  18.078  1.00  0.00           H  
ATOM   4760  HG3 PRO   326      -5.787   7.349  16.992  1.00  0.00           H  
ATOM   4761  CB  PRO   326      -7.785   7.767  16.192  1.00  0.00           C  
ATOM   4762  HB2 PRO   326      -8.764   8.079  16.555  1.00  0.00           H  
ATOM   4763  HB3 PRO   326      -7.787   6.723  15.879  1.00  0.00           H  
ATOM   4764  CA  PRO   326      -7.512   8.671  14.941  1.00  0.00           C  
ATOM   4765  HA  PRO   326      -6.896   8.108  14.239  1.00  0.00           H  
ATOM   4766  C   PRO   326      -8.884   9.056  14.309  1.00  0.00           C  
ATOM   4767  O   PRO   326      -9.565   9.910  14.872  1.00  0.00           O  
ATOM   4768  N   TYR   327      -9.340   8.302  13.332  1.00  0.00           N  
ATOM   4769  H   TYR   327      -8.716   7.587  12.986  1.00  0.00           H  
ATOM   4770  CA  TYR   327     -10.737   8.099  12.796  1.00  0.00           C  
ATOM   4771  HA  TYR   327     -11.090   9.128  12.730  1.00  0.00           H  
ATOM   4772  CB  TYR   327     -10.629   7.439  11.448  1.00  0.00           C  
ATOM   4773  HB2 TYR   327     -10.439   8.241  10.734  1.00  0.00           H  
ATOM   4774  HB3 TYR   327      -9.754   6.791  11.417  1.00  0.00           H  
ATOM   4775  CG  TYR   327     -11.852   6.624  10.979  1.00  0.00           C  
ATOM   4776  CD1 TYR   327     -12.024   5.298  11.417  1.00  0.00           C  
ATOM   4777  HD1 TYR   327     -11.254   4.884  12.051  1.00  0.00           H  
ATOM   4778  CE1 TYR   327     -13.247   4.591  11.218  1.00  0.00           C  
ATOM   4779  HE1 TYR   327     -13.366   3.654  11.741  1.00  0.00           H  
ATOM   4780  CZ  TYR   327     -14.287   5.236  10.555  1.00  0.00           C  
ATOM   4781  OH  TYR   327     -15.446   4.599  10.347  1.00  0.00           O  
ATOM   4782  HH  TYR   327     -15.987   4.966   9.644  1.00  0.00           H  
ATOM   4783  CE2 TYR   327     -14.164   6.582  10.129  1.00  0.00           C  
ATOM   4784  HE2 TYR   327     -15.028   7.074   9.708  1.00  0.00           H  
ATOM   4785  CD2 TYR   327     -12.975   7.303  10.361  1.00  0.00           C  
ATOM   4786  HD2 TYR   327     -12.901   8.345  10.090  1.00  0.00           H  
ATOM   4787  C   TYR   327     -11.579   7.262  13.783  1.00  0.00           C  
ATOM   4788  O   TYR   327     -11.209   6.338  14.393  1.00  0.00           O  
ATOM   4789  N   THR   328     -12.859   7.518  13.854  1.00  0.00           N  
ATOM   4790  H   THR   328     -13.069   8.341  13.308  1.00  0.00           H  
ATOM   4791  CA  THR   328     -13.863   6.912  14.715  1.00  0.00           C  
ATOM   4792  HA  THR   328     -13.682   5.869  14.975  1.00  0.00           H  
ATOM   4793  CB  THR   328     -13.953   7.552  16.132  1.00  0.00           C  
ATOM   4794  HB  THR   328     -14.835   7.113  16.598  1.00  0.00           H  
ATOM   4795  CG2 THR   328     -12.712   7.318  17.041  1.00  0.00           C  
ATOM   4796 HG21 THR   328     -12.934   7.722  18.029  1.00  0.00           H  
ATOM   4797 HG22 THR   328     -12.637   6.259  17.287  1.00  0.00           H  
ATOM   4798 HG23 THR   328     -11.809   7.760  16.619  1.00  0.00           H  
ATOM   4799  OG1 THR   328     -14.187   8.880  15.841  1.00  0.00           O  
ATOM   4800  HG1 THR   328     -14.084   9.365  16.662  1.00  0.00           H  
ATOM   4801  C   THR   328     -15.232   7.032  14.119  1.00  0.00           C  
ATOM   4802  O   THR   328     -16.148   6.635  14.777  1.00  0.00           O  
ATOM   4803  N   ASP   329     -15.358   7.564  12.865  1.00  0.00           N  
ATOM   4804  H   ASP   329     -14.532   7.838  12.353  1.00  0.00           H  
ATOM   4805  CA  ASP   329     -16.661   7.890  12.239  1.00  0.00           C  
ATOM   4806  HA  ASP   329     -16.385   8.197  11.229  1.00  0.00           H  
ATOM   4807  CB  ASP   329     -17.586   6.630  12.131  1.00  0.00           C  
ATOM   4808  HB2 ASP   329     -16.896   5.862  11.780  1.00  0.00           H  
ATOM   4809  HB3 ASP   329     -18.090   6.379  13.064  1.00  0.00           H  
ATOM   4810  CG  ASP   329     -18.595   6.776  10.917  1.00  0.00           C  
ATOM   4811  OD1 ASP   329     -19.657   6.126  11.117  1.00  0.00           O  
ATOM   4812  OD2 ASP   329     -18.235   7.244   9.831  1.00  0.00           O  
ATOM   4813  C   ASP   329     -17.409   9.098  12.790  1.00  0.00           C  
ATOM   4814  O   ASP   329     -18.141   9.806  12.124  1.00  0.00           O  
ATOM   4815  N   GLU   330     -17.235   9.432  14.069  1.00  0.00           N  
ATOM   4816  H   GLU   330     -16.614   8.774  14.518  1.00  0.00           H  
ATOM   4817  CA  GLU   330     -17.654  10.650  14.732  1.00  0.00           C  
ATOM   4818  HA  GLU   330     -18.603  10.985  14.314  1.00  0.00           H  
ATOM   4819  CB  GLU   330     -17.934  10.426  16.171  1.00  0.00           C  
ATOM   4820  HB2 GLU   330     -17.087   9.955  16.670  1.00  0.00           H  
ATOM   4821  HB3 GLU   330     -18.700   9.654  16.236  1.00  0.00           H  
ATOM   4822  CG  GLU   330     -18.587  11.594  16.997  1.00  0.00           C  
ATOM   4823  HG2 GLU   330     -19.309  12.141  16.392  1.00  0.00           H  
ATOM   4824  HG3 GLU   330     -19.187  11.174  17.804  1.00  0.00           H  
ATOM   4825  CD  GLU   330     -17.666  12.505  17.739  1.00  0.00           C  
ATOM   4826  OE1 GLU   330     -17.920  13.775  17.816  1.00  0.00           O  
ATOM   4827  OE2 GLU   330     -16.643  11.997  18.235  1.00  0.00           O  
ATOM   4828  C   GLU   330     -16.645  11.732  14.390  1.00  0.00           C  
ATOM   4829  O   GLU   330     -17.000  12.774  13.756  1.00  0.00           O  
ATOM   4830  N   ALA   331     -15.328  11.465  14.552  1.00  0.00           N  
ATOM   4831  H   ALA   331     -15.050  10.654  15.085  1.00  0.00           H  
ATOM   4832  CA  ALA   331     -14.372  11.842  13.497  1.00  0.00           C  
ATOM   4833  HA  ALA   331     -14.602  12.867  13.207  1.00  0.00           H  
ATOM   4834  CB  ALA   331     -12.954  11.989  14.060  1.00  0.00           C  
ATOM   4835  HB1 ALA   331     -12.990  12.388  15.073  1.00  0.00           H  
ATOM   4836  HB2 ALA   331     -12.496  11.003  14.135  1.00  0.00           H  
ATOM   4837  HB3 ALA   331     -12.272  12.594  13.463  1.00  0.00           H  
ATOM   4838  C   ALA   331     -14.421  10.836  12.277  1.00  0.00           C  
ATOM   4839  O   ALA   331     -13.785   9.736  12.318  1.00  0.00           O  
ATOM   4840  N   PRO   332     -15.028  11.141  11.101  1.00  0.00           N  
ATOM   4841  CD  PRO   332     -15.924  12.231  11.031  1.00  0.00           C  
ATOM   4842  HD2 PRO   332     -16.771  12.069  11.699  1.00  0.00           H  
ATOM   4843  HD3 PRO   332     -15.446  13.207  11.114  1.00  0.00           H  
ATOM   4844  CG  PRO   332     -16.428  12.322   9.577  1.00  0.00           C  
ATOM   4845  HG2 PRO   332     -15.697  12.949   9.067  1.00  0.00           H  
ATOM   4846  HG3 PRO   332     -17.453  12.684   9.496  1.00  0.00           H  
ATOM   4847  CB  PRO   332     -16.219  10.834   9.105  1.00  0.00           C  
ATOM   4848  HB2 PRO   332     -17.098  10.292   9.455  1.00  0.00           H  
ATOM   4849  HB3 PRO   332     -16.249  10.752   8.019  1.00  0.00           H  
ATOM   4850  CA  PRO   332     -14.916  10.425   9.859  1.00  0.00           C  
ATOM   4851  HA  PRO   332     -15.028   9.351  10.012  1.00  0.00           H  
ATOM   4852  C   PRO   332     -13.705  10.663   9.031  1.00  0.00           C  
ATOM   4853  O   PRO   332     -13.666  10.524   7.821  1.00  0.00           O  
ATOM   4854  N   PHE   333     -12.637  11.115   9.668  1.00  0.00           N  
ATOM   4855  H   PHE   333     -12.672  11.197  10.674  1.00  0.00           H  
ATOM   4856  CA  PHE   333     -11.320  11.310   9.178  1.00  0.00           C  
ATOM   4857  HA  PHE   333     -11.105  10.656   8.333  1.00  0.00           H  
ATOM   4858  CB  PHE   333     -11.194  12.783   8.663  1.00  0.00           C  
ATOM   4859  HB2 PHE   333     -10.117  12.950   8.692  1.00  0.00           H  
ATOM   4860  HB3 PHE   333     -11.582  12.915   7.654  1.00  0.00           H  
ATOM   4861  CG  PHE   333     -11.979  13.783   9.501  1.00  0.00           C  
ATOM   4862  CD1 PHE   333     -11.341  14.013  10.724  1.00  0.00           C  
ATOM   4863  HD1 PHE   333     -10.310  13.739  10.895  1.00  0.00           H  
ATOM   4864  CE1 PHE   333     -12.090  14.804  11.665  1.00  0.00           C  
ATOM   4865  HE1 PHE   333     -11.639  14.903  12.642  1.00  0.00           H  
ATOM   4866  CZ  PHE   333     -13.420  15.221  11.413  1.00  0.00           C  
ATOM   4867  HZ  PHE   333     -13.919  15.766  12.201  1.00  0.00           H  
ATOM   4868  CE2 PHE   333     -13.989  15.073  10.133  1.00  0.00           C  
ATOM   4869  HE2 PHE   333     -14.961  15.476   9.890  1.00  0.00           H  
ATOM   4870  CD2 PHE   333     -13.234  14.355   9.155  1.00  0.00           C  
ATOM   4871  HD2 PHE   333     -13.696  14.185   8.193  1.00  0.00           H  
ATOM   4872  C   PHE   333     -10.207  10.955  10.164  1.00  0.00           C  
ATOM   4873  O   PHE   333     -10.462  10.895  11.382  1.00  0.00           O  
ATOM   4874  N   HID   334      -9.036  10.593   9.660  1.00  0.00           N  
ATOM   4875  H   HID   334      -8.931  10.634   8.656  1.00  0.00           H  
ATOM   4876  CA  HID   334      -7.788  10.682  10.328  1.00  0.00           C  
ATOM   4877  HA  HID   334      -7.973  10.528  11.391  1.00  0.00           H  
ATOM   4878  CB  HID   334      -6.837   9.520  10.056  1.00  0.00           C  
ATOM   4879  HB2 HID   334      -6.771   8.866  10.926  1.00  0.00           H  
ATOM   4880  HB3 HID   334      -7.348   8.848   9.366  1.00  0.00           H  
ATOM   4881  CG  HID   334      -5.418   9.783   9.540  1.00  0.00           C  
ATOM   4882  ND1 HID   334      -5.018   9.458   8.282  1.00  0.00           N  
ATOM   4883  HD1 HID   334      -5.516   8.936   7.576  1.00  0.00           H  
ATOM   4884  CE1 HID   334      -3.726   9.814   8.099  1.00  0.00           C  
ATOM   4885  HE1 HID   334      -3.182   9.593   7.193  1.00  0.00           H  
ATOM   4886  NE2 HID   334      -3.312  10.468   9.194  1.00  0.00           N  
ATOM   4887  CD2 HID   334      -4.392  10.444  10.143  1.00  0.00           C  
ATOM   4888  HD2 HID   334      -4.396  10.761  11.176  1.00  0.00           H  
ATOM   4889  C   HID   334      -7.158  12.060  10.179  1.00  0.00           C  
ATOM   4890  O   HID   334      -7.651  12.867   9.402  1.00  0.00           O  
ATOM   4891  N   GLY   335      -6.349  12.463  11.155  1.00  0.00           N  
ATOM   4892  H   GLY   335      -6.032  11.827  11.872  1.00  0.00           H  
ATOM   4893  CA  GLY   335      -5.602  13.786  11.148  1.00  0.00           C  
ATOM   4894  HA2 GLY   335      -6.008  14.379  11.968  1.00  0.00           H  
ATOM   4895  HA3 GLY   335      -5.783  14.214  10.162  1.00  0.00           H  
ATOM   4896  C   GLY   335      -4.061  13.651  11.265  1.00  0.00           C  
ATOM   4897  O   GLY   335      -3.624  12.775  12.038  1.00  0.00           O  
ATOM   4898  N   GLN   336      -3.426  14.622  10.702  1.00  0.00           N  
ATOM   4899  H   GLN   336      -3.906  15.161   9.996  1.00  0.00           H  
ATOM   4900  CA  GLN   336      -1.981  14.925  10.891  1.00  0.00           C  
ATOM   4901  HA  GLN   336      -1.602  14.263  11.670  1.00  0.00           H  
ATOM   4902  CB  GLN   336      -1.119  14.461   9.681  1.00  0.00           C  
ATOM   4903  HB2 GLN   336      -1.616  14.724   8.748  1.00  0.00           H  
ATOM   4904  HB3 GLN   336      -0.140  14.937   9.741  1.00  0.00           H  
ATOM   4905  CG  GLN   336      -0.949  12.909   9.673  1.00  0.00           C  
ATOM   4906  HG2 GLN   336      -1.945  12.466   9.702  1.00  0.00           H  
ATOM   4907  HG3 GLN   336      -0.423  12.589  10.572  1.00  0.00           H  
ATOM   4908  CD  GLN   336      -0.168  12.439   8.477  1.00  0.00           C  
ATOM   4909  OE1 GLN   336       0.899  12.926   8.134  1.00  0.00           O  
ATOM   4910  NE2 GLN   336      -0.795  11.649   7.645  1.00  0.00           N  
ATOM   4911 HE21 GLN   336      -1.643  11.218   7.985  1.00  0.00           H  
ATOM   4912 HE22 GLN   336      -0.556  11.545   6.670  1.00  0.00           H  
ATOM   4913  C   GLN   336      -1.785  16.366  11.151  1.00  0.00           C  
ATOM   4914  O   GLN   336      -2.312  17.243  10.469  1.00  0.00           O  
ATOM   4915  N   ILE   337      -0.921  16.615  12.167  1.00  0.00           N  
ATOM   4916  H   ILE   337      -0.594  15.821  12.699  1.00  0.00           H  
ATOM   4917  CA  ILE   337      -0.458  17.963  12.568  1.00  0.00           C  
ATOM   4918  HA  ILE   337      -0.638  18.684  11.771  1.00  0.00           H  
ATOM   4919  CB  ILE   337      -1.153  18.427  13.829  1.00  0.00           C  
ATOM   4920  HB  ILE   337      -1.007  17.642  14.570  1.00  0.00           H  
ATOM   4921  CG2 ILE   337      -0.421  19.686  14.324  1.00  0.00           C  
ATOM   4922 HG21 ILE   337      -0.876  20.052  15.245  1.00  0.00           H  
ATOM   4923 HG22 ILE   337      -0.455  20.524  13.629  1.00  0.00           H  
ATOM   4924 HG23 ILE   337       0.624  19.436  14.510  1.00  0.00           H  
ATOM   4925  CG1 ILE   337      -2.674  18.591  13.595  1.00  0.00           C  
ATOM   4926 HG12 ILE   337      -2.831  19.262  12.751  1.00  0.00           H  
ATOM   4927 HG13 ILE   337      -2.941  17.597  13.235  1.00  0.00           H  
ATOM   4928  CD1 ILE   337      -3.481  19.068  14.839  1.00  0.00           C  
ATOM   4929 HD11 ILE   337      -4.553  19.033  14.641  1.00  0.00           H  
ATOM   4930 HD12 ILE   337      -3.266  18.302  15.585  1.00  0.00           H  
ATOM   4931 HD13 ILE   337      -3.129  20.081  15.033  1.00  0.00           H  
ATOM   4932  C   ILE   337       1.081  17.856  12.667  1.00  0.00           C  
ATOM   4933  O   ILE   337       1.649  17.007  13.352  1.00  0.00           O  
ATOM   4934  N   MET   338       1.776  18.787  12.059  1.00  0.00           N  
ATOM   4935  H   MET   338       1.192  19.400  11.508  1.00  0.00           H  
ATOM   4936  CA  MET   338       3.254  18.845  12.073  1.00  0.00           C  
ATOM   4937  HA  MET   338       3.684  18.432  12.985  1.00  0.00           H
[truncated: 3,722,369 more chars]
