# Supplementary material for: Mechanistic insights into glycoside 3-oxidases involved in C-glycoside metabolism in soil microorganisms
Source: Nat Commun. 2023 Nov 14;14:7289. doi: 10.1038/s41467-023-42000-3 (PMC10646112; doi:10.1038/s41467-023-42000-3)
Supplement: Supplementary file 5 — Supplementary Data 1 [file 41467_2023_42000_MOESM5_ESM.zip › SuppInfo-MD-files/GAMDs/Model_III_GAMD_initial.pdb]

CRYST1   82.086   95.439   74.743  90.00  90.00  90.00               1
ATOM      1  N   ARG     1      -1.262 -26.384  16.987  1.00  0.00           N  
ATOM      2  H1  ARG     1      -0.609 -26.347  17.756  1.00  0.00           H  
ATOM      3  H2  ARG     1      -2.114 -26.828  17.298  1.00  0.00           H  
ATOM      4  H3  ARG     1      -0.835 -26.806  16.175  1.00  0.00           H  
ATOM      5  CA  ARG     1      -1.573 -24.948  16.687  1.00  0.00           C  
ATOM      6  HA  ARG     1      -1.907 -24.522  17.633  1.00  0.00           H  
ATOM      7  CB  ARG     1      -0.370 -24.136  16.308  1.00  0.00           C  
ATOM      8  HB2 ARG     1       0.342 -24.265  17.123  1.00  0.00           H  
ATOM      9  HB3 ARG     1       0.147 -24.501  15.421  1.00  0.00           H  
ATOM     10  CG  ARG     1      -0.793 -22.631  16.262  1.00  0.00           C  
ATOM     11  HG2 ARG     1      -1.198 -22.289  17.214  1.00  0.00           H  
ATOM     12  HG3 ARG     1      -1.539 -22.393  15.504  1.00  0.00           H  
ATOM     13  CD  ARG     1       0.390 -21.754  15.991  1.00  0.00           C  
ATOM     14  HD2 ARG     1       1.052 -21.969  16.829  1.00  0.00           H  
ATOM     15  HD3 ARG     1       0.818 -21.976  15.013  1.00  0.00           H  
ATOM     16  NE  ARG     1       0.100 -20.319  16.161  1.00  0.00           N  
ATOM     17  HE  ARG     1      -0.614 -20.095  16.839  1.00  0.00           H  
ATOM     18  CZ  ARG     1       0.564 -19.209  15.660  1.00  0.00           C  
ATOM     19  NH1 ARG     1       1.668 -19.151  14.958  1.00  0.00           N  
ATOM     20 HH11 ARG     1       2.380 -19.864  15.029  1.00  0.00           H  
ATOM     21 HH12 ARG     1       1.868 -18.240  14.571  1.00  0.00           H  
ATOM     22  NH2 ARG     1      -0.213 -18.159  15.806  1.00  0.00           N  
ATOM     23 HH21 ARG     1      -0.928 -18.204  16.518  1.00  0.00           H  
ATOM     24 HH22 ARG     1       0.076 -17.232  15.528  1.00  0.00           H  
ATOM     25  C   ARG     1      -2.694 -24.849  15.624  1.00  0.00           C  
ATOM     26  O   ARG     1      -3.744 -24.402  15.964  1.00  0.00           O  
ATOM     27  N   TYR     2      -2.242 -24.752  14.360  1.00  0.00           N  
ATOM     28  H   TYR     2      -1.276 -24.931  14.125  1.00  0.00           H  
ATOM     29  CA  TYR     2      -3.172 -24.603  13.257  1.00  0.00           C  
ATOM     30  HA  TYR     2      -3.692 -23.679  13.512  1.00  0.00           H  
ATOM     31  CB  TYR     2      -2.299 -24.579  11.954  1.00  0.00           C  
ATOM     32  HB2 TYR     2      -1.837 -25.552  11.790  1.00  0.00           H  
ATOM     33  HB3 TYR     2      -2.951 -24.262  11.140  1.00  0.00           H  
ATOM     34  CG  TYR     2      -1.134 -23.634  12.134  1.00  0.00           C  
ATOM     35  CD1 TYR     2      -1.284 -22.331  12.623  1.00  0.00           C  
ATOM     36  HD1 TYR     2      -2.166 -22.038  13.173  1.00  0.00           H  
ATOM     37  CE1 TYR     2      -0.164 -21.479  12.581  1.00  0.00           C  
ATOM     38  HE1 TYR     2      -0.237 -20.450  12.902  1.00  0.00           H  
ATOM     39  CZ  TYR     2       1.054 -21.941  12.033  1.00  0.00           C  
ATOM     40  OH  TYR     2       2.159 -21.164  12.149  1.00  0.00           O  
ATOM     41  HH  TYR     2       1.910 -20.241  12.234  1.00  0.00           H  
ATOM     42  CE2 TYR     2       1.214 -23.181  11.472  1.00  0.00           C  
ATOM     43  HE2 TYR     2       2.168 -23.521  11.098  1.00  0.00           H  
ATOM     44  CD2 TYR     2       0.103 -24.030  11.489  1.00  0.00           C  
ATOM     45  HD2 TYR     2       0.196 -24.945  10.922  1.00  0.00           H  
ATOM     46  C   TYR     2      -4.097 -25.880  13.210  1.00  0.00           C  
ATOM     47  O   TYR     2      -3.709 -26.930  13.726  1.00  0.00           O  
ATOM     48  N   PRO     3      -5.214 -25.791  12.477  1.00  0.00           N  
ATOM     49  CD  PRO     3      -5.916 -24.596  12.080  1.00  0.00           C  
ATOM     50  HD2 PRO     3      -6.437 -24.217  12.960  1.00  0.00           H  
ATOM     51  HD3 PRO     3      -5.380 -23.743  11.665  1.00  0.00           H  
ATOM     52  CG  PRO     3      -6.930 -24.995  11.017  1.00  0.00           C  
ATOM     53  HG2 PRO     3      -6.514 -24.871  10.017  1.00  0.00           H  
ATOM     54  HG3 PRO     3      -7.845 -24.402  11.033  1.00  0.00           H  
ATOM     55  CB  PRO     3      -7.260 -26.405  11.501  1.00  0.00           C  
ATOM     56  HB2 PRO     3      -7.952 -26.328  12.340  1.00  0.00           H  
ATOM     57  HB3 PRO     3      -7.758 -27.092  10.816  1.00  0.00           H  
ATOM     58  CA  PRO     3      -5.937 -26.998  12.008  1.00  0.00           C  
ATOM     59  HA  PRO     3      -6.194 -27.665  12.831  1.00  0.00           H  
ATOM     60  C   PRO     3      -5.110 -27.810  10.994  1.00  0.00           C  
ATOM     61  O   PRO     3      -4.026 -27.417  10.539  1.00  0.00           O  
ATOM     62  N   ALA     4      -5.685 -28.910  10.603  1.00  0.00           N  
ATOM     63  H   ALA     4      -6.390 -29.409  11.126  1.00  0.00           H  
ATOM     64  CA  ALA     4      -5.127 -29.743   9.433  1.00  0.00           C  
ATOM     65  HA  ALA     4      -4.040 -29.664   9.458  1.00  0.00           H  
ATOM     66  CB  ALA     4      -5.421 -31.211   9.887  1.00  0.00           C  
ATOM     67  HB1 ALA     4      -4.943 -31.987   9.289  1.00  0.00           H  
ATOM     68  HB2 ALA     4      -6.490 -31.406   9.796  1.00  0.00           H  
ATOM     69  HB3 ALA     4      -5.057 -31.379  10.900  1.00  0.00           H  
ATOM     70  C   ALA     4      -5.745 -29.415   8.009  1.00  0.00           C  
ATOM     71  O   ALA     4      -4.955 -29.567   7.079  1.00  0.00           O  
ATOM     72  N   ALA     5      -7.022 -28.983   7.905  1.00  0.00           N  
ATOM     73  H   ALA     5      -7.472 -28.744   8.776  1.00  0.00           H  
ATOM     74  CA  ALA     5      -7.771 -28.942   6.640  1.00  0.00           C  
ATOM     75  HA  ALA     5      -7.117 -28.766   5.787  1.00  0.00           H  
ATOM     76  CB  ALA     5      -8.348 -30.337   6.460  1.00  0.00           C  
ATOM     77  HB1 ALA     5      -9.056 -30.302   5.631  1.00  0.00           H  
ATOM     78  HB2 ALA     5      -7.645 -31.141   6.244  1.00  0.00           H  
ATOM     79  HB3 ALA     5      -8.881 -30.659   7.355  1.00  0.00           H  
ATOM     80  C   ALA     5      -8.915 -27.865   6.700  1.00  0.00           C  
ATOM     81  O   ALA     5      -9.633 -27.792   7.644  1.00  0.00           O  
ATOM     82  N   VAL     6      -9.026 -27.118   5.606  1.00  0.00           N  
ATOM     83  H   VAL     6      -8.364 -27.216   4.850  1.00  0.00           H  
ATOM     84  CA  VAL     6      -9.978 -25.991   5.495  1.00  0.00           C  
ATOM     85  HA  VAL     6     -10.765 -26.128   6.237  1.00  0.00           H  
ATOM     86  CB  VAL     6      -9.340 -24.679   5.944  1.00  0.00           C  
ATOM     87  HB  VAL     6     -10.135 -23.938   6.021  1.00  0.00           H  
ATOM     88  CG1 VAL     6      -8.651 -24.654   7.268  1.00  0.00           C  
ATOM     89 HG11 VAL     6      -9.424 -24.996   7.956  1.00  0.00           H  
ATOM     90 HG12 VAL     6      -8.429 -23.639   7.598  1.00  0.00           H  
ATOM     91 HG13 VAL     6      -7.797 -25.327   7.347  1.00  0.00           H  
ATOM     92  CG2 VAL     6      -8.297 -24.137   4.939  1.00  0.00           C  
ATOM     93 HG21 VAL     6      -8.801 -23.937   3.993  1.00  0.00           H  
ATOM     94 HG22 VAL     6      -7.871 -23.194   5.282  1.00  0.00           H  
ATOM     95 HG23 VAL     6      -7.534 -24.901   4.793  1.00  0.00           H  
ATOM     96  C   VAL     6     -10.503 -25.806   4.007  1.00  0.00           C  
ATOM     97  O   VAL     6     -10.001 -26.521   3.137  1.00  0.00           O  
ATOM     98  N   ASP     7     -11.463 -24.929   3.795  1.00  0.00           N  
ATOM     99  H   ASP     7     -11.723 -24.318   4.556  1.00  0.00           H  
ATOM    100  CA  ASP     7     -11.967 -24.497   2.477  1.00  0.00           C  
ATOM    101  HA  ASP     7     -11.949 -25.407   1.877  1.00  0.00           H  
ATOM    102  CB  ASP     7     -13.402 -23.932   2.543  1.00  0.00           C  
ATOM    103  HB2 ASP     7     -13.426 -23.237   3.383  1.00  0.00           H  
ATOM    104  HB3 ASP     7     -13.763 -23.420   1.651  1.00  0.00           H  
ATOM    105  CG  ASP     7     -14.451 -24.942   2.943  1.00  0.00           C  
ATOM    106  OD1 ASP     7     -15.082 -24.714   3.990  1.00  0.00           O  
ATOM    107  OD2 ASP     7     -14.605 -25.905   2.177  1.00  0.00           O  
ATOM    108  C   ASP     7     -11.018 -23.513   1.751  1.00  0.00           C  
ATOM    109  O   ASP     7     -10.563 -23.814   0.611  1.00  0.00           O  
ATOM    110  N   VAL     8     -10.578 -22.398   2.391  1.00  0.00           N  
ATOM    111  H   VAL     8     -10.904 -22.321   3.343  1.00  0.00           H  
ATOM    112  CA  VAL     8      -9.720 -21.402   1.737  1.00  0.00           C  
ATOM    113  HA  VAL     8      -9.240 -21.756   0.825  1.00  0.00           H  
ATOM    114  CB  VAL     8     -10.425 -20.117   1.365  1.00  0.00           C  
ATOM    115  HB  VAL     8     -10.812 -19.707   2.298  1.00  0.00           H  
ATOM    116  CG1 VAL     8      -9.510 -19.166   0.530  1.00  0.00           C  
ATOM    117 HG11 VAL     8      -8.709 -18.769   1.155  1.00  0.00           H  
ATOM    118 HG12 VAL     8      -9.064 -19.772  -0.259  1.00  0.00           H  
ATOM    119 HG13 VAL     8     -10.105 -18.315   0.198  1.00  0.00           H  
ATOM    120  CG2 VAL     8     -11.719 -20.331   0.579  1.00  0.00           C  
ATOM    121 HG21 VAL     8     -12.402 -20.822   1.273  1.00  0.00           H  
ATOM    122 HG22 VAL     8     -12.118 -19.338   0.371  1.00  0.00           H  
ATOM    123 HG23 VAL     8     -11.627 -20.971  -0.298  1.00  0.00           H  
ATOM    124  C   VAL     8      -8.545 -21.131   2.694  1.00  0.00           C  
ATOM    125  O   VAL     8      -8.734 -20.878   3.931  1.00  0.00           O  
ATOM    126  N   ALA     9      -7.300 -21.304   2.217  1.00  0.00           N  
ATOM    127  H   ALA     9      -7.247 -21.622   1.260  1.00  0.00           H  
ATOM    128  CA  ALA     9      -6.128 -20.732   2.907  1.00  0.00           C  
ATOM    129  HA  ALA     9      -6.398 -20.594   3.954  1.00  0.00           H  
ATOM    130  CB  ALA     9      -5.013 -21.742   2.766  1.00  0.00           C  
ATOM    131  HB1 ALA     9      -4.088 -21.176   2.874  1.00  0.00           H  
ATOM    132  HB2 ALA     9      -5.032 -22.428   3.613  1.00  0.00           H  
ATOM    133  HB3 ALA     9      -4.891 -22.126   1.752  1.00  0.00           H  
ATOM    134  C   ALA     9      -5.749 -19.321   2.394  1.00  0.00           C  
ATOM    135  O   ALA     9      -5.656 -19.174   1.226  1.00  0.00           O  
ATOM    136  N   ILE    10      -5.496 -18.422   3.348  1.00  0.00           N  
ATOM    137  H   ILE    10      -5.536 -18.698   4.319  1.00  0.00           H  
ATOM    138  CA  ILE    10      -5.051 -17.083   3.014  1.00  0.00           C  
ATOM    139  HA  ILE    10      -4.993 -17.018   1.927  1.00  0.00           H  
ATOM    140  CB  ILE    10      -6.160 -16.036   3.365  1.00  0.00           C  
ATOM    141  HB  ILE    10      -6.223 -16.090   4.451  1.00  0.00           H  
ATOM    142  CG2 ILE    10      -5.794 -14.632   2.986  1.00  0.00           C  
ATOM    143 HG21 ILE    10      -4.991 -14.315   3.651  1.00  0.00           H  
ATOM    144 HG22 ILE    10      -6.597 -13.895   3.007  1.00  0.00           H  
ATOM    145 HG23 ILE    10      -5.462 -14.528   1.953  1.00  0.00           H  
ATOM    146  CG1 ILE    10      -7.498 -16.590   2.897  1.00  0.00           C  
ATOM    147 HG12 ILE    10      -7.837 -17.370   3.578  1.00  0.00           H  
ATOM    148 HG13 ILE    10      -7.352 -17.048   1.919  1.00  0.00           H  
ATOM    149  CD1 ILE    10      -8.637 -15.540   2.960  1.00  0.00           C  
ATOM    150 HD11 ILE    10      -9.624 -15.989   3.065  1.00  0.00           H  
ATOM    151 HD12 ILE    10      -8.471 -14.912   3.835  1.00  0.00           H  
ATOM    152 HD13 ILE    10      -8.511 -14.777   2.191  1.00  0.00           H  
ATOM    153  C   ILE    10      -3.687 -16.801   3.672  1.00  0.00           C  
ATOM    154  O   ILE    10      -3.383 -17.178   4.828  1.00  0.00           O  
ATOM    155  N   VAL    11      -2.861 -16.113   2.883  1.00  0.00           N  
ATOM    156  H   VAL    11      -3.172 -15.995   1.930  1.00  0.00           H  
ATOM    157  CA  VAL    11      -1.479 -15.632   3.285  1.00  0.00           C  
ATOM    158  HA  VAL    11      -1.343 -15.762   4.359  1.00  0.00           H  
ATOM    159  CB  VAL    11      -0.387 -16.293   2.406  1.00  0.00           C  
ATOM    160  HB  VAL    11      -0.620 -16.055   1.368  1.00  0.00           H  
ATOM    161  CG1 VAL    11       1.064 -15.983   2.719  1.00  0.00           C  
ATOM    162 HG11 VAL    11       1.748 -16.449   2.011  1.00  0.00           H  
ATOM    163 HG12 VAL    11       1.233 -14.937   2.462  1.00  0.00           H  
ATOM    164 HG13 VAL    11       1.262 -16.354   3.724  1.00  0.00           H  
ATOM    165  CG2 VAL    11      -0.567 -17.815   2.510  1.00  0.00           C  
ATOM    166 HG21 VAL    11      -1.445 -18.148   1.955  1.00  0.00           H  
ATOM    167 HG22 VAL    11      -0.640 -18.083   3.564  1.00  0.00           H  
ATOM    168 HG23 VAL    11       0.322 -18.261   2.066  1.00  0.00           H  
ATOM    169  C   VAL    11      -1.331 -14.159   3.128  1.00  0.00           C  
ATOM    170  O   VAL    11      -1.418 -13.643   1.966  1.00  0.00           O  
ATOM    171  N   GLY    12      -1.014 -13.408   4.201  1.00  0.00           N  
ATOM    172  H   GLY    12      -1.124 -13.918   5.066  1.00  0.00           H  
ATOM    173  CA  GLY    12      -0.816 -11.904   4.360  1.00  0.00           C  
ATOM    174  HA2 GLY    12      -0.532 -11.430   3.420  1.00  0.00           H  
ATOM    175  HA3 GLY    12      -0.111 -11.849   5.189  1.00  0.00           H  
ATOM    176  C   GLY    12      -2.093 -11.289   4.877  1.00  0.00           C  
ATOM    177  O   GLY    12      -3.143 -11.718   4.547  1.00  0.00           O  
ATOM    178  N   SER    13      -2.091 -10.261   5.791  1.00  0.00           N  
ATOM    179  H   SER    13      -1.208  -9.924   6.145  1.00  0.00           H  
ATOM    180  CA  SER    13      -3.320  -9.763   6.392  1.00  0.00           C  
ATOM    181  HA  SER    13      -4.204 -10.215   5.944  1.00  0.00           H  
ATOM    182  CB  SER    13      -3.323 -10.116   7.883  1.00  0.00           C  
ATOM    183  HB2 SER    13      -4.320  -9.970   8.297  1.00  0.00           H  
ATOM    184  HB3 SER    13      -3.175 -11.187   8.022  1.00  0.00           H  
ATOM    185  OG  SER    13      -2.229  -9.530   8.537  1.00  0.00           O  
ATOM    186  HG  SER    13      -1.410  -9.764   8.095  1.00  0.00           H  
ATOM    187  C   SER    13      -3.712  -8.276   6.042  1.00  0.00           C  
ATOM    188  O   SER    13      -4.713  -7.804   6.571  1.00  0.00           O  
ATOM    189  N   GLY    14      -3.120  -7.779   4.944  1.00  0.00           N  
ATOM    190  H   GLY    14      -2.400  -8.312   4.477  1.00  0.00           H  
ATOM    191  CA  GLY    14      -3.581  -6.573   4.290  1.00  0.00           C  
ATOM    192  HA2 GLY    14      -3.270  -5.786   4.977  1.00  0.00           H  
ATOM    193  HA3 GLY    14      -3.066  -6.533   3.330  1.00  0.00           H  
ATOM    194  C   GLY    14      -5.069  -6.365   3.896  1.00  0.00           C  
ATOM    195  O   GLY    14      -5.925  -7.235   3.804  1.00  0.00           O  
ATOM    196  N   PRO    15      -5.366  -5.086   3.518  1.00  0.00           N  
ATOM    197  CD  PRO    15      -4.507  -3.942   3.485  1.00  0.00           C  
ATOM    198  HD2 PRO    15      -3.736  -3.981   2.717  1.00  0.00           H  
ATOM    199  HD3 PRO    15      -3.965  -3.908   4.430  1.00  0.00           H  
ATOM    200  CG  PRO    15      -5.446  -2.713   3.334  1.00  0.00           C  
ATOM    201  HG2 PRO    15      -5.896  -2.480   4.299  1.00  0.00           H  
ATOM    202  HG3 PRO    15      -5.051  -1.821   2.848  1.00  0.00           H  
ATOM    203  CB  PRO    15      -6.495  -3.236   2.476  1.00  0.00           C  
ATOM    204  HB2 PRO    15      -6.102  -3.159   1.463  1.00  0.00           H  
ATOM    205  HB3 PRO    15      -7.391  -2.625   2.587  1.00  0.00           H  
ATOM    206  CA  PRO    15      -6.663  -4.671   2.852  1.00  0.00           C  
ATOM    207  HA  PRO    15      -7.518  -4.572   3.521  1.00  0.00           H  
ATOM    208  C   PRO    15      -6.982  -5.524   1.626  1.00  0.00           C  
ATOM    209  O   PRO    15      -8.141  -5.890   1.440  1.00  0.00           O  
ATOM    210  N   THR    16      -6.025  -5.820   0.770  1.00  0.00           N  
ATOM    211  H   THR    16      -5.094  -5.543   1.049  1.00  0.00           H  
ATOM    212  CA  THR    16      -6.337  -6.814  -0.336  1.00  0.00           C  
ATOM    213  HA  THR    16      -7.152  -6.499  -0.987  1.00  0.00           H  
ATOM    214  CB  THR    16      -5.236  -6.890  -1.287  1.00  0.00           C  
ATOM    215  HB  THR    16      -5.495  -7.572  -2.098  1.00  0.00           H  
ATOM    216  CG2 THR    16      -4.911  -5.599  -2.017  1.00  0.00           C  
ATOM    217 HG21 THR    16      -5.718  -4.872  -2.114  1.00  0.00           H  
ATOM    218 HG22 THR    16      -4.534  -5.910  -2.991  1.00  0.00           H  
ATOM    219 HG23 THR    16      -4.191  -4.995  -1.465  1.00  0.00           H  
ATOM    220  OG1 THR    16      -4.105  -7.389  -0.700  1.00  0.00           O  
ATOM    221  HG1 THR    16      -3.545  -6.714  -0.308  1.00  0.00           H  
ATOM    222  C   THR    16      -6.679  -8.244   0.129  1.00  0.00           C  
ATOM    223  O   THR    16      -7.595  -8.975  -0.333  1.00  0.00           O  
ATOM    224  N   ALA    17      -5.967  -8.715   1.171  1.00  0.00           N  
ATOM    225  H   ALA    17      -5.195  -8.188   1.553  1.00  0.00           H  
ATOM    226  CA  ALA    17      -6.103 -10.112   1.583  1.00  0.00           C  
ATOM    227  HA  ALA    17      -6.192 -10.684   0.660  1.00  0.00           H  
ATOM    228  CB  ALA    17      -4.762 -10.396   2.215  1.00  0.00           C  
ATOM    229  HB1 ALA    17      -4.658 -11.468   2.379  1.00  0.00           H  
ATOM    230  HB2 ALA    17      -3.939 -10.056   1.587  1.00  0.00           H  
ATOM    231  HB3 ALA    17      -4.685  -9.836   3.147  1.00  0.00           H  
ATOM    232  C   ALA    17      -7.329 -10.274   2.502  1.00  0.00           C  
ATOM    233  O   ALA    17      -8.070 -11.256   2.366  1.00  0.00           O  
ATOM    234  N   SER    18      -7.615  -9.335   3.408  1.00  0.00           N  
ATOM    235  H   SER    18      -6.914  -8.607   3.425  1.00  0.00           H  
ATOM    236  CA  SER    18      -8.846  -9.108   4.172  1.00  0.00           C  
ATOM    237  HA  SER    18      -8.993 -10.035   4.726  1.00  0.00           H  
ATOM    238  CB  SER    18      -8.761  -7.928   5.159  1.00  0.00           C  
ATOM    239  HB2 SER    18      -8.740  -6.970   4.640  1.00  0.00           H  
ATOM    240  HB3 SER    18      -9.643  -8.034   5.790  1.00  0.00           H  
ATOM    241  OG  SER    18      -7.645  -8.100   6.060  1.00  0.00           O  
ATOM    242  HG  SER    18      -6.876  -7.672   5.677  1.00  0.00           H  
ATOM    243  C   SER    18     -10.119  -9.054   3.283  1.00  0.00           C  
ATOM    244  O   SER    18     -11.250  -9.478   3.600  1.00  0.00           O  
ATOM    245  N   ALA    19     -10.009  -8.452   2.074  1.00  0.00           N  
ATOM    246  H   ALA    19      -9.248  -7.861   1.772  1.00  0.00           H  
ATOM    247  CA  ALA    19     -11.208  -8.475   1.158  1.00  0.00           C  
ATOM    248  HA  ALA    19     -11.988  -7.788   1.485  1.00  0.00           H  
ATOM    249  CB  ALA    19     -10.695  -7.984  -0.212  1.00  0.00           C  
ATOM    250  HB1 ALA    19     -11.537  -7.829  -0.886  1.00  0.00           H  
ATOM    251  HB2 ALA    19     -10.081  -8.804  -0.585  1.00  0.00           H  
ATOM    252  HB3 ALA    19     -10.232  -7.005  -0.086  1.00  0.00           H  
ATOM    253  C   ALA    19     -11.862  -9.819   0.913  1.00  0.00           C  
ATOM    254  O   ALA    19     -13.055  -9.927   0.848  1.00  0.00           O  
ATOM    255  N   TYR    20     -10.994 -10.859   0.591  1.00  0.00           N  
ATOM    256  H   TYR    20     -10.000 -10.692   0.532  1.00  0.00           H  
ATOM    257  CA  TYR    20     -11.424 -12.265   0.355  1.00  0.00           C  
ATOM    258  HA  TYR    20     -12.225 -12.124  -0.370  1.00  0.00           H  
ATOM    259  CB  TYR    20     -10.212 -13.057  -0.069  1.00  0.00           C  
ATOM    260  HB2 TYR    20     -10.300 -14.132   0.093  1.00  0.00           H  
ATOM    261  HB3 TYR    20      -9.413 -12.863   0.647  1.00  0.00           H  
ATOM    262  CG  TYR    20      -9.632 -12.936  -1.482  1.00  0.00           C  
ATOM    263  CD1 TYR    20      -8.814 -11.835  -1.950  1.00  0.00           C  
ATOM    264  HD1 TYR    20      -8.500 -11.058  -1.269  1.00  0.00           H  
ATOM    265  CE1 TYR    20      -8.242 -11.872  -3.193  1.00  0.00           C  
ATOM    266  HE1 TYR    20      -7.663 -11.013  -3.498  1.00  0.00           H  
ATOM    267  CZ  TYR    20      -8.531 -12.910  -4.080  1.00  0.00           C  
ATOM    268  OH  TYR    20      -8.169 -12.899  -5.384  1.00  0.00           O  
ATOM    269  HH  TYR    20      -7.569 -12.229  -5.720  1.00  0.00           H  
ATOM    270  CE2 TYR    20      -9.321 -14.035  -3.654  1.00  0.00           C  
ATOM    271  HE2 TYR    20      -9.638 -14.744  -4.405  1.00  0.00           H  
ATOM    272  CD2 TYR    20      -9.928 -14.013  -2.361  1.00  0.00           C  
ATOM    273  HD2 TYR    20     -10.661 -14.785  -2.176  1.00  0.00           H  
ATOM    274  C   TYR    20     -12.178 -12.923   1.548  1.00  0.00           C  
ATOM    275  O   TYR    20     -13.272 -13.413   1.355  1.00  0.00           O  
ATOM    276  N   ALA    21     -11.594 -12.835   2.786  1.00  0.00           N  
ATOM    277  H   ALA    21     -10.711 -12.373   2.954  1.00  0.00           H  
ATOM    278  CA  ALA    21     -12.265 -13.360   3.948  1.00  0.00           C  
ATOM    279  HA  ALA    21     -12.521 -14.402   3.752  1.00  0.00           H  
ATOM    280  CB  ALA    21     -11.410 -13.362   5.246  1.00  0.00           C  
ATOM    281  HB1 ALA    21     -10.984 -12.390   5.493  1.00  0.00           H  
ATOM    282  HB2 ALA    21     -12.123 -13.671   6.011  1.00  0.00           H  
ATOM    283  HB3 ALA    21     -10.627 -14.115   5.155  1.00  0.00           H  
ATOM    284  C   ALA    21     -13.484 -12.560   4.361  1.00  0.00           C  
ATOM    285  O   ALA    21     -14.484 -13.192   4.633  1.00  0.00           O  
ATOM    286  N   ARG    22     -13.521 -11.219   4.092  1.00  0.00           N  
ATOM    287  H   ARG    22     -12.650 -10.712   4.019  1.00  0.00           H  
ATOM    288  CA  ARG    22     -14.828 -10.400   4.198  1.00  0.00           C  
ATOM    289  HA  ARG    22     -15.128 -10.582   5.230  1.00  0.00           H  
ATOM    290  CB  ARG    22     -14.467  -8.927   3.988  1.00  0.00           C  
ATOM    291  HB2 ARG    22     -13.884  -8.742   3.086  1.00  0.00           H  
ATOM    292  HB3 ARG    22     -13.862  -8.510   4.793  1.00  0.00           H  
ATOM    293  CG  ARG    22     -15.659  -7.972   3.949  1.00  0.00           C  
ATOM    294  HG2 ARG    22     -15.238  -6.969   3.899  1.00  0.00           H  
ATOM    295  HG3 ARG    22     -16.263  -8.083   3.048  1.00  0.00           H  
ATOM    296  CD  ARG    22     -16.357  -7.978   5.319  1.00  0.00           C  
ATOM    297  HD2 ARG    22     -16.779  -8.948   5.582  1.00  0.00           H  
ATOM    298  HD3 ARG    22     -15.643  -7.703   6.095  1.00  0.00           H  
ATOM    299  NE  ARG    22     -17.397  -6.924   5.394  1.00  0.00           N  
ATOM    300  HE  ARG    22     -18.343  -7.112   5.095  1.00  0.00           H  
ATOM    301  CZ  ARG    22     -17.166  -5.610   5.564  1.00  0.00           C  
ATOM    302  NH1 ARG    22     -15.959  -5.164   5.907  1.00  0.00           N  
ATOM    303 HH11 ARG    22     -15.137  -5.727   6.076  1.00  0.00           H  
ATOM    304 HH12 ARG    22     -15.759  -4.183   5.769  1.00  0.00           H  
ATOM    305  NH2 ARG    22     -18.096  -4.720   5.466  1.00  0.00           N  
ATOM    306 HH21 ARG    22     -19.044  -4.917   5.180  1.00  0.00           H  
ATOM    307 HH22 ARG    22     -17.760  -3.798   5.705  1.00  0.00           H  
ATOM    308  C   ARG    22     -15.979 -10.812   3.294  1.00  0.00           C  
ATOM    309  O   ARG    22     -17.046 -11.231   3.753  1.00  0.00           O  
ATOM    310  N   ILE    23     -15.793 -10.909   1.981  1.00  0.00           N  
ATOM    311  H   ILE    23     -14.854 -10.759   1.639  1.00  0.00           H  
ATOM    312  CA  ILE    23     -16.932 -11.245   0.964  1.00  0.00           C  
ATOM    313  HA  ILE    23     -17.831 -10.674   1.198  1.00  0.00           H  
ATOM    314  CB  ILE    23     -16.422 -10.976  -0.525  1.00  0.00           C  
ATOM    315  HB  ILE    23     -15.426 -11.386  -0.691  1.00  0.00           H  
ATOM    316  CG2 ILE    23     -17.286 -11.700  -1.578  1.00  0.00           C  
ATOM    317 HG21 ILE    23     -17.134 -12.780  -1.582  1.00  0.00           H  
ATOM    318 HG22 ILE    23     -16.990 -11.231  -2.516  1.00  0.00           H  
ATOM    319 HG23 ILE    23     -18.308 -11.390  -1.361  1.00  0.00           H  
ATOM    320  CG1 ILE    23     -16.461  -9.492  -0.667  1.00  0.00           C  
ATOM    321 HG12 ILE    23     -15.757  -9.009   0.010  1.00  0.00           H  
ATOM    322 HG13 ILE    23     -17.459  -9.129  -0.421  1.00  0.00           H  
ATOM    323  CD1 ILE    23     -15.916  -8.828  -1.914  1.00  0.00           C  
ATOM    324 HD11 ILE    23     -16.016  -7.761  -1.719  1.00  0.00           H  
ATOM    325 HD12 ILE    23     -14.852  -9.045  -2.006  1.00  0.00           H  
ATOM    326 HD13 ILE    23     -16.468  -9.109  -2.812  1.00  0.00           H  
ATOM    327  C   ILE    23     -17.416 -12.706   1.230  1.00  0.00           C  
ATOM    328  O   ILE    23     -18.596 -13.006   1.278  1.00  0.00           O  
ATOM    329  N   LEU    24     -16.450 -13.583   1.622  1.00  0.00           N  
ATOM    330  H   LEU    24     -15.468 -13.376   1.509  1.00  0.00           H  
ATOM    331  CA  LEU    24     -16.824 -14.851   2.089  1.00  0.00           C  
ATOM    332  HA  LEU    24     -17.523 -15.321   1.398  1.00  0.00           H  
ATOM    333  CB  LEU    24     -15.479 -15.636   2.134  1.00  0.00           C  
ATOM    334  HB2 LEU    24     -14.759 -15.097   2.750  1.00  0.00           H  
ATOM    335  HB3 LEU    24     -15.784 -16.478   2.757  1.00  0.00           H  
ATOM    336  CG  LEU    24     -14.810 -16.205   0.857  1.00  0.00           C  
ATOM    337  HG  LEU    24     -14.400 -15.451   0.185  1.00  0.00           H  
ATOM    338  CD1 LEU    24     -13.697 -17.105   1.277  1.00  0.00           C  
ATOM    339 HD11 LEU    24     -13.036 -16.534   1.930  1.00  0.00           H  
ATOM    340 HD12 LEU    24     -13.057 -17.531   0.505  1.00  0.00           H  
ATOM    341 HD13 LEU    24     -14.135 -17.861   1.928  1.00  0.00           H  
ATOM    342  CD2 LEU    24     -15.897 -17.051   0.142  1.00  0.00           C  
ATOM    343 HD21 LEU    24     -16.744 -16.443  -0.178  1.00  0.00           H  
ATOM    344 HD22 LEU    24     -16.273 -17.872   0.751  1.00  0.00           H  
ATOM    345 HD23 LEU    24     -15.522 -17.542  -0.756  1.00  0.00           H  
ATOM    346  C   LEU    24     -17.647 -14.885   3.368  1.00  0.00           C  
ATOM    347  O   LEU    24     -18.485 -15.736   3.513  1.00  0.00           O  
ATOM    348  N   SER    25     -17.360 -13.977   4.336  1.00  0.00           N  
ATOM    349  H   SER    25     -16.600 -13.318   4.245  1.00  0.00           H  
ATOM    350  CA  SER    25     -18.014 -13.868   5.629  1.00  0.00           C  
ATOM    351  HA  SER    25     -18.134 -14.844   6.100  1.00  0.00           H  
ATOM    352  CB  SER    25     -17.190 -13.077   6.594  1.00  0.00           C  
ATOM    353  HB2 SER    25     -17.810 -12.920   7.476  1.00  0.00           H  
ATOM    354  HB3 SER    25     -16.863 -12.134   6.155  1.00  0.00           H  
ATOM    355  OG  SER    25     -16.066 -13.701   6.949  1.00  0.00           O  
ATOM    356  HG  SER    25     -15.519 -13.574   6.170  1.00  0.00           H  
ATOM    357  C   SER    25     -19.448 -13.255   5.577  1.00  0.00           C  
ATOM    358  O   SER    25     -20.240 -13.329   6.485  1.00  0.00           O  
ATOM    359  N   GLU    26     -19.809 -12.729   4.427  1.00  0.00           N  
ATOM    360  H   GLU    26     -19.037 -12.608   3.788  1.00  0.00           H  
ATOM    361  CA  GLU    26     -21.167 -12.183   4.096  1.00  0.00           C  
ATOM    362  HA  GLU    26     -21.766 -12.017   4.992  1.00  0.00           H  
ATOM    363  CB  GLU    26     -20.942 -10.828   3.464  1.00  0.00           C  
ATOM    364  HB2 GLU    26     -20.287 -11.035   2.618  1.00  0.00           H  
ATOM    365  HB3 GLU    26     -21.876 -10.465   3.035  1.00  0.00           H  
ATOM    366  CG  GLU    26     -20.321  -9.732   4.375  1.00  0.00           C  
ATOM    367  HG2 GLU    26     -20.737  -9.785   5.381  1.00  0.00           H  
ATOM    368  HG3 GLU    26     -19.260  -9.943   4.514  1.00  0.00           H  
ATOM    369  CD  GLU    26     -20.676  -8.282   3.955  1.00  0.00           C  
ATOM    370  OE1 GLU    26     -20.155  -7.294   4.520  1.00  0.00           O  
ATOM    371  OE2 GLU    26     -21.492  -8.085   3.056  1.00  0.00           O  
ATOM    372  C   GLU    26     -21.967 -13.057   3.049  1.00  0.00           C  
ATOM    373  O   GLU    26     -23.221 -13.127   3.071  1.00  0.00           O  
ATOM    374  N   GLU    27     -21.291 -13.642   1.987  1.00  0.00           N  
ATOM    375  H   GLU    27     -20.299 -13.449   2.011  1.00  0.00           H  
ATOM    376  CA  GLU    27     -21.805 -14.414   0.929  1.00  0.00           C  
ATOM    377  HA  GLU    27     -22.853 -14.164   0.760  1.00  0.00           H  
ATOM    378  CB  GLU    27     -21.116 -14.038  -0.455  1.00  0.00           C  
ATOM    379  HB2 GLU    27     -20.067 -14.332  -0.483  1.00  0.00           H  
ATOM    380  HB3 GLU    27     -21.548 -14.703  -1.203  1.00  0.00           H  
ATOM    381  CG  GLU    27     -21.255 -12.526  -0.815  1.00  0.00           C  
ATOM    382  HG2 GLU    27     -20.558 -11.857  -0.310  1.00  0.00           H  
ATOM    383  HG3 GLU    27     -20.920 -12.475  -1.851  1.00  0.00           H  
ATOM    384  CD  GLU    27     -22.699 -11.969  -0.648  1.00  0.00           C  
ATOM    385  OE1 GLU    27     -22.940 -10.760  -0.310  1.00  0.00           O  
ATOM    386  OE2 GLU    27     -23.667 -12.761  -0.931  1.00  0.00           O  
ATOM    387  C   GLU    27     -21.750 -15.930   1.189  1.00  0.00           C  
ATOM    388  O   GLU    27     -22.607 -16.657   0.719  1.00  0.00           O  
ATOM    389  N   ALA    28     -20.764 -16.394   1.969  1.00  0.00           N  
ATOM    390  H   ALA    28     -20.066 -15.687   2.151  1.00  0.00           H  
ATOM    391  CA  ALA    28     -20.558 -17.834   2.300  1.00  0.00           C  
ATOM    392  HA  ALA    28     -21.530 -18.292   2.116  1.00  0.00           H  
ATOM    393  CB  ALA    28     -19.419 -18.419   1.412  1.00  0.00           C  
ATOM    394  HB1 ALA    28     -19.256 -19.471   1.647  1.00  0.00           H  
ATOM    395  HB2 ALA    28     -19.597 -18.265   0.348  1.00  0.00           H  
ATOM    396  HB3 ALA    28     -18.542 -17.862   1.742  1.00  0.00           H  
ATOM    397  C   ALA    28     -20.383 -18.038   3.817  1.00  0.00           C  
ATOM    398  O   ALA    28     -19.548 -18.855   4.193  1.00  0.00           O  
ATOM    399  N   PRO    29     -21.201 -17.461   4.748  1.00  0.00           N  
ATOM    400  CD  PRO    29     -22.301 -16.507   4.636  1.00  0.00           C  
ATOM    401  HD2 PRO    29     -21.837 -15.531   4.777  1.00  0.00           H  
ATOM    402  HD3 PRO    29     -22.763 -16.519   3.649  1.00  0.00           H  
ATOM    403  CG  PRO    29     -23.130 -16.838   5.868  1.00  0.00           C  
ATOM    404  HG2 PRO    29     -23.726 -17.742   5.741  1.00  0.00           H  
ATOM    405  HG3 PRO    29     -23.890 -16.060   5.802  1.00  0.00           H  
ATOM    406  CB  PRO    29     -22.174 -16.894   6.995  1.00  0.00           C  
ATOM    407  HB2 PRO    29     -22.678 -17.316   7.865  1.00  0.00           H  
ATOM    408  HB3 PRO    29     -21.803 -15.883   7.162  1.00  0.00           H  
ATOM    409  CA  PRO    29     -21.080 -17.736   6.228  1.00  0.00           C  
ATOM    410  HA  PRO    29     -20.080 -17.411   6.516  1.00  0.00           H  
ATOM    411  C   PRO    29     -21.196 -19.240   6.476  1.00  0.00           C  
ATOM    412  O   PRO    29     -22.258 -19.793   6.415  1.00  0.00           O  
ATOM    413  N   GLY    30     -20.040 -19.838   6.718  1.00  0.00           N  
ATOM    414  H   GLY    30     -19.280 -19.189   6.865  1.00  0.00           H  
ATOM    415  CA  GLY    30     -19.907 -21.232   7.117  1.00  0.00           C  
ATOM    416  HA2 GLY    30     -19.798 -21.311   8.199  1.00  0.00           H  
ATOM    417  HA3 GLY    30     -20.767 -21.759   6.704  1.00  0.00           H  
ATOM    418  C   GLY    30     -18.702 -21.844   6.415  1.00  0.00           C  
ATOM    419  O   GLY    30     -18.157 -22.758   7.017  1.00  0.00           O  
ATOM    420  N   ALA    31     -18.339 -21.456   5.204  1.00  0.00           N  
ATOM    421  H   ALA    31     -18.983 -20.812   4.768  1.00  0.00           H  
ATOM    422  CA  ALA    31     -17.054 -21.830   4.555  1.00  0.00           C  
ATOM    423  HA  ALA    31     -17.105 -22.908   4.404  1.00  0.00           H  
ATOM    424  CB  ALA    31     -16.989 -21.041   3.269  1.00  0.00           C  
ATOM    425  HB1 ALA    31     -15.972 -20.933   2.892  1.00  0.00           H  
ATOM    426  HB2 ALA    31     -17.562 -21.495   2.460  1.00  0.00           H  
ATOM    427  HB3 ALA    31     -17.338 -20.024   3.449  1.00  0.00           H  
ATOM    428  C   ALA    31     -15.891 -21.482   5.537  1.00  0.00           C  
ATOM    429  O   ALA    31     -15.793 -20.333   6.060  1.00  0.00           O  
ATOM    430  N   THR    32     -14.939 -22.436   5.685  1.00  0.00           N  
ATOM    431  H   THR    32     -15.001 -23.277   5.129  1.00  0.00           H  
ATOM    432  CA  THR    32     -13.850 -22.364   6.667  1.00  0.00           C  
ATOM    433  HA  THR    32     -14.185 -21.783   7.526  1.00  0.00           H  
ATOM    434  CB  THR    32     -13.572 -23.761   7.207  1.00  0.00           C  
ATOM    435  HB  THR    32     -13.355 -24.393   6.347  1.00  0.00           H  
ATOM    436  CG2 THR    32     -12.478 -23.796   8.248  1.00  0.00           C  
ATOM    437 HG21 THR    32     -12.698 -23.097   9.055  1.00  0.00           H  
ATOM    438 HG22 THR    32     -11.527 -23.499   7.806  1.00  0.00           H  
ATOM    439 HG23 THR    32     -12.442 -24.796   8.680  1.00  0.00           H  
ATOM    440  OG1 THR    32     -14.729 -24.287   7.737  1.00  0.00           O  
ATOM    441  HG1 THR    32     -15.316 -24.454   6.996  1.00  0.00           H  
ATOM    442  C   THR    32     -12.588 -21.690   6.137  1.00  0.00           C  
ATOM    443  O   THR    32     -12.047 -22.063   5.141  1.00  0.00           O  
ATOM    444  N   ILE    33     -12.204 -20.645   6.840  1.00  0.00           N  
ATOM    445  H   ILE    33     -12.599 -20.536   7.764  1.00  0.00           H  
ATOM    446  CA  ILE    33     -11.014 -19.846   6.361  1.00  0.00           C  
ATOM    447  HA  ILE    33     -10.676 -20.265   5.413  1.00  0.00           H  
ATOM    448  CB  ILE    33     -11.314 -18.360   6.100  1.00  0.00           C  
ATOM    449  HB  ILE    33     -11.491 -17.928   7.085  1.00  0.00           H  
ATOM    450  CG2 ILE    33     -10.049 -17.684   5.344  1.00  0.00           C  
ATOM    451 HG21 ILE    33      -9.150 -17.846   5.939  1.00  0.00           H  
ATOM    452 HG22 ILE    33      -9.879 -17.953   4.301  1.00  0.00           H  
ATOM    453 HG23 ILE    33     -10.266 -16.616   5.343  1.00  0.00           H  
ATOM    454  CG1 ILE    33     -12.575 -18.039   5.273  1.00  0.00           C  
ATOM    455 HG12 ILE    33     -12.403 -17.194   4.607  1.00  0.00           H  
ATOM    456 HG13 ILE    33     -12.895 -18.854   4.624  1.00  0.00           H  
ATOM    457  CD1 ILE    33     -13.788 -17.621   6.160  1.00  0.00           C  
ATOM    458 HD11 ILE    33     -14.049 -18.489   6.766  1.00  0.00           H  
ATOM    459 HD12 ILE    33     -13.469 -16.734   6.708  1.00  0.00           H  
ATOM    460 HD13 ILE    33     -14.588 -17.386   5.458  1.00  0.00           H  
ATOM    461  C   ILE    33      -9.832 -19.992   7.332  1.00  0.00           C  
ATOM    462  O   ILE    33     -10.063 -19.918   8.535  1.00  0.00           O  
ATOM    463  N   ALA    34      -8.575 -20.151   6.754  1.00  0.00           N  
ATOM    464  H   ALA    34      -8.453 -20.279   5.759  1.00  0.00           H  
ATOM    465  CA  ALA    34      -7.394 -19.819   7.651  1.00  0.00           C  
ATOM    466  HA  ALA    34      -7.716 -19.391   8.600  1.00  0.00           H  
ATOM    467  CB  ALA    34      -6.620 -21.118   7.950  1.00  0.00           C  
ATOM    468  HB1 ALA    34      -5.730 -20.930   8.549  1.00  0.00           H  
ATOM    469  HB2 ALA    34      -7.241 -21.746   8.589  1.00  0.00           H  
ATOM    470  HB3 ALA    34      -6.446 -21.659   7.019  1.00  0.00           H  
ATOM    471  C   ALA    34      -6.549 -18.674   7.057  1.00  0.00           C  
ATOM    472  O   ALA    34      -6.010 -18.896   5.990  1.00  0.00           O  
ATOM    473  N   MET    35      -6.387 -17.550   7.764  1.00  0.00           N  
ATOM    474  H   MET    35      -6.753 -17.469   8.702  1.00  0.00           H  
ATOM    475  CA  MET    35      -5.366 -16.505   7.446  1.00  0.00           C  
ATOM    476  HA  MET    35      -5.056 -16.474   6.402  1.00  0.00           H  
ATOM    477  CB  MET    35      -5.956 -15.137   7.786  1.00  0.00           C  
ATOM    478  HB2 MET    35      -6.839 -14.896   7.194  1.00  0.00           H  
ATOM    479  HB3 MET    35      -6.342 -15.126   8.806  1.00  0.00           H  
ATOM    480  CG  MET    35      -5.016 -13.869   7.580  1.00  0.00           C  
ATOM    481  HG2 MET    35      -4.294 -13.980   6.771  1.00  0.00           H  
ATOM    482  HG3 MET    35      -4.471 -13.765   8.518  1.00  0.00           H  
ATOM    483  SD  MET    35      -5.912 -12.285   7.365  1.00  0.00           S  
ATOM    484  CE  MET    35      -6.690 -12.452   5.715  1.00  0.00           C  
ATOM    485  HE1 MET    35      -5.889 -12.854   5.095  1.00  0.00           H  
ATOM    486  HE2 MET    35      -7.073 -11.441   5.576  1.00  0.00           H  
ATOM    487  HE3 MET    35      -7.441 -13.241   5.758  1.00  0.00           H  
ATOM    488  C   MET    35      -4.112 -16.782   8.244  1.00  0.00           C  
ATOM    489  O   MET    35      -4.231 -17.031   9.465  1.00  0.00           O  
ATOM    490  N   PHE    36      -2.926 -16.901   7.585  1.00  0.00           N  
ATOM    491  H   PHE    36      -2.923 -16.759   6.585  1.00  0.00           H  
ATOM    492  CA  PHE    36      -1.631 -16.831   8.200  1.00  0.00           C  
ATOM    493  HA  PHE    36      -1.719 -16.971   9.278  1.00  0.00           H  
ATOM    494  CB  PHE    36      -0.662 -17.849   7.536  1.00  0.00           C  
ATOM    495  HB2 PHE    36       0.351 -17.765   7.928  1.00  0.00           H  
ATOM    496  HB3 PHE    36      -0.694 -17.763   6.449  1.00  0.00           H  
ATOM    497  CG  PHE    36      -1.291 -19.222   7.705  1.00  0.00           C  
ATOM    498  CD1 PHE    36      -1.316 -19.980   8.967  1.00  0.00           C  
ATOM    499  HD1 PHE    36      -0.824 -19.464   9.778  1.00  0.00           H  
ATOM    500  CE1 PHE    36      -1.864 -21.237   9.068  1.00  0.00           C  
ATOM    501  HE1 PHE    36      -1.829 -21.809   9.984  1.00  0.00           H  
ATOM    502  CZ  PHE    36      -2.503 -21.803   7.989  1.00  0.00           C  
ATOM    503  HZ  PHE    36      -3.034 -22.743   8.018  1.00  0.00           H  
ATOM    504  CE2 PHE    36      -2.498 -21.055   6.772  1.00  0.00           C  
ATOM    505  HE2 PHE    36      -3.076 -21.457   5.954  1.00  0.00           H  
ATOM    506  CD2 PHE    36      -1.854 -19.823   6.638  1.00  0.00           C  
ATOM    507  HD2 PHE    36      -1.908 -19.273   5.710  1.00  0.00           H  
ATOM    508  C   PHE    36      -1.057 -15.409   7.955  1.00  0.00           C  
ATOM    509  O   PHE    36      -1.261 -14.826   6.886  1.00  0.00           O  
ATOM    510  N   GLU    37      -0.399 -14.909   9.011  1.00  0.00           N  
ATOM    511  H   GLU    37      -0.458 -15.355   9.916  1.00  0.00           H  
ATOM    512  CA  GLU    37       0.410 -13.768   8.996  1.00  0.00           C  
ATOM    513  HA  GLU    37       0.682 -13.586   7.956  1.00  0.00           H  
ATOM    514  CB  GLU    37      -0.383 -12.668   9.731  1.00  0.00           C  
ATOM    515  HB2 GLU    37      -0.454 -13.157  10.703  1.00  0.00           H  
ATOM    516  HB3 GLU    37      -1.345 -12.612   9.222  1.00  0.00           H  
ATOM    517  CG  GLU    37       0.382 -11.380   9.945  1.00  0.00           C  
ATOM    518  HG2 GLU    37      -0.446 -10.748  10.267  1.00  0.00           H  
ATOM    519  HG3 GLU    37       1.079 -11.509  10.773  1.00  0.00           H  
ATOM    520  CD  GLU    37       0.932 -10.821   8.613  1.00  0.00           C  
ATOM    521  OE1 GLU    37       0.112 -10.437   7.736  1.00  0.00           O  
ATOM    522  OE2 GLU    37       2.182 -10.699   8.462  1.00  0.00           O  
ATOM    523  C   GLU    37       1.774 -14.042   9.635  1.00  0.00           C  
ATOM    524  O   GLU    37       1.846 -14.610  10.744  1.00  0.00           O  
ATOM    525  N   VAL    38       2.862 -13.574   9.053  1.00  0.00           N  
ATOM    526  H   VAL    38       2.715 -12.893   8.321  1.00  0.00           H  
ATOM    527  CA  VAL    38       4.162 -13.684   9.560  1.00  0.00           C  
ATOM    528  HA  VAL    38       4.189 -14.665  10.034  1.00  0.00           H  
ATOM    529  CB  VAL    38       5.156 -13.767   8.341  1.00  0.00           C  
ATOM    530  HB  VAL    38       4.865 -14.570   7.663  1.00  0.00           H  
ATOM    531  CG1 VAL    38       5.261 -12.463   7.676  1.00  0.00           C  
ATOM    532 HG11 VAL    38       4.271 -12.058   7.469  1.00  0.00           H  
ATOM    533 HG12 VAL    38       5.704 -11.760   8.381  1.00  0.00           H  
ATOM    534 HG13 VAL    38       5.948 -12.555   6.835  1.00  0.00           H  
ATOM    535  CG2 VAL    38       6.486 -14.240   8.838  1.00  0.00           C  
ATOM    536 HG21 VAL    38       6.516 -15.225   9.303  1.00  0.00           H  
ATOM    537 HG22 VAL    38       6.888 -13.511   9.542  1.00  0.00           H  
ATOM    538 HG23 VAL    38       7.134 -14.391   7.975  1.00  0.00           H  
ATOM    539  C   VAL    38       4.534 -12.688  10.662  1.00  0.00           C  
ATOM    540  O   VAL    38       5.277 -12.926  11.572  1.00  0.00           O  
ATOM    541  N   GLY    39       3.890 -11.530  10.626  1.00  0.00           N  
ATOM    542  H   GLY    39       3.219 -11.455   9.875  1.00  0.00           H  
ATOM    543  CA  GLY    39       3.886 -10.456  11.677  1.00  0.00           C  
ATOM    544  HA2 GLY    39       4.956 -10.301  11.817  1.00  0.00           H  
ATOM    545  HA3 GLY    39       3.412  -9.546  11.310  1.00  0.00           H  
ATOM    546  C   GLY    39       3.231 -10.785  13.024  1.00  0.00           C  
ATOM    547  O   GLY    39       2.580 -11.781  13.082  1.00  0.00           O  
ATOM    548  N   PRO    40       3.354  -9.974  14.090  1.00  0.00           N  
ATOM    549  CD  PRO    40       4.408  -8.952  14.183  1.00  0.00           C  
ATOM    550  HD2 PRO    40       4.070  -7.954  13.904  1.00  0.00           H  
ATOM    551  HD3 PRO    40       5.204  -9.252  13.502  1.00  0.00           H  
ATOM    552  CG  PRO    40       4.855  -9.032  15.614  1.00  0.00           C  
ATOM    553  HG2 PRO    40       5.262  -8.124  16.060  1.00  0.00           H  
ATOM    554  HG3 PRO    40       5.606  -9.821  15.643  1.00  0.00           H  
ATOM    555  CB  PRO    40       3.609  -9.412  16.425  1.00  0.00           C  
ATOM    556  HB2 PRO    40       3.144  -8.536  16.877  1.00  0.00           H  
ATOM    557  HB3 PRO    40       3.915 -10.026  17.272  1.00  0.00           H  
ATOM    558  CA  PRO    40       2.689 -10.158  15.381  1.00  0.00           C  
ATOM    559  HA  PRO    40       2.619 -11.225  15.593  1.00  0.00           H  
ATOM    560  C   PRO    40       1.288  -9.571  15.354  1.00  0.00           C  
ATOM    561  O   PRO    40       0.974  -8.729  14.473  1.00  0.00           O  
ATOM    562  N   THR    41       0.414  -9.879  16.246  1.00  0.00           N  
ATOM    563  H   THR    41       0.684 -10.663  16.822  1.00  0.00           H  
ATOM    564  CA  THR    41      -0.859  -9.147  16.477  1.00  0.00           C  
ATOM    565  HA  THR    41      -1.340  -8.876  15.537  1.00  0.00           H  
ATOM    566  CB  THR    41      -1.904  -9.998  17.091  1.00  0.00           C  
ATOM    567  HB  THR    41      -1.692 -10.200  18.141  1.00  0.00           H  
ATOM    568  CG2 THR    41      -3.380  -9.463  17.172  1.00  0.00           C  
ATOM    569 HG21 THR    41      -3.472  -8.515  17.701  1.00  0.00           H  
ATOM    570 HG22 THR    41      -3.918 -10.198  17.771  1.00  0.00           H  
ATOM    571 HG23 THR    41      -3.855  -9.282  16.207  1.00  0.00           H  
ATOM    572  OG1 THR    41      -2.114 -11.257  16.451  1.00  0.00           O  
ATOM    573  HG1 THR    41      -1.568 -11.938  16.851  1.00  0.00           H  
ATOM    574  C   THR    41      -0.775  -7.820  17.263  1.00  0.00           C  
ATOM    575  O   THR    41      -1.139  -7.676  18.378  1.00  0.00           O  
ATOM    576  N   VAL    42      -0.266  -6.852  16.504  1.00  0.00           N  
ATOM    577  H   VAL    42      -0.029  -7.089  15.551  1.00  0.00           H  
ATOM    578  CA  VAL    42       0.090  -5.531  16.970  1.00  0.00           C  
ATOM    579  HA  VAL    42       0.852  -5.540  17.749  1.00  0.00           H  
ATOM    580  CB  VAL    42       0.803  -4.753  15.811  1.00  0.00           C  
ATOM    581  HB  VAL    42       1.140  -3.810  16.242  1.00  0.00           H  
ATOM    582  CG1 VAL    42       2.050  -5.401  15.414  1.00  0.00           C  
ATOM    583 HG11 VAL    42       2.672  -5.660  16.271  1.00  0.00           H  
ATOM    584 HG12 VAL    42       1.641  -6.165  14.752  1.00  0.00           H  
ATOM    585 HG13 VAL    42       2.650  -4.725  14.805  1.00  0.00           H  
ATOM    586  CG2 VAL    42      -0.145  -4.278  14.679  1.00  0.00           C  
ATOM    587 HG21 VAL    42      -0.843  -3.520  15.034  1.00  0.00           H  
ATOM    588 HG22 VAL    42      -0.705  -5.117  14.265  1.00  0.00           H  
ATOM    589 HG23 VAL    42       0.431  -3.836  13.865  1.00  0.00           H  
ATOM    590  C   VAL    42      -1.103  -4.723  17.487  1.00  0.00           C  
ATOM    591  O   VAL    42      -0.806  -3.901  18.382  1.00  0.00           O  
ATOM    592  N   SER    43      -2.350  -5.082  17.085  1.00  0.00           N  
ATOM    593  H   SER    43      -2.484  -5.771  16.358  1.00  0.00           H  
ATOM    594  CA  SER    43      -3.514  -4.297  17.405  1.00  0.00           C  
ATOM    595  HA  SER    43      -3.504  -3.814  18.382  1.00  0.00           H  
ATOM    596  CB  SER    43      -3.687  -3.054  16.413  1.00  0.00           C  
ATOM    597  HB2 SER    43      -4.393  -2.333  16.826  1.00  0.00           H  
ATOM    598  HB3 SER    43      -2.745  -2.512  16.335  1.00  0.00           H  
ATOM    599  OG  SER    43      -3.953  -3.398  15.080  1.00  0.00           O  
ATOM    600  HG  SER    43      -4.116  -2.613  14.553  1.00  0.00           H  
ATOM    601  C   SER    43      -4.850  -5.077  17.514  1.00  0.00           C  
ATOM    602  O   SER    43      -5.055  -6.046  16.792  1.00  0.00           O  
ATOM    603  N   ASN    44      -5.762  -4.572  18.399  1.00  0.00           N  
ATOM    604  H   ASN    44      -5.495  -3.923  19.124  1.00  0.00           H  
ATOM    605  CA  ASN    44      -7.077  -5.202  18.522  1.00  0.00           C  
ATOM    606  HA  ASN    44      -7.343  -5.969  17.795  1.00  0.00           H  
ATOM    607  CB  ASN    44      -7.131  -6.005  19.839  1.00  0.00           C  
ATOM    608  HB2 ASN    44      -6.236  -6.597  20.026  1.00  0.00           H  
ATOM    609  HB3 ASN    44      -7.269  -5.440  20.761  1.00  0.00           H  
ATOM    610  CG  ASN    44      -8.251  -7.035  19.780  1.00  0.00           C  
ATOM    611  OD1 ASN    44      -9.415  -6.783  19.482  1.00  0.00           O  
ATOM    612  ND2 ASN    44      -7.957  -8.272  20.162  1.00  0.00           N  
ATOM    613 HD21 ASN    44      -7.054  -8.479  20.564  1.00  0.00           H  
ATOM    614 HD22 ASN    44      -8.706  -8.937  20.290  1.00  0.00           H  
ATOM    615  C   ASN    44      -8.112  -4.056  18.544  1.00  0.00           C  
ATOM    616  O   ASN    44      -7.907  -3.110  19.289  1.00  0.00           O  
ATOM    617  N   PRO    45      -9.172  -4.041  17.769  1.00  0.00           N  
ATOM    618  CD  PRO    45     -10.130  -2.930  17.795  1.00  0.00           C  
ATOM    619  HD2 PRO    45     -10.372  -2.631  18.815  1.00  0.00           H  
ATOM    620  HD3 PRO    45      -9.707  -2.085  17.251  1.00  0.00           H  
ATOM    621  CG  PRO    45     -11.451  -3.405  17.120  1.00  0.00           C  
ATOM    622  HG2 PRO    45     -11.889  -2.598  16.532  1.00  0.00           H  
ATOM    623  HG3 PRO    45     -12.070  -3.703  17.967  1.00  0.00           H  
ATOM    624  CB  PRO    45     -11.055  -4.595  16.315  1.00  0.00           C  
ATOM    625  HB2 PRO    45     -10.936  -4.461  15.240  1.00  0.00           H  
ATOM    626  HB3 PRO    45     -11.761  -5.384  16.572  1.00  0.00           H  
ATOM    627  CA  PRO    45      -9.746  -5.072  16.942  1.00  0.00           C  
ATOM    628  HA  PRO    45     -10.073  -5.959  17.486  1.00  0.00           H  
ATOM    629  C   PRO    45      -8.730  -5.343  15.850  1.00  0.00           C  
ATOM    630  O   PRO    45      -8.318  -4.387  15.181  1.00  0.00           O  
ATOM    631  N   PRO    46      -8.251  -6.589  15.653  1.00  0.00           N  
ATOM    632  CD  PRO    46      -8.804  -7.832  16.201  1.00  0.00           C  
ATOM    633  HD2 PRO    46      -8.777  -7.802  17.291  1.00  0.00           H  
ATOM    634  HD3 PRO    46      -9.818  -8.000  15.839  1.00  0.00           H  
ATOM    635  CG  PRO    46      -7.964  -9.039  15.803  1.00  0.00           C  
ATOM    636  HG2 PRO    46      -7.277  -9.381  16.578  1.00  0.00           H  
ATOM    637  HG3 PRO    46      -8.474  -9.972  15.562  1.00  0.00           H  
ATOM    638  CB  PRO    46      -7.246  -8.571  14.564  1.00  0.00           C  
ATOM    639  HB2 PRO    46      -7.734  -8.929  13.657  1.00  0.00           H  
ATOM    640  HB3 PRO    46      -6.240  -8.986  14.500  1.00  0.00           H  
ATOM    641  CA  PRO    46      -7.191  -7.024  14.669  1.00  0.00           C  
ATOM    642  HA  PRO    46      -6.201  -6.760  15.042  1.00  0.00           H  
ATOM    643  C   PRO    46      -7.289  -6.385  13.291  1.00  0.00           C  
ATOM    644  O   PRO    46      -8.230  -6.670  12.487  1.00  0.00           O  
ATOM    645  N   GLY    47      -6.307  -5.487  13.097  1.00  0.00           N  
ATOM    646  H   GLY    47      -5.665  -5.214  13.827  1.00  0.00           H  
ATOM    647  CA  GLY    47      -6.176  -4.703  11.873  1.00  0.00           C  
ATOM    648  HA2 GLY    47      -6.865  -5.066  11.110  1.00  0.00           H  
ATOM    649  HA3 GLY    47      -5.132  -4.758  11.565  1.00  0.00           H  
ATOM    650  C   GLY    47      -6.395  -3.219  12.097  1.00  0.00           C  
ATOM    651  O   GLY    47      -6.118  -2.377  11.206  1.00  0.00           O  
ATOM    652  N   ALA    48      -6.877  -2.809  13.289  1.00  0.00           N  
ATOM    653  H   ALA    48      -7.203  -3.486  13.964  1.00  0.00           H  
ATOM    654  CA  ALA    48      -7.041  -1.422  13.512  1.00  0.00           C  
ATOM    655  HA  ALA    48      -7.686  -0.998  12.743  1.00  0.00           H  
ATOM    656  CB  ALA    48      -7.745  -1.177  14.868  1.00  0.00           C  
ATOM    657  HB1 ALA    48      -8.155  -0.168  14.914  1.00  0.00           H  
ATOM    658  HB2 ALA    48      -6.989  -1.293  15.645  1.00  0.00           H  
ATOM    659  HB3 ALA    48      -8.518  -1.944  14.915  1.00  0.00           H  
ATOM    660  C   ALA    48      -5.678  -0.605  13.417  1.00  0.00           C  
ATOM    661  O   ALA    48      -4.621  -1.102  13.719  1.00  0.00           O  
ATOM    662  N   HID    49      -5.741   0.600  12.865  1.00  0.00           N  
ATOM    663  H   HID    49      -6.615   0.995  12.551  1.00  0.00           H  
ATOM    664  CA  HID    49      -4.565   1.436  12.645  1.00  0.00           C  
ATOM    665  HA  HID    49      -3.802   0.741  12.294  1.00  0.00           H  
ATOM    666  CB  HID    49      -4.810   2.572  11.565  1.00  0.00           C  
ATOM    667  HB2 HID    49      -4.636   2.148  10.576  1.00  0.00           H  
ATOM    668  HB3 HID    49      -5.832   2.933  11.454  1.00  0.00           H  
ATOM    669  CG  HID    49      -4.001   3.804  11.679  1.00  0.00           C  
ATOM    670  ND1 HID    49      -2.648   3.900  11.447  1.00  0.00           N  
ATOM    671  HD1 HID    49      -2.018   3.157  11.183  1.00  0.00           H  
ATOM    672  CE1 HID    49      -2.306   5.101  11.795  1.00  0.00           C  
ATOM    673  HE1 HID    49      -1.298   5.470  11.680  1.00  0.00           H  
ATOM    674  NE2 HID    49      -3.339   5.870  12.198  1.00  0.00           N  
ATOM    675  CD2 HID    49      -4.482   5.021  12.081  1.00  0.00           C  
ATOM    676  HD2 HID    49      -5.482   5.309  12.369  1.00  0.00           H  
ATOM    677  C   HID    49      -4.132   2.079  13.961  1.00  0.00           C  
ATOM    678  O   HID    49      -4.834   2.438  14.847  1.00  0.00           O  
ATOM    679  N   VAL    50      -2.803   2.171  14.048  1.00  0.00           N  
ATOM    680  H   VAL    50      -2.307   1.864  13.224  1.00  0.00           H  
ATOM    681  CA  VAL    50      -2.085   2.418  15.355  1.00  0.00           C  
ATOM    682  HA  VAL    50      -2.400   1.593  15.994  1.00  0.00           H  
ATOM    683  CB  VAL    50      -0.522   2.351  15.227  1.00  0.00           C  
ATOM    684  HB  VAL    50      -0.074   2.409  16.219  1.00  0.00           H  
ATOM    685  CG1 VAL    50       0.153   1.097  14.596  1.00  0.00           C  
ATOM    686 HG11 VAL    50      -0.427   0.236  14.928  1.00  0.00           H  
ATOM    687 HG12 VAL    50       1.223   1.058  14.803  1.00  0.00           H  
ATOM    688 HG13 VAL    50       0.001   1.159  13.519  1.00  0.00           H  
ATOM    689  CG2 VAL    50       0.033   3.493  14.405  1.00  0.00           C  
ATOM    690 HG21 VAL    50      -0.286   4.486  14.722  1.00  0.00           H  
ATOM    691 HG22 VAL    50      -0.205   3.273  13.364  1.00  0.00           H  
ATOM    692 HG23 VAL    50       1.120   3.519  14.486  1.00  0.00           H  
ATOM    693  C   VAL    50      -2.467   3.702  16.087  1.00  0.00           C  
ATOM    694  O   VAL    50      -2.354   3.699  17.303  1.00  0.00           O  
ATOM    695  N   LYS    51      -2.881   4.824  15.538  1.00  0.00           N  
ATOM    696  H   LYS    51      -2.963   4.903  14.534  1.00  0.00           H  
ATOM    697  CA  LYS    51      -3.421   6.003  16.364  1.00  0.00           C  
ATOM    698  HA  LYS    51      -2.709   6.138  17.178  1.00  0.00           H  
ATOM    699  CB  LYS    51      -3.490   7.256  15.516  1.00  0.00           C  
ATOM    700  HB2 LYS    51      -2.492   7.508  15.156  1.00  0.00           H  
ATOM    701  HB3 LYS    51      -4.043   7.083  14.593  1.00  0.00           H  
ATOM    702  CG  LYS    51      -3.981   8.552  16.241  1.00  0.00           C  
ATOM    703  HG2 LYS    51      -3.318   8.786  17.074  1.00  0.00           H  
ATOM    704  HG3 LYS    51      -5.020   8.634  16.560  1.00  0.00           H  
ATOM    705  CD  LYS    51      -3.866   9.834  15.333  1.00  0.00           C  
ATOM    706  HD2 LYS    51      -4.279   9.578  14.358  1.00  0.00           H  
ATOM    707  HD3 LYS    51      -2.798   9.989  15.179  1.00  0.00           H  
ATOM    708  CE  LYS    51      -4.668  11.052  15.902  1.00  0.00           C  
ATOM    709  HE2 LYS    51      -4.861  11.706  15.051  1.00  0.00           H  
ATOM    710  HE3 LYS    51      -5.608  10.742  16.359  1.00  0.00           H  
ATOM    711  NZ  LYS    51      -3.887  11.910  16.841  1.00  0.00           N  
ATOM    712  HZ1 LYS    51      -3.553  11.478  17.691  1.00  0.00           H  
ATOM    713  HZ2 LYS    51      -3.017  12.153  16.390  1.00  0.00           H  
ATOM    714  HZ3 LYS    51      -4.266  12.795  17.147  1.00  0.00           H  
ATOM    715  C   LYS    51      -4.748   5.699  17.055  1.00  0.00           C  
ATOM    716  O   LYS    51      -5.048   6.410  17.954  1.00  0.00           O  
ATOM    717  N   ASN    52      -5.361   4.524  16.878  1.00  0.00           N  
ATOM    718  H   ASN    52      -4.960   3.846  16.246  1.00  0.00           H  
ATOM    719  CA  ASN    52      -6.572   4.167  17.686  1.00  0.00           C  
ATOM    720  HA  ASN    52      -7.293   4.983  17.741  1.00  0.00           H  
ATOM    721  CB  ASN    52      -7.263   3.014  17.060  1.00  0.00           C  
ATOM    722  HB2 ASN    52      -6.629   2.177  16.767  1.00  0.00           H  
ATOM    723  HB3 ASN    52      -7.897   2.486  17.772  1.00  0.00           H  
ATOM    724  CG  ASN    52      -8.191   3.476  15.920  1.00  0.00           C  
ATOM    725  OD1 ASN    52      -9.428   3.687  16.127  1.00  0.00           O  
ATOM    726  ND2 ASN    52      -7.730   3.468  14.704  1.00  0.00           N  
ATOM    727 HD21 ASN    52      -6.819   3.068  14.532  1.00  0.00           H  
ATOM    728 HD22 ASN    52      -8.371   3.560  13.929  1.00  0.00           H  
ATOM    729  C   ASN    52      -6.100   3.873  19.160  1.00  0.00           C  
ATOM    730  O   ASN    52      -6.872   3.882  20.064  1.00  0.00           O  
ATOM    731  N   ILE    53      -4.832   3.656  19.368  1.00  0.00           N  
ATOM    732  H   ILE    53      -4.209   3.533  18.582  1.00  0.00           H  
ATOM    733  CA  ILE    53      -4.165   3.650  20.678  1.00  0.00           C  
ATOM    734  HA  ILE    53      -4.867   3.238  21.403  1.00  0.00           H  
ATOM    735  CB  ILE    53      -2.901   2.699  20.703  1.00  0.00           C  
ATOM    736  HB  ILE    53      -2.091   3.292  20.279  1.00  0.00           H  
ATOM    737  CG2 ILE    53      -2.318   2.485  22.105  1.00  0.00           C  
ATOM    738 HG21 ILE    53      -1.375   1.948  22.006  1.00  0.00           H  
ATOM    739 HG22 ILE    53      -2.179   3.425  22.640  1.00  0.00           H  
ATOM    740 HG23 ILE    53      -2.945   1.808  22.685  1.00  0.00           H  
ATOM    741  CG1 ILE    53      -3.072   1.261  19.971  1.00  0.00           C  
ATOM    742 HG12 ILE    53      -3.350   0.548  20.747  1.00  0.00           H  
ATOM    743 HG13 ILE    53      -3.766   1.323  19.132  1.00  0.00           H  
ATOM    744  CD1 ILE    53      -1.895   0.842  19.152  1.00  0.00           C  
ATOM    745 HD11 ILE    53      -2.119  -0.075  18.607  1.00  0.00           H  
ATOM    746 HD12 ILE    53      -1.128   0.702  19.913  1.00  0.00           H  
ATOM    747 HD13 ILE    53      -1.514   1.640  18.513  1.00  0.00           H  
ATOM    748  C   ILE    53      -3.806   5.097  21.145  1.00  0.00           C  
ATOM    749  O   ILE    53      -2.906   5.767  20.673  1.00  0.00           O  
ATOM    750  N   GLU    54      -4.433   5.547  22.284  1.00  0.00           N  
ATOM    751  H   GLU    54      -4.993   4.957  22.883  1.00  0.00           H  
ATOM    752  CA  GLU    54      -4.140   6.856  22.746  1.00  0.00           C  
ATOM    753  HA  GLU    54      -3.926   7.484  21.881  1.00  0.00           H  
ATOM    754  CB  GLU    54      -5.373   7.602  23.304  1.00  0.00           C  
ATOM    755  HB2 GLU    54      -6.117   7.492  22.515  1.00  0.00           H  
ATOM    756  HB3 GLU    54      -5.664   7.046  24.196  1.00  0.00           H  
ATOM    757  CG  GLU    54      -5.280   9.037  23.664  1.00  0.00           C  
ATOM    758  HG2 GLU    54      -6.293   9.437  23.703  1.00  0.00           H  
ATOM    759  HG3 GLU    54      -4.746   9.177  24.604  1.00  0.00           H  
ATOM    760  CD  GLU    54      -4.556   9.948  22.621  1.00  0.00           C  
ATOM    761  OE1 GLU    54      -3.742  10.807  22.974  1.00  0.00           O  
ATOM    762  OE2 GLU    54      -4.870   9.848  21.417  1.00  0.00           O  
ATOM    763  C   GLU    54      -2.984   6.820  23.707  1.00  0.00           C  
ATOM    764  O   GLU    54      -2.399   7.874  23.963  1.00  0.00           O  
ATOM    765  N   ASP    55      -2.685   5.695  24.301  1.00  0.00           N  
ATOM    766  H   ASP    55      -3.177   4.825  24.155  1.00  0.00           H  
ATOM    767  CA  ASP    55      -1.424   5.477  25.050  1.00  0.00           C  
ATOM    768  HA  ASP    55      -1.418   6.336  25.722  1.00  0.00           H  
ATOM    769  CB  ASP    55      -1.561   4.242  25.982  1.00  0.00           C  
ATOM    770  HB2 ASP    55      -2.042   3.455  25.401  1.00  0.00           H  
ATOM    771  HB3 ASP    55      -2.183   4.447  26.853  1.00  0.00           H  
ATOM    772  CG  ASP    55      -0.226   3.862  26.622  1.00  0.00           C  
ATOM    773  OD1 ASP    55       0.621   4.764  26.736  1.00  0.00           O  
ATOM    774  OD2 ASP    55      -0.138   2.745  27.167  1.00  0.00           O  
ATOM    775  C   ASP    55      -0.210   5.418  24.137  1.00  0.00           C  
ATOM    776  O   ASP    55       0.034   4.440  23.475  1.00  0.00           O  
ATOM    777  N   PRO    56       0.686   6.443  24.104  1.00  0.00           N  
ATOM    778  CD  PRO    56       0.618   7.702  24.867  1.00  0.00           C  
ATOM    779  HD2 PRO    56      -0.364   8.106  24.624  1.00  0.00           H  
ATOM    780  HD3 PRO    56       0.716   7.357  25.897  1.00  0.00           H  
ATOM    781  CG  PRO    56       1.810   8.611  24.387  1.00  0.00           C  
ATOM    782  HG2 PRO    56       2.580   8.700  25.154  1.00  0.00           H  
ATOM    783  HG3 PRO    56       1.393   9.550  24.024  1.00  0.00           H  
ATOM    784  CB  PRO    56       2.477   7.871  23.218  1.00  0.00           C  
ATOM    785  HB2 PRO    56       3.566   7.864  23.251  1.00  0.00           H  
ATOM    786  HB3 PRO    56       2.137   8.397  22.326  1.00  0.00           H  
ATOM    787  CA  PRO    56       1.879   6.427  23.262  1.00  0.00           C  
ATOM    788  HA  PRO    56       1.606   6.174  22.237  1.00  0.00           H  
ATOM    789  C   PRO    56       3.006   5.423  23.594  1.00  0.00           C  
ATOM    790  O   PRO    56       3.621   4.971  22.622  1.00  0.00           O  
ATOM    791  N   ASP    57       3.178   4.966  24.829  1.00  0.00           N  
ATOM    792  H   ASP    57       2.543   5.185  25.582  1.00  0.00           H  
ATOM    793  CA  ASP    57       4.075   3.806  25.060  1.00  0.00           C  
ATOM    794  HA  ASP    57       5.104   3.985  24.746  1.00  0.00           H  
ATOM    795  CB  ASP    57       4.152   3.674  26.567  1.00  0.00           C  
ATOM    796  HB2 ASP    57       4.415   2.631  26.741  1.00  0.00           H  
ATOM    797  HB3 ASP    57       3.132   3.742  26.946  1.00  0.00           H  
ATOM    798  CG  ASP    57       5.015   4.669  27.310  1.00  0.00           C  
ATOM    799  OD1 ASP    57       5.613   5.467  26.605  1.00  0.00           O  
ATOM    800  OD2 ASP    57       5.005   4.628  28.560  1.00  0.00           O  
ATOM    801  C   ASP    57       3.510   2.538  24.336  1.00  0.00           C  
ATOM    802  O   ASP    57       4.219   1.751  23.766  1.00  0.00           O  
ATOM    803  N   SER    58       2.230   2.240  24.493  1.00  0.00           N  
ATOM    804  H   SER    58       1.660   2.896  25.008  1.00  0.00           H  
ATOM    805  CA  SER    58       1.557   1.068  23.873  1.00  0.00           C  
ATOM    806  HA  SER    58       2.237   0.268  24.166  1.00  0.00           H  
ATOM    807  CB  SER    58       0.154   1.022  24.308  1.00  0.00           C  
ATOM    808  HB2 SER    58      -0.341   1.958  24.046  1.00  0.00           H  
ATOM    809  HB3 SER    58      -0.254   0.144  23.808  1.00  0.00           H  
ATOM    810  OG  SER    58       0.169   0.715  25.639  1.00  0.00           O  
ATOM    811  HG  SER    58       0.222   1.491  26.202  1.00  0.00           H  
ATOM    812  C   SER    58       1.594   1.226  22.371  1.00  0.00           C  
ATOM    813  O   SER    58       1.780   0.239  21.663  1.00  0.00           O  
ATOM    814  N   ARG    59       1.514   2.498  21.804  1.00  0.00           N  
ATOM    815  H   ARG    59       1.376   3.256  22.458  1.00  0.00           H  
ATOM    816  CA  ARG    59       1.685   2.770  20.363  1.00  0.00           C  
ATOM    817  HA  ARG    59       1.146   1.988  19.828  1.00  0.00           H  
ATOM    818  CB  ARG    59       1.328   4.194  19.931  1.00  0.00           C  
ATOM    819  HB2 ARG    59       0.496   4.481  20.575  1.00  0.00           H  
ATOM    820  HB3 ARG    59       2.156   4.875  20.126  1.00  0.00           H  
ATOM    821  CG  ARG    59       0.801   4.207  18.482  1.00  0.00           C  
ATOM    822  HG2 ARG    59      -0.032   3.503  18.487  1.00  0.00           H  
ATOM    823  HG3 ARG    59       1.615   3.991  17.790  1.00  0.00           H  
ATOM    824  CD  ARG    59       0.407   5.593  17.980  1.00  0.00           C  
ATOM    825  HD2 ARG    59       1.341   6.100  17.740  1.00  0.00           H  
ATOM    826  HD3 ARG    59      -0.144   5.532  17.042  1.00  0.00           H  
ATOM    827  NE  ARG    59      -0.422   6.395  19.014  1.00  0.00           N  
ATOM    828  HE  ARG    59      -1.221   5.877  19.350  1.00  0.00           H  
ATOM    829  CZ  ARG    59      -0.242   7.569  19.541  1.00  0.00           C  
ATOM    830  NH1 ARG    59       0.806   8.241  19.213  1.00  0.00           N  
ATOM    831 HH11 ARG    59       1.623   7.846  18.769  1.00  0.00           H  
ATOM    832 HH12 ARG    59       0.915   9.154  19.630  1.00  0.00           H  
ATOM    833  NH2 ARG    59      -1.060   8.138  20.441  1.00  0.00           N  
ATOM    834 HH21 ARG    59      -1.695   7.464  20.844  1.00  0.00           H  
ATOM    835 HH22 ARG    59      -0.760   9.037  20.789  1.00  0.00           H  
ATOM    836  C   ARG    59       3.165   2.433  20.012  1.00  0.00           C  
ATOM    837  O   ARG    59       3.370   1.735  19.071  1.00  0.00           O  
ATOM    838  N   SER    60       4.147   2.871  20.845  1.00  0.00           N  
ATOM    839  H   SER    60       3.922   3.348  21.707  1.00  0.00           H  
ATOM    840  CA  SER    60       5.545   2.625  20.595  1.00  0.00           C  
ATOM    841  HA  SER    60       5.731   3.031  19.601  1.00  0.00           H  
ATOM    842  CB  SER    60       6.576   3.292  21.550  1.00  0.00           C  
ATOM    843  HB2 SER    60       6.493   4.373  21.432  1.00  0.00           H  
ATOM    844  HB3 SER    60       6.331   2.940  22.552  1.00  0.00           H  
ATOM    845  OG  SER    60       7.986   2.920  21.300  1.00  0.00           O  
ATOM    846  HG  SER    60       8.340   3.662  20.804  1.00  0.00           H  
ATOM    847  C   SER    60       5.912   1.116  20.647  1.00  0.00           C  
ATOM    848  O   SER    60       6.767   0.670  19.913  1.00  0.00           O  
ATOM    849  N   LEU    61       5.267   0.321  21.440  1.00  0.00           N  
ATOM    850  H   LEU    61       4.549   0.675  22.054  1.00  0.00           H  
ATOM    851  CA  LEU    61       5.519  -1.114  21.653  1.00  0.00           C  
ATOM    852  HA  LEU    61       6.555  -1.451  21.599  1.00  0.00           H  
ATOM    853  CB  LEU    61       4.876  -1.518  23.044  1.00  0.00           C  
ATOM    854  HB2 LEU    61       3.928  -0.998  23.178  1.00  0.00           H  
ATOM    855  HB3 LEU    61       4.730  -2.597  22.985  1.00  0.00           H  
ATOM    856  CG  LEU    61       5.779  -1.189  24.229  1.00  0.00           C  
ATOM    857  HG  LEU    61       6.069  -0.139  24.209  1.00  0.00           H  
ATOM    858  CD1 LEU    61       5.193  -1.752  25.558  1.00  0.00           C  
ATOM    859 HD11 LEU    61       4.226  -1.287  25.746  1.00  0.00           H  
ATOM    860 HD12 LEU    61       5.903  -1.505  26.347  1.00  0.00           H  
ATOM    861 HD13 LEU    61       5.103  -2.836  25.491  1.00  0.00           H  
ATOM    862  CD2 LEU    61       7.195  -1.904  24.161  1.00  0.00           C  
ATOM    863 HD21 LEU    61       7.784  -1.591  23.298  1.00  0.00           H  
ATOM    864 HD22 LEU    61       7.763  -1.719  25.073  1.00  0.00           H  
ATOM    865 HD23 LEU    61       6.911  -2.953  24.240  1.00  0.00           H  
ATOM    866  C   LEU    61       4.835  -1.923  20.572  1.00  0.00           C  
ATOM    867  O   LEU    61       5.425  -2.931  20.109  1.00  0.00           O  
ATOM    868  N   ALA    62       3.676  -1.449  20.014  1.00  0.00           N  
ATOM    869  H   ALA    62       3.229  -0.606  20.344  1.00  0.00           H  
ATOM    870  CA  ALA    62       3.113  -1.875  18.688  1.00  0.00           C  
ATOM    871  HA  ALA    62       3.022  -2.960  18.739  1.00  0.00           H  
ATOM    872  CB  ALA    62       1.680  -1.372  18.630  1.00  0.00           C  
ATOM    873  HB1 ALA    62       1.256  -1.694  17.679  1.00  0.00           H  
ATOM    874  HB2 ALA    62       1.073  -1.855  19.397  1.00  0.00           H  
ATOM    875  HB3 ALA    62       1.497  -0.302  18.731  1.00  0.00           H  
ATOM    876  C   ALA    62       3.898  -1.434  17.381  1.00  0.00           C  
ATOM    877  O   ALA    62       4.181  -2.206  16.525  1.00  0.00           O  
ATOM    878  N   GLN    63       4.315  -0.175  17.312  1.00  0.00           N  
ATOM    879  H   GLN    63       4.164   0.413  18.119  1.00  0.00           H  
ATOM    880  CA  GLN    63       5.234   0.324  16.323  1.00  0.00           C  
ATOM    881  HA  GLN    63       4.865   0.131  15.315  1.00  0.00           H  
ATOM    882  CB  GLN    63       5.473   1.886  16.440  1.00  0.00           C  
ATOM    883  HB2 GLN    63       6.259   2.197  15.751  1.00  0.00           H  
ATOM    884  HB3 GLN    63       5.920   2.159  17.395  1.00  0.00           H  
ATOM    885  CG  GLN    63       4.184   2.600  16.224  1.00  0.00           C  
ATOM    886  HG2 GLN    63       3.301   2.025  16.503  1.00  0.00           H  
ATOM    887  HG3 GLN    63       4.242   3.499  16.838  1.00  0.00           H  
ATOM    888  CD  GLN    63       3.943   3.050  14.817  1.00  0.00           C  
ATOM    889  OE1 GLN    63       3.695   2.244  13.901  1.00  0.00           O  
ATOM    890  NE2 GLN    63       4.108   4.321  14.520  1.00  0.00           N  
ATOM    891 HE21 GLN    63       4.323   4.953  15.278  1.00  0.00           H  
ATOM    892 HE22 GLN    63       4.126   4.622  13.556  1.00  0.00           H  
ATOM    893  C   GLN    63       6.651  -0.314  16.285  1.00  0.00           C  
ATOM    894  O   GLN    63       7.402  -0.194  15.228  1.00  0.00           O  
ATOM    895  N   ARG    64       7.115  -1.041  17.330  1.00  0.00           N  
ATOM    896  H   ARG    64       6.543  -1.081  18.162  1.00  0.00           H  
ATOM    897  CA  ARG    64       8.388  -1.710  17.386  1.00  0.00           C  
ATOM    898  HA  ARG    64       9.131  -1.340  16.680  1.00  0.00           H  
ATOM    899  CB  ARG    64       8.990  -1.380  18.763  1.00  0.00           C  
ATOM    900  HB2 ARG    64       8.882  -0.329  19.031  1.00  0.00           H  
ATOM    901  HB3 ARG    64       8.349  -1.800  19.538  1.00  0.00           H  
ATOM    902  CG  ARG    64      10.424  -1.771  18.981  1.00  0.00           C  
ATOM    903  HG2 ARG    64      10.592  -1.515  20.027  1.00  0.00           H  
ATOM    904  HG3 ARG    64      10.671  -2.825  18.854  1.00  0.00           H  
ATOM    905  CD  ARG    64      11.434  -0.895  18.122  1.00  0.00           C  
ATOM    906  HD2 ARG    64      11.371   0.155  18.407  1.00  0.00           H  
ATOM    907  HD3 ARG    64      11.216  -1.007  17.060  1.00  0.00           H  
ATOM    908  NE  ARG    64      12.779  -1.396  18.387  1.00  0.00           N  
ATOM    909  HE  ARG    64      13.409  -1.003  19.071  1.00  0.00           H  
ATOM    910  CZ  ARG    64      13.448  -2.247  17.721  1.00  0.00           C  
ATOM    911  NH1 ARG    64      14.659  -2.515  18.129  1.00  0.00           N  
ATOM    912 HH11 ARG    64      15.140  -1.812  18.672  1.00  0.00           H  
ATOM    913 HH12 ARG    64      15.230  -3.157  17.598  1.00  0.00           H  
ATOM    914  NH2 ARG    64      13.070  -2.711  16.602  1.00  0.00           N  
ATOM    915 HH21 ARG    64      12.310  -2.182  16.198  1.00  0.00           H  
ATOM    916 HH22 ARG    64      13.551  -3.419  16.065  1.00  0.00           H  
ATOM    917  C   ARG    64       8.242  -3.189  17.030  1.00  0.00           C  
ATOM    918  O   ARG    64       9.201  -3.900  16.711  1.00  0.00           O  
ATOM    919  N   ALA    65       7.015  -3.781  17.170  1.00  0.00           N  
ATOM    920  H   ALA    65       6.294  -3.212  17.590  1.00  0.00           H  
ATOM    921  CA  ALA    65       6.616  -5.091  16.878  1.00  0.00           C  
ATOM    922  HA  ALA    65       7.400  -5.562  17.472  1.00  0.00           H  
ATOM    923  CB  ALA    65       5.325  -5.444  17.609  1.00  0.00           C  
ATOM    924  HB1 ALA    65       5.534  -5.804  18.617  1.00  0.00           H  
ATOM    925  HB2 ALA    65       4.760  -6.277  17.190  1.00  0.00           H  
ATOM    926  HB3 ALA    65       4.654  -4.588  17.536  1.00  0.00           H  
ATOM    927  C   ALA    65       6.507  -5.353  15.325  1.00  0.00           C  
ATOM    928  O   ALA    65       6.701  -6.486  14.920  1.00  0.00           O  
ATOM    929  N   SER    66       6.197  -4.328  14.523  1.00  0.00           N  
ATOM    930  H   SER    66       6.222  -3.353  14.785  1.00  0.00           H  
ATOM    931  CA  SER    66       5.962  -4.575  13.075  1.00  0.00           C  
ATOM    932  HA  SER    66       5.693  -5.594  12.797  1.00  0.00           H  
ATOM    933  CB  SER    66       4.826  -3.685  12.634  1.00  0.00           C  
ATOM    934  HB2 SER    66       3.918  -4.003  13.147  1.00  0.00           H  
ATOM    935  HB3 SER    66       4.778  -3.827  11.555  1.00  0.00           H  
ATOM    936  OG  SER    66       5.089  -2.350  12.889  1.00  0.00           O  
ATOM    937  HG  SER    66       4.241  -1.990  12.618  1.00  0.00           H  
ATOM    938  C   SER    66       7.145  -4.352  12.159  1.00  0.00           C  
ATOM    939  O   SER    66       7.056  -4.444  10.932  1.00  0.00           O  
ATOM    940  N   GLU    67       8.302  -4.045  12.738  1.00  0.00           N  
ATOM    941  H   GLU    67       8.357  -3.980  13.744  1.00  0.00           H  
ATOM    942  CA  GLU    67       9.605  -3.870  11.971  1.00  0.00           C  
ATOM    943  HA  GLU    67       9.401  -3.196  11.140  1.00  0.00           H  
ATOM    944  CB  GLU    67      10.645  -3.116  12.867  1.00  0.00           C  
ATOM    945  HB2 GLU    67      11.590  -2.918  12.361  1.00  0.00           H  
ATOM    946  HB3 GLU    67      10.869  -3.670  13.779  1.00  0.00           H  
ATOM    947  CG  GLU    67      10.030  -1.794  13.225  1.00  0.00           C  
ATOM    948  HG2 GLU    67       9.533  -1.325  12.376  1.00  0.00           H  
ATOM    949  HG3 GLU    67       9.225  -1.930  13.947  1.00  0.00           H  
ATOM    950  CD  GLU    67      11.022  -0.760  13.841  1.00  0.00           C  
ATOM    951  OE1 GLU    67      11.192   0.366  13.406  1.00  0.00           O  
ATOM    952  OE2 GLU    67      11.754  -1.140  14.786  1.00  0.00           O  
ATOM    953  C   GLU    67      10.218  -5.131  11.287  1.00  0.00           C  
ATOM    954  O   GLU    67      11.396  -5.338  11.086  1.00  0.00           O  
ATOM    955  N   GLY    68       9.268  -5.995  10.936  1.00  0.00           N  
ATOM    956  H   GLY    68       8.314  -5.686  11.058  1.00  0.00           H  
ATOM    957  CA  GLY    68       9.574  -7.265  10.195  1.00  0.00           C  
ATOM    958  HA2 GLY    68       8.646  -7.833  10.253  1.00  0.00           H  
ATOM    959  HA3 GLY    68       9.710  -7.020   9.142  1.00  0.00           H  
ATOM    960  C   GLY    68      10.684  -8.127  10.861  1.00  0.00           C  
ATOM    961  O   GLY    68      10.589  -8.410  12.058  1.00  0.00           O  
ATOM    962  N   PRO    69      11.753  -8.443  10.094  1.00  0.00           N  
ATOM    963  CD  PRO    69      11.979  -8.002   8.693  1.00  0.00           C  
ATOM    964  HD2 PRO    69      11.241  -8.406   8.000  1.00  0.00           H  
ATOM    965  HD3 PRO    69      12.002  -6.914   8.743  1.00  0.00           H  
ATOM    966  CG  PRO    69      13.364  -8.482   8.353  1.00  0.00           C  
ATOM    967  HG2 PRO    69      14.030  -7.629   8.485  1.00  0.00           H  
ATOM    968  HG3 PRO    69      13.407  -8.954   7.372  1.00  0.00           H  
ATOM    969  CB  PRO    69      13.709  -9.581   9.399  1.00  0.00           C  
ATOM    970  HB2 PRO    69      13.437 -10.542   8.963  1.00  0.00           H  
ATOM    971  HB3 PRO    69      14.786  -9.639   9.556  1.00  0.00           H  
ATOM    972  CA  PRO    69      12.876  -9.249  10.610  1.00  0.00           C  
ATOM    973  HA  PRO    69      12.502 -10.128  11.135  1.00  0.00           H  
ATOM    974  C   PRO    69      13.751  -8.454  11.671  1.00  0.00           C  
ATOM    975  O   PRO    69      14.524  -9.054  12.418  1.00  0.00           O  
ATOM    976  N   GLY    70      13.591  -7.152  11.730  1.00  0.00           N  
ATOM    977  H   GLY    70      12.835  -6.733  11.206  1.00  0.00           H  
ATOM    978  CA  GLY    70      14.118  -6.194  12.698  1.00  0.00           C  
ATOM    979  HA2 GLY    70      15.100  -6.523  13.040  1.00  0.00           H  
ATOM    980  HA3 GLY    70      14.292  -5.224  12.231  1.00  0.00           H  
ATOM    981  C   GLY    70      13.292  -5.860  13.887  1.00  0.00           C  
ATOM    982  O   GLY    70      13.705  -4.905  14.556  1.00  0.00           O  
ATOM    983  N   ALA    71      12.175  -6.575  14.146  1.00  0.00           N  
ATOM    984  H   ALA    71      11.871  -7.288  13.499  1.00  0.00           H  
ATOM    985  CA  ALA    71      11.316  -6.282  15.304  1.00  0.00           C  
ATOM    986  HA  ALA    71      10.988  -5.244  15.364  1.00  0.00           H  
ATOM    987  CB  ALA    71      10.097  -7.157  15.073  1.00  0.00           C  
ATOM    988  HB1 ALA    71       9.550  -6.929  14.157  1.00  0.00           H  
ATOM    989  HB2 ALA    71       9.322  -7.148  15.840  1.00  0.00           H  
ATOM    990  HB3 ALA    71      10.353  -8.200  14.884  1.00  0.00           H  
ATOM    991  C   ALA    71      11.877  -6.533  16.713  1.00  0.00           C  
ATOM    992  O   ALA    71      12.777  -7.353  16.937  1.00  0.00           O  
ATOM    993  N   GLY    72      11.302  -5.933  17.703  1.00  0.00           N  
ATOM    994  H   GLY    72      10.540  -5.298  17.511  1.00  0.00           H  
ATOM    995  CA  GLY    72      11.832  -5.957  19.109  1.00  0.00           C  
ATOM    996  HA2 GLY    72      12.762  -5.390  19.063  1.00  0.00           H  
ATOM    997  HA3 GLY    72      11.102  -5.466  19.752  1.00  0.00           H  
ATOM    998  C   GLY    72      11.975  -7.360  19.664  1.00  0.00           C  
ATOM    999  O   GLY    72      13.005  -7.816  20.177  1.00  0.00           O  
ATOM   1000  N   ALA    73      10.889  -8.148  19.518  1.00  0.00           N  
ATOM   1001  H   ALA    73      10.067  -7.719  19.117  1.00  0.00           H  
ATOM   1002  CA  ALA    73      10.801  -9.601  19.814  1.00  0.00           C  
ATOM   1003  HA  ALA    73      11.168  -9.919  20.790  1.00  0.00           H  
ATOM   1004  CB  ALA    73       9.269 -10.041  20.005  1.00  0.00           C  
ATOM   1005  HB1 ALA    73       9.196 -11.018  20.482  1.00  0.00           H  
ATOM   1006  HB2 ALA    73       8.887  -9.419  20.815  1.00  0.00           H  
ATOM   1007  HB3 ALA    73       8.640  -9.848  19.136  1.00  0.00           H  
ATOM   1008  C   ALA    73      11.370 -10.605  18.762  1.00  0.00           C  
ATOM   1009  O   ALA    73      11.327 -11.860  19.008  1.00  0.00           O  
ATOM   1010  N   ALA    74      11.678 -10.118  17.563  1.00  0.00           N  
ATOM   1011  H   ALA    74      11.529  -9.134  17.394  1.00  0.00           H  
ATOM   1012  CA  ALA    74      11.967 -10.964  16.430  1.00  0.00           C  
ATOM   1013  HA  ALA    74      12.406 -11.884  16.815  1.00  0.00           H  
ATOM   1014  CB  ALA    74      10.673 -11.198  15.611  1.00  0.00           C  
ATOM   1015  HB1 ALA    74       9.854 -11.638  16.180  1.00  0.00           H  
ATOM   1016  HB2 ALA    74      10.211 -10.337  15.129  1.00  0.00           H  
ATOM   1017  HB3 ALA    74      10.914 -11.961  14.870  1.00  0.00           H  
ATOM   1018  C   ALA    74      13.040 -10.330  15.528  1.00  0.00           C  
ATOM   1019  O   ALA    74      12.936 -10.328  14.278  1.00  0.00           O  
ATOM   1020  N   THR    75      14.081  -9.728  16.175  1.00  0.00           N  
ATOM   1021  H   THR    75      14.053  -9.824  17.180  1.00  0.00           H  
ATOM   1022  CA  THR    75      15.371  -9.421  15.570  1.00  0.00           C  
ATOM   1023  HA  THR    75      15.195  -8.893  14.632  1.00  0.00           H  
ATOM   1024  CB  THR    75      16.171  -8.463  16.453  1.00  0.00           C  
ATOM   1025  HB  THR    75      16.306  -8.853  17.462  1.00  0.00           H  
ATOM   1026  CG2 THR    75      17.486  -8.090  15.756  1.00  0.00           C  
ATOM   1027 HG21 THR    75      17.349  -7.689  14.751  1.00  0.00           H  
ATOM   1028 HG22 THR    75      18.055  -7.356  16.326  1.00  0.00           H  
ATOM   1029 HG23 THR    75      18.144  -8.917  15.490  1.00  0.00           H  
ATOM   1030  OG1 THR    75      15.439  -7.256  16.589  1.00  0.00           O  
ATOM   1031  HG1 THR    75      14.577  -7.428  16.975  1.00  0.00           H  
ATOM   1032  C   THR    75      16.025 -10.763  15.213  1.00  0.00           C  
ATOM   1033  O   THR    75      16.251 -11.578  16.163  1.00  0.00           O  
ATOM   1034  N   VAL    76      16.511 -10.780  13.929  1.00  0.00           N  
ATOM   1035  H   VAL    76      16.252 -10.034  13.298  1.00  0.00           H  
ATOM   1036  CA  VAL    76      17.163 -11.950  13.281  1.00  0.00           C  
ATOM   1037  HA  VAL    76      17.698 -12.515  14.044  1.00  0.00           H  
ATOM   1038  CB  VAL    76      16.103 -12.870  12.651  1.00  0.00           C  
ATOM   1039  HB  VAL    76      16.516 -13.675  12.042  1.00  0.00           H  
ATOM   1040  CG1 VAL    76      15.357 -13.584  13.776  1.00  0.00           C  
ATOM   1041 HG11 VAL    76      16.017 -14.140  14.442  1.00  0.00           H  
ATOM   1042 HG12 VAL    76      14.753 -14.296  13.214  1.00  0.00           H  
ATOM   1043 HG13 VAL    76      14.693 -12.874  14.270  1.00  0.00           H  
ATOM   1044  CG2 VAL    76      15.063 -12.180  11.712  1.00  0.00           C  
ATOM   1045 HG21 VAL    76      15.627 -11.765  10.877  1.00  0.00           H  
ATOM   1046 HG22 VAL    76      14.436 -12.989  11.336  1.00  0.00           H  
ATOM   1047 HG23 VAL    76      14.499 -11.438  12.278  1.00  0.00           H  
ATOM   1048  C   VAL    76      18.150 -11.409  12.254  1.00  0.00           C  
ATOM   1049  O   VAL    76      17.977 -10.320  11.716  1.00  0.00           O  
ATOM   1050  N   ASN    77      19.135 -12.289  11.889  1.00  0.00           N  
ATOM   1051  H   ASN    77      19.057 -13.155  12.403  1.00  0.00           H  
ATOM   1052  CA  ASN    77      20.142 -12.093  10.848  1.00  0.00           C  
ATOM   1053  HA  ASN    77      20.526 -11.100  11.081  1.00  0.00           H  
ATOM   1054  CB  ASN    77      21.418 -12.985  10.995  1.00  0.00           C  
ATOM   1055  HB2 ASN    77      21.081 -14.018  11.073  1.00  0.00           H  
ATOM   1056  HB3 ASN    77      22.139 -13.022  10.178  1.00  0.00           H  
ATOM   1057  CG  ASN    77      22.171 -12.661  12.288  1.00  0.00           C  
ATOM   1058  OD1 ASN    77      23.032 -11.822  12.238  1.00  0.00           O  
ATOM   1059  ND2 ASN    77      21.922 -13.194  13.413  1.00  0.00           N  
ATOM   1060 HD21 ASN    77      21.119 -13.807  13.433  1.00  0.00           H  
ATOM   1061 HD22 ASN    77      22.313 -12.710  14.208  1.00  0.00           H  
ATOM   1062  C   ASN    77      19.577 -12.137   9.406  1.00  0.00           C  
ATOM   1063  O   ASN    77      18.420 -12.430   9.111  1.00  0.00           O  
ATOM   1064  N   SER    78      20.367 -11.483   8.514  1.00  0.00           N  
ATOM   1065  H   SER    78      21.265 -11.161   8.845  1.00  0.00           H  
ATOM   1066  CA  SER    78      20.101 -11.133   7.109  1.00  0.00           C  
ATOM   1067  HA  SER    78      19.143 -11.619   6.928  1.00  0.00           H  
ATOM   1068  CB  SER    78      19.973  -9.576   6.850  1.00  0.00           C  
ATOM   1069  HB2 SER    78      19.461  -9.285   7.767  1.00  0.00           H  
ATOM   1070  HB3 SER    78      19.535  -9.464   5.859  1.00  0.00           H  
ATOM   1071  OG  SER    78      21.240  -8.838   6.887  1.00  0.00           O  
ATOM   1072  HG  SER    78      21.516  -9.032   7.786  1.00  0.00           H  
ATOM   1073  C   SER    78      21.164 -11.785   6.239  1.00  0.00           C  
ATOM   1074  O   SER    78      22.261 -12.000   6.707  1.00  0.00           O  
ATOM   1075  N   PRO    79      20.811 -12.149   4.974  1.00  0.00           N  
ATOM   1076  CD  PRO    79      19.553 -11.988   4.306  1.00  0.00           C  
ATOM   1077  HD2 PRO    79      18.902 -12.827   4.552  1.00  0.00           H  
ATOM   1078  HD3 PRO    79      18.900 -11.144   4.527  1.00  0.00           H  
ATOM   1079  CG  PRO    79      19.846 -12.023   2.827  1.00  0.00           C  
ATOM   1080  HG2 PRO    79      20.225 -11.066   2.468  1.00  0.00           H  
ATOM   1081  HG3 PRO    79      19.036 -12.388   2.195  1.00  0.00           H  
ATOM   1082  CB  PRO    79      20.947 -13.102   2.814  1.00  0.00           C  
ATOM   1083  HB2 PRO    79      21.491 -13.041   1.872  1.00  0.00           H  
ATOM   1084  HB3 PRO    79      20.431 -14.059   2.886  1.00  0.00           H  
ATOM   1085  CA  PRO    79      21.794 -12.716   4.048  1.00  0.00           C  
ATOM   1086  HA  PRO    79      22.251 -13.659   4.348  1.00  0.00           H  
ATOM   1087  C   PRO    79      22.846 -11.660   3.698  1.00  0.00           C  
ATOM   1088  O   PRO    79      22.570 -10.568   3.121  1.00  0.00           O  
ATOM   1089  N   GLY    80      24.087 -11.989   4.035  1.00  0.00           N  
ATOM   1090  H   GLY    80      24.217 -12.949   4.323  1.00  0.00           H  
ATOM   1091  CA  GLY    80      25.133 -11.048   4.400  1.00  0.00           C  
ATOM   1092  HA2 GLY    80      26.016 -11.143   3.768  1.00  0.00           H  
ATOM   1093  HA3 GLY    80      24.805 -10.016   4.275  1.00  0.00           H  
ATOM   1094  C   GLY    80      25.750 -11.194   5.741  1.00  0.00           C  
ATOM   1095  O   GLY    80      26.682 -10.525   6.016  1.00  0.00           O  
ATOM   1096  N   ALA    81      25.170 -12.018   6.588  1.00  0.00           N  
ATOM   1097  H   ALA    81      24.340 -12.510   6.287  1.00  0.00           H  
ATOM   1098  CA  ALA    81      25.691 -12.215   7.982  1.00  0.00           C  
ATOM   1099  HA  ALA    81      25.090 -13.071   8.287  1.00  0.00           H  
ATOM   1100  CB  ALA    81      27.123 -12.943   7.838  1.00  0.00           C  
ATOM   1101  HB1 ALA    81      27.522 -13.094   8.841  1.00  0.00           H  
ATOM   1102  HB2 ALA    81      27.774 -12.204   7.372  1.00  0.00           H  
ATOM   1103  HB3 ALA    81      27.060 -13.813   7.184  1.00  0.00           H  
ATOM   1104  C   ALA    81      25.671 -10.942   8.947  1.00  0.00           C  
ATOM   1105  O   ALA    81      26.680 -10.576   9.522  1.00  0.00           O  
ATOM   1106  N   VAL    82      24.511 -10.330   9.129  1.00  0.00           N  
ATOM   1107  H   VAL    82      23.669 -10.646   8.670  1.00  0.00           H  
ATOM   1108  CA  VAL    82      24.316  -9.198  10.067  1.00  0.00           C  
ATOM   1109  HA  VAL    82      24.831  -9.434  10.998  1.00  0.00           H  
ATOM   1110  CB  VAL    82      24.782  -7.863   9.445  1.00  0.00           C  
ATOM   1111  HB  VAL    82      25.797  -7.923   9.052  1.00  0.00           H  
ATOM   1112  CG1 VAL    82      23.873  -7.257   8.365  1.00  0.00           C  
ATOM   1113 HG11 VAL    82      23.879  -8.101   7.675  1.00  0.00           H  
ATOM   1114 HG12 VAL    82      22.876  -7.283   8.805  1.00  0.00           H  
ATOM   1115 HG13 VAL    82      24.289  -6.313   8.014  1.00  0.00           H  
ATOM   1116  CG2 VAL    82      24.873  -6.844  10.535  1.00  0.00           C  
ATOM   1117 HG21 VAL    82      25.414  -7.369  11.323  1.00  0.00           H  
ATOM   1118 HG22 VAL    82      25.417  -5.951  10.225  1.00  0.00           H  
ATOM   1119 HG23 VAL    82      23.889  -6.468  10.813  1.00  0.00           H  
ATOM   1120  C   VAL    82      22.895  -9.166  10.550  1.00  0.00           C  
ATOM   1121  O   VAL    82      22.040  -9.462   9.761  1.00  0.00           O  
ATOM   1122  N   LYS    83      22.594  -8.722  11.810  1.00  0.00           N  
ATOM   1123  H   LYS    83      23.399  -8.523  12.387  1.00  0.00           H  
ATOM   1124  CA  LYS    83      21.266  -8.355  12.401  1.00  0.00           C  
ATOM   1125  HA  LYS    83      20.694  -9.283  12.410  1.00  0.00           H  
ATOM   1126  CB  LYS    83      21.397  -7.840  13.868  1.00  0.00           C  
ATOM   1127  HB2 LYS    83      20.435  -7.491  14.245  1.00  0.00           H  
ATOM   1128  HB3 LYS    83      22.115  -7.020  13.902  1.00  0.00           H  
ATOM   1129  CG  LYS    83      22.071  -8.918  14.761  1.00  0.00           C  
ATOM   1130  HG2 LYS    83      21.313  -9.696  14.856  1.00  0.00           H  
ATOM   1131  HG3 LYS    83      23.004  -9.304  14.350  1.00  0.00           H  
ATOM   1132  CD  LYS    83      22.426  -8.247  16.087  1.00  0.00           C  
ATOM   1133  HD2 LYS    83      21.520  -8.050  16.660  1.00  0.00           H  
ATOM   1134  HD3 LYS    83      22.941  -8.967  16.723  1.00  0.00           H  
ATOM   1135  CE  LYS    83      23.341  -6.978  16.065  1.00  0.00           C  
ATOM   1136  HE2 LYS    83      23.961  -7.131  15.181  1.00  0.00           H  
ATOM   1137  HE3 LYS    83      22.754  -6.107  15.774  1.00  0.00           H  
ATOM   1138  NZ  LYS    83      24.128  -6.767  17.270  1.00  0.00           N  
ATOM   1139  HZ1 LYS    83      24.525  -5.842  17.186  1.00  0.00           H  
ATOM   1140  HZ2 LYS    83      24.835  -7.479  17.384  1.00  0.00           H  
ATOM   1141  HZ3 LYS    83      23.561  -6.764  18.106  1.00  0.00           H  
ATOM   1142  C   LYS    83      20.503  -7.365  11.511  1.00  0.00           C  
ATOM   1143  O   LYS    83      21.060  -6.375  11.100  1.00  0.00           O  
ATOM   1144  N   SER    84      19.214  -7.605  11.305  1.00  0.00           N  
ATOM   1145  H   SER    84      18.873  -8.513  11.585  1.00  0.00           H  
ATOM   1146  CA  SER    84      18.293  -6.703  10.548  1.00  0.00           C  
ATOM   1147  HA  SER    84      18.904  -6.441   9.685  1.00  0.00           H  
ATOM   1148  CB  SER    84      17.046  -7.505  10.004  1.00  0.00           C  
ATOM   1149  HB2 SER    84      16.273  -7.475  10.772  1.00  0.00           H  
ATOM   1150  HB3 SER    84      16.682  -6.937   9.147  1.00  0.00           H  
ATOM   1151  OG  SER    84      17.301  -8.912   9.581  1.00  0.00           O  
ATOM   1152  HG  SER    84      17.296  -9.449  10.376  1.00  0.00           H  
ATOM   1153  C   SER    84      17.928  -5.450  11.319  1.00  0.00           C  
ATOM   1154  O   SER    84      17.676  -5.642  12.509  1.00  0.00           O  
ATOM   1155  N   GLY    85      18.069  -4.314  10.674  1.00  0.00           N  
ATOM   1156  H   GLY    85      18.292  -4.366   9.690  1.00  0.00           H  
ATOM   1157  CA  GLY    85      18.271  -3.101  11.418  1.00  0.00           C  
ATOM   1158  HA2 GLY    85      18.148  -3.209  12.496  1.00  0.00           H  
ATOM   1159  HA3 GLY    85      17.516  -2.436  10.999  1.00  0.00           H  
ATOM   1160  C   GLY    85      19.651  -2.453  11.407  1.00  0.00           C  
ATOM   1161  O   GLY    85      19.930  -1.508  12.100  1.00  0.00           O  
ATOM   1162  N   GLU    86      20.588  -2.886  10.606  1.00  0.00           N  
ATOM   1163  H   GLU    86      20.467  -3.821  10.242  1.00  0.00           H  
ATOM   1164  CA  GLU    86      21.813  -2.174  10.231  1.00  0.00           C  
ATOM   1165  HA  GLU    86      22.212  -1.794  11.171  1.00  0.00           H  
ATOM   1166  CB  GLU    86      22.787  -3.193   9.648  1.00  0.00           C  
ATOM   1167  HB2 GLU    86      22.211  -3.776   8.928  1.00  0.00           H  
ATOM   1168  HB3 GLU    86      23.203  -3.887  10.378  1.00  0.00           H  
ATOM   1169  CG  GLU    86      24.058  -2.531   8.987  1.00  0.00           C  
ATOM   1170  HG2 GLU    86      24.750  -3.315   8.681  1.00  0.00           H  
ATOM   1171  HG3 GLU    86      23.728  -2.004   8.091  1.00  0.00           H  
ATOM   1172  CD  GLU    86      24.866  -1.592   9.836  1.00  0.00           C  
ATOM   1173  OE1 GLU    86      25.692  -0.857   9.241  1.00  0.00           O  
ATOM   1174  OE2 GLU    86      24.722  -1.577  11.069  1.00  0.00           O  
ATOM   1175  C   GLU    86      21.513  -1.084   9.182  1.00  0.00           C  
ATOM   1176  O   GLU    86      22.177  -0.023   9.126  1.00  0.00           O  
ATOM   1177  N   ARG    87      20.485  -1.319   8.351  1.00  0.00           N  
ATOM   1178  H   ARG    87      20.112  -2.250   8.238  1.00  0.00           H  
ATOM   1179  CA  ARG    87      19.734  -0.276   7.630  1.00  0.00           C  
ATOM   1180  HA  ARG    87      20.264   0.663   7.783  1.00  0.00           H  
ATOM   1181  CB  ARG    87      19.726  -0.682   6.150  1.00  0.00           C  
ATOM   1182  HB2 ARG    87      19.740  -1.772   6.144  1.00  0.00           H  
ATOM   1183  HB3 ARG    87      18.917  -0.214   5.589  1.00  0.00           H  
ATOM   1184  CG  ARG    87      21.008  -0.011   5.523  1.00  0.00           C  
ATOM   1185  HG2 ARG    87      20.858   1.063   5.413  1.00  0.00           H  
ATOM   1186  HG3 ARG    87      21.847  -0.205   6.191  1.00  0.00           H  
ATOM   1187  CD  ARG    87      21.152  -0.647   4.110  1.00  0.00           C  
ATOM   1188  HD2 ARG    87      21.571  -1.651   4.171  1.00  0.00           H  
ATOM   1189  HD3 ARG    87      21.901  -0.154   3.490  1.00  0.00           H  
ATOM   1190  NE  ARG    87      19.922  -0.730   3.322  1.00  0.00           N  
ATOM   1191  HE  ARG    87      19.398  -1.592   3.369  1.00  0.00           H  
ATOM   1192  CZ  ARG    87      19.511   0.143   2.477  1.00  0.00           C  
ATOM   1193  NH1 ARG    87      20.050   1.219   2.144  1.00  0.00           N  
ATOM   1194 HH11 ARG    87      20.847   1.544   2.672  1.00  0.00           H  
ATOM   1195 HH12 ARG    87      19.648   1.782   1.409  1.00  0.00           H  
ATOM   1196  NH2 ARG    87      18.372  -0.089   1.852  1.00  0.00           N  
ATOM   1197 HH21 ARG    87      17.901  -0.981   1.898  1.00  0.00           H  
ATOM   1198 HH22 ARG    87      17.950   0.660   1.322  1.00  0.00           H  
ATOM   1199  C   ARG    87      18.342  -0.136   8.247  1.00  0.00           C  
ATOM   1200  O   ARG    87      17.727  -1.171   8.639  1.00  0.00           O  
ATOM   1201  N   ARG    88      17.887   1.082   8.463  1.00  0.00           N  
ATOM   1202  H   ARG    88      18.329   1.900   8.069  1.00  0.00           H  
ATOM   1203  CA  ARG    88      16.665   1.408   9.317  1.00  0.00           C  
ATOM   1204  HA  ARG    88      16.042   0.528   9.478  1.00  0.00           H  
ATOM   1205  CB  ARG    88      17.101   2.076  10.664  1.00  0.00           C  
ATOM   1206  HB2 ARG    88      17.764   2.916  10.459  1.00  0.00           H  
ATOM   1207  HB3 ARG    88      16.170   2.451  11.088  1.00  0.00           H  
ATOM   1208  CG  ARG    88      17.730   1.047  11.719  1.00  0.00           C  
ATOM   1209  HG2 ARG    88      18.468   0.438  11.198  1.00  0.00           H  
ATOM   1210  HG3 ARG    88      18.192   1.499  12.596  1.00  0.00           H  
ATOM   1211  CD  ARG    88      16.668   0.221  12.485  1.00  0.00           C  
ATOM   1212  HD2 ARG    88      16.019  -0.368  11.838  1.00  0.00           H  
ATOM   1213  HD3 ARG    88      17.271  -0.414  13.134  1.00  0.00           H  
ATOM   1214  NE  ARG    88      15.854   1.124  13.336  1.00  0.00           N  
ATOM   1215  HE  ARG    88      16.087   2.102  13.434  1.00  0.00           H  
ATOM   1216  CZ  ARG    88      14.654   0.827  13.751  1.00  0.00           C  
ATOM   1217  NH1 ARG    88      13.942   1.800  14.172  1.00  0.00           N  
ATOM   1218 HH11 ARG    88      14.254   2.760  14.216  1.00  0.00           H  
ATOM   1219 HH12 ARG    88      13.048   1.586  14.589  1.00  0.00           H  
ATOM   1220  NH2 ARG    88      14.198  -0.364  13.855  1.00  0.00           N  
ATOM   1221 HH21 ARG    88      14.877  -1.111  13.879  1.00  0.00           H  
ATOM   1222 HH22 ARG    88      13.310  -0.475  14.324  1.00  0.00           H  
ATOM   1223  C   ARG    88      15.693   2.330   8.560  1.00  0.00           C  
ATOM   1224  O   ARG    88      15.962   2.694   7.441  1.00  0.00           O  
ATOM   1225  N   ALA    89      14.533   2.597   9.143  1.00  0.00           N  
ATOM   1226  H   ALA    89      14.295   2.032   9.945  1.00  0.00           H  
ATOM   1227  CA  ALA    89      13.310   3.022   8.356  1.00  0.00           C  
ATOM   1228  HA  ALA    89      13.704   3.591   7.513  1.00  0.00           H  
ATOM   1229  CB  ALA    89      12.618   1.824   7.710  1.00  0.00           C  
ATOM   1230  HB1 ALA    89      12.198   1.178   8.481  1.00  0.00           H  
ATOM   1231  HB2 ALA    89      11.821   2.141   7.038  1.00  0.00           H  
ATOM   1232  HB3 ALA    89      13.437   1.333   7.185  1.00  0.00           H  
ATOM   1233  C   ALA    89      12.275   3.848   9.080  1.00  0.00           C  
ATOM   1234  O   ALA    89      12.401   4.056  10.309  1.00  0.00           O  
ATOM   1235  N   ARG    90      11.245   4.292   8.386  1.00  0.00           N  
ATOM   1236  H   ARG    90      11.204   3.978   7.427  1.00  0.00           H  
ATOM   1237  CA  ARG    90      10.011   4.927   8.964  1.00  0.00           C  
ATOM   1238  HA  ARG    90      10.348   5.865   9.404  1.00  0.00           H  
ATOM   1239  CB  ARG    90       9.059   5.215   7.813  1.00  0.00           C  
ATOM   1240  HB2 ARG    90       9.243   4.439   7.071  1.00  0.00           H  
ATOM   1241  HB3 ARG    90       8.069   5.072   8.246  1.00  0.00           H  
ATOM   1242  CG  ARG    90       9.281   6.557   7.121  1.00  0.00           C  
ATOM   1243  HG2 ARG    90       9.389   7.341   7.870  1.00  0.00           H  
ATOM   1244  HG3 ARG    90      10.202   6.555   6.539  1.00  0.00           H  
ATOM   1245  CD  ARG    90       8.122   6.989   6.255  1.00  0.00           C  
ATOM   1246  HD2 ARG    90       8.034   8.047   6.008  1.00  0.00           H  
ATOM   1247  HD3 ARG    90       7.112   6.874   6.647  1.00  0.00           H  
ATOM   1248  NE  ARG    90       8.130   6.278   4.909  1.00  0.00           N  
ATOM   1249  HE  ARG    90       9.065   5.913   4.796  1.00  0.00           H  
ATOM   1250  CZ  ARG    90       7.486   6.620   3.869  1.00  0.00           C  
ATOM   1251  NH1 ARG    90       6.495   7.464   3.972  1.00  0.00           N  
ATOM   1252 HH11 ARG    90       6.128   7.756   4.867  1.00  0.00           H  
ATOM   1253 HH12 ARG    90       6.077   7.864   3.144  1.00  0.00           H  
ATOM   1254  NH2 ARG    90       7.705   6.119   2.697  1.00  0.00           N  
ATOM   1255 HH21 ARG    90       8.523   5.531   2.631  1.00  0.00           H  
ATOM   1256 HH22 ARG    90       7.148   6.365   1.892  1.00  0.00           H  
ATOM   1257  C   ARG    90       9.326   4.046  10.050  1.00  0.00           C  
ATOM   1258  O   ARG    90       9.504   2.817  10.039  1.00  0.00           O  
ATOM   1259  N   PRO    91       8.532   4.702  10.943  1.00  0.00           N  
ATOM   1260  CD  PRO    91       8.455   6.179  11.148  1.00  0.00           C  
ATOM   1261  HD2 PRO    91       8.252   6.670  10.196  1.00  0.00           H  
ATOM   1262  HD3 PRO    91       9.368   6.588  11.580  1.00  0.00           H  
ATOM   1263  CG  PRO    91       7.424   6.236  12.255  1.00  0.00           C  
ATOM   1264  HG2 PRO    91       7.457   7.112  12.903  1.00  0.00           H  
ATOM   1265  HG3 PRO    91       6.463   6.330  11.750  1.00  0.00           H  
ATOM   1266  CB  PRO    91       7.512   4.968  13.102  1.00  0.00           C  
ATOM   1267  HB2 PRO    91       6.514   4.725  13.466  1.00  0.00           H  
ATOM   1268  HB3 PRO    91       8.187   5.081  13.950  1.00  0.00           H  
ATOM   1269  CA  PRO    91       8.022   3.955  12.132  1.00  0.00           C  
ATOM   1270  HA  PRO    91       8.848   3.467  12.649  1.00  0.00           H  
ATOM   1271  C   PRO    91       7.024   2.875  11.693  1.00  0.00           C  
ATOM   1272  O   PRO    91       6.076   3.118  10.919  1.00  0.00           O  
ATOM   1273  N   GLY    92       7.285   1.645  12.181  1.00  0.00           N  
ATOM   1274  H   GLY    92       7.973   1.576  12.918  1.00  0.00           H  
ATOM   1275  CA  GLY    92       6.526   0.472  11.884  1.00  0.00           C  
ATOM   1276  HA2 GLY    92       6.725  -0.367  12.551  1.00  0.00           H  
ATOM   1277  HA3 GLY    92       5.452   0.580  12.033  1.00  0.00           H  
ATOM   1278  C   GLY    92       6.774   0.010  10.464  1.00  0.00           C  
ATOM   1279  O   GLY    92       5.812  -0.322   9.716  1.00  0.00           O  
ATOM   1280  N   THR    93       7.993   0.094   9.972  1.00  0.00           N  
ATOM   1281  H   THR    93       8.673   0.334  10.678  1.00  0.00           H  
ATOM   1282  CA  THR    93       8.482  -0.423   8.697  1.00  0.00           C  
ATOM   1283  HA  THR    93       7.809  -1.246   8.453  1.00  0.00           H  
ATOM   1284  CB  THR    93       8.515   0.514   7.442  1.00  0.00           C  
ATOM   1285  HB  THR    93       8.816  -0.025   6.544  1.00  0.00           H  
ATOM   1286  CG2 THR    93       7.094   1.046   7.127  1.00  0.00           C  
ATOM   1287 HG21 THR    93       6.588   1.516   7.969  1.00  0.00           H  
ATOM   1288 HG22 THR    93       7.313   1.822   6.394  1.00  0.00           H  
ATOM   1289 HG23 THR    93       6.530   0.184   6.768  1.00  0.00           H  
ATOM   1290  OG1 THR    93       9.452   1.532   7.639  1.00  0.00           O  
ATOM   1291  HG1 THR    93       9.317   1.844   8.537  1.00  0.00           H  
ATOM   1292  C   THR    93       9.907  -0.988   8.866  1.00  0.00           C  
ATOM   1293  O   THR    93      10.495  -0.953   9.980  1.00  0.00           O  
ATOM   1294  N   TYR    94      10.488  -1.522   7.746  1.00  0.00           N  
ATOM   1295  H   TYR    94       9.950  -1.838   6.952  1.00  0.00           H  
ATOM   1296  CA  TYR    94      11.919  -1.895   7.797  1.00  0.00           C  
ATOM   1297  HA  TYR    94      12.453  -1.373   8.591  1.00  0.00           H  
ATOM   1298  CB  TYR    94      11.971  -3.384   8.190  1.00  0.00           C  
ATOM   1299  HB2 TYR    94      13.049  -3.466   8.329  1.00  0.00           H  
ATOM   1300  HB3 TYR    94      11.578  -3.625   9.177  1.00  0.00           H  
ATOM   1301  CG  TYR    94      11.418  -4.382   7.181  1.00  0.00           C  
ATOM   1302  CD1 TYR    94      12.090  -4.819   6.053  1.00  0.00           C  
ATOM   1303  HD1 TYR    94      13.038  -4.387   5.765  1.00  0.00           H  
ATOM   1304  CE1 TYR    94      11.579  -5.932   5.291  1.00  0.00           C  
ATOM   1305  HE1 TYR    94      12.141  -6.338   4.464  1.00  0.00           H  
ATOM   1306  CZ  TYR    94      10.454  -6.625   5.750  1.00  0.00           C  
ATOM   1307  OH  TYR    94       9.982  -7.666   5.034  1.00  0.00           O  
ATOM   1308  HH  TYR    94      10.370  -7.597   4.158  1.00  0.00           H  
ATOM   1309  CE2 TYR    94       9.705  -6.069   6.800  1.00  0.00           C  
ATOM   1310  HE2 TYR    94       8.814  -6.587   7.123  1.00  0.00           H  
ATOM   1311  CD2 TYR    94      10.197  -4.958   7.471  1.00  0.00           C  
ATOM   1312  HD2 TYR    94       9.635  -4.537   8.292  1.00  0.00           H  
ATOM   1313  C   TYR    94      12.620  -1.652   6.394  1.00  0.00           C  
ATOM   1314  O   TYR    94      11.859  -1.719   5.440  1.00  0.00           O  
ATOM   1315  N   LEU    95      13.921  -1.441   6.342  1.00  0.00           N  
ATOM   1316  H   LEU    95      14.513  -1.620   7.141  1.00  0.00           H  
ATOM   1317  CA  LEU    95      14.612  -1.322   5.068  1.00  0.00           C  
ATOM   1318  HA  LEU    95      13.820  -1.085   4.357  1.00  0.00           H  
ATOM   1319  CB  LEU    95      15.704  -0.182   5.063  1.00  0.00           C  
ATOM   1320  HB2 LEU    95      15.705   0.232   6.071  1.00  0.00           H  
ATOM   1321  HB3 LEU    95      16.682  -0.601   4.824  1.00  0.00           H  
ATOM   1322  CG  LEU    95      15.357   0.918   4.056  1.00  0.00           C  
ATOM   1323  HG  LEU    95      15.245   0.387   3.111  1.00  0.00           H  
ATOM   1324  CD1 LEU    95      14.138   1.838   4.279  1.00  0.00           C  
ATOM   1325 HD11 LEU    95      13.208   1.270   4.319  1.00  0.00           H  
ATOM   1326 HD12 LEU    95      13.973   2.584   3.501  1.00  0.00           H  
ATOM   1327 HD13 LEU    95      14.265   2.340   5.239  1.00  0.00           H  
ATOM   1328  CD2 LEU    95      16.591   1.827   3.955  1.00  0.00           C  
ATOM   1329 HD21 LEU    95      17.521   1.260   3.911  1.00  0.00           H  
ATOM   1330 HD22 LEU    95      16.586   2.420   4.870  1.00  0.00           H  
ATOM   1331 HD23 LEU    95      16.532   2.432   3.050  1.00  0.00           H  
ATOM   1332  C   LEU    95      15.258  -2.627   4.626  1.00  0.00           C  
ATOM   1333  O   LEU    95      15.698  -3.446   5.436  1.00  0.00           O  
ATOM   1334  N   LEU    96      15.225  -2.907   3.326  1.00  0.00           N  
ATOM   1335  H   LEU    96      14.718  -2.281   2.716  1.00  0.00           H  
ATOM   1336  CA  LEU    96      15.908  -4.007   2.700  1.00  0.00           C  
ATOM   1337  HA  LEU    96      15.679  -4.952   3.193  1.00  0.00           H  
ATOM   1338  CB  LEU    96      15.499  -4.126   1.197  1.00  0.00           C  
ATOM   1339  HB2 LEU    96      15.486  -3.125   0.765  1.00  0.00           H  
ATOM   1340  HB3 LEU    96      16.244  -4.727   0.676  1.00  0.00           H  
ATOM   1341  CG  LEU    96      14.062  -4.693   0.926  1.00  0.00           C  
ATOM   1342  HG  LEU    96      13.324  -3.891   0.905  1.00  0.00           H  
ATOM   1343  CD1 LEU    96      14.076  -5.123  -0.542  1.00  0.00           C  
ATOM   1344 HD11 LEU    96      14.466  -4.339  -1.191  1.00  0.00           H  
ATOM   1345 HD12 LEU    96      13.045  -5.256  -0.870  1.00  0.00           H  
ATOM   1346 HD13 LEU    96      14.668  -6.033  -0.638  1.00  0.00           H  
ATOM   1347  CD2 LEU    96      13.623  -5.887   1.729  1.00  0.00           C  
ATOM   1348 HD21 LEU    96      13.493  -5.511   2.744  1.00  0.00           H  
ATOM   1349 HD22 LEU    96      12.748  -6.455   1.413  1.00  0.00           H  
ATOM   1350 HD23 LEU    96      14.452  -6.582   1.862  1.00  0.00           H  
ATOM   1351  C   LEU    96      17.383  -3.758   2.923  1.00  0.00           C  
ATOM   1352  O   LEU    96      17.969  -2.728   2.557  1.00  0.00           O  
ATOM   1353  N   GLN    97      18.050  -4.736   3.499  1.00  0.00           N  
ATOM   1354  H   GLN    97      17.505  -5.538   3.781  1.00  0.00           H  
ATOM   1355  CA  GLN    97      19.453  -4.599   4.043  1.00  0.00           C  
ATOM   1356  HA  GLN    97      19.673  -3.605   4.433  1.00  0.00           H  
ATOM   1357  CB  GLN    97      19.746  -5.730   5.027  1.00  0.00           C  
ATOM   1358  HB2 GLN    97      19.619  -6.689   4.524  1.00  0.00           H  
ATOM   1359  HB3 GLN    97      20.742  -5.674   5.465  1.00  0.00           H  
ATOM   1360  CG  GLN    97      18.706  -5.702   6.185  1.00  0.00           C  
ATOM   1361  HG2 GLN    97      18.732  -6.537   6.884  1.00  0.00           H  
ATOM   1362  HG3 GLN    97      17.713  -5.900   5.781  1.00  0.00           H  
ATOM   1363  CD  GLN    97      18.734  -4.461   7.090  1.00  0.00           C  
ATOM   1364  OE1 GLN    97      19.659  -4.115   7.793  1.00  0.00           O  
ATOM   1365  NE2 GLN    97      17.652  -3.800   7.249  1.00  0.00           N  
ATOM   1366 HE21 GLN    97      16.885  -3.960   6.612  1.00  0.00           H  
ATOM   1367 HE22 GLN    97      17.613  -3.028   7.899  1.00  0.00           H  
ATOM   1368  C   GLN    97      20.525  -4.605   2.942  1.00  0.00           C  
ATOM   1369  O   GLN    97      21.611  -4.054   3.086  1.00  0.00           O  
ATOM   1370  N   ASP    98      20.236  -5.293   1.855  1.00  0.00           N  
ATOM   1371  H   ASP    98      19.342  -5.732   1.682  1.00  0.00           H  
ATOM   1372  CA  ASP    98      21.223  -5.668   0.748  1.00  0.00           C  
ATOM   1373  HA  ASP    98      21.794  -4.775   0.491  1.00  0.00           H  
ATOM   1374  CB  ASP    98      22.239  -6.761   1.315  1.00  0.00           C  
ATOM   1375  HB2 ASP    98      22.238  -6.732   2.405  1.00  0.00           H  
ATOM   1376  HB3 ASP    98      21.990  -7.802   1.113  1.00  0.00           H  
ATOM   1377  CG  ASP    98      23.634  -6.529   0.735  1.00  0.00           C  
ATOM   1378  OD1 ASP    98      23.765  -5.866  -0.302  1.00  0.00           O  
ATOM   1379  OD2 ASP    98      24.617  -7.138   1.177  1.00  0.00           O  
ATOM   1380  C   ASP    98      20.466  -6.312  -0.424  1.00  0.00           C  
ATOM   1381  O   ASP    98      19.258  -6.597  -0.236  1.00  0.00           O  
ATOM   1382  N   GLY    99      21.056  -6.602  -1.573  1.00  0.00           N  
ATOM   1383  H   GLY    99      22.028  -6.352  -1.688  1.00  0.00           H  
ATOM   1384  CA  GLY    99      20.372  -7.265  -2.760  1.00  0.00           C  
ATOM   1385  HA2 GLY    99      19.755  -8.045  -2.315  1.00  0.00           H  
ATOM   1386  HA3 GLY    99      21.108  -7.741  -3.408  1.00  0.00           H  
ATOM   1387  C   GLY    99      19.511  -6.275  -3.593  1.00  0.00           C  
ATOM   1388  O   GLY    99      19.179  -6.585  -4.736  1.00  0.00           O  
ATOM   1389  N   TYR   100      19.191  -5.073  -3.095  1.00  0.00           N  
ATOM   1390  H   TYR   100      19.790  -4.788  -2.333  1.00  0.00           H  
ATOM   1391  CA  TYR   100      18.260  -4.076  -3.730  1.00  0.00           C  
ATOM   1392  HA  TYR   100      17.302  -4.482  -4.052  1.00  0.00           H  
ATOM   1393  CB  TYR   100      17.925  -3.071  -2.575  1.00  0.00           C  
ATOM   1394  HB2 TYR   100      17.249  -2.297  -2.939  1.00  0.00           H  
ATOM   1395  HB3 TYR   100      17.385  -3.592  -1.784  1.00  0.00           H  
ATOM   1396  CG  TYR   100      19.105  -2.303  -1.897  1.00  0.00           C  
ATOM   1397  CD1 TYR   100      19.669  -1.164  -2.482  1.00  0.00           C  
ATOM   1398  HD1 TYR   100      19.329  -0.873  -3.465  1.00  0.00           H  
ATOM   1399  CE1 TYR   100      20.734  -0.465  -1.879  1.00  0.00           C  
ATOM   1400  HE1 TYR   100      21.175   0.386  -2.376  1.00  0.00           H  
ATOM   1401  CZ  TYR   100      21.341  -0.909  -0.691  1.00  0.00           C  
ATOM   1402  OH  TYR   100      22.482  -0.400  -0.186  1.00  0.00           O  
ATOM   1403  HH  TYR   100      22.805   0.207  -0.856  1.00  0.00           H  
ATOM   1404  CE2 TYR   100      20.769  -2.031  -0.058  1.00  0.00           C  
ATOM   1405  HE2 TYR   100      21.131  -2.395   0.892  1.00  0.00           H  
ATOM   1406  CD2 TYR   100      19.704  -2.734  -0.697  1.00  0.00           C  
ATOM   1407  HD2 TYR   100      19.338  -3.612  -0.186  1.00  0.00           H  
ATOM   1408  C   TYR   100      18.798  -3.205  -4.896  1.00  0.00           C  
ATOM   1409  O   TYR   100      18.024  -2.371  -5.396  1.00  0.00           O  
ATOM   1410  N   ALA   101      20.078  -3.398  -5.226  1.00  0.00           N  
ATOM   1411  H   ALA   101      20.558  -4.061  -4.635  1.00  0.00           H  
ATOM   1412  CA  ALA   101      20.839  -2.722  -6.286  1.00  0.00           C  
ATOM   1413  HA  ALA   101      20.223  -2.727  -7.185  1.00  0.00           H  
ATOM   1414  CB  ALA   101      20.968  -1.280  -5.811  1.00  0.00           C  
ATOM   1415  HB1 ALA   101      21.498  -0.747  -6.600  1.00  0.00           H  
ATOM   1416  HB2 ALA   101      21.479  -1.241  -4.849  1.00  0.00           H  
ATOM   1417  HB3 ALA   101      20.041  -0.708  -5.771  1.00  0.00           H  
ATOM   1418  C   ALA   101      22.236  -3.397  -6.587  1.00  0.00           C  
ATOM   1419  O   ALA   101      22.739  -4.071  -5.747  1.00  0.00           O  
ATOM   1420  N   PHE   102      22.758  -3.162  -7.724  1.00  0.00           N  
ATOM   1421  H   PHE   102      22.253  -2.468  -8.257  1.00  0.00           H  
ATOM   1422  CA  PHE   102      24.049  -3.660  -8.219  1.00  0.00           C  
ATOM   1423  HA  PHE   102      24.780  -3.923  -7.455  1.00  0.00           H  
ATOM   1424  CB  PHE   102      23.724  -4.934  -9.020  1.00  0.00           C  
ATOM   1425  HB2 PHE   102      24.656  -5.298  -9.451  1.00  0.00           H  
ATOM   1426  HB3 PHE   102      23.088  -4.733  -9.882  1.00  0.00           H  
ATOM   1427  CG  PHE   102      23.222  -6.065  -8.222  1.00  0.00           C  
ATOM   1428  CD1 PHE   102      21.886  -6.078  -7.976  1.00  0.00           C  
ATOM   1429  HD1 PHE   102      21.313  -5.282  -8.428  1.00  0.00           H  
ATOM   1430  CE1 PHE   102      21.331  -7.026  -7.145  1.00  0.00           C  
ATOM   1431  HE1 PHE   102      20.281  -6.974  -6.898  1.00  0.00           H  
ATOM   1432  CZ  PHE   102      22.124  -8.040  -6.662  1.00  0.00           C  
ATOM   1433  HZ  PHE   102      21.757  -8.631  -5.836  1.00  0.00           H  
ATOM   1434  CE2 PHE   102      23.512  -8.047  -7.000  1.00  0.00           C  
ATOM   1435  HE2 PHE   102      24.158  -8.837  -6.646  1.00  0.00           H  
ATOM   1436  CD2 PHE   102      24.069  -7.038  -7.665  1.00  0.00           C  
ATOM   1437  HD2 PHE   102      25.067  -7.001  -8.077  1.00  0.00           H  
ATOM   1438  C   PHE   102      24.715  -2.530  -9.062  1.00  0.00           C  
ATOM   1439  O   PHE   102      24.016  -1.522  -9.270  1.00  0.00           O  
ATOM   1440  N   PRO   103      26.010  -2.580  -9.395  1.00  0.00           N  
ATOM   1441  CD  PRO   103      26.980  -3.563  -8.939  1.00  0.00           C  
ATOM   1442  HD2 PRO   103      26.912  -3.810  -7.880  1.00  0.00           H  
ATOM   1443  HD3 PRO   103      26.841  -4.526  -9.432  1.00  0.00           H  
ATOM   1444  CG  PRO   103      28.376  -2.968  -9.146  1.00  0.00           C  
ATOM   1445  HG2 PRO   103      29.089  -3.741  -9.432  1.00  0.00           H  
ATOM   1446  HG3 PRO   103      28.712  -2.446  -8.250  1.00  0.00           H  
ATOM   1447  CB  PRO   103      28.218  -1.955 -10.276  1.00  0.00           C  
ATOM   1448  HB2 PRO   103      28.391  -2.556 -11.169  1.00  0.00           H  
ATOM   1449  HB3 PRO   103      28.965  -1.163 -10.232  1.00  0.00           H  
ATOM   1450  CA  PRO   103      26.789  -1.530 -10.071  1.00  0.00           C  
ATOM   1451  HA  PRO   103      26.802  -0.593  -9.513  1.00  0.00           H  
ATOM   1452  C   PRO   103      26.193  -1.153 -11.456  1.00  0.00           C  
ATOM   1453  O   PRO   103      26.292   0.002 -11.936  1.00  0.00           O  
ATOM   1454  N   GLY   104      25.560  -2.120 -12.107  1.00  0.00           N  
ATOM   1455  H   GLY   104      25.628  -3.082 -11.808  1.00  0.00           H  
ATOM   1456  CA  GLY   104      24.936  -1.916 -13.372  1.00  0.00           C  
ATOM   1457  HA2 GLY   104      25.129  -2.768 -14.025  1.00  0.00           H  
ATOM   1458  HA3 GLY   104      25.267  -0.984 -13.829  1.00  0.00           H  
ATOM   1459  C   GLY   104      23.373  -1.872 -13.278  1.00  0.00           C  
ATOM   1460  O   GLY   104      22.714  -2.060 -14.268  1.00  0.00           O  
ATOM   1461  N   GLU   105      22.756  -1.624 -12.135  1.00  0.00           N  
ATOM   1462  H   GLU   105      23.328  -1.719 -11.308  1.00  0.00           H  
ATOM   1463  CA  GLU   105      21.338  -1.206 -11.947  1.00  0.00           C  
ATOM   1464  HA  GLU   105      20.848  -1.127 -12.918  1.00  0.00           H  
ATOM   1465  CB  GLU   105      20.619  -2.116 -10.970  1.00  0.00           C  
ATOM   1466  HB2 GLU   105      19.606  -1.773 -10.761  1.00  0.00           H  
ATOM   1467  HB3 GLU   105      21.114  -2.087  -9.999  1.00  0.00           H  
ATOM   1468  CG  GLU   105      20.753  -3.669 -11.321  1.00  0.00           C  
ATOM   1469  HG2 GLU   105      21.788  -3.989 -11.198  1.00  0.00           H  
ATOM   1470  HG3 GLU   105      20.304  -4.291 -10.546  1.00  0.00           H  
ATOM   1471  CD  GLU   105      20.366  -4.004 -12.725  1.00  0.00           C  
ATOM   1472  OE1 GLU   105      19.558  -3.222 -13.281  1.00  0.00           O  
ATOM   1473  OE2 GLU   105      20.826  -5.043 -13.220  1.00  0.00           O  
ATOM   1474  C   GLU   105      21.298   0.161 -11.321  1.00  0.00           C  
ATOM   1475  O   GLU   105      22.254   0.511 -10.612  1.00  0.00           O  
ATOM   1476  N   ASP   106      20.166   0.865 -11.350  1.00  0.00           N  
ATOM   1477  H   ASP   106      19.342   0.568 -11.853  1.00  0.00           H  
ATOM   1478  CA  ASP   106      19.971   2.075 -10.416  1.00  0.00           C  
ATOM   1479  HA  ASP   106      20.902   2.569 -10.137  1.00  0.00           H  
ATOM   1480  CB  ASP   106      19.031   3.164 -11.017  1.00  0.00           C  
ATOM   1481  HB2 ASP   106      18.100   2.685 -11.321  1.00  0.00           H  
ATOM   1482  HB3 ASP   106      18.951   3.932 -10.248  1.00  0.00           H  
ATOM   1483  CG  ASP   106      19.644   3.776 -12.276  1.00  0.00           C  
ATOM   1484  OD1 ASP   106      20.744   4.329 -12.145  1.00  0.00           O  
ATOM   1485  OD2 ASP   106      19.144   3.622 -13.433  1.00  0.00           O  
ATOM   1486  C   ASP   106      19.267   1.559  -9.130  1.00  0.00           C  
ATOM   1487  O   ASP   106      19.631   2.005  -8.034  1.00  0.00           O  
ATOM   1488  N   GLY   107      18.481   0.473  -9.309  1.00  0.00           N  
ATOM   1489  H   GLY   107      18.273   0.156 -10.245  1.00  0.00           H  
ATOM   1490  CA  GLY   107      17.922  -0.242  -8.150  1.00  0.00           C  
ATOM   1491  HA2 GLY   107      17.430  -1.179  -8.413  1.00  0.00           H  
ATOM   1492  HA3 GLY   107      18.734  -0.503  -7.472  1.00  0.00           H  
ATOM   1493  C   GLY   107      16.916   0.579  -7.399  1.00  0.00           C  
ATOM   1494  O   GLY   107      16.343   1.504  -8.012  1.00  0.00           O  
ATOM   1495  N   MET   108      16.608   0.234  -6.144  1.00  0.00           N  
ATOM   1496  H   MET   108      16.953  -0.621  -5.732  1.00  0.00           H  
ATOM   1497  CA  MET   108      15.716   1.013  -5.216  1.00  0.00           C  
ATOM   1498  HA  MET   108      15.696   2.059  -5.524  1.00  0.00           H  
ATOM   1499  CB  MET   108      14.310   0.372  -5.148  1.00  0.00           C  
ATOM   1500  HB2 MET   108      14.426  -0.698  -4.977  1.00  0.00           H  
ATOM   1501  HB3 MET   108      13.759   0.760  -4.291  1.00  0.00           H  
ATOM   1502  CG  MET   108      13.537   0.376  -6.418  1.00  0.00           C  
ATOM   1503  HG2 MET   108      13.903  -0.222  -7.252  1.00  0.00           H  
ATOM   1504  HG3 MET   108      13.522   1.389  -6.820  1.00  0.00           H  
ATOM   1505  SD  MET   108      11.820  -0.021  -6.247  1.00  0.00           S  
ATOM   1506  CE  MET   108      11.321  -0.025  -8.002  1.00  0.00           C  
ATOM   1507  HE1 MET   108      10.233  -0.009  -8.057  1.00  0.00           H  
ATOM   1508  HE2 MET   108      11.692   0.926  -8.385  1.00  0.00           H  
ATOM   1509  HE3 MET   108      11.679  -0.933  -8.486  1.00  0.00           H  
ATOM   1510  C   MET   108      16.329   1.083  -3.812  1.00  0.00           C  
ATOM   1511  O   MET   108      16.012   0.244  -2.928  1.00  0.00           O  
ATOM   1512  N   PRO   109      17.173   2.081  -3.520  1.00  0.00           N  
ATOM   1513  CD  PRO   109      17.791   3.018  -4.560  1.00  0.00           C  
ATOM   1514  HD2 PRO   109      17.174   3.914  -4.506  1.00  0.00           H  
ATOM   1515  HD3 PRO   109      17.857   2.616  -5.571  1.00  0.00           H  
ATOM   1516  CG  PRO   109      19.159   3.340  -3.897  1.00  0.00           C  
ATOM   1517  HG2 PRO   109      19.550   4.298  -4.239  1.00  0.00           H  
ATOM   1518  HG3 PRO   109      19.852   2.555  -4.198  1.00  0.00           H  
ATOM   1519  CB  PRO   109      18.948   3.310  -2.414  1.00  0.00           C  
ATOM   1520  HB2 PRO   109      18.521   4.267  -2.113  1.00  0.00           H  
ATOM   1521  HB3 PRO   109      19.910   3.162  -1.925  1.00  0.00           H  
ATOM   1522  CA  PRO   109      17.956   2.161  -2.310  1.00  0.00           C  
ATOM   1523  HA  PRO   109      18.600   1.288  -2.203  1.00  0.00           H  
ATOM   1524  C   PRO   109      17.184   2.291  -0.954  1.00  0.00           C  
ATOM   1525  O   PRO   109      17.714   1.798   0.068  1.00  0.00           O  
ATOM   1526  N   VAL   110      15.923   2.855  -1.015  1.00  0.00           N  
ATOM   1527  H   VAL   110      15.649   3.007  -1.975  1.00  0.00           H  
ATOM   1528  CA  VAL   110      15.061   3.031   0.140  1.00  0.00           C  
ATOM   1529  HA  VAL   110      15.590   2.502   0.933  1.00  0.00           H  
ATOM   1530  CB  VAL   110      14.847   4.486   0.560  1.00  0.00           C  
ATOM   1531  HB  VAL   110      14.301   4.509   1.503  1.00  0.00           H  
ATOM   1532  CG1 VAL   110      16.242   5.120   0.793  1.00  0.00           C  
ATOM   1533 HG11 VAL   110      16.950   4.524   1.369  1.00  0.00           H  
ATOM   1534 HG12 VAL   110      16.798   5.177  -0.143  1.00  0.00           H  
ATOM   1535 HG13 VAL   110      16.179   6.130   1.197  1.00  0.00           H  
ATOM   1536  CG2 VAL   110      14.173   5.331  -0.498  1.00  0.00           C  
ATOM   1537 HG21 VAL   110      13.187   4.930  -0.733  1.00  0.00           H  
ATOM   1538 HG22 VAL   110      14.140   6.335  -0.073  1.00  0.00           H  
ATOM   1539 HG23 VAL   110      14.761   5.391  -1.414  1.00  0.00           H  
ATOM   1540  C   VAL   110      13.751   2.291  -0.045  1.00  0.00           C  
ATOM   1541  O   VAL   110      12.762   2.582   0.645  1.00  0.00           O  
ATOM   1542  N   ALA   111      13.847   1.124  -0.639  1.00  0.00           N  
ATOM   1543  H   ALA   111      14.712   0.837  -1.073  1.00  0.00           H  
ATOM   1544  CA  ALA   111      12.681   0.219  -0.627  1.00  0.00           C  
ATOM   1545  HA  ALA   111      11.804   0.820  -0.866  1.00  0.00           H  
ATOM   1546  CB  ALA   111      12.781  -0.876  -1.627  1.00  0.00           C  
ATOM   1547  HB1 ALA   111      11.899  -1.513  -1.694  1.00  0.00           H  
ATOM   1548  HB2 ALA   111      13.689  -1.416  -1.360  1.00  0.00           H  
ATOM   1549  HB3 ALA   111      12.796  -0.421  -2.617  1.00  0.00           H  
ATOM   1550  C   ALA   111      12.534  -0.310   0.842  1.00  0.00           C  
ATOM   1551  O   ALA   111      13.430  -0.902   1.463  1.00  0.00           O  
ATOM   1552  N   ALA   112      11.299  -0.151   1.368  1.00  0.00           N  
ATOM   1553  H   ALA   112      10.629   0.295   0.758  1.00  0.00           H  
ATOM   1554  CA  ALA   112      10.774  -0.486   2.728  1.00  0.00           C  
ATOM   1555  HA  ALA   112      11.527  -1.072   3.253  1.00  0.00           H  
ATOM   1556  CB  ALA   112      10.498   0.818   3.503  1.00  0.00           C  
ATOM   1557  HB1 ALA   112       9.539   1.267   3.245  1.00  0.00           H  
ATOM   1558  HB2 ALA   112      10.434   0.654   4.579  1.00  0.00           H  
ATOM   1559  HB3 ALA   112      11.351   1.493   3.445  1.00  0.00           H  
ATOM   1560  C   ALA   112       9.458  -1.347   2.654  1.00  0.00           C  
ATOM   1561  O   ALA   112       8.712  -1.289   1.657  1.00  0.00           O  
ATOM   1562  N   MET   113       9.198  -2.140   3.695  1.00  0.00           N  
ATOM   1563  H   MET   113       9.927  -2.146   4.394  1.00  0.00           H  
ATOM   1564  CA  MET   113       8.102  -3.007   3.892  1.00  0.00           C  
ATOM   1565  HA  MET   113       7.357  -2.749   3.140  1.00  0.00           H  
ATOM   1566  CB  MET   113       8.620  -4.413   3.510  1.00  0.00           C  
ATOM   1567  HB2 MET   113       7.766  -5.089   3.453  1.00  0.00           H  
ATOM   1568  HB3 MET   113       9.314  -4.782   4.264  1.00  0.00           H  
ATOM   1569  CG  MET   113       9.292  -4.466   2.135  1.00  0.00           C  
ATOM   1570  HG2 MET   113       8.604  -4.063   1.392  1.00  0.00           H  
ATOM   1571  HG3 MET   113      10.131  -3.771   2.170  1.00  0.00           H  
ATOM   1572  SD  MET   113       9.815  -6.183   1.602  1.00  0.00           S  
ATOM   1573  CE  MET   113       8.224  -6.936   1.400  1.00  0.00           C  
ATOM   1574  HE1 MET   113       8.270  -7.900   0.894  1.00  0.00           H  
ATOM   1575  HE2 MET   113       7.510  -6.273   0.911  1.00  0.00           H  
ATOM   1576  HE3 MET   113       7.851  -7.116   2.408  1.00  0.00           H  
ATOM   1577  C   MET   113       7.588  -2.891   5.360  1.00  0.00           C  
ATOM   1578  O   MET   113       8.220  -2.311   6.245  1.00  0.00           O  
ATOM   1579  N   SER   114       6.460  -3.578   5.651  1.00  0.00           N  
ATOM   1580  H   SER   114       5.911  -3.908   4.871  1.00  0.00           H  
ATOM   1581  CA  SER   114       5.959  -3.723   7.034  1.00  0.00           C  
ATOM   1582  HA  SER   114       6.780  -3.455   7.699  1.00  0.00           H  
ATOM   1583  CB  SER   114       4.909  -2.710   7.525  1.00  0.00           C  
ATOM   1584  HB2 SER   114       3.994  -2.914   6.968  1.00  0.00           H  
ATOM   1585  HB3 SER   114       5.255  -1.698   7.317  1.00  0.00           H  
ATOM   1586  OG  SER   114       4.778  -2.721   8.921  1.00  0.00           O  
ATOM   1587  HG  SER   114       5.138  -1.875   9.200  1.00  0.00           H  
ATOM   1588  C   SER   114       5.575  -5.185   7.256  1.00  0.00           C  
ATOM   1589  O   SER   114       5.572  -5.968   6.324  1.00  0.00           O  
ATOM   1590  N   SER   115       5.163  -5.631   8.437  1.00  0.00           N  
ATOM   1591  H   SER   115       5.147  -4.970   9.201  1.00  0.00           H  
ATOM   1592  CA  SER   115       4.847  -7.069   8.738  1.00  0.00           C  
ATOM   1593  HA  SER   115       4.248  -7.489   7.931  1.00  0.00           H  
ATOM   1594  CB  SER   115       6.099  -7.869   8.773  1.00  0.00           C  
ATOM   1595  HB2 SER   115       6.686  -7.617   7.890  1.00  0.00           H  
ATOM   1596  HB3 SER   115       6.689  -7.749   9.681  1.00  0.00           H  
ATOM   1597  OG  SER   115       5.896  -9.258   8.615  1.00  0.00           O  
ATOM   1598  HG  SER   115       5.228  -9.459   7.955  1.00  0.00           H  
ATOM   1599  C   SER   115       4.016  -7.296  10.004  1.00  0.00           C  
ATOM   1600  O   SER   115       4.543  -7.274  11.143  1.00  0.00           O  
ATOM   1601  N   ASN   116       2.675  -7.222   9.924  1.00  0.00           N  
ATOM   1602  H   ASN   116       2.197  -7.292   9.037  1.00  0.00           H  
ATOM   1603  CA  ASN   116       1.750  -7.271  11.082  1.00  0.00           C  
ATOM   1604  HA  ASN   116       2.077  -7.955  11.865  1.00  0.00           H  
ATOM   1605  CB  ASN   116       1.775  -5.875  11.772  1.00  0.00           C  
ATOM   1606  HB2 ASN   116       0.951  -5.748  12.475  1.00  0.00           H  
ATOM   1607  HB3 ASN   116       2.748  -5.766  12.251  1.00  0.00           H  
ATOM   1608  CG  ASN   116       1.608  -4.840  10.635  1.00  0.00           C  
ATOM   1609  OD1 ASN   116       2.429  -4.242   9.991  1.00  0.00           O  
ATOM   1610  ND2 ASN   116       0.352  -4.664  10.308  1.00  0.00           N  
ATOM   1611 HD21 ASN   116      -0.383  -5.092  10.853  1.00  0.00           H  
ATOM   1612 HD22 ASN   116       0.138  -4.010   9.568  1.00  0.00           H  
ATOM   1613  C   ASN   116       0.347  -7.750  10.728  1.00  0.00           C  
ATOM   1614  O   ASN   116       0.034  -7.618   9.546  1.00  0.00           O  
ATOM   1615  N   VAL   117      -0.508  -8.066  11.721  1.00  0.00           N  
ATOM   1616  H   VAL   117      -0.150  -7.990  12.662  1.00  0.00           H  
ATOM   1617  CA  VAL   117      -1.958  -8.094  11.515  1.00  0.00           C  
ATOM   1618  HA  VAL   117      -2.074  -8.866  10.755  1.00  0.00           H  
ATOM   1619  CB  VAL   117      -2.692  -8.599  12.774  1.00  0.00           C  
ATOM   1620  HB  VAL   117      -2.471  -7.943  13.616  1.00  0.00           H  
ATOM   1621  CG1 VAL   117      -4.241  -8.608  12.439  1.00  0.00           C  
ATOM   1622 HG11 VAL   117      -4.543  -7.570  12.582  1.00  0.00           H  
ATOM   1623 HG12 VAL   117      -4.727  -9.196  13.217  1.00  0.00           H  
ATOM   1624 HG13 VAL   117      -4.353  -9.075  11.461  1.00  0.00           H  
ATOM   1625  CG2 VAL   117      -2.283 -10.004  13.170  1.00  0.00           C  
ATOM   1626 HG21 VAL   117      -1.318  -9.965  13.675  1.00  0.00           H  
ATOM   1627 HG22 VAL   117      -2.172 -10.707  12.345  1.00  0.00           H  
ATOM   1628 HG23 VAL   117      -2.924 -10.344  13.984  1.00  0.00           H  
ATOM   1629  C   VAL   117      -2.378  -6.793  10.878  1.00  0.00           C  
ATOM   1630  O   VAL   117      -2.215  -5.737  11.509  1.00  0.00           O  
ATOM   1631  N   GLY   118      -2.911  -6.897   9.687  1.00  0.00           N  
ATOM   1632  H   GLY   118      -2.842  -7.863   9.398  1.00  0.00           H  
ATOM   1633  CA  GLY   118      -3.476  -5.825   8.898  1.00  0.00           C  
ATOM   1634  HA2 GLY   118      -3.667  -4.965   9.539  1.00  0.00           H  
ATOM   1635  HA3 GLY   118      -4.379  -6.251   8.461  1.00  0.00           H  
ATOM   1636  C   GLY   118      -2.572  -5.373   7.727  1.00  0.00           C  
ATOM   1637  O   GLY   118      -3.069  -4.491   7.078  1.00  0.00           O  
ATOM   1638  N   GLY   119      -1.396  -5.927   7.430  1.00  0.00           N  
ATOM   1639  H   GLY   119      -1.015  -6.726   7.917  1.00  0.00           H  
ATOM   1640  CA  GLY   119      -0.614  -5.371   6.377  1.00  0.00           C  
ATOM   1641  HA2 GLY   119      -1.228  -5.212   5.490  1.00  0.00           H  
ATOM   1642  HA3 GLY   119       0.088  -6.107   5.985  1.00  0.00           H  
ATOM   1643  C   GLY   119       0.109  -4.101   6.783  1.00  0.00           C  
ATOM   1644  O   GLY   119      -0.065  -3.488   7.871  1.00  0.00           O  
ATOM   1645  N   MET   120       0.907  -3.569   5.838  1.00  0.00           N  
ATOM   1646  H   MET   120       1.071  -4.077   4.981  1.00  0.00           H  
ATOM   1647  CA  MET   120       1.403  -2.149   6.007  1.00  0.00           C  
ATOM   1648  HA  MET   120       2.182  -2.106   6.768  1.00  0.00           H  
ATOM   1649  CB  MET   120       1.966  -1.660   4.642  1.00  0.00           C  
ATOM   1650  HB2 MET   120       2.028  -0.584   4.478  1.00  0.00           H  
ATOM   1651  HB3 MET   120       1.220  -1.868   3.875  1.00  0.00           H  
ATOM   1652  CG  MET   120       3.358  -2.213   4.208  1.00  0.00           C  
ATOM   1653  HG2 MET   120       3.425  -3.301   4.203  1.00  0.00           H  
ATOM   1654  HG3 MET   120       4.042  -1.714   4.894  1.00  0.00           H  
ATOM   1655  SD  MET   120       3.771  -1.633   2.560  1.00  0.00           S  
ATOM   1656  CE  MET   120       3.053  -2.829   1.467  1.00  0.00           C  
ATOM   1657  HE1 MET   120       2.040  -3.022   1.821  1.00  0.00           H  
ATOM   1658  HE2 MET   120       3.045  -2.465   0.440  1.00  0.00           H  
ATOM   1659  HE3 MET   120       3.621  -3.758   1.515  1.00  0.00           H  
ATOM   1660  C   MET   120       0.351  -1.093   6.465  1.00  0.00           C  
ATOM   1661  O   MET   120       0.714  -0.053   6.913  1.00  0.00           O  
ATOM   1662  N   ALA   121      -0.960  -1.370   6.248  1.00  0.00           N  
ATOM   1663  H   ALA   121      -1.279  -2.275   5.935  1.00  0.00           H  
ATOM   1664  CA  ALA   121      -2.037  -0.425   6.595  1.00  0.00           C  
ATOM   1665  HA  ALA   121      -1.632   0.486   6.155  1.00  0.00           H  
ATOM   1666  CB  ALA   121      -3.242  -0.908   5.750  1.00  0.00           C  
ATOM   1667  HB1 ALA   121      -3.982  -0.112   5.826  1.00  0.00           H  
ATOM   1668  HB2 ALA   121      -3.684  -1.738   6.302  1.00  0.00           H  
ATOM   1669  HB3 ALA   121      -2.886  -1.076   4.734  1.00  0.00           H  
ATOM   1670  C   ALA   121      -2.455  -0.304   8.070  1.00  0.00           C  
ATOM   1671  O   ALA   121      -3.167   0.655   8.402  1.00  0.00           O  
ATOM   1672  N   ALA   122      -1.969  -1.147   8.983  1.00  0.00           N  
ATOM   1673  H   ALA   122      -1.479  -1.970   8.662  1.00  0.00           H  
ATOM   1674  CA  ALA   122      -1.769  -0.725  10.410  1.00  0.00           C  
ATOM   1675  HA  ALA   122      -2.786  -0.526  10.749  1.00  0.00           H  
ATOM   1676  CB  ALA   122      -1.124  -1.874  11.091  1.00  0.00           C  
ATOM   1677  HB1 ALA   122      -0.699  -1.632  12.065  1.00  0.00           H  
ATOM   1678  HB2 ALA   122      -0.230  -2.174  10.545  1.00  0.00           H  
ATOM   1679  HB3 ALA   122      -1.782  -2.736  11.200  1.00  0.00           H  
ATOM   1680  C   ALA   122      -0.928   0.621  10.648  1.00  0.00           C  
ATOM   1681  O   ALA   122      -1.254   1.458  11.568  1.00  0.00           O  
ATOM   1682  N   HID   123      -0.028   0.964   9.740  1.00  0.00           N  
ATOM   1683  H   HID   123      -0.018   0.284   8.994  1.00  0.00           H  
ATOM   1684  CA  HID   123       0.989   1.992   9.768  1.00  0.00           C  
ATOM   1685  HA  HID   123       0.900   2.686  10.604  1.00  0.00           H  
ATOM   1686  CB  HID   123       2.328   1.200   9.820  1.00  0.00           C  
ATOM   1687  HB2 HID   123       2.498   0.752   8.841  1.00  0.00           H  
ATOM   1688  HB3 HID   123       3.047   1.995  10.022  1.00  0.00           H  
ATOM   1689  CG  HID   123       2.438   0.157  10.905  1.00  0.00           C  
ATOM   1690  ND1 HID   123       2.453   0.444  12.229  1.00  0.00           N  
ATOM   1691  HD1 HID   123       2.628   1.341  12.658  1.00  0.00           H  
ATOM   1692  CE1 HID   123       2.303  -0.738  12.901  1.00  0.00           C  
ATOM   1693  HE1 HID   123       2.350  -0.890  13.969  1.00  0.00           H  
ATOM   1694  NE2 HID   123       2.198  -1.757  12.001  1.00  0.00           N  
ATOM   1695  CD2 HID   123       2.351  -1.224  10.732  1.00  0.00           C  
ATOM   1696  HD2 HID   123       2.300  -1.732   9.781  1.00  0.00           H  
ATOM   1697  C   HID   123       0.902   3.021   8.585  1.00  0.00           C  
ATOM   1698  O   HID   123       1.523   4.045   8.644  1.00  0.00           O  
ATOM   1699  N   TRP   124       0.043   2.794   7.584  1.00  0.00           N  
ATOM   1700  H   TRP   124      -0.493   1.940   7.533  1.00  0.00           H  
ATOM   1701  CA  TRP   124      -0.195   3.800   6.487  1.00  0.00           C  
ATOM   1702  HA  TRP   124       0.837   4.047   6.236  1.00  0.00           H  
ATOM   1703  CB  TRP   124      -0.949   3.160   5.280  1.00  0.00           C  
ATOM   1704  HB2 TRP   124      -0.915   3.845   4.432  1.00  0.00           H  
ATOM   1705  HB3 TRP   124      -0.527   2.216   4.936  1.00  0.00           H  
ATOM   1706  CG  TRP   124      -2.412   2.897   5.497  1.00  0.00           C  
ATOM   1707  CD1 TRP   124      -3.022   2.878   6.704  1.00  0.00           C  
ATOM   1708  HD1 TRP   124      -2.538   2.903   7.669  1.00  0.00           H  
ATOM   1709  NE1 TRP   124      -4.381   2.635   6.450  1.00  0.00           N  
ATOM   1710  HE1 TRP   124      -5.044   2.422   7.181  1.00  0.00           H  
ATOM   1711  CE2 TRP   124      -4.691   2.557   5.134  1.00  0.00           C  
ATOM   1712  CZ2 TRP   124      -5.916   2.519   4.512  1.00  0.00           C  
ATOM   1713  HZ2 TRP   124      -6.864   2.308   4.984  1.00  0.00           H  
ATOM   1714  CH2 TRP   124      -5.972   2.506   3.097  1.00  0.00           C  
ATOM   1715  HH2 TRP   124      -6.932   2.504   2.601  1.00  0.00           H  
ATOM   1716  CZ3 TRP   124      -4.774   2.692   2.390  1.00  0.00           C  
ATOM   1717  HZ3 TRP   124      -4.627   2.922   1.345  1.00  0.00           H  
ATOM   1718  CE3 TRP   124      -3.501   2.804   3.066  1.00  0.00           C  
ATOM   1719  HE3 TRP   124      -2.565   2.923   2.540  1.00  0.00           H  
ATOM   1720  CD2 TRP   124      -3.503   2.728   4.461  1.00  0.00           C  
ATOM   1721  C   TRP   124      -0.845   5.166   6.851  1.00  0.00           C  
ATOM   1722  O   TRP   124      -1.280   5.356   7.957  1.00  0.00           O  
ATOM   1723  N   THR   125      -0.991   6.062   5.856  1.00  0.00           N  
ATOM   1724  H   THR   125      -0.610   5.874   4.940  1.00  0.00           H  
ATOM   1725  CA  THR   125      -1.816   7.337   5.985  1.00  0.00           C  
ATOM   1726  HA  THR   125      -2.173   7.443   7.010  1.00  0.00           H  
ATOM   1727  CB  THR   125      -0.876   8.569   5.796  1.00  0.00           C  
ATOM   1728  HB  THR   125      -1.401   9.472   6.110  1.00  0.00           H  
ATOM   1729  CG2 THR   125       0.308   8.530   6.726  1.00  0.00           C  
ATOM   1730 HG21 THR   125       0.673   9.549   6.852  1.00  0.00           H  
ATOM   1731 HG22 THR   125       1.047   7.778   6.448  1.00  0.00           H  
ATOM   1732 HG23 THR   125      -0.061   8.288   7.722  1.00  0.00           H  
ATOM   1733  OG1 THR   125      -0.516   8.701   4.410  1.00  0.00           O  
ATOM   1734  HG1 THR   125      -1.306   8.892   3.899  1.00  0.00           H  
ATOM   1735  C   THR   125      -3.116   7.393   5.138  1.00  0.00           C  
ATOM   1736  O   THR   125      -3.473   8.434   4.670  1.00  0.00           O  
ATOM   1737  N   ALA   126      -3.704   6.251   4.795  1.00  0.00           N  
ATOM   1738  H   ALA   126      -3.300   5.388   5.130  1.00  0.00           H  
ATOM   1739  CA  ALA   126      -5.103   6.144   4.307  1.00  0.00           C  
ATOM   1740  HA  ALA   126      -5.174   5.106   3.981  1.00  0.00           H  
ATOM   1741  CB  ALA   126      -6.122   6.294   5.419  1.00  0.00           C  
ATOM   1742  HB1 ALA   126      -7.127   6.203   5.007  1.00  0.00           H  
ATOM   1743  HB2 ALA   126      -5.880   5.548   6.175  1.00  0.00           H  
ATOM   1744  HB3 ALA   126      -6.016   7.240   5.950  1.00  0.00           H  
ATOM   1745  C   ALA   126      -5.585   6.761   3.000  1.00  0.00           C  
ATOM   1746  O   ALA   126      -6.781   6.670   2.738  1.00  0.00           O  
ATOM   1747  N   ALA   127      -4.730   7.451   2.232  1.00  0.00           N  
ATOM   1748  H   ALA   127      -3.782   7.433   2.580  1.00  0.00           H  
ATOM   1749  CA  ALA   127      -5.102   8.088   1.038  1.00  0.00           C  
ATOM   1750  HA  ALA   127      -5.889   8.763   1.375  1.00  0.00           H  
ATOM   1751  CB  ALA   127      -3.869   8.940   0.589  1.00  0.00           C  
ATOM   1752  HB1 ALA   127      -4.177   9.639  -0.189  1.00  0.00           H  
ATOM   1753  HB2 ALA   127      -3.088   8.324   0.145  1.00  0.00           H  
ATOM   1754  HB3 ALA   127      -3.485   9.546   1.409  1.00  0.00           H  
ATOM   1755  C   ALA   127      -5.460   7.094  -0.116  1.00  0.00           C  
ATOM   1756  O   ALA   127      -4.731   6.131  -0.414  1.00  0.00           O  
ATOM   1757  N   CYS   128      -6.668   7.292  -0.719  1.00  0.00           N  
ATOM   1758  H   CYS   128      -7.161   8.141  -0.479  1.00  0.00           H  
ATOM   1759  CA  CYS   128      -7.413   6.356  -1.593  1.00  0.00           C  
ATOM   1760  HA  CYS   128      -6.762   5.549  -1.928  1.00  0.00           H  
ATOM   1761  CB  CYS   128      -8.469   5.607  -0.799  1.00  0.00           C  
ATOM   1762  HB2 CYS   128      -8.982   4.981  -1.529  1.00  0.00           H  
ATOM   1763  HB3 CYS   128      -9.081   6.312  -0.237  1.00  0.00           H  
ATOM   1764  SG  CYS   128      -7.909   4.449   0.453  1.00  0.00           S  
ATOM   1765  HG  CYS   128      -7.444   5.288   1.384  1.00  0.00           H  
ATOM   1766  C   CYS   128      -7.849   7.059  -2.885  1.00  0.00           C  
ATOM   1767  O   CYS   128      -9.078   7.156  -3.127  1.00  0.00           O  
ATOM   1768  N   PRO   129      -6.870   7.485  -3.791  1.00  0.00           N  
ATOM   1769  CD  PRO   129      -5.403   7.332  -3.674  1.00  0.00           C  
ATOM   1770  HD2 PRO   129      -5.152   7.872  -2.762  1.00  0.00           H  
ATOM   1771  HD3 PRO   129      -5.066   6.311  -3.498  1.00  0.00           H  
ATOM   1772  CG  PRO   129      -4.836   7.939  -4.974  1.00  0.00           C  
ATOM   1773  HG2 PRO   129      -4.039   8.615  -4.665  1.00  0.00           H  
ATOM   1774  HG3 PRO   129      -4.449   7.102  -5.555  1.00  0.00           H  
ATOM   1775  CB  PRO   129      -6.041   8.574  -5.700  1.00  0.00           C  
ATOM   1776  HB2 PRO   129      -5.946   8.462  -6.780  1.00  0.00           H  
ATOM   1777  HB3 PRO   129      -6.017   9.625  -5.411  1.00  0.00           H  
ATOM   1778  CA  PRO   129      -7.305   7.942  -5.138  1.00  0.00           C  
ATOM   1779  HA  PRO   129      -8.135   8.637  -5.008  1.00  0.00           H  
ATOM   1780  C   PRO   129      -7.622   6.793  -6.150  1.00  0.00           C  
ATOM   1781  O   PRO   129      -7.137   5.664  -5.970  1.00  0.00           O  
ATOM   1782  N   ARG   130      -8.358   7.057  -7.206  1.00  0.00           N  
ATOM   1783  H   ARG   130      -8.791   7.969  -7.173  1.00  0.00           H  
ATOM   1784  CA  ARG   130      -8.628   6.199  -8.382  1.00  0.00           C  
ATOM   1785  HA  ARG   130      -8.553   5.156  -8.074  1.00  0.00           H  
ATOM   1786  CB  ARG   130     -10.120   6.369  -8.883  1.00  0.00           C  
ATOM   1787  HB2 ARG   130     -10.458   7.375  -9.130  1.00  0.00           H  
ATOM   1788  HB3 ARG   130     -10.205   5.782  -9.797  1.00  0.00           H  
ATOM   1789  CG  ARG   130     -11.079   5.828  -7.821  1.00  0.00           C  
ATOM   1790  HG2 ARG   130     -10.859   4.793  -7.557  1.00  0.00           H  
ATOM   1791  HG3 ARG   130     -11.029   6.421  -6.908  1.00  0.00           H  
ATOM   1792  CD  ARG   130     -12.516   5.839  -8.272  1.00  0.00           C  
ATOM   1793  HD2 ARG   130     -12.718   6.880  -8.520  1.00  0.00           H  
ATOM   1794  HD3 ARG   130     -12.790   5.232  -9.135  1.00  0.00           H  
ATOM   1795  NE  ARG   130     -13.515   5.679  -7.205  1.00  0.00           N  
ATOM   1796  HE  ARG   130     -13.378   6.296  -6.418  1.00  0.00           H  
ATOM   1797  CZ  ARG   130     -14.710   5.123  -7.373  1.00  0.00           C  
ATOM   1798  NH1 ARG   130     -15.041   4.445  -8.472  1.00  0.00           N  
ATOM   1799 HH11 ARG   130     -14.488   4.528  -9.314  1.00  0.00           H  
ATOM   1800 HH12 ARG   130     -15.948   4.032  -8.634  1.00  0.00           H  
ATOM   1801  NH2 ARG   130     -15.526   5.122  -6.395  1.00  0.00           N  
ATOM   1802 HH21 ARG   130     -15.389   5.806  -5.665  1.00  0.00           H  
ATOM   1803 HH22 ARG   130     -16.444   4.719  -6.517  1.00  0.00           H  
ATOM   1804  C   ARG   130      -7.526   6.387  -9.512  1.00  0.00           C  
ATOM   1805  O   ARG   130      -7.028   7.535  -9.548  1.00  0.00           O  
ATOM   1806  N   PRO   131      -7.153   5.397 -10.327  1.00  0.00           N  
ATOM   1807  CD  PRO   131      -7.703   3.982 -10.290  1.00  0.00           C  
ATOM   1808  HD2 PRO   131      -7.170   3.635  -9.405  1.00  0.00           H  
ATOM   1809  HD3 PRO   131      -8.792   3.945 -10.251  1.00  0.00           H  
ATOM   1810  CG  PRO   131      -7.255   3.332 -11.616  1.00  0.00           C  
ATOM   1811  HG2 PRO   131      -6.973   2.284 -11.513  1.00  0.00           H  
ATOM   1812  HG3 PRO   131      -8.032   3.449 -12.372  1.00  0.00           H  
ATOM   1813  CB  PRO   131      -6.007   4.181 -11.983  1.00  0.00           C  
ATOM   1814  HB2 PRO   131      -5.086   3.621 -11.823  1.00  0.00           H  
ATOM   1815  HB3 PRO   131      -6.014   4.125 -13.072  1.00  0.00           H  
ATOM   1816  CA  PRO   131      -6.202   5.555 -11.381  1.00  0.00           C  
ATOM   1817  HA  PRO   131      -5.226   5.932 -11.075  1.00  0.00           H  
ATOM   1818  C   PRO   131      -6.638   6.687 -12.395  1.00  0.00           C  
ATOM   1819  O   PRO   131      -7.778   7.065 -12.461  1.00  0.00           O  
ATOM   1820  N   GLY   132      -5.704   7.251 -13.103  1.00  0.00           N  
ATOM   1821  H   GLY   132      -4.802   6.817 -13.234  1.00  0.00           H  
ATOM   1822  CA  GLY   132      -5.936   8.230 -14.166  1.00  0.00           C  
ATOM   1823  HA2 GLY   132      -4.955   8.674 -14.338  1.00  0.00           H  
ATOM   1824  HA3 GLY   132      -6.554   9.056 -13.814  1.00  0.00           H  
ATOM   1825  C   GLY   132      -6.497   7.632 -15.406  1.00  0.00           C  
ATOM   1826  O   GLY   132      -6.952   6.456 -15.401  1.00  0.00           O  
ATOM   1827  N   GLY   133      -6.602   8.473 -16.385  1.00  0.00           N  
ATOM   1828  H   GLY   133      -6.068   9.322 -16.261  1.00  0.00           H  
ATOM   1829  CA  GLY   133      -7.402   8.193 -17.563  1.00  0.00           C  
ATOM   1830  HA2 GLY   133      -7.603   9.165 -18.015  1.00  0.00           H  
ATOM   1831  HA3 GLY   133      -8.256   7.569 -17.299  1.00  0.00           H  
ATOM   1832  C   GLY   133      -6.756   7.270 -18.579  1.00  0.00           C  
ATOM   1833  O   GLY   133      -7.430   6.659 -19.308  1.00  0.00           O  
ATOM   1834  N   LYS   134      -5.373   6.982 -18.399  1.00  0.00           N  
ATOM   1835  H   LYS   134      -4.800   7.490 -17.740  1.00  0.00           H  
ATOM   1836  CA  LYS   134      -4.639   6.246 -19.453  1.00  0.00           C  
ATOM   1837  HA  LYS   134      -5.193   6.239 -20.392  1.00  0.00           H  
ATOM   1838  CB  LYS   134      -3.204   6.816 -19.685  1.00  0.00           C  
ATOM   1839  HB2 LYS   134      -2.632   6.688 -18.766  1.00  0.00           H  
ATOM   1840  HB3 LYS   134      -2.655   6.384 -20.522  1.00  0.00           H  
ATOM   1841  CG  LYS   134      -3.327   8.366 -19.970  1.00  0.00           C  
ATOM   1842  HG2 LYS   134      -4.045   8.619 -20.749  1.00  0.00           H  
ATOM   1843  HG3 LYS   134      -3.573   8.847 -19.023  1.00  0.00           H  
ATOM   1844  CD  LYS   134      -2.022   8.956 -20.464  1.00  0.00           C  
ATOM   1845  HD2 LYS   134      -1.199   8.561 -19.869  1.00  0.00           H  
ATOM   1846  HD3 LYS   134      -2.185  10.017 -20.276  1.00  0.00           H  
ATOM   1847  CE  LYS   134      -1.909   8.676 -21.989  1.00  0.00           C  
ATOM   1848  HE2 LYS   134      -1.901   7.602 -22.176  1.00  0.00           H  
ATOM   1849  HE3 LYS   134      -2.801   9.096 -22.453  1.00  0.00           H  
ATOM   1850  NZ  LYS   134      -0.839   9.494 -22.570  1.00  0.00           N  
ATOM   1851  HZ1 LYS   134       0.059   9.232 -22.189  1.00  0.00           H  
ATOM   1852  HZ2 LYS   134      -0.804   9.212 -23.539  1.00  0.00           H  
ATOM   1853  HZ3 LYS   134      -1.135  10.459 -22.600  1.00  0.00           H  
ATOM   1854  C   LYS   134      -4.545   4.710 -19.104  1.00  0.00           C  
ATOM   1855  O   LYS   134      -4.201   3.936 -19.980  1.00  0.00           O  
ATOM   1856  N   GLU   135      -4.687   4.405 -17.856  1.00  0.00           N  
ATOM   1857  H   GLU   135      -4.870   5.132 -17.179  1.00  0.00           H  
ATOM   1858  CA  GLU   135      -4.230   2.998 -17.390  1.00  0.00           C  
ATOM   1859  HA  GLU   135      -3.698   2.524 -18.214  1.00  0.00           H  
ATOM   1860  CB  GLU   135      -3.358   3.183 -16.110  1.00  0.00           C  
ATOM   1861  HB2 GLU   135      -4.077   3.132 -15.292  1.00  0.00           H  
ATOM   1862  HB3 GLU   135      -2.753   2.277 -16.093  1.00  0.00           H  
ATOM   1863  CG  GLU   135      -2.439   4.451 -15.903  1.00  0.00           C  
ATOM   1864  HG2 GLU   135      -1.616   4.043 -15.316  1.00  0.00           H  
ATOM   1865  HG3 GLU   135      -1.971   4.763 -16.836  1.00  0.00           H  
ATOM   1866  CD  GLU   135      -3.173   5.613 -15.144  1.00  0.00           C  
ATOM   1867  OE1 GLU   135      -3.026   5.659 -13.900  1.00  0.00           O  
ATOM   1868  OE2 GLU   135      -3.964   6.317 -15.756  1.00  0.00           O  
ATOM   1869  C   GLU   135      -5.503   2.094 -17.120  1.00  0.00           C  
ATOM   1870  O   GLU   135      -5.462   1.046 -16.456  1.00  0.00           O  
ATOM   1871  N   ARG   136      -6.683   2.603 -17.534  1.00  0.00           N  
ATOM   1872  H   ARG   136      -6.758   3.524 -17.942  1.00  0.00           H  
ATOM   1873  CA  ARG   136      -7.934   1.826 -17.355  1.00  0.00           C  
ATOM   1874  HA  ARG   136      -8.014   1.487 -16.323  1.00  0.00           H  
ATOM   1875  CB  ARG   136      -9.127   2.798 -17.522  1.00  0.00           C  
ATOM   1876  HB2 ARG   136      -9.136   3.148 -18.554  1.00  0.00           H  
ATOM   1877  HB3 ARG   136     -10.016   2.218 -17.276  1.00  0.00           H  
ATOM   1878  CG  ARG   136      -9.182   4.018 -16.595  1.00  0.00           C  
ATOM   1879  HG2 ARG   136     -10.182   4.421 -16.753  1.00  0.00           H  
ATOM   1880  HG3 ARG   136      -8.439   4.783 -16.822  1.00  0.00           H  
ATOM   1881  CD  ARG   136      -9.028   3.635 -15.162  1.00  0.00           C  
ATOM   1882  HD2 ARG   136      -9.727   2.842 -14.898  1.00  0.00           H  
ATOM   1883  HD3 ARG   136      -8.019   3.247 -15.026  1.00  0.00           H  
ATOM   1884  NE  ARG   136      -9.282   4.836 -14.327  1.00  0.00           N  
ATOM   1885  HE  ARG   136      -8.521   5.497 -14.267  1.00  0.00           H  
ATOM   1886  CZ  ARG   136     -10.363   5.229 -13.635  1.00  0.00           C  
ATOM   1887  NH1 ARG   136     -11.463   4.542 -13.766  1.00  0.00           N  
ATOM   1888 HH11 ARG   136     -11.467   3.685 -14.300  1.00  0.00           H  
ATOM   1889 HH12 ARG   136     -12.356   4.848 -13.408  1.00  0.00           H  
ATOM   1890  NH2 ARG   136     -10.341   6.369 -12.992  1.00  0.00           N  
ATOM   1891 HH21 ARG   136      -9.456   6.852 -12.939  1.00  0.00           H  
ATOM   1892 HH22 ARG   136     -11.162   6.648 -12.475  1.00  0.00           H  
ATOM   1893  C   ARG   136      -8.031   0.605 -18.258  1.00  0.00           C  
ATOM   1894  O   ARG   136      -7.491   0.595 -19.405  1.00  0.00           O  
ATOM   1895  N   ILE   137      -8.656  -0.446 -17.691  1.00  0.00           N  
ATOM   1896  H   ILE   137      -9.216  -0.234 -16.878  1.00  0.00           H  
ATOM   1897  CA  ILE   137      -8.453  -1.808 -18.187  1.00  0.00           C  
ATOM   1898  HA  ILE   137      -7.568  -1.755 -18.820  1.00  0.00           H  
ATOM   1899  CB  ILE   137      -8.116  -2.771 -16.997  1.00  0.00           C  
ATOM   1900  HB  ILE   137      -8.958  -2.664 -16.314  1.00  0.00           H  
ATOM   1901  CG2 ILE   137      -8.073  -4.259 -17.357  1.00  0.00           C  
ATOM   1902 HG21 ILE   137      -7.286  -4.394 -18.098  1.00  0.00           H  
ATOM   1903 HG22 ILE   137      -9.050  -4.497 -17.778  1.00  0.00           H  
ATOM   1904 HG23 ILE   137      -7.788  -5.003 -16.612  1.00  0.00           H  
ATOM   1905  CG1 ILE   137      -6.874  -2.289 -16.295  1.00  0.00           C  
ATOM   1906 HG12 ILE   137      -6.093  -2.368 -17.051  1.00  0.00           H  
ATOM   1907 HG13 ILE   137      -7.020  -1.252 -15.991  1.00  0.00           H  
ATOM   1908  CD1 ILE   137      -6.511  -3.110 -15.037  1.00  0.00           C  
ATOM   1909 HD11 ILE   137      -5.530  -2.663 -14.878  1.00  0.00           H  
ATOM   1910 HD12 ILE   137      -7.147  -2.842 -14.193  1.00  0.00           H  
ATOM   1911 HD13 ILE   137      -6.451  -4.186 -15.199  1.00  0.00           H  
ATOM   1912  C   ILE   137      -9.608  -2.296 -19.043  1.00  0.00           C  
ATOM   1913  O   ILE   137     -10.716  -2.309 -18.488  1.00  0.00           O  
ATOM   1914  N   PRO   138      -9.475  -2.640 -20.369  1.00  0.00           N  
ATOM   1915  CD  PRO   138      -8.266  -2.755 -21.079  1.00  0.00           C  
ATOM   1916  HD2 PRO   138      -7.674  -1.840 -21.085  1.00  0.00           H  
ATOM   1917  HD3 PRO   138      -7.736  -3.612 -20.661  1.00  0.00           H  
ATOM   1918  CG  PRO   138      -8.623  -2.985 -22.509  1.00  0.00           C  
ATOM   1919  HG2 PRO   138      -8.510  -4.063 -22.622  1.00  0.00           H  
ATOM   1920  HG3 PRO   138      -7.959  -2.507 -23.229  1.00  0.00           H  
ATOM   1921  CB  PRO   138     -10.085  -2.818 -22.662  1.00  0.00           C  
ATOM   1922  HB2 PRO   138     -10.499  -3.568 -23.336  1.00  0.00           H  
ATOM   1923  HB3 PRO   138     -10.203  -1.804 -23.045  1.00  0.00           H  
ATOM   1924  CA  PRO   138     -10.598  -2.881 -21.244  1.00  0.00           C  
ATOM   1925  HA  PRO   138     -11.326  -2.076 -21.151  1.00  0.00           H  
ATOM   1926  C   PRO   138     -11.438  -4.207 -20.877  1.00  0.00           C  
ATOM   1927  O   PRO   138     -12.681  -4.133 -21.102  1.00  0.00           O  
ATOM   1928  N   PHE   139     -10.850  -5.248 -20.371  1.00  0.00           N  
ATOM   1929  H   PHE   139      -9.863  -5.345 -20.179  1.00  0.00           H  
ATOM   1930  CA  PHE   139     -11.550  -6.483 -20.001  1.00  0.00           C  
ATOM   1931  HA  PHE   139     -12.409  -6.497 -20.671  1.00  0.00           H  
ATOM   1932  CB  PHE   139     -10.761  -7.763 -20.343  1.00  0.00           C  
ATOM   1933  HB2 PHE   139     -11.383  -8.628 -20.116  1.00  0.00           H  
ATOM   1934  HB3 PHE   139     -10.595  -7.732 -21.420  1.00  0.00           H  
ATOM   1935  CG  PHE   139      -9.475  -7.756 -19.667  1.00  0.00           C  
ATOM   1936  CD1 PHE   139      -8.364  -7.150 -20.332  1.00  0.00           C  
ATOM   1937  HD1 PHE   139      -8.460  -6.880 -21.373  1.00  0.00           H  
ATOM   1938  CE1 PHE   139      -7.145  -7.073 -19.662  1.00  0.00           C  
ATOM   1939  HE1 PHE   139      -6.339  -6.614 -20.214  1.00  0.00           H  
ATOM   1940  CZ  PHE   139      -6.984  -7.799 -18.460  1.00  0.00           C  
ATOM   1941  HZ  PHE   139      -6.014  -7.825 -17.986  1.00  0.00           H  
ATOM   1942  CE2 PHE   139      -8.052  -8.375 -17.815  1.00  0.00           C  
ATOM   1943  HE2 PHE   139      -7.954  -8.722 -16.797  1.00  0.00           H  
ATOM   1944  CD2 PHE   139      -9.293  -8.413 -18.404  1.00  0.00           C  
ATOM   1945  HD2 PHE   139     -10.141  -8.807 -17.863  1.00  0.00           H  
ATOM   1946  C   PHE   139     -12.123  -6.531 -18.585  1.00  0.00           C  
ATOM   1947  O   PHE   139     -12.930  -7.389 -18.342  1.00  0.00           O  
ATOM   1948  N   LEU   140     -11.799  -5.501 -17.849  1.00  0.00           N  
ATOM   1949  H   LEU   140     -11.138  -4.846 -18.243  1.00  0.00           H  
ATOM   1950  CA  LEU   140     -12.658  -5.139 -16.745  1.00  0.00           C  
ATOM   1951  HA  LEU   140     -13.360  -5.906 -16.417  1.00  0.00           H  
ATOM   1952  CB  LEU   140     -11.712  -4.933 -15.485  1.00  0.00           C  
ATOM   1953  HB2 LEU   140     -10.746  -4.457 -15.655  1.00  0.00           H  
ATOM   1954  HB3 LEU   140     -12.167  -4.326 -14.702  1.00  0.00           H  
ATOM   1955  CG  LEU   140     -11.398  -6.183 -14.585  1.00  0.00           C  
ATOM   1956  HG  LEU   140     -12.371  -6.484 -14.197  1.00  0.00           H  
ATOM   1957  CD1 LEU   140     -10.769  -7.379 -15.331  1.00  0.00           C  
ATOM   1958 HD11 LEU   140     -11.583  -7.731 -15.965  1.00  0.00           H  
ATOM   1959 HD12 LEU   140     -10.620  -8.174 -14.600  1.00  0.00           H  
ATOM   1960 HD13 LEU   140      -9.848  -7.138 -15.861  1.00  0.00           H  
ATOM   1961  CD2 LEU   140     -10.540  -5.763 -13.404  1.00  0.00           C  
ATOM   1962 HD21 LEU   140     -10.998  -5.016 -12.755  1.00  0.00           H  
ATOM   1963 HD22 LEU   140     -10.447  -6.633 -12.753  1.00  0.00           H  
ATOM   1964 HD23 LEU   140      -9.570  -5.348 -13.679  1.00  0.00           H  
ATOM   1965  C   LEU   140     -13.396  -3.799 -17.158  1.00  0.00           C  
ATOM   1966  O   LEU   140     -13.040  -2.691 -16.641  1.00  0.00           O  
ATOM   1967  N   PRO   141     -14.381  -3.855 -18.016  1.00  0.00           N  
ATOM   1968  CD  PRO   141     -14.926  -5.057 -18.682  1.00  0.00           C  
ATOM   1969  HD2 PRO   141     -14.545  -5.280 -19.679  1.00  0.00           H  
ATOM   1970  HD3 PRO   141     -14.916  -5.894 -17.983  1.00  0.00           H  
ATOM   1971  CG  PRO   141     -16.445  -4.790 -18.893  1.00  0.00           C  
ATOM   1972  HG2 PRO   141     -16.960  -4.997 -17.954  1.00  0.00           H  
ATOM   1973  HG3 PRO   141     -16.888  -5.341 -19.722  1.00  0.00           H  
ATOM   1974  CB  PRO   141     -16.288  -3.286 -19.166  1.00  0.00           C  
ATOM   1975  HB2 PRO   141     -17.260  -2.802 -19.070  1.00  0.00           H  
ATOM   1976  HB3 PRO   141     -15.886  -3.056 -20.153  1.00  0.00           H  
ATOM   1977  CA  PRO   141     -15.315  -2.762 -18.098  1.00  0.00           C  
ATOM   1978  HA  PRO   141     -14.783  -1.874 -18.438  1.00  0.00           H  
ATOM   1979  C   PRO   141     -16.009  -2.462 -16.777  1.00  0.00           C  
ATOM   1980  O   PRO   141     -16.550  -1.362 -16.556  1.00  0.00           O  
ATOM   1981  N   ASP   142     -16.039  -3.446 -15.867  1.00  0.00           N  
ATOM   1982  H   ASP   142     -15.781  -4.338 -16.264  1.00  0.00           H  
ATOM   1983  CA  ASP   142     -16.684  -3.463 -14.506  1.00  0.00           C  
ATOM   1984  HA  ASP   142     -17.606  -2.882 -14.519  1.00  0.00           H  
ATOM   1985  CB  ASP   142     -17.176  -4.876 -14.015  1.00  0.00           C  
ATOM   1986  HB2 ASP   142     -17.459  -4.880 -12.962  1.00  0.00           H  
ATOM   1987  HB3 ASP   142     -18.009  -5.123 -14.673  1.00  0.00           H  
ATOM   1988  CG  ASP   142     -16.180  -6.076 -14.097  1.00  0.00           C  
ATOM   1989  OD1 ASP   142     -16.289  -6.996 -13.241  1.00  0.00           O  
ATOM   1990  OD2 ASP   142     -15.385  -6.174 -15.042  1.00  0.00           O  
ATOM   1991  C   ASP   142     -15.654  -2.913 -13.474  1.00  0.00           C  
ATOM   1992  O   ASP   142     -15.983  -2.671 -12.322  1.00  0.00           O  
ATOM   1993  N   LEU   143     -14.439  -2.576 -13.878  1.00  0.00           N  
ATOM   1994  H   LEU   143     -14.236  -2.726 -14.856  1.00  0.00           H  
ATOM   1995  CA  LEU   143     -13.412  -1.952 -13.022  1.00  0.00           C  
ATOM   1996  HA  LEU   143     -13.014  -2.709 -12.346  1.00  0.00           H  
ATOM   1997  CB  LEU   143     -12.232  -1.480 -13.933  1.00  0.00           C  
ATOM   1998  HB2 LEU   143     -12.751  -0.815 -14.623  1.00  0.00           H  
ATOM   1999  HB3 LEU   143     -11.821  -2.369 -14.411  1.00  0.00           H  
ATOM   2000  CG  LEU   143     -11.081  -0.682 -13.382  1.00  0.00           C  
ATOM   2001  HG  LEU   143     -11.497   0.295 -13.136  1.00  0.00           H  
ATOM   2002  CD1 LEU   143     -10.528  -1.276 -12.095  1.00  0.00           C  
ATOM   2003 HD11 LEU   143     -11.274  -1.131 -11.314  1.00  0.00           H  
ATOM   2004 HD12 LEU   143     -10.220  -2.314 -12.221  1.00  0.00           H  
ATOM   2005 HD13 LEU   143      -9.627  -0.730 -11.817  1.00  0.00           H  
ATOM   2006  CD2 LEU   143     -10.001  -0.486 -14.432  1.00  0.00           C  
ATOM   2007 HD21 LEU   143     -10.482  -0.222 -15.374  1.00  0.00           H  
ATOM   2008 HD22 LEU   143      -9.227   0.203 -14.095  1.00  0.00           H  
ATOM   2009 HD23 LEU   143      -9.557  -1.464 -14.620  1.00  0.00           H  
ATOM   2010  C   LEU   143     -13.887  -0.785 -12.111  1.00  0.00           C  
ATOM   2011  O   LEU   143     -13.639  -0.767 -10.879  1.00  0.00           O  
ATOM   2012  N   GLU   144     -14.581   0.179 -12.673  1.00  0.00           N  
ATOM   2013  H   GLU   144     -14.604   0.231 -13.681  1.00  0.00           H  
ATOM   2014  CA  GLU   144     -15.173   1.402 -11.964  1.00  0.00           C  
ATOM   2015  HA  GLU   144     -14.346   1.916 -11.474  1.00  0.00           H  
ATOM   2016  CB  GLU   144     -15.740   2.360 -12.972  1.00  0.00           C  
ATOM   2017  HB2 GLU   144     -15.075   2.433 -13.832  1.00  0.00           H  
ATOM   2018  HB3 GLU   144     -16.673   1.939 -13.347  1.00  0.00           H  
ATOM   2019  CG  GLU   144     -16.017   3.792 -12.573  1.00  0.00           C  
ATOM   2020  HG2 GLU   144     -16.587   3.720 -11.646  1.00  0.00           H  
ATOM   2021  HG3 GLU   144     -16.594   4.244 -13.380  1.00  0.00           H  
ATOM   2022  CD  GLU   144     -14.726   4.698 -12.294  1.00  0.00           C  
ATOM   2023  OE1 GLU   144     -14.196   5.267 -13.260  1.00  0.00           O  
ATOM   2024  OE2 GLU   144     -14.252   4.827 -11.136  1.00  0.00           O  
ATOM   2025  C   GLU   144     -16.226   0.969 -10.957  1.00  0.00           C  
ATOM   2026  O   GLU   144     -16.389   1.677  -9.956  1.00  0.00           O  
ATOM   2027  N   GLU   145     -16.904  -0.204 -11.101  1.00  0.00           N  
ATOM   2028  H   GLU   145     -16.536  -0.768 -11.854  1.00  0.00           H  
ATOM   2029  CA  GLU   145     -17.917  -0.703 -10.136  1.00  0.00           C  
ATOM   2030  HA  GLU   145     -18.337   0.179  -9.652  1.00  0.00           H  
ATOM   2031  CB  GLU   145     -19.007  -1.474 -10.910  1.00  0.00           C  
ATOM   2032  HB2 GLU   145     -18.801  -2.544 -10.941  1.00  0.00           H  
ATOM   2033  HB3 GLU   145     -19.294  -1.075 -11.883  1.00  0.00           H  
ATOM   2034  CG  GLU   145     -20.333  -1.505 -10.046  1.00  0.00           C  
ATOM   2035  HG2 GLU   145     -21.184  -1.903 -10.597  1.00  0.00           H  
ATOM   2036  HG3 GLU   145     -20.268  -2.230  -9.234  1.00  0.00           H  
ATOM   2037  CD  GLU   145     -20.728  -0.063  -9.737  1.00  0.00           C  
ATOM   2038  OE1 GLU   145     -20.843   0.739 -10.639  1.00  0.00           O  
ATOM   2039  OE2 GLU   145     -20.815   0.248  -8.540  1.00  0.00           O  
ATOM   2040  C   GLU   145     -17.253  -1.597  -8.998  1.00  0.00           C  
ATOM   2041  O   GLU   145     -17.702  -1.498  -7.870  1.00  0.00           O  
ATOM   2042  N   LEU   146     -16.148  -2.344  -9.348  1.00  0.00           N  
ATOM   2043  H   LEU   146     -15.845  -2.384 -10.311  1.00  0.00           H  
ATOM   2044  CA  LEU   146     -15.262  -3.059  -8.369  1.00  0.00           C  
ATOM   2045  HA  LEU   146     -15.830  -3.677  -7.674  1.00  0.00           H  
ATOM   2046  CB  LEU   146     -14.264  -3.829  -9.246  1.00  0.00           C  
ATOM   2047  HB2 LEU   146     -13.863  -3.160 -10.008  1.00  0.00           H  
ATOM   2048  HB3 LEU   146     -13.426  -4.134  -8.619  1.00  0.00           H  
ATOM   2049  CG  LEU   146     -14.671  -5.094  -9.926  1.00  0.00           C  
ATOM   2050  HG  LEU   146     -15.650  -4.882 -10.354  1.00  0.00           H  
ATOM   2051  CD1 LEU   146     -13.669  -5.458 -11.064  1.00  0.00           C  
ATOM   2052 HD11 LEU   146     -14.261  -6.113 -11.703  1.00  0.00           H  
ATOM   2053 HD12 LEU   146     -13.417  -4.592 -11.676  1.00  0.00           H  
ATOM   2054 HD13 LEU   146     -12.787  -6.016 -10.748  1.00  0.00           H  
ATOM   2055  CD2 LEU   146     -14.871  -6.292  -8.950  1.00  0.00           C  
ATOM   2056 HD21 LEU   146     -15.443  -6.022  -8.063  1.00  0.00           H  
ATOM   2057 HD22 LEU   146     -13.896  -6.662  -8.632  1.00  0.00           H  
ATOM   2058 HD23 LEU   146     -15.486  -7.053  -9.429  1.00  0.00           H  
ATOM   2059  C   LEU   146     -14.480  -2.052  -7.532  1.00  0.00           C  
ATOM   2060  O   LEU   146     -14.199  -2.203  -6.309  1.00  0.00           O  
ATOM   2061  N   LEU   147     -14.205  -0.861  -8.151  1.00  0.00           N  
ATOM   2062  H   LEU   147     -14.211  -0.835  -9.161  1.00  0.00           H  
ATOM   2063  CA  LEU   147     -13.657   0.267  -7.463  1.00  0.00           C  
ATOM   2064  HA  LEU   147     -12.843   0.039  -6.774  1.00  0.00           H  
ATOM   2065  CB  LEU   147     -13.155   1.276  -8.475  1.00  0.00           C  
ATOM   2066  HB2 LEU   147     -13.809   1.243  -9.347  1.00  0.00           H  
ATOM   2067  HB3 LEU   147     -13.362   2.244  -8.018  1.00  0.00           H  
ATOM   2068  CG  LEU   147     -11.725   1.087  -9.036  1.00  0.00           C  
ATOM   2069  HG  LEU   147     -11.450   0.069  -9.311  1.00  0.00           H  
ATOM   2070  CD1 LEU   147     -11.507   1.980 -10.268  1.00  0.00           C  
ATOM   2071 HD11 LEU   147     -12.272   1.752 -11.010  1.00  0.00           H  
ATOM   2072 HD12 LEU   147     -10.510   1.779 -10.660  1.00  0.00           H  
ATOM   2073 HD13 LEU   147     -11.692   3.026 -10.021  1.00  0.00           H  
ATOM   2074  CD2 LEU   147     -10.784   1.315  -7.908  1.00  0.00           C  
ATOM   2075 HD21 LEU   147     -10.822   0.426  -7.277  1.00  0.00           H  
ATOM   2076 HD22 LEU   147      -9.739   1.519  -8.141  1.00  0.00           H  
ATOM   2077 HD23 LEU   147     -11.133   2.138  -7.285  1.00  0.00           H  
ATOM   2078  C   LEU   147     -14.741   0.798  -6.444  1.00  0.00           C  
ATOM   2079  O   LEU   147     -14.406   1.494  -5.431  1.00  0.00           O  
ATOM   2080  N   ASN   148     -16.002   0.707  -6.793  1.00  0.00           N  
ATOM   2081  H   ASN   148     -16.116   0.413  -7.752  1.00  0.00           H  
ATOM   2082  CA  ASN   148     -17.147   1.151  -5.987  1.00  0.00           C  
ATOM   2083  HA  ASN   148     -16.879   2.092  -5.507  1.00  0.00           H  
ATOM   2084  CB  ASN   148     -18.336   1.399  -6.816  1.00  0.00           C  
ATOM   2085  HB2 ASN   148     -18.382   0.846  -7.754  1.00  0.00           H  
ATOM   2086  HB3 ASN   148     -19.239   1.125  -6.270  1.00  0.00           H  
ATOM   2087  CG  ASN   148     -18.618   2.827  -7.404  1.00  0.00           C  
ATOM   2088  OD1 ASN   148     -17.843   3.752  -7.263  1.00  0.00           O  
ATOM   2089  ND2 ASN   148     -19.843   3.027  -7.898  1.00  0.00           N  
ATOM   2090 HD21 ASN   148     -20.421   2.226  -8.107  1.00  0.00           H  
ATOM   2091 HD22 ASN   148     -20.115   3.947  -8.212  1.00  0.00           H  
ATOM   2092  C   ASN   148     -17.382   0.188  -4.800  1.00  0.00           C  
ATOM   2093  O   ASN   148     -17.687   0.624  -3.708  1.00  0.00           O  
ATOM   2094  N   ASP   149     -17.097  -1.152  -5.010  1.00  0.00           N  
ATOM   2095  H   ASP   149     -16.949  -1.534  -5.933  1.00  0.00           H  
ATOM   2096  CA  ASP   149     -16.990  -2.101  -3.853  1.00  0.00           C  
ATOM   2097  HA  ASP   149     -17.856  -2.077  -3.192  1.00  0.00           H  
ATOM   2098  CB  ASP   149     -16.755  -3.634  -4.190  1.00  0.00           C  
ATOM   2099  HB2 ASP   149     -16.545  -4.206  -3.287  1.00  0.00           H  
ATOM   2100  HB3 ASP   149     -15.869  -3.800  -4.803  1.00  0.00           H  
ATOM   2101  CG  ASP   149     -17.897  -4.335  -4.887  1.00  0.00           C  
ATOM   2102  OD1 ASP   149     -19.033  -4.007  -4.611  1.00  0.00           O  
ATOM   2103  OD2 ASP   149     -17.692  -5.178  -5.716  1.00  0.00           O  
ATOM   2104  C   ASP   149     -15.827  -1.774  -2.906  1.00  0.00           C  
ATOM   2105  O   ASP   149     -16.055  -1.795  -1.702  1.00  0.00           O  
ATOM   2106  N   ALA   150     -14.660  -1.396  -3.450  1.00  0.00           N  
ATOM   2107  H   ALA   150     -14.594  -1.443  -4.457  1.00  0.00           H  
ATOM   2108  CA  ALA   150     -13.478  -1.122  -2.720  1.00  0.00           C  
ATOM   2109  HA  ALA   150     -13.391  -1.923  -1.986  1.00  0.00           H  
ATOM   2110  CB  ALA   150     -12.328  -1.041  -3.704  1.00  0.00           C  
ATOM   2111  HB1 ALA   150     -11.348  -1.068  -3.227  1.00  0.00           H  
ATOM   2112  HB2 ALA   150     -12.416  -0.123  -4.285  1.00  0.00           H  
ATOM   2113  HB3 ALA   150     -12.210  -1.947  -4.299  1.00  0.00           H  
ATOM   2114  C   ALA   150     -13.679   0.160  -1.966  1.00  0.00           C  
ATOM   2115  O   ALA   150     -13.410   0.129  -0.750  1.00  0.00           O  
ATOM   2116  N   ASP   151     -14.396   1.165  -2.551  1.00  0.00           N  
ATOM   2117  H   ASP   151     -14.443   1.173  -3.560  1.00  0.00           H  
ATOM   2118  CA  ASP   151     -14.801   2.297  -1.800  1.00  0.00           C  
ATOM   2119  HA  ASP   151     -13.950   2.817  -1.361  1.00  0.00           H  
ATOM   2120  CB  ASP   151     -15.462   3.387  -2.729  1.00  0.00           C  
ATOM   2121  HB2 ASP   151     -16.251   3.078  -3.415  1.00  0.00           H  
ATOM   2122  HB3 ASP   151     -14.630   3.688  -3.365  1.00  0.00           H  
ATOM   2123  CG  ASP   151     -15.986   4.650  -2.034  1.00  0.00           C  
ATOM   2124  OD1 ASP   151     -17.003   4.631  -1.324  1.00  0.00           O  
ATOM   2125  OD2 ASP   151     -15.346   5.700  -2.191  1.00  0.00           O  
ATOM   2126  C   ASP   151     -15.834   1.849  -0.617  1.00  0.00           C  
ATOM   2127  O   ASP   151     -15.613   2.362   0.436  1.00  0.00           O  
ATOM   2128  N   ARG   152     -16.855   1.043  -0.814  1.00  0.00           N  
ATOM   2129  H   ARG   152     -16.985   0.640  -1.731  1.00  0.00           H  
ATOM   2130  CA  ARG   152     -17.622   0.495   0.291  1.00  0.00           C  
ATOM   2131  HA  ARG   152     -18.074   1.363   0.772  1.00  0.00           H  
ATOM   2132  CB  ARG   152     -18.762  -0.388  -0.252  1.00  0.00           C  
ATOM   2133  HB2 ARG   152     -19.179   0.059  -1.154  1.00  0.00           H  
ATOM   2134  HB3 ARG   152     -18.452  -1.416  -0.439  1.00  0.00           H  
ATOM   2135  CG  ARG   152     -19.935  -0.681   0.577  1.00  0.00           C  
ATOM   2136  HG2 ARG   152     -20.503   0.223   0.796  1.00  0.00           H  
ATOM   2137  HG3 ARG   152     -19.559  -1.168   1.477  1.00  0.00           H  
ATOM   2138  CD  ARG   152     -21.136  -1.481  -0.133  1.00  0.00           C  
ATOM   2139  HD2 ARG   152     -21.950  -1.589   0.584  1.00  0.00           H  
ATOM   2140  HD3 ARG   152     -21.483  -0.873  -0.968  1.00  0.00           H  
ATOM   2141  NE  ARG   152     -20.752  -2.844  -0.593  1.00  0.00           N  
ATOM   2142  HE  ARG   152     -20.620  -3.565   0.102  1.00  0.00           H  
ATOM   2143  CZ  ARG   152     -20.399  -3.256  -1.769  1.00  0.00           C  
ATOM   2144  NH1 ARG   152     -20.736  -2.637  -2.837  1.00  0.00           N  
ATOM   2145 HH11 ARG   152     -21.278  -1.786  -2.786  1.00  0.00           H  
ATOM   2146 HH12 ARG   152     -20.290  -2.909  -3.701  1.00  0.00           H  
ATOM   2147  NH2 ARG   152     -19.764  -4.393  -1.913  1.00  0.00           N  
ATOM   2148 HH21 ARG   152     -19.681  -5.017  -1.124  1.00  0.00           H  
ATOM   2149 HH22 ARG   152     -19.704  -4.703  -2.873  1.00  0.00           H  
ATOM   2150  C   ARG   152     -16.853  -0.268   1.396  1.00  0.00           C  
ATOM   2151  O   ARG   152     -17.092   0.002   2.603  1.00  0.00           O  
ATOM   2152  N   LEU   153     -15.875  -1.093   1.033  1.00  0.00           N  
ATOM   2153  H   LEU   153     -15.840  -1.229   0.033  1.00  0.00           H  
ATOM   2154  CA  LEU   153     -15.051  -1.975   1.912  1.00  0.00           C  
ATOM   2155  HA  LEU   153     -15.693  -2.649   2.480  1.00  0.00           H  
ATOM   2156  CB  LEU   153     -14.105  -2.861   1.047  1.00  0.00           C  
ATOM   2157  HB2 LEU   153     -13.294  -3.319   1.614  1.00  0.00           H  
ATOM   2158  HB3 LEU   153     -13.608  -2.234   0.307  1.00  0.00           H  
ATOM   2159  CG  LEU   153     -14.806  -4.098   0.514  1.00  0.00           C  
ATOM   2160  HG  LEU   153     -15.767  -3.834   0.073  1.00  0.00           H  
ATOM   2161  CD1 LEU   153     -13.955  -4.742  -0.530  1.00  0.00           C  
ATOM   2162 HD11 LEU   153     -14.153  -4.178  -1.441  1.00  0.00           H  
ATOM   2163 HD12 LEU   153     -12.904  -4.731  -0.244  1.00  0.00           H  
ATOM   2164 HD13 LEU   153     -14.224  -5.779  -0.736  1.00  0.00           H  
ATOM   2165  CD2 LEU   153     -15.067  -5.122   1.628  1.00  0.00           C  
ATOM   2166 HD21 LEU   153     -15.843  -4.782   2.313  1.00  0.00           H  
ATOM   2167 HD22 LEU   153     -14.227  -5.275   2.306  1.00  0.00           H  
ATOM   2168 HD23 LEU   153     -15.468  -6.019   1.155  1.00  0.00           H  
ATOM   2169  C   LEU   153     -14.167  -1.222   2.857  1.00  0.00           C  
ATOM   2170  O   LEU   153     -13.895  -1.638   3.975  1.00  0.00           O  
ATOM   2171  N   LEU   154     -13.609  -0.140   2.322  1.00  0.00           N  
ATOM   2172  H   LEU   154     -13.879  -0.052   1.353  1.00  0.00           H  
ATOM   2173  CA  LEU   154     -12.760   0.853   2.944  1.00  0.00           C  
ATOM   2174  HA  LEU   154     -12.355   0.365   3.831  1.00  0.00           H  
ATOM   2175  CB  LEU   154     -11.557   1.318   2.050  1.00  0.00           C  
ATOM   2176  HB2 LEU   154     -11.044   2.213   2.403  1.00  0.00           H  
ATOM   2177  HB3 LEU   154     -11.855   1.681   1.066  1.00  0.00           H  
ATOM   2178  CG  LEU   154     -10.575   0.129   1.839  1.00  0.00           C  
ATOM   2179  HG  LEU   154     -11.021  -0.865   1.819  1.00  0.00           H  
ATOM   2180  CD1 LEU   154      -9.793   0.301   0.562  1.00  0.00           C  
ATOM   2181 HD11 LEU   154     -10.442   0.406  -0.307  1.00  0.00           H  
ATOM   2182 HD12 LEU   154      -9.071  -0.509   0.455  1.00  0.00           H  
ATOM   2183 HD13 LEU   154      -9.228   1.226   0.678  1.00  0.00           H  
ATOM   2184  CD2 LEU   154      -9.510   0.113   2.990  1.00  0.00           C  
ATOM   2185 HD21 LEU   154     -10.033   0.051   3.944  1.00  0.00           H  
ATOM   2186 HD22 LEU   154      -8.873  -0.770   2.960  1.00  0.00           H  
ATOM   2187 HD23 LEU   154      -8.861   0.978   2.853  1.00  0.00           H  
ATOM   2188  C   LEU   154     -13.628   2.079   3.460  1.00  0.00           C  
ATOM   2189  O   LEU   154     -13.162   2.813   4.315  1.00  0.00           O  
ATOM   2190  N   GLY   155     -14.809   2.254   2.987  1.00  0.00           N  
ATOM   2191  H   GLY   155     -15.162   1.710   2.212  1.00  0.00           H  
ATOM   2192  CA  GLY   155     -15.715   3.258   3.594  1.00  0.00           C  
ATOM   2193  HA2 GLY   155     -16.694   2.841   3.361  1.00  0.00           H  
ATOM   2194  HA3 GLY   155     -15.617   3.281   4.679  1.00  0.00           H  
ATOM   2195  C   GLY   155     -15.558   4.746   3.128  1.00  0.00           C  
ATOM   2196  O   GLY   155     -15.876   5.741   3.898  1.00  0.00           O  
ATOM   2197  N   VAL   156     -14.895   4.969   1.951  1.00  0.00           N  
ATOM   2198  H   VAL   156     -14.659   4.117   1.464  1.00  0.00           H  
ATOM   2199  CA  VAL   156     -14.084   6.190   1.550  1.00  0.00           C  
ATOM   2200  HA  VAL   156     -13.462   6.369   2.427  1.00  0.00           H  
ATOM   2201  CB  VAL   156     -13.044   5.859   0.500  1.00  0.00           C  
ATOM   2202  HB  VAL   156     -13.541   5.384  -0.346  1.00  0.00           H  
ATOM   2203  CG1 VAL   156     -12.298   7.020  -0.140  1.00  0.00           C  
ATOM   2204 HG11 VAL   156     -12.947   7.534  -0.849  1.00  0.00           H  
ATOM   2205 HG12 VAL   156     -11.408   6.503  -0.499  1.00  0.00           H  
ATOM   2206 HG13 VAL   156     -12.005   7.645   0.703  1.00  0.00           H  
ATOM   2207  CG2 VAL   156     -12.061   4.776   0.990  1.00  0.00           C  
ATOM   2208 HG21 VAL   156     -12.607   3.878   1.279  1.00  0.00           H  
ATOM   2209 HG22 VAL   156     -11.514   4.964   1.914  1.00  0.00           H  
ATOM   2210 HG23 VAL   156     -11.495   4.450   0.118  1.00  0.00           H  
ATOM   2211  C   VAL   156     -14.884   7.513   1.385  1.00  0.00           C  
ATOM   2212  O   VAL   156     -15.849   7.581   0.616  1.00  0.00           O  
ATOM   2213  N   THR   157     -14.472   8.627   2.013  1.00  0.00           N  
ATOM   2214  H   THR   157     -13.678   8.561   2.634  1.00  0.00           H  
ATOM   2215  CA  THR   157     -15.164   9.915   2.041  1.00  0.00           C  
ATOM   2216  HA  THR   157     -15.547  10.093   1.036  1.00  0.00           H  
ATOM   2217  CB  THR   157     -16.267   9.953   3.139  1.00  0.00           C  
ATOM   2218  HB  THR   157     -16.993   9.179   2.891  1.00  0.00           H  
ATOM   2219  CG2 THR   157     -15.832   9.748   4.570  1.00  0.00           C  
ATOM   2220 HG21 THR   157     -14.875  10.242   4.738  1.00  0.00           H  
ATOM   2221 HG22 THR   157     -15.618   8.679   4.548  1.00  0.00           H  
ATOM   2222 HG23 THR   157     -16.563   9.962   5.349  1.00  0.00           H  
ATOM   2223  OG1 THR   157     -16.925  11.226   3.240  1.00  0.00           O  
ATOM   2224  HG1 THR   157     -17.800  10.986   3.552  1.00  0.00           H  
ATOM   2225  C   THR   157     -14.229  11.167   2.268  1.00  0.00           C  
ATOM   2226  O   THR   157     -13.246  11.030   2.939  1.00  0.00           O  
ATOM   2227  N   THR   158     -14.586  12.338   1.682  1.00  0.00           N  
ATOM   2228  H   THR   158     -15.381  12.304   1.059  1.00  0.00           H  
ATOM   2229  CA  THR   158     -13.814  13.606   1.890  1.00  0.00           C  
ATOM   2230  HA  THR   158     -12.795  13.342   2.172  1.00  0.00           H  
ATOM   2231  CB  THR   158     -13.772  14.391   0.552  1.00  0.00           C  
ATOM   2232  HB  THR   158     -13.433  15.417   0.691  1.00  0.00           H  
ATOM   2233  CG2 THR   158     -12.935  13.705  -0.469  1.00  0.00           C  
ATOM   2234 HG21 THR   158     -13.324  12.699  -0.624  1.00  0.00           H  
ATOM   2235 HG22 THR   158     -11.882  13.673  -0.190  1.00  0.00           H  
ATOM   2236 HG23 THR   158     -12.940  14.316  -1.372  1.00  0.00           H  
ATOM   2237  OG1 THR   158     -15.015  14.416  -0.074  1.00  0.00           O  
ATOM   2238  HG1 THR   158     -15.389  15.235   0.259  1.00  0.00           H  
ATOM   2239  C   THR   158     -14.471  14.596   2.956  1.00  0.00           C  
ATOM   2240  O   THR   158     -13.827  15.581   3.269  1.00  0.00           O  
ATOM   2241  N   HID   159     -15.732  14.405   3.337  1.00  0.00           N  
ATOM   2242  H   HID   159     -16.257  13.681   2.868  1.00  0.00           H  
ATOM   2243  CA  HID   159     -16.483  15.407   4.182  1.00  0.00           C  
ATOM   2244  HA  HID   159     -16.439  16.402   3.739  1.00  0.00           H  
ATOM   2245  CB  HID   159     -17.945  15.009   4.098  1.00  0.00           C  
ATOM   2246  HB2 HID   159     -17.981  14.044   4.603  1.00  0.00           H  
ATOM   2247  HB3 HID   159     -18.548  15.764   4.603  1.00  0.00           H  
ATOM   2248  CG  HID   159     -18.517  14.763   2.706  1.00  0.00           C  
ATOM   2249  ND1 HID   159     -18.212  15.502   1.580  1.00  0.00           N  
ATOM   2250  HD1 HID   159     -17.602  16.306   1.561  1.00  0.00           H  
ATOM   2251  CE1 HID   159     -18.911  14.883   0.592  1.00  0.00           C  
ATOM   2252  HE1 HID   159     -18.910  15.256  -0.421  1.00  0.00           H  
ATOM   2253  NE2 HID   159     -19.542  13.753   0.955  1.00  0.00           N  
ATOM   2254  CD2 HID   159     -19.341  13.737   2.317  1.00  0.00           C  
ATOM   2255  HD2 HID   159     -19.789  12.997   2.964  1.00  0.00           H  
ATOM   2256  C   HID   159     -15.942  15.722   5.574  1.00  0.00           C  
ATOM   2257  O   HID   159     -16.291  16.802   6.077  1.00  0.00           O  
ATOM   2258  N   ALA   160     -14.991  14.929   6.078  1.00  0.00           N  
ATOM   2259  H   ALA   160     -14.826  14.041   5.626  1.00  0.00           H  
ATOM   2260  CA  ALA   160     -14.345  15.337   7.268  1.00  0.00           C  
ATOM   2261  HA  ALA   160     -15.099  15.493   8.040  1.00  0.00           H  
ATOM   2262  CB  ALA   160     -13.454  14.153   7.680  1.00  0.00           C  
ATOM   2263  HB1 ALA   160     -12.559  14.099   7.060  1.00  0.00           H  
ATOM   2264  HB2 ALA   160     -13.229  14.191   8.746  1.00  0.00           H  
ATOM   2265  HB3 ALA   160     -13.993  13.217   7.530  1.00  0.00           H  
ATOM   2266  C   ALA   160     -13.536  16.638   7.223  1.00  0.00           C  
ATOM   2267  O   ALA   160     -13.333  17.317   8.185  1.00  0.00           O  
ATOM   2268  N   PHE   161     -13.095  16.965   6.027  1.00  0.00           N  
ATOM   2269  H   PHE   161     -13.212  16.340   5.242  1.00  0.00           H  
ATOM   2270  CA  PHE   161     -12.398  18.215   5.779  1.00  0.00           C  
ATOM   2271  HA  PHE   161     -11.672  18.363   6.579  1.00  0.00           H  
ATOM   2272  CB  PHE   161     -11.528  18.085   4.509  1.00  0.00           C  
ATOM   2273  HB2 PHE   161     -10.950  19.004   4.409  1.00  0.00           H  
ATOM   2274  HB3 PHE   161     -12.131  18.013   3.604  1.00  0.00           H  
ATOM   2275  CG  PHE   161     -10.729  16.816   4.384  1.00  0.00           C  
ATOM   2276  CD1 PHE   161     -10.248  16.116   5.499  1.00  0.00           C  
ATOM   2277  HD1 PHE   161     -10.542  16.413   6.495  1.00  0.00           H  
ATOM   2278  CE1 PHE   161      -9.399  15.023   5.389  1.00  0.00           C  
ATOM   2279  HE1 PHE   161      -9.074  14.385   6.198  1.00  0.00           H  
ATOM   2280  CZ  PHE   161      -8.889  14.686   4.115  1.00  0.00           C  
ATOM   2281  HZ  PHE   161      -8.208  13.854   4.009  1.00  0.00           H  
ATOM   2282  CE2 PHE   161      -9.450  15.397   2.971  1.00  0.00           C  
ATOM   2283  HE2 PHE   161      -9.139  15.233   1.950  1.00  0.00           H  
ATOM   2284  CD2 PHE   161     -10.228  16.488   3.133  1.00  0.00           C  
ATOM   2285  HD2 PHE   161     -10.780  16.913   2.308  1.00  0.00           H  
ATOM   2286  C   PHE   161     -13.285  19.473   5.612  1.00  0.00           C  
ATOM   2287  O   PHE   161     -12.844  20.601   5.801  1.00  0.00           O  
ATOM   2288  N   ASP   162     -14.610  19.315   5.429  1.00  0.00           N  
ATOM   2289  H   ASP   162     -14.975  18.376   5.506  1.00  0.00           H  
ATOM   2290  CA  ASP   162     -15.452  20.393   4.799  1.00  0.00           C  
ATOM   2291  HA  ASP   162     -14.873  20.977   4.084  1.00  0.00           H  
ATOM   2292  CB  ASP   162     -16.707  19.778   4.156  1.00  0.00           C  
ATOM   2293  HB2 ASP   162     -17.196  19.052   4.807  1.00  0.00           H  
ATOM   2294  HB3 ASP   162     -17.472  20.532   3.975  1.00  0.00           H  
ATOM   2295  CG  ASP   162     -16.514  18.993   2.881  1.00  0.00           C  
ATOM   2296  OD1 ASP   162     -15.359  19.005   2.361  1.00  0.00           O  
ATOM   2297  OD2 ASP   162     -17.497  18.401   2.308  1.00  0.00           O  
ATOM   2298  C   ASP   162     -15.692  21.417   5.920  1.00  0.00           C  
ATOM   2299  O   ASP   162     -15.910  21.109   7.115  1.00  0.00           O  
ATOM   2300  N   GLY   163     -15.615  22.724   5.692  1.00  0.00           N  
ATOM   2301  H   GLY   163     -15.382  22.963   4.739  1.00  0.00           H  
ATOM   2302  CA  GLY   163     -15.862  23.733   6.682  1.00  0.00           C  
ATOM   2303  HA2 GLY   163     -16.188  24.669   6.227  1.00  0.00           H  
ATOM   2304  HA3 GLY   163     -16.558  23.374   7.439  1.00  0.00           H  
ATOM   2305  C   GLY   163     -14.544  24.095   7.433  1.00  0.00           C  
ATOM   2306  O   GLY   163     -14.426  25.236   7.770  1.00  0.00           O  
ATOM   2307  N   ALA   164     -13.512  23.292   7.416  1.00  0.00           N  
ATOM   2308  H   ALA   164     -13.623  22.368   7.022  1.00  0.00           H  
ATOM   2309  CA  ALA   164     -12.168  23.689   7.875  1.00  0.00           C  
ATOM   2310  HA  ALA   164     -12.480  24.071   8.847  1.00  0.00           H  
ATOM   2311  CB  ALA   164     -11.280  22.467   8.174  1.00  0.00           C  
ATOM   2312  HB1 ALA   164     -10.365  22.668   8.731  1.00  0.00           H  
ATOM   2313  HB2 ALA   164     -11.890  21.842   8.827  1.00  0.00           H  
ATOM   2314  HB3 ALA   164     -10.955  21.915   7.292  1.00  0.00           H  
ATOM   2315  C   ALA   164     -11.511  24.746   6.981  1.00  0.00           C  
ATOM   2316  O   ALA   164     -11.820  24.699   5.752  1.00  0.00           O  
ATOM   2317  N   PRO   165     -10.682  25.683   7.507  1.00  0.00           N  
ATOM   2318  CD  PRO   165     -10.316  25.825   8.881  1.00  0.00           C  
ATOM   2319  HD2 PRO   165     -11.216  25.529   9.421  1.00  0.00           H  
ATOM   2320  HD3 PRO   165      -9.548  25.086   9.107  1.00  0.00           H  
ATOM   2321  CG  PRO   165      -9.816  27.260   9.202  1.00  0.00           C  
ATOM   2322  HG2 PRO   165      -8.818  27.304   9.638  1.00  0.00           H  
ATOM   2323  HG3 PRO   165     -10.592  27.734   9.805  1.00  0.00           H  
ATOM   2324  CB  PRO   165      -9.750  27.864   7.757  1.00  0.00           C  
ATOM   2325  HB2 PRO   165      -8.692  28.051   7.572  1.00  0.00           H  
ATOM   2326  HB3 PRO   165     -10.309  28.799   7.707  1.00  0.00           H  
ATOM   2327  CA  PRO   165     -10.240  26.827   6.730  1.00  0.00           C  
ATOM   2328  HA  PRO   165     -11.060  27.280   6.173  1.00  0.00           H  
ATOM   2329  C   PRO   165      -9.172  26.582   5.672  1.00  0.00           C  
ATOM   2330  O   PRO   165      -9.342  26.962   4.496  1.00  0.00           O  
ATOM   2331  N   PHE   166      -8.086  25.957   6.022  1.00  0.00           N  
ATOM   2332  H   PHE   166      -8.101  25.487   6.916  1.00  0.00           H  
ATOM   2333  CA  PHE   166      -6.924  25.712   5.137  1.00  0.00           C  
ATOM   2334  HA  PHE   166      -6.837  26.614   4.531  1.00  0.00           H  
ATOM   2335  CB  PHE   166      -5.677  25.499   6.005  1.00  0.00           C  
ATOM   2336  HB2 PHE   166      -5.763  24.641   6.672  1.00  0.00           H  
ATOM   2337  HB3 PHE   166      -4.888  25.374   5.263  1.00  0.00           H  
ATOM   2338  CG  PHE   166      -5.310  26.705   6.902  1.00  0.00           C  
ATOM   2339  CD1 PHE   166      -5.896  28.000   6.628  1.00  0.00           C  
ATOM   2340  HD1 PHE   166      -6.322  28.206   5.657  1.00  0.00           H  
ATOM   2341  CE1 PHE   166      -5.931  29.047   7.565  1.00  0.00           C  
ATOM   2342  HE1 PHE   166      -6.315  30.021   7.302  1.00  0.00           H  
ATOM   2343  CZ  PHE   166      -5.447  28.768   8.880  1.00  0.00           C  
ATOM   2344  HZ  PHE   166      -5.559  29.538   9.629  1.00  0.00           H  
ATOM   2345  CE2 PHE   166      -4.961  27.484   9.176  1.00  0.00           C  
ATOM   2346  HE2 PHE   166      -4.619  27.275  10.179  1.00  0.00           H  
ATOM   2347  CD2 PHE   166      -4.885  26.496   8.224  1.00  0.00           C  
ATOM   2348  HD2 PHE   166      -4.534  25.516   8.511  1.00  0.00           H  
ATOM   2349  C   PHE   166      -7.276  24.557   4.204  1.00  0.00           C  
ATOM   2350  O   PHE   166      -7.042  24.762   3.012  1.00  0.00           O  
ATOM   2351  N   SER   167      -8.110  23.612   4.605  1.00  0.00           N  
ATOM   2352  H   SER   167      -8.341  23.502   5.582  1.00  0.00           H  
ATOM   2353  CA  SER   167      -8.658  22.639   3.760  1.00  0.00           C  
ATOM   2354  HA  SER   167      -7.819  22.253   3.180  1.00  0.00           H  
ATOM   2355  CB  SER   167      -9.188  21.338   4.481  1.00  0.00           C  
ATOM   2356  HB2 SER   167     -10.030  21.638   5.104  1.00  0.00           H  
ATOM   2357  HB3 SER   167      -9.491  20.642   3.699  1.00  0.00           H  
ATOM   2358  OG  SER   167      -8.154  20.668   5.242  1.00  0.00           O  
ATOM   2359  HG  SER   167      -8.022  21.188   6.038  1.00  0.00           H  
ATOM   2360  C   SER   167      -9.661  23.136   2.736  1.00  0.00           C  
ATOM   2361  O   SER   167      -9.986  22.344   1.842  1.00  0.00           O  
ATOM   2362  N   ASP   168     -10.065  24.393   2.741  1.00  0.00           N  
ATOM   2363  H   ASP   168      -9.714  24.998   3.469  1.00  0.00           H  
ATOM   2364  CA  ASP   168     -10.806  24.994   1.583  1.00  0.00           C  
ATOM   2365  HA  ASP   168     -11.166  24.160   0.980  1.00  0.00           H  
ATOM   2366  CB  ASP   168     -12.016  25.824   2.054  1.00  0.00           C  
ATOM   2367  HB2 ASP   168     -12.707  25.212   2.633  1.00  0.00           H  
ATOM   2368  HB3 ASP   168     -11.572  26.573   2.710  1.00  0.00           H  
ATOM   2369  CG  ASP   168     -12.928  26.226   0.884  1.00  0.00           C  
ATOM   2370  OD1 ASP   168     -13.729  27.182   1.181  1.00  0.00           O  
ATOM   2371  OD2 ASP   168     -13.021  25.465  -0.121  1.00  0.00           O  
ATOM   2372  C   ASP   168      -9.846  25.876   0.782  1.00  0.00           C  
ATOM   2373  O   ASP   168      -9.782  25.747  -0.435  1.00  0.00           O  
ATOM   2374  N   LEU   169      -9.004  26.750   1.338  1.00  0.00           N  
ATOM   2375  H   LEU   169      -9.013  26.910   2.335  1.00  0.00           H  
ATOM   2376  CA  LEU   169      -7.892  27.492   0.582  1.00  0.00           C  
ATOM   2377  HA  LEU   169      -8.320  28.177  -0.149  1.00  0.00           H  
ATOM   2378  CB  LEU   169      -6.953  28.319   1.528  1.00  0.00           C  
ATOM   2379  HB2 LEU   169      -6.539  27.655   2.287  1.00  0.00           H  
ATOM   2380  HB3 LEU   169      -6.213  28.779   0.873  1.00  0.00           H  
ATOM   2381  CG  LEU   169      -7.781  29.461   2.214  1.00  0.00           C  
ATOM   2382  HG  LEU   169      -8.579  28.973   2.775  1.00  0.00           H  
ATOM   2383  CD1 LEU   169      -6.915  30.282   3.167  1.00  0.00           C  
ATOM   2384 HD11 LEU   169      -6.173  30.810   2.568  1.00  0.00           H  
ATOM   2385 HD12 LEU   169      -7.434  31.129   3.616  1.00  0.00           H  
ATOM   2386 HD13 LEU   169      -6.355  29.627   3.834  1.00  0.00           H  
ATOM   2387  CD2 LEU   169      -8.442  30.510   1.235  1.00  0.00           C  
ATOM   2388 HD21 LEU   169      -9.121  29.981   0.566  1.00  0.00           H  
ATOM   2389 HD22 LEU   169      -7.686  31.051   0.667  1.00  0.00           H  
ATOM   2390 HD23 LEU   169      -8.911  31.232   1.904  1.00  0.00           H  
ATOM   2391  C   LEU   169      -6.988  26.554  -0.169  1.00  0.00           C  
ATOM   2392  O   LEU   169      -6.665  26.948  -1.333  1.00  0.00           O  
ATOM   2393  N   VAL   170      -6.562  25.413   0.345  1.00  0.00           N  
ATOM   2394  H   VAL   170      -6.757  25.180   1.309  1.00  0.00           H  
ATOM   2395  CA  VAL   170      -5.906  24.445  -0.520  1.00  0.00           C  
ATOM   2396  HA  VAL   170      -4.898  24.827  -0.684  1.00  0.00           H  
ATOM   2397  CB  VAL   170      -5.754  23.112   0.174  1.00  0.00           C  
ATOM   2398  HB  VAL   170      -6.737  22.824   0.546  1.00  0.00           H  
ATOM   2399  CG1 VAL   170      -5.248  22.017  -0.730  1.00  0.00           C  
ATOM   2400 HG11 VAL   170      -5.945  21.770  -1.531  1.00  0.00           H  
ATOM   2401 HG12 VAL   170      -4.381  22.389  -1.276  1.00  0.00           H  
ATOM   2402 HG13 VAL   170      -5.127  21.075  -0.195  1.00  0.00           H  
ATOM   2403  CG2 VAL   170      -4.798  23.142   1.300  1.00  0.00           C  
ATOM   2404 HG21 VAL   170      -5.116  23.910   2.005  1.00  0.00           H  
ATOM   2405 HG22 VAL   170      -4.828  22.156   1.764  1.00  0.00           H  
ATOM   2406 HG23 VAL   170      -3.790  23.461   1.034  1.00  0.00           H  
ATOM   2407  C   VAL   170      -6.656  24.184  -1.867  1.00  0.00           C  
ATOM   2408  O   VAL   170      -5.974  24.175  -2.890  1.00  0.00           O  
ATOM   2409  N   ARG   171      -7.994  24.193  -1.890  1.00  0.00           N  
ATOM   2410  H   ARG   171      -8.402  24.334  -0.978  1.00  0.00           H  
ATOM   2411  CA  ARG   171      -8.854  23.914  -3.035  1.00  0.00           C  
ATOM   2412  HA  ARG   171      -8.405  23.153  -3.673  1.00  0.00           H  
ATOM   2413  CB  ARG   171     -10.268  23.371  -2.750  1.00  0.00           C  
ATOM   2414  HB2 ARG   171     -10.918  24.236  -2.619  1.00  0.00           H  
ATOM   2415  HB3 ARG   171     -10.586  22.882  -3.671  1.00  0.00           H  
ATOM   2416  CG  ARG   171     -10.362  22.459  -1.503  1.00  0.00           C  
ATOM   2417  HG2 ARG   171      -9.844  21.524  -1.718  1.00  0.00           H  
ATOM   2418  HG3 ARG   171     -10.035  22.917  -0.569  1.00  0.00           H  
ATOM   2419  CD  ARG   171     -11.756  21.953  -1.304  1.00  0.00           C  
ATOM   2420  HD2 ARG   171     -12.299  22.792  -1.739  1.00  0.00           H  
ATOM   2421  HD3 ARG   171     -12.017  21.104  -1.937  1.00  0.00           H  
ATOM   2422  NE  ARG   171     -12.077  21.715   0.135  1.00  0.00           N  
ATOM   2423  HE  ARG   171     -11.328  21.808   0.806  1.00  0.00           H  
ATOM   2424  CZ  ARG   171     -13.046  20.937   0.598  1.00  0.00           C  
ATOM   2425  NH1 ARG   171     -13.081  20.431   1.787  1.00  0.00           N  
ATOM   2426 HH11 ARG   171     -12.753  21.066   2.502  1.00  0.00           H  
ATOM   2427 HH12 ARG   171     -13.874  19.863   2.046  1.00  0.00           H  
ATOM   2428  NH2 ARG   171     -14.120  20.632  -0.118  1.00  0.00           N  
ATOM   2429 HH21 ARG   171     -14.378  21.250  -0.874  1.00  0.00           H  
ATOM   2430 HH22 ARG   171     -14.639  19.878   0.309  1.00  0.00           H  
ATOM   2431  C   ARG   171      -8.766  25.204  -3.885  1.00  0.00           C  
ATOM   2432  O   ARG   171      -8.270  25.206  -4.954  1.00  0.00           O  
ATOM   2433  N   GLU   172      -9.171  26.308  -3.302  1.00  0.00           N  
ATOM   2434  H   GLU   172      -9.534  26.354  -2.361  1.00  0.00           H  
ATOM   2435  CA  GLU   172      -9.380  27.576  -4.004  1.00  0.00           C  
ATOM   2436  HA  GLU   172     -10.248  27.402  -4.639  1.00  0.00           H  
ATOM   2437  CB  GLU   172      -9.803  28.678  -3.041  1.00  0.00           C  
ATOM   2438  HB2 GLU   172      -8.891  29.155  -2.683  1.00  0.00           H  
ATOM   2439  HB3 GLU   172     -10.354  28.096  -2.302  1.00  0.00           H  
ATOM   2440  CG  GLU   172     -10.715  29.737  -3.713  1.00  0.00           C  
ATOM   2441  HG2 GLU   172     -10.049  30.205  -4.438  1.00  0.00           H  
ATOM   2442  HG3 GLU   172     -11.081  30.396  -2.926  1.00  0.00           H  
ATOM   2443  CD  GLU   172     -12.002  29.186  -4.374  1.00  0.00           C  
ATOM   2444  OE1 GLU   172     -12.230  29.433  -5.568  1.00  0.00           O  
ATOM   2445  OE2 GLU   172     -12.650  28.358  -3.737  1.00  0.00           O  
ATOM   2446  C   GLU   172      -8.107  28.047  -4.802  1.00  0.00           C  
ATOM   2447  O   GLU   172      -8.228  28.477  -5.968  1.00  0.00           O  
ATOM   2448  N   ARG   173      -6.943  28.047  -4.085  1.00  0.00           N  
ATOM   2449  H   ARG   173      -6.899  27.933  -3.082  1.00  0.00           H  
ATOM   2450  CA  ARG   173      -5.711  28.457  -4.642  1.00  0.00           C  
ATOM   2451  HA  ARG   173      -5.873  29.351  -5.245  1.00  0.00           H  
ATOM   2452  CB  ARG   173      -4.589  28.716  -3.633  1.00  0.00           C  
ATOM   2453  HB2 ARG   173      -3.575  28.820  -4.019  1.00  0.00           H  
ATOM   2454  HB3 ARG   173      -4.632  27.853  -2.969  1.00  0.00           H  
ATOM   2455  CG  ARG   173      -4.975  29.848  -2.691  1.00  0.00           C  
ATOM   2456  HG2 ARG   173      -5.348  30.734  -3.204  1.00  0.00           H  
ATOM   2457  HG3 ARG   173      -5.863  29.517  -2.152  1.00  0.00           H  
ATOM   2458  CD  ARG   173      -4.005  30.219  -1.576  1.00  0.00           C  
ATOM   2459  HD2 ARG   173      -3.698  29.334  -1.018  1.00  0.00           H  
ATOM   2460  HD3 ARG   173      -3.111  30.601  -2.069  1.00  0.00           H  
ATOM   2461  NE  ARG   173      -4.689  31.286  -0.855  1.00  0.00           N  
ATOM   2462  HE  ARG   173      -5.554  31.608  -1.264  1.00  0.00           H  
ATOM   2463  CZ  ARG   173      -4.416  31.730   0.377  1.00  0.00           C  
ATOM   2464  NH1 ARG   173      -3.485  31.272   1.109  1.00  0.00           N  
ATOM   2465 HH11 ARG   173      -2.857  30.582   0.721  1.00  0.00           H  
ATOM   2466 HH12 ARG   173      -3.322  31.570   2.060  1.00  0.00           H  
ATOM   2467  NH2 ARG   173      -5.158  32.658   0.948  1.00  0.00           N  
ATOM   2468 HH21 ARG   173      -5.964  33.067   0.497  1.00  0.00           H  
ATOM   2469 HH22 ARG   173      -5.076  32.971   1.905  1.00  0.00           H  
ATOM   2470  C   ARG   173      -5.272  27.412  -5.709  1.00  0.00           C  
ATOM   2471  O   ARG   173      -5.040  27.899  -6.805  1.00  0.00           O  
ATOM   2472  N   LEU   174      -5.417  26.112  -5.472  1.00  0.00           N  
ATOM   2473  H   LEU   174      -5.695  25.853  -4.536  1.00  0.00           H  
ATOM   2474  CA  LEU   174      -5.007  25.122  -6.471  1.00  0.00           C  
ATOM   2475  HA  LEU   174      -4.041  25.494  -6.812  1.00  0.00           H  
ATOM   2476  CB  LEU   174      -4.780  23.696  -5.857  1.00  0.00           C  
ATOM   2477  HB2 LEU   174      -5.796  23.386  -5.613  1.00  0.00           H  
ATOM   2478  HB3 LEU   174      -4.500  23.121  -6.740  1.00  0.00           H  
ATOM   2479  CG  LEU   174      -3.730  23.526  -4.704  1.00  0.00           C  
ATOM   2480  HG  LEU   174      -3.827  24.225  -3.873  1.00  0.00           H  
ATOM   2481  CD1 LEU   174      -3.714  22.085  -4.144  1.00  0.00           C  
ATOM   2482 HD11 LEU   174      -4.665  21.920  -3.637  1.00  0.00           H  
ATOM   2483 HD12 LEU   174      -3.630  21.335  -4.930  1.00  0.00           H  
ATOM   2484 HD13 LEU   174      -2.877  22.034  -3.447  1.00  0.00           H  
ATOM   2485  CD2 LEU   174      -2.363  23.704  -5.404  1.00  0.00           C  
ATOM   2486 HD21 LEU   174      -2.297  24.741  -5.735  1.00  0.00           H  
ATOM   2487 HD22 LEU   174      -2.236  22.968  -6.198  1.00  0.00           H  
ATOM   2488 HD23 LEU   174      -1.508  23.526  -4.753  1.00  0.00           H  
ATOM   2489  C   LEU   174      -5.934  25.145  -7.733  1.00  0.00           C  
ATOM   2490  O   LEU   174      -5.331  25.167  -8.790  1.00  0.00           O  
ATOM   2491  N   ALA   175      -7.219  25.495  -7.502  1.00  0.00           N  
ATOM   2492  H   ALA   175      -7.570  25.312  -6.573  1.00  0.00           H  
ATOM   2493  CA  ALA   175      -8.279  25.638  -8.516  1.00  0.00           C  
ATOM   2494  HA  ALA   175      -8.263  24.730  -9.118  1.00  0.00           H  
ATOM   2495  CB  ALA   175      -9.662  25.682  -7.845  1.00  0.00           C  
ATOM   2496  HB1 ALA   175      -9.692  26.459  -7.080  1.00  0.00           H  
ATOM   2497  HB2 ALA   175     -10.448  25.826  -8.586  1.00  0.00           H  
ATOM   2498  HB3 ALA   175      -9.795  24.704  -7.382  1.00  0.00           H  
ATOM   2499  C   ALA   175      -8.001  26.728  -9.526  1.00  0.00           C  
ATOM   2500  O   ALA   175      -8.262  26.543 -10.751  1.00  0.00           O  
ATOM   2501  N   ALA   176      -7.439  27.803  -9.013  1.00  0.00           N  
ATOM   2502  H   ALA   176      -7.368  27.861  -8.007  1.00  0.00           H  
ATOM   2503  CA  ALA   176      -7.137  28.974  -9.823  1.00  0.00           C  
ATOM   2504  HA  ALA   176      -8.004  29.126 -10.466  1.00  0.00           H  
ATOM   2505  CB  ALA   176      -7.047  30.181  -8.866  1.00  0.00           C  
ATOM   2506  HB1 ALA   176      -7.024  31.041  -9.536  1.00  0.00           H  
ATOM   2507  HB2 ALA   176      -6.067  30.005  -8.422  1.00  0.00           H  
ATOM   2508  HB3 ALA   176      -7.827  30.139  -8.106  1.00  0.00           H  
ATOM   2509  C   ALA   176      -5.872  28.738 -10.739  1.00  0.00           C  
ATOM   2510  O   ALA   176      -5.644  29.578 -11.645  1.00  0.00           O  
ATOM   2511  N   VAL   177      -5.056  27.715 -10.534  1.00  0.00           N  
ATOM   2512  H   VAL   177      -5.289  27.029  -9.830  1.00  0.00           H  
ATOM   2513  CA  VAL   177      -3.790  27.613 -11.279  1.00  0.00           C  
ATOM   2514  HA  VAL   177      -3.674  28.236 -12.167  1.00  0.00           H  
ATOM   2515  CB  VAL   177      -2.471  27.998 -10.549  1.00  0.00           C  
ATOM   2516  HB  VAL   177      -1.647  27.732 -11.211  1.00  0.00           H  
ATOM   2517  CG1 VAL   177      -2.368  29.540 -10.267  1.00  0.00           C  
ATOM   2518 HG11 VAL   177      -2.493  30.152 -11.161  1.00  0.00           H  
ATOM   2519 HG12 VAL   177      -1.432  29.784  -9.764  1.00  0.00           H  
ATOM   2520 HG13 VAL   177      -3.089  29.790  -9.489  1.00  0.00           H  
ATOM   2521  CG2 VAL   177      -2.275  27.283  -9.218  1.00  0.00           C  
ATOM   2522 HG21 VAL   177      -2.160  26.219  -9.425  1.00  0.00           H  
ATOM   2523 HG22 VAL   177      -1.324  27.671  -8.852  1.00  0.00           H  
ATOM   2524 HG23 VAL   177      -3.090  27.522  -8.535  1.00  0.00           H  
ATOM   2525  C   VAL   177      -3.565  26.257 -11.928  1.00  0.00           C  
ATOM   2526  O   VAL   177      -3.013  26.230 -13.044  1.00  0.00           O  
ATOM   2527  N   VAL   178      -3.827  25.081 -11.313  1.00  0.00           N  
ATOM   2528  H   VAL   178      -4.193  25.019 -10.373  1.00  0.00           H  
ATOM   2529  CA  VAL   178      -3.638  23.750 -11.887  1.00  0.00           C  
ATOM   2530  HA  VAL   178      -3.044  23.817 -12.798  1.00  0.00           H  
ATOM   2531  CB  VAL   178      -2.814  22.784 -10.956  1.00  0.00           C  
ATOM   2532  HB  VAL   178      -2.902  21.748 -11.284  1.00  0.00           H  
ATOM   2533  CG1 VAL   178      -1.266  23.127 -11.124  1.00  0.00           C  
ATOM   2534 HG11 VAL   178      -0.973  23.003 -12.167  1.00  0.00           H  
ATOM   2535 HG12 VAL   178      -1.177  24.194 -10.918  1.00  0.00           H  
ATOM   2536 HG13 VAL   178      -0.694  22.414 -10.530  1.00  0.00           H  
ATOM   2537  CG2 VAL   178      -3.054  22.760  -9.457  1.00  0.00           C  
ATOM   2538 HG21 VAL   178      -4.100  22.691  -9.159  1.00  0.00           H  
ATOM   2539 HG22 VAL   178      -2.531  23.598  -8.995  1.00  0.00           H  
ATOM   2540 HG23 VAL   178      -2.614  21.840  -9.073  1.00  0.00           H  
ATOM   2541  C   VAL   178      -4.984  23.153 -12.365  1.00  0.00           C  
ATOM   2542  O   VAL   178      -4.979  22.151 -13.053  1.00  0.00           O  
ATOM   2543  N   ASP   179      -6.163  23.749 -12.039  1.00  0.00           N  
ATOM   2544  H   ASP   179      -6.175  24.562 -11.440  1.00  0.00           H  
ATOM   2545  CA  ASP   179      -7.466  23.173 -12.403  1.00  0.00           C  
ATOM   2546  HA  ASP   179      -7.317  22.144 -12.730  1.00  0.00           H  
ATOM   2547  CB  ASP   179      -8.479  23.214 -11.272  1.00  0.00           C  
ATOM   2548  HB2 ASP   179      -8.840  24.242 -11.248  1.00  0.00           H  
ATOM   2549  HB3 ASP   179      -7.930  22.932 -10.374  1.00  0.00           H  
ATOM   2550  CG  ASP   179      -9.637  22.165 -11.430  1.00  0.00           C  
ATOM   2551  OD1 ASP   179     -10.861  22.506 -11.270  1.00  0.00           O  
ATOM   2552  OD2 ASP   179      -9.201  20.985 -11.638  1.00  0.00           O  
ATOM   2553  C   ASP   179      -8.071  23.886 -13.619  1.00  0.00           C  
ATOM   2554  O   ASP   179      -9.258  23.631 -13.893  1.00  0.00           O  
ATOM   2555  N   GLN   180      -7.270  24.690 -14.308  1.00  0.00           N  
ATOM   2556  H   GLN   180      -6.297  24.683 -14.037  1.00  0.00           H  
ATOM   2557  CA  GLN   180      -7.800  25.660 -15.312  1.00  0.00           C  
ATOM   2558  HA  GLN   180      -8.706  26.161 -14.970  1.00  0.00           H  
ATOM   2559  CB  GLN   180      -6.809  26.811 -15.619  1.00  0.00           C  
ATOM   2560  HB2 GLN   180      -5.946  26.264 -15.999  1.00  0.00           H  
ATOM   2561  HB3 GLN   180      -7.251  27.436 -16.395  1.00  0.00           H  
ATOM   2562  CG  GLN   180      -6.422  27.610 -14.357  1.00  0.00           C  
ATOM   2563  HG2 GLN   180      -7.305  27.693 -13.724  1.00  0.00           H  
ATOM   2564  HG3 GLN   180      -5.718  27.096 -13.703  1.00  0.00           H  
ATOM   2565  CD  GLN   180      -5.963  29.054 -14.628  1.00  0.00           C  
ATOM   2566  OE1 GLN   180      -6.589  30.030 -14.259  1.00  0.00           O  
ATOM   2567  NE2 GLN   180      -5.008  29.197 -15.534  1.00  0.00           N  
ATOM   2568 HE21 GLN   180      -4.596  28.365 -15.931  1.00  0.00           H  
ATOM   2569 HE22 GLN   180      -4.753  30.164 -15.676  1.00  0.00           H  
ATOM   2570  C   GLN   180      -8.168  24.896 -16.607  1.00  0.00           C  
ATOM   2571  O   GLN   180      -7.244  24.511 -17.252  1.00  0.00           O  
ATOM   2572  N   GLY   181      -9.439  24.559 -16.843  1.00  0.00           N  
ATOM   2573  H   GLY   181     -10.146  24.867 -16.192  1.00  0.00           H  
ATOM   2574  CA  GLY   181      -9.916  23.662 -17.909  1.00  0.00           C  
ATOM   2575  HA2 GLY   181      -9.526  24.031 -18.858  1.00  0.00           H  
ATOM   2576  HA3 GLY   181     -11.005  23.683 -17.881  1.00  0.00           H  
ATOM   2577  C   GLY   181      -9.476  22.132 -17.819  1.00  0.00           C  
ATOM   2578  O   GLY   181      -9.634  21.349 -18.804  1.00  0.00           O  
ATOM   2579  N   ARG   182      -9.010  21.713 -16.632  1.00  0.00           N  
ATOM   2580  H   ARG   182      -9.137  22.351 -15.859  1.00  0.00           H  
ATOM   2581  CA  ARG   182      -8.709  20.316 -16.361  1.00  0.00           C  
ATOM   2582  HA  ARG   182      -7.974  19.953 -17.079  1.00  0.00           H  
ATOM   2583  CB  ARG   182      -8.087  20.252 -14.899  1.00  0.00           C  
ATOM   2584  HB2 ARG   182      -7.682  21.227 -14.628  1.00  0.00           H  
ATOM   2585  HB3 ARG   182      -8.872  19.927 -14.216  1.00  0.00           H  
ATOM   2586  CG  ARG   182      -7.071  19.299 -15.028  1.00  0.00           C  
ATOM   2587  HG2 ARG   182      -7.448  18.418 -15.546  1.00  0.00           H  
ATOM   2588  HG3 ARG   182      -6.367  19.678 -15.770  1.00  0.00           H  
ATOM   2589  CD  ARG   182      -6.475  19.031 -13.680  1.00  0.00           C  
ATOM   2590  HD2 ARG   182      -6.156  20.006 -13.311  1.00  0.00           H  
ATOM   2591  HD3 ARG   182      -7.150  18.553 -12.970  1.00  0.00           H  
ATOM   2592  NE  ARG   182      -5.310  18.181 -13.924  1.00  0.00           N  
ATOM   2593  HE  ARG   182      -4.674  18.555 -14.614  1.00  0.00           H  
ATOM   2594  CZ  ARG   182      -4.852  17.303 -13.117  1.00  0.00           C  
ATOM   2595  NH1 ARG   182      -3.573  17.148 -13.083  1.00  0.00           N  
ATOM   2596 HH11 ARG   182      -2.947  17.668 -13.681  1.00  0.00           H  
ATOM   2597 HH12 ARG   182      -3.238  16.300 -12.649  1.00  0.00           H  
ATOM   2598  NH2 ARG   182      -5.590  16.562 -12.332  1.00  0.00           N  
ATOM   2599 HH21 ARG   182      -6.564  16.358 -12.506  1.00  0.00           H  
ATOM   2600 HH22 ARG   182      -5.145  15.923 -11.689  1.00  0.00           H  
ATOM   2601  C   ARG   182      -9.947  19.401 -16.598  1.00  0.00           C  
ATOM   2602  O   ARG   182     -11.086  19.888 -16.507  1.00  0.00           O  
ATOM   2603  N   THR   183      -9.691  18.159 -16.986  1.00  0.00           N  
ATOM   2604  H   THR   183      -8.733  17.907 -17.183  1.00  0.00           H  
ATOM   2605  CA  THR   183     -10.652  17.145 -17.516  1.00  0.00           C  
ATOM   2606  HA  THR   183     -11.147  17.445 -18.440  1.00  0.00           H  
ATOM   2607  CB  THR   183      -9.904  15.814 -17.789  1.00  0.00           C  
ATOM   2608  HB  THR   183      -9.540  15.483 -16.816  1.00  0.00           H  
ATOM   2609  CG2 THR   183     -10.854  14.808 -18.468  1.00  0.00           C  
ATOM   2610 HG21 THR   183     -10.280  13.892 -18.611  1.00  0.00           H  
ATOM   2611 HG22 THR   183     -11.734  14.609 -17.857  1.00  0.00           H  
ATOM   2612 HG23 THR   183     -11.207  15.260 -19.395  1.00  0.00           H  
ATOM   2613  OG1 THR   183      -8.887  15.989 -18.660  1.00  0.00           O  
ATOM   2614  HG1 THR   183      -9.207  15.694 -19.515  1.00  0.00           H  
ATOM   2615  C   THR   183     -11.638  16.794 -16.423  1.00  0.00           C  
ATOM   2616  O   THR   183     -11.194  16.556 -15.349  1.00  0.00           O  
ATOM   2617  N   PRO   184     -12.967  16.704 -16.687  1.00  0.00           N  
ATOM   2618  CD  PRO   184     -13.460  17.096 -18.002  1.00  0.00           C  
ATOM   2619  HD2 PRO   184     -13.341  16.218 -18.637  1.00  0.00           H  
ATOM   2620  HD3 PRO   184     -12.980  17.999 -18.379  1.00  0.00           H  
ATOM   2621  CG  PRO   184     -14.974  17.480 -17.801  1.00  0.00           C  
ATOM   2622  HG2 PRO   184     -15.038  18.566 -17.746  1.00  0.00           H  
ATOM   2623  HG3 PRO   184     -15.552  17.104 -18.645  1.00  0.00           H  
ATOM   2624  CB  PRO   184     -15.406  16.829 -16.516  1.00  0.00           C  
ATOM   2625  HB2 PRO   184     -16.222  17.433 -16.119  1.00  0.00           H  
ATOM   2626  HB3 PRO   184     -15.765  15.828 -16.756  1.00  0.00           H  
ATOM   2627  CA  PRO   184     -14.071  16.742 -15.703  1.00  0.00           C  
ATOM   2628  HA  PRO   184     -13.963  17.691 -15.177  1.00  0.00           H  
ATOM   2629  C   PRO   184     -14.143  15.593 -14.725  1.00  0.00           C  
ATOM   2630  O   PRO   184     -14.532  15.735 -13.552  1.00  0.00           O  
ATOM   2631  N   ALA   185     -13.752  14.417 -15.115  1.00  0.00           N  
ATOM   2632  H   ALA   185     -13.645  14.295 -16.112  1.00  0.00           H  
ATOM   2633  CA  ALA   185     -13.512  13.258 -14.219  1.00  0.00           C  
ATOM   2634  HA  ALA   185     -14.336  13.151 -13.513  1.00  0.00           H  
ATOM   2635  CB  ALA   185     -13.495  12.026 -15.107  1.00  0.00           C  
ATOM   2636  HB1 ALA   185     -14.488  11.665 -15.375  1.00  0.00           H  
ATOM   2637  HB2 ALA   185     -13.081  11.141 -14.623  1.00  0.00           H  
ATOM   2638  HB3 ALA   185     -12.943  12.214 -16.027  1.00  0.00           H  
ATOM   2639  C   ALA   185     -12.248  13.327 -13.387  1.00  0.00           C  
ATOM   2640  O   ALA   185     -12.095  12.583 -12.453  1.00  0.00           O  
ATOM   2641  N   PHE   186     -11.332  14.268 -13.654  1.00  0.00           N  
ATOM   2642  H   PHE   186     -11.719  15.109 -14.059  1.00  0.00           H  
ATOM   2643  CA  PHE   186      -9.909  14.290 -13.182  1.00  0.00           C  
ATOM   2644  HA  PHE   186      -9.964  13.709 -12.261  1.00  0.00           H  
ATOM   2645  CB  PHE   186      -9.029  13.501 -14.094  1.00  0.00           C  
ATOM   2646  HB2 PHE   186      -8.809  14.024 -15.025  1.00  0.00           H  
ATOM   2647  HB3 PHE   186      -8.014  13.389 -13.713  1.00  0.00           H  
ATOM   2648  CG  PHE   186      -9.524  12.155 -14.577  1.00  0.00           C  
ATOM   2649  CD1 PHE   186     -10.260  11.918 -15.681  1.00  0.00           C  
ATOM   2650  HD1 PHE   186     -10.551  12.712 -16.353  1.00  0.00           H  
ATOM   2651  CE1 PHE   186     -10.723  10.658 -16.041  1.00  0.00           C  
ATOM   2652  HE1 PHE   186     -11.126  10.494 -17.030  1.00  0.00           H  
ATOM   2653  CZ  PHE   186     -10.520   9.572 -15.237  1.00  0.00           C  
ATOM   2654  HZ  PHE   186     -10.797   8.581 -15.564  1.00  0.00           H  
ATOM   2655  CE2 PHE   186      -9.813   9.787 -14.042  1.00  0.00           C  
ATOM   2656  HE2 PHE   186      -9.531   8.904 -13.487  1.00  0.00           H  
ATOM   2657  CD2 PHE   186      -9.270  11.047 -13.711  1.00  0.00           C  
ATOM   2658  HD2 PHE   186      -8.756  11.069 -12.761  1.00  0.00           H  
ATOM   2659  C   PHE   186      -9.360  15.692 -12.673  1.00  0.00           C  
ATOM   2660  O   PHE   186      -8.175  16.005 -12.744  1.00  0.00           O  
ATOM   2661  N   ARG   187     -10.324  16.498 -12.100  1.00  0.00           N  
ATOM   2662  H   ARG   187     -11.236  16.101 -11.926  1.00  0.00           H  
ATOM   2663  CA  ARG   187     -10.103  17.839 -11.584  1.00  0.00           C  
ATOM   2664  HA  ARG   187      -9.452  18.276 -12.342  1.00  0.00           H  
ATOM   2665  CB  ARG   187     -11.435  18.576 -11.426  1.00  0.00           C  
ATOM   2666  HB2 ARG   187     -12.146  17.991 -10.842  1.00  0.00           H  
ATOM   2667  HB3 ARG   187     -11.328  19.517 -10.886  1.00  0.00           H  
ATOM   2668  CG  ARG   187     -12.086  18.816 -12.876  1.00  0.00           C  
ATOM   2669  HG2 ARG   187     -11.340  19.301 -13.506  1.00  0.00           H  
ATOM   2670  HG3 ARG   187     -12.350  17.873 -13.355  1.00  0.00           H  
ATOM   2671  CD  ARG   187     -13.301  19.726 -12.837  1.00  0.00           C  
ATOM   2672  HD2 ARG   187     -13.578  19.991 -13.857  1.00  0.00           H  
ATOM   2673  HD3 ARG   187     -14.062  19.005 -12.540  1.00  0.00           H  
ATOM   2674  NE  ARG   187     -13.050  20.945 -11.988  1.00  0.00           N  
ATOM   2675  HE  ARG   187     -12.189  21.439 -12.174  1.00  0.00           H  
ATOM   2676  CZ  ARG   187     -13.901  21.484 -11.151  1.00  0.00           C  
ATOM   2677  NH1 ARG   187     -15.063  20.960 -10.758  1.00  0.00           N  
ATOM   2678 HH11 ARG   187     -15.462  20.091 -11.083  1.00  0.00           H  
ATOM   2679 HH12 ARG   187     -15.458  21.388  -9.932  1.00  0.00           H  
ATOM   2680  NH2 ARG   187     -13.712  22.639 -10.568  1.00  0.00           N  
ATOM   2681 HH21 ARG   187     -13.028  23.343 -10.803  1.00  0.00           H  
ATOM   2682 HH22 ARG   187     -14.194  22.892  -9.717  1.00  0.00           H  
ATOM   2683  C   ARG   187      -9.376  17.847 -10.256  1.00  0.00           C  
ATOM   2684  O   ARG   187      -9.496  16.876  -9.457  1.00  0.00           O  
ATOM   2685  N   VAL   188      -8.615  18.909  -9.979  1.00  0.00           N  
ATOM   2686  H   VAL   188      -8.653  19.672 -10.640  1.00  0.00           H  
ATOM   2687  CA  VAL   188      -7.867  19.064  -8.794  1.00  0.00           C  
ATOM   2688  HA  VAL   188      -7.226  18.209  -8.580  1.00  0.00           H  
ATOM   2689  CB  VAL   188      -6.904  20.292  -8.967  1.00  0.00           C  
ATOM   2690  HB  VAL   188      -7.561  21.160  -9.024  1.00  0.00           H  
ATOM   2691  CG1 VAL   188      -5.908  20.423  -7.845  1.00  0.00           C  
ATOM   2692 HG11 VAL   188      -6.545  20.688  -7.001  1.00  0.00           H  
ATOM   2693 HG12 VAL   188      -5.279  21.310  -7.915  1.00  0.00           H  
ATOM   2694 HG13 VAL   188      -5.260  19.567  -7.657  1.00  0.00           H  
ATOM   2695  CG2 VAL   188      -6.067  20.285 -10.284  1.00  0.00           C  
ATOM   2696 HG21 VAL   188      -6.725  20.414 -11.143  1.00  0.00           H  
ATOM   2697 HG22 VAL   188      -5.301  19.511 -10.326  1.00  0.00           H  
ATOM   2698 HG23 VAL   188      -5.473  21.198 -10.335  1.00  0.00           H  
ATOM   2699  C   VAL   188      -8.797  19.214  -7.596  1.00  0.00           C  
ATOM   2700  O   VAL   188      -9.785  19.959  -7.691  1.00  0.00           O  
ATOM   2701  N   GLN   189      -8.566  18.465  -6.471  1.00  0.00           N  
ATOM   2702  H   GLN   189      -7.728  17.906  -6.398  1.00  0.00           H  
ATOM   2703  CA  GLN   189      -9.607  18.320  -5.419  1.00  0.00           C  
ATOM   2704  HA  GLN   189     -10.053  19.269  -5.118  1.00  0.00           H  
ATOM   2705  CB  GLN   189     -10.644  17.428  -6.027  1.00  0.00           C  
ATOM   2706  HB2 GLN   189     -11.563  17.519  -5.448  1.00  0.00           H  
ATOM   2707  HB3 GLN   189     -10.866  17.787  -7.031  1.00  0.00           H  
ATOM   2708  CG  GLN   189     -10.190  15.950  -6.217  1.00  0.00           C  
ATOM   2709  HG2 GLN   189      -9.204  15.997  -6.680  1.00  0.00           H  
ATOM   2710  HG3 GLN   189     -10.062  15.493  -5.236  1.00  0.00           H  
ATOM   2711  CD  GLN   189     -11.165  15.016  -6.978  1.00  0.00           C  
ATOM   2712  OE1 GLN   189     -11.800  14.170  -6.379  1.00  0.00           O  
ATOM   2713  NE2 GLN   189     -11.365  15.174  -8.254  1.00  0.00           N  
ATOM   2714 HE21 GLN   189     -10.640  15.666  -8.756  1.00  0.00           H  
ATOM   2715 HE22 GLN   189     -11.959  14.541  -8.772  1.00  0.00           H  
ATOM   2716  C   GLN   189      -9.038  17.756  -4.131  1.00  0.00           C  
ATOM   2717  O   GLN   189      -7.862  17.437  -4.056  1.00  0.00           O  
ATOM   2718  N   PRO   190      -9.789  17.643  -3.027  1.00  0.00           N  
ATOM   2719  CD  PRO   190     -11.175  18.064  -2.924  1.00  0.00           C  
ATOM   2720  HD2 PRO   190     -11.429  18.930  -3.536  1.00  0.00           H  
ATOM   2721  HD3 PRO   190     -11.848  17.226  -3.109  1.00  0.00           H  
ATOM   2722  CG  PRO   190     -11.273  18.414  -1.403  1.00  0.00           C  
ATOM   2723  HG2 PRO   190     -10.777  19.356  -1.166  1.00  0.00           H  
ATOM   2724  HG3 PRO   190     -12.330  18.388  -1.138  1.00  0.00           H  
ATOM   2725  CB  PRO   190     -10.434  17.231  -0.707  1.00  0.00           C  
ATOM   2726  HB2 PRO   190     -10.977  16.295  -0.580  1.00  0.00           H  
ATOM   2727  HB3 PRO   190     -10.039  17.542   0.260  1.00  0.00           H  
ATOM   2728  CA  PRO   190      -9.355  17.078  -1.706  1.00  0.00           C  
ATOM   2729  HA  PRO   190      -8.499  17.674  -1.389  1.00  0.00           H  
ATOM   2730  C   PRO   190      -9.046  15.567  -1.894  1.00  0.00           C  
ATOM   2731  O   PRO   190      -9.751  14.928  -2.643  1.00  0.00           O  
ATOM   2732  N   MET   191      -8.188  14.901  -1.151  1.00  0.00           N  
ATOM   2733  H   MET   191      -7.672  15.477  -0.501  1.00  0.00           H  
ATOM   2734  CA  MET   191      -7.891  13.457  -1.256  1.00  0.00           C  
ATOM   2735  HA  MET   191      -7.687  13.253  -2.307  1.00  0.00           H  
ATOM   2736  CB  MET   191      -6.533  13.213  -0.520  1.00  0.00           C  
ATOM   2737  HB2 MET   191      -5.679  13.554  -1.104  1.00  0.00           H  
ATOM   2738  HB3 MET   191      -6.506  13.566   0.511  1.00  0.00           H  
ATOM   2739  CG  MET   191      -6.237  11.757  -0.425  1.00  0.00           C  
ATOM   2740  HG2 MET   191      -7.079  11.305   0.098  1.00  0.00           H  
ATOM   2741  HG3 MET   191      -5.376  11.419   0.151  1.00  0.00           H  
ATOM   2742  SD  MET   191      -6.140  10.997  -2.057  1.00  0.00           S  
ATOM   2743  CE  MET   191      -4.435  11.506  -2.565  1.00  0.00           C  
ATOM   2744  HE1 MET   191      -4.252  11.394  -3.633  1.00  0.00           H  
ATOM   2745  HE2 MET   191      -3.765  10.790  -2.088  1.00  0.00           H  
ATOM   2746  HE3 MET   191      -4.288  12.538  -2.246  1.00  0.00           H  
ATOM   2747  C   MET   191      -8.982  12.650  -0.564  1.00  0.00           C  
ATOM   2748  O   MET   191      -9.228  12.876   0.614  1.00  0.00           O  
ATOM   2749  N   PRO   192      -9.585  11.680  -1.317  1.00  0.00           N  
ATOM   2750  CD  PRO   192      -9.563  11.357  -2.788  1.00  0.00           C  
ATOM   2751  HD2 PRO   192      -8.747  10.644  -2.899  1.00  0.00           H  
ATOM   2752  HD3 PRO   192      -9.347  12.280  -3.326  1.00  0.00           H  
ATOM   2753  CG  PRO   192     -10.910  10.824  -3.019  1.00  0.00           C  
ATOM   2754  HG2 PRO   192     -11.586  11.676  -3.098  1.00  0.00           H  
ATOM   2755  HG3 PRO   192     -10.951  10.245  -3.941  1.00  0.00           H  
ATOM   2756  CB  PRO   192     -11.205   9.965  -1.768  1.00  0.00           C  
ATOM   2757  HB2 PRO   192     -10.755   8.992  -1.965  1.00  0.00           H  
ATOM   2758  HB3 PRO   192     -12.227  10.037  -1.397  1.00  0.00           H  
ATOM   2759  CA  PRO   192     -10.396  10.656  -0.665  1.00  0.00           C  
ATOM   2760  HA  PRO   192     -11.106  11.113   0.026  1.00  0.00           H  
ATOM   2761  C   PRO   192      -9.565   9.723   0.197  1.00  0.00           C  
ATOM   2762  O   PRO   192      -8.474   9.333  -0.170  1.00  0.00           O  
ATOM   2763  N   LEU   193      -9.993   9.398   1.400  1.00  0.00           N  
ATOM   2764  H   LEU   193     -10.759   9.908   1.817  1.00  0.00           H  
ATOM   2765  CA  LEU   193      -9.417   8.589   2.396  1.00  0.00           C  
ATOM   2766  HA  LEU   193      -8.788   7.922   1.807  1.00  0.00           H  
ATOM   2767  CB  LEU   193      -8.428   9.422   3.244  1.00  0.00           C  
ATOM   2768  HB2 LEU   193      -7.751  10.017   2.631  1.00  0.00           H  
ATOM   2769  HB3 LEU   193      -7.860   8.670   3.793  1.00  0.00           H  
ATOM   2770  CG  LEU   193      -9.014  10.323   4.299  1.00  0.00           C  
ATOM   2771  HG  LEU   193      -9.464   9.706   5.077  1.00  0.00           H  
ATOM   2772  CD1 LEU   193      -7.803  10.905   5.072  1.00  0.00           C  
ATOM   2773 HD11 LEU   193      -7.309  10.078   5.581  1.00  0.00           H  
ATOM   2774 HD12 LEU   193      -7.197  11.439   4.340  1.00  0.00           H  
ATOM   2775 HD13 LEU   193      -8.147  11.620   5.819  1.00  0.00           H  
ATOM   2776  CD2 LEU   193      -9.996  11.427   3.857  1.00  0.00           C  
ATOM   2777 HD21 LEU   193     -10.805  10.942   3.311  1.00  0.00           H  
ATOM   2778 HD22 LEU   193     -10.367  12.036   4.681  1.00  0.00           H  
ATOM   2779 HD23 LEU   193      -9.454  12.081   3.173  1.00  0.00           H  
ATOM   2780  C   LEU   193     -10.346   7.629   3.268  1.00  0.00           C  
ATOM   2781  O   LEU   193     -11.591   7.736   3.262  1.00  0.00           O  
ATOM   2782  N   ALA   194      -9.708   6.661   3.974  1.00  0.00           N  
ATOM   2783  H   ALA   194      -8.711   6.823   3.985  1.00  0.00           H  
ATOM   2784  CA  ALA   194     -10.461   5.811   4.874  1.00  0.00           C  
ATOM   2785  HA  ALA   194     -11.469   5.639   4.497  1.00  0.00           H  
ATOM   2786  CB  ALA   194      -9.855   4.363   4.813  1.00  0.00           C  
ATOM   2787  HB1 ALA   194     -10.561   3.650   5.236  1.00  0.00           H  
ATOM   2788  HB2 ALA   194      -8.898   4.338   5.334  1.00  0.00           H  
ATOM   2789  HB3 ALA   194      -9.806   4.097   3.757  1.00  0.00           H  
ATOM   2790  C   ALA   194     -10.431   6.393   6.286  1.00  0.00           C  
ATOM   2791  O   ALA   194      -9.389   6.397   6.908  1.00  0.00           O  
ATOM   2792  N   VAL   195     -11.592   6.927   6.764  1.00  0.00           N  
ATOM   2793  H   VAL   195     -12.420   6.646   6.258  1.00  0.00           H  
ATOM   2794  CA  VAL   195     -11.630   7.714   7.950  1.00  0.00           C  
ATOM   2795  HA  VAL   195     -10.787   7.529   8.615  1.00  0.00           H  
ATOM   2796  CB  VAL   195     -11.472   9.176   7.442  1.00  0.00           C  
ATOM   2797  HB  VAL   195     -10.478   9.289   7.011  1.00  0.00           H  
ATOM   2798  CG1 VAL   195     -12.402   9.439   6.303  1.00  0.00           C  
ATOM   2799 HG11 VAL   195     -12.138   8.875   5.409  1.00  0.00           H  
ATOM   2800 HG12 VAL   195     -12.286  10.486   6.024  1.00  0.00           H  
ATOM   2801 HG13 VAL   195     -13.430   9.184   6.562  1.00  0.00           H  
ATOM   2802  CG2 VAL   195     -11.642  10.302   8.425  1.00  0.00           C  
ATOM   2803 HG21 VAL   195     -11.001  10.319   9.307  1.00  0.00           H  
ATOM   2804 HG22 VAL   195     -11.589  11.293   7.974  1.00  0.00           H  
ATOM   2805 HG23 VAL   195     -12.632  10.385   8.874  1.00  0.00           H  
ATOM   2806  C   VAL   195     -12.838   7.521   8.911  1.00  0.00           C  
ATOM   2807  O   VAL   195     -13.979   7.468   8.431  1.00  0.00           O  
ATOM   2808  N   HID   196     -12.629   7.486  10.242  1.00  0.00           N  
ATOM   2809  H   HID   196     -11.716   7.684  10.626  1.00  0.00           H  
ATOM   2810  CA  HID   196     -13.744   7.248  11.167  1.00  0.00           C  
ATOM   2811  HA  HID   196     -14.723   7.468  10.742  1.00  0.00           H  
ATOM   2812  CB  HID   196     -13.874   5.711  11.269  1.00  0.00           C  
ATOM   2813  HB2 HID   196     -14.893   5.434  11.540  1.00  0.00           H  
ATOM   2814  HB3 HID   196     -13.851   5.294  10.262  1.00  0.00           H  
ATOM   2815  CG  HID   196     -12.878   4.990  12.099  1.00  0.00           C  
ATOM   2816  ND1 HID   196     -12.959   4.681  13.467  1.00  0.00           N  
ATOM   2817  HD1 HID   196     -13.730   4.845  14.098  1.00  0.00           H  
ATOM   2818  CE1 HID   196     -11.788   4.213  13.827  1.00  0.00           C  
ATOM   2819  HE1 HID   196     -11.475   4.111  14.856  1.00  0.00           H  
ATOM   2820  NE2 HID   196     -10.937   4.211  12.777  1.00  0.00           N  
ATOM   2821  CD2 HID   196     -11.603   4.786  11.697  1.00  0.00           C  
ATOM   2822  HD2 HID   196     -11.054   5.199  10.864  1.00  0.00           H  
ATOM   2823  C   HID   196     -13.666   8.014  12.513  1.00  0.00           C  
ATOM   2824  O   HID   196     -12.630   8.441  12.975  1.00  0.00           O  
ATOM   2825  N   ARG   197     -14.792   8.087  13.192  1.00  0.00           N  
ATOM   2826  H   ARG   197     -15.594   7.574  12.855  1.00  0.00           H  
ATOM   2827  CA  ARG   197     -14.826   8.415  14.645  1.00  0.00           C  
ATOM   2828  HA  ARG   197     -14.235   9.318  14.798  1.00  0.00           H  
ATOM   2829  CB  ARG   197     -16.303   8.716  15.065  1.00  0.00           C  
ATOM   2830  HB2 ARG   197     -16.962   7.945  14.665  1.00  0.00           H  
ATOM   2831  HB3 ARG   197     -16.427   8.758  16.147  1.00  0.00           H  
ATOM   2832  CG  ARG   197     -16.842  10.090  14.605  1.00  0.00           C  
ATOM   2833  HG2 ARG   197     -16.563  10.224  13.560  1.00  0.00           H  
ATOM   2834  HG3 ARG   197     -17.925  10.072  14.720  1.00  0.00           H  
ATOM   2835  CD  ARG   197     -16.229  11.281  15.388  1.00  0.00           C  
ATOM   2836  HD2 ARG   197     -15.140  11.272  15.338  1.00  0.00           H  
ATOM   2837  HD3 ARG   197     -16.470  11.156  16.444  1.00  0.00           H  
ATOM   2838  NE  ARG   197     -16.869  12.484  14.850  1.00  0.00           N  
ATOM   2839  HE  ARG   197     -17.716  12.364  14.313  1.00  0.00           H  
ATOM   2840  CZ  ARG   197     -16.249  13.699  14.844  1.00  0.00           C  
ATOM   2841  NH1 ARG   197     -16.686  14.628  14.071  1.00  0.00           N  
ATOM   2842 HH11 ARG   197     -17.280  14.477  13.268  1.00  0.00           H  
ATOM   2843 HH12 ARG   197     -16.338  15.565  14.221  1.00  0.00           H  
ATOM   2844  NH2 ARG   197     -15.203  14.027  15.584  1.00  0.00           N  
ATOM   2845 HH21 ARG   197     -14.897  13.455  16.359  1.00  0.00           H  
ATOM   2846 HH22 ARG   197     -14.924  14.998  15.581  1.00  0.00           H  
ATOM   2847  C   ARG   197     -14.206   7.303  15.475  1.00  0.00           C  
ATOM   2848  O   ARG   197     -14.630   6.147  15.410  1.00  0.00           O  
ATOM   2849  N   ARG   198     -13.189   7.627  16.250  1.00  0.00           N  
ATOM   2850  H   ARG   198     -13.036   8.619  16.366  1.00  0.00           H  
ATOM   2851  CA  ARG   198     -12.450   6.831  17.290  1.00  0.00           C  
ATOM   2852  HA  ARG   198     -12.352   5.833  16.864  1.00  0.00           H  
ATOM   2853  CB  ARG   198     -11.146   7.593  17.606  1.00  0.00           C  
ATOM   2854  HB2 ARG   198     -10.759   8.038  16.690  1.00  0.00           H  
ATOM   2855  HB3 ARG   198     -11.422   8.427  18.251  1.00  0.00           H  
ATOM   2856  CG  ARG   198     -10.070   6.672  18.234  1.00  0.00           C  
ATOM   2857  HG2 ARG   198     -10.321   6.491  19.280  1.00  0.00           H  
ATOM   2858  HG3 ARG   198      -9.980   5.771  17.627  1.00  0.00           H  
ATOM   2859  CD  ARG   198      -8.717   7.360  18.341  1.00  0.00           C  
ATOM   2860  HD2 ARG   198      -8.100   6.528  18.680  1.00  0.00           H  
ATOM   2861  HD3 ARG   198      -8.374   7.735  17.377  1.00  0.00           H  
ATOM   2862  NE  ARG   198      -8.686   8.483  19.220  1.00  0.00           N  
ATOM   2863  HE  ARG   198      -9.537   8.913  19.552  1.00  0.00           H  
ATOM   2864  CZ  ARG   198      -7.609   9.044  19.692  1.00  0.00           C  
ATOM   2865  NH1 ARG   198      -7.720   9.970  20.546  1.00  0.00           N  
ATOM   2866 HH11 ARG   198      -8.630  10.292  20.844  1.00  0.00           H  
ATOM   2867 HH12 ARG   198      -6.846  10.162  21.013  1.00  0.00           H  
ATOM   2868  NH2 ARG   198      -6.354   8.652  19.565  1.00  0.00           N  
ATOM   2869 HH21 ARG   198      -6.084   7.812  19.074  1.00  0.00           H  
ATOM   2870 HH22 ARG   198      -5.633   9.112  20.102  1.00  0.00           H  
ATOM   2871  C   ARG   198     -13.262   6.662  18.529  1.00  0.00           C  
ATOM   2872  O   ARG   198     -14.209   7.443  18.748  1.00  0.00           O  
ATOM   2873  N   GLN   199     -12.869   5.751  19.394  1.00  0.00           N  
ATOM   2874  H   GLN   199     -12.067   5.199  19.127  1.00  0.00           H  
ATOM   2875  CA  GLN   199     -13.576   5.523  20.606  1.00  0.00           C  
ATOM   2876  HA  GLN   199     -14.602   5.300  20.312  1.00  0.00           H  
ATOM   2877  CB  GLN   199     -12.906   4.274  21.278  1.00  0.00           C  
ATOM   2878  HB2 GLN   199     -13.652   4.001  22.024  1.00  0.00           H  
ATOM   2879  HB3 GLN   199     -12.809   3.494  20.523  1.00  0.00           H  
ATOM   2880  CG  GLN   199     -11.564   4.494  22.003  1.00  0.00           C  
ATOM   2881  HG2 GLN   199     -11.640   5.410  22.588  1.00  0.00           H  
ATOM   2882  HG3 GLN   199     -11.382   3.727  22.756  1.00  0.00           H  
ATOM   2883  CD  GLN   199     -10.421   4.471  21.050  1.00  0.00           C  
ATOM   2884  OE1 GLN   199     -10.593   4.181  19.879  1.00  0.00           O  
ATOM   2885  NE2 GLN   199      -9.267   4.844  21.473  1.00  0.00           N  
ATOM   2886 HE21 GLN   199      -8.976   4.945  22.435  1.00  0.00           H  
ATOM   2887 HE22 GLN   199      -8.448   4.707  20.899  1.00  0.00           H  
ATOM   2888  C   GLN   199     -13.660   6.686  21.655  1.00  0.00           C  
ATOM   2889  O   GLN   199     -14.405   6.578  22.611  1.00  0.00           O  
ATOM   2890  N   ASP   200     -12.967   7.851  21.480  1.00  0.00           N  
ATOM   2891  H   ASP   200     -12.412   7.836  20.636  1.00  0.00           H  
ATOM   2892  CA  ASP   200     -13.193   9.090  22.256  1.00  0.00           C  
ATOM   2893  HA  ASP   200     -13.614   8.783  23.214  1.00  0.00           H  
ATOM   2894  CB  ASP   200     -11.832   9.653  22.565  1.00  0.00           C  
ATOM   2895  HB2 ASP   200     -11.987  10.568  23.137  1.00  0.00           H  
ATOM   2896  HB3 ASP   200     -11.256   8.954  23.172  1.00  0.00           H  
ATOM   2897  CG  ASP   200     -10.968   9.975  21.412  1.00  0.00           C  
ATOM   2898  OD1 ASP   200     -10.063  10.802  21.737  1.00  0.00           O  
ATOM   2899  OD2 ASP   200     -11.115   9.461  20.266  1.00  0.00           O  
ATOM   2900  C   ASP   200     -14.074  10.120  21.602  1.00  0.00           C  
ATOM   2901  O   ASP   200     -14.321  11.168  22.132  1.00  0.00           O  
ATOM   2902  N   GLY   201     -14.612   9.838  20.357  1.00  0.00           N  
ATOM   2903  H   GLY   201     -14.292   8.969  19.955  1.00  0.00           H  
ATOM   2904  CA  GLY   201     -15.244  10.820  19.411  1.00  0.00           C  
ATOM   2905  HA2 GLY   201     -16.049  11.419  19.836  1.00  0.00           H  
ATOM   2906  HA3 GLY   201     -15.684  10.212  18.620  1.00  0.00           H  
ATOM   2907  C   GLY   201     -14.251  11.606  18.573  1.00  0.00           C  
ATOM   2908  O   GLY   201     -14.850  12.339  17.757  1.00  0.00           O  
ATOM   2909  N   ALA   202     -12.886  11.560  18.667  1.00  0.00           N  
ATOM   2910  H   ALA   202     -12.403  10.781  19.091  1.00  0.00           H  
ATOM   2911  CA  ALA   202     -12.087  12.314  17.740  1.00  0.00           C  
ATOM   2912  HA  ALA   202     -12.573  13.283  17.621  1.00  0.00           H  
ATOM   2913  CB  ALA   202     -10.729  12.673  18.399  1.00  0.00           C  
ATOM   2914  HB1 ALA   202     -10.191  13.365  17.751  1.00  0.00           H  
ATOM   2915  HB2 ALA   202     -10.124  11.767  18.392  1.00  0.00           H  
ATOM   2916  HB3 ALA   202     -10.942  13.052  19.399  1.00  0.00           H  
ATOM   2917  C   ALA   202     -12.063  11.546  16.411  1.00  0.00           C  
ATOM   2918  O   ALA   202     -12.549  10.402  16.341  1.00  0.00           O  
ATOM   2919  N   LEU   203     -11.594  12.224  15.301  1.00  0.00           N  
ATOM   2920  H   LEU   203     -11.191  13.142  15.425  1.00  0.00           H  
ATOM   2921  CA  LEU   203     -11.411  11.561  14.030  1.00  0.00           C  
ATOM   2922  HA  LEU   203     -12.145  10.771  13.870  1.00  0.00           H  
ATOM   2923  CB  LEU   203     -11.448  12.550  12.868  1.00  0.00           C  
ATOM   2924  HB2 LEU   203     -10.511  13.101  12.950  1.00  0.00           H  
ATOM   2925  HB3 LEU   203     -11.196  12.130  11.894  1.00  0.00           H  
ATOM   2926  CG  LEU   203     -12.755  13.381  12.731  1.00  0.00           C  
ATOM   2927  HG  LEU   203     -13.007  13.891  13.661  1.00  0.00           H  
ATOM   2928  CD1 LEU   203     -12.678  14.522  11.646  1.00  0.00           C  
ATOM   2929 HD11 LEU   203     -11.710  15.013  11.745  1.00  0.00           H  
ATOM   2930 HD12 LEU   203     -13.436  15.301  11.717  1.00  0.00           H  
ATOM   2931 HD13 LEU   203     -12.627  14.096  10.644  1.00  0.00           H  
ATOM   2932  CD2 LEU   203     -13.819  12.448  12.319  1.00  0.00           C  
ATOM   2933 HD21 LEU   203     -14.077  11.866  13.204  1.00  0.00           H  
ATOM   2934 HD22 LEU   203     -13.376  11.751  11.607  1.00  0.00           H  
ATOM   2935 HD23 LEU   203     -14.693  12.940  11.894  1.00  0.00           H  
ATOM   2936  C   LEU   203     -10.044  10.834  13.987  1.00  0.00           C  
ATOM   2937  O   LEU   203      -9.080  11.237  14.651  1.00  0.00           O  
ATOM   2938  N   VAL   204     -10.077   9.661  13.380  1.00  0.00           N  
ATOM   2939  H   VAL   204     -10.966   9.205  13.239  1.00  0.00           H  
ATOM   2940  CA  VAL   204      -8.743   9.013  12.967  1.00  0.00           C  
ATOM   2941  HA  VAL   204      -8.026   9.816  12.796  1.00  0.00           H  
ATOM   2942  CB  VAL   204      -8.296   8.046  14.120  1.00  0.00           C  
ATOM   2943  HB  VAL   204      -8.553   8.496  15.079  1.00  0.00           H  
ATOM   2944  CG1 VAL   204      -9.174   6.825  14.093  1.00  0.00           C  
ATOM   2945 HG11 VAL   204     -10.203   6.930  13.749  1.00  0.00           H  
ATOM   2946 HG12 VAL   204      -9.138   6.349  15.073  1.00  0.00           H  
ATOM   2947 HG13 VAL   204      -8.860   6.095  13.347  1.00  0.00           H  
ATOM   2948  CG2 VAL   204      -6.785   7.802  14.040  1.00  0.00           C  
ATOM   2949 HG21 VAL   204      -6.287   8.661  14.490  1.00  0.00           H  
ATOM   2950 HG22 VAL   204      -6.434   7.594  13.030  1.00  0.00           H  
ATOM   2951 HG23 VAL   204      -6.579   6.917  14.643  1.00  0.00           H  
ATOM   2952  C   VAL   204      -8.915   8.324  11.590  1.00  0.00           C  
ATOM   2953  O   VAL   204     -10.008   8.132  11.035  1.00  0.00           O  
ATOM   2954  N   TRP   205      -7.810   7.925  10.925  1.00  0.00           N  
ATOM   2955  H   TRP   205      -6.914   8.232  11.276  1.00  0.00           H  
ATOM   2956  CA  TRP   205      -7.787   7.076   9.789  1.00  0.00           C  
ATOM   2957  HA  TRP   205      -8.547   7.387   9.071  1.00  0.00           H  
ATOM   2958  CB  TRP   205      -6.440   7.100   9.096  1.00  0.00           C  
ATOM   2959  HB2 TRP   205      -6.527   6.502   8.189  1.00  0.00           H  
ATOM   2960  HB3 TRP   205      -5.830   6.533   9.799  1.00  0.00           H  
ATOM   2961  CG  TRP   205      -5.784   8.476   8.810  1.00  0.00           C  
ATOM   2962  CD1 TRP   205      -6.431   9.590   8.352  1.00  0.00           C  
ATOM   2963  HD1 TRP   205      -7.493   9.641   8.160  1.00  0.00           H  
ATOM   2964  NE1 TRP   205      -5.561  10.602   8.161  1.00  0.00           N  
ATOM   2965  HE1 TRP   205      -5.783  11.465   7.685  1.00  0.00           H  
ATOM   2966  CE2 TRP   205      -4.263  10.213   8.479  1.00  0.00           C  
ATOM   2967  CZ2 TRP   205      -3.101  10.957   8.422  1.00  0.00           C  
ATOM   2968  HZ2 TRP   205      -3.134  11.974   8.060  1.00  0.00           H  
ATOM   2969  CH2 TRP   205      -1.947  10.338   8.848  1.00  0.00           C  
ATOM   2970  HH2 TRP   205      -0.999  10.846   8.749  1.00  0.00           H  
ATOM   2971  CZ3 TRP   205      -1.966   8.983   9.286  1.00  0.00           C  
ATOM   2972  HZ3 TRP   205      -1.072   8.640   9.786  1.00  0.00           H  
ATOM   2973  CE3 TRP   205      -3.164   8.249   9.273  1.00  0.00           C  
ATOM   2974  HE3 TRP   205      -3.111   7.287   9.762  1.00  0.00           H  
ATOM   2975  CD2 TRP   205      -4.375   8.884   8.865  1.00  0.00           C  
ATOM   2976  C   TRP   205      -8.044   5.648  10.201  1.00  0.00           C  
ATOM   2977  O   TRP   205      -7.702   5.196  11.301  1.00  0.00           O  
ATOM   2978  N   SER   206      -8.719   4.899   9.327  1.00  0.00           N  
ATOM   2979  H   SER   206      -9.030   5.361   8.485  1.00  0.00           H  
ATOM   2980  CA  SER   206      -8.918   3.396   9.395  1.00  0.00           C  
ATOM   2981  HA  SER   206      -9.280   3.319  10.420  1.00  0.00           H  
ATOM   2982  CB  SER   206     -10.053   3.179   8.375  1.00  0.00           C  
ATOM   2983  HB2 SER   206      -9.919   3.635   7.393  1.00  0.00           H  
ATOM   2984  HB3 SER   206     -10.074   2.100   8.224  1.00  0.00           H  
ATOM   2985  OG  SER   206     -11.305   3.623   8.929  1.00  0.00           O  
ATOM   2986  HG  SER   206     -11.860   3.859   8.182  1.00  0.00           H  
ATOM   2987  C   SER   206      -7.664   2.528   9.143  1.00  0.00           C  
ATOM   2988  O   SER   206      -6.808   2.973   8.415  1.00  0.00           O  
ATOM   2989  N   GLY   207      -7.618   1.301   9.651  1.00  0.00           N  
ATOM   2990  H   GLY   207      -8.387   0.986  10.226  1.00  0.00           H  
ATOM   2991  CA  GLY   207      -6.691   0.266   9.124  1.00  0.00           C  
ATOM   2992  HA2 GLY   207      -6.016   0.684   8.377  1.00  0.00           H  
ATOM   2993  HA3 GLY   207      -6.100  -0.219   9.900  1.00  0.00           H  
ATOM   2994  C   GLY   207      -7.537  -0.803   8.357  1.00  0.00           C  
ATOM   2995  O   GLY   207      -8.592  -0.454   7.815  1.00  0.00           O  
ATOM   2996  N   SER   208      -7.012  -1.979   8.256  1.00  0.00           N  
ATOM   2997  H   SER   208      -6.056  -2.171   8.517  1.00  0.00           H  
ATOM   2998  CA  SER   208      -7.807  -3.130   7.776  1.00  0.00           C  
ATOM   2999  HA  SER   208      -8.327  -2.706   6.917  1.00  0.00           H  
ATOM   3000  CB  SER   208      -6.981  -4.424   7.452  1.00  0.00           C  
ATOM   3001  HB2 SER   208      -7.632  -5.137   6.945  1.00  0.00           H  
ATOM   3002  HB3 SER   208      -6.587  -4.800   8.397  1.00  0.00           H  
ATOM   3003  OG  SER   208      -5.942  -4.128   6.481  1.00  0.00           O  
ATOM   3004  HG  SER   208      -5.067  -4.383   6.782  1.00  0.00           H  
ATOM   3005  C   SER   208      -8.911  -3.525   8.757  1.00  0.00           C  
ATOM   3006  O   SER   208      -9.695  -4.357   8.338  1.00  0.00           O  
ATOM   3007  N   ASP   209      -9.114  -2.970   9.927  1.00  0.00           N  
ATOM   3008  H   ASP   209      -8.372  -2.377  10.270  1.00  0.00           H  
ATOM   3009  CA  ASP   209     -10.260  -3.350  10.871  1.00  0.00           C  
ATOM   3010  HA  ASP   209     -10.246  -4.436  10.962  1.00  0.00           H  
ATOM   3011  CB  ASP   209     -10.230  -2.573  12.179  1.00  0.00           C  
ATOM   3012  HB2 ASP   209     -10.954  -2.916  12.917  1.00  0.00           H  
ATOM   3013  HB3 ASP   209      -9.256  -2.668  12.659  1.00  0.00           H  
ATOM   3014  CG  ASP   209     -10.399  -1.056  11.950  1.00  0.00           C  
ATOM   3015  OD1 ASP   209      -9.586  -0.451  11.223  1.00  0.00           O  
ATOM   3016  OD2 ASP   209     -11.311  -0.414  12.514  1.00  0.00           O  
ATOM   3017  C   ASP   209     -11.642  -3.138  10.144  1.00  0.00           C  
ATOM   3018  O   ASP   209     -12.611  -3.871  10.435  1.00  0.00           O  
ATOM   3019  N   VAL   210     -11.751  -2.074   9.239  1.00  0.00           N  
ATOM   3020  H   VAL   210     -10.870  -1.598   9.105  1.00  0.00           H  
ATOM   3021  CA  VAL   210     -12.988  -1.808   8.544  1.00  0.00           C  
ATOM   3022  HA  VAL   210     -13.826  -1.977   9.220  1.00  0.00           H  
ATOM   3023  CB  VAL   210     -13.110  -0.250   8.112  1.00  0.00           C  
ATOM   3024  HB  VAL   210     -12.954   0.346   9.012  1.00  0.00           H  
ATOM   3025  CG1 VAL   210     -12.156   0.159   7.033  1.00  0.00           C  
ATOM   3026 HG11 VAL   210     -11.116  -0.061   7.272  1.00  0.00           H  
ATOM   3027 HG12 VAL   210     -12.492  -0.167   6.049  1.00  0.00           H  
ATOM   3028 HG13 VAL   210     -12.246   1.240   6.923  1.00  0.00           H  
ATOM   3029  CG2 VAL   210     -14.519   0.027   7.550  1.00  0.00           C  
ATOM   3030 HG21 VAL   210     -15.278  -0.348   8.237  1.00  0.00           H  
ATOM   3031 HG22 VAL   210     -14.611  -0.610   6.671  1.00  0.00           H  
ATOM   3032 HG23 VAL   210     -14.676   1.085   7.340  1.00  0.00           H  
ATOM   3033  C   VAL   210     -13.087  -2.736   7.339  1.00  0.00           C  
ATOM   3034  O   VAL   210     -14.191  -3.177   7.090  1.00  0.00           O  
ATOM   3035  N   VAL   211     -11.949  -3.049   6.700  1.00  0.00           N  
ATOM   3036  H   VAL   211     -11.079  -2.850   7.173  1.00  0.00           H  
ATOM   3037  CA  VAL   211     -12.043  -4.090   5.658  1.00  0.00           C  
ATOM   3038  HA  VAL   211     -12.771  -3.782   4.907  1.00  0.00           H  
ATOM   3039  CB  VAL   211     -10.707  -4.248   5.000  1.00  0.00           C  
ATOM   3040  HB  VAL   211      -9.941  -4.582   5.701  1.00  0.00           H  
ATOM   3041  CG1 VAL   211     -10.745  -5.297   3.780  1.00  0.00           C  
ATOM   3042 HG11 VAL   211     -11.171  -6.213   4.189  1.00  0.00           H  
ATOM   3043 HG12 VAL   211      -9.804  -5.439   3.248  1.00  0.00           H  
ATOM   3044 HG13 VAL   211     -11.425  -4.845   3.057  1.00  0.00           H  
ATOM   3045  CG2 VAL   211     -10.384  -2.978   4.250  1.00  0.00           C  
ATOM   3046 HG21 VAL   211      -9.406  -3.128   3.793  1.00  0.00           H  
ATOM   3047 HG22 VAL   211     -10.371  -2.104   4.901  1.00  0.00           H  
ATOM   3048 HG23 VAL   211     -11.048  -2.878   3.392  1.00  0.00           H  
ATOM   3049  C   VAL   211     -12.396  -5.478   6.227  1.00  0.00           C  
ATOM   3050  O   VAL   211     -13.347  -6.131   5.716  1.00  0.00           O  
ATOM   3051  N   MET   212     -11.720  -5.961   7.329  1.00  0.00           N  
ATOM   3052  H   MET   212     -10.963  -5.396   7.688  1.00  0.00           H  
ATOM   3053  CA  MET   212     -12.109  -7.110   8.131  1.00  0.00           C  
ATOM   3054  HA  MET   212     -11.957  -7.988   7.503  1.00  0.00           H  
ATOM   3055  CB  MET   212     -11.318  -7.282   9.429  1.00  0.00           C  
ATOM   3056  HB2 MET   212     -10.319  -6.894   9.231  1.00  0.00           H  
ATOM   3057  HB3 MET   212     -11.705  -6.579  10.167  1.00  0.00           H  
ATOM   3058  CG  MET   212     -11.403  -8.690   9.991  1.00  0.00           C  
ATOM   3059  HG2 MET   212     -11.122  -8.637  11.043  1.00  0.00           H  
ATOM   3060  HG3 MET   212     -12.435  -9.038   9.942  1.00  0.00           H  
ATOM   3061  SD  MET   212     -10.393  -9.912   9.120  1.00  0.00           S  
ATOM   3062  CE  MET   212      -8.666  -9.513   9.396  1.00  0.00           C  
ATOM   3063  HE1 MET   212      -8.111 -10.322   8.920  1.00  0.00           H  
ATOM   3064  HE2 MET   212      -8.404  -9.573  10.452  1.00  0.00           H  
ATOM   3065  HE3 MET   212      -8.474  -8.500   9.042  1.00  0.00           H  
ATOM   3066  C   MET   212     -13.607  -7.089   8.460  1.00  0.00           C  
ATOM   3067  O   MET   212     -14.383  -7.983   8.168  1.00  0.00           O  
ATOM   3068  N   GLY   213     -14.029  -5.982   9.020  1.00  0.00           N  
ATOM   3069  H   GLY   213     -13.379  -5.216   9.127  1.00  0.00           H  
ATOM   3070  CA  GLY   213     -15.404  -5.739   9.435  1.00  0.00           C  
ATOM   3071  HA2 GLY   213     -15.526  -4.693   9.715  1.00  0.00           H  
ATOM   3072  HA3 GLY   213     -16.133  -6.003   8.669  1.00  0.00           H  
ATOM   3073  C   GLY   213     -15.882  -6.523  10.614  1.00  0.00           C  
ATOM   3074  O   GLY   213     -15.385  -7.543  11.035  1.00  0.00           O  
ATOM   3075  N   GLU   214     -17.008  -6.045  11.163  1.00  0.00           N  
ATOM   3076  H   GLU   214     -17.311  -5.121  10.890  1.00  0.00           H  
ATOM   3077  CA  GLU   214     -17.626  -6.676  12.297  1.00  0.00           C  
ATOM   3078  HA  GLU   214     -16.836  -6.780  13.041  1.00  0.00           H  
ATOM   3079  CB  GLU   214     -18.659  -5.704  12.888  1.00  0.00           C  
ATOM   3080  HB2 GLU   214     -19.504  -5.769  12.202  1.00  0.00           H  
ATOM   3081  HB3 GLU   214     -18.246  -4.696  12.895  1.00  0.00           H  
ATOM   3082  CG  GLU   214     -19.149  -5.752  14.294  1.00  0.00           C  
ATOM   3083  HG2 GLU   214     -19.914  -4.980  14.381  1.00  0.00           H  
ATOM   3084  HG3 GLU   214     -19.550  -6.762  14.210  1.00  0.00           H  
ATOM   3085  CD  GLU   214     -18.099  -5.671  15.414  1.00  0.00           C  
ATOM   3086  OE1 GLU   214     -16.947  -5.214  15.198  1.00  0.00           O  
ATOM   3087  OE2 GLU   214     -18.455  -6.120  16.533  1.00  0.00           O  
ATOM   3088  C   GLU   214     -18.097  -8.126  11.985  1.00  0.00           C  
ATOM   3089  O   GLU   214     -18.007  -9.029  12.846  1.00  0.00           O  
ATOM   3090  N   ALA   215     -18.636  -8.372  10.800  1.00  0.00           N  
ATOM   3091  H   ALA   215     -18.798  -7.590  10.181  1.00  0.00           H  
ATOM   3092  CA  ALA   215     -19.162  -9.712  10.446  1.00  0.00           C  
ATOM   3093  HA  ALA   215     -19.905 -10.105  11.140  1.00  0.00           H  
ATOM   3094  CB  ALA   215     -19.812  -9.389   9.045  1.00  0.00           C  
ATOM   3095  HB1 ALA   215     -20.101 -10.300   8.522  1.00  0.00           H  
ATOM   3096  HB2 ALA   215     -20.655  -8.713   9.187  1.00  0.00           H  
ATOM   3097  HB3 ALA   215     -19.133  -8.905   8.344  1.00  0.00           H  
ATOM   3098  C   ALA   215     -18.111 -10.808  10.256  1.00  0.00           C  
ATOM   3099  O   ALA   215     -18.422 -11.981  10.486  1.00  0.00           O  
ATOM   3100  N   THR   216     -16.901 -10.454   9.938  1.00  0.00           N  
ATOM   3101  H   THR   216     -16.836  -9.450   9.844  1.00  0.00           H  
ATOM   3102  CA  THR   216     -15.764 -11.392   9.858  1.00  0.00           C  
ATOM   3103  HA  THR   216     -16.166 -12.318   9.446  1.00  0.00           H  
ATOM   3104  CB  THR   216     -14.666 -10.945   8.914  1.00  0.00           C  
ATOM   3105  HB  THR   216     -14.196 -10.102   9.421  1.00  0.00           H  
ATOM   3106  CG2 THR   216     -13.597 -12.000   8.534  1.00  0.00           C  
ATOM   3107 HG21 THR   216     -14.000 -12.886   8.044  1.00  0.00           H  
ATOM   3108 HG22 THR   216     -12.789 -11.533   7.971  1.00  0.00           H  
ATOM   3109 HG23 THR   216     -13.172 -12.403   9.453  1.00  0.00           H  
ATOM   3110  OG1 THR   216     -15.252 -10.530   7.720  1.00  0.00           O  
ATOM   3111  HG1 THR   216     -15.121  -9.579   7.695  1.00  0.00           H  
ATOM   3112  C   THR   216     -15.161 -11.636  11.240  1.00  0.00           C  
ATOM   3113  O   THR   216     -14.768 -12.777  11.467  1.00  0.00           O  
ATOM   3114  N   ARG   217     -15.301 -10.634  12.089  1.00  0.00           N  
ATOM   3115  H   ARG   217     -15.727  -9.759  11.820  1.00  0.00           H  
ATOM   3116  CA  ARG   217     -14.937 -10.849  13.531  1.00  0.00           C  
ATOM   3117  HA  ARG   217     -13.950 -11.307  13.590  1.00  0.00           H  
ATOM   3118  CB  ARG   217     -14.945  -9.519  14.316  1.00  0.00           C  
ATOM   3119  HB2 ARG   217     -15.827  -8.917  14.097  1.00  0.00           H  
ATOM   3120  HB3 ARG   217     -15.001  -9.722  15.386  1.00  0.00           H  
ATOM   3121  CG  ARG   217     -13.602  -8.905  13.988  1.00  0.00           C  
ATOM   3122  HG2 ARG   217     -13.407  -8.493  12.998  1.00  0.00           H  
ATOM   3123  HG3 ARG   217     -12.769  -9.559  14.244  1.00  0.00           H  
ATOM   3124  CD  ARG   217     -13.415  -7.718  14.923  1.00  0.00           C  
ATOM   3125  HD2 ARG   217     -13.471  -8.031  15.965  1.00  0.00           H  
ATOM   3126  HD3 ARG   217     -12.376  -7.424  14.774  1.00  0.00           H  
ATOM   3127  NE  ARG   217     -14.360  -6.547  14.616  1.00  0.00           N  
ATOM   3128  HE  ARG   217     -15.240  -6.514  15.109  1.00  0.00           H  
ATOM   3129  CZ  ARG   217     -14.185  -5.681  13.674  1.00  0.00           C  
ATOM   3130  NH1 ARG   217     -13.272  -5.856  12.694  1.00  0.00           N  
ATOM   3131 HH11 ARG   217     -12.784  -6.740  12.704  1.00  0.00           H  
ATOM   3132 HH12 ARG   217     -13.221  -5.226  11.906  1.00  0.00           H  
ATOM   3133  NH2 ARG   217     -15.020  -4.725  13.512  1.00  0.00           N  
ATOM   3134 HH21 ARG   217     -15.847  -4.641  14.086  1.00  0.00           H  
ATOM   3135 HH22 ARG   217     -15.066  -4.061  12.752  1.00  0.00           H  
ATOM   3136  C   ARG   217     -15.980 -11.768  14.256  1.00  0.00           C  
ATOM   3137  O   ARG   217     -15.659 -12.627  15.085  1.00  0.00           O  
ATOM   3138  N   ASP   218     -17.258 -11.588  13.880  1.00  0.00           N  
ATOM   3139  H   ASP   218     -17.584 -10.817  13.316  1.00  0.00           H  
ATOM   3140  CA  ASP   218     -18.408 -12.382  14.458  1.00  0.00           C  
ATOM   3141  HA  ASP   218     -18.228 -12.489  15.527  1.00  0.00           H  
ATOM   3142  CB  ASP   218     -19.790 -11.742  14.258  1.00  0.00           C  
ATOM   3143  HB2 ASP   218     -20.595 -12.454  14.071  1.00  0.00           H  
ATOM   3144  HB3 ASP   218     -19.741 -11.214  13.306  1.00  0.00           H  
ATOM   3145  CG  ASP   218     -20.172 -10.774  15.344  1.00  0.00           C  
ATOM   3146  OD1 ASP   218     -21.371 -10.721  15.655  1.00  0.00           O  
ATOM   3147  OD2 ASP   218     -19.380  -9.973  15.843  1.00  0.00           O  
ATOM   3148  C   ASP   218     -18.234 -13.846  14.003  1.00  0.00           C  
ATOM   3149  O   ASP   218     -18.291 -14.736  14.823  1.00  0.00           O  
ATOM   3150  N   ASN   219     -17.823 -14.122  12.705  1.00  0.00           N  
ATOM   3151  H   ASN   219     -17.718 -13.332  12.085  1.00  0.00           H  
ATOM   3152  CA  ASN   219     -17.874 -15.437  12.013  1.00  0.00           C  
ATOM   3153  HA  ASN   219     -18.900 -15.796  11.937  1.00  0.00           H  
ATOM   3154  CB  ASN   219     -17.492 -15.152  10.576  1.00  0.00           C  
ATOM   3155  HB2 ASN   219     -18.248 -14.559  10.062  1.00  0.00           H  
ATOM   3156  HB3 ASN   219     -16.558 -14.594  10.501  1.00  0.00           H  
ATOM   3157  CG  ASN   219     -17.258 -16.395   9.659  1.00  0.00           C  
ATOM   3158  OD1 ASN   219     -17.500 -17.565   9.974  1.00  0.00           O  
ATOM   3159  ND2 ASN   219     -16.910 -16.135   8.417  1.00  0.00           N  
ATOM   3160 HD21 ASN   219     -16.617 -15.184   8.241  1.00  0.00           H  
ATOM   3161 HD22 ASN   219     -17.086 -16.838   7.713  1.00  0.00           H  
ATOM   3162  C   ASN   219     -16.929 -16.480  12.632  1.00  0.00           C  
ATOM   3163  O   ASN   219     -15.708 -16.491  12.314  1.00  0.00           O  
ATOM   3164  N   PRO   220     -17.393 -17.376  13.508  1.00  0.00           N  
ATOM   3165  CD  PRO   220     -18.808 -17.719  13.740  1.00  0.00           C  
ATOM   3166  HD2 PRO   220     -19.416 -17.580  12.846  1.00  0.00           H  
ATOM   3167  HD3 PRO   220     -19.186 -17.073  14.532  1.00  0.00           H  
ATOM   3168  CG  PRO   220     -18.808 -19.164  14.194  1.00  0.00           C  
ATOM   3169  HG2 PRO   220     -19.681 -19.403  14.802  1.00  0.00           H  
ATOM   3170  HG3 PRO   220     -18.750 -19.868  13.364  1.00  0.00           H  
ATOM   3171  CB  PRO   220     -17.492 -19.225  15.034  1.00  0.00           C  
ATOM   3172  HB2 PRO   220     -17.132 -20.250  15.120  1.00  0.00           H  
ATOM   3173  HB3 PRO   220     -17.619 -18.908  16.069  1.00  0.00           H  
ATOM   3174  CA  PRO   220     -16.516 -18.319  14.241  1.00  0.00           C  
ATOM   3175  HA  PRO   220     -15.827 -17.752  14.866  1.00  0.00           H  
ATOM   3176  C   PRO   220     -15.721 -19.220  13.288  1.00  0.00           C  
ATOM   3177  O   PRO   220     -14.656 -19.765  13.648  1.00  0.00           O  
ATOM   3178  N   GLN   221     -16.075 -19.347  12.002  1.00  0.00           N  
ATOM   3179  H   GLN   221     -16.772 -18.680  11.703  1.00  0.00           H  
ATOM   3180  CA  GLN   221     -15.430 -20.278  11.047  1.00  0.00           C  
ATOM   3181  HA  GLN   221     -15.080 -21.111  11.658  1.00  0.00           H  
ATOM   3182  CB  GLN   221     -16.358 -20.705   9.972  1.00  0.00           C  
ATOM   3183  HB2 GLN   221     -16.649 -19.978   9.215  1.00  0.00           H  
ATOM   3184  HB3 GLN   221     -15.777 -21.425   9.395  1.00  0.00           H  
ATOM   3185  CG  GLN   221     -17.581 -21.500  10.419  1.00  0.00           C  
ATOM   3186  HG2 GLN   221     -17.889 -22.002   9.501  1.00  0.00           H  
ATOM   3187  HG3 GLN   221     -18.365 -20.865  10.831  1.00  0.00           H  
ATOM   3188  CD  GLN   221     -17.458 -22.672  11.411  1.00  0.00           C  
ATOM   3189  OE1 GLN   221     -16.494 -23.073  11.998  1.00  0.00           O  
ATOM   3190  NE2 GLN   221     -18.523 -23.230  11.882  1.00  0.00           N  
ATOM   3191 HE21 GLN   221     -19.426 -22.792  11.768  1.00  0.00           H  
ATOM   3192 HE22 GLN   221     -18.388 -24.017  12.500  1.00  0.00           H  
ATOM   3193  C   GLN   221     -14.124 -19.672  10.460  1.00  0.00           C  
ATOM   3194  O   GLN   221     -13.277 -20.404   9.976  1.00  0.00           O  
ATOM   3195  N   PHE   222     -13.880 -18.397  10.619  1.00  0.00           N  
ATOM   3196  H   PHE   222     -14.581 -17.947  11.190  1.00  0.00           H  
ATOM   3197  CA  PHE   222     -12.677 -17.606  10.499  1.00  0.00           C  
ATOM   3198  HA  PHE   222     -12.158 -18.000   9.625  1.00  0.00           H  
ATOM   3199  CB  PHE   222     -13.054 -16.088  10.226  1.00  0.00           C  
ATOM   3200  HB2 PHE   222     -13.643 -15.670  11.042  1.00  0.00           H  
ATOM   3201  HB3 PHE   222     -13.758 -15.896   9.416  1.00  0.00           H  
ATOM   3202  CG  PHE   222     -11.855 -15.132  10.003  1.00  0.00           C  
ATOM   3203  CD1 PHE   222     -11.127 -15.200   8.776  1.00  0.00           C  
ATOM   3204  HD1 PHE   222     -11.469 -15.829   7.967  1.00  0.00           H  
ATOM   3205  CE1 PHE   222      -9.946 -14.389   8.610  1.00  0.00           C  
ATOM   3206  HE1 PHE   222      -9.342 -14.453   7.717  1.00  0.00           H  
ATOM   3207  CZ  PHE   222      -9.468 -13.532   9.603  1.00  0.00           C  
ATOM   3208  HZ  PHE   222      -8.561 -12.976   9.415  1.00  0.00           H  
ATOM   3209  CE2 PHE   222     -10.241 -13.435  10.797  1.00  0.00           C  
ATOM   3210  HE2 PHE   222      -9.817 -12.787  11.550  1.00  0.00           H  
ATOM   3211  CD2 PHE   222     -11.422 -14.197  10.974  1.00  0.00           C  
ATOM   3212  HD2 PHE   222     -11.852 -14.179  11.965  1.00  0.00           H  
ATOM   3213  C   PHE   222     -11.732 -17.698  11.707  1.00  0.00           C  
ATOM   3214  O   PHE   222     -12.120 -17.988  12.834  1.00  0.00           O  
ATOM   3215  N   GLU   223     -10.441 -17.767  11.390  1.00  0.00           N  
ATOM   3216  H   GLU   223     -10.102 -17.795  10.439  1.00  0.00           H  
ATOM   3217  CA  GLU   223      -9.439 -17.575  12.478  1.00  0.00           C  
ATOM   3218  HA  GLU   223      -9.804 -16.906  13.258  1.00  0.00           H  
ATOM   3219  CB  GLU   223      -9.121 -18.795  13.211  1.00  0.00           C  
ATOM   3220  HB2 GLU   223     -10.082 -19.298  13.318  1.00  0.00           H  
ATOM   3221  HB3 GLU   223      -8.455 -19.405  12.602  1.00  0.00           H  
ATOM   3222  CG  GLU   223      -8.462 -18.703  14.644  1.00  0.00           C  
ATOM   3223  HG2 GLU   223      -8.207 -19.737  14.874  1.00  0.00           H  
ATOM   3224  HG3 GLU   223      -7.568 -18.080  14.629  1.00  0.00           H  
ATOM   3225  CD  GLU   223      -9.601 -18.140  15.622  1.00  0.00           C  
ATOM   3226  OE1 GLU   223     -10.641 -18.838  15.804  1.00  0.00           O  
ATOM   3227  OE2 GLU   223      -9.441 -17.009  16.159  1.00  0.00           O  
ATOM   3228  C   GLU   223      -8.117 -17.068  11.840  1.00  0.00           C  
ATOM   3229  O   GLU   223      -7.787 -17.549  10.774  1.00  0.00           O  
ATOM   3230  N   LEU   224      -7.468 -16.105  12.529  1.00  0.00           N  
ATOM   3231  H   LEU   224      -7.702 -15.717  13.432  1.00  0.00           H  
ATOM   3232  CA  LEU   224      -6.237 -15.601  12.060  1.00  0.00           C  
ATOM   3233  HA  LEU   224      -6.126 -15.787  10.992  1.00  0.00           H  
ATOM   3234  CB  LEU   224      -6.253 -14.048  12.165  1.00  0.00           C  
ATOM   3235  HB2 LEU   224      -7.241 -13.740  11.823  1.00  0.00           H  
ATOM   3236  HB3 LEU   224      -6.236 -13.747  13.213  1.00  0.00           H  
ATOM   3237  CG  LEU   224      -5.182 -13.230  11.506  1.00  0.00           C  
ATOM   3238  HG  LEU   224      -4.720 -13.716  10.647  1.00  0.00           H  
ATOM   3239  CD1 LEU   224      -5.741 -11.753  11.189  1.00  0.00           C  
ATOM   3240 HD11 LEU   224      -6.661 -11.971  10.648  1.00  0.00           H  
ATOM   3241 HD12 LEU   224      -5.870 -11.118  12.066  1.00  0.00           H  
ATOM   3242 HD13 LEU   224      -5.106 -11.237  10.468  1.00  0.00           H  
ATOM   3243  CD2 LEU   224      -3.909 -13.035  12.357  1.00  0.00           C  
ATOM   3244 HD21 LEU   224      -4.089 -12.186  13.017  1.00  0.00           H  
ATOM   3245 HD22 LEU   224      -2.982 -12.928  11.794  1.00  0.00           H  
ATOM   3246 HD23 LEU   224      -3.852 -13.877  13.047  1.00  0.00           H  
ATOM   3247  C   LEU   224      -5.147 -16.179  12.840  1.00  0.00           C  
ATOM   3248  O   LEU   224      -5.279 -16.374  14.067  1.00  0.00           O  
ATOM   3249  N   PHE   225      -4.038 -16.624  12.245  1.00  0.00           N  
ATOM   3250  H   PHE   225      -4.083 -16.717  11.240  1.00  0.00           H  
ATOM   3251  CA  PHE   225      -2.782 -17.034  12.930  1.00  0.00           C  
ATOM   3252  HA  PHE   225      -2.964 -16.933  14.000  1.00  0.00           H  
ATOM   3253  CB  PHE   225      -2.486 -18.522  12.764  1.00  0.00           C  
ATOM   3254  HB2 PHE   225      -2.255 -18.657  11.707  1.00  0.00           H  
ATOM   3255  HB3 PHE   225      -1.642 -18.731  13.421  1.00  0.00           H  
ATOM   3256  CG  PHE   225      -3.619 -19.476  12.884  1.00  0.00           C  
ATOM   3257  CD1 PHE   225      -3.746 -20.262  14.061  1.00  0.00           C  
ATOM   3258  HD1 PHE   225      -2.937 -20.276  14.776  1.00  0.00           H  
ATOM   3259  CE1 PHE   225      -4.834 -21.095  14.229  1.00  0.00           C  
ATOM   3260  HE1 PHE   225      -4.805 -21.778  15.065  1.00  0.00           H  
ATOM   3261  CZ  PHE   225      -5.939 -21.092  13.325  1.00  0.00           C  
ATOM   3262  HZ  PHE   225      -6.848 -21.561  13.671  1.00  0.00           H  
ATOM   3263  CE2 PHE   225      -5.809 -20.286  12.175  1.00  0.00           C  
ATOM   3264  HE2 PHE   225      -6.696 -20.154  11.573  1.00  0.00           H  
ATOM   3265  CD2 PHE   225      -4.694 -19.478  11.937  1.00  0.00           C  
ATOM   3266  HD2 PHE   225      -4.660 -18.873  11.044  1.00  0.00           H  
ATOM   3267  C   PHE   225      -1.656 -16.007  12.637  1.00  0.00           C  
ATOM   3268  O   PHE   225      -1.156 -16.037  11.523  1.00  0.00           O  
ATOM   3269  N   ASP   226      -1.190 -15.232  13.602  1.00  0.00           N  
ATOM   3270  H   ASP   226      -1.614 -15.330  14.513  1.00  0.00           H  
ATOM   3271  CA  ASP   226       0.019 -14.375  13.642  1.00  0.00           C  
ATOM   3272  HA  ASP   226       0.120 -13.767  12.742  1.00  0.00           H  
ATOM   3273  CB  ASP   226       0.090 -13.431  14.854  1.00  0.00           C  
ATOM   3274  HB2 ASP   226      -0.543 -12.561  14.683  1.00  0.00           H  
ATOM   3275  HB3 ASP   226       1.101 -13.025  14.893  1.00  0.00           H  
ATOM   3276  CG  ASP   226      -0.271 -14.096  16.225  1.00  0.00           C  
ATOM   3277  OD1 ASP   226      -0.466 -13.328  17.199  1.00  0.00           O  
ATOM   3278  OD2 ASP   226      -0.307 -15.305  16.360  1.00  0.00           O  
ATOM   3279  C   ASP   226       1.278 -15.283  13.800  1.00  0.00           C  
ATOM   3280  O   ASP   226       1.270 -16.475  14.087  1.00  0.00           O  
ATOM   3281  N   GLU   227       2.470 -14.682  13.569  1.00  0.00           N  
ATOM   3282  H   GLU   227       2.495 -13.689  13.390  1.00  0.00           H  
ATOM   3283  CA  GLU   227       3.789 -15.279  13.679  1.00  0.00           C  
ATOM   3284  HA  GLU   227       4.382 -14.462  13.268  1.00  0.00           H  
ATOM   3285  CB  GLU   227       4.231 -15.263  15.138  1.00  0.00           C  
ATOM   3286  HB2 GLU   227       3.670 -15.997  15.716  1.00  0.00           H  
ATOM   3287  HB3 GLU   227       5.281 -15.555  15.104  1.00  0.00           H  
ATOM   3288  CG  GLU   227       4.026 -13.884  15.834  1.00  0.00           C  
ATOM   3289  HG2 GLU   227       2.951 -13.730  15.930  1.00  0.00           H  
ATOM   3290  HG3 GLU   227       4.312 -13.096  15.138  1.00  0.00           H  
ATOM   3291  CD  GLU   227       4.677 -13.701  17.175  1.00  0.00           C  
ATOM   3292  OE1 GLU   227       4.092 -13.072  18.089  1.00  0.00           O  
ATOM   3293  OE2 GLU   227       5.844 -14.161  17.401  1.00  0.00           O  
ATOM   3294  C   GLU   227       4.000 -16.555  12.776  1.00  0.00           C  
ATOM   3295  O   GLU   227       5.006 -17.213  12.925  1.00  0.00           O  
ATOM   3296  N   SER   228       3.017 -16.830  11.837  1.00  0.00           N  
ATOM   3297  H   SER   228       2.321 -16.108  11.722  1.00  0.00           H  
ATOM   3298  CA  SER   228       2.949 -17.933  10.898  1.00  0.00           C  
ATOM   3299  HA  SER   228       3.539 -18.776  11.258  1.00  0.00           H  
ATOM   3300  CB  SER   228       1.517 -18.353  10.646  1.00  0.00           C  
ATOM   3301  HB2 SER   228       0.974 -17.546  10.155  1.00  0.00           H  
ATOM   3302  HB3 SER   228       1.494 -19.337  10.178  1.00  0.00           H  
ATOM   3303  OG  SER   228       0.976 -18.483  11.987  1.00  0.00           O  
ATOM   3304  HG  SER   228       0.976 -17.605  12.374  1.00  0.00           H  
ATOM   3305  C   SER   228       3.743 -17.612   9.623  1.00  0.00           C  
ATOM   3306  O   SER   228       3.257 -16.815   8.830  1.00  0.00           O  
ATOM   3307  N   LEU   229       4.906 -18.213   9.435  1.00  0.00           N  
ATOM   3308  H   LEU   229       5.104 -19.090   9.895  1.00  0.00           H  
ATOM   3309  CA  LEU   229       5.560 -17.984   8.111  1.00  0.00           C  
ATOM   3310  HA  LEU   229       5.332 -16.990   7.727  1.00  0.00           H  
ATOM   3311  CB  LEU   229       7.055 -18.136   8.378  1.00  0.00           C  
ATOM   3312  HB2 LEU   229       7.387 -17.380   9.090  1.00  0.00           H  
ATOM   3313  HB3 LEU   229       7.141 -19.151   8.764  1.00  0.00           H  
ATOM   3314  CG  LEU   229       7.946 -18.093   7.079  1.00  0.00           C  
ATOM   3315  HG  LEU   229       7.514 -18.906   6.496  1.00  0.00           H  
ATOM   3316  CD1 LEU   229       7.715 -16.860   6.136  1.00  0.00           C  
ATOM   3317 HD11 LEU   229       6.649 -16.658   6.033  1.00  0.00           H  
ATOM   3318 HD12 LEU   229       8.152 -16.995   5.146  1.00  0.00           H  
ATOM   3319 HD13 LEU   229       8.044 -15.897   6.527  1.00  0.00           H  
ATOM   3320  CD2 LEU   229       9.484 -18.356   7.345  1.00  0.00           C  
ATOM   3321 HD21 LEU   229       9.580 -19.240   7.976  1.00  0.00           H  
ATOM   3322 HD22 LEU   229      10.014 -18.370   6.393  1.00  0.00           H  
ATOM   3323 HD23 LEU   229       9.879 -17.471   7.843  1.00  0.00           H  
ATOM   3324  C   LEU   229       5.026 -18.937   6.965  1.00  0.00           C  
ATOM   3325  O   LEU   229       5.196 -20.212   7.177  1.00  0.00           O  
ATOM   3326  N   VAL   230       4.396 -18.526   5.871  1.00  0.00           N  
ATOM   3327  H   VAL   230       4.239 -17.540   5.722  1.00  0.00           H  
ATOM   3328  CA  VAL   230       4.180 -19.467   4.702  1.00  0.00           C  
ATOM   3329  HA  VAL   230       4.088 -20.442   5.181  1.00  0.00           H  
ATOM   3330  CB  VAL   230       2.839 -19.241   3.992  1.00  0.00           C  
ATOM   3331  HB  VAL   230       2.777 -18.249   3.545  1.00  0.00           H  
ATOM   3332  CG1 VAL   230       2.616 -20.363   3.024  1.00  0.00           C  
ATOM   3333 HG11 VAL   230       1.549 -20.407   2.805  1.00  0.00           H  
ATOM   3334 HG12 VAL   230       3.088 -20.184   2.058  1.00  0.00           H  
ATOM   3335 HG13 VAL   230       2.937 -21.296   3.486  1.00  0.00           H  
ATOM   3336  CG2 VAL   230       1.764 -19.233   5.127  1.00  0.00           C  
ATOM   3337 HG21 VAL   230       1.731 -18.221   5.529  1.00  0.00           H  
ATOM   3338 HG22 VAL   230       2.007 -19.952   5.909  1.00  0.00           H  
ATOM   3339 HG23 VAL   230       0.814 -19.362   4.608  1.00  0.00           H  
ATOM   3340  C   VAL   230       5.433 -19.607   3.853  1.00  0.00           C  
ATOM   3341  O   VAL   230       6.010 -18.615   3.457  1.00  0.00           O  
ATOM   3342  N   THR   231       5.846 -20.880   3.625  1.00  0.00           N  
ATOM   3343  H   THR   231       5.473 -21.710   4.063  1.00  0.00           H  
ATOM   3344  CA  THR   231       7.139 -21.164   2.888  1.00  0.00           C  
ATOM   3345  HA  THR   231       7.587 -20.175   2.785  1.00  0.00           H  
ATOM   3346  CB  THR   231       8.158 -21.929   3.741  1.00  0.00           C  
ATOM   3347  HB  THR   231       9.051 -22.212   3.185  1.00  0.00           H  
ATOM   3348  CG2 THR   231       8.490 -21.468   5.163  1.00  0.00           C  
ATOM   3349 HG21 THR   231       9.252 -22.061   5.669  1.00  0.00           H  
ATOM   3350 HG22 THR   231       7.662 -21.144   5.792  1.00  0.00           H  
ATOM   3351 HG23 THR   231       8.982 -20.496   5.141  1.00  0.00           H  
ATOM   3352  OG1 THR   231       7.697 -23.193   4.048  1.00  0.00           O  
ATOM   3353  HG1 THR   231       6.889 -22.964   4.512  1.00  0.00           H  
ATOM   3354  C   THR   231       6.967 -21.795   1.469  1.00  0.00           C  
ATOM   3355  O   THR   231       7.858 -21.649   0.614  1.00  0.00           O  
ATOM   3356  N   ARG   232       5.833 -22.414   1.187  1.00  0.00           N  
ATOM   3357  H   ARG   232       5.190 -22.431   1.966  1.00  0.00           H  
ATOM   3358  CA  ARG   232       5.344 -22.951  -0.093  1.00  0.00           C  
ATOM   3359  HA  ARG   232       5.509 -22.215  -0.879  1.00  0.00           H  
ATOM   3360  CB  ARG   232       6.127 -24.206  -0.512  1.00  0.00           C  
ATOM   3361  HB2 ARG   232       7.115 -23.858  -0.815  1.00  0.00           H  
ATOM   3362  HB3 ARG   232       5.724 -24.589  -1.449  1.00  0.00           H  
ATOM   3363  CG  ARG   232       6.202 -25.351   0.539  1.00  0.00           C  
ATOM   3364  HG2 ARG   232       5.218 -25.690   0.864  1.00  0.00           H  
ATOM   3365  HG3 ARG   232       6.808 -25.135   1.419  1.00  0.00           H  
ATOM   3366  CD  ARG   232       6.799 -26.574  -0.187  1.00  0.00           C  
ATOM   3367  HD2 ARG   232       6.175 -26.892  -1.022  1.00  0.00           H  
ATOM   3368  HD3 ARG   232       7.819 -26.405  -0.530  1.00  0.00           H  
ATOM   3369  NE  ARG   232       6.968 -27.731   0.700  1.00  0.00           N  
ATOM   3370  HE  ARG   232       7.150 -27.508   1.668  1.00  0.00           H  
ATOM   3371  CZ  ARG   232       6.938 -29.006   0.433  1.00  0.00           C  
ATOM   3372  NH1 ARG   232       7.060 -29.420  -0.794  1.00  0.00           N  
ATOM   3373 HH11 ARG   232       7.449 -28.735  -1.425  1.00  0.00           H  
ATOM   3374 HH12 ARG   232       7.120 -30.400  -1.033  1.00  0.00           H  
ATOM   3375  NH2 ARG   232       6.709 -29.891   1.358  1.00  0.00           N  
ATOM   3376 HH21 ARG   232       6.742 -29.537   2.303  1.00  0.00           H  
ATOM   3377 HH22 ARG   232       6.640 -30.892   1.246  1.00  0.00           H  
ATOM   3378  C   ARG   232       3.828 -23.358  -0.152  1.00  0.00           C  
ATOM   3379  O   ARG   232       3.192 -23.829   0.771  1.00  0.00           O  
ATOM   3380  N   VAL   233       3.363 -23.146  -1.374  1.00  0.00           N  
ATOM   3381  H   VAL   233       3.906 -22.622  -2.046  1.00  0.00           H  
ATOM   3382  CA  VAL   233       2.095 -23.731  -1.781  1.00  0.00           C  
ATOM   3383  HA  VAL   233       1.353 -23.594  -0.995  1.00  0.00           H  
ATOM   3384  CB  VAL   233       1.529 -23.051  -3.037  1.00  0.00           C  
ATOM   3385  HB  VAL   233       2.208 -23.083  -3.888  1.00  0.00           H  
ATOM   3386  CG1 VAL   233       0.267 -23.745  -3.599  1.00  0.00           C  
ATOM   3387 HG11 VAL   233       0.524 -24.740  -3.960  1.00  0.00           H  
ATOM   3388 HG12 VAL   233      -0.121 -23.260  -4.495  1.00  0.00           H  
ATOM   3389 HG13 VAL   233      -0.507 -23.884  -2.844  1.00  0.00           H  
ATOM   3390  CG2 VAL   233       1.134 -21.520  -2.903  1.00  0.00           C  
ATOM   3391 HG21 VAL   233       2.059 -20.949  -2.826  1.00  0.00           H  
ATOM   3392 HG22 VAL   233       0.527 -21.374  -2.008  1.00  0.00           H  
ATOM   3393 HG23 VAL   233       0.580 -21.041  -3.710  1.00  0.00           H  
ATOM   3394  C   VAL   233       2.292 -25.258  -1.984  1.00  0.00           C  
ATOM   3395  O   VAL   233       3.415 -25.746  -2.203  1.00  0.00           O  
ATOM   3396  N   LEU   234       1.248 -26.043  -1.790  1.00  0.00           N  
ATOM   3397  H   LEU   234       0.337 -25.607  -1.768  1.00  0.00           H  
ATOM   3398  CA  LEU   234       1.312 -27.466  -2.016  1.00  0.00           C  
ATOM   3399  HA  LEU   234       2.276 -27.795  -2.403  1.00  0.00           H  
ATOM   3400  CB  LEU   234       0.990 -28.228  -0.748  1.00  0.00           C  
ATOM   3401  HB2 LEU   234       0.006 -27.842  -0.479  1.00  0.00           H  
ATOM   3402  HB3 LEU   234       0.883 -29.279  -1.016  1.00  0.00           H  
ATOM   3403  CG  LEU   234       1.965 -28.065   0.455  1.00  0.00           C  
ATOM   3404  HG  LEU   234       1.976 -27.047   0.846  1.00  0.00           H  
ATOM   3405  CD1 LEU   234       1.363 -28.958   1.600  1.00  0.00           C  
ATOM   3406 HD11 LEU   234       0.411 -28.578   1.970  1.00  0.00           H  
ATOM   3407 HD12 LEU   234       2.116 -28.970   2.388  1.00  0.00           H  
ATOM   3408 HD13 LEU   234       1.298 -30.012   1.329  1.00  0.00           H  
ATOM   3409  CD2 LEU   234       3.427 -28.349   0.181  1.00  0.00           C  
ATOM   3410 HD21 LEU   234       3.921 -27.689  -0.533  1.00  0.00           H  
ATOM   3411 HD22 LEU   234       3.967 -28.327   1.127  1.00  0.00           H  
ATOM   3412 HD23 LEU   234       3.507 -29.307  -0.333  1.00  0.00           H  
ATOM   3413  C   LEU   234       0.217 -27.795  -3.128  1.00  0.00           C  
ATOM   3414  O   LEU   234      -0.812 -27.061  -3.203  1.00  0.00           O  
ATOM   3415  N   VAL   235       0.493 -28.836  -3.945  1.00  0.00           N  
ATOM   3416  H   VAL   235       1.326 -29.397  -3.830  1.00  0.00           H  
ATOM   3417  CA  VAL   235      -0.194 -29.206  -5.162  1.00  0.00           C  
ATOM   3418  HA  VAL   235      -1.079 -28.587  -5.307  1.00  0.00           H  
ATOM   3419  CB  VAL   235       0.687 -28.678  -6.352  1.00  0.00           C  
ATOM   3420  HB  VAL   235       1.666 -29.145  -6.246  1.00  0.00           H  
ATOM   3421  CG1 VAL   235       0.193 -28.971  -7.795  1.00  0.00           C  
ATOM   3422 HG11 VAL   235       0.066 -30.053  -7.815  1.00  0.00           H  
ATOM   3423 HG12 VAL   235       1.041 -28.757  -8.445  1.00  0.00           H  
ATOM   3424 HG13 VAL   235      -0.685 -28.392  -8.082  1.00  0.00           H  
ATOM   3425  CG2 VAL   235       1.017 -27.151  -6.370  1.00  0.00           C  
ATOM   3426 HG21 VAL   235       1.545 -26.744  -5.507  1.00  0.00           H  
ATOM   3427 HG22 VAL   235       0.068 -26.618  -6.426  1.00  0.00           H  
ATOM   3428 HG23 VAL   235       1.601 -26.894  -7.253  1.00  0.00           H  
ATOM   3429  C   VAL   235      -0.541 -30.699  -5.342  1.00  0.00           C  
ATOM   3430  O   VAL   235       0.171 -31.545  -4.850  1.00  0.00           O  
ATOM   3431  N   GLU   236      -1.602 -31.015  -6.084  1.00  0.00           N  
ATOM   3432  H   GLU   236      -2.095 -30.273  -6.560  1.00  0.00           H  
ATOM   3433  CA  GLU   236      -2.078 -32.333  -6.472  1.00  0.00           C  
ATOM   3434  HA  GLU   236      -1.228 -32.960  -6.740  1.00  0.00           H  
ATOM   3435  CB  GLU   236      -2.888 -33.039  -5.384  1.00  0.00           C  
ATOM   3436  HB2 GLU   236      -2.530 -32.829  -4.376  1.00  0.00           H  
ATOM   3437  HB3 GLU   236      -3.917 -32.681  -5.343  1.00  0.00           H  
ATOM   3438  CG  GLU   236      -2.816 -34.500  -5.751  1.00  0.00           C  
ATOM   3439  HG2 GLU   236      -3.608 -34.884  -5.107  1.00  0.00           H  
ATOM   3440  HG3 GLU   236      -3.026 -34.778  -6.784  1.00  0.00           H  
ATOM   3441  CD  GLU   236      -1.502 -35.135  -5.411  1.00  0.00           C  
ATOM   3442  OE1 GLU   236      -1.082 -35.097  -4.227  1.00  0.00           O  
ATOM   3443  OE2 GLU   236      -0.819 -35.612  -6.336  1.00  0.00           O  
ATOM   3444  C   GLU   236      -2.810 -32.212  -7.828  1.00  0.00           C  
ATOM   3445  O   GLU   236      -3.609 -31.339  -8.174  1.00  0.00           O  
ATOM   3446  N   ASP   237      -2.523 -33.102  -8.755  1.00  0.00           N  
ATOM   3447  H   ASP   237      -1.839 -33.751  -8.392  1.00  0.00           H  
ATOM   3448  CA  ASP   237      -3.016 -33.378 -10.154  1.00  0.00           C  
ATOM   3449  HA  ASP   237      -2.247 -33.999 -10.613  1.00  0.00           H  
ATOM   3450  CB  ASP   237      -4.264 -34.228 -10.206  1.00  0.00           C  
ATOM   3451  HB2 ASP   237      -5.055 -33.694  -9.680  1.00  0.00           H  
ATOM   3452  HB3 ASP   237      -4.594 -34.326 -11.240  1.00  0.00           H  
ATOM   3453  CG  ASP   237      -4.003 -35.606  -9.690  1.00  0.00           C  
ATOM   3454  OD1 ASP   237      -4.732 -36.025  -8.794  1.00  0.00           O  
ATOM   3455  OD2 ASP   237      -3.101 -36.285 -10.278  1.00  0.00           O  
ATOM   3456  C   ASP   237      -3.017 -32.121 -11.021  1.00  0.00           C  
ATOM   3457  O   ASP   237      -3.826 -31.894 -11.918  1.00  0.00           O  
ATOM   3458  N   GLY   238      -2.071 -31.144 -10.741  1.00  0.00           N  
ATOM   3459  H   GLY   238      -1.439 -31.427 -10.006  1.00  0.00           H  
ATOM   3460  CA  GLY   238      -1.925 -29.812 -11.369  1.00  0.00           C  
ATOM   3461  HA2 GLY   238      -0.878 -29.509 -11.341  1.00  0.00           H  
ATOM   3462  HA3 GLY   238      -2.305 -29.910 -12.385  1.00  0.00           H  
ATOM   3463  C   GLY   238      -2.660 -28.738 -10.595  1.00  0.00           C  
ATOM   3464  O   GLY   238      -2.260 -27.557 -10.686  1.00  0.00           O  
ATOM   3465  N   THR   239      -3.668 -29.056  -9.837  1.00  0.00           N  
ATOM   3466  H   THR   239      -3.631 -30.008  -9.504  1.00  0.00           H  
ATOM   3467  CA  THR   239      -4.487 -28.146  -9.013  1.00  0.00           C  
ATOM   3468  HA  THR   239      -4.663 -27.250  -9.608  1.00  0.00           H  
ATOM   3469  CB  THR   239      -5.880 -28.732  -8.709  1.00  0.00           C  
ATOM   3470  HB  THR   239      -6.482 -27.918  -8.306  1.00  0.00           H  
ATOM   3471  CG2 THR   239      -6.515 -29.308  -9.984  1.00  0.00           C  
ATOM   3472 HG21 THR   239      -7.589 -29.349  -9.801  1.00  0.00           H  
ATOM   3473 HG22 THR   239      -6.322 -28.680 -10.855  1.00  0.00           H  
ATOM   3474 HG23 THR   239      -6.095 -30.286 -10.219  1.00  0.00           H  
ATOM   3475  OG1 THR   239      -5.877 -29.826  -7.697  1.00  0.00           O  
ATOM   3476  HG1 THR   239      -5.074 -30.335  -7.831  1.00  0.00           H  
ATOM   3477  C   THR   239      -3.843 -27.820  -7.622  1.00  0.00           C  
ATOM   3478  O   THR   239      -3.013 -28.588  -7.172  1.00  0.00           O  
ATOM   3479  N   ALA   240      -4.316 -26.847  -6.916  1.00  0.00           N  
ATOM   3480  H   ALA   240      -5.103 -26.316  -7.260  1.00  0.00           H  
ATOM   3481  CA  ALA   240      -3.810 -26.597  -5.614  1.00  0.00           C  
ATOM   3482  HA  ALA   240      -2.725 -26.509  -5.571  1.00  0.00           H  
ATOM   3483  CB  ALA   240      -4.168 -25.159  -5.141  1.00  0.00           C  
ATOM   3484  HB1 ALA   240      -4.033 -24.470  -5.975  1.00  0.00           H  
ATOM   3485  HB2 ALA   240      -3.472 -24.878  -4.351  1.00  0.00           H  
ATOM   3486  HB3 ALA   240      -5.145 -25.029  -4.676  1.00  0.00           H  
ATOM   3487  C   ALA   240      -4.237 -27.637  -4.566  1.00  0.00           C  
ATOM   3488  O   ALA   240      -5.399 -27.939  -4.459  1.00  0.00           O  
ATOM   3489  N   ALA   241      -3.392 -28.029  -3.608  1.00  0.00           N  
ATOM   3490  H   ALA   241      -2.417 -27.774  -3.671  1.00  0.00           H  
ATOM   3491  CA  ALA   241      -3.690 -28.932  -2.443  1.00  0.00           C  
ATOM   3492  HA  ALA   241      -4.759 -29.143  -2.447  1.00  0.00           H  
ATOM   3493  CB  ALA   241      -2.769 -30.197  -2.625  1.00  0.00           C  
ATOM   3494  HB1 ALA   241      -1.729 -29.889  -2.527  1.00  0.00           H  
ATOM   3495  HB2 ALA   241      -2.959 -30.862  -1.782  1.00  0.00           H  
ATOM   3496  HB3 ALA   241      -2.895 -30.696  -3.587  1.00  0.00           H  
ATOM   3497  C   ALA   241      -3.624 -28.323  -1.050  1.00  0.00           C  
ATOM   3498  O   ALA   241      -4.358 -28.763  -0.131  1.00  0.00           O  
ATOM   3499  N   GLY   242      -2.764 -27.313  -0.794  1.00  0.00           N  
ATOM   3500  H   GLY   242      -2.016 -27.100  -1.437  1.00  0.00           H  
ATOM   3501  CA  GLY   242      -2.566 -26.602   0.488  1.00  0.00           C  
ATOM   3502  HA2 GLY   242      -3.414 -25.921   0.546  1.00  0.00           H  
ATOM   3503  HA3 GLY   242      -2.629 -27.401   1.227  1.00  0.00           H  
ATOM   3504  C   GLY   242      -1.320 -25.754   0.631  1.00  0.00           C  
ATOM   3505  O   GLY   242      -0.905 -25.076  -0.309  1.00  0.00           O  
ATOM   3506  N   VAL   243      -0.720 -25.796   1.835  1.00  0.00           N  
ATOM   3507  H   VAL   243      -1.079 -26.400   2.560  1.00  0.00           H  
ATOM   3508  CA  VAL   243       0.345 -24.862   2.249  1.00  0.00           C  
ATOM   3509  HA  VAL   243       1.019 -24.735   1.402  1.00  0.00           H  
ATOM   3510  CB  VAL   243      -0.208 -23.459   2.658  1.00  0.00           C  
ATOM   3511  HB  VAL   243       0.563 -22.923   3.211  1.00  0.00           H  
ATOM   3512  CG1 VAL   243      -0.612 -22.544   1.450  1.00  0.00           C  
ATOM   3513 HG11 VAL   243       0.221 -22.446   0.754  1.00  0.00           H  
ATOM   3514 HG12 VAL   243      -1.488 -22.978   0.969  1.00  0.00           H  
ATOM   3515 HG13 VAL   243      -0.899 -21.533   1.738  1.00  0.00           H  
ATOM   3516  CG2 VAL   243      -1.403 -23.427   3.619  1.00  0.00           C  
ATOM   3517 HG21 VAL   243      -1.627 -22.407   3.929  1.00  0.00           H  
ATOM   3518 HG22 VAL   243      -1.156 -24.022   4.498  1.00  0.00           H  
ATOM   3519 HG23 VAL   243      -2.356 -23.741   3.193  1.00  0.00           H  
ATOM   3520  C   VAL   243       1.233 -25.494   3.370  1.00  0.00           C  
ATOM   3521  O   VAL   243       0.686 -26.236   4.214  1.00  0.00           O  
ATOM   3522  N   GLU   244       2.567 -25.188   3.260  1.00  0.00           N  
ATOM   3523  H   GLU   244       2.860 -24.554   2.530  1.00  0.00           H  
ATOM   3524  CA  GLU   244       3.469 -25.606   4.386  1.00  0.00           C  
ATOM   3525  HA  GLU   244       2.947 -26.329   5.013  1.00  0.00           H  
ATOM   3526  CB  GLU   244       4.727 -26.340   3.877  1.00  0.00           C  
ATOM   3527  HB2 GLU   244       4.557 -26.916   2.967  1.00  0.00           H  
ATOM   3528  HB3 GLU   244       5.472 -25.569   3.682  1.00  0.00           H  
ATOM   3529  CG  GLU   244       5.467 -27.156   4.925  1.00  0.00           C  
ATOM   3530  HG2 GLU   244       4.685 -27.642   5.508  1.00  0.00           H  
ATOM   3531  HG3 GLU   244       6.058 -26.552   5.613  1.00  0.00           H  
ATOM   3532  CD  GLU   244       6.453 -28.153   4.210  1.00  0.00           C  
ATOM   3533  OE1 GLU   244       6.159 -29.377   4.245  1.00  0.00           O  
ATOM   3534  OE2 GLU   244       7.330 -27.695   3.433  1.00  0.00           O  
ATOM   3535  C   GLU   244       3.803 -24.376   5.240  1.00  0.00           C  
ATOM   3536  O   GLU   244       4.509 -23.416   4.812  1.00  0.00           O  
ATOM   3537  N   VAL   245       3.377 -24.351   6.450  1.00  0.00           N  
ATOM   3538  H   VAL   245       2.979 -25.197   6.832  1.00  0.00           H  
ATOM   3539  CA  VAL   245       3.366 -23.269   7.386  1.00  0.00           C  
ATOM   3540  HA  VAL   245       3.769 -22.449   6.791  1.00  0.00           H  
ATOM   3541  CB  VAL   245       1.968 -22.968   7.857  1.00  0.00           C  
ATOM   3542  HB  VAL   245       1.702 -23.737   8.582  1.00  0.00           H  
ATOM   3543  CG1 VAL   245       1.938 -21.671   8.611  1.00  0.00           C  
ATOM   3544 HG11 VAL   245       2.512 -21.689   9.537  1.00  0.00           H  
ATOM   3545 HG12 VAL   245       2.306 -20.891   7.944  1.00  0.00           H  
ATOM   3546 HG13 VAL   245       0.928 -21.409   8.929  1.00  0.00           H  
ATOM   3547  CG2 VAL   245       0.936 -22.791   6.715  1.00  0.00           C  
ATOM   3548 HG21 VAL   245      -0.001 -22.372   7.081  1.00  0.00           H  
ATOM   3549 HG22 VAL   245       0.680 -23.749   6.260  1.00  0.00           H  
ATOM   3550 HG23 VAL   245       1.410 -22.041   6.082  1.00  0.00           H  
ATOM   3551  C   VAL   245       4.382 -23.525   8.503  1.00  0.00           C  
ATOM   3552  O   VAL   245       4.311 -24.515   9.173  1.00  0.00           O  
ATOM   3553  N   GLN   246       5.417 -22.626   8.635  1.00  0.00           N  
ATOM   3554  H   GLN   246       5.567 -21.812   8.056  1.00  0.00           H  
ATOM   3555  CA  GLN   246       6.396 -22.705   9.691  1.00  0.00           C  
ATOM   3556  HA  GLN   246       6.562 -23.713  10.071  1.00  0.00           H  
ATOM   3557  CB  GLN   246       7.822 -22.333   9.300  1.00  0.00           C  
ATOM   3558  HB2 GLN   246       8.016 -22.983   8.446  1.00  0.00           H  
ATOM   3559  HB3 GLN   246       7.704 -21.315   8.930  1.00  0.00           H  
ATOM   3560  CG  GLN   246       8.908 -22.403  10.368  1.00  0.00           C  
ATOM   3561  HG2 GLN   246       8.923 -21.451  10.898  1.00  0.00           H  
ATOM   3562  HG3 GLN   246       8.592 -23.117  11.128  1.00  0.00           H  
ATOM   3563  CD  GLN   246      10.298 -22.803   9.916  1.00  0.00           C  
ATOM   3564  OE1 GLN   246      10.814 -22.510   8.832  1.00  0.00           O  
ATOM   3565  NE2 GLN   246      11.036 -23.504  10.752  1.00  0.00           N  
ATOM   3566 HE21 GLN   246      10.661 -23.588  11.686  1.00  0.00           H  
ATOM   3567 HE22 GLN   246      11.993 -23.753  10.547  1.00  0.00           H  
ATOM   3568  C   GLN   246       5.932 -21.734  10.818  1.00  0.00           C  
ATOM   3569  O   GLN   246       5.925 -20.511  10.678  1.00  0.00           O  
ATOM   3570  N   ASP   247       5.656 -22.384  11.997  1.00  0.00           N  
ATOM   3571  H   ASP   247       5.832 -23.378  12.020  1.00  0.00           H  
ATOM   3572  CA  ASP   247       5.289 -21.753  13.240  1.00  0.00           C  
ATOM   3573  HA  ASP   247       4.630 -20.907  13.046  1.00  0.00           H  
ATOM   3574  CB  ASP   247       4.610 -22.832  14.183  1.00  0.00           C  
ATOM   3575  HB2 ASP   247       3.992 -23.458  13.540  1.00  0.00           H  
ATOM   3576  HB3 ASP   247       5.270 -23.578  14.627  1.00  0.00           H  
ATOM   3577  CG  ASP   247       3.833 -22.274  15.376  1.00  0.00           C  
ATOM   3578  OD1 ASP   247       3.770 -21.011  15.592  1.00  0.00           O  
ATOM   3579  OD2 ASP   247       3.409 -23.063  16.220  1.00  0.00           O  
ATOM   3580  C   ASP   247       6.452 -21.179  13.996  1.00  0.00           C  
ATOM   3581  O   ASP   247       7.268 -21.807  14.711  1.00  0.00           O  
ATOM   3582  N   ARG   248       6.717 -19.915  13.651  1.00  0.00           N  
ATOM   3583  H   ARG   248       6.235 -19.441  12.901  1.00  0.00           H  
ATOM   3584  CA  ARG   248       7.937 -19.253  14.084  1.00  0.00           C  
ATOM   3585  HA  ARG   248       8.829 -19.783  13.749  1.00  0.00           H  
ATOM   3586  CB  ARG   248       8.064 -17.926  13.358  1.00  0.00           C  
ATOM   3587  HB2 ARG   248       7.437 -17.199  13.873  1.00  0.00           H  
ATOM   3588  HB3 ARG   248       7.612 -18.054  12.375  1.00  0.00           H  
ATOM   3589  CG  ARG   248       9.448 -17.360  13.333  1.00  0.00           C  
ATOM   3590  HG2 ARG   248      10.134 -18.196  13.193  1.00  0.00           H  
ATOM   3591  HG3 ARG   248       9.678 -16.858  14.273  1.00  0.00           H  
ATOM   3592  CD  ARG   248       9.747 -16.447  12.086  1.00  0.00           C  
ATOM   3593  HD2 ARG   248      10.802 -16.621  11.878  1.00  0.00           H  
ATOM   3594  HD3 ARG   248       9.221 -16.831  11.211  1.00  0.00           H  
ATOM   3595  NE  ARG   248       9.615 -14.997  12.147  1.00  0.00           N  
ATOM   3596  HE  ARG   248      10.496 -14.534  12.316  1.00  0.00           H  
ATOM   3597  CZ  ARG   248       8.567 -14.257  12.067  1.00  0.00           C  
ATOM   3598  NH1 ARG   248       7.374 -14.853  12.043  1.00  0.00           N  
ATOM   3599 HH11 ARG   248       7.273 -15.812  12.344  1.00  0.00           H  
ATOM   3600 HH12 ARG   248       6.586 -14.228  11.948  1.00  0.00           H  
ATOM   3601  NH2 ARG   248       8.685 -12.976  11.875  1.00  0.00           N  
ATOM   3602 HH21 ARG   248       9.648 -12.685  11.965  1.00  0.00           H  
ATOM   3603 HH22 ARG   248       7.906 -12.368  11.666  1.00  0.00           H  
ATOM   3604  C   ARG   248       8.011 -18.980  15.579  1.00  0.00           C  
ATOM   3605  O   ARG   248       9.162 -18.932  16.105  1.00  0.00           O  
ATOM   3606  N   ARG   249       6.879 -19.033  16.294  1.00  0.00           N  
ATOM   3607  H   ARG   249       6.044 -19.185  15.746  1.00  0.00           H  
ATOM   3608  CA  ARG   249       6.821 -18.864  17.787  1.00  0.00           C  
ATOM   3609  HA  ARG   249       7.745 -18.326  18.003  1.00  0.00           H  
ATOM   3610  CB  ARG   249       5.642 -17.964  18.252  1.00  0.00           C  
ATOM   3611  HB2 ARG   249       5.684 -18.020  19.340  1.00  0.00           H  
ATOM   3612  HB3 ARG   249       5.953 -16.951  17.994  1.00  0.00           H  
ATOM   3613  CG  ARG   249       4.228 -18.328  17.753  1.00  0.00           C  
ATOM   3614  HG2 ARG   249       4.268 -18.731  16.741  1.00  0.00           H  
ATOM   3615  HG3 ARG   249       3.604 -17.434  17.734  1.00  0.00           H  
ATOM   3616  CD  ARG   249       3.492 -19.301  18.732  1.00  0.00           C  
ATOM   3617  HD2 ARG   249       3.760 -19.150  19.777  1.00  0.00           H  
ATOM   3618  HD3 ARG   249       2.447 -18.995  18.691  1.00  0.00           H  
ATOM   3619  NE  ARG   249       3.603 -20.758  18.492  1.00  0.00           N  
ATOM   3620  HE  ARG   249       3.711 -20.955  17.507  1.00  0.00           H  
ATOM   3621  CZ  ARG   249       3.423 -21.728  19.390  1.00  0.00           C  
ATOM   3622  NH1 ARG   249       3.403 -21.501  20.668  1.00  0.00           N  
ATOM   3623 HH11 ARG   249       3.552 -20.672  21.225  1.00  0.00           H  
ATOM   3624 HH12 ARG   249       3.348 -22.339  21.229  1.00  0.00           H  
ATOM   3625  NH2 ARG   249       3.375 -22.955  18.990  1.00  0.00           N  
ATOM   3626 HH21 ARG   249       3.288 -23.147  18.003  1.00  0.00           H  
ATOM   3627 HH22 ARG   249       3.293 -23.678  19.691  1.00  0.00           H  
ATOM   3628  C   ARG   249       7.041 -20.269  18.505  1.00  0.00           C  
ATOM   3629  O   ARG   249       6.922 -20.285  19.775  1.00  0.00           O  
ATOM   3630  N   SER   250       7.531 -21.299  17.779  1.00  0.00           N  
ATOM   3631  H   SER   250       7.460 -21.259  16.772  1.00  0.00           H  
ATOM   3632  CA  SER   250       8.199 -22.508  18.351  1.00  0.00           C  
ATOM   3633  HA  SER   250       8.780 -22.207  19.222  1.00  0.00           H  
ATOM   3634  CB  SER   250       7.174 -23.485  18.835  1.00  0.00           C  
ATOM   3635  HB2 SER   250       7.650 -24.374  19.250  1.00  0.00           H  
ATOM   3636  HB3 SER   250       6.646 -22.933  19.612  1.00  0.00           H  
ATOM   3637  OG  SER   250       6.363 -23.925  17.779  1.00  0.00           O  
ATOM   3638  HG  SER   250       6.532 -24.860  17.638  1.00  0.00           H  
ATOM   3639  C   SER   250       9.233 -23.207  17.408  1.00  0.00           C  
ATOM   3640  O   SER   250       9.790 -24.216  17.870  1.00  0.00           O  
ATOM   3641  N   GLY   251       9.463 -22.728  16.164  1.00  0.00           N  
ATOM   3642  H   GLY   251       8.868 -21.948  15.927  1.00  0.00           H  
ATOM   3643  CA  GLY   251      10.340 -23.346  15.142  1.00  0.00           C  
ATOM   3644  HA2 GLY   251      11.285 -23.721  15.536  1.00  0.00           H  
ATOM   3645  HA3 GLY   251      10.689 -22.521  14.520  1.00  0.00           H  
ATOM   3646  C   GLY   251       9.785 -24.562  14.317  1.00  0.00           C  
ATOM   3647  O   GLY   251      10.471 -25.037  13.409  1.00  0.00           O  
ATOM   3648  N   ASP   252       8.607 -25.056  14.728  1.00  0.00           N  
ATOM   3649  H   ASP   252       8.112 -24.616  15.490  1.00  0.00           H  
ATOM   3650  CA  ASP   252       7.863 -26.183  14.165  1.00  0.00           C  
ATOM   3651  HA  ASP   252       8.638 -26.939  14.041  1.00  0.00           H  
ATOM   3652  CB  ASP   252       6.771 -26.574  15.125  1.00  0.00           C  
ATOM   3653  HB2 ASP   252       5.990 -25.815  15.127  1.00  0.00           H  
ATOM   3654  HB3 ASP   252       6.278 -27.458  14.719  1.00  0.00           H  
ATOM   3655  CG  ASP   252       7.216 -26.846  16.505  1.00  0.00           C  
ATOM   3656  OD1 ASP   252       8.363 -27.316  16.815  1.00  0.00           O  
ATOM   3657  OD2 ASP   252       6.439 -26.428  17.400  1.00  0.00           O  
ATOM   3658  C   ASP   252       7.333 -25.828  12.784  1.00  0.00           C  
ATOM   3659  O   ASP   252       7.007 -24.687  12.418  1.00  0.00           O  
ATOM   3660  N   THR   253       7.090 -26.880  12.017  1.00  0.00           N  
ATOM   3661  H   THR   253       7.333 -27.832  12.249  1.00  0.00           H  
ATOM   3662  CA  THR   253       6.570 -26.724  10.629  1.00  0.00           C  
ATOM   3663  HA  THR   253       6.062 -25.760  10.603  1.00  0.00           H  
ATOM   3664  CB  THR   253       7.667 -26.867   9.570  1.00  0.00           C  
ATOM   3665  HB  THR   253       8.172 -27.824   9.702  1.00  0.00           H  
ATOM   3666  CG2 THR   253       7.122 -26.747   8.118  1.00  0.00           C  
ATOM   3667 HG21 THR   253       8.007 -26.627   7.493  1.00  0.00           H  
ATOM   3668 HG22 THR   253       6.561 -27.600   7.739  1.00  0.00           H  
ATOM   3669 HG23 THR   253       6.401 -25.931   8.079  1.00  0.00           H  
ATOM   3670  OG1 THR   253       8.554 -25.849   9.643  1.00  0.00           O  
ATOM   3671  HG1 THR   253       9.324 -26.222  10.078  1.00  0.00           H  
ATOM   3672  C   THR   253       5.395 -27.688  10.367  1.00  0.00           C  
ATOM   3673  O   THR   253       5.448 -28.890  10.714  1.00  0.00           O  
ATOM   3674  N   TYR   254       4.389 -27.246   9.598  1.00  0.00           N  
ATOM   3675  H   TYR   254       4.366 -26.301   9.242  1.00  0.00           H  
ATOM   3676  CA  TYR   254       3.083 -28.024   9.431  1.00  0.00           C  
ATOM   3677  HA  TYR   254       3.127 -29.079   9.702  1.00  0.00           H  
ATOM   3678  CB  TYR   254       2.115 -27.437  10.462  1.00  0.00           C  
ATOM   3679  HB2 TYR   254       2.087 -26.356  10.329  1.00  0.00           H  
ATOM   3680  HB3 TYR   254       1.132 -27.860  10.252  1.00  0.00           H  
ATOM   3681  CG  TYR   254       2.534 -27.621  11.885  1.00  0.00           C  
ATOM   3682  CD1 TYR   254       2.136 -28.814  12.583  1.00  0.00           C  
ATOM   3683  HD1 TYR   254       1.681 -29.618  12.024  1.00  0.00           H  
ATOM   3684  CE1 TYR   254       2.407 -28.989  13.955  1.00  0.00           C  
ATOM   3685  HE1 TYR   254       2.065 -29.849  14.512  1.00  0.00           H  
ATOM   3686  CZ  TYR   254       3.166 -27.987  14.616  1.00  0.00           C  
ATOM   3687  OH  TYR   254       3.373 -28.151  15.937  1.00  0.00           O  
ATOM   3688  HH  TYR   254       3.587 -27.345  16.414  1.00  0.00           H  
ATOM   3689  CE2 TYR   254       3.474 -26.778  13.962  1.00  0.00           C  
ATOM   3690  HE2 TYR   254       3.974 -25.965  14.466  1.00  0.00           H  
ATOM   3691  CD2 TYR   254       3.233 -26.595  12.587  1.00  0.00           C  
ATOM   3692  HD2 TYR   254       3.474 -25.701  12.032  1.00  0.00           H  
ATOM   3693  C   TYR   254       2.373 -27.939   8.045  1.00  0.00           C  
ATOM   3694  O   TYR   254       2.242 -26.765   7.574  1.00  0.00           O  
ATOM   3695  N   GLN   255       1.901 -29.065   7.450  1.00  0.00           N  
ATOM   3696  H   GLN   255       2.148 -29.964   7.840  1.00  0.00           H  
ATOM   3697  CA  GLN   255       1.191 -29.144   6.167  1.00  0.00           C  
ATOM   3698  HA  GLN   255       1.442 -28.338   5.478  1.00  0.00           H  
ATOM   3699  CB  GLN   255       1.554 -30.511   5.460  1.00  0.00           C  
ATOM   3700  HB2 GLN   255       0.869 -30.530   4.612  1.00  0.00           H  
ATOM   3701  HB3 GLN   255       1.339 -31.289   6.193  1.00  0.00           H  
ATOM   3702  CG  GLN   255       2.961 -30.509   4.860  1.00  0.00           C  
ATOM   3703  HG2 GLN   255       3.218 -29.480   4.608  1.00  0.00           H  
ATOM   3704  HG3 GLN   255       3.594 -30.824   5.690  1.00  0.00           H  
ATOM   3705  CD  GLN   255       3.204 -31.412   3.664  1.00  0.00           C  
ATOM   3706  OE1 GLN   255       2.328 -32.152   3.131  1.00  0.00           O  
ATOM   3707  NE2 GLN   255       4.408 -31.378   3.145  1.00  0.00           N  
ATOM   3708 HE21 GLN   255       5.105 -30.767   3.548  1.00  0.00           H  
ATOM   3709 HE22 GLN   255       4.675 -31.878   2.309  1.00  0.00           H  
ATOM   3710  C   GLN   255      -0.304 -28.944   6.502  1.00  0.00           C  
ATOM   3711  O   GLN   255      -0.843 -29.659   7.342  1.00  0.00           O  
ATOM   3712  N   VAL   256      -0.938 -28.017   5.844  1.00  0.00           N  
ATOM   3713  H   VAL   256      -0.466 -27.383   5.215  1.00  0.00           H  
ATOM   3714  CA  VAL   256      -2.309 -27.672   6.003  1.00  0.00           C  
ATOM   3715  HA  VAL   256      -2.868 -28.317   6.681  1.00  0.00           H  
ATOM   3716  CB  VAL   256      -2.422 -26.221   6.598  1.00  0.00           C  
ATOM   3717  HB  VAL   256      -1.824 -25.578   5.953  1.00  0.00           H  
ATOM   3718  CG1 VAL   256      -3.946 -25.877   6.660  1.00  0.00           C  
ATOM   3719 HG11 VAL   256      -4.412 -25.956   5.678  1.00  0.00           H  
ATOM   3720 HG12 VAL   256      -4.105 -24.818   6.863  1.00  0.00           H  
ATOM   3721 HG13 VAL   256      -4.473 -26.543   7.343  1.00  0.00           H  
ATOM   3722  CG2 VAL   256      -1.911 -26.112   8.004  1.00  0.00           C  
ATOM   3723 HG21 VAL   256      -2.276 -25.205   8.485  1.00  0.00           H  
ATOM   3724 HG22 VAL   256      -0.823 -26.036   8.016  1.00  0.00           H  
ATOM   3725 HG23 VAL   256      -2.161 -26.974   8.623  1.00  0.00           H  
ATOM   3726  C   VAL   256      -3.037 -27.811   4.620  1.00  0.00           C  
ATOM   3727  O   VAL   256      -2.501 -27.317   3.608  1.00  0.00           O  
ATOM   3728  N   ALA   257      -4.238 -28.381   4.625  1.00  0.00           N  
ATOM   3729  H   ALA   257      -4.524 -28.841   5.478  1.00  0.00           H  
ATOM   3730  CA  ALA   257      -4.941 -28.787   3.433  1.00  0.00           C  
ATOM   3731  HA  ALA   257      -4.153 -28.787   2.680  1.00  0.00           H  
ATOM   3732  CB  ALA   257      -5.568 -30.226   3.570  1.00  0.00           C  
ATOM   3733  HB1 ALA   257      -6.029 -30.609   2.660  1.00  0.00           H  
ATOM   3734  HB2 ALA   257      -4.911 -31.017   3.931  1.00  0.00           H  
ATOM   3735  HB3 ALA   257      -6.252 -30.156   4.416  1.00  0.00           H  
ATOM   3736  C   ALA   257      -5.903 -27.678   3.002  1.00  0.00           C  
ATOM   3737  O   ALA   257      -6.561 -27.073   3.876  1.00  0.00           O  
ATOM   3738  N   ALA   258      -6.049 -27.329   1.699  1.00  0.00           N  
ATOM   3739  H   ALA   258      -5.471 -27.764   0.993  1.00  0.00           H  
ATOM   3740  CA  ALA   258      -7.128 -26.450   1.263  1.00  0.00           C  
ATOM   3741  HA  ALA   258      -8.022 -26.562   1.875  1.00  0.00           H  
ATOM   3742  CB  ALA   258      -6.630 -24.938   1.556  1.00  0.00           C  
ATOM   3743  HB1 ALA   258      -7.451 -24.244   1.376  1.00  0.00           H  
ATOM   3744  HB2 ALA   258      -6.305 -24.915   2.597  1.00  0.00           H  
ATOM   3745  HB3 ALA   258      -5.830 -24.624   0.886  1.00  0.00           H  
ATOM   3746  C   ALA   258      -7.519 -26.611  -0.231  1.00  0.00           C  
ATOM   3747  O   ALA   258      -6.713 -27.040  -1.074  1.00  0.00           O  
ATOM   3748  N   ARG   259      -8.843 -26.401  -0.484  1.00  0.00           N  
ATOM   3749  H   ARG   259      -9.518 -26.120   0.213  1.00  0.00           H  
ATOM   3750  CA  ARG   259      -9.486 -26.532  -1.835  1.00  0.00           C  
ATOM   3751  HA  ARG   259      -9.141 -27.483  -2.241  1.00  0.00           H  
ATOM   3752  CB  ARG   259     -10.983 -26.320  -1.657  1.00  0.00           C  
ATOM   3753  HB2 ARG   259     -11.217 -25.355  -1.208  1.00  0.00           H  
ATOM   3754  HB3 ARG   259     -11.511 -26.500  -2.593  1.00  0.00           H  
ATOM   3755  CG  ARG   259     -11.628 -27.407  -0.781  1.00  0.00           C  
ATOM   3756  HG2 ARG   259     -11.652 -28.409  -1.211  1.00  0.00           H  
ATOM   3757  HG3 ARG   259     -11.048 -27.498   0.138  1.00  0.00           H  
ATOM   3758  CD  ARG   259     -13.058 -27.121  -0.321  1.00  0.00           C  
ATOM   3759  HD2 ARG   259     -13.140 -26.060  -0.087  1.00  0.00           H  
ATOM   3760  HD3 ARG   259     -13.222 -27.558   0.664  1.00  0.00           H  
ATOM   3761  NE  ARG   259     -14.138 -27.485  -1.260  1.00  0.00           N  
ATOM   3762  HE  ARG   259     -13.780 -27.892  -2.113  1.00  0.00           H  
ATOM   3763  CZ  ARG   259     -15.442 -27.177  -1.119  1.00  0.00           C  
ATOM   3764  NH1 ARG   259     -15.924 -26.524  -0.110  1.00  0.00           N  
ATOM   3765 HH11 ARG   259     -15.284 -26.242   0.619  1.00  0.00           H  
ATOM   3766 HH12 ARG   259     -16.914 -26.377   0.028  1.00  0.00           H  
ATOM   3767  NH2 ARG   259     -16.336 -27.575  -2.049  1.00  0.00           N  
ATOM   3768 HH21 ARG   259     -16.019 -27.917  -2.945  1.00  0.00           H  
ATOM   3769 HH22 ARG   259     -17.287 -27.272  -1.892  1.00  0.00           H  
ATOM   3770  C   ARG   259      -8.967 -25.439  -2.744  1.00  0.00           C  
ATOM   3771  O   ARG   259      -8.736 -25.704  -3.927  1.00  0.00           O  
ATOM   3772  N   TYR   260      -8.717 -24.220  -2.241  1.00  0.00           N  
ATOM   3773  H   TYR   260      -8.832 -24.143  -1.240  1.00  0.00           H  
ATOM   3774  CA  TYR   260      -8.254 -22.993  -2.939  1.00  0.00           C  
ATOM   3775  HA  TYR   260      -7.758 -23.213  -3.885  1.00  0.00           H  
ATOM   3776  CB  TYR   260      -9.434 -22.023  -3.254  1.00  0.00           C  
ATOM   3777  HB2 TYR   260      -9.724 -21.425  -2.391  1.00  0.00           H  
ATOM   3778  HB3 TYR   260      -8.978 -21.317  -3.948  1.00  0.00           H  
ATOM   3779  CG  TYR   260     -10.700 -22.662  -3.797  1.00  0.00           C  
ATOM   3780  CD1 TYR   260     -11.640 -23.086  -2.788  1.00  0.00           C  
ATOM   3781  HD1 TYR   260     -11.416 -22.858  -1.756  1.00  0.00           H  
ATOM   3782  CE1 TYR   260     -12.835 -23.678  -3.186  1.00  0.00           C  
ATOM   3783  HE1 TYR   260     -13.551 -23.970  -2.432  1.00  0.00           H  
ATOM   3784  CZ  TYR   260     -13.154 -23.833  -4.533  1.00  0.00           C  
ATOM   3785  OH  TYR   260     -14.287 -24.452  -4.977  1.00  0.00           O  
ATOM   3786  HH  TYR   260     -14.362 -24.462  -5.934  1.00  0.00           H  
ATOM   3787  CE2 TYR   260     -12.224 -23.342  -5.504  1.00  0.00           C  
ATOM   3788  HE2 TYR   260     -12.564 -23.420  -6.526  1.00  0.00           H  
ATOM   3789  CD2 TYR   260     -10.988 -22.746  -5.122  1.00  0.00           C  
ATOM   3790  HD2 TYR   260     -10.353 -22.332  -5.891  1.00  0.00           H  
ATOM   3791  C   TYR   260      -7.250 -22.312  -2.041  1.00  0.00           C  
ATOM   3792  O   TYR   260      -7.215 -22.537  -0.838  1.00  0.00           O  
ATOM   3793  N   VAL   261      -6.530 -21.349  -2.601  1.00  0.00           N  
ATOM   3794  H   VAL   261      -6.673 -21.233  -3.594  1.00  0.00           H  
ATOM   3795  CA  VAL   261      -5.402 -20.714  -1.895  1.00  0.00           C  
ATOM   3796  HA  VAL   261      -5.588 -20.787  -0.824  1.00  0.00           H  
ATOM   3797  CB  VAL   261      -4.084 -21.382  -2.293  1.00  0.00           C  
ATOM   3798  HB  VAL   261      -3.902 -21.346  -3.367  1.00  0.00           H  
ATOM   3799  CG1 VAL   261      -2.822 -20.729  -1.641  1.00  0.00           C  
ATOM   3800 HG11 VAL   261      -2.818 -19.681  -1.939  1.00  0.00           H  
ATOM   3801 HG12 VAL   261      -1.949 -21.193  -2.100  1.00  0.00           H  
ATOM   3802 HG13 VAL   261      -2.693 -20.953  -0.583  1.00  0.00           H  
ATOM   3803  CG2 VAL   261      -4.052 -22.788  -1.743  1.00  0.00           C  
ATOM   3804 HG21 VAL   261      -4.655 -23.482  -2.329  1.00  0.00           H  
ATOM   3805 HG22 VAL   261      -4.394 -22.821  -0.708  1.00  0.00           H  
ATOM   3806 HG23 VAL   261      -3.055 -23.218  -1.834  1.00  0.00           H  
ATOM   3807  C   VAL   261      -5.364 -19.219  -2.167  1.00  0.00           C  
ATOM   3808  O   VAL   261      -5.710 -18.865  -3.287  1.00  0.00           O  
ATOM   3809  N   VAL   262      -4.991 -18.350  -1.271  1.00  0.00           N  
ATOM   3810  H   VAL   262      -5.004 -18.597  -0.292  1.00  0.00           H  
ATOM   3811  CA  VAL   262      -5.032 -16.908  -1.572  1.00  0.00           C  
ATOM   3812  HA  VAL   262      -4.905 -16.721  -2.639  1.00  0.00           H  
ATOM   3813  CB  VAL   262      -6.352 -16.277  -1.016  1.00  0.00           C  
ATOM   3814  HB  VAL   262      -6.327 -16.577   0.032  1.00  0.00           H  
ATOM   3815  CG1 VAL   262      -6.500 -14.758  -0.918  1.00  0.00           C  
ATOM   3816 HG11 VAL   262      -5.686 -14.428  -0.272  1.00  0.00           H  
ATOM   3817 HG12 VAL   262      -7.449 -14.488  -0.456  1.00  0.00           H  
ATOM   3818 HG13 VAL   262      -6.275 -14.290  -1.876  1.00  0.00           H  
ATOM   3819  CG2 VAL   262      -7.717 -16.886  -1.491  1.00  0.00           C  
ATOM   3820 HG21 VAL   262      -7.758 -17.951  -1.265  1.00  0.00           H  
ATOM   3821 HG22 VAL   262      -8.523 -16.405  -0.936  1.00  0.00           H  
ATOM   3822 HG23 VAL   262      -7.623 -16.783  -2.572  1.00  0.00           H  
ATOM   3823  C   VAL   262      -3.845 -16.142  -0.975  1.00  0.00           C  
ATOM   3824  O   VAL   262      -3.701 -15.956   0.213  1.00  0.00           O  
ATOM   3825  N   VAL   263      -2.995 -15.574  -1.890  1.00  0.00           N  
ATOM   3826  H   VAL   263      -3.244 -15.695  -2.861  1.00  0.00           H  
ATOM   3827  CA  VAL   263      -1.804 -14.857  -1.561  1.00  0.00           C  
ATOM   3828  HA  VAL   263      -1.574 -15.130  -0.531  1.00  0.00           H  
ATOM   3829  CB  VAL   263      -0.610 -15.374  -2.282  1.00  0.00           C  
ATOM   3830  HB  VAL   263      -0.702 -15.186  -3.351  1.00  0.00           H  
ATOM   3831  CG1 VAL   263       0.678 -14.695  -1.724  1.00  0.00           C  
ATOM   3832 HG11 VAL   263       0.732 -13.610  -1.807  1.00  0.00           H  
ATOM   3833 HG12 VAL   263       1.573 -15.106  -2.191  1.00  0.00           H  
ATOM   3834 HG13 VAL   263       0.812 -14.995  -0.684  1.00  0.00           H  
ATOM   3835  CG2 VAL   263      -0.438 -16.883  -2.037  1.00  0.00           C  
ATOM   3836 HG21 VAL   263      -1.124 -17.490  -2.627  1.00  0.00           H  
ATOM   3837 HG22 VAL   263      -0.657 -17.153  -1.005  1.00  0.00           H  
ATOM   3838 HG23 VAL   263       0.608 -17.090  -2.265  1.00  0.00           H  
ATOM   3839  C   VAL   263      -1.995 -13.308  -1.758  1.00  0.00           C  
ATOM   3840  O   VAL   263      -1.950 -12.906  -2.921  1.00  0.00           O  
ATOM   3841  N   GLY   264      -1.946 -12.492  -0.651  1.00  0.00           N  
ATOM   3842  H   GLY   264      -2.187 -12.886   0.248  1.00  0.00           H  
ATOM   3843  CA  GLY   264      -1.833 -11.046  -0.675  1.00  0.00           C  
ATOM   3844  HA2 GLY   264      -1.554 -10.652  -1.652  1.00  0.00           H  
ATOM   3845  HA3 GLY   264      -2.815 -10.621  -0.469  1.00  0.00           H  
ATOM   3846  C   GLY   264      -0.742 -10.555   0.233  1.00  0.00           C  
ATOM   3847  O   GLY   264      -0.902  -9.684   1.098  1.00  0.00           O  
ATOM   3848  N   ALA   265       0.458 -11.174   0.074  1.00  0.00           N  
ATOM   3849  H   ALA   265       0.630 -11.608  -0.821  1.00  0.00           H  
ATOM   3850  CA  ALA   265       1.537 -11.116   0.979  1.00  0.00           C  
ATOM   3851  HA  ALA   265       1.242 -10.846   1.994  1.00  0.00           H  
ATOM   3852  CB  ALA   265       2.038 -12.550   1.188  1.00  0.00           C  
ATOM   3853  HB1 ALA   265       1.102 -13.104   1.248  1.00  0.00           H  
ATOM   3854  HB2 ALA   265       2.651 -12.748   2.067  1.00  0.00           H  
ATOM   3855  HB3 ALA   265       2.533 -12.844   0.262  1.00  0.00           H  
ATOM   3856  C   ALA   265       2.554 -10.032   0.491  1.00  0.00           C  
ATOM   3857  O   ALA   265       3.731 -10.297   0.325  1.00  0.00           O  
ATOM   3858  N   ASP   266       2.008  -8.830   0.288  1.00  0.00           N  
ATOM   3859  H   ASP   266       1.030  -8.737   0.525  1.00  0.00           H  
ATOM   3860  CA  ASP   266       2.671  -7.665  -0.336  1.00  0.00           C  
ATOM   3861  HA  ASP   266       1.916  -6.888  -0.452  1.00  0.00           H  
ATOM   3862  CB  ASP   266       3.626  -6.919   0.635  1.00  0.00           C  
ATOM   3863  HB2 ASP   266       3.251  -6.765   1.647  1.00  0.00           H  
ATOM   3864  HB3 ASP   266       3.636  -5.923   0.195  1.00  0.00           H  
ATOM   3865  CG  ASP   266       5.136  -7.403   0.744  1.00  0.00           C  
ATOM   3866  OD1 ASP   266       5.853  -7.376  -0.282  1.00  0.00           O  
ATOM   3867  OD2 ASP   266       5.565  -7.724   1.845  1.00  0.00           O  
ATOM   3868  C   ASP   266       3.414  -7.837  -1.698  1.00  0.00           C  
ATOM   3869  O   ASP   266       3.677  -8.983  -2.099  1.00  0.00           O  
ATOM   3870  N   ALA   267       3.821  -6.819  -2.392  1.00  0.00           N  
ATOM   3871  H   ALA   267       3.806  -5.895  -1.986  1.00  0.00           H  
ATOM   3872  CA  ALA   267       4.160  -6.948  -3.823  1.00  0.00           C  
ATOM   3873  HA  ALA   267       3.506  -7.684  -4.291  1.00  0.00           H  
ATOM   3874  CB  ALA   267       3.956  -5.630  -4.488  1.00  0.00           C  
ATOM   3875  HB1 ALA   267       4.447  -5.610  -5.461  1.00  0.00           H  
ATOM   3876  HB2 ALA   267       4.505  -4.872  -3.929  1.00  0.00           H  
ATOM   3877  HB3 ALA   267       2.904  -5.350  -4.548  1.00  0.00           H  
ATOM   3878  C   ALA   267       5.541  -7.600  -4.034  1.00  0.00           C  
ATOM   3879  O   ALA   267       5.718  -8.144  -5.166  1.00  0.00           O  
ATOM   3880  N   LEU   268       6.460  -7.757  -3.015  1.00  0.00           N  
ATOM   3881  H   LEU   268       6.169  -7.395  -2.118  1.00  0.00           H  
ATOM   3882  CA  LEU   268       7.823  -8.231  -3.202  1.00  0.00           C  
ATOM   3883  HA  LEU   268       8.056  -8.412  -4.251  1.00  0.00           H  
ATOM   3884  CB  LEU   268       8.842  -7.189  -2.656  1.00  0.00           C  
ATOM   3885  HB2 LEU   268       9.889  -7.457  -2.801  1.00  0.00           H  
ATOM   3886  HB3 LEU   268       8.875  -7.222  -1.567  1.00  0.00           H  
ATOM   3887  CG  LEU   268       8.540  -5.807  -3.224  1.00  0.00           C  
ATOM   3888  HG  LEU   268       7.545  -5.504  -2.900  1.00  0.00           H  
ATOM   3889  CD1 LEU   268       9.496  -4.824  -2.573  1.00  0.00           C  
ATOM   3890 HD11 LEU   268       9.504  -4.934  -1.489  1.00  0.00           H  
ATOM   3891 HD12 LEU   268       9.359  -3.787  -2.881  1.00  0.00           H  
ATOM   3892 HD13 LEU   268      10.530  -5.048  -2.836  1.00  0.00           H  
ATOM   3893  CD2 LEU   268       8.657  -5.772  -4.721  1.00  0.00           C  
ATOM   3894 HD21 LEU   268       7.965  -6.437  -5.237  1.00  0.00           H  
ATOM   3895 HD22 LEU   268       9.703  -5.749  -5.026  1.00  0.00           H  
ATOM   3896 HD23 LEU   268       8.301  -4.811  -5.094  1.00  0.00           H  
ATOM   3897  C   LEU   268       7.947  -9.623  -2.588  1.00  0.00           C  
ATOM   3898  O   LEU   268       8.737 -10.413  -3.095  1.00  0.00           O  
ATOM   3899  N   ARG   269       7.139  -9.962  -1.617  1.00  0.00           N  
ATOM   3900  H   ARG   269       6.610  -9.171  -1.279  1.00  0.00           H  
ATOM   3901  CA  ARG   269       6.984 -11.273  -0.948  1.00  0.00           C  
ATOM   3902  HA  ARG   269       7.933 -11.800  -1.050  1.00  0.00           H  
ATOM   3903  CB  ARG   269       6.797 -11.029   0.616  1.00  0.00           C  
ATOM   3904  HB2 ARG   269       6.296 -10.073   0.765  1.00  0.00           H  
ATOM   3905  HB3 ARG   269       6.162 -11.822   1.012  1.00  0.00           H  
ATOM   3906  CG  ARG   269       8.090 -11.098   1.377  1.00  0.00           C  
ATOM   3907  HG2 ARG   269       8.500 -12.103   1.287  1.00  0.00           H  
ATOM   3908  HG3 ARG   269       8.738 -10.340   0.938  1.00  0.00           H  
ATOM   3909  CD  ARG   269       7.951 -10.819   2.873  1.00  0.00           C  
ATOM   3910  HD2 ARG   269       7.709 -11.716   3.443  1.00  0.00           H  
ATOM   3911  HD3 ARG   269       8.972 -10.670   3.223  1.00  0.00           H  
ATOM   3912  NE  ARG   269       7.029  -9.710   3.194  1.00  0.00           N  
ATOM   3913  HE  ARG   269       6.563  -9.218   2.445  1.00  0.00           H  
ATOM   3914  CZ  ARG   269       6.748  -9.222   4.404  1.00  0.00           C  
ATOM   3915  NH1 ARG   269       7.087  -9.702   5.532  1.00  0.00           N  
ATOM   3916 HH11 ARG   269       7.662 -10.532   5.544  1.00  0.00           H  
ATOM   3917 HH12 ARG   269       6.861  -9.154   6.349  1.00  0.00           H  
ATOM   3918  NH2 ARG   269       6.029  -8.179   4.402  1.00  0.00           N  
ATOM   3919 HH21 ARG   269       5.740  -7.795   3.514  1.00  0.00           H  
ATOM   3920 HH22 ARG   269       5.583  -7.692   5.167  1.00  0.00           H  
ATOM   3921  C   ARG   269       6.021 -12.216  -1.586  1.00  0.00           C  
ATOM   3922  O   ARG   269       6.208 -13.435  -1.600  1.00  0.00           O  
ATOM   3923  N   THR   270       4.952 -11.772  -2.222  1.00  0.00           N  
ATOM   3924  H   THR   270       4.883 -10.772  -2.349  1.00  0.00           H  
ATOM   3925  CA  THR   270       3.975 -12.613  -3.015  1.00  0.00           C  
ATOM   3926  HA  THR   270       3.585 -13.363  -2.326  1.00  0.00           H  
ATOM   3927  CB  THR   270       2.814 -11.726  -3.478  1.00  0.00           C  
ATOM   3928  HB  THR   270       3.267 -10.838  -3.920  1.00  0.00           H  
ATOM   3929  CG2 THR   270       1.763 -12.317  -4.416  1.00  0.00           C  
ATOM   3930 HG21 THR   270       2.175 -13.071  -5.086  1.00  0.00           H  
ATOM   3931 HG22 THR   270       1.157 -11.543  -4.886  1.00  0.00           H  
ATOM   3932 HG23 THR   270       1.118 -12.911  -3.769  1.00  0.00           H  
ATOM   3933  OG1 THR   270       2.241 -11.305  -2.261  1.00  0.00           O  
ATOM   3934  HG1 THR   270       2.621 -10.448  -2.053  1.00  0.00           H  
ATOM   3935  C   THR   270       4.664 -13.314  -4.213  1.00  0.00           C  
ATOM   3936  O   THR   270       4.576 -14.566  -4.294  1.00  0.00           O  
ATOM   3937  N   PRO   271       5.406 -12.706  -5.090  1.00  0.00           N  
ATOM   3938  CD  PRO   271       5.546 -11.288  -5.174  1.00  0.00           C  
ATOM   3939  HD2 PRO   271       4.610 -10.864  -5.537  1.00  0.00           H  
ATOM   3940  HD3 PRO   271       5.937 -10.802  -4.280  1.00  0.00           H  
ATOM   3941  CG  PRO   271       6.598 -11.123  -6.344  1.00  0.00           C  
ATOM   3942  HG2 PRO   271       7.616 -11.068  -5.959  1.00  0.00           H  
ATOM   3943  HG3 PRO   271       6.358 -10.199  -6.871  1.00  0.00           H  
ATOM   3944  CB  PRO   271       6.595 -12.391  -7.197  1.00  0.00           C  
ATOM   3945  HB2 PRO   271       7.611 -12.673  -7.476  1.00  0.00           H  
ATOM   3946  HB3 PRO   271       5.855 -12.336  -7.996  1.00  0.00           H  
ATOM   3947  CA  PRO   271       6.028 -13.424  -6.238  1.00  0.00           C  
ATOM   3948  HA  PRO   271       5.324 -14.118  -6.698  1.00  0.00           H  
ATOM   3949  C   PRO   271       7.179 -14.382  -5.805  1.00  0.00           C  
ATOM   3950  O   PRO   271       7.373 -15.447  -6.309  1.00  0.00           O  
ATOM   3951  N   GLN   272       7.956 -13.939  -4.781  1.00  0.00           N  
ATOM   3952  H   GLN   272       7.648 -13.067  -4.375  1.00  0.00           H  
ATOM   3953  CA  GLN   272       8.917 -14.668  -4.062  1.00  0.00           C  
ATOM   3954  HA  GLN   272       9.787 -14.872  -4.685  1.00  0.00           H  
ATOM   3955  CB  GLN   272       9.414 -13.785  -2.857  1.00  0.00           C  
ATOM   3956  HB2 GLN   272       9.690 -12.800  -3.233  1.00  0.00           H  
ATOM   3957  HB3 GLN   272       8.537 -13.676  -2.219  1.00  0.00           H  
ATOM   3958  CG  GLN   272      10.595 -14.323  -2.072  1.00  0.00           C  
ATOM   3959  HG2 GLN   272      10.438 -15.308  -1.633  1.00  0.00           H  
ATOM   3960  HG3 GLN   272      11.402 -14.612  -2.745  1.00  0.00           H  
ATOM   3961  CD  GLN   272      10.999 -13.493  -0.857  1.00  0.00           C  
ATOM   3962  OE1 GLN   272      10.165 -12.914  -0.220  1.00  0.00           O  
ATOM   3963  NE2 GLN   272      12.189 -13.549  -0.448  1.00  0.00           N  
ATOM   3964 HE21 GLN   272      12.768 -14.247  -0.893  1.00  0.00           H  
ATOM   3965 HE22 GLN   272      12.301 -13.190   0.489  1.00  0.00           H  
ATOM   3966  C   GLN   272       8.401 -16.001  -3.497  1.00  0.00           C  
ATOM   3967  O   GLN   272       9.176 -16.938  -3.697  1.00  0.00           O  
ATOM   3968  N   LEU   273       7.211 -16.063  -2.889  1.00  0.00           N  
ATOM   3969  H   LEU   273       6.665 -15.213  -2.900  1.00  0.00           H  
ATOM   3970  CA  LEU   273       6.561 -17.319  -2.378  1.00  0.00           C  
ATOM   3971  HA  LEU   273       7.379 -17.913  -1.971  1.00  0.00           H  
ATOM   3972  CB  LEU   273       5.567 -16.909  -1.267  1.00  0.00           C  
ATOM   3973  HB2 LEU   273       6.102 -16.478  -0.421  1.00  0.00           H  
ATOM   3974  HB3 LEU   273       4.960 -16.055  -1.568  1.00  0.00           H  
ATOM   3975  CG  LEU   273       4.580 -18.033  -0.773  1.00  0.00           C  
ATOM   3976  HG  LEU   273       3.950 -18.355  -1.603  1.00  0.00           H  
ATOM   3977  CD1 LEU   273       5.328 -19.197  -0.165  1.00  0.00           C  
ATOM   3978 HD11 LEU   273       6.016 -19.674  -0.864  1.00  0.00           H  
ATOM   3979 HD12 LEU   273       4.619 -19.886   0.293  1.00  0.00           H  
ATOM   3980 HD13 LEU   273       5.871 -18.818   0.701  1.00  0.00           H  
ATOM   3981  CD2 LEU   273       3.704 -17.453   0.347  1.00  0.00           C  
ATOM   3982 HD21 LEU   273       3.281 -16.505   0.014  1.00  0.00           H  
ATOM   3983 HD22 LEU   273       2.846 -18.089   0.564  1.00  0.00           H  
ATOM   3984 HD23 LEU   273       4.249 -17.390   1.288  1.00  0.00           H  
ATOM   3985  C   LEU   273       5.975 -18.103  -3.525  1.00  0.00           C  
ATOM   3986  O   LEU   273       6.174 -19.302  -3.536  1.00  0.00           O  
ATOM   3987  N   LEU   274       5.411 -17.444  -4.564  1.00  0.00           N  
ATOM   3988  H   LEU   274       5.285 -16.442  -4.536  1.00  0.00           H  
ATOM   3989  CA  LEU   274       5.176 -18.248  -5.814  1.00  0.00           C  
ATOM   3990  HA  LEU   274       4.462 -19.017  -5.520  1.00  0.00           H  
ATOM   3991  CB  LEU   274       4.412 -17.406  -6.858  1.00  0.00           C  
ATOM   3992  HB2 LEU   274       5.015 -16.541  -7.136  1.00  0.00           H  
ATOM   3993  HB3 LEU   274       4.393 -18.016  -7.760  1.00  0.00           H  
ATOM   3994  CG  LEU   274       2.985 -16.942  -6.500  1.00  0.00           C  
ATOM   3995  HG  LEU   274       2.947 -15.994  -5.965  1.00  0.00           H  
ATOM   3996  CD1 LEU   274       2.270 -16.659  -7.762  1.00  0.00           C  
ATOM   3997 HD11 LEU   274       2.837 -16.102  -8.508  1.00  0.00           H  
ATOM   3998 HD12 LEU   274       2.159 -17.604  -8.293  1.00  0.00           H  
ATOM   3999 HD13 LEU   274       1.235 -16.368  -7.578  1.00  0.00           H  
ATOM   4000  CD2 LEU   274       2.174 -17.922  -5.587  1.00  0.00           C  
ATOM   4001 HD21 LEU   274       1.139 -17.632  -5.410  1.00  0.00           H  
ATOM   4002 HD22 LEU   274       2.156 -18.926  -6.012  1.00  0.00           H  
ATOM   4003 HD23 LEU   274       2.507 -18.044  -4.556  1.00  0.00           H  
ATOM   4004  C   LEU   274       6.390 -18.894  -6.430  1.00  0.00           C  
ATOM   4005  O   LEU   274       6.355 -20.061  -6.942  1.00  0.00           O  
ATOM   4006  N   TRP   275       7.543 -18.248  -6.339  1.00  0.00           N  
ATOM   4007  H   TRP   275       7.496 -17.303  -5.987  1.00  0.00           H  
ATOM   4008  CA  TRP   275       8.766 -18.745  -6.913  1.00  0.00           C  
ATOM   4009  HA  TRP   275       8.507 -19.174  -7.881  1.00  0.00           H  
ATOM   4010  CB  TRP   275       9.785 -17.602  -7.113  1.00  0.00           C  
ATOM   4011  HB2 TRP   275       9.836 -16.879  -6.299  1.00  0.00           H  
ATOM   4012  HB3 TRP   275       9.413 -17.200  -8.056  1.00  0.00           H  
ATOM   4013  CG  TRP   275      11.185 -17.963  -7.389  1.00  0.00           C  
ATOM   4014  CD1 TRP   275      12.048 -18.371  -6.453  1.00  0.00           C  
ATOM   4015  HD1 TRP   275      11.808 -18.644  -5.436  1.00  0.00           H  
ATOM   4016  NE1 TRP   275      13.273 -18.541  -7.091  1.00  0.00           N  
ATOM   4017  HE1 TRP   275      14.024 -19.013  -6.608  1.00  0.00           H  
ATOM   4018  CE2 TRP   275      13.213 -18.266  -8.419  1.00  0.00           C  
ATOM   4019  CZ2 TRP   275      14.055 -18.449  -9.478  1.00  0.00           C  
ATOM   4020  HZ2 TRP   275      15.050 -18.838  -9.317  1.00  0.00           H  
ATOM   4021  CH2 TRP   275      13.617 -18.069 -10.752  1.00  0.00           C  
ATOM   4022  HH2 TRP   275      14.231 -18.300 -11.610  1.00  0.00           H  
ATOM   4023  CZ3 TRP   275      12.391 -17.418 -10.933  1.00  0.00           C  
ATOM   4024  HZ3 TRP   275      12.038 -17.028 -11.876  1.00  0.00           H  
ATOM   4025  CE3 TRP   275      11.532 -17.276  -9.942  1.00  0.00           C  
ATOM   4026  HE3 TRP   275      10.548 -16.907 -10.192  1.00  0.00           H  
ATOM   4027  CD2 TRP   275      11.883 -17.783  -8.678  1.00  0.00           C  
ATOM   4028  C   TRP   275       9.320 -19.902  -5.992  1.00  0.00           C  
ATOM   4029  O   TRP   275       9.643 -20.956  -6.529  1.00  0.00           O  
ATOM   4030  N   ALA   276       9.345 -19.703  -4.661  1.00  0.00           N  
ATOM   4031  H   ALA   276       9.137 -18.784  -4.296  1.00  0.00           H  
ATOM   4032  CA  ALA   276       9.570 -20.838  -3.761  1.00  0.00           C  
ATOM   4033  HA  ALA   276      10.594 -21.178  -3.917  1.00  0.00           H  
ATOM   4034  CB  ALA   276       9.406 -20.218  -2.316  1.00  0.00           C  
ATOM   4035  HB1 ALA   276       8.386 -19.849  -2.208  1.00  0.00           H  
ATOM   4036  HB2 ALA   276       9.984 -19.309  -2.144  1.00  0.00           H  
ATOM   4037  HB3 ALA   276       9.553 -20.941  -1.514  1.00  0.00           H  
ATOM   4038  C   ALA   276       8.544 -21.905  -3.993  1.00  0.00           C  
ATOM   4039  O   ALA   276       8.906 -23.106  -3.878  1.00  0.00           O  
ATOM   4040  N   SER   277       7.317 -21.718  -4.469  1.00  0.00           N  
ATOM   4041  H   SER   277       7.042 -20.747  -4.519  1.00  0.00           H  
ATOM   4042  CA  SER   277       6.383 -22.786  -4.738  1.00  0.00           C  
ATOM   4043  HA  SER   277       6.431 -23.603  -4.018  1.00  0.00           H  
ATOM   4044  CB  SER   277       5.011 -22.184  -4.550  1.00  0.00           C  
ATOM   4045  HB2 SER   277       4.769 -21.414  -5.284  1.00  0.00           H  
ATOM   4046  HB3 SER   277       4.331 -23.027  -4.669  1.00  0.00           H  
ATOM   4047  OG  SER   277       4.832 -21.603  -3.303  1.00  0.00           O  
ATOM   4048  HG  SER   277       5.273 -20.751  -3.351  1.00  0.00           H  
ATOM   4049  C   SER   277       6.502 -23.520  -6.085  1.00  0.00           C  
ATOM   4050  O   SER   277       5.669 -24.379  -6.443  1.00  0.00           O  
ATOM   4051  N   GLY   278       7.581 -23.163  -6.819  1.00  0.00           N  
ATOM   4052  H   GLY   278       8.232 -22.511  -6.406  1.00  0.00           H  
ATOM   4053  CA  GLY   278       7.941 -23.851  -8.081  1.00  0.00           C  
ATOM   4054  HA2 GLY   278       9.029 -23.806  -8.114  1.00  0.00           H  
ATOM   4055  HA3 GLY   278       7.694 -24.911  -8.022  1.00  0.00           H  
ATOM   4056  C   GLY   278       7.109 -23.309  -9.230  1.00  0.00           C  
ATOM   4057  O   GLY   278       7.309 -23.732 -10.345  1.00  0.00           O  
ATOM   4058  N   ILE   279       6.307 -22.220  -9.091  1.00  0.00           N  
ATOM   4059  H   ILE   279       6.408 -21.743  -8.206  1.00  0.00           H  
ATOM   4060  CA  ILE   279       5.618 -21.542 -10.136  1.00  0.00           C  
ATOM   4061  HA  ILE   279       5.443 -22.153 -11.021  1.00  0.00           H  
ATOM   4062  CB  ILE   279       4.243 -20.885  -9.681  1.00  0.00           C  
ATOM   4063  HB  ILE   279       4.392 -20.336  -8.751  1.00  0.00           H  
ATOM   4064  CG2 ILE   279       3.737 -19.843 -10.744  1.00  0.00           C  
ATOM   4065 HG21 ILE   279       4.396 -19.002 -10.959  1.00  0.00           H  
ATOM   4066 HG22 ILE   279       2.756 -19.492 -10.426  1.00  0.00           H  
ATOM   4067 HG23 ILE   279       3.506 -20.262 -11.723  1.00  0.00           H  
ATOM   4068  CG1 ILE   279       3.085 -21.937  -9.464  1.00  0.00           C  
ATOM   4069 HG12 ILE   279       2.147 -21.635  -9.930  1.00  0.00           H  
ATOM   4070 HG13 ILE   279       3.406 -22.795 -10.054  1.00  0.00           H  
ATOM   4071  CD1 ILE   279       2.775 -22.405  -8.036  1.00  0.00           C  
ATOM   4072 HD11 ILE   279       1.883 -23.031  -8.009  1.00  0.00           H  
ATOM   4073 HD12 ILE   279       2.743 -21.571  -7.335  1.00  0.00           H  
ATOM   4074 HD13 ILE   279       3.607 -23.010  -7.674  1.00  0.00           H  
ATOM   4075  C   ILE   279       6.602 -20.478 -10.616  1.00  0.00           C  
ATOM   4076  O   ILE   279       6.820 -19.483  -9.914  1.00  0.00           O  
ATOM   4077  N   ARG   280       7.248 -20.656 -11.769  1.00  0.00           N  
ATOM   4078  H   ARG   280       7.090 -21.513 -12.279  1.00  0.00           H  
ATOM   4079  CA  ARG   280       8.309 -19.816 -12.232  1.00  0.00           C  
ATOM   4080  HA  ARG   280       8.209 -18.958 -11.568  1.00  0.00           H  
ATOM   4081  CB  ARG   280       9.722 -20.492 -11.882  1.00  0.00           C  
ATOM   4082  HB2 ARG   280       9.815 -21.403 -12.473  1.00  0.00           H  
ATOM   4083  HB3 ARG   280      10.457 -19.790 -12.276  1.00  0.00           H  
ATOM   4084  CG  ARG   280       9.846 -20.895 -10.379  1.00  0.00           C  
ATOM   4085  HG2 ARG   280       9.230 -21.789 -10.288  1.00  0.00           H  
ATOM   4086  HG3 ARG   280       9.455 -20.143  -9.693  1.00  0.00           H  
ATOM   4087  CD  ARG   280      11.300 -21.151 -10.084  1.00  0.00           C  
ATOM   4088  HD2 ARG   280      11.715 -21.915 -10.741  1.00  0.00           H  
ATOM   4089  HD3 ARG   280      11.829 -20.216 -10.266  1.00  0.00           H  
ATOM   4090  NE  ARG   280      11.551 -21.526  -8.724  1.00  0.00           N  
ATOM   4091  HE  ARG   280      10.793 -21.498  -8.057  1.00  0.00           H  
ATOM   4092  CZ  ARG   280      12.728 -21.548  -8.158  1.00  0.00           C  
ATOM   4093  NH1 ARG   280      13.885 -21.497  -8.781  1.00  0.00           N  
ATOM   4094 HH11 ARG   280      14.779 -21.409  -8.319  1.00  0.00           H  
ATOM   4095 HH12 ARG   280      13.745 -21.790  -9.738  1.00  0.00           H  
ATOM   4096  NH2 ARG   280      12.803 -21.566  -6.794  1.00  0.00           N  
ATOM   4097 HH21 ARG   280      11.936 -21.503  -6.281  1.00  0.00           H  
ATOM   4098 HH22 ARG   280      13.746 -21.421  -6.462  1.00  0.00           H  
ATOM   4099  C   ARG   280       8.144 -19.288 -13.692  1.00  0.00           C  
ATOM   4100  O   ARG   280       9.040 -19.417 -14.486  1.00  0.00           O  
ATOM   4101  N   PRO   281       7.009 -18.658 -14.010  1.00  0.00           N  
ATOM   4102  CD  PRO   281       5.861 -18.501 -13.220  1.00  0.00           C  
ATOM   4103  HD2 PRO   281       5.396 -19.476 -13.072  1.00  0.00           H  
ATOM   4104  HD3 PRO   281       6.132 -18.052 -12.265  1.00  0.00           H  
ATOM   4105  CG  PRO   281       4.966 -17.597 -13.945  1.00  0.00           C  
ATOM   4106  HG2 PRO   281       5.344 -16.641 -13.582  1.00  0.00           H  
ATOM   4107  HG3 PRO   281       3.954 -17.819 -13.606  1.00  0.00           H  
ATOM   4108  CB  PRO   281       5.169 -17.859 -15.401  1.00  0.00           C  
ATOM   4109  HB2 PRO   281       4.638 -18.754 -15.725  1.00  0.00           H  
ATOM   4110  HB3 PRO   281       4.909 -16.946 -15.938  1.00  0.00           H  
ATOM   4111  CA  PRO   281       6.675 -18.201 -15.383  1.00  0.00           C  
ATOM   4112  HA  PRO   281       6.932 -18.909 -16.171  1.00  0.00           H  
ATOM   4113  C   PRO   281       7.597 -16.888 -15.554  1.00  0.00           C  
ATOM   4114  O   PRO   281       7.573 -16.020 -14.706  1.00  0.00           O  
ATOM   4115  N   ASP   282       8.387 -16.770 -16.651  1.00  0.00           N  
ATOM   4116  H   ASP   282       8.351 -17.501 -17.347  1.00  0.00           H  
ATOM   4117  CA  ASP   282       9.309 -15.596 -16.885  1.00  0.00           C  
ATOM   4118  HA  ASP   282      10.203 -15.715 -16.273  1.00  0.00           H  
ATOM   4119  CB  ASP   282      10.001 -15.545 -18.289  1.00  0.00           C  
ATOM   4120  HB2 ASP   282      10.507 -16.487 -18.500  1.00  0.00           H  
ATOM   4121  HB3 ASP   282       9.196 -15.409 -19.011  1.00  0.00           H  
ATOM   4122  CG  ASP   282      10.884 -14.345 -18.664  1.00  0.00           C  
ATOM   4123  OD1 ASP   282      11.929 -14.179 -17.923  1.00  0.00           O  
ATOM   4124  OD2 ASP   282      10.555 -13.555 -19.536  1.00  0.00           O  
ATOM   4125  C   ASP   282       8.672 -14.168 -16.641  1.00  0.00           C  
ATOM   4126  O   ASP   282       9.473 -13.248 -16.282  1.00  0.00           O  
ATOM   4127  N   ALA   283       7.419 -13.881 -16.906  1.00  0.00           N  
ATOM   4128  H   ALA   283       6.971 -14.568 -17.496  1.00  0.00           H  
ATOM   4129  CA  ALA   283       6.647 -12.743 -16.495  1.00  0.00           C  
ATOM   4130  HA  ALA   283       7.079 -11.817 -16.876  1.00  0.00           H  
ATOM   4131  CB  ALA   283       5.185 -12.992 -17.048  1.00  0.00           C  
ATOM   4132  HB1 ALA   283       4.665 -12.034 -17.055  1.00  0.00           H  
ATOM   4133  HB2 ALA   283       5.265 -13.377 -18.064  1.00  0.00           H  
ATOM   4134  HB3 ALA   283       4.625 -13.697 -16.434  1.00  0.00           H  
ATOM   4135  C   ALA   283       6.686 -12.430 -14.988  1.00  0.00           C  
ATOM   4136  O   ALA   283       6.527 -11.269 -14.577  1.00  0.00           O  
ATOM   4137  N   LEU   284       6.845 -13.419 -14.081  1.00  0.00           N  
ATOM   4138  H   LEU   284       7.004 -14.327 -14.496  1.00  0.00           H  
ATOM   4139  CA  LEU   284       6.960 -13.275 -12.646  1.00  0.00           C  
ATOM   4140  HA  LEU   284       5.973 -12.976 -12.295  1.00  0.00           H  
ATOM   4141  CB  LEU   284       7.324 -14.595 -11.939  1.00  0.00           C  
ATOM   4142  HB2 LEU   284       6.862 -15.468 -12.401  1.00  0.00           H  
ATOM   4143  HB3 LEU   284       8.386 -14.705 -12.156  1.00  0.00           H  
ATOM   4144  CG  LEU   284       7.090 -14.711 -10.387  1.00  0.00           C  
ATOM   4145  HG  LEU   284       7.361 -13.769  -9.908  1.00  0.00           H  
ATOM   4146  CD1 LEU   284       5.587 -15.004 -10.098  1.00  0.00           C  
ATOM   4147 HD11 LEU   284       4.995 -14.193 -10.521  1.00  0.00           H  
ATOM   4148 HD12 LEU   284       5.210 -15.816 -10.720  1.00  0.00           H  
ATOM   4149 HD13 LEU   284       5.337 -15.304  -9.081  1.00  0.00           H  
ATOM   4150  CD2 LEU   284       7.829 -15.843  -9.819  1.00  0.00           C  
ATOM   4151 HD21 LEU   284       8.877 -15.616 -10.018  1.00  0.00           H  
ATOM   4152 HD22 LEU   284       7.779 -15.848  -8.730  1.00  0.00           H  
ATOM   4153 HD23 LEU   284       7.593 -16.794 -10.297  1.00  0.00           H  
ATOM   4154  C   LEU   284       7.952 -12.174 -12.289  1.00  0.00           C  
ATOM   4155  O   LEU   284       9.114 -12.237 -12.565  1.00  0.00           O  
ATOM   4156  N   GLY   285       7.504 -11.168 -11.530  1.00  0.00           N  
ATOM   4157  H   GLY   285       6.540 -11.125 -11.229  1.00  0.00           H  
ATOM   4158  CA  GLY   285       8.391 -10.173 -10.784  1.00  0.00           C  
ATOM   4159  HA2 GLY   285       7.870  -9.707  -9.948  1.00  0.00           H  
ATOM   4160  HA3 GLY   285       9.226 -10.719 -10.345  1.00  0.00           H  
ATOM   4161  C   GLY   285       8.765  -8.923 -11.593  1.00  0.00           C  
ATOM   4162  O   GLY   285       9.182  -7.906 -11.100  1.00  0.00           O  
ATOM   4163  N   ARG   286       8.668  -9.127 -12.905  1.00  0.00           N  
ATOM   4164  H   ARG   286       8.269  -9.990 -13.247  1.00  0.00           H  
ATOM   4165  CA  ARG   286       8.820  -8.115 -13.970  1.00  0.00           C  
ATOM   4166  HA  ARG   286       9.765  -7.578 -13.892  1.00  0.00           H  
ATOM   4167  CB  ARG   286       8.777  -8.815 -15.325  1.00  0.00           C  
ATOM   4168  HB2 ARG   286       7.860  -9.388 -15.182  1.00  0.00           H  
ATOM   4169  HB3 ARG   286       8.605  -8.110 -16.137  1.00  0.00           H  
ATOM   4170  CG  ARG   286       9.948  -9.702 -15.695  1.00  0.00           C  
ATOM   4171  HG2 ARG   286      10.888  -9.240 -15.391  1.00  0.00           H  
ATOM   4172  HG3 ARG   286       9.993 -10.618 -15.106  1.00  0.00           H  
ATOM   4173  CD  ARG   286       9.915 -10.057 -17.249  1.00  0.00           C  
ATOM   4174  HD2 ARG   286       8.962 -10.490 -17.552  1.00  0.00           H  
ATOM   4175  HD3 ARG   286      10.058  -9.084 -17.720  1.00  0.00           H  
ATOM   4176  NE  ARG   286      10.985 -11.000 -17.600  1.00  0.00           N  
ATOM   4177  HE  ARG   286      10.731 -11.956 -17.803  1.00  0.00           H  
ATOM   4178  CZ  ARG   286      12.283 -10.764 -17.661  1.00  0.00           C  
ATOM   4179  NH1 ARG   286      12.858  -9.642 -17.406  1.00  0.00           N  
ATOM   4180 HH11 ARG   286      12.396  -8.744 -17.431  1.00  0.00           H  
ATOM   4181 HH12 ARG   286      13.860  -9.509 -17.405  1.00  0.00           H  
ATOM   4182  NH2 ARG   286      13.150 -11.686 -17.936  1.00  0.00           N  
ATOM   4183 HH21 ARG   286      12.787 -12.625 -18.014  1.00  0.00           H  
ATOM   4184 HH22 ARG   286      14.123 -11.533 -18.158  1.00  0.00           H  
ATOM   4185  C   ARG   286       7.733  -6.997 -13.871  1.00  0.00           C  
ATOM   4186  O   ARG   286       6.759  -7.015 -13.099  1.00  0.00           O  
ATOM   4187  N   TYR   287       8.023  -5.966 -14.598  1.00  0.00           N  
ATOM   4188  H   TYR   287       8.743  -6.071 -15.298  1.00  0.00           H  
ATOM   4189  CA  TYR   287       7.260  -4.686 -14.715  1.00  0.00           C  
ATOM   4190  HA  TYR   287       7.796  -4.035 -15.406  1.00  0.00           H  
ATOM   4191  CB  TYR   287       5.903  -4.986 -15.413  1.00  0.00           C  
ATOM   4192  HB2 TYR   287       5.622  -4.110 -15.998  1.00  0.00           H  
ATOM   4193  HB3 TYR   287       5.203  -5.106 -14.587  1.00  0.00           H  
ATOM   4194  CG  TYR   287       5.954  -6.139 -16.352  1.00  0.00           C  
ATOM   4195  CD1 TYR   287       6.532  -6.004 -17.662  1.00  0.00           C  
ATOM   4196  HD1 TYR   287       6.955  -5.053 -17.949  1.00  0.00           H  
ATOM   4197  CE1 TYR   287       6.622  -7.135 -18.448  1.00  0.00           C  
ATOM   4198  HE1 TYR   287       6.959  -7.158 -19.474  1.00  0.00           H  
ATOM   4199  CZ  TYR   287       6.185  -8.374 -17.925  1.00  0.00           C  
ATOM   4200  OH  TYR   287       6.330  -9.479 -18.752  1.00  0.00           O  
ATOM   4201  HH  TYR   287       6.262  -9.189 -19.665  1.00  0.00           H  
ATOM   4202  CE2 TYR   287       5.556  -8.482 -16.630  1.00  0.00           C  
ATOM   4203  HE2 TYR   287       5.196  -9.387 -16.162  1.00  0.00           H  
ATOM   4204  CD2 TYR   287       5.403  -7.346 -15.923  1.00  0.00           C  
ATOM   4205  HD2 TYR   287       4.987  -7.398 -14.928  1.00  0.00           H  
ATOM   4206  C   TYR   287       7.129  -3.889 -13.385  1.00  0.00           C  
ATOM   4207  O   TYR   287       6.136  -3.238 -13.128  1.00  0.00           O  
ATOM   4208  N   LEU   288       8.198  -3.982 -12.602  1.00  0.00           N  
ATOM   4209  H   LEU   288       8.923  -4.612 -12.916  1.00  0.00           H  
ATOM   4210  CA  LEU   288       8.288  -3.364 -11.225  1.00  0.00           C  
ATOM   4211  HA  LEU   288       7.340  -3.553 -10.721  1.00  0.00           H  
ATOM   4212  CB  LEU   288       9.378  -3.970 -10.354  1.00  0.00           C  
ATOM   4213  HB2 LEU   288       9.274  -5.054 -10.409  1.00  0.00           H  
ATOM   4214  HB3 LEU   288      10.303  -3.650 -10.834  1.00  0.00           H  
ATOM   4215  CG  LEU   288       9.420  -3.548  -8.928  1.00  0.00           C  
ATOM   4216  HG  LEU   288       9.500  -2.464  -8.845  1.00  0.00           H  
ATOM   4217  CD1 LEU   288       8.137  -3.876  -8.174  1.00  0.00           C  
ATOM   4218 HD11 LEU   288       7.324  -3.343  -8.667  1.00  0.00           H  
ATOM   4219 HD12 LEU   288       7.946  -4.947  -8.228  1.00  0.00           H  
ATOM   4220 HD13 LEU   288       8.261  -3.567  -7.136  1.00  0.00           H  
ATOM   4221  CD2 LEU   288      10.631  -4.173  -8.244  1.00  0.00           C  
ATOM   4222 HD21 LEU   288      11.488  -4.122  -8.916  1.00  0.00           H  
ATOM   4223 HD22 LEU   288      10.471  -5.246  -8.137  1.00  0.00           H  
ATOM   4224 HD23 LEU   288      10.932  -3.592  -7.372  1.00  0.00           H  
ATOM   4225  C   LEU   288       8.422  -1.850 -11.364  1.00  0.00           C  
ATOM   4226  O   LEU   288       9.232  -1.464 -12.188  1.00  0.00           O  
ATOM   4227  N   ASN   289       7.802  -1.066 -10.546  1.00  0.00           N  
ATOM   4228  H   ASN   289       7.015  -1.483 -10.069  1.00  0.00           H  
ATOM   4229  CA  ASN   289       7.876   0.386 -10.502  1.00  0.00           C  
ATOM   4230  HA  ASN   289       8.620   0.685 -11.241  1.00  0.00           H  
ATOM   4231  CB  ASN   289       6.513   0.968 -10.948  1.00  0.00           C  
ATOM   4232  HB2 ASN   289       6.509   2.057 -10.901  1.00  0.00           H  
ATOM   4233  HB3 ASN   289       6.228   0.524 -11.902  1.00  0.00           H  
ATOM   4234  CG  ASN   289       5.401   0.542  -9.951  1.00  0.00           C  
ATOM   4235  OD1 ASN   289       5.047  -0.599  -9.851  1.00  0.00           O  
ATOM   4236  ND2 ASN   289       4.863   1.484  -9.226  1.00  0.00           N  
ATOM   4237 HD21 ASN   289       5.084   2.416  -9.548  1.00  0.00           H  
ATOM   4238 HD22 ASN   289       4.522   1.291  -8.295  1.00  0.00           H  
ATOM   4239  C   ASN   289       8.187   1.059  -9.153  1.00  0.00           C  
ATOM   4240  O   ASN   289       7.641   0.666  -8.128  1.00  0.00           O  
ATOM   4241  N   ASP   290       8.922   2.179  -9.118  1.00  0.00           N  
ATOM   4242  H   ASP   290       9.330   2.523  -9.976  1.00  0.00           H  
ATOM   4243  CA  ASP   290       8.808   3.178  -8.059  1.00  0.00           C  
ATOM   4244  HA  ASP   290       7.857   2.947  -7.579  1.00  0.00           H  
ATOM   4245  CB  ASP   290       9.863   2.938  -7.071  1.00  0.00           C  
ATOM   4246  HB2 ASP   290      10.837   3.144  -7.515  1.00  0.00           H  
ATOM   4247  HB3 ASP   290       9.829   1.880  -6.814  1.00  0.00           H  
ATOM   4248  CG  ASP   290       9.694   3.914  -5.973  1.00  0.00           C  
ATOM   4249  OD1 ASP   290       9.141   3.560  -4.873  1.00  0.00           O  
ATOM   4250  OD2 ASP   290      10.190   5.088  -6.059  1.00  0.00           O  
ATOM   4251  C   ASP   290       8.887   4.609  -8.594  1.00  0.00           C  
ATOM   4252  O   ASP   290       9.668   4.820  -9.578  1.00  0.00           O  
ATOM   4253  N   GLN   291       8.112   5.584  -8.110  1.00  0.00           N  
ATOM   4254  H   GLN   291       7.555   5.281  -7.324  1.00  0.00           H  
ATOM   4255  CA  GLN   291       7.945   6.918  -8.656  1.00  0.00           C  
ATOM   4256  HA  GLN   291       7.925   6.733  -9.731  1.00  0.00           H  
ATOM   4257  CB  GLN   291       6.509   7.362  -8.345  1.00  0.00           C  
ATOM   4258  HB2 GLN   291       6.471   8.415  -8.628  1.00  0.00           H  
ATOM   4259  HB3 GLN   291       6.451   7.303  -7.258  1.00  0.00           H  
ATOM   4260  CG  GLN   291       5.328   6.583  -9.008  1.00  0.00           C  
ATOM   4261  HG2 GLN   291       4.874   7.154  -9.817  1.00  0.00           H  
ATOM   4262  HG3 GLN   291       5.652   5.619  -9.401  1.00  0.00           H  
ATOM   4263  CD  GLN   291       4.167   6.231  -8.058  1.00  0.00           C  
ATOM   4264  OE1 GLN   291       4.036   6.842  -7.053  1.00  0.00           O  
ATOM   4265  NE2 GLN   291       3.390   5.224  -8.327  1.00  0.00           N  
ATOM   4266 HE21 GLN   291       3.694   4.693  -9.130  1.00  0.00           H  
ATOM   4267 HE22 GLN   291       2.484   5.226  -7.880  1.00  0.00           H  
ATOM   4268  C   GLN   291       9.060   7.870  -8.307  1.00  0.00           C  
ATOM   4269  O   GLN   291       8.868   9.039  -8.638  1.00  0.00           O  
ATOM   4270  N   ALA   292      10.068   7.423  -7.572  1.00  0.00           N  
ATOM   4271  H   ALA   292      10.025   6.482  -7.208  1.00  0.00           H  
ATOM   4272  CA  ALA   292      11.209   8.232  -7.110  1.00  0.00           C  
ATOM   4273  HA  ALA   292      11.778   7.662  -6.376  1.00  0.00           H  
ATOM   4274  CB  ALA   292      12.211   8.431  -8.307  1.00  0.00           C  
ATOM   4275  HB1 ALA   292      13.093   8.781  -7.772  1.00  0.00           H  
ATOM   4276  HB2 ALA   292      11.786   9.068  -9.083  1.00  0.00           H  
ATOM   4277  HB3 ALA   292      12.351   7.528  -8.903  1.00  0.00           H  
ATOM   4278  C   ALA   292      10.709   9.645  -6.449  1.00  0.00           C  
ATOM   4279  O   ALA   292      10.976  10.750  -7.031  1.00  0.00           O  
ATOM   4280  N   GLN   293      10.077   9.636  -5.286  1.00  0.00           N  
ATOM   4281  H   GLN   293      10.227   8.812  -4.722  1.00  0.00           H  
ATOM   4282  CA  GLN   293       9.146  10.729  -4.812  1.00  0.00           C  
ATOM   4283  HA  GLN   293       8.385  10.899  -5.574  1.00  0.00           H  
ATOM   4284  CB  GLN   293       8.554  10.213  -3.420  1.00  0.00           C  
ATOM   4285  HB2 GLN   293       7.963   9.318  -3.614  1.00  0.00           H  
ATOM   4286  HB3 GLN   293       9.299   9.911  -2.684  1.00  0.00           H  
ATOM   4287  CG  GLN   293       7.573  11.289  -2.746  1.00  0.00           C  
ATOM   4288  HG2 GLN   293       6.836  11.586  -3.492  1.00  0.00           H  
ATOM   4289  HG3 GLN   293       8.067  12.184  -2.367  1.00  0.00           H  
ATOM   4290  CD  GLN   293       6.792  10.670  -1.577  1.00  0.00           C  
ATOM   4291  OE1 GLN   293       6.838   9.435  -1.191  1.00  0.00           O  
ATOM   4292  NE2 GLN   293       6.214  11.592  -0.781  1.00  0.00           N  
ATOM   4293 HE21 GLN   293       6.088  12.568  -1.009  1.00  0.00           H  
ATOM   4294 HE22 GLN   293       5.784  11.136   0.011  1.00  0.00           H  
ATOM   4295  C   GLN   293       9.919  11.981  -4.581  1.00  0.00           C  
ATOM   4296  O   GLN   293      11.166  12.036  -4.344  1.00  0.00           O  
ATOM   4297  N   VAL   294       9.297  13.102  -4.728  1.00  0.00           N  
ATOM   4298  H   VAL   294       8.368  13.210  -5.108  1.00  0.00           H  
ATOM   4299  CA  VAL   294       9.910  14.420  -4.506  1.00  0.00           C  
ATOM   4300  HA  VAL   294      10.711  14.201  -3.801  1.00  0.00           H  
ATOM   4301  CB  VAL   294      10.416  15.115  -5.843  1.00  0.00           C  
ATOM   4302  HB  VAL   294      11.203  14.510  -6.294  1.00  0.00           H  
ATOM   4303  CG1 VAL   294       9.229  15.323  -6.826  1.00  0.00           C  
ATOM   4304 HG11 VAL   294       8.746  14.403  -7.154  1.00  0.00           H  
ATOM   4305 HG12 VAL   294       8.545  16.021  -6.343  1.00  0.00           H  
ATOM   4306 HG13 VAL   294       9.720  15.652  -7.742  1.00  0.00           H  
ATOM   4307  CG2 VAL   294      11.056  16.476  -5.506  1.00  0.00           C  
ATOM   4308 HG21 VAL   294      11.720  16.360  -4.649  1.00  0.00           H  
ATOM   4309 HG22 VAL   294      11.649  16.733  -6.384  1.00  0.00           H  
ATOM   4310 HG23 VAL   294      10.255  17.182  -5.288  1.00  0.00           H  
ATOM   4311  C   VAL   294       8.936  15.274  -3.611  1.00  0.00           C  
ATOM   4312  O   VAL   294       7.738  15.327  -3.874  1.00  0.00           O  
ATOM   4313  N   VAL   295       9.442  15.950  -2.587  1.00  0.00           N  
ATOM   4314  H   VAL   295      10.448  15.963  -2.494  1.00  0.00           H  
ATOM   4315  CA  VAL   295       8.680  16.709  -1.573  1.00  0.00           C  
ATOM   4316  HA  VAL   295       7.632  16.739  -1.869  1.00  0.00           H  
ATOM   4317  CB  VAL   295       8.723  15.921  -0.240  1.00  0.00           C  
ATOM   4318  HB  VAL   295       8.316  16.581   0.526  1.00  0.00           H  
ATOM   4319  CG1 VAL   295       7.966  14.589  -0.296  1.00  0.00           C  
ATOM   4320 HG11 VAL   295       6.910  14.755  -0.508  1.00  0.00           H  
ATOM   4321 HG12 VAL   295       8.457  13.978  -1.053  1.00  0.00           H  
ATOM   4322 HG13 VAL   295       7.992  14.147   0.701  1.00  0.00           H  
ATOM   4323  CG2 VAL   295      10.173  15.739   0.239  1.00  0.00           C  
ATOM   4324 HG21 VAL   295      10.812  16.602   0.428  1.00  0.00           H  
ATOM   4325 HG22 VAL   295      10.092  15.232   1.200  1.00  0.00           H  
ATOM   4326 HG23 VAL   295      10.695  14.927  -0.268  1.00  0.00           H  
ATOM   4327  C   VAL   295       9.347  18.056  -1.302  1.00  0.00           C  
ATOM   4328  O   VAL   295      10.439  18.360  -1.751  1.00  0.00           O  
ATOM   4329  N   PHE   296       8.483  18.895  -0.777  1.00  0.00           N  
ATOM   4330  H   PHE   296       7.656  18.443  -0.413  1.00  0.00           H  
ATOM   4331  CA  PHE   296       8.732  20.298  -0.341  1.00  0.00           C  
ATOM   4332  HA  PHE   296       9.766  20.354   0.000  1.00  0.00           H  
ATOM   4333  CB  PHE   296       8.604  21.177  -1.556  1.00  0.00           C  
ATOM   4334  HB2 PHE   296       9.236  20.783  -2.352  1.00  0.00           H  
ATOM   4335  HB3 PHE   296       7.584  21.106  -1.934  1.00  0.00           H  
ATOM   4336  CG  PHE   296       9.025  22.627  -1.456  1.00  0.00           C  
ATOM   4337  CD1 PHE   296      10.265  22.983  -0.901  1.00  0.00           C  
ATOM   4338  HD1 PHE   296      10.931  22.240  -0.488  1.00  0.00           H  
ATOM   4339  CE1 PHE   296      10.761  24.273  -1.149  1.00  0.00           C  
ATOM   4340  HE1 PHE   296      11.737  24.597  -0.818  1.00  0.00           H  
ATOM   4341  CZ  PHE   296       9.990  25.274  -1.695  1.00  0.00           C  
ATOM   4342  HZ  PHE   296      10.504  26.210  -1.858  1.00  0.00           H  
ATOM   4343  CE2 PHE   296       8.760  24.952  -2.233  1.00  0.00           C  
ATOM   4344  HE2 PHE   296       8.111  25.648  -2.745  1.00  0.00           H  
ATOM   4345  CD2 PHE   296       8.248  23.612  -2.135  1.00  0.00           C  
ATOM   4346  HD2 PHE   296       7.330  23.321  -2.623  1.00  0.00           H  
ATOM   4347  C   PHE   296       7.818  20.595   0.804  1.00  0.00           C  
ATOM   4348  O   PHE   296       6.835  19.856   1.021  1.00  0.00           O  
ATOM   4349  N   ALA   297       8.054  21.694   1.600  1.00  0.00           N  
ATOM   4350  H   ALA   297       8.884  22.242   1.425  1.00  0.00           H  
ATOM   4351  CA  ALA   297       7.253  22.234   2.666  1.00  0.00           C  
ATOM   4352  HA  ALA   297       6.292  21.719   2.658  1.00  0.00           H  
ATOM   4353  CB  ALA   297       7.861  22.026   4.017  1.00  0.00           C  
ATOM   4354  HB1 ALA   297       7.234  22.550   4.739  1.00  0.00           H  
ATOM   4355  HB2 ALA   297       7.952  20.959   4.217  1.00  0.00           H  
ATOM   4356  HB3 ALA   297       8.894  22.374   4.024  1.00  0.00           H  
ATOM   4357  C   ALA   297       6.873  23.658   2.346  1.00  0.00           C  
ATOM   4358  O   ALA   297       7.706  24.377   1.788  1.00  0.00           O  
ATOM   4359  N   SER   298       5.693  24.010   2.834  1.00  0.00           N  
ATOM   4360  H   SER   298       5.132  23.282   3.255  1.00  0.00           H  
ATOM   4361  CA  SER   298       5.178  25.362   2.588  1.00  0.00           C  
ATOM   4362  HA  SER   298       6.067  25.993   2.549  1.00  0.00           H  
ATOM   4363  CB  SER   298       4.494  25.436   1.240  1.00  0.00           C  
ATOM   4364  HB2 SER   298       3.593  24.825   1.191  1.00  0.00           H  
ATOM   4365  HB3 SER   298       5.240  25.150   0.499  1.00  0.00           H  
ATOM   4366  OG  SER   298       4.117  26.728   1.017  1.00  0.00           O  
ATOM   4367  HG  SER   298       4.244  26.945   0.091  1.00  0.00           H  
ATOM   4368  C   SER   298       4.351  25.947   3.741  1.00  0.00           C  
ATOM   4369  O   SER   298       4.183  25.178   4.709  1.00  0.00           O  
ATOM   4370  N   ARG   299       3.938  27.234   3.798  1.00  0.00           N  
ATOM   4371  H   ARG   299       4.300  27.843   3.079  1.00  0.00           H  
ATOM   4372  CA  ARG   299       3.249  27.881   4.963  1.00  0.00           C  
ATOM   4373  HA  ARG   299       2.684  27.107   5.484  1.00  0.00           H  
ATOM   4374  CB  ARG   299       4.202  28.411   6.065  1.00  0.00           C  
ATOM   4375  HB2 ARG   299       3.678  28.592   7.004  1.00  0.00           H  
ATOM   4376  HB3 ARG   299       5.002  27.762   6.420  1.00  0.00           H  
ATOM   4377  CG  ARG   299       4.929  29.712   5.712  1.00  0.00           C  
ATOM   4378  HG2 ARG   299       5.802  29.419   5.129  1.00  0.00           H  
ATOM   4379  HG3 ARG   299       4.280  30.394   5.162  1.00  0.00           H  
ATOM   4380  CD  ARG   299       5.482  30.531   6.847  1.00  0.00           C  
ATOM   4381  HD2 ARG   299       6.339  30.130   7.389  1.00  0.00           H  
ATOM   4382  HD3 ARG   299       5.931  31.428   6.422  1.00  0.00           H  
ATOM   4383  NE  ARG   299       4.399  30.960   7.711  1.00  0.00           N  
ATOM   4384  HE  ARG   299       3.507  30.568   7.444  1.00  0.00           H  
ATOM   4385  CZ  ARG   299       4.398  31.610   8.922  1.00  0.00           C  
ATOM   4386  NH1 ARG   299       5.467  32.108   9.433  1.00  0.00           N  
ATOM   4387 HH11 ARG   299       6.411  31.992   9.094  1.00  0.00           H  
ATOM   4388 HH12 ARG   299       5.457  32.448  10.384  1.00  0.00           H  
ATOM   4389  NH2 ARG   299       3.281  31.781   9.606  1.00  0.00           N  
ATOM   4390 HH21 ARG   299       2.461  31.376   9.178  1.00  0.00           H  
ATOM   4391 HH22 ARG   299       3.143  32.574  10.217  1.00  0.00           H  
ATOM   4392  C   ARG   299       2.214  28.962   4.609  1.00  0.00           C  
ATOM   4393  O   ARG   299       2.259  29.743   3.629  1.00  0.00           O  
ATOM   4394  N   LEU   300       1.269  29.067   5.521  1.00  0.00           N  
ATOM   4395  H   LEU   300       1.290  28.247   6.110  1.00  0.00           H  
ATOM   4396  CA  LEU   300       0.270  30.114   5.679  1.00  0.00           C  
ATOM   4397  HA  LEU   300       0.385  30.623   4.722  1.00  0.00           H  
ATOM   4398  CB  LEU   300      -1.164  29.573   5.674  1.00  0.00           C  
ATOM   4399  HB2 LEU   300      -1.821  30.436   5.776  1.00  0.00           H  
ATOM   4400  HB3 LEU   300      -1.258  28.912   6.535  1.00  0.00           H  
ATOM   4401  CG  LEU   300      -1.701  28.939   4.393  1.00  0.00           C  
ATOM   4402  HG  LEU   300      -1.604  29.569   3.508  1.00  0.00           H  
ATOM   4403  CD1 LEU   300      -1.077  27.546   4.065  1.00  0.00           C  
ATOM   4404 HD11 LEU   300      -0.016  27.615   3.828  1.00  0.00           H  
ATOM   4405 HD12 LEU   300      -1.248  26.824   4.863  1.00  0.00           H  
ATOM   4406 HD13 LEU   300      -1.561  27.082   3.205  1.00  0.00           H  
ATOM   4407  CD2 LEU   300      -3.210  28.610   4.562  1.00  0.00           C  
ATOM   4408 HD21 LEU   300      -3.706  29.479   4.996  1.00  0.00           H  
ATOM   4409 HD22 LEU   300      -3.309  27.669   5.103  1.00  0.00           H  
ATOM   4410 HD23 LEU   300      -3.621  28.292   3.604  1.00  0.00           H  
ATOM   4411  C   LEU   300       0.598  31.177   6.650  1.00  0.00           C  
ATOM   4412  O   LEU   300       1.405  30.928   7.579  1.00  0.00           O  
ATOM   4413  N   ARG   301      -0.044  32.332   6.470  1.00  0.00           N  
ATOM   4414  H   ARG   301      -0.617  32.359   5.639  1.00  0.00           H  
ATOM   4415  CA  ARG   301      -0.115  33.589   7.203  1.00  0.00           C  
ATOM   4416  HA  ARG   301       0.162  33.464   8.250  1.00  0.00           H  
ATOM   4417  CB  ARG   301       0.860  34.601   6.678  1.00  0.00           C  
ATOM   4418  HB2 ARG   301       0.411  34.811   5.707  1.00  0.00           H  
ATOM   4419  HB3 ARG   301       0.848  35.451   7.360  1.00  0.00           H  
ATOM   4420  CG  ARG   301       2.314  34.256   6.508  1.00  0.00           C  
ATOM   4421  HG2 ARG   301       2.355  33.534   5.693  1.00  0.00           H  
ATOM   4422  HG3 ARG   301       2.721  33.794   7.408  1.00  0.00           H  
ATOM   4423  CD  ARG   301       3.146  35.431   6.161  1.00  0.00           C  
ATOM   4424  HD2 ARG   301       2.859  35.918   5.229  1.00  0.00           H  
ATOM   4425  HD3 ARG   301       3.046  36.230   6.895  1.00  0.00           H  
ATOM   4426  NE  ARG   301       4.601  35.187   6.046  1.00  0.00           N  
ATOM   4427  HE  ARG   301       5.007  35.016   5.137  1.00  0.00           H  
ATOM   4428  CZ  ARG   301       5.384  35.091   7.037  1.00  0.00           C  
ATOM   4429  NH1 ARG   301       5.021  35.225   8.279  1.00  0.00           N  
ATOM   4430 HH11 ARG   301       4.065  35.305   8.593  1.00  0.00           H  
ATOM   4431 HH12 ARG   301       5.806  35.153   8.911  1.00  0.00           H  
ATOM   4432  NH2 ARG   301       6.597  34.806   6.870  1.00  0.00           N  
ATOM   4433 HH21 ARG   301       6.861  34.770   5.896  1.00  0.00           H  
ATOM   4434 HH22 ARG   301       7.158  34.485   7.646  1.00  0.00           H  
ATOM   4435  C   ARG   301      -1.578  34.161   7.169  1.00  0.00           C  
ATOM   4436  O   ARG   301      -1.811  35.319   7.475  1.00  0.00           O  
ATOM   4437  N   ASP   302      -2.580  33.342   6.691  1.00  0.00           N  
ATOM   4438  H   ASP   302      -2.262  32.404   6.494  1.00  0.00           H  
ATOM   4439  CA  ASP   302      -4.031  33.521   6.745  1.00  0.00           C  
ATOM   4440  HA  ASP   302      -4.429  34.494   6.457  1.00  0.00           H  
ATOM   4441  CB  ASP   302      -4.607  32.400   5.776  1.00  0.00           C  
ATOM   4442  HB2 ASP   302      -5.694  32.415   5.862  1.00  0.00           H  
ATOM   4443  HB3 ASP   302      -4.166  31.497   6.199  1.00  0.00           H  
ATOM   4444  CG  ASP   302      -4.226  32.753   4.296  1.00  0.00           C  
ATOM   4445  OD1 ASP   302      -3.257  32.129   3.766  1.00  0.00           O  
ATOM   4446  OD2 ASP   302      -4.926  33.558   3.614  1.00  0.00           O  
ATOM   4447  C   ASP   302      -4.567  33.117   8.155  1.00  0.00           C  
ATOM   4448  O   ASP   302      -3.901  32.342   8.855  1.00  0.00           O  
ATOM   4449  N   VAL   303      -5.741  33.588   8.533  1.00  0.00           N  
ATOM   4450  H   VAL   303      -6.200  34.210   7.883  1.00  0.00           H  
ATOM   4451  CA  VAL   303      -6.548  33.231   9.771  1.00  0.00           C  
ATOM   4452  HA  VAL   303      -6.310  32.214  10.081  1.00  0.00           H  
ATOM   4453  CB  VAL   303      -6.073  34.157  10.944  1.00  0.00           C  
ATOM   4454  HB  VAL   303      -4.986  34.099  11.000  1.00  0.00           H  
ATOM   4455  CG1 VAL   303      -6.487  35.614  10.662  1.00  0.00           C  
ATOM   4456 HG11 VAL   303      -7.552  35.837  10.718  1.00  0.00           H  
ATOM   4457 HG12 VAL   303      -6.046  35.980   9.735  1.00  0.00           H  
ATOM   4458 HG13 VAL   303      -5.989  36.165  11.459  1.00  0.00           H  
ATOM   4459  CG2 VAL   303      -6.568  33.746  12.329  1.00  0.00           C  
ATOM   4460 HG21 VAL   303      -6.314  32.702  12.514  1.00  0.00           H  
ATOM   4461 HG22 VAL   303      -7.658  33.747  12.323  1.00  0.00           H  
ATOM   4462 HG23 VAL   303      -6.143  34.420  13.073  1.00  0.00           H  
ATOM   4463  C   VAL   303      -8.054  33.308   9.427  1.00  0.00           C  
ATOM   4464  O   VAL   303      -8.489  34.062   8.549  1.00  0.00           O  
ATOM   4465  N   GLN   304      -8.851  32.569  10.259  1.00  0.00           N  
ATOM   4466  H   GLN   304      -8.360  31.994  10.929  1.00  0.00           H  
ATOM   4467  CA  GLN   304     -10.282  32.336  10.135  1.00  0.00           C  
ATOM   4468  HA  GLN   304     -10.669  32.566   9.142  1.00  0.00           H  
ATOM   4469  CB  GLN   304     -10.489  30.847  10.504  1.00  0.00           C  
ATOM   4470  HB2 GLN   304     -11.561  30.690  10.388  1.00  0.00           H  
ATOM   4471  HB3 GLN   304     -10.130  30.264   9.657  1.00  0.00           H  
ATOM   4472  CG  GLN   304      -9.953  30.185  11.775  1.00  0.00           C  
ATOM   4473  HG2 GLN   304      -9.882  30.931  12.566  1.00  0.00           H  
ATOM   4474  HG3 GLN   304     -10.676  29.424  12.067  1.00  0.00           H  
ATOM   4475  CD  GLN   304      -8.535  29.504  11.707  1.00  0.00           C  
ATOM   4476  OE1 GLN   304      -7.573  30.191  11.369  1.00  0.00           O  
ATOM   4477  NE2 GLN   304      -8.482  28.254  11.988  1.00  0.00           N  
ATOM   4478 HE21 GLN   304      -9.384  27.811  12.089  1.00  0.00           H  
ATOM   4479 HE22 GLN   304      -7.572  27.849  11.819  1.00  0.00           H  
ATOM   4480  C   GLN   304     -11.052  33.200  11.138  1.00  0.00           C  
ATOM   4481  O   GLN   304     -10.533  33.546  12.250  1.00  0.00           O  
ATOM   4482  N   PRO   305     -12.334  33.500  10.886  1.00  0.00           N  
ATOM   4483  CD  PRO   305     -13.087  33.269   9.660  1.00  0.00           C  
ATOM   4484  HD2 PRO   305     -12.484  33.345   8.756  1.00  0.00           H  
ATOM   4485  HD3 PRO   305     -13.538  32.279   9.594  1.00  0.00           H  
ATOM   4486  CG  PRO   305     -14.024  34.472   9.618  1.00  0.00           C  
ATOM   4487  HG2 PRO   305     -14.846  34.176   8.965  1.00  0.00           H  
ATOM   4488  HG3 PRO   305     -13.567  35.428   9.363  1.00  0.00           H  
ATOM   4489  CB  PRO   305     -14.499  34.624  11.011  1.00  0.00           C  
ATOM   4490  HB2 PRO   305     -15.296  33.918  11.244  1.00  0.00           H  
ATOM   4491  HB3 PRO   305     -14.856  35.587  11.373  1.00  0.00           H  
ATOM   4492  CA  PRO   305     -13.223  34.265  11.800  1.00  0.00           C  
ATOM   4493  HA  PRO   305     -12.687  35.081  12.286  1.00  0.00           H  
ATOM   4494  C   PRO   305     -13.570  33.420  13.069  1.00  0.00           C  
ATOM   4495  O   PRO   305     -14.132  32.352  12.951  1.00  0.00           O  
ATOM   4496  N   GLU   306     -13.079  33.710  14.272  1.00  0.00           N  
ATOM   4497  H   GLU   306     -12.476  34.520  14.298  1.00  0.00           H  
ATOM   4498  CA  GLU   306     -13.147  32.872  15.503  1.00  0.00           C  
ATOM   4499  HA  GLU   306     -14.157  32.462  15.493  1.00  0.00           H  
ATOM   4500  CB  GLU   306     -12.180  31.709  15.268  1.00  0.00           C  
ATOM   4501  HB2 GLU   306     -11.270  32.094  14.809  1.00  0.00           H  
ATOM   4502  HB3 GLU   306     -12.691  31.058  14.559  1.00  0.00           H  
ATOM   4503  CG  GLU   306     -11.887  30.936  16.507  1.00  0.00           C  
ATOM   4504  HG2 GLU   306     -11.447  31.559  17.285  1.00  0.00           H  
ATOM   4505  HG3 GLU   306     -11.140  30.160  16.342  1.00  0.00           H  
ATOM   4506  CD  GLU   306     -13.081  29.984  16.926  1.00  0.00           C  
ATOM   4507  OE1 GLU   306     -13.636  29.239  16.026  1.00  0.00           O  
ATOM   4508  OE2 GLU   306     -13.504  30.068  18.120  1.00  0.00           O  
ATOM   4509  C   GLU   306     -12.781  33.674  16.756  1.00  0.00           C  
ATOM   4510  O   GLU   306     -11.865  34.540  16.670  1.00  0.00           O  
ATOM   4511  N   ASP   307     -13.464  33.473  17.881  1.00  0.00           N  
ATOM   4512  H   ASP   307     -14.291  32.894  17.881  1.00  0.00           H  
ATOM   4513  CA  ASP   307     -13.293  34.281  19.082  1.00  0.00           C  
ATOM   4514  HA  ASP   307     -13.612  35.279  18.781  1.00  0.00           H  
ATOM   4515  CB  ASP   307     -14.302  33.838  20.167  1.00  0.00           C  
ATOM   4516  HB2 ASP   307     -15.295  33.728  19.730  1.00  0.00           H  
ATOM   4517  HB3 ASP   307     -14.014  32.845  20.509  1.00  0.00           H  
ATOM   4518  CG  ASP   307     -14.264  34.719  21.385  1.00  0.00           C  
ATOM   4519  OD1 ASP   307     -14.770  34.256  22.485  1.00  0.00           O  
ATOM   4520  OD2 ASP   307     -14.222  35.999  21.216  1.00  0.00           O  
ATOM   4521  C   ASP   307     -11.902  34.333  19.655  1.00  0.00           C  
ATOM   4522  O   ASP   307     -11.304  35.391  19.940  1.00  0.00           O  
ATOM   4523  N   ALA   308     -11.282  33.198  19.725  1.00  0.00           N  
ATOM   4524  H   ALA   308     -11.826  32.460  19.301  1.00  0.00           H  
ATOM   4525  CA  ALA   308      -9.902  32.939  20.053  1.00  0.00           C  
ATOM   4526  HA  ALA   308      -9.285  33.836  20.000  1.00  0.00           H  
ATOM   4527  CB  ALA   308      -9.733  32.412  21.527  1.00  0.00           C  
ATOM   4528  HB1 ALA   308     -10.419  31.574  21.646  1.00  0.00           H  
ATOM   4529  HB2 ALA   308      -8.738  32.016  21.730  1.00  0.00           H  
ATOM   4530  HB3 ALA   308      -9.821  33.180  22.295  1.00  0.00           H  
ATOM   4531  C   ALA   308      -9.346  31.934  18.999  1.00  0.00           C  
ATOM   4532  O   ALA   308      -9.623  30.698  19.151  1.00  0.00           O  
ATOM   4533  N   PRO   309      -8.561  32.313  17.955  1.00  0.00           N  
ATOM   4534  CD  PRO   309      -8.549  33.706  17.513  1.00  0.00           C  
ATOM   4535  HD2 PRO   309      -7.825  34.274  18.098  1.00  0.00           H  
ATOM   4536  HD3 PRO   309      -9.480  34.268  17.588  1.00  0.00           H  
ATOM   4537  CG  PRO   309      -8.078  33.589  16.095  1.00  0.00           C  
ATOM   4538  HG2 PRO   309      -8.936  33.654  15.426  1.00  0.00           H  
ATOM   4539  HG3 PRO   309      -7.414  34.398  15.792  1.00  0.00           H  
ATOM   4540  CB  PRO   309      -7.444  32.204  15.863  1.00  0.00           C  
ATOM   4541  HB2 PRO   309      -6.405  32.253  16.190  1.00  0.00           H  
ATOM   4542  HB3 PRO   309      -7.440  31.826  14.841  1.00  0.00           H  
ATOM   4543  CA  PRO   309      -8.137  31.366  16.921  1.00  0.00           C  
ATOM   4544  HA  PRO   309      -8.900  30.733  16.467  1.00  0.00           H  
ATOM   4545  C   PRO   309      -7.168  30.267  17.393  1.00  0.00           C  
ATOM   4546  O   PRO   309      -6.914  29.286  16.675  1.00  0.00           O  
ATOM   4547  N   ALA   310      -6.536  30.441  18.525  1.00  0.00           N  
ATOM   4548  H   ALA   310      -6.672  31.264  19.094  1.00  0.00           H  
ATOM   4549  CA  ALA   310      -5.523  29.535  19.112  1.00  0.00           C  
ATOM   4550  HA  ALA   310      -5.005  29.107  18.254  1.00  0.00           H  
ATOM   4551  CB  ALA   310      -4.682  30.424  20.038  1.00  0.00           C  
ATOM   4552  HB1 ALA   310      -3.753  29.884  20.222  1.00  0.00           H  
ATOM   4553  HB2 ALA   310      -4.301  31.194  19.367  1.00  0.00           H  
ATOM   4554  HB3 ALA   310      -5.089  30.805  20.975  1.00  0.00           H  
ATOM   4555  C   ALA   310      -6.156  28.364  19.914  1.00  0.00           C  
ATOM   4556  O   ALA   310      -5.400  27.499  20.372  1.00  0.00           O  
ATOM   4557  N   ALA   311      -7.498  28.215  20.019  1.00  0.00           N  
ATOM   4558  H   ALA   311      -8.015  28.969  19.591  1.00  0.00           H  
ATOM   4559  CA  ALA   311      -8.151  27.179  20.858  1.00  0.00           C  
ATOM   4560  HA  ALA   311      -7.496  27.244  21.727  1.00  0.00           H  
ATOM   4561  CB  ALA   311      -9.584  27.498  21.274  1.00  0.00           C  
ATOM   4562  HB1 ALA   311      -9.876  26.813  22.070  1.00  0.00           H  
ATOM   4563  HB2 ALA   311     -10.288  27.421  20.445  1.00  0.00           H  
ATOM   4564  HB3 ALA   311      -9.558  28.537  21.601  1.00  0.00           H  
ATOM   4565  C   ALA   311      -7.996  25.756  20.373  1.00  0.00           C  
ATOM   4566  O   ALA   311      -8.144  25.421  19.203  1.00  0.00           O  
ATOM   4567  N   ALA   312      -7.703  24.873  21.355  1.00  0.00           N  
ATOM   4568  H   ALA   312      -7.386  25.177  22.264  1.00  0.00           H  
ATOM   4569  CA  ALA   312      -7.275  23.436  21.082  1.00  0.00           C  
ATOM   4570  HA  ALA   312      -6.615  23.392  20.216  1.00  0.00           H  
ATOM   4571  CB  ALA   312      -6.411  22.946  22.260  1.00  0.00           C  
ATOM   4572  HB1 ALA   312      -6.190  21.885  22.141  1.00  0.00           H  
ATOM   4573  HB2 ALA   312      -5.519  23.564  22.354  1.00  0.00           H  
ATOM   4574  HB3 ALA   312      -6.999  23.043  23.173  1.00  0.00           H  
ATOM   4575  C   ALA   312      -8.469  22.504  20.949  1.00  0.00           C  
ATOM   4576  O   ALA   312      -8.264  21.334  20.593  1.00  0.00           O  
ATOM   4577  N   ASN   313      -9.680  22.964  21.259  1.00  0.00           N  
ATOM   4578  H   ASN   313      -9.862  23.875  21.655  1.00  0.00           H  
ATOM   4579  CA  ASN   313     -10.953  22.333  20.984  1.00  0.00           C  
ATOM   4580  HA  ASN   313     -10.876  21.804  20.034  1.00  0.00           H  
ATOM   4581  CB  ASN   313     -11.273  21.132  22.026  1.00  0.00           C  
ATOM   4582  HB2 ASN   313     -10.446  20.449  21.832  1.00  0.00           H  
ATOM   4583  HB3 ASN   313     -11.292  21.535  23.038  1.00  0.00           H  
ATOM   4584  CG  ASN   313     -12.568  20.399  21.686  1.00  0.00           C  
ATOM   4585  OD1 ASN   313     -12.821  20.128  20.516  1.00  0.00           O  
ATOM   4586  ND2 ASN   313     -13.396  20.208  22.702  1.00  0.00           N  
ATOM   4587 HD21 ASN   313     -13.037  20.248  23.645  1.00  0.00           H  
ATOM   4588 HD22 ASN   313     -14.300  19.796  22.519  1.00  0.00           H  
ATOM   4589  C   ASN   313     -12.201  23.343  20.966  1.00  0.00           C  
ATOM   4590  O   ASN   313     -12.135  24.334  21.696  1.00  0.00           O  
ATOM   4591  N   GLY   314     -13.132  23.238  20.050  1.00  0.00           N  
ATOM   4592  H   GLY   314     -12.960  22.467  19.421  1.00  0.00           H  
ATOM   4593  CA  GLY   314     -14.456  23.912  19.893  1.00  0.00           C  
ATOM   4594  HA2 GLY   314     -15.294  23.280  19.598  1.00  0.00           H  
ATOM   4595  HA3 GLY   314     -14.674  24.463  20.807  1.00  0.00           H  
ATOM   4596  C   GLY   314     -14.427  25.040  18.837  1.00  0.00           C  
ATOM   4597  O   GLY   314     -15.368  25.794  18.648  1.00  0.00           O  
ATOM   4598  N   ALA   315     -13.209  25.268  18.197  1.00  0.00           N  
ATOM   4599  H   ALA   315     -12.577  24.507  18.398  1.00  0.00           H  
ATOM   4600  CA  ALA   315     -12.883  26.357  17.275  1.00  0.00           C  
ATOM   4601  HA  ALA   315     -13.665  27.112  17.355  1.00  0.00           H  
ATOM   4602  CB  ALA   315     -11.509  26.912  17.716  1.00  0.00           C  
ATOM   4603  HB1 ALA   315     -11.461  27.338  18.718  1.00  0.00           H  
ATOM   4604  HB2 ALA   315     -10.759  26.126  17.628  1.00  0.00           H  
ATOM   4605  HB3 ALA   315     -11.272  27.802  17.133  1.00  0.00           H  
ATOM   4606  C   ALA   315     -12.988  25.826  15.858  1.00  0.00           C  
ATOM   4607  O   ALA   315     -12.904  24.610  15.666  1.00  0.00           O  
ATOM   4608  N   LEU   316     -12.979  26.766  14.872  1.00  0.00           N  
ATOM   4609  H   LEU   316     -13.024  27.729  15.176  1.00  0.00           H  
ATOM   4610  CA  LEU   316     -12.846  26.534  13.428  1.00  0.00           C  
ATOM   4611  HA  LEU   316     -13.365  25.594  13.241  1.00  0.00           H  
ATOM   4612  CB  LEU   316     -13.492  27.707  12.580  1.00  0.00           C  
ATOM   4613  HB2 LEU   316     -14.515  27.763  12.952  1.00  0.00           H  
ATOM   4614  HB3 LEU   316     -13.005  28.681  12.623  1.00  0.00           H  
ATOM   4615  CG  LEU   316     -13.722  27.187  11.104  1.00  0.00           C  
ATOM   4616  HG  LEU   316     -12.763  26.942  10.649  1.00  0.00           H  
ATOM   4617  CD1 LEU   316     -14.731  26.037  10.919  1.00  0.00           C  
ATOM   4618 HD11 LEU   316     -14.169  25.103  10.951  1.00  0.00           H  
ATOM   4619 HD12 LEU   316     -15.498  26.166  11.682  1.00  0.00           H  
ATOM   4620 HD13 LEU   316     -15.254  26.035   9.962  1.00  0.00           H  
ATOM   4621  CD2 LEU   316     -14.308  28.301  10.227  1.00  0.00           C  
ATOM   4622 HD21 LEU   316     -13.722  29.219  10.186  1.00  0.00           H  
ATOM   4623 HD22 LEU   316     -14.717  27.957   9.277  1.00  0.00           H  
ATOM   4624 HD23 LEU   316     -15.181  28.626  10.795  1.00  0.00           H  
ATOM   4625  C   LEU   316     -11.380  26.234  13.133  1.00  0.00           C  
ATOM   4626  O   LEU   316     -10.785  26.832  12.241  1.00  0.00           O  
ATOM   4627  N   SER   317     -10.809  25.218  13.738  1.00  0.00           N  
ATOM   4628  H   SER   317     -11.491  24.822  14.369  1.00  0.00           H  
ATOM   4629  CA  SER   317      -9.420  24.751  13.553  1.00  0.00           C  
ATOM   4630  HA  SER   317      -8.742  25.604  13.562  1.00  0.00           H  
ATOM   4631  CB  SER   317      -8.955  23.805  14.667  1.00  0.00           C  
ATOM   4632  HB2 SER   317      -7.886  23.599  14.607  1.00  0.00           H  
ATOM   4633  HB3 SER   317      -9.592  22.921  14.644  1.00  0.00           H  
ATOM   4634  OG  SER   317      -9.105  24.582  15.911  1.00  0.00           O  
ATOM   4635  HG  SER   317      -8.589  25.379  15.769  1.00  0.00           H  
ATOM   4636  C   SER   317      -9.265  24.079  12.222  1.00  0.00           C  
ATOM   4637  O   SER   317     -10.219  23.620  11.599  1.00  0.00           O  
ATOM   4638  N   GLU   318      -8.038  23.981  11.643  1.00  0.00           N  
ATOM   4639  H   GLU   318      -7.267  24.338  12.189  1.00  0.00           H  
ATOM   4640  CA  GLU   318      -7.809  23.075  10.592  1.00  0.00           C  
ATOM   4641  HA  GLU   318      -8.647  23.208   9.906  1.00  0.00           H  
ATOM   4642  CB  GLU   318      -6.467  23.382   9.962  1.00  0.00           C  
ATOM   4643  HB2 GLU   318      -6.728  24.351   9.536  1.00  0.00           H  
ATOM   4644  HB3 GLU   318      -5.677  23.338  10.712  1.00  0.00           H  
ATOM   4645  CG  GLU   318      -5.968  22.554   8.791  1.00  0.00           C  
ATOM   4646  HG2 GLU   318      -5.477  21.641   9.130  1.00  0.00           H  
ATOM   4647  HG3 GLU   318      -5.205  23.140   8.279  1.00  0.00           H  
ATOM   4648  CD  GLU   318      -7.165  22.282   7.798  1.00  0.00           C  
ATOM   4649  OE1 GLU   318      -7.745  23.221   7.235  1.00  0.00           O  
ATOM   4650  OE2 GLU   318      -7.455  21.142   7.622  1.00  0.00           O  
ATOM   4651  C   GLU   318      -7.865  21.611  11.057  1.00  0.00           C  
ATOM   4652  O   GLU   318      -7.582  21.324  12.220  1.00  0.00           O  
ATOM   4653  N   GLN   319      -8.441  20.755  10.216  1.00  0.00           N  
ATOM   4654  H   GLN   319      -8.600  21.086   9.275  1.00  0.00           H  
ATOM   4655  CA  GLN   319      -8.705  19.327  10.403  1.00  0.00           C  
ATOM   4656  HA  GLN   319      -8.835  19.085  11.457  1.00  0.00           H  
ATOM   4657  CB  GLN   319      -9.928  19.013   9.621  1.00  0.00           C  
ATOM   4658  HB2 GLN   319      -9.898  19.643   8.732  1.00  0.00           H  
ATOM   4659  HB3 GLN   319     -10.065  17.992   9.263  1.00  0.00           H  
ATOM   4660  CG  GLN   319     -11.141  19.407  10.489  1.00  0.00           C  
ATOM   4661  HG2 GLN   319     -12.091  19.268   9.974  1.00  0.00           H  
ATOM   4662  HG3 GLN   319     -11.091  20.457  10.776  1.00  0.00           H  
ATOM   4663  CD  GLN   319     -11.279  18.567  11.724  1.00  0.00           C  
ATOM   4664  OE1 GLN   319     -10.585  17.565  12.012  1.00  0.00           O  
ATOM   4665  NE2 GLN   319     -12.184  18.826  12.599  1.00  0.00           N  
ATOM   4666 HE21 GLN   319     -12.632  19.722  12.464  1.00  0.00           H  
ATOM   4667 HE22 GLN   319     -12.123  18.302  13.460  1.00  0.00           H  
ATOM   4668  C   GLN   319      -7.535  18.430  10.034  1.00  0.00           C  
ATOM   4669  O   GLN   319      -7.676  17.196  10.128  1.00  0.00           O  
ATOM   4670  N   SER   320      -6.415  19.045   9.704  1.00  0.00           N  
ATOM   4671  H   SER   320      -6.418  20.055   9.718  1.00  0.00           H  
ATOM   4672  CA  SER   320      -5.311  18.403   9.068  1.00  0.00           C  
ATOM   4673  HA  SER   320      -4.675  19.179   8.642  1.00  0.00           H  
ATOM   4674  CB  SER   320      -4.481  17.547  10.040  1.00  0.00           C  
ATOM   4675  HB2 SER   320      -5.108  17.052  10.782  1.00  0.00           H  
ATOM   4676  HB3 SER   320      -3.729  16.882   9.615  1.00  0.00           H  
ATOM   4677  OG  SER   320      -3.660  18.547  10.699  1.00  0.00           O  
ATOM   4678  HG  SER   320      -4.185  19.136  11.246  1.00  0.00           H  
ATOM   4679  C   SER   320      -5.669  17.457   7.881  1.00  0.00           C  
ATOM   4680  O   SER   320      -5.329  16.310   7.775  1.00  0.00           O  
ATOM   4681  N   GLY   321      -6.487  18.079   7.033  1.00  0.00           N  
ATOM   4682  H   GLY   321      -6.827  19.025   7.132  1.00  0.00           H  
ATOM   4683  CA  GLY   321      -7.002  17.547   5.844  1.00  0.00           C  
ATOM   4684  HA2 GLY   321      -7.370  16.571   6.160  1.00  0.00           H  
ATOM   4685  HA3 GLY   321      -7.831  18.152   5.478  1.00  0.00           H  
ATOM   4686  C   GLY   321      -5.960  17.312   4.733  1.00  0.00           C  
ATOM   4687  O   GLY   321      -4.813  17.726   4.798  1.00  0.00           O  
ATOM   4688  N   VAL   322      -6.428  16.703   3.610  1.00  0.00           N  
ATOM   4689  H   VAL   322      -7.352  16.308   3.518  1.00  0.00           H  
ATOM   4690  CA  VAL   322      -5.557  16.224   2.491  1.00  0.00           C  
ATOM   4691  HA  VAL   322      -4.610  16.759   2.565  1.00  0.00           H  
ATOM   4692  CB  VAL   322      -5.209  14.743   2.664  1.00  0.00           C  
ATOM   4693  HB  VAL   322      -6.103  14.124   2.588  1.00  0.00           H  
ATOM   4694  CG1 VAL   322      -4.060  14.215   1.705  1.00  0.00           C  
ATOM   4695 HG11 VAL   322      -4.327  14.438   0.671  1.00  0.00           H  
ATOM   4696 HG12 VAL   322      -3.866  13.155   1.862  1.00  0.00           H  
ATOM   4697 HG13 VAL   322      -3.201  14.777   2.071  1.00  0.00           H  
ATOM   4698  CG2 VAL   322      -4.669  14.579   4.142  1.00  0.00           C  
ATOM   4699 HG21 VAL   322      -5.565  14.586   4.763  1.00  0.00           H  
ATOM   4700 HG22 VAL   322      -4.010  15.409   4.397  1.00  0.00           H  
ATOM   4701 HG23 VAL   322      -4.317  13.575   4.375  1.00  0.00           H  
ATOM   4702  C   VAL   322      -6.108  16.605   1.078  1.00  0.00           C  
ATOM   4703  O   VAL   322      -7.257  16.716   0.805  1.00  0.00           O  
ATOM   4704  N   ALA   323      -5.230  16.644   0.082  1.00  0.00           N  
ATOM   4705  H   ALA   323      -4.244  16.574   0.290  1.00  0.00           H  
ATOM   4706  CA  ALA   323      -5.538  17.018  -1.293  1.00  0.00           C  
ATOM   4707  HA  ALA   323      -6.574  16.716  -1.449  1.00  0.00           H  
ATOM   4708  CB  ALA   323      -5.657  18.594  -1.391  1.00  0.00           C  
ATOM   4709  HB1 ALA   323      -6.303  18.921  -0.576  1.00  0.00           H  
ATOM   4710  HB2 ALA   323      -4.687  19.081  -1.296  1.00  0.00           H  
ATOM   4711  HB3 ALA   323      -6.175  18.856  -2.313  1.00  0.00           H  
ATOM   4712  C   ALA   323      -4.662  16.234  -2.356  1.00  0.00           C  
ATOM   4713  O   ALA   323      -3.656  15.601  -2.020  1.00  0.00           O  
ATOM   4714  N   TRP   324      -5.166  16.227  -3.615  1.00  0.00           N  
ATOM   4715  H   TRP   324      -5.997  16.776  -3.781  1.00  0.00           H  
ATOM   4716  CA  TRP   324      -4.845  15.314  -4.701  1.00  0.00           C  
ATOM   4717  HA  TRP   324      -3.871  14.852  -4.540  1.00  0.00           H  
ATOM   4718  CB  TRP   324      -6.037  14.336  -4.798  1.00  0.00           C  
ATOM   4719  HB2 TRP   324      -6.954  14.924  -4.834  1.00  0.00           H  
ATOM   4720  HB3 TRP   324      -6.049  13.802  -3.848  1.00  0.00           H  
ATOM   4721  CG  TRP   324      -6.084  13.392  -5.919  1.00  0.00           C  
ATOM   4722  CD1 TRP   324      -4.972  12.765  -6.335  1.00  0.00           C  
ATOM   4723  HD1 TRP   324      -3.950  12.946  -6.035  1.00  0.00           H  
ATOM   4724  NE1 TRP   324      -5.323  11.786  -7.259  1.00  0.00           N  
ATOM   4725  HE1 TRP   324      -4.597  11.213  -7.665  1.00  0.00           H  
ATOM   4726  CE2 TRP   324      -6.702  11.680  -7.442  1.00  0.00           C  
ATOM   4727  CZ2 TRP   324      -7.520  10.801  -8.106  1.00  0.00           C  
ATOM   4728  HZ2 TRP   324      -7.036  10.110  -8.780  1.00  0.00           H  
ATOM   4729  CH2 TRP   324      -8.889  10.860  -7.925  1.00  0.00           C  
ATOM   4730  HH2 TRP   324      -9.525  10.286  -8.584  1.00  0.00           H  
ATOM   4731  CZ3 TRP   324      -9.423  11.801  -7.067  1.00  0.00           C  
ATOM   4732  HZ3 TRP   324     -10.478  11.938  -6.881  1.00  0.00           H  
ATOM   4733  CE3 TRP   324      -8.589  12.678  -6.399  1.00  0.00           C  
ATOM   4734  HE3 TRP   324      -9.025  13.376  -5.699  1.00  0.00           H  
ATOM   4735  CD2 TRP   324      -7.202  12.638  -6.570  1.00  0.00           C  
ATOM   4736  C   TRP   324      -4.798  16.056  -6.036  1.00  0.00           C  
ATOM   4737  O   TRP   324      -5.646  16.918  -6.367  1.00  0.00           O  
ATOM   4738  N   VAL   325      -3.773  15.721  -6.836  1.00  0.00           N  
ATOM   4739  H   VAL   325      -3.082  15.122  -6.408  1.00  0.00           H  
ATOM   4740  CA  VAL   325      -3.565  15.956  -8.289  1.00  0.00           C  
ATOM   4741  HA  VAL   325      -4.323  16.655  -8.646  1.00  0.00           H  
ATOM   4742  CB  VAL   325      -2.140  16.568  -8.543  1.00  0.00           C  
ATOM   4743  HB  VAL   325      -1.306  15.943  -8.223  1.00  0.00           H  
ATOM   4744  CG1 VAL   325      -1.753  16.673 -10.040  1.00  0.00           C  
ATOM   4745 HG11 VAL   325      -1.798  15.668 -10.458  1.00  0.00           H  
ATOM   4746 HG12 VAL   325      -0.809  17.161 -10.281  1.00  0.00           H  
ATOM   4747 HG13 VAL   325      -2.530  17.254 -10.539  1.00  0.00           H  
ATOM   4748  CG2 VAL   325      -1.968  17.974  -8.054  1.00  0.00           C  
ATOM   4749 HG21 VAL   325      -2.269  18.088  -7.013  1.00  0.00           H  
ATOM   4750 HG22 VAL   325      -2.534  18.691  -8.648  1.00  0.00           H  
ATOM   4751 HG23 VAL   325      -0.932  18.291  -8.171  1.00  0.00           H  
ATOM   4752  C   VAL   325      -3.765  14.653  -9.111  1.00  0.00           C  
ATOM   4753  O   VAL   325      -2.847  13.849  -9.130  1.00  0.00           O  
ATOM   4754  N   PRO   326      -4.953  14.434  -9.739  1.00  0.00           N  
ATOM   4755  CD  PRO   326      -6.199  15.103  -9.403  1.00  0.00           C  
ATOM   4756  HD2 PRO   326      -6.132  16.119  -9.791  1.00  0.00           H  
ATOM   4757  HD3 PRO   326      -6.274  15.181  -8.318  1.00  0.00           H  
ATOM   4758  CG  PRO   326      -7.385  14.314  -9.973  1.00  0.00           C  
ATOM   4759  HG2 PRO   326      -8.067  15.070 -10.362  1.00  0.00           H  
ATOM   4760  HG3 PRO   326      -7.927  13.738  -9.223  1.00  0.00           H  
ATOM   4761  CB  PRO   326      -6.671  13.392 -10.921  1.00  0.00           C  
ATOM   4762  HB2 PRO   326      -6.789  13.855 -11.901  1.00  0.00           H  
ATOM   4763  HB3 PRO   326      -7.259  12.474 -10.957  1.00  0.00           H  
ATOM   4764  CA  PRO   326      -5.152  13.307 -10.563  1.00  0.00           C  
ATOM   4765  HA  PRO   326      -4.995  12.443  -9.917  1.00  0.00           H  
ATOM   4766  C   PRO   326      -4.210  13.134 -11.763  1.00  0.00           C  
ATOM   4767  O   PRO   326      -3.666  14.143 -12.259  1.00  0.00           O  
ATOM   4768  N   TYR   327      -3.945  11.887 -12.206  1.00  0.00           N  
ATOM   4769  H   TYR   327      -4.588  11.151 -11.953  1.00  0.00           H  
ATOM   4770  CA  TYR   327      -3.034  11.702 -13.297  1.00  0.00           C  
ATOM   4771  HA  TYR   327      -2.281  12.488 -13.348  1.00  0.00           H  
ATOM   4772  CB  TYR   327      -2.328  10.377 -13.035  1.00  0.00           C  
ATOM   4773  HB2 TYR   327      -1.643  10.449 -12.191  1.00  0.00           H  
ATOM   4774  HB3 TYR   327      -3.056   9.594 -12.820  1.00  0.00           H  
ATOM   4775  CG  TYR   327      -1.517   9.927 -14.250  1.00  0.00           C  
ATOM   4776  CD1 TYR   327      -0.430  10.650 -14.644  1.00  0.00           C  
ATOM   4777  HD1 TYR   327      -0.311  11.591 -14.127  1.00  0.00           H  
ATOM   4778  CE1 TYR   327       0.412  10.136 -15.674  1.00  0.00           C  
ATOM   4779  HE1 TYR   327       1.248  10.694 -16.069  1.00  0.00           H  
ATOM   4780  CZ  TYR   327       0.072   8.967 -16.393  1.00  0.00           C  
ATOM   4781  OH  TYR   327       0.797   8.641 -17.494  1.00  0.00           O  
ATOM   4782  HH  TYR   327       0.708   7.719 -17.747  1.00  0.00           H  
ATOM   4783  CE2 TYR   327      -1.071   8.289 -16.052  1.00  0.00           C  
ATOM   4784  HE2 TYR   327      -1.407   7.422 -16.600  1.00  0.00           H  
ATOM   4785  CD2 TYR   327      -1.872   8.749 -15.000  1.00  0.00           C  
ATOM   4786  HD2 TYR   327      -2.799   8.264 -14.733  1.00  0.00           H  
ATOM   4787  C   TYR   327      -3.877  11.782 -14.582  1.00  0.00           C  
ATOM   4788  O   TYR   327      -4.971  11.270 -14.531  1.00  0.00           O  
ATOM   4789  N   THR   328      -3.478  12.538 -15.564  1.00  0.00           N  
ATOM   4790  H   THR   328      -2.624  13.066 -15.462  1.00  0.00           H  
ATOM   4791  CA  THR   328      -4.248  12.834 -16.831  1.00  0.00           C  
ATOM   4792  HA  THR   328      -4.624  11.905 -17.259  1.00  0.00           H  
ATOM   4793  CB  THR   328      -5.446  13.756 -16.530  1.00  0.00           C  
ATOM   4794  HB  THR   328      -6.375  13.203 -16.388  1.00  0.00           H  
ATOM   4795  CG2 THR   328      -5.285  14.711 -15.394  1.00  0.00           C  
ATOM   4796 HG21 THR   328      -4.360  15.279 -15.490  1.00  0.00           H  
ATOM   4797 HG22 THR   328      -6.084  15.451 -15.444  1.00  0.00           H  
ATOM   4798 HG23 THR   328      -5.234  14.183 -14.442  1.00  0.00           H  
ATOM   4799  OG1 THR   328      -5.775  14.521 -17.607  1.00  0.00           O  
ATOM   4800  HG1 THR   328      -5.456  15.396 -17.372  1.00  0.00           H  
ATOM   4801  C   THR   328      -3.285  13.406 -17.931  1.00  0.00           C  
ATOM   4802  O   THR   328      -2.175  13.882 -17.697  1.00  0.00           O  
ATOM   4803  N   ASP   329      -3.751  13.345 -19.203  1.00  0.00           N  
ATOM   4804  H   ASP   329      -4.694  13.025 -19.370  1.00  0.00           H  
ATOM   4805  CA  ASP   329      -2.926  13.673 -20.460  1.00  0.00           C  
ATOM   4806  HA  ASP   329      -2.056  13.017 -20.442  1.00  0.00           H  
ATOM   4807  CB  ASP   329      -3.731  13.381 -21.743  1.00  0.00           C  
ATOM   4808  HB2 ASP   329      -4.491  12.674 -21.411  1.00  0.00           H  
ATOM   4809  HB3 ASP   329      -4.266  14.261 -22.101  1.00  0.00           H  
ATOM   4810  CG  ASP   329      -2.863  12.849 -22.850  1.00  0.00           C  
ATOM   4811  OD1 ASP   329      -3.415  12.793 -23.976  1.00  0.00           O  
ATOM   4812  OD2 ASP   329      -1.839  12.152 -22.616  1.00  0.00           O  
ATOM   4813  C   ASP   329      -2.471  15.150 -20.511  1.00  0.00           C  
ATOM   4814  O   ASP   329      -1.994  15.526 -21.592  1.00  0.00           O  
ATOM   4815  N   GLU   330      -2.525  15.977 -19.440  1.00  0.00           N  
ATOM   4816  H   GLU   330      -3.071  15.538 -18.713  1.00  0.00           H  
ATOM   4817  CA  GLU   330      -1.762  17.294 -19.224  1.00  0.00           C  
ATOM   4818  HA  GLU   330      -1.097  17.468 -20.070  1.00  0.00           H  
ATOM   4819  CB  GLU   330      -2.710  18.557 -19.328  1.00  0.00           C  
ATOM   4820  HB2 GLU   330      -3.457  18.296 -20.077  1.00  0.00           H  
ATOM   4821  HB3 GLU   330      -2.044  19.361 -19.640  1.00  0.00           H  
ATOM   4822  CG  GLU   330      -3.465  18.868 -18.016  1.00  0.00           C  
ATOM   4823  HG2 GLU   330      -2.758  19.447 -17.422  1.00  0.00           H  
ATOM   4824  HG3 GLU   330      -4.326  19.533 -18.083  1.00  0.00           H  
ATOM   4825  CD  GLU   330      -3.943  17.718 -17.190  1.00  0.00           C  
ATOM   4826  OE1 GLU   330      -3.419  17.535 -16.076  1.00  0.00           O  
ATOM   4827  OE2 GLU   330      -4.926  17.048 -17.665  1.00  0.00           O  
ATOM   4828  C   GLU   330      -0.906  17.262 -17.972  1.00  0.00           C  
ATOM   4829  O   GLU   330      -0.253  18.261 -17.602  1.00  0.00           O  
ATOM   4830  N   ALA   331      -0.849  16.184 -17.178  1.00  0.00           N  
ATOM   4831  H   ALA   331      -1.249  15.330 -17.540  1.00  0.00           H  
ATOM   4832  CA  ALA   331       0.040  15.990 -16.020  1.00  0.00           C  
ATOM   4833  HA  ALA   331       0.754  16.804 -15.894  1.00  0.00           H  
ATOM   4834  CB  ALA   331      -0.861  16.071 -14.773  1.00  0.00           C  
ATOM   4835  HB1 ALA   331      -0.304  15.753 -13.892  1.00  0.00           H  
ATOM   4836  HB2 ALA   331      -1.328  17.030 -14.550  1.00  0.00           H  
ATOM   4837  HB3 ALA   331      -1.677  15.360 -14.902  1.00  0.00           H  
ATOM   4838  C   ALA   331       0.764  14.641 -16.120  1.00  0.00           C  
ATOM   4839  O   ALA   331       0.265  13.571 -15.731  1.00  0.00           O  
ATOM   4840  N   PRO   332       2.010  14.503 -16.589  1.00  0.00           N  
ATOM   4841  CD  PRO   332       2.491  15.526 -17.528  1.00  0.00           C  
ATOM   4842  HD2 PRO   332       1.741  16.097 -18.074  1.00  0.00           H  
ATOM   4843  HD3 PRO   332       3.083  16.218 -16.929  1.00  0.00           H  
ATOM   4844  CG  PRO   332       3.332  14.809 -18.627  1.00  0.00           C  
ATOM   4845  HG2 PRO   332       4.141  15.446 -18.986  1.00  0.00           H  
ATOM   4846  HG3 PRO   332       2.671  14.384 -19.383  1.00  0.00           H  
ATOM   4847  CB  PRO   332       3.874  13.610 -17.751  1.00  0.00           C  
ATOM   4848  HB2 PRO   332       4.074  12.675 -18.274  1.00  0.00           H  
ATOM   4849  HB3 PRO   332       4.820  13.920 -17.308  1.00  0.00           H  
ATOM   4850  CA  PRO   332       2.830  13.311 -16.711  1.00  0.00           C  
ATOM   4851  HA  PRO   332       2.178  12.568 -17.172  1.00  0.00           H  
ATOM   4852  C   PRO   332       3.339  12.828 -15.303  1.00  0.00           C  
ATOM   4853  O   PRO   332       4.442  12.336 -15.116  1.00  0.00           O  
ATOM   4854  N   PHE   333       2.581  13.162 -14.241  1.00  0.00           N  
ATOM   4855  H   PHE   333       1.661  13.529 -14.441  1.00  0.00           H  
ATOM   4856  CA  PHE   333       2.936  12.873 -12.871  1.00  0.00           C  
ATOM   4857  HA  PHE   333       3.434  11.921 -12.687  1.00  0.00           H  
ATOM   4858  CB  PHE   333       3.925  13.968 -12.419  1.00  0.00           C  
ATOM   4859  HB2 PHE   333       3.991  13.790 -11.346  1.00  0.00           H  
ATOM   4860  HB3 PHE   333       4.931  13.825 -12.813  1.00  0.00           H  
ATOM   4861  CG  PHE   333       3.439  15.432 -12.676  1.00  0.00           C  
ATOM   4862  CD1 PHE   333       3.540  16.048 -13.932  1.00  0.00           C  
ATOM   4863  HD1 PHE   333       4.093  15.575 -14.731  1.00  0.00           H  
ATOM   4864  CE1 PHE   333       2.991  17.281 -14.113  1.00  0.00           C  
ATOM   4865  HE1 PHE   333       3.119  17.830 -15.035  1.00  0.00           H  
ATOM   4866  CZ  PHE   333       2.225  17.917 -13.049  1.00  0.00           C  
ATOM   4867  HZ  PHE   333       1.658  18.830 -13.155  1.00  0.00           H  
ATOM   4868  CE2 PHE   333       2.214  17.344 -11.824  1.00  0.00           C  
ATOM   4869  HE2 PHE   333       1.629  17.783 -11.029  1.00  0.00           H  
ATOM   4870  CD2 PHE   333       2.867  16.103 -11.615  1.00  0.00           C  
ATOM   4871  HD2 PHE   333       2.828  15.652 -10.635  1.00  0.00           H  
ATOM   4872  C   PHE   333       1.704  12.973 -12.084  1.00  0.00           C  
ATOM   4873  O   PHE   333       0.724  13.655 -12.482  1.00  0.00           O  
ATOM   4874  N   HID   334       1.802  12.377 -10.922  1.00  0.00           N  
ATOM   4875  H   HID   334       2.705  12.023 -10.643  1.00  0.00           H  
ATOM   4876  CA  HID   334       0.784  12.341  -9.850  1.00  0.00           C  
ATOM   4877  HA  HID   334      -0.099  12.854 -10.233  1.00  0.00           H  
ATOM   4878  CB  HID   334       0.532  10.865  -9.536  1.00  0.00           C  
ATOM   4879  HB2 HID   334       0.401  10.324 -10.473  1.00  0.00           H  
ATOM   4880  HB3 HID   334       1.431  10.463  -9.069  1.00  0.00           H  
ATOM   4881  CG  HID   334      -0.690  10.641  -8.678  1.00  0.00           C  
ATOM   4882  ND1 HID   334      -0.630  10.397  -7.363  1.00  0.00           N  
ATOM   4883  HD1 HID   334       0.229  10.217  -6.863  1.00  0.00           H  
ATOM   4884  CE1 HID   334      -1.924  10.357  -6.907  1.00  0.00           C  
ATOM   4885  HE1 HID   334      -2.114  10.181  -5.858  1.00  0.00           H  
ATOM   4886  NE2 HID   334      -2.749  10.561  -7.874  1.00  0.00           N  
ATOM   4887  CD2 HID   334      -2.039  10.684  -9.050  1.00  0.00           C  
ATOM   4888  HD2 HID   334      -2.473  10.976  -9.994  1.00  0.00           H  
ATOM   4889  C   HID   334       1.303  13.188  -8.629  1.00  0.00           C  
ATOM   4890  O   HID   334       2.482  13.401  -8.410  1.00  0.00           O  
ATOM   4891  N   GLY   335       0.324  13.571  -7.767  1.00  0.00           N  
ATOM   4892  H   GLY   335      -0.652  13.368  -7.930  1.00  0.00           H  
ATOM   4893  CA  GLY   335       0.589  14.409  -6.570  1.00  0.00           C  
ATOM   4894  HA2 GLY   335       0.641  15.471  -6.812  1.00  0.00           H  
ATOM   4895  HA3 GLY   335       1.604  14.117  -6.303  1.00  0.00           H  
ATOM   4896  C   GLY   335      -0.437  14.441  -5.440  1.00  0.00           C  
ATOM   4897  O   GLY   335      -1.659  14.251  -5.631  1.00  0.00           O  
ATOM   4898  N   GLN   336       0.006  14.706  -4.190  1.00  0.00           N  
ATOM   4899  H   GLN   336       0.988  14.911  -4.074  1.00  0.00           H  
ATOM   4900  CA  GLN   336      -0.793  14.953  -3.034  1.00  0.00           C  
ATOM   4901  HA  GLN   336      -1.831  15.066  -3.349  1.00  0.00           H  
ATOM   4902  CB  GLN   336      -0.941  13.629  -2.238  1.00  0.00           C  
ATOM   4903  HB2 GLN   336      -1.894  13.564  -1.712  1.00  0.00           H  
ATOM   4904  HB3 GLN   336      -0.934  12.779  -2.921  1.00  0.00           H  
ATOM   4905  CG  GLN   336       0.166  13.365  -1.180  1.00  0.00           C  
ATOM   4906  HG2 GLN   336      -0.033  13.933  -0.271  1.00  0.00           H  
ATOM   4907  HG3 GLN   336       1.197  13.548  -1.485  1.00  0.00           H  
ATOM   4908  CD  GLN   336       0.248  11.893  -0.898  1.00  0.00           C  
ATOM   4909  OE1 GLN   336       0.136  11.046  -1.758  1.00  0.00           O  
ATOM   4910  NE2 GLN   336       0.579  11.549   0.318  1.00  0.00           N  
ATOM   4911 HE21 GLN   336       0.879  12.159   1.065  1.00  0.00           H  
ATOM   4912 HE22 GLN   336       0.490  10.556   0.484  1.00  0.00           H  
ATOM   4913  C   GLN   336      -0.269  16.086  -2.110  1.00  0.00           C  
ATOM   4914  O   GLN   336       0.809  16.582  -2.313  1.00  0.00           O  
ATOM   4915  N   ILE   337      -1.127  16.616  -1.300  1.00  0.00           N  
ATOM   4916  H   ILE   337      -2.002  16.125  -1.187  1.00  0.00           H  
ATOM   4917  CA  ILE   337      -0.969  17.771  -0.444  1.00  0.00           C  
ATOM   4918  HA  ILE   337       0.111  17.883  -0.352  1.00  0.00           H  
ATOM   4919  CB  ILE   337      -1.599  19.046  -1.088  1.00  0.00           C  
ATOM   4920  HB  ILE   337      -2.631  18.772  -1.305  1.00  0.00           H  
ATOM   4921  CG2 ILE   337      -1.685  20.343  -0.239  1.00  0.00           C  
ATOM   4922 HG21 ILE   337      -2.165  20.103   0.710  1.00  0.00           H  
ATOM   4923 HG22 ILE   337      -2.278  21.080  -0.781  1.00  0.00           H  
ATOM   4924 HG23 ILE   337      -0.684  20.677   0.037  1.00  0.00           H  
ATOM   4925  CG1 ILE   337      -1.007  19.460  -2.441  1.00  0.00           C  
ATOM   4926 HG12 ILE   337      -1.357  20.485  -2.564  1.00  0.00           H  
ATOM   4927 HG13 ILE   337       0.077  19.460  -2.327  1.00  0.00           H  
ATOM   4928  CD1 ILE   337      -1.515  18.740  -3.624  1.00  0.00           C  
ATOM   4929 HD11 ILE   337      -0.988  17.808  -3.826  1.00  0.00           H  
ATOM   4930 HD12 ILE   337      -2.592  18.570  -3.614  1.00  0.00           H  
ATOM   4931 HD13 ILE   337      -1.361  19.416  -4.466  1.00  0.00           H  
ATOM   4932  C   ILE   337      -1.648  17.560   0.973  1.00  0.00           C  
ATOM   4933  O   ILE   337      -2.867  17.313   1.110  1.00  0.00           O  
ATOM   4934  N   MET   338      -0.992  17.891   2.042  1.00  0.00           N  
ATOM   4935  H   MET   338      -0.103  18.284   1.770  1.00  0.00           H  
ATOM   4936  CA  MET   338      -1.389  17.655   3.414  1.00  0.00           C  
ATOM   4937  HA  MET   338      -2.436  17.362   3.489  1.00  0.00           H
[truncated: 3,757,057 more chars]
