# Supplementary material for: Mechanistic insights into glycoside 3-oxidases involved in C-glycoside metabolism in soil microorganisms
Source: Nat Commun. 2023 Nov 14;14:7289. doi: 10.1038/s41467-023-42000-3 (PMC10646112; doi:10.1038/s41467-023-42000-3)
Supplement: Supplementary file 5 — Supplementary Data 1 [file 41467_2023_42000_MOESM5_ESM.zip › SuppInfo-MD-files/GAMDs/Model_III_star_GAMD_final_1.pdb]

CRYST1   82.086   95.439   74.743  90.00  90.00  90.00               1
ATOM      1  N   ARG     1      28.241 -11.671  13.462  1.00  0.00           N  
ATOM      2  H1  ARG     1      28.514 -12.018  12.554  1.00  0.00           H  
ATOM      3  H2  ARG     1      28.252 -12.428  14.130  1.00  0.00           H  
ATOM      4  H3  ARG     1      28.879 -10.898  13.592  1.00  0.00           H  
ATOM      5  CA  ARG     1      26.844 -11.161  13.569  1.00  0.00           C  
ATOM      6  HA  ARG     1      26.684 -10.951  14.627  1.00  0.00           H  
ATOM      7  CB  ARG     1      26.637  -9.862  12.804  1.00  0.00           C  
ATOM      8  HB2 ARG     1      27.484  -9.265  13.142  1.00  0.00           H  
ATOM      9  HB3 ARG     1      26.648 -10.053  11.731  1.00  0.00           H  
ATOM     10  CG  ARG     1      25.370  -9.153  13.250  1.00  0.00           C  
ATOM     11  HG2 ARG     1      25.264  -9.459  14.291  1.00  0.00           H  
ATOM     12  HG3 ARG     1      24.538  -9.602  12.707  1.00  0.00           H  
ATOM     13  CD  ARG     1      25.269  -7.626  13.056  1.00  0.00           C  
ATOM     14  HD2 ARG     1      26.072  -7.012  13.465  1.00  0.00           H  
ATOM     15  HD3 ARG     1      25.288  -7.347  12.002  1.00  0.00           H  
ATOM     16  NE  ARG     1      23.979  -7.184  13.478  1.00  0.00           N  
ATOM     17  HE  ARG     1      23.608  -7.803  14.185  1.00  0.00           H  
ATOM     18  CZ  ARG     1      23.195  -6.280  12.953  1.00  0.00           C  
ATOM     19  NH1 ARG     1      23.618  -5.339  12.205  1.00  0.00           N  
ATOM     20 HH11 ARG     1      24.603  -5.133  12.115  1.00  0.00           H  
ATOM     21 HH12 ARG     1      22.968  -4.887  11.577  1.00  0.00           H  
ATOM     22  NH2 ARG     1      21.918  -6.251  13.169  1.00  0.00           N  
ATOM     23 HH21 ARG     1      21.424  -6.896  13.768  1.00  0.00           H  
ATOM     24 HH22 ARG     1      21.519  -5.339  12.997  1.00  0.00           H  
ATOM     25  C   ARG     1      25.811 -12.245  13.264  1.00  0.00           C  
ATOM     26  O   ARG     1      25.016 -12.633  14.127  1.00  0.00           O  
ATOM     27  N   TYR     2      25.693 -12.686  12.005  1.00  0.00           N  
ATOM     28  H   TYR     2      26.444 -12.342  11.425  1.00  0.00           H  
ATOM     29  CA  TYR     2      24.648 -13.396  11.286  1.00  0.00           C  
ATOM     30  HA  TYR     2      23.784 -13.192  11.919  1.00  0.00           H  
ATOM     31  CB  TYR     2      24.596 -12.899   9.828  1.00  0.00           C  
ATOM     32  HB2 TYR     2      25.511 -13.156   9.296  1.00  0.00           H  
ATOM     33  HB3 TYR     2      23.850 -13.386   9.201  1.00  0.00           H  
ATOM     34  CG  TYR     2      24.360 -11.435   9.768  1.00  0.00           C  
ATOM     35  CD1 TYR     2      23.068 -10.901  10.063  1.00  0.00           C  
ATOM     36  HD1 TYR     2      22.291 -11.608  10.312  1.00  0.00           H  
ATOM     37  CE1 TYR     2      22.913  -9.494  10.033  1.00  0.00           C  
ATOM     38  HE1 TYR     2      21.904  -9.173  10.246  1.00  0.00           H  
ATOM     39  CZ  TYR     2      23.967  -8.653   9.682  1.00  0.00           C  
ATOM     40  OH  TYR     2      23.807  -7.317   9.551  1.00  0.00           O  
ATOM     41  HH  TYR     2      23.003  -7.042   9.997  1.00  0.00           H  
ATOM     42  CE2 TYR     2      25.202  -9.178   9.237  1.00  0.00           C  
ATOM     43  HE2 TYR     2      25.971  -8.475   8.951  1.00  0.00           H  
ATOM     44  CD2 TYR     2      25.391 -10.572   9.410  1.00  0.00           C  
ATOM     45  HD2 TYR     2      26.355 -11.034   9.253  1.00  0.00           H  
ATOM     46  C   TYR     2      24.867 -14.909  11.436  1.00  0.00           C  
ATOM     47  O   TYR     2      26.034 -15.236  11.503  1.00  0.00           O  
ATOM     48  N   PRO     3      23.876 -15.807  11.287  1.00  0.00           N  
ATOM     49  CD  PRO     3      22.437 -15.429  11.367  1.00  0.00           C  
ATOM     50  HD2 PRO     3      22.125 -15.355  12.408  1.00  0.00           H  
ATOM     51  HD3 PRO     3      22.274 -14.480  10.856  1.00  0.00           H  
ATOM     52  CG  PRO     3      21.636 -16.548  10.742  1.00  0.00           C  
ATOM     53  HG2 PRO     3      21.547 -16.402   9.665  1.00  0.00           H  
ATOM     54  HG3 PRO     3      20.604 -16.632  11.081  1.00  0.00           H  
ATOM     55  CB  PRO     3      22.546 -17.783  11.019  1.00  0.00           C  
ATOM     56  HB2 PRO     3      22.317 -18.543  10.272  1.00  0.00           H  
ATOM     57  HB3 PRO     3      22.324 -18.081  12.043  1.00  0.00           H  
ATOM     58  CA  PRO     3      23.975 -17.236  10.936  1.00  0.00           C  
ATOM     59  HA  PRO     3      24.633 -17.699  11.671  1.00  0.00           H  
ATOM     60  C   PRO     3      24.569 -17.388   9.550  1.00  0.00           C  
ATOM     61  O   PRO     3      24.549 -16.546   8.712  1.00  0.00           O  
ATOM     62  N   ALA     4      25.034 -18.659   9.295  1.00  0.00           N  
ATOM     63  H   ALA     4      25.100 -19.261  10.103  1.00  0.00           H  
ATOM     64  CA  ALA     4      25.612 -19.125   7.996  1.00  0.00           C  
ATOM     65  HA  ALA     4      26.210 -18.340   7.534  1.00  0.00           H  
ATOM     66  CB  ALA     4      26.616 -20.230   8.360  1.00  0.00           C  
ATOM     67  HB1 ALA     4      27.190 -20.508   7.476  1.00  0.00           H  
ATOM     68  HB2 ALA     4      27.389 -19.848   9.025  1.00  0.00           H  
ATOM     69  HB3 ALA     4      26.106 -21.098   8.778  1.00  0.00           H  
ATOM     70  C   ALA     4      24.516 -19.582   6.981  1.00  0.00           C  
ATOM     71  O   ALA     4      24.731 -19.639   5.778  1.00  0.00           O  
ATOM     72  N   ALA     5      23.377 -20.112   7.432  1.00  0.00           N  
ATOM     73  H   ALA     5      23.131 -20.012   8.407  1.00  0.00           H  
ATOM     74  CA  ALA     5      22.460 -20.807   6.586  1.00  0.00           C  
ATOM     75  HA  ALA     5      22.397 -20.251   5.650  1.00  0.00           H  
ATOM     76  CB  ALA     5      22.982 -22.253   6.392  1.00  0.00           C  
ATOM     77  HB1 ALA     5      23.266 -22.729   7.330  1.00  0.00           H  
ATOM     78  HB2 ALA     5      22.203 -22.829   5.891  1.00  0.00           H  
ATOM     79  HB3 ALA     5      23.900 -22.218   5.805  1.00  0.00           H  
ATOM     80  C   ALA     5      21.041 -20.826   7.211  1.00  0.00           C  
ATOM     81  O   ALA     5      20.908 -20.920   8.443  1.00  0.00           O  
ATOM     82  N   VAL     6      19.982 -20.750   6.410  1.00  0.00           N  
ATOM     83  H   VAL     6      20.115 -20.398   5.473  1.00  0.00           H  
ATOM     84  CA  VAL     6      18.560 -20.970   6.774  1.00  0.00           C  
ATOM     85  HA  VAL     6      18.744 -21.701   7.562  1.00  0.00           H  
ATOM     86  CB  VAL     6      17.892 -19.627   7.208  1.00  0.00           C  
ATOM     87  HB  VAL     6      16.824 -19.846   7.206  1.00  0.00           H  
ATOM     88  CG1 VAL     6      18.329 -19.086   8.565  1.00  0.00           C  
ATOM     89 HG11 VAL     6      18.066 -19.847   9.301  1.00  0.00           H  
ATOM     90 HG12 VAL     6      17.693 -18.233   8.801  1.00  0.00           H  
ATOM     91 HG13 VAL     6      19.412 -18.969   8.591  1.00  0.00           H  
ATOM     92  CG2 VAL     6      17.987 -18.623   6.033  1.00  0.00           C  
ATOM     93 HG21 VAL     6      18.957 -18.126   6.042  1.00  0.00           H  
ATOM     94 HG22 VAL     6      17.232 -17.907   6.358  1.00  0.00           H  
ATOM     95 HG23 VAL     6      17.724 -19.090   5.083  1.00  0.00           H  
ATOM     96  C   VAL     6      17.798 -21.696   5.629  1.00  0.00           C  
ATOM     97  O   VAL     6      18.260 -21.744   4.453  1.00  0.00           O  
ATOM     98  N   ASP     7      16.587 -22.096   5.951  1.00  0.00           N  
ATOM     99  H   ASP     7      16.278 -21.950   6.902  1.00  0.00           H  
ATOM    100  CA  ASP     7      15.581 -22.490   4.923  1.00  0.00           C  
ATOM    101  HA  ASP     7      16.033 -23.056   4.109  1.00  0.00           H  
ATOM    102  CB  ASP     7      14.615 -23.592   5.557  1.00  0.00           C  
ATOM    103  HB2 ASP     7      14.001 -23.116   6.321  1.00  0.00           H  
ATOM    104  HB3 ASP     7      13.835 -23.966   4.894  1.00  0.00           H  
ATOM    105  CG  ASP     7      15.379 -24.731   6.225  1.00  0.00           C  
ATOM    106  OD1 ASP     7      15.176 -24.898   7.441  1.00  0.00           O  
ATOM    107  OD2 ASP     7      16.030 -25.403   5.433  1.00  0.00           O  
ATOM    108  C   ASP     7      14.853 -21.343   4.257  1.00  0.00           C  
ATOM    109  O   ASP     7      14.604 -21.439   3.027  1.00  0.00           O  
ATOM    110  N   VAL     8      14.400 -20.316   4.992  1.00  0.00           N  
ATOM    111  H   VAL     8      14.620 -20.428   5.972  1.00  0.00           H  
ATOM    112  CA  VAL     8      13.775 -19.095   4.405  1.00  0.00           C  
ATOM    113  HA  VAL     8      13.862 -19.105   3.319  1.00  0.00           H  
ATOM    114  CB  VAL     8      12.346 -19.030   4.759  1.00  0.00           C  
ATOM    115  HB  VAL     8      12.198 -18.972   5.837  1.00  0.00           H  
ATOM    116  CG1 VAL     8      11.674 -17.749   4.239  1.00  0.00           C  
ATOM    117 HG11 VAL     8      11.827 -17.970   3.183  1.00  0.00           H  
ATOM    118 HG12 VAL     8      12.166 -16.867   4.650  1.00  0.00           H  
ATOM    119 HG13 VAL     8      10.668 -17.722   4.657  1.00  0.00           H  
ATOM    120  CG2 VAL     8      11.519 -20.204   4.163  1.00  0.00           C  
ATOM    121 HG21 VAL     8      11.941 -21.155   4.485  1.00  0.00           H  
ATOM    122 HG22 VAL     8      11.478 -20.137   3.076  1.00  0.00           H  
ATOM    123 HG23 VAL     8      10.494 -20.094   4.518  1.00  0.00           H  
ATOM    124  C   VAL     8      14.525 -17.859   4.901  1.00  0.00           C  
ATOM    125  O   VAL     8      14.436 -17.491   6.062  1.00  0.00           O  
ATOM    126  N   ALA     9      14.951 -17.050   3.951  1.00  0.00           N  
ATOM    127  H   ALA     9      15.024 -17.295   2.973  1.00  0.00           H  
ATOM    128  CA  ALA     9      15.241 -15.636   4.077  1.00  0.00           C  
ATOM    129  HA  ALA     9      15.526 -15.495   5.120  1.00  0.00           H  
ATOM    130  CB  ALA     9      16.569 -15.354   3.254  1.00  0.00           C  
ATOM    131  HB1 ALA     9      16.318 -15.600   2.223  1.00  0.00           H  
ATOM    132  HB2 ALA     9      16.875 -14.316   3.125  1.00  0.00           H  
ATOM    133  HB3 ALA     9      17.413 -16.020   3.433  1.00  0.00           H  
ATOM    134  C   ALA     9      14.138 -14.677   3.701  1.00  0.00           C  
ATOM    135  O   ALA     9      13.504 -14.774   2.660  1.00  0.00           O  
ATOM    136  N   ILE    10      13.880 -13.714   4.642  1.00  0.00           N  
ATOM    137  H   ILE    10      14.338 -13.768   5.540  1.00  0.00           H  
ATOM    138  CA  ILE    10      12.855 -12.636   4.406  1.00  0.00           C  
ATOM    139  HA  ILE    10      12.361 -12.791   3.447  1.00  0.00           H  
ATOM    140  CB  ILE    10      11.697 -12.683   5.524  1.00  0.00           C  
ATOM    141  HB  ILE    10      12.197 -12.554   6.484  1.00  0.00           H  
ATOM    142  CG2 ILE    10      10.683 -11.639   5.335  1.00  0.00           C  
ATOM    143 HG21 ILE    10      10.060 -11.583   6.228  1.00  0.00           H  
ATOM    144 HG22 ILE    10      11.051 -10.618   5.227  1.00  0.00           H  
ATOM    145 HG23 ILE    10      10.110 -11.801   4.422  1.00  0.00           H  
ATOM    146  CG1 ILE    10      10.994 -14.140   5.499  1.00  0.00           C  
ATOM    147 HG12 ILE    10      10.630 -14.272   4.480  1.00  0.00           H  
ATOM    148 HG13 ILE    10      11.809 -14.834   5.703  1.00  0.00           H  
ATOM    149  CD1 ILE    10       9.849 -14.328   6.545  1.00  0.00           C  
ATOM    150 HD11 ILE    10       8.950 -13.736   6.376  1.00  0.00           H  
ATOM    151 HD12 ILE    10       9.418 -15.326   6.619  1.00  0.00           H  
ATOM    152 HD13 ILE    10      10.107 -14.056   7.568  1.00  0.00           H  
ATOM    153  C   ILE    10      13.512 -11.261   4.412  1.00  0.00           C  
ATOM    154  O   ILE    10      14.227 -10.954   5.344  1.00  0.00           O  
ATOM    155  N   VAL    11      13.320 -10.441   3.369  1.00  0.00           N  
ATOM    156  H   VAL    11      12.673 -10.761   2.663  1.00  0.00           H  
ATOM    157  CA  VAL    11      13.768  -9.069   3.369  1.00  0.00           C  
ATOM    158  HA  VAL    11      14.622  -8.919   4.031  1.00  0.00           H  
ATOM    159  CB  VAL    11      14.217  -8.695   1.953  1.00  0.00           C  
ATOM    160  HB  VAL    11      13.375  -8.685   1.261  1.00  0.00           H  
ATOM    161  CG1 VAL    11      14.966  -7.295   1.910  1.00  0.00           C  
ATOM    162 HG11 VAL    11      15.201  -7.085   0.867  1.00  0.00           H  
ATOM    163 HG12 VAL    11      15.755  -7.363   2.660  1.00  0.00           H  
ATOM    164 HG13 VAL    11      14.280  -6.557   2.325  1.00  0.00           H  
ATOM    165  CG2 VAL    11      15.184  -9.672   1.332  1.00  0.00           C  
ATOM    166 HG21 VAL    11      15.877  -9.997   2.108  1.00  0.00           H  
ATOM    167 HG22 VAL    11      15.491  -9.284   0.361  1.00  0.00           H  
ATOM    168 HG23 VAL    11      14.675 -10.611   1.111  1.00  0.00           H  
ATOM    169  C   VAL    11      12.573  -8.195   3.766  1.00  0.00           C  
ATOM    170  O   VAL    11      11.566  -8.204   3.120  1.00  0.00           O  
ATOM    171  N   GLY    12      12.776  -7.471   4.842  1.00  0.00           N  
ATOM    172  H   GLY    12      13.648  -7.503   5.349  1.00  0.00           H  
ATOM    173  CA  GLY    12      11.823  -6.493   5.435  1.00  0.00           C  
ATOM    174  HA2 GLY    12      11.192  -6.080   4.649  1.00  0.00           H  
ATOM    175  HA3 GLY    12      12.454  -5.710   5.856  1.00  0.00           H  
ATOM    176  C   GLY    12      11.102  -7.060   6.643  1.00  0.00           C  
ATOM    177  O   GLY    12      11.329  -8.143   7.052  1.00  0.00           O  
ATOM    178  N   SER    13      10.214  -6.275   7.157  1.00  0.00           N  
ATOM    179  H   SER    13      10.103  -5.311   6.879  1.00  0.00           H  
ATOM    180  CA  SER    13       9.597  -6.589   8.495  1.00  0.00           C  
ATOM    181  HA  SER    13       9.620  -7.664   8.674  1.00  0.00           H  
ATOM    182  CB  SER    13      10.560  -5.931   9.592  1.00  0.00           C  
ATOM    183  HB2 SER    13      10.309  -6.206  10.617  1.00  0.00           H  
ATOM    184  HB3 SER    13      11.600  -6.217   9.438  1.00  0.00           H  
ATOM    185  OG  SER    13      10.451  -4.593   9.386  1.00  0.00           O  
ATOM    186  HG  SER    13      11.088  -4.315   8.724  1.00  0.00           H  
ATOM    187  C   SER    13       8.186  -6.023   8.716  1.00  0.00           C  
ATOM    188  O   SER    13       7.805  -5.932   9.882  1.00  0.00           O  
ATOM    189  N   GLY    14       7.503  -5.720   7.615  1.00  0.00           N  
ATOM    190  H   GLY    14       7.902  -5.961   6.719  1.00  0.00           H  
ATOM    191  CA  GLY    14       6.092  -5.283   7.656  1.00  0.00           C  
ATOM    192  HA2 GLY    14       5.828  -4.708   6.769  1.00  0.00           H  
ATOM    193  HA3 GLY    14       6.017  -4.641   8.534  1.00  0.00           H  
ATOM    194  C   GLY    14       5.104  -6.457   7.771  1.00  0.00           C  
ATOM    195  O   GLY    14       5.538  -7.604   7.960  1.00  0.00           O  
ATOM    196  N   PRO    15       3.775  -6.181   7.686  1.00  0.00           N  
ATOM    197  CD  PRO    15       3.213  -4.911   7.323  1.00  0.00           C  
ATOM    198  HD2 PRO    15       3.778  -4.404   6.542  1.00  0.00           H  
ATOM    199  HD3 PRO    15       3.195  -4.350   8.257  1.00  0.00           H  
ATOM    200  CG  PRO    15       1.710  -5.237   6.853  1.00  0.00           C  
ATOM    201  HG2 PRO    15       1.771  -5.540   5.808  1.00  0.00           H  
ATOM    202  HG3 PRO    15       1.043  -4.401   7.067  1.00  0.00           H  
ATOM    203  CB  PRO    15       1.355  -6.387   7.840  1.00  0.00           C  
ATOM    204  HB2 PRO    15       1.116  -5.963   8.816  1.00  0.00           H  
ATOM    205  HB3 PRO    15       0.465  -6.941   7.544  1.00  0.00           H  
ATOM    206  CA  PRO    15       2.683  -7.169   7.812  1.00  0.00           C  
ATOM    207  HA  PRO    15       2.747  -7.772   8.718  1.00  0.00           H  
ATOM    208  C   PRO    15       2.738  -8.258   6.674  1.00  0.00           C  
ATOM    209  O   PRO    15       2.413  -9.370   6.977  1.00  0.00           O  
ATOM    210  N   THR    16       3.205  -8.051   5.454  1.00  0.00           N  
ATOM    211  H   THR    16       3.517  -7.120   5.214  1.00  0.00           H  
ATOM    212  CA  THR    16       3.216  -9.060   4.462  1.00  0.00           C  
ATOM    213  HA  THR    16       2.274  -9.597   4.574  1.00  0.00           H  
ATOM    214  CB  THR    16       3.195  -8.438   3.022  1.00  0.00           C  
ATOM    215  HB  THR    16       3.207  -9.120   2.172  1.00  0.00           H  
ATOM    216  CG2 THR    16       2.029  -7.474   2.721  1.00  0.00           C  
ATOM    217 HG21 THR    16       2.343  -6.814   1.912  1.00  0.00           H  
ATOM    218 HG22 THR    16       1.973  -6.773   3.554  1.00  0.00           H  
ATOM    219 HG23 THR    16       1.106  -8.031   2.561  1.00  0.00           H  
ATOM    220  OG1 THR    16       4.459  -7.713   2.931  1.00  0.00           O  
ATOM    221  HG1 THR    16       4.202  -6.825   3.191  1.00  0.00           H  
ATOM    222  C   THR    16       4.465  -9.962   4.566  1.00  0.00           C  
ATOM    223  O   THR    16       4.431 -11.135   4.326  1.00  0.00           O  
ATOM    224  N   ALA    17       5.548  -9.458   5.116  1.00  0.00           N  
ATOM    225  H   ALA    17       5.621  -8.463   5.275  1.00  0.00           H  
ATOM    226  CA  ALA    17       6.763 -10.230   5.508  1.00  0.00           C  
ATOM    227  HA  ALA    17       7.079 -10.814   4.643  1.00  0.00           H  
ATOM    228  CB  ALA    17       7.924  -9.275   5.881  1.00  0.00           C  
ATOM    229  HB1 ALA    17       8.750  -9.226   5.172  1.00  0.00           H  
ATOM    230  HB2 ALA    17       7.614  -8.267   6.155  1.00  0.00           H  
ATOM    231  HB3 ALA    17       8.395  -9.669   6.781  1.00  0.00           H  
ATOM    232  C   ALA    17       6.328 -11.165   6.635  1.00  0.00           C  
ATOM    233  O   ALA    17       6.647 -12.365   6.661  1.00  0.00           O  
ATOM    234  N   SER    18       5.717 -10.625   7.706  1.00  0.00           N  
ATOM    235  H   SER    18       5.466  -9.658   7.555  1.00  0.00           H  
ATOM    236  CA  SER    18       5.429 -11.222   9.027  1.00  0.00           C  
ATOM    237  HA  SER    18       6.293 -11.386   9.672  1.00  0.00           H  
ATOM    238  CB  SER    18       4.497 -10.242   9.797  1.00  0.00           C  
ATOM    239  HB2 SER    18       3.689  -9.766   9.242  1.00  0.00           H  
ATOM    240  HB3 SER    18       4.186 -10.810  10.674  1.00  0.00           H  
ATOM    241  OG  SER    18       5.312  -9.158  10.253  1.00  0.00           O  
ATOM    242  HG  SER    18       5.581  -8.583   9.533  1.00  0.00           H  
ATOM    243  C   SER    18       4.617 -12.528   8.889  1.00  0.00           C  
ATOM    244  O   SER    18       4.629 -13.461   9.720  1.00  0.00           O  
ATOM    245  N   ALA    19       3.837 -12.583   7.813  1.00  0.00           N  
ATOM    246  H   ALA    19       3.894 -11.847   7.124  1.00  0.00           H  
ATOM    247  CA  ALA    19       2.954 -13.711   7.488  1.00  0.00           C  
ATOM    248  HA  ALA    19       2.476 -13.988   8.427  1.00  0.00           H  
ATOM    249  CB  ALA    19       1.907 -13.182   6.554  1.00  0.00           C  
ATOM    250  HB1 ALA    19       1.485 -12.248   6.924  1.00  0.00           H  
ATOM    251  HB2 ALA    19       1.032 -13.831   6.511  1.00  0.00           H  
ATOM    252  HB3 ALA    19       2.177 -13.114   5.500  1.00  0.00           H  
ATOM    253  C   ALA    19       3.635 -14.961   6.960  1.00  0.00           C  
ATOM    254  O   ALA    19       3.144 -16.052   7.182  1.00  0.00           O  
ATOM    255  N   TYR    20       4.701 -14.918   6.135  1.00  0.00           N  
ATOM    256  H   TYR    20       5.082 -13.999   5.957  1.00  0.00           H  
ATOM    257  CA  TYR    20       5.455 -16.044   5.710  1.00  0.00           C  
ATOM    258  HA  TYR    20       4.819 -16.784   5.223  1.00  0.00           H  
ATOM    259  CB  TYR    20       6.550 -15.440   4.735  1.00  0.00           C  
ATOM    260  HB2 TYR    20       6.905 -14.453   5.032  1.00  0.00           H  
ATOM    261  HB3 TYR    20       7.373 -16.155   4.716  1.00  0.00           H  
ATOM    262  CG  TYR    20       6.043 -15.314   3.262  1.00  0.00           C  
ATOM    263  CD1 TYR    20       5.384 -14.164   2.833  1.00  0.00           C  
ATOM    264  HD1 TYR    20       5.259 -13.333   3.511  1.00  0.00           H  
ATOM    265  CE1 TYR    20       5.104 -13.994   1.460  1.00  0.00           C  
ATOM    266  HE1 TYR    20       4.542 -13.133   1.129  1.00  0.00           H  
ATOM    267  CZ  TYR    20       5.368 -14.972   0.531  1.00  0.00           C  
ATOM    268  OH  TYR    20       4.983 -14.902  -0.805  1.00  0.00           O  
ATOM    269  HH  TYR    20       4.215 -14.331  -0.879  1.00  0.00           H  
ATOM    270  CE2 TYR    20       6.027 -16.167   0.922  1.00  0.00           C  
ATOM    271  HE2 TYR    20       6.329 -16.950   0.243  1.00  0.00           H  
ATOM    272  CD2 TYR    20       6.281 -16.317   2.295  1.00  0.00           C  
ATOM    273  HD2 TYR    20       6.600 -17.296   2.620  1.00  0.00           H  
ATOM    274  C   TYR    20       6.177 -16.651   6.928  1.00  0.00           C  
ATOM    275  O   TYR    20       6.232 -17.829   7.089  1.00  0.00           O  
ATOM    276  N   ALA    21       6.576 -15.763   7.824  1.00  0.00           N  
ATOM    277  H   ALA    21       6.422 -14.785   7.624  1.00  0.00           H  
ATOM    278  CA  ALA    21       7.202 -16.224   9.136  1.00  0.00           C  
ATOM    279  HA  ALA    21       7.943 -16.957   8.816  1.00  0.00           H  
ATOM    280  CB  ALA    21       7.784 -14.952   9.824  1.00  0.00           C  
ATOM    281  HB1 ALA    21       8.229 -15.190  10.790  1.00  0.00           H  
ATOM    282  HB2 ALA    21       8.552 -14.432   9.251  1.00  0.00           H  
ATOM    283  HB3 ALA    21       6.961 -14.294  10.103  1.00  0.00           H  
ATOM    284  C   ALA    21       6.179 -16.969  10.035  1.00  0.00           C  
ATOM    285  O   ALA    21       6.371 -18.058  10.532  1.00  0.00           O  
ATOM    286  N   ARG    22       4.989 -16.411  10.095  1.00  0.00           N  
ATOM    287  H   ARG    22       4.939 -15.439   9.826  1.00  0.00           H  
ATOM    288  CA  ARG    22       3.785 -16.887  10.875  1.00  0.00           C  
ATOM    289  HA  ARG    22       4.161 -17.057  11.883  1.00  0.00           H  
ATOM    290  CB  ARG    22       2.736 -15.821  10.795  1.00  0.00           C  
ATOM    291  HB2 ARG    22       2.542 -15.557   9.755  1.00  0.00           H  
ATOM    292  HB3 ARG    22       3.068 -14.929  11.327  1.00  0.00           H  
ATOM    293  CG  ARG    22       1.470 -16.140  11.543  1.00  0.00           C  
ATOM    294  HG2 ARG    22       0.823 -15.280  11.372  1.00  0.00           H  
ATOM    295  HG3 ARG    22       0.965 -17.014  11.131  1.00  0.00           H  
ATOM    296  CD  ARG    22       1.562 -16.380  13.018  1.00  0.00           C  
ATOM    297  HD2 ARG    22       1.850 -17.426  13.125  1.00  0.00           H  
ATOM    298  HD3 ARG    22       2.334 -15.717  13.408  1.00  0.00           H  
ATOM    299  NE  ARG    22       0.243 -16.399  13.744  1.00  0.00           N  
ATOM    300  HE  ARG    22      -0.169 -17.310  13.890  1.00  0.00           H  
ATOM    301  CZ  ARG    22      -0.502 -15.385  14.248  1.00  0.00           C  
ATOM    302  NH1 ARG    22      -0.233 -14.176  13.951  1.00  0.00           N  
ATOM    303 HH11 ARG    22       0.525 -14.043  13.297  1.00  0.00           H  
ATOM    304 HH12 ARG    22      -0.572 -13.362  14.444  1.00  0.00           H  
ATOM    305  NH2 ARG    22      -1.585 -15.614  14.980  1.00  0.00           N  
ATOM    306 HH21 ARG    22      -1.756 -16.558  15.296  1.00  0.00           H  
ATOM    307 HH22 ARG    22      -1.986 -14.818  15.455  1.00  0.00           H  
ATOM    308  C   ARG    22       3.279 -18.223  10.373  1.00  0.00           C  
ATOM    309  O   ARG    22       3.133 -19.147  11.115  1.00  0.00           O  
ATOM    310  N   ILE    23       2.931 -18.325   9.100  1.00  0.00           N  
ATOM    311  H   ILE    23       2.994 -17.513   8.503  1.00  0.00           H  
ATOM    312  CA  ILE    23       2.345 -19.589   8.561  1.00  0.00           C  
ATOM    313  HA  ILE    23       1.514 -19.918   9.185  1.00  0.00           H  
ATOM    314  CB  ILE    23       1.842 -19.343   7.134  1.00  0.00           C  
ATOM    315  HB  ILE    23       2.406 -18.577   6.602  1.00  0.00           H  
ATOM    316  CG2 ILE    23       1.807 -20.585   6.251  1.00  0.00           C  
ATOM    317 HG21 ILE    23       2.751 -21.115   6.128  1.00  0.00           H  
ATOM    318 HG22 ILE    23       1.416 -20.316   5.270  1.00  0.00           H  
ATOM    319 HG23 ILE    23       1.059 -21.303   6.585  1.00  0.00           H  
ATOM    320  CG1 ILE    23       0.385 -18.855   7.143  1.00  0.00           C  
ATOM    321 HG12 ILE    23      -0.120 -19.426   7.921  1.00  0.00           H  
ATOM    322 HG13 ILE    23      -0.112 -18.931   6.176  1.00  0.00           H  
ATOM    323  CD1 ILE    23       0.327 -17.379   7.522  1.00  0.00           C  
ATOM    324 HD11 ILE    23      -0.725 -17.095   7.545  1.00  0.00           H  
ATOM    325 HD12 ILE    23       0.758 -16.727   6.762  1.00  0.00           H  
ATOM    326 HD13 ILE    23       0.641 -17.222   8.554  1.00  0.00           H  
ATOM    327  C   ILE    23       3.317 -20.749   8.684  1.00  0.00           C  
ATOM    328  O   ILE    23       2.920 -21.833   9.079  1.00  0.00           O  
ATOM    329  N   LEU    24       4.624 -20.520   8.442  1.00  0.00           N  
ATOM    330  H   LEU    24       4.844 -19.575   8.161  1.00  0.00           H  
ATOM    331  CA  LEU    24       5.658 -21.361   8.876  1.00  0.00           C  
ATOM    332  HA  LEU    24       5.408 -22.361   8.522  1.00  0.00           H  
ATOM    333  CB  LEU    24       7.012 -20.886   8.228  1.00  0.00           C  
ATOM    334  HB2 LEU    24       7.209 -19.924   8.701  1.00  0.00           H  
ATOM    335  HB3 LEU    24       7.844 -21.570   8.396  1.00  0.00           H  
ATOM    336  CG  LEU    24       7.047 -20.718   6.748  1.00  0.00           C  
ATOM    337  HG  LEU    24       6.285 -20.021   6.401  1.00  0.00           H  
ATOM    338  CD1 LEU    24       8.369 -20.170   6.480  1.00  0.00           C  
ATOM    339 HD11 LEU    24       9.248 -20.750   6.760  1.00  0.00           H  
ATOM    340 HD12 LEU    24       8.378 -19.213   7.002  1.00  0.00           H  
ATOM    341 HD13 LEU    24       8.333 -19.966   5.410  1.00  0.00           H  
ATOM    342  CD2 LEU    24       6.993 -22.052   5.950  1.00  0.00           C  
ATOM    343 HD21 LEU    24       6.007 -22.507   6.046  1.00  0.00           H  
ATOM    344 HD22 LEU    24       7.819 -22.712   6.219  1.00  0.00           H  
ATOM    345 HD23 LEU    24       7.151 -21.766   4.910  1.00  0.00           H  
ATOM    346  C   LEU    24       5.865 -21.741  10.326  1.00  0.00           C  
ATOM    347  O   LEU    24       6.401 -22.800  10.631  1.00  0.00           O  
ATOM    348  N   SER    25       5.649 -20.811  11.257  1.00  0.00           N  
ATOM    349  H   SER    25       5.253 -19.949  10.912  1.00  0.00           H  
ATOM    350  CA  SER    25       5.777 -20.881  12.771  1.00  0.00           C  
ATOM    351  HA  SER    25       6.566 -21.607  12.963  1.00  0.00           H  
ATOM    352  CB  SER    25       6.057 -19.522  13.395  1.00  0.00           C  
ATOM    353  HB2 SER    25       5.416 -18.743  12.982  1.00  0.00           H  
ATOM    354  HB3 SER    25       6.132 -19.598  14.480  1.00  0.00           H  
ATOM    355  OG  SER    25       7.405 -19.272  12.946  1.00  0.00           O  
ATOM    356  HG  SER    25       7.410 -18.859  12.079  1.00  0.00           H  
ATOM    357  C   SER    25       4.494 -21.429  13.494  1.00  0.00           C  
ATOM    358  O   SER    25       4.537 -21.750  14.630  1.00  0.00           O  
ATOM    359  N   GLU    26       3.417 -21.587  12.724  1.00  0.00           N  
ATOM    360  H   GLU    26       3.399 -21.001  11.902  1.00  0.00           H  
ATOM    361  CA  GLU    26       2.079 -22.137  13.047  1.00  0.00           C  
ATOM    362  HA  GLU    26       2.045 -22.437  14.094  1.00  0.00           H  
ATOM    363  CB  GLU    26       1.096 -20.916  12.984  1.00  0.00           C  
ATOM    364  HB2 GLU    26       1.443 -20.184  13.713  1.00  0.00           H  
ATOM    365  HB3 GLU    26       1.094 -20.401  12.023  1.00  0.00           H  
ATOM    366  CG  GLU    26      -0.325 -21.305  13.249  1.00  0.00           C  
ATOM    367  HG2 GLU    26      -0.688 -21.670  12.288  1.00  0.00           H  
ATOM    368  HG3 GLU    26      -0.377 -22.065  14.028  1.00  0.00           H  
ATOM    369  CD  GLU    26      -1.237 -20.137  13.790  1.00  0.00           C  
ATOM    370  OE1 GLU    26      -2.068 -20.468  14.688  1.00  0.00           O  
ATOM    371  OE2 GLU    26      -1.038 -18.926  13.468  1.00  0.00           O  
ATOM    372  C   GLU    26       1.544 -23.352  12.239  1.00  0.00           C  
ATOM    373  O   GLU    26       1.116 -24.351  12.866  1.00  0.00           O  
ATOM    374  N   GLU    27       1.566 -23.380  10.846  1.00  0.00           N  
ATOM    375  H   GLU    27       2.026 -22.633  10.345  1.00  0.00           H  
ATOM    376  CA  GLU    27       0.945 -24.393  10.000  1.00  0.00           C  
ATOM    377  HA  GLU    27       0.112 -24.735  10.615  1.00  0.00           H  
ATOM    378  CB  GLU    27       0.213 -23.795   8.779  1.00  0.00           C  
ATOM    379  HB2 GLU    27      -0.505 -24.559   8.481  1.00  0.00           H  
ATOM    380  HB3 GLU    27       0.981 -23.655   8.018  1.00  0.00           H  
ATOM    381  CG  GLU    27      -0.541 -22.471   9.063  1.00  0.00           C  
ATOM    382  HG2 GLU    27      -1.053 -22.628  10.012  1.00  0.00           H  
ATOM    383  HG3 GLU    27       0.186 -21.675   9.227  1.00  0.00           H  
ATOM    384  CD  GLU    27      -1.535 -22.105   7.979  1.00  0.00           C  
ATOM    385  OE1 GLU    27      -2.347 -21.177   8.319  1.00  0.00           O  
ATOM    386  OE2 GLU    27      -1.557 -22.694   6.910  1.00  0.00           O  
ATOM    387  C   GLU    27       1.699 -25.626   9.584  1.00  0.00           C  
ATOM    388  O   GLU    27       1.108 -26.699   9.369  1.00  0.00           O  
ATOM    389  N   ALA    28       3.009 -25.528   9.611  1.00  0.00           N  
ATOM    390  H   ALA    28       3.460 -24.702   9.977  1.00  0.00           H  
ATOM    391  CA  ALA    28       3.927 -26.369   8.930  1.00  0.00           C  
ATOM    392  HA  ALA    28       3.360 -27.058   8.303  1.00  0.00           H  
ATOM    393  CB  ALA    28       4.628 -25.410   7.962  1.00  0.00           C  
ATOM    394  HB1 ALA    28       5.212 -25.942   7.212  1.00  0.00           H  
ATOM    395  HB2 ALA    28       3.830 -24.918   7.405  1.00  0.00           H  
ATOM    396  HB3 ALA    28       5.190 -24.641   8.492  1.00  0.00           H  
ATOM    397  C   ALA    28       4.926 -27.148   9.810  1.00  0.00           C  
ATOM    398  O   ALA    28       5.101 -26.727  10.942  1.00  0.00           O  
ATOM    399  N   PRO    29       5.582 -28.255   9.351  1.00  0.00           N  
ATOM    400  CD  PRO    29       5.290 -28.920   8.107  1.00  0.00           C  
ATOM    401  HD2 PRO    29       4.284 -29.340   8.098  1.00  0.00           H  
ATOM    402  HD3 PRO    29       5.471 -28.187   7.321  1.00  0.00           H  
ATOM    403  CG  PRO    29       6.361 -30.088   7.920  1.00  0.00           C  
ATOM    404  HG2 PRO    29       6.547 -30.098   6.846  1.00  0.00           H  
ATOM    405  HG3 PRO    29       5.939 -31.041   8.239  1.00  0.00           H  
ATOM    406  CB  PRO    29       7.444 -29.587   8.810  1.00  0.00           C  
ATOM    407  HB2 PRO    29       8.154 -28.978   8.251  1.00  0.00           H  
ATOM    408  HB3 PRO    29       8.026 -30.371   9.296  1.00  0.00           H  
ATOM    409  CA  PRO    29       6.862 -28.613   9.924  1.00  0.00           C  
ATOM    410  HA  PRO    29       6.865 -28.991  10.946  1.00  0.00           H  
ATOM    411  C   PRO    29       7.853 -27.441  10.026  1.00  0.00           C  
ATOM    412  O   PRO    29       8.000 -26.640   9.116  1.00  0.00           O  
ATOM    413  N   GLY    30       8.596 -27.438  11.165  1.00  0.00           N  
ATOM    414  H   GLY    30       8.257 -28.047  11.896  1.00  0.00           H  
ATOM    415  CA  GLY    30       9.479 -26.307  11.544  1.00  0.00           C  
ATOM    416  HA2 GLY    30       9.941 -26.466  12.519  1.00  0.00           H  
ATOM    417  HA3 GLY    30       9.013 -25.345  11.757  1.00  0.00           H  
ATOM    418  C   GLY    30      10.607 -26.179  10.531  1.00  0.00           C  
ATOM    419  O   GLY    30      11.338 -27.178  10.296  1.00  0.00           O  
ATOM    420  N   ALA    31      10.925 -24.945  10.072  1.00  0.00           N  
ATOM    421  H   ALA    31      10.121 -24.354  10.222  1.00  0.00           H  
ATOM    422  CA  ALA    31      11.999 -24.525   9.189  1.00  0.00           C  
ATOM    423  HA  ALA    31      12.657 -25.382   9.042  1.00  0.00           H  
ATOM    424  CB  ALA    31      11.522 -24.459   7.746  1.00  0.00           C  
ATOM    425  HB1 ALA    31      10.913 -25.323   7.480  1.00  0.00           H  
ATOM    426  HB2 ALA    31      12.335 -24.394   7.022  1.00  0.00           H  
ATOM    427  HB3 ALA    31      10.999 -23.505   7.671  1.00  0.00           H  
ATOM    428  C   ALA    31      12.873 -23.388   9.741  1.00  0.00           C  
ATOM    429  O   ALA    31      12.416 -22.441  10.421  1.00  0.00           O  
ATOM    430  N   THR    32      14.156 -23.375   9.382  1.00  0.00           N  
ATOM    431  H   THR    32      14.554 -24.010   8.705  1.00  0.00           H  
ATOM    432  CA  THR    32      14.897 -22.257   9.841  1.00  0.00           C  
ATOM    433  HA  THR    32      14.719 -21.974  10.879  1.00  0.00           H  
ATOM    434  CB  THR    32      16.386 -22.576   9.786  1.00  0.00           C  
ATOM    435  HB  THR    32      16.909 -21.637   9.970  1.00  0.00           H  
ATOM    436  CG2 THR    32      16.733 -23.612  10.808  1.00  0.00           C  
ATOM    437 HG21 THR    32      16.240 -24.580  10.720  1.00  0.00           H  
ATOM    438 HG22 THR    32      16.385 -23.302  11.794  1.00  0.00           H  
ATOM    439 HG23 THR    32      17.816 -23.735  10.820  1.00  0.00           H  
ATOM    440  OG1 THR    32      16.903 -22.997   8.540  1.00  0.00           O  
ATOM    441  HG1 THR    32      16.292 -23.656   8.203  1.00  0.00           H  
ATOM    442  C   THR    32      14.647 -21.013   9.008  1.00  0.00           C  
ATOM    443  O   THR    32      14.530 -21.049   7.777  1.00  0.00           O  
ATOM    444  N   ILE    33      14.664 -19.855   9.667  1.00  0.00           N  
ATOM    445  H   ILE    33      14.721 -19.838  10.675  1.00  0.00           H  
ATOM    446  CA  ILE    33      14.117 -18.611   9.046  1.00  0.00           C  
ATOM    447  HA  ILE    33      14.049 -18.709   7.962  1.00  0.00           H  
ATOM    448  CB  ILE    33      12.704 -18.379   9.611  1.00  0.00           C  
ATOM    449  HB  ILE    33      12.737 -18.353  10.700  1.00  0.00           H  
ATOM    450  CG2 ILE    33      12.318 -16.923   9.153  1.00  0.00           C  
ATOM    451 HG21 ILE    33      12.827 -16.076   9.613  1.00  0.00           H  
ATOM    452 HG22 ILE    33      11.291 -16.700   9.440  1.00  0.00           H  
ATOM    453 HG23 ILE    33      12.426 -16.937   8.068  1.00  0.00           H  
ATOM    454  CG1 ILE    33      11.556 -19.293   9.059  1.00  0.00           C  
ATOM    455 HG12 ILE    33      11.521 -19.055   7.996  1.00  0.00           H  
ATOM    456 HG13 ILE    33      11.808 -20.353   9.064  1.00  0.00           H  
ATOM    457  CD1 ILE    33      10.217 -19.163   9.808  1.00  0.00           C  
ATOM    458 HD11 ILE    33      10.282 -18.837  10.847  1.00  0.00           H  
ATOM    459 HD12 ILE    33       9.774 -20.157   9.761  1.00  0.00           H  
ATOM    460 HD13 ILE    33       9.633 -18.404   9.288  1.00  0.00           H  
ATOM    461  C   ILE    33      15.097 -17.467   9.455  1.00  0.00           C  
ATOM    462  O   ILE    33      15.487 -17.410  10.586  1.00  0.00           O  
ATOM    463  N   ALA    34      15.306 -16.456   8.546  1.00  0.00           N  
ATOM    464  H   ALA    34      14.989 -16.562   7.593  1.00  0.00           H  
ATOM    465  CA  ALA    34      15.992 -15.223   8.849  1.00  0.00           C  
ATOM    466  HA  ALA    34      16.177 -15.108   9.917  1.00  0.00           H  
ATOM    467  CB  ALA    34      17.466 -15.326   8.420  1.00  0.00           C  
ATOM    468  HB1 ALA    34      17.919 -16.097   9.043  1.00  0.00           H  
ATOM    469  HB2 ALA    34      17.540 -15.687   7.394  1.00  0.00           H  
ATOM    470  HB3 ALA    34      17.913 -14.365   8.676  1.00  0.00           H  
ATOM    471  C   ALA    34      15.195 -14.026   8.329  1.00  0.00           C  
ATOM    472  O   ALA    34      15.012 -13.913   7.120  1.00  0.00           O  
ATOM    473  N   MET    35      14.726 -13.160   9.249  1.00  0.00           N  
ATOM    474  H   MET    35      14.793 -13.293  10.248  1.00  0.00           H  
ATOM    475  CA  MET    35      14.089 -11.904   8.924  1.00  0.00           C  
ATOM    476  HA  MET    35      13.797 -11.978   7.876  1.00  0.00           H  
ATOM    477  CB  MET    35      12.873 -11.607   9.796  1.00  0.00           C  
ATOM    478  HB2 MET    35      13.236 -11.359  10.793  1.00  0.00           H  
ATOM    479  HB3 MET    35      12.315 -12.543   9.824  1.00  0.00           H  
ATOM    480  CG  MET    35      12.014 -10.526   9.196  1.00  0.00           C  
ATOM    481  HG2 MET    35      12.732  -9.709   9.131  1.00  0.00           H  
ATOM    482  HG3 MET    35      11.776 -10.779   8.163  1.00  0.00           H  
ATOM    483  SD  MET    35      10.464 -10.120  10.087  1.00  0.00           S  
ATOM    484  CE  MET    35       9.439 -11.477   9.533  1.00  0.00           C  
ATOM    485  HE1 MET    35       9.437 -11.657   8.458  1.00  0.00           H  
ATOM    486  HE2 MET    35       9.749 -12.406  10.012  1.00  0.00           H  
ATOM    487  HE3 MET    35       8.386 -11.297   9.751  1.00  0.00           H  
ATOM    488  C   MET    35      15.155 -10.771   9.059  1.00  0.00           C  
ATOM    489  O   MET    35      15.533 -10.418  10.163  1.00  0.00           O  
ATOM    490  N   PHE    36      15.527 -10.206   7.894  1.00  0.00           N  
ATOM    491  H   PHE    36      15.112 -10.594   7.059  1.00  0.00           H  
ATOM    492  CA  PHE    36      16.421  -9.111   7.861  1.00  0.00           C  
ATOM    493  HA  PHE    36      16.943  -9.033   8.815  1.00  0.00           H  
ATOM    494  CB  PHE    36      17.444  -9.421   6.788  1.00  0.00           C  
ATOM    495  HB2 PHE    36      18.135  -8.597   6.609  1.00  0.00           H  
ATOM    496  HB3 PHE    36      16.857  -9.567   5.882  1.00  0.00           H  
ATOM    497  CG  PHE    36      18.156 -10.762   6.886  1.00  0.00           C  
ATOM    498  CD1 PHE    36      17.812 -11.811   6.135  1.00  0.00           C  
ATOM    499  HD1 PHE    36      16.992 -11.711   5.439  1.00  0.00           H  
ATOM    500  CE1 PHE    36      18.507 -13.048   6.118  1.00  0.00           C  
ATOM    501  HE1 PHE    36      18.038 -13.808   5.511  1.00  0.00           H  
ATOM    502  CZ  PHE    36      19.690 -13.166   6.823  1.00  0.00           C  
ATOM    503  HZ  PHE    36      20.266 -14.079   6.804  1.00  0.00           H  
ATOM    504  CE2 PHE    36      20.082 -12.127   7.748  1.00  0.00           C  
ATOM    505  HE2 PHE    36      20.944 -12.401   8.338  1.00  0.00           H  
ATOM    506  CD2 PHE    36      19.321 -10.919   7.807  1.00  0.00           C  
ATOM    507  HD2 PHE    36      19.647 -10.114   8.448  1.00  0.00           H  
ATOM    508  C   PHE    36      15.796  -7.735   7.529  1.00  0.00           C  
ATOM    509  O   PHE    36      14.812  -7.660   6.735  1.00  0.00           O  
ATOM    510  N   GLU    37      16.264  -6.627   8.107  1.00  0.00           N  
ATOM    511  H   GLU    37      17.031  -6.664   8.762  1.00  0.00           H  
ATOM    512  CA  GLU    37      15.504  -5.350   7.970  1.00  0.00           C  
ATOM    513  HA  GLU    37      14.987  -5.293   7.012  1.00  0.00           H  
ATOM    514  CB  GLU    37      14.422  -5.164   9.008  1.00  0.00           C  
ATOM    515  HB2 GLU    37      13.656  -5.865   8.677  1.00  0.00           H  
ATOM    516  HB3 GLU    37      14.780  -5.450   9.997  1.00  0.00           H  
ATOM    517  CG  GLU    37      13.861  -3.748   9.172  1.00  0.00           C  
ATOM    518  HG2 GLU    37      13.094  -3.867   9.937  1.00  0.00           H  
ATOM    519  HG3 GLU    37      14.600  -3.020   9.508  1.00  0.00           H  
ATOM    520  CD  GLU    37      13.084  -3.133   7.994  1.00  0.00           C  
ATOM    521  OE1 GLU    37      12.060  -3.684   7.602  1.00  0.00           O  
ATOM    522  OE2 GLU    37      13.565  -2.059   7.489  1.00  0.00           O  
ATOM    523  C   GLU    37      16.522  -4.184   8.059  1.00  0.00           C  
ATOM    524  O   GLU    37      17.390  -4.173   8.929  1.00  0.00           O  
ATOM    525  N   VAL    38      16.404  -3.212   7.197  1.00  0.00           N  
ATOM    526  H   VAL    38      15.651  -3.294   6.529  1.00  0.00           H  
ATOM    527  CA  VAL    38      17.438  -2.112   7.111  1.00  0.00           C  
ATOM    528  HA  VAL    38      18.432  -2.522   7.293  1.00  0.00           H  
ATOM    529  CB  VAL    38      17.447  -1.588   5.622  1.00  0.00           C  
ATOM    530  HB  VAL    38      17.615  -2.469   5.003  1.00  0.00           H  
ATOM    531  CG1 VAL    38      16.089  -0.892   5.228  1.00  0.00           C  
ATOM    532 HG11 VAL    38      15.921  -0.061   5.914  1.00  0.00           H  
ATOM    533 HG12 VAL    38      15.343  -1.685   5.207  1.00  0.00           H  
ATOM    534 HG13 VAL    38      16.107  -0.658   4.164  1.00  0.00           H  
ATOM    535  CG2 VAL    38      18.517  -0.545   5.320  1.00  0.00           C  
ATOM    536 HG21 VAL    38      18.445   0.047   4.408  1.00  0.00           H  
ATOM    537 HG22 VAL    38      19.448  -1.110   5.282  1.00  0.00           H  
ATOM    538 HG23 VAL    38      18.566   0.142   6.166  1.00  0.00           H  
ATOM    539  C   VAL    38      17.137  -1.013   8.192  1.00  0.00           C  
ATOM    540  O   VAL    38      18.096  -0.347   8.623  1.00  0.00           O  
ATOM    541  N   GLY    39      15.901  -0.963   8.629  1.00  0.00           N  
ATOM    542  H   GLY    39      15.300  -1.707   8.305  1.00  0.00           H  
ATOM    543  CA  GLY    39      15.497   0.006   9.689  1.00  0.00           C  
ATOM    544  HA2 GLY    39      15.924   0.948   9.344  1.00  0.00           H  
ATOM    545  HA3 GLY    39      14.431   0.222   9.762  1.00  0.00           H  
ATOM    546  C   GLY    39      16.000  -0.311  11.059  1.00  0.00           C  
ATOM    547  O   GLY    39      16.043  -1.516  11.369  1.00  0.00           O  
ATOM    548  N   PRO    40      16.288   0.699  11.900  1.00  0.00           N  
ATOM    549  CD  PRO    40      16.488   2.137  11.576  1.00  0.00           C  
ATOM    550  HD2 PRO    40      16.837   2.255  10.550  1.00  0.00           H  
ATOM    551  HD3 PRO    40      15.577   2.695  11.792  1.00  0.00           H  
ATOM    552  CG  PRO    40      17.606   2.579  12.481  1.00  0.00           C  
ATOM    553  HG2 PRO    40      17.674   3.666  12.442  1.00  0.00           H  
ATOM    554  HG3 PRO    40      18.576   2.256  12.103  1.00  0.00           H  
ATOM    555  CB  PRO    40      17.269   1.910  13.754  1.00  0.00           C  
ATOM    556  HB2 PRO    40      18.123   1.746  14.412  1.00  0.00           H  
ATOM    557  HB3 PRO    40      16.524   2.533  14.249  1.00  0.00           H  
ATOM    558  CA  PRO    40      16.568   0.584  13.334  1.00  0.00           C  
ATOM    559  HA  PRO    40      17.220  -0.266  13.534  1.00  0.00           H  
ATOM    560  C   PRO    40      15.406   0.393  14.260  1.00  0.00           C  
ATOM    561  O   PRO    40      14.282   0.789  13.989  1.00  0.00           O  
ATOM    562  N   THR    41      15.628  -0.423  15.274  1.00  0.00           N  
ATOM    563  H   THR    41      16.420  -1.047  15.333  1.00  0.00           H  
ATOM    564  CA  THR    41      14.640  -0.443  16.367  1.00  0.00           C  
ATOM    565  HA  THR    41      13.606  -0.645  16.086  1.00  0.00           H  
ATOM    566  CB  THR    41      15.032  -1.588  17.402  1.00  0.00           C  
ATOM    567  HB  THR    41      16.060  -1.440  17.731  1.00  0.00           H  
ATOM    568  CG2 THR    41      14.042  -1.667  18.597  1.00  0.00           C  
ATOM    569 HG21 THR    41      13.922  -0.699  19.083  1.00  0.00           H  
ATOM    570 HG22 THR    41      14.342  -2.468  19.272  1.00  0.00           H  
ATOM    571 HG23 THR    41      13.061  -2.018  18.277  1.00  0.00           H  
ATOM    572  OG1 THR    41      14.918  -2.838  16.636  1.00  0.00           O  
ATOM    573  HG1 THR    41      15.760  -2.884  16.179  1.00  0.00           H  
ATOM    574  C   THR    41      14.621   0.920  17.063  1.00  0.00           C  
ATOM    575  O   THR    41      15.682   1.375  17.441  1.00  0.00           O  
ATOM    576  N   VAL    42      13.465   1.556  17.126  1.00  0.00           N  
ATOM    577  H   VAL    42      12.670   1.130  16.671  1.00  0.00           H  
ATOM    578  CA  VAL    42      13.303   2.919  17.693  1.00  0.00           C  
ATOM    579  HA  VAL    42      14.246   3.421  17.474  1.00  0.00           H  
ATOM    580  CB  VAL    42      12.206   3.761  17.000  1.00  0.00           C  
ATOM    581  HB  VAL    42      12.583   4.007  16.008  1.00  0.00           H  
ATOM    582  CG1 VAL    42      10.779   3.178  16.866  1.00  0.00           C  
ATOM    583 HG11 VAL    42      10.355   3.155  17.870  1.00  0.00           H  
ATOM    584 HG12 VAL    42      10.931   2.166  16.491  1.00  0.00           H  
ATOM    585 HG13 VAL    42      10.112   3.710  16.188  1.00  0.00           H  
ATOM    586  CG2 VAL    42      12.012   5.092  17.659  1.00  0.00           C  
ATOM    587 HG21 VAL    42      12.874   5.740  17.820  1.00  0.00           H  
ATOM    588 HG22 VAL    42      11.553   4.868  18.622  1.00  0.00           H  
ATOM    589 HG23 VAL    42      11.380   5.726  17.037  1.00  0.00           H  
ATOM    590  C   VAL    42      13.051   2.861  19.188  1.00  0.00           C  
ATOM    591  O   VAL    42      13.456   3.710  19.934  1.00  0.00           O  
ATOM    592  N   SER    43      12.261   1.865  19.606  1.00  0.00           N  
ATOM    593  H   SER    43      11.874   1.285  18.875  1.00  0.00           H  
ATOM    594  CA  SER    43      11.813   1.692  20.990  1.00  0.00           C  
ATOM    595  HA  SER    43      12.713   1.793  21.595  1.00  0.00           H  
ATOM    596  CB  SER    43      10.733   2.737  21.370  1.00  0.00           C  
ATOM    597  HB2 SER    43       9.897   2.697  20.672  1.00  0.00           H  
ATOM    598  HB3 SER    43      10.459   2.465  22.389  1.00  0.00           H  
ATOM    599  OG  SER    43      11.094   4.147  21.444  1.00  0.00           O  
ATOM    600  HG  SER    43      11.746   4.265  20.749  1.00  0.00           H  
ATOM    601  C   SER    43      11.205   0.326  21.231  1.00  0.00           C  
ATOM    602  O   SER    43      10.630  -0.277  20.359  1.00  0.00           O  
ATOM    603  N   ASN    44      11.093  -0.103  22.504  1.00  0.00           N  
ATOM    604  H   ASN    44      11.538   0.508  23.174  1.00  0.00           H  
ATOM    605  CA  ASN    44      10.337  -1.262  22.875  1.00  0.00           C  
ATOM    606  HA  ASN    44      10.415  -1.967  22.047  1.00  0.00           H  
ATOM    607  CB  ASN    44      10.890  -1.762  24.199  1.00  0.00           C  
ATOM    608  HB2 ASN    44      10.758  -1.076  25.035  1.00  0.00           H  
ATOM    609  HB3 ASN    44      11.973  -1.848  24.106  1.00  0.00           H  
ATOM    610  CG  ASN    44      10.249  -3.156  24.610  1.00  0.00           C  
ATOM    611  OD1 ASN    44       9.197  -3.305  25.270  1.00  0.00           O  
ATOM    612  ND2 ASN    44      10.898  -4.218  24.148  1.00  0.00           N  
ATOM    613 HD21 ASN    44      11.812  -4.097  23.734  1.00  0.00           H  
ATOM    614 HD22 ASN    44      10.664  -5.172  24.383  1.00  0.00           H  
ATOM    615  C   ASN    44       8.838  -1.013  22.940  1.00  0.00           C  
ATOM    616  O   ASN    44       8.364   0.013  23.495  1.00  0.00           O  
ATOM    617  N   PRO    45       8.040  -1.893  22.331  1.00  0.00           N  
ATOM    618  CD  PRO    45       6.610  -1.911  22.481  1.00  0.00           C  
ATOM    619  HD2 PRO    45       6.133  -1.267  23.220  1.00  0.00           H  
ATOM    620  HD3 PRO    45       6.092  -1.633  21.562  1.00  0.00           H  
ATOM    621  CG  PRO    45       6.228  -3.373  22.780  1.00  0.00           C  
ATOM    622  HG2 PRO    45       5.201  -3.636  22.526  1.00  0.00           H  
ATOM    623  HG3 PRO    45       6.444  -3.747  23.781  1.00  0.00           H  
ATOM    624  CB  PRO    45       7.130  -4.067  21.823  1.00  0.00           C  
ATOM    625  HB2 PRO    45       7.307  -5.098  22.129  1.00  0.00           H  
ATOM    626  HB3 PRO    45       6.574  -4.161  20.890  1.00  0.00           H  
ATOM    627  CA  PRO    45       8.371  -3.189  21.634  1.00  0.00           C  
ATOM    628  HA  PRO    45       9.191  -3.642  22.192  1.00  0.00           H  
ATOM    629  C   PRO    45       8.650  -3.055  20.158  1.00  0.00           C  
ATOM    630  O   PRO    45       7.805  -2.468  19.492  1.00  0.00           O  
ATOM    631  N   PRO    46       9.598  -3.794  19.445  1.00  0.00           N  
ATOM    632  CD  PRO    46      10.466  -4.844  20.046  1.00  0.00           C  
ATOM    633  HD2 PRO    46       9.871  -5.547  20.629  1.00  0.00           H  
ATOM    634  HD3 PRO    46      11.336  -4.472  20.588  1.00  0.00           H  
ATOM    635  CG  PRO    46      11.053  -5.600  18.798  1.00  0.00           C  
ATOM    636  HG2 PRO    46      12.014  -6.032  19.078  1.00  0.00           H  
ATOM    637  HG3 PRO    46      10.366  -6.360  18.424  1.00  0.00           H  
ATOM    638  CB  PRO    46      11.098  -4.503  17.723  1.00  0.00           C  
ATOM    639  HB2 PRO    46      11.131  -4.934  16.722  1.00  0.00           H  
ATOM    640  HB3 PRO    46      11.931  -3.901  18.085  1.00  0.00           H  
ATOM    641  CA  PRO    46       9.778  -3.720  17.986  1.00  0.00           C  
ATOM    642  HA  PRO    46       9.925  -2.722  17.574  1.00  0.00           H  
ATOM    643  C   PRO    46       8.561  -4.271  17.228  1.00  0.00           C  
ATOM    644  O   PRO    46       8.144  -5.387  17.422  1.00  0.00           O  
ATOM    645  N   GLY    47       7.907  -3.394  16.405  1.00  0.00           N  
ATOM    646  H   GLY    47       8.182  -2.426  16.322  1.00  0.00           H  
ATOM    647  CA  GLY    47       6.870  -3.784  15.444  1.00  0.00           C  
ATOM    648  HA2 GLY    47       7.168  -4.784  15.129  1.00  0.00           H  
ATOM    649  HA3 GLY    47       6.864  -3.077  14.615  1.00  0.00           H  
ATOM    650  C   GLY    47       5.455  -3.853  16.033  1.00  0.00           C  
ATOM    651  O   GLY    47       4.452  -4.289  15.421  1.00  0.00           O  
ATOM    652  N   ALA    48       5.289  -3.436  17.273  1.00  0.00           N  
ATOM    653  H   ALA    48       6.121  -3.260  17.817  1.00  0.00           H  
ATOM    654  CA  ALA    48       3.989  -3.138  17.900  1.00  0.00           C  
ATOM    655  HA  ALA    48       3.253  -3.847  17.522  1.00  0.00           H  
ATOM    656  CB  ALA    48       4.060  -3.433  19.413  1.00  0.00           C  
ATOM    657  HB1 ALA    48       4.523  -4.394  19.638  1.00  0.00           H  
ATOM    658  HB2 ALA    48       4.681  -2.660  19.865  1.00  0.00           H  
ATOM    659  HB3 ALA    48       3.094  -3.345  19.910  1.00  0.00           H  
ATOM    660  C   ALA    48       3.448  -1.755  17.653  1.00  0.00           C  
ATOM    661  O   ALA    48       4.098  -0.667  17.780  1.00  0.00           O  
ATOM    662  N   HID    49       2.133  -1.635  17.390  1.00  0.00           N  
ATOM    663  H   HID    49       1.587  -2.483  17.443  1.00  0.00           H  
ATOM    664  CA  HID    49       1.509  -0.337  17.197  1.00  0.00           C  
ATOM    665  HA  HID    49       2.179   0.146  16.485  1.00  0.00           H  
ATOM    666  CB  HID    49       0.141  -0.593  16.627  1.00  0.00           C  
ATOM    667  HB2 HID    49       0.163  -1.353  15.846  1.00  0.00           H  
ATOM    668  HB3 HID    49      -0.379  -0.895  17.536  1.00  0.00           H  
ATOM    669  CG  HID    49      -0.450   0.633  16.070  1.00  0.00           C  
ATOM    670  ND1 HID    49      -0.342   1.019  14.774  1.00  0.00           N  
ATOM    671  HD1 HID    49       0.189   0.587  14.031  1.00  0.00           H  
ATOM    672  CE1 HID    49      -0.821   2.250  14.533  1.00  0.00           C  
ATOM    673  HE1 HID    49      -0.625   2.873  13.673  1.00  0.00           H  
ATOM    674  NE2 HID    49      -1.323   2.671  15.723  1.00  0.00           N  
ATOM    675  CD2 HID    49      -1.237   1.573  16.705  1.00  0.00           C  
ATOM    676  HD2 HID    49      -1.525   1.626  17.745  1.00  0.00           H  
ATOM    677  C   HID    49       1.458   0.570  18.416  1.00  0.00           C  
ATOM    678  O   HID    49       1.010   0.184  19.478  1.00  0.00           O  
ATOM    679  N   VAL    50       1.875   1.871  18.304  1.00  0.00           N  
ATOM    680  H   VAL    50       2.139   2.033  17.343  1.00  0.00           H  
ATOM    681  CA  VAL    50       2.285   2.787  19.436  1.00  0.00           C  
ATOM    682  HA  VAL    50       3.007   2.245  20.047  1.00  0.00           H  
ATOM    683  CB  VAL    50       2.982   4.065  18.890  1.00  0.00           C  
ATOM    684  HB  VAL    50       3.688   3.712  18.138  1.00  0.00           H  
ATOM    685  CG1 VAL    50       2.058   5.108  18.218  1.00  0.00           C  
ATOM    686 HG11 VAL    50       1.446   4.619  17.460  1.00  0.00           H  
ATOM    687 HG12 VAL    50       2.694   5.911  17.845  1.00  0.00           H  
ATOM    688 HG13 VAL    50       1.478   5.587  19.007  1.00  0.00           H  
ATOM    689  CG2 VAL    50       3.834   4.614  20.077  1.00  0.00           C  
ATOM    690 HG21 VAL    50       4.310   5.581  19.911  1.00  0.00           H  
ATOM    691 HG22 VAL    50       4.666   3.916  20.171  1.00  0.00           H  
ATOM    692 HG23 VAL    50       3.307   4.727  21.025  1.00  0.00           H  
ATOM    693  C   VAL    50       1.120   3.124  20.340  1.00  0.00           C  
ATOM    694  O   VAL    50       1.446   3.215  21.541  1.00  0.00           O  
ATOM    695  N   LYS    51      -0.144   3.224  19.822  1.00  0.00           N  
ATOM    696  H   LYS    51      -0.172   3.321  18.817  1.00  0.00           H  
ATOM    697  CA  LYS    51      -1.437   3.400  20.529  1.00  0.00           C  
ATOM    698  HA  LYS    51      -1.357   4.363  21.034  1.00  0.00           H  
ATOM    699  CB  LYS    51      -2.658   3.661  19.603  1.00  0.00           C  
ATOM    700  HB2 LYS    51      -3.484   3.941  20.257  1.00  0.00           H  
ATOM    701  HB3 LYS    51      -2.857   2.700  19.130  1.00  0.00           H  
ATOM    702  CG  LYS    51      -2.438   4.727  18.465  1.00  0.00           C  
ATOM    703  HG2 LYS    51      -2.432   5.716  18.925  1.00  0.00           H  
ATOM    704  HG3 LYS    51      -1.501   4.580  17.929  1.00  0.00           H  
ATOM    705  CD  LYS    51      -3.462   4.804  17.351  1.00  0.00           C  
ATOM    706  HD2 LYS    51      -3.084   5.664  16.799  1.00  0.00           H  
ATOM    707  HD3 LYS    51      -3.402   3.846  16.834  1.00  0.00           H  
ATOM    708  CE  LYS    51      -4.890   5.044  17.820  1.00  0.00           C  
ATOM    709  HE2 LYS    51      -5.137   4.212  18.480  1.00  0.00           H  
ATOM    710  HE3 LYS    51      -5.083   5.949  18.396  1.00  0.00           H  
ATOM    711  NZ  LYS    51      -5.815   5.069  16.692  1.00  0.00           N  
ATOM    712  HZ1 LYS    51      -5.566   5.823  16.068  1.00  0.00           H  
ATOM    713  HZ2 LYS    51      -6.739   5.244  17.062  1.00  0.00           H  
ATOM    714  HZ3 LYS    51      -5.783   4.180  16.213  1.00  0.00           H  
ATOM    715  C   LYS    51      -1.750   2.339  21.575  1.00  0.00           C  
ATOM    716  O   LYS    51      -2.681   2.485  22.345  1.00  0.00           O  
ATOM    717  N   ASN    52      -0.968   1.258  21.570  1.00  0.00           N  
ATOM    718  H   ASN    52      -0.223   1.264  20.889  1.00  0.00           H  
ATOM    719  CA  ASN    52      -1.067   0.239  22.638  1.00  0.00           C  
ATOM    720  HA  ASN    52      -2.110   0.053  22.892  1.00  0.00           H  
ATOM    721  CB  ASN    52      -0.507  -1.060  22.211  1.00  0.00           C  
ATOM    722  HB2 ASN    52       0.560  -1.041  21.990  1.00  0.00           H  
ATOM    723  HB3 ASN    52      -0.741  -1.776  22.999  1.00  0.00           H  
ATOM    724  CG  ASN    52      -1.197  -1.649  20.995  1.00  0.00           C  
ATOM    725  OD1 ASN    52      -2.228  -1.180  20.717  1.00  0.00           O  
ATOM    726  ND2 ASN    52      -0.619  -2.563  20.282  1.00  0.00           N  
ATOM    727 HD21 ASN    52       0.245  -2.922  20.662  1.00  0.00           H  
ATOM    728 HD22 ASN    52      -1.078  -3.029  19.512  1.00  0.00           H  
ATOM    729  C   ASN    52      -0.370   0.752  23.938  1.00  0.00           C  
ATOM    730  O   ASN    52      -0.790   0.382  25.044  1.00  0.00           O  
ATOM    731  N   ILE    53       0.615   1.604  23.826  1.00  0.00           N  
ATOM    732  H   ILE    53       0.760   1.992  22.905  1.00  0.00           H  
ATOM    733  CA  ILE    53       1.386   2.147  24.971  1.00  0.00           C  
ATOM    734  HA  ILE    53       1.694   1.252  25.511  1.00  0.00           H  
ATOM    735  CB  ILE    53       2.626   2.872  24.411  1.00  0.00           C  
ATOM    736  HB  ILE    53       2.338   3.665  23.721  1.00  0.00           H  
ATOM    737  CG2 ILE    53       3.360   3.644  25.546  1.00  0.00           C  
ATOM    738 HG21 ILE    53       4.077   4.339  25.111  1.00  0.00           H  
ATOM    739 HG22 ILE    53       2.709   4.203  26.218  1.00  0.00           H  
ATOM    740 HG23 ILE    53       3.920   2.892  26.101  1.00  0.00           H  
ATOM    741  CG1 ILE    53       3.623   1.971  23.611  1.00  0.00           C  
ATOM    742 HG12 ILE    53       4.371   2.681  23.259  1.00  0.00           H  
ATOM    743 HG13 ILE    53       3.149   1.397  22.814  1.00  0.00           H  
ATOM    744  CD1 ILE    53       4.387   0.924  24.524  1.00  0.00           C  
ATOM    745 HD11 ILE    53       3.632   0.477  25.170  1.00  0.00           H  
ATOM    746 HD12 ILE    53       4.637   0.141  23.809  1.00  0.00           H  
ATOM    747 HD13 ILE    53       5.156   1.274  25.212  1.00  0.00           H  
ATOM    748  C   ILE    53       0.468   3.036  25.765  1.00  0.00           C  
ATOM    749  O   ILE    53      -0.161   3.876  25.123  1.00  0.00           O  
ATOM    750  N   GLU    54       0.331   2.756  27.058  1.00  0.00           N  
ATOM    751  H   GLU    54       0.924   2.070  27.504  1.00  0.00           H  
ATOM    752  CA  GLU    54      -0.798   3.309  27.853  1.00  0.00           C  
ATOM    753  HA  GLU    54      -1.663   3.489  27.216  1.00  0.00           H  
ATOM    754  CB  GLU    54      -1.198   2.238  28.872  1.00  0.00           C  
ATOM    755  HB2 GLU    54      -1.025   1.302  28.341  1.00  0.00           H  
ATOM    756  HB3 GLU    54      -0.445   2.256  29.660  1.00  0.00           H  
ATOM    757  CG  GLU    54      -2.635   2.287  29.325  1.00  0.00           C  
ATOM    758  HG2 GLU    54      -3.214   2.376  28.405  1.00  0.00           H  
ATOM    759  HG3 GLU    54      -2.727   3.199  29.914  1.00  0.00           H  
ATOM    760  CD  GLU    54      -3.156   1.021  30.037  1.00  0.00           C  
ATOM    761  OE1 GLU    54      -2.519  -0.055  30.079  1.00  0.00           O  
ATOM    762  OE2 GLU    54      -4.242   1.079  30.611  1.00  0.00           O  
ATOM    763  C   GLU    54      -0.457   4.701  28.606  1.00  0.00           C  
ATOM    764  O   GLU    54      -1.294   5.536  28.820  1.00  0.00           O  
ATOM    765  N   ASP    55       0.791   4.813  29.041  1.00  0.00           N  
ATOM    766  H   ASP    55       1.406   4.022  28.918  1.00  0.00           H  
ATOM    767  CA  ASP    55       1.440   6.065  29.537  1.00  0.00           C  
ATOM    768  HA  ASP    55       0.880   6.530  30.349  1.00  0.00           H  
ATOM    769  CB  ASP    55       2.759   5.700  30.119  1.00  0.00           C  
ATOM    770  HB2 ASP    55       3.221   4.928  29.504  1.00  0.00           H  
ATOM    771  HB3 ASP    55       2.763   5.312  31.137  1.00  0.00           H  
ATOM    772  CG  ASP    55       3.677   6.956  30.223  1.00  0.00           C  
ATOM    773  OD1 ASP    55       3.197   8.151  30.221  1.00  0.00           O  
ATOM    774  OD2 ASP    55       4.928   6.808  30.296  1.00  0.00           O  
ATOM    775  C   ASP    55       1.499   7.001  28.298  1.00  0.00           C  
ATOM    776  O   ASP    55       2.228   6.680  27.352  1.00  0.00           O  
ATOM    777  N   PRO    56       0.726   8.110  28.267  1.00  0.00           N  
ATOM    778  CD  PRO    56      -0.097   8.612  29.373  1.00  0.00           C  
ATOM    779  HD2 PRO    56      -0.886   7.881  29.551  1.00  0.00           H  
ATOM    780  HD3 PRO    56       0.481   8.709  30.292  1.00  0.00           H  
ATOM    781  CG  PRO    56      -0.612   9.947  28.849  1.00  0.00           C  
ATOM    782  HG2 PRO    56       0.114  10.730  29.070  1.00  0.00           H  
ATOM    783  HG3 PRO    56      -1.582  10.149  29.303  1.00  0.00           H  
ATOM    784  CB  PRO    56      -0.647   9.807  27.355  1.00  0.00           C  
ATOM    785  HB2 PRO    56      -0.637  10.816  26.942  1.00  0.00           H  
ATOM    786  HB3 PRO    56      -1.461   9.135  27.082  1.00  0.00           H  
ATOM    787  CA  PRO    56       0.687   9.002  27.088  1.00  0.00           C  
ATOM    788  HA  PRO    56       0.435   8.311  26.285  1.00  0.00           H  
ATOM    789  C   PRO    56       1.945   9.896  26.879  1.00  0.00           C  
ATOM    790  O   PRO    56       2.189  10.461  25.790  1.00  0.00           O  
ATOM    791  N   ASP    57       2.760  10.062  27.918  1.00  0.00           N  
ATOM    792  H   ASP    57       2.521   9.579  28.773  1.00  0.00           H  
ATOM    793  CA  ASP    57       4.156  10.576  27.818  1.00  0.00           C  
ATOM    794  HA  ASP    57       3.898  11.402  27.154  1.00  0.00           H  
ATOM    795  CB  ASP    57       4.640  10.992  29.204  1.00  0.00           C  
ATOM    796  HB2 ASP    57       4.831  10.129  29.842  1.00  0.00           H  
ATOM    797  HB3 ASP    57       5.640  11.422  29.135  1.00  0.00           H  
ATOM    798  CG  ASP    57       3.821  12.068  29.926  1.00  0.00           C  
ATOM    799  OD1 ASP    57       3.837  12.174  31.166  1.00  0.00           O  
ATOM    800  OD2 ASP    57       3.174  12.886  29.243  1.00  0.00           O  
ATOM    801  C   ASP    57       5.118   9.567  27.145  1.00  0.00           C  
ATOM    802  O   ASP    57       5.664   9.890  26.085  1.00  0.00           O  
ATOM    803  N   SER    58       5.164   8.298  27.553  1.00  0.00           N  
ATOM    804  H   SER    58       4.786   8.010  28.444  1.00  0.00           H  
ATOM    805  CA  SER    58       5.973   7.245  26.775  1.00  0.00           C  
ATOM    806  HA  SER    58       6.997   7.603  26.666  1.00  0.00           H  
ATOM    807  CB  SER    58       5.944   5.891  27.515  1.00  0.00           C  
ATOM    808  HB2 SER    58       6.386   6.114  28.486  1.00  0.00           H  
ATOM    809  HB3 SER    58       4.900   5.601  27.636  1.00  0.00           H  
ATOM    810  OG  SER    58       6.772   4.890  26.872  1.00  0.00           O  
ATOM    811  HG  SER    58       7.688   5.173  26.918  1.00  0.00           H  
ATOM    812  C   SER    58       5.415   6.964  25.352  1.00  0.00           C  
ATOM    813  O   SER    58       6.282   6.831  24.446  1.00  0.00           O  
ATOM    814  N   ARG    59       4.089   7.110  25.084  1.00  0.00           N  
ATOM    815  H   ARG    59       3.411   7.156  25.831  1.00  0.00           H  
ATOM    816  CA  ARG    59       3.461   7.078  23.778  1.00  0.00           C  
ATOM    817  HA  ARG    59       3.828   6.221  23.213  1.00  0.00           H  
ATOM    818  CB  ARG    59       1.917   7.061  23.856  1.00  0.00           C  
ATOM    819  HB2 ARG    59       1.750   8.064  24.251  1.00  0.00           H  
ATOM    820  HB3 ARG    59       1.485   6.276  24.476  1.00  0.00           H  
ATOM    821  CG  ARG    59       1.147   6.870  22.553  1.00  0.00           C  
ATOM    822  HG2 ARG    59       1.443   7.554  21.758  1.00  0.00           H  
ATOM    823  HG3 ARG    59       1.305   5.878  22.129  1.00  0.00           H  
ATOM    824  CD  ARG    59      -0.396   7.213  22.708  1.00  0.00           C  
ATOM    825  HD2 ARG    59      -0.546   8.206  23.134  1.00  0.00           H  
ATOM    826  HD3 ARG    59      -0.863   7.276  21.725  1.00  0.00           H  
ATOM    827  NE  ARG    59      -1.074   6.211  23.552  1.00  0.00           N  
ATOM    828  HE  ARG    59      -0.469   5.564  24.037  1.00  0.00           H  
ATOM    829  CZ  ARG    59      -2.328   6.026  23.758  1.00  0.00           C  
ATOM    830  NH1 ARG    59      -3.189   6.828  23.209  1.00  0.00           N  
ATOM    831 HH11 ARG    59      -2.857   7.570  22.610  1.00  0.00           H  
ATOM    832 HH12 ARG    59      -4.168   6.595  23.132  1.00  0.00           H  
ATOM    833  NH2 ARG    59      -2.758   5.104  24.552  1.00  0.00           N  
ATOM    834 HH21 ARG    59      -2.119   4.389  24.870  1.00  0.00           H  
ATOM    835 HH22 ARG    59      -3.731   5.087  24.824  1.00  0.00           H  
ATOM    836  C   ARG    59       3.984   8.179  22.856  1.00  0.00           C  
ATOM    837  O   ARG    59       4.313   8.021  21.671  1.00  0.00           O  
ATOM    838  N   SER    60       4.111   9.372  23.439  1.00  0.00           N  
ATOM    839  H   SER    60       3.790   9.467  24.392  1.00  0.00           H  
ATOM    840  CA  SER    60       4.674  10.487  22.728  1.00  0.00           C  
ATOM    841  HA  SER    60       4.190  10.518  21.752  1.00  0.00           H  
ATOM    842  CB  SER    60       4.259  11.807  23.433  1.00  0.00           C  
ATOM    843  HB2 SER    60       4.304  12.547  22.635  1.00  0.00           H  
ATOM    844  HB3 SER    60       3.194  11.662  23.615  1.00  0.00           H  
ATOM    845  OG  SER    60       4.920  12.245  24.550  1.00  0.00           O  
ATOM    846  HG  SER    60       5.190  11.550  25.154  1.00  0.00           H  
ATOM    847  C   SER    60       6.158  10.208  22.570  1.00  0.00           C  
ATOM    848  O   SER    60       6.703  10.568  21.508  1.00  0.00           O  
ATOM    849  N   LEU    61       6.968   9.702  23.517  1.00  0.00           N  
ATOM    850  H   LEU    61       6.674   9.686  24.483  1.00  0.00           H  
ATOM    851  CA  LEU    61       8.373   9.462  23.324  1.00  0.00           C  
ATOM    852  HA  LEU    61       8.831  10.432  23.132  1.00  0.00           H  
ATOM    853  CB  LEU    61       8.970   8.970  24.643  1.00  0.00           C  
ATOM    854  HB2 LEU    61       8.409   8.097  24.975  1.00  0.00           H  
ATOM    855  HB3 LEU    61       9.973   8.577  24.472  1.00  0.00           H  
ATOM    856  CG  LEU    61       9.073  10.064  25.716  1.00  0.00           C  
ATOM    857  HG  LEU    61       8.112  10.578  25.727  1.00  0.00           H  
ATOM    858  CD1 LEU    61       9.293   9.495  27.094  1.00  0.00           C  
ATOM    859 HD11 LEU    61       9.201  10.303  27.820  1.00  0.00           H  
ATOM    860 HD12 LEU    61      10.313   9.115  27.145  1.00  0.00           H  
ATOM    861 HD13 LEU    61       8.623   8.718  27.462  1.00  0.00           H  
ATOM    862  CD2 LEU    61      10.224  11.065  25.610  1.00  0.00           C  
ATOM    863 HD21 LEU    61      10.133  11.655  24.698  1.00  0.00           H  
ATOM    864 HD22 LEU    61      11.170  10.534  25.709  1.00  0.00           H  
ATOM    865 HD23 LEU    61      10.183  11.745  26.461  1.00  0.00           H  
ATOM    866  C   LEU    61       8.673   8.602  22.143  1.00  0.00           C  
ATOM    867  O   LEU    61       9.581   8.933  21.334  1.00  0.00           O  
ATOM    868  N   ALA    62       7.935   7.517  21.973  1.00  0.00           N  
ATOM    869  H   ALA    62       7.285   7.141  22.648  1.00  0.00           H  
ATOM    870  CA  ALA    62       8.146   6.589  20.871  1.00  0.00           C  
ATOM    871  HA  ALA    62       9.134   6.161  21.040  1.00  0.00           H  
ATOM    872  CB  ALA    62       7.022   5.570  21.081  1.00  0.00           C  
ATOM    873  HB1 ALA    62       7.327   5.001  21.959  1.00  0.00           H  
ATOM    874  HB2 ALA    62       6.081   5.976  21.450  1.00  0.00           H  
ATOM    875  HB3 ALA    62       6.996   4.857  20.257  1.00  0.00           H  
ATOM    876  C   ALA    62       7.896   7.098  19.446  1.00  0.00           C  
ATOM    877  O   ALA    62       8.583   6.657  18.504  1.00  0.00           O  
ATOM    878  N   GLN    63       7.021   8.092  19.295  1.00  0.00           N  
ATOM    879  H   GLN    63       6.659   8.430  20.175  1.00  0.00           H  
ATOM    880  CA  GLN    63       6.691   8.760  18.007  1.00  0.00           C  
ATOM    881  HA  GLN    63       6.736   8.058  17.174  1.00  0.00           H  
ATOM    882  CB  GLN    63       5.233   9.430  18.130  1.00  0.00           C  
ATOM    883  HB2 GLN    63       5.219  10.309  17.485  1.00  0.00           H  
ATOM    884  HB3 GLN    63       5.078   9.770  19.154  1.00  0.00           H  
ATOM    885  CG  GLN    63       4.131   8.497  17.659  1.00  0.00           C  
ATOM    886  HG2 GLN    63       4.170   8.434  16.571  1.00  0.00           H  
ATOM    887  HG3 GLN    63       4.407   7.517  18.048  1.00  0.00           H  
ATOM    888  CD  GLN    63       2.716   8.848  18.178  1.00  0.00           C  
ATOM    889  OE1 GLN    63       1.827   9.350  17.452  1.00  0.00           O  
ATOM    890  NE2 GLN    63       2.425   8.742  19.441  1.00  0.00           N  
ATOM    891 HE21 GLN    63       3.056   8.338  20.118  1.00  0.00           H  
ATOM    892 HE22 GLN    63       1.561   9.215  19.666  1.00  0.00           H  
ATOM    893  C   GLN    63       7.615   9.931  17.778  1.00  0.00           C  
ATOM    894  O   GLN    63       8.185   9.853  16.704  1.00  0.00           O  
ATOM    895  N   ARG    64       7.798  10.844  18.713  1.00  0.00           N  
ATOM    896  H   ARG    64       7.245  10.769  19.554  1.00  0.00           H  
ATOM    897  CA  ARG    64       8.883  11.862  18.600  1.00  0.00           C  
ATOM    898  HA  ARG    64       8.562  12.601  17.866  1.00  0.00           H  
ATOM    899  CB  ARG    64       8.959  12.467  20.015  1.00  0.00           C  
ATOM    900  HB2 ARG    64       9.828  13.125  20.036  1.00  0.00           H  
ATOM    901  HB3 ARG    64       9.151  11.694  20.760  1.00  0.00           H  
ATOM    902  CG  ARG    64       7.628  13.256  20.262  1.00  0.00           C  
ATOM    903  HG2 ARG    64       7.515  14.027  19.500  1.00  0.00           H  
ATOM    904  HG3 ARG    64       6.728  12.642  20.247  1.00  0.00           H  
ATOM    905  CD  ARG    64       7.544  13.946  21.638  1.00  0.00           C  
ATOM    906  HD2 ARG    64       7.643  13.132  22.357  1.00  0.00           H  
ATOM    907  HD3 ARG    64       8.308  14.721  21.692  1.00  0.00           H  
ATOM    908  NE  ARG    64       6.206  14.534  21.755  1.00  0.00           N  
ATOM    909  HE  ARG    64       5.647  14.558  20.914  1.00  0.00           H  
ATOM    910  CZ  ARG    64       5.795  15.318  22.700  1.00  0.00           C  
ATOM    911  NH1 ARG    64       4.735  15.963  22.449  1.00  0.00           N  
ATOM    912 HH11 ARG    64       4.340  15.826  21.529  1.00  0.00           H  
ATOM    913 HH12 ARG    64       4.216  16.488  23.138  1.00  0.00           H  
ATOM    914  NH2 ARG    64       6.420  15.394  23.835  1.00  0.00           N  
ATOM    915 HH21 ARG    64       7.311  14.940  23.977  1.00  0.00           H  
ATOM    916 HH22 ARG    64       5.896  15.833  24.579  1.00  0.00           H  
ATOM    917  C   ARG    64      10.277  11.259  18.236  1.00  0.00           C  
ATOM    918  O   ARG    64      11.082  11.978  17.555  1.00  0.00           O  
ATOM    919  N   ALA    65      10.659  10.109  18.757  1.00  0.00           N  
ATOM    920  H   ALA    65      10.083   9.627  19.433  1.00  0.00           H  
ATOM    921  CA  ALA    65      11.963   9.449  18.521  1.00  0.00           C  
ATOM    922  HA  ALA    65      12.686  10.260  18.602  1.00  0.00           H  
ATOM    923  CB  ALA    65      12.289   8.405  19.555  1.00  0.00           C  
ATOM    924  HB1 ALA    65      12.355   8.872  20.538  1.00  0.00           H  
ATOM    925  HB2 ALA    65      11.497   7.660  19.483  1.00  0.00           H  
ATOM    926  HB3 ALA    65      13.303   8.034  19.408  1.00  0.00           H  
ATOM    927  C   ALA    65      11.980   8.934  17.031  1.00  0.00           C  
ATOM    928  O   ALA    65      12.930   9.204  16.295  1.00  0.00           O  
ATOM    929  N   SER    66      10.931   8.209  16.567  1.00  0.00           N  
ATOM    930  H   SER    66      10.142   8.032  17.173  1.00  0.00           H  
ATOM    931  CA  SER    66      10.881   7.827  15.089  1.00  0.00           C  
ATOM    932  HA  SER    66      11.805   7.352  14.760  1.00  0.00           H  
ATOM    933  CB  SER    66       9.729   6.898  14.850  1.00  0.00           C  
ATOM    934  HB2 SER    66       8.812   7.473  14.980  1.00  0.00           H  
ATOM    935  HB3 SER    66       9.854   6.008  15.468  1.00  0.00           H  
ATOM    936  OG  SER    66       9.713   6.432  13.521  1.00  0.00           O  
ATOM    937  HG  SER    66      10.420   5.805  13.353  1.00  0.00           H  
ATOM    938  C   SER    66      10.768   9.098  14.207  1.00  0.00           C  
ATOM    939  O   SER    66      11.153   8.983  13.087  1.00  0.00           O  
ATOM    940  N   GLU    67      10.242  10.240  14.572  1.00  0.00           N  
ATOM    941  H   GLU    67       9.743  10.352  15.443  1.00  0.00           H  
ATOM    942  CA  GLU    67      10.293  11.477  13.689  1.00  0.00           C  
ATOM    943  HA  GLU    67       9.979  11.089  12.719  1.00  0.00           H  
ATOM    944  CB  GLU    67       9.136  12.430  14.043  1.00  0.00           C  
ATOM    945  HB2 GLU    67       9.213  12.666  15.104  1.00  0.00           H  
ATOM    946  HB3 GLU    67       8.172  11.978  13.808  1.00  0.00           H  
ATOM    947  CG  GLU    67       8.950  13.750  13.337  1.00  0.00           C  
ATOM    948  HG2 GLU    67       8.813  13.520  12.281  1.00  0.00           H  
ATOM    949  HG3 GLU    67       9.859  14.335  13.480  1.00  0.00           H  
ATOM    950  CD  GLU    67       7.761  14.509  13.973  1.00  0.00           C  
ATOM    951  OE1 GLU    67       6.665  14.676  13.368  1.00  0.00           O  
ATOM    952  OE2 GLU    67       7.942  14.980  15.127  1.00  0.00           O  
ATOM    953  C   GLU    67      11.689  12.160  13.592  1.00  0.00           C  
ATOM    954  O   GLU    67      11.975  12.586  12.461  1.00  0.00           O  
ATOM    955  N   GLY    68      12.548  12.087  14.619  1.00  0.00           N  
ATOM    956  H   GLY    68      12.134  11.784  15.489  1.00  0.00           H  
ATOM    957  CA  GLY    68      14.044  12.261  14.552  1.00  0.00           C  
ATOM    958  HA2 GLY    68      14.448  12.109  15.552  1.00  0.00           H  
ATOM    959  HA3 GLY    68      14.478  11.593  13.808  1.00  0.00           H  
ATOM    960  C   GLY    68      14.457  13.679  14.092  1.00  0.00           C  
ATOM    961  O   GLY    68      13.731  14.503  13.527  1.00  0.00           O  
ATOM    962  N   PRO    69      15.821  13.924  14.228  1.00  0.00           N  
ATOM    963  CD  PRO    69      16.843  12.889  14.439  1.00  0.00           C  
ATOM    964  HD2 PRO    69      16.424  12.033  14.968  1.00  0.00           H  
ATOM    965  HD3 PRO    69      17.206  12.677  13.433  1.00  0.00           H  
ATOM    966  CG  PRO    69      17.928  13.540  15.301  1.00  0.00           C  
ATOM    967  HG2 PRO    69      18.962  13.197  15.268  1.00  0.00           H  
ATOM    968  HG3 PRO    69      17.486  13.596  16.297  1.00  0.00           H  
ATOM    969  CB  PRO    69      17.993  14.979  14.708  1.00  0.00           C  
ATOM    970  HB2 PRO    69      18.611  15.054  13.813  1.00  0.00           H  
ATOM    971  HB3 PRO    69      18.460  15.605  15.468  1.00  0.00           H  
ATOM    972  CA  PRO    69      16.463  15.276  14.419  1.00  0.00           C  
ATOM    973  HA  PRO    69      16.019  15.811  15.258  1.00  0.00           H  
ATOM    974  C   PRO    69      16.284  16.249  13.278  1.00  0.00           C  
ATOM    975  O   PRO    69      16.226  15.947  12.092  1.00  0.00           O  
ATOM    976  N   GLY    70      16.541  17.494  13.666  1.00  0.00           N  
ATOM    977  H   GLY    70      16.653  17.812  14.617  1.00  0.00           H  
ATOM    978  CA  GLY    70      16.671  18.528  12.643  1.00  0.00           C  
ATOM    979  HA2 GLY    70      17.341  19.265  13.085  1.00  0.00           H  
ATOM    980  HA3 GLY    70      17.181  18.222  11.730  1.00  0.00           H  
ATOM    981  C   GLY    70      15.365  19.222  12.144  1.00  0.00           C  
ATOM    982  O   GLY    70      15.366  19.877  11.096  1.00  0.00           O  
ATOM    983  N   ALA    71      14.188  19.002  12.802  1.00  0.00           N  
ATOM    984  H   ALA    71      14.187  18.252  13.479  1.00  0.00           H  
ATOM    985  CA  ALA    71      12.822  19.348  12.289  1.00  0.00           C  
ATOM    986  HA  ALA    71      12.681  18.902  11.304  1.00  0.00           H  
ATOM    987  CB  ALA    71      11.817  18.798  13.313  1.00  0.00           C  
ATOM    988  HB1 ALA    71      10.836  18.982  12.876  1.00  0.00           H  
ATOM    989  HB2 ALA    71      11.905  19.337  14.257  1.00  0.00           H  
ATOM    990  HB3 ALA    71      11.967  17.752  13.579  1.00  0.00           H  
ATOM    991  C   ALA    71      12.517  20.871  12.114  1.00  0.00           C  
ATOM    992  O   ALA    71      11.662  21.254  11.279  1.00  0.00           O  
ATOM    993  N   GLY    72      13.173  21.728  13.012  1.00  0.00           N  
ATOM    994  H   GLY    72      13.984  21.280  13.415  1.00  0.00           H  
ATOM    995  CA  GLY    72      13.069  23.172  13.041  1.00  0.00           C  
ATOM    996  HA2 GLY    72      13.535  23.529  13.960  1.00  0.00           H  
ATOM    997  HA3 GLY    72      13.561  23.619  12.177  1.00  0.00           H  
ATOM    998  C   GLY    72      11.670  23.780  13.134  1.00  0.00           C  
ATOM    999  O   GLY    72      10.988  23.728  14.134  1.00  0.00           O  
ATOM   1000  N   ALA    73      11.330  24.450  12.062  1.00  0.00           N  
ATOM   1001  H   ALA    73      12.076  24.505  11.383  1.00  0.00           H  
ATOM   1002  CA  ALA    73      10.036  25.127  11.946  1.00  0.00           C  
ATOM   1003  HA  ALA    73       9.839  25.746  12.822  1.00  0.00           H  
ATOM   1004  CB  ALA    73      10.133  26.078  10.694  1.00  0.00           C  
ATOM   1005  HB1 ALA    73       9.216  26.661  10.611  1.00  0.00           H  
ATOM   1006  HB2 ALA    73      10.165  25.462   9.795  1.00  0.00           H  
ATOM   1007  HB3 ALA    73      11.065  26.623  10.846  1.00  0.00           H  
ATOM   1008  C   ALA    73       8.896  24.132  11.665  1.00  0.00           C  
ATOM   1009  O   ALA    73       8.974  23.353  10.689  1.00  0.00           O  
ATOM   1010  N   ALA    74       7.874  24.126  12.491  1.00  0.00           N  
ATOM   1011  H   ALA    74       7.883  24.468  13.442  1.00  0.00           H  
ATOM   1012  CA  ALA    74       6.647  23.300  12.071  1.00  0.00           C  
ATOM   1013  HA  ALA    74       6.880  22.236  12.121  1.00  0.00           H  
ATOM   1014  CB  ALA    74       5.509  23.457  13.048  1.00  0.00           C  
ATOM   1015  HB1 ALA    74       5.081  24.457  12.978  1.00  0.00           H  
ATOM   1016  HB2 ALA    74       5.756  23.124  14.056  1.00  0.00           H  
ATOM   1017  HB3 ALA    74       4.709  22.757  12.808  1.00  0.00           H  
ATOM   1018  C   ALA    74       6.108  23.641  10.687  1.00  0.00           C  
ATOM   1019  O   ALA    74       6.176  24.812  10.233  1.00  0.00           O  
ATOM   1020  N   THR    75       5.494  22.663  10.020  1.00  0.00           N  
ATOM   1021  H   THR    75       5.528  21.746  10.441  1.00  0.00           H  
ATOM   1022  CA  THR    75       4.709  22.758   8.808  1.00  0.00           C  
ATOM   1023  HA  THR    75       5.337  23.305   8.105  1.00  0.00           H  
ATOM   1024  CB  THR    75       4.282  21.464   8.250  1.00  0.00           C  
ATOM   1025  HB  THR    75       5.139  20.802   8.374  1.00  0.00           H  
ATOM   1026  CG2 THR    75       3.167  20.656   8.902  1.00  0.00           C  
ATOM   1027 HG21 THR    75       2.191  21.136   8.973  1.00  0.00           H  
ATOM   1028 HG22 THR    75       3.446  20.418   9.929  1.00  0.00           H  
ATOM   1029 HG23 THR    75       3.075  19.696   8.395  1.00  0.00           H  
ATOM   1030  OG1 THR    75       4.058  21.533   6.845  1.00  0.00           O  
ATOM   1031  HG1 THR    75       4.905  21.684   6.419  1.00  0.00           H  
ATOM   1032  C   THR    75       3.497  23.779   8.987  1.00  0.00           C  
ATOM   1033  O   THR    75       2.749  23.718   9.934  1.00  0.00           O  
ATOM   1034  N   VAL    76       3.203  24.495   7.867  1.00  0.00           N  
ATOM   1035  H   VAL    76       3.907  24.539   7.144  1.00  0.00           H  
ATOM   1036  CA  VAL    76       1.895  25.131   7.648  1.00  0.00           C  
ATOM   1037  HA  VAL    76       1.343  25.328   8.567  1.00  0.00           H  
ATOM   1038  CB  VAL    76       1.915  26.535   6.929  1.00  0.00           C  
ATOM   1039  HB  VAL    76       2.392  26.281   5.982  1.00  0.00           H  
ATOM   1040  CG1 VAL    76       0.451  27.032   6.697  1.00  0.00           C  
ATOM   1041 HG11 VAL    76       0.473  27.813   5.937  1.00  0.00           H  
ATOM   1042 HG12 VAL    76      -0.176  26.264   6.242  1.00  0.00           H  
ATOM   1043 HG13 VAL    76       0.018  27.486   7.588  1.00  0.00           H  
ATOM   1044  CG2 VAL    76       2.652  27.575   7.742  1.00  0.00           C  
ATOM   1045 HG21 VAL    76       2.128  27.905   8.639  1.00  0.00           H  
ATOM   1046 HG22 VAL    76       2.831  28.360   7.007  1.00  0.00           H  
ATOM   1047 HG23 VAL    76       3.651  27.191   7.948  1.00  0.00           H  
ATOM   1048  C   VAL    76       1.020  24.075   6.854  1.00  0.00           C  
ATOM   1049  O   VAL    76       1.296  23.793   5.741  1.00  0.00           O  
ATOM   1050  N   ASN    77      -0.045  23.530   7.457  1.00  0.00           N  
ATOM   1051  H   ASN    77      -0.188  23.868   8.398  1.00  0.00           H  
ATOM   1052  CA  ASN    77      -0.946  22.647   6.811  1.00  0.00           C  
ATOM   1053  HA  ASN    77      -0.338  21.996   6.184  1.00  0.00           H  
ATOM   1054  CB  ASN    77      -1.884  21.993   7.741  1.00  0.00           C  
ATOM   1055  HB2 ASN    77      -2.793  21.658   7.242  1.00  0.00           H  
ATOM   1056  HB3 ASN    77      -2.286  22.713   8.453  1.00  0.00           H  
ATOM   1057  CG  ASN    77      -1.154  20.887   8.465  1.00  0.00           C  
ATOM   1058  OD1 ASN    77      -0.830  19.872   7.927  1.00  0.00           O  
ATOM   1059  ND2 ASN    77      -0.640  21.073   9.687  1.00  0.00           N  
ATOM   1060 HD21 ASN    77      -0.817  21.905  10.232  1.00  0.00           H  
ATOM   1061 HD22 ASN    77      -0.159  20.296  10.117  1.00  0.00           H  
ATOM   1062  C   ASN    77      -1.846  23.381   5.769  1.00  0.00           C  
ATOM   1063  O   ASN    77      -1.928  24.611   5.750  1.00  0.00           O  
ATOM   1064  N   SER    78      -2.406  22.624   4.829  1.00  0.00           N  
ATOM   1065  H   SER    78      -2.359  21.625   4.975  1.00  0.00           H  
ATOM   1066  CA  SER    78      -3.283  23.202   3.747  1.00  0.00           C  
ATOM   1067  HA  SER    78      -2.675  23.986   3.294  1.00  0.00           H  
ATOM   1068  CB  SER    78      -3.463  22.216   2.578  1.00  0.00           C  
ATOM   1069  HB2 SER    78      -2.512  21.769   2.287  1.00  0.00           H  
ATOM   1070  HB3 SER    78      -4.133  21.427   2.919  1.00  0.00           H  
ATOM   1071  OG  SER    78      -4.011  22.972   1.494  1.00  0.00           O  
ATOM   1072  HG  SER    78      -4.894  23.297   1.687  1.00  0.00           H  
ATOM   1073  C   SER    78      -4.603  23.688   4.238  1.00  0.00           C  
ATOM   1074  O   SER    78      -5.407  22.860   4.651  1.00  0.00           O  
ATOM   1075  N   PRO    79      -4.921  24.986   4.178  1.00  0.00           N  
ATOM   1076  CD  PRO    79      -4.144  26.043   3.580  1.00  0.00           C  
ATOM   1077  HD2 PRO    79      -3.322  26.239   4.268  1.00  0.00           H  
ATOM   1078  HD3 PRO    79      -3.685  25.769   2.630  1.00  0.00           H  
ATOM   1079  CG  PRO    79      -5.049  27.262   3.460  1.00  0.00           C  
ATOM   1080  HG2 PRO    79      -5.590  27.365   2.519  1.00  0.00           H  
ATOM   1081  HG3 PRO    79      -4.296  28.029   3.644  1.00  0.00           H  
ATOM   1082  CB  PRO    79      -5.968  27.037   4.612  1.00  0.00           C  
ATOM   1083  HB2 PRO    79      -6.914  27.564   4.485  1.00  0.00           H  
ATOM   1084  HB3 PRO    79      -5.483  27.293   5.555  1.00  0.00           H  
ATOM   1085  CA  PRO    79      -6.146  25.538   4.782  1.00  0.00           C  
ATOM   1086  HA  PRO    79      -6.300  25.262   5.825  1.00  0.00           H  
ATOM   1087  C   PRO    79      -7.404  25.084   3.900  1.00  0.00           C  
ATOM   1088  O   PRO    79      -7.375  25.122   2.703  1.00  0.00           O  
ATOM   1089  N   GLY    80      -8.399  24.619   4.614  1.00  0.00           N  
ATOM   1090  H   GLY    80      -8.260  24.762   5.604  1.00  0.00           H  
ATOM   1091  CA  GLY    80      -9.577  23.861   4.176  1.00  0.00           C  
ATOM   1092  HA2 GLY    80     -10.412  23.961   4.870  1.00  0.00           H  
ATOM   1093  HA3 GLY    80      -9.827  24.154   3.156  1.00  0.00           H  
ATOM   1094  C   GLY    80      -9.387  22.320   4.169  1.00  0.00           C  
ATOM   1095  O   GLY    80     -10.287  21.638   3.782  1.00  0.00           O  
ATOM   1096  N   ALA    81      -8.204  21.898   4.537  1.00  0.00           N  
ATOM   1097  H   ALA    81      -7.551  22.488   5.032  1.00  0.00           H  
ATOM   1098  CA  ALA    81      -7.717  20.513   4.232  1.00  0.00           C  
ATOM   1099  HA  ALA    81      -8.561  19.845   4.063  1.00  0.00           H  
ATOM   1100  CB  ALA    81      -7.086  20.577   2.854  1.00  0.00           C  
ATOM   1101  HB1 ALA    81      -6.537  19.637   2.801  1.00  0.00           H  
ATOM   1102  HB2 ALA    81      -6.429  21.391   2.548  1.00  0.00           H  
ATOM   1103  HB3 ALA    81      -7.915  20.655   2.152  1.00  0.00           H  
ATOM   1104  C   ALA    81      -6.896  19.750   5.360  1.00  0.00           C  
ATOM   1105  O   ALA    81      -6.772  18.478   5.339  1.00  0.00           O  
ATOM   1106  N   VAL    82      -6.475  20.321   6.464  1.00  0.00           N  
ATOM   1107  H   VAL    82      -6.766  21.288   6.450  1.00  0.00           H  
ATOM   1108  CA  VAL    82      -5.891  19.739   7.664  1.00  0.00           C  
ATOM   1109  HA  VAL    82      -5.761  20.611   8.305  1.00  0.00           H  
ATOM   1110  CB  VAL    82      -6.886  18.816   8.398  1.00  0.00           C  
ATOM   1111  HB  VAL    82      -7.214  18.060   7.684  1.00  0.00           H  
ATOM   1112  CG1 VAL    82      -6.334  18.104   9.621  1.00  0.00           C  
ATOM   1113 HG11 VAL    82      -5.488  17.493   9.307  1.00  0.00           H  
ATOM   1114 HG12 VAL    82      -7.075  17.362   9.920  1.00  0.00           H  
ATOM   1115 HG13 VAL    82      -6.034  18.788  10.414  1.00  0.00           H  
ATOM   1116  CG2 VAL    82      -8.131  19.558   8.842  1.00  0.00           C  
ATOM   1117 HG21 VAL    82      -8.689  19.970   8.001  1.00  0.00           H  
ATOM   1118 HG22 VAL    82      -7.815  20.444   9.392  1.00  0.00           H  
ATOM   1119 HG23 VAL    82      -8.847  18.872   9.294  1.00  0.00           H  
ATOM   1120  C   VAL    82      -4.460  19.185   7.595  1.00  0.00           C  
ATOM   1121  O   VAL    82      -3.756  19.506   8.538  1.00  0.00           O  
ATOM   1122  N   LYS    83      -4.022  18.432   6.512  1.00  0.00           N  
ATOM   1123  H   LYS    83      -4.731  18.386   5.795  1.00  0.00           H  
ATOM   1124  CA  LYS    83      -2.682  17.957   6.288  1.00  0.00           C  
ATOM   1125  HA  LYS    83      -2.147  18.051   7.233  1.00  0.00           H  
ATOM   1126  CB  LYS    83      -2.619  16.490   5.856  1.00  0.00           C  
ATOM   1127  HB2 LYS    83      -1.629  16.061   6.017  1.00  0.00           H  
ATOM   1128  HB3 LYS    83      -3.289  15.899   6.480  1.00  0.00           H  
ATOM   1129  CG  LYS    83      -2.964  16.331   4.313  1.00  0.00           C  
ATOM   1130  HG2 LYS    83      -2.560  17.153   3.723  1.00  0.00           H  
ATOM   1131  HG3 LYS    83      -4.052  16.279   4.280  1.00  0.00           H  
ATOM   1132  CD  LYS    83      -2.392  14.910   3.833  1.00  0.00           C  
ATOM   1133  HD2 LYS    83      -2.600  14.134   4.570  1.00  0.00           H  
ATOM   1134  HD3 LYS    83      -2.721  14.791   2.801  1.00  0.00           H  
ATOM   1135  CE  LYS    83      -0.856  14.898   3.677  1.00  0.00           C  
ATOM   1136  HE2 LYS    83      -0.406  15.343   4.564  1.00  0.00           H  
ATOM   1137  HE3 LYS    83      -0.604  15.498   2.802  1.00  0.00           H  
ATOM   1138  NZ  LYS    83      -0.327  13.508   3.497  1.00  0.00           N  
ATOM   1139  HZ1 LYS    83       0.681  13.460   3.485  1.00  0.00           H  
ATOM   1140  HZ2 LYS    83      -0.679  12.950   4.261  1.00  0.00           H  
ATOM   1141  HZ3 LYS    83      -0.654  13.046   2.660  1.00  0.00           H  
ATOM   1142  C   LYS    83      -1.770  18.870   5.307  1.00  0.00           C  
ATOM   1143  O   LYS    83      -2.186  19.913   4.812  1.00  0.00           O  
ATOM   1144  N   SER    84      -0.513  18.350   5.144  1.00  0.00           N  
ATOM   1145  H   SER    84      -0.290  17.527   5.685  1.00  0.00           H  
ATOM   1146  CA  SER    84       0.608  18.970   4.412  1.00  0.00           C  
ATOM   1147  HA  SER    84       0.416  19.982   4.055  1.00  0.00           H  
ATOM   1148  CB  SER    84       1.780  19.181   5.405  1.00  0.00           C  
ATOM   1149  HB2 SER    84       1.340  19.694   6.261  1.00  0.00           H  
ATOM   1150  HB3 SER    84       2.237  18.239   5.705  1.00  0.00           H  
ATOM   1151  OG  SER    84       2.690  20.042   4.830  1.00  0.00           O  
ATOM   1152  HG  SER    84       3.113  20.566   5.514  1.00  0.00           H  
ATOM   1153  C   SER    84       1.109  18.142   3.198  1.00  0.00           C  
ATOM   1154  O   SER    84       1.321  16.904   3.206  1.00  0.00           O  
ATOM   1155  N   GLY    85       1.500  18.850   2.114  1.00  0.00           N  
ATOM   1156  H   GLY    85       1.509  19.857   2.188  1.00  0.00           H  
ATOM   1157  CA  GLY    85       2.307  18.291   1.030  1.00  0.00           C  
ATOM   1158  HA2 GLY    85       2.233  17.205   0.968  1.00  0.00           H  
ATOM   1159  HA3 GLY    85       1.887  18.609   0.076  1.00  0.00           H  
ATOM   1160  C   GLY    85       3.808  18.675   1.047  1.00  0.00           C  
ATOM   1161  O   GLY    85       4.477  18.194   0.117  1.00  0.00           O  
ATOM   1162  N   GLU    86       4.315  19.355   2.129  1.00  0.00           N  
ATOM   1163  H   GLU    86       3.747  19.421   2.962  1.00  0.00           H  
ATOM   1164  CA  GLU    86       5.764  19.663   2.305  1.00  0.00           C  
ATOM   1165  HA  GLU    86       6.125  20.186   1.419  1.00  0.00           H  
ATOM   1166  CB  GLU    86       5.887  20.514   3.634  1.00  0.00           C  
ATOM   1167  HB2 GLU    86       5.380  19.958   4.422  1.00  0.00           H  
ATOM   1168  HB3 GLU    86       5.395  21.470   3.458  1.00  0.00           H  
ATOM   1169  CG  GLU    86       7.354  20.722   4.020  1.00  0.00           C  
ATOM   1170  HG2 GLU    86       7.775  19.762   4.316  1.00  0.00           H  
ATOM   1171  HG3 GLU    86       7.920  21.095   3.166  1.00  0.00           H  
ATOM   1172  CD  GLU    86       7.472  21.767   5.152  1.00  0.00           C  
ATOM   1173  OE1 GLU    86       6.533  21.994   5.974  1.00  0.00           O  
ATOM   1174  OE2 GLU    86       8.416  22.672   5.079  1.00  0.00           O  
ATOM   1175  C   GLU    86       6.540  18.380   2.450  1.00  0.00           C  
ATOM   1176  O   GLU    86       6.107  17.415   3.086  1.00  0.00           O  
ATOM   1177  N   ARG    87       7.653  18.363   1.724  1.00  0.00           N  
ATOM   1178  H   ARG    87       7.841  19.139   1.106  1.00  0.00           H  
ATOM   1179  CA  ARG    87       8.455  17.195   1.569  1.00  0.00           C  
ATOM   1180  HA  ARG    87       7.763  16.353   1.579  1.00  0.00           H  
ATOM   1181  CB  ARG    87       9.282  17.202   0.328  1.00  0.00           C  
ATOM   1182  HB2 ARG    87       9.974  18.044   0.353  1.00  0.00           H  
ATOM   1183  HB3 ARG    87       9.755  16.221   0.371  1.00  0.00           H  
ATOM   1184  CG  ARG    87       8.411  17.279  -0.952  1.00  0.00           C  
ATOM   1185  HG2 ARG    87       8.169  18.340  -1.001  1.00  0.00           H  
ATOM   1186  HG3 ARG    87       7.535  16.630  -0.986  1.00  0.00           H  
ATOM   1187  CD  ARG    87       9.196  16.979  -2.190  1.00  0.00           C  
ATOM   1188  HD2 ARG    87       8.552  17.205  -3.039  1.00  0.00           H  
ATOM   1189  HD3 ARG    87       9.960  17.743  -2.337  1.00  0.00           H  
ATOM   1190  NE  ARG    87       9.665  15.593  -2.307  1.00  0.00           N  
ATOM   1191  HE  ARG    87       8.916  14.955  -2.533  1.00  0.00           H  
ATOM   1192  CZ  ARG    87      10.862  15.107  -2.010  1.00  0.00           C  
ATOM   1193  NH1 ARG    87      11.894  15.847  -1.813  1.00  0.00           N  
ATOM   1194 HH11 ARG    87      11.839  16.854  -1.873  1.00  0.00           H  
ATOM   1195 HH12 ARG    87      12.669  15.439  -1.310  1.00  0.00           H  
ATOM   1196  NH2 ARG    87      10.956  13.822  -2.007  1.00  0.00           N  
ATOM   1197 HH21 ARG    87      10.223  13.185  -2.286  1.00  0.00           H  
ATOM   1198 HH22 ARG    87      11.889  13.448  -1.902  1.00  0.00           H  
ATOM   1199  C   ARG    87       9.281  16.931   2.878  1.00  0.00           C  
ATOM   1200  O   ARG    87      10.515  16.870   2.725  1.00  0.00           O  
ATOM   1201  N   ARG    88       8.685  16.750   4.062  1.00  0.00           N  
ATOM   1202  H   ARG    88       7.676  16.776   4.031  1.00  0.00           H  
ATOM   1203  CA  ARG    88       9.293  16.487   5.417  1.00  0.00           C  
ATOM   1204  HA  ARG    88      10.373  16.356   5.352  1.00  0.00           H  
ATOM   1205  CB  ARG    88       9.013  17.695   6.316  1.00  0.00           C  
ATOM   1206  HB2 ARG    88       9.613  17.624   7.223  1.00  0.00           H  
ATOM   1207  HB3 ARG    88       9.381  18.468   5.641  1.00  0.00           H  
ATOM   1208  CG  ARG    88       7.530  17.820   6.712  1.00  0.00           C  
ATOM   1209  HG2 ARG    88       6.889  17.754   5.832  1.00  0.00           H  
ATOM   1210  HG3 ARG    88       7.238  16.978   7.340  1.00  0.00           H  
ATOM   1211  CD  ARG    88       7.006  19.018   7.493  1.00  0.00           C  
ATOM   1212  HD2 ARG    88       7.005  19.881   6.827  1.00  0.00           H  
ATOM   1213  HD3 ARG    88       5.996  18.742   7.796  1.00  0.00           H  
ATOM   1214  NE  ARG    88       7.791  19.323   8.743  1.00  0.00           N  
ATOM   1215  HE  ARG    88       8.147  18.616   9.370  1.00  0.00           H  
ATOM   1216  CZ  ARG    88       8.197  20.561   9.081  1.00  0.00           C  
ATOM   1217  NH1 ARG    88       8.964  20.658  10.107  1.00  0.00           N  
ATOM   1218 HH11 ARG    88       8.958  19.907  10.783  1.00  0.00           H  
ATOM   1219 HH12 ARG    88       9.375  21.576  10.197  1.00  0.00           H  
ATOM   1220  NH2 ARG    88       7.954  21.679   8.448  1.00  0.00           N  
ATOM   1221 HH21 ARG    88       7.460  21.704   7.567  1.00  0.00           H  
ATOM   1222 HH22 ARG    88       8.243  22.507   8.949  1.00  0.00           H  
ATOM   1223  C   ARG    88       8.712  15.199   6.097  1.00  0.00           C  
ATOM   1224  O   ARG    88       7.602  14.819   5.795  1.00  0.00           O  
ATOM   1225  N   ALA    89       9.544  14.507   6.866  1.00  0.00           N  
ATOM   1226  H   ALA    89      10.481  14.878   6.942  1.00  0.00           H  
ATOM   1227  CA  ALA    89       9.255  13.208   7.538  1.00  0.00           C  
ATOM   1228  HA  ALA    89       8.974  12.447   6.810  1.00  0.00           H  
ATOM   1229  CB  ALA    89      10.628  12.888   8.155  1.00  0.00           C  
ATOM   1230  HB1 ALA    89      11.359  13.112   7.378  1.00  0.00           H  
ATOM   1231  HB2 ALA    89      10.713  11.814   8.327  1.00  0.00           H  
ATOM   1232  HB3 ALA    89      10.801  13.511   9.032  1.00  0.00           H  
ATOM   1233  C   ALA    89       8.216  13.274   8.671  1.00  0.00           C  
ATOM   1234  O   ALA    89       7.802  14.370   9.039  1.00  0.00           O  
ATOM   1235  N   ARG    90       7.774  12.130   9.251  1.00  0.00           N  
ATOM   1236  H   ARG    90       8.173  11.276   8.889  1.00  0.00           H  
ATOM   1237  CA  ARG    90       6.778  11.900  10.260  1.00  0.00           C  
ATOM   1238  HA  ARG    90       6.779  12.847  10.799  1.00  0.00           H  
ATOM   1239  CB  ARG    90       5.379  11.638   9.609  1.00  0.00           C  
ATOM   1240  HB2 ARG    90       5.420  10.936   8.776  1.00  0.00           H  
ATOM   1241  HB3 ARG    90       4.688  11.241  10.354  1.00  0.00           H  
ATOM   1242  CG  ARG    90       4.696  12.935   9.111  1.00  0.00           C  
ATOM   1243  HG2 ARG    90       5.256  13.444   8.326  1.00  0.00           H  
ATOM   1244  HG3 ARG    90       4.620  13.718   9.865  1.00  0.00           H  
ATOM   1245  CD  ARG    90       3.322  12.818   8.480  1.00  0.00           C  
ATOM   1246  HD2 ARG    90       2.880  12.110   9.180  1.00  0.00           H  
ATOM   1247  HD3 ARG    90       2.887  13.810   8.603  1.00  0.00           H  
ATOM   1248  NE  ARG    90       3.384  12.334   7.141  1.00  0.00           N  
ATOM   1249  HE  ARG    90       4.073  12.712   6.507  1.00  0.00           H  
ATOM   1250  CZ  ARG    90       2.670  11.357   6.573  1.00  0.00           C  
ATOM   1251  NH1 ARG    90       1.763  10.661   7.170  1.00  0.00           N  
ATOM   1252 HH11 ARG    90       1.415  10.952   8.072  1.00  0.00           H  
ATOM   1253 HH12 ARG    90       1.233   9.970   6.659  1.00  0.00           H  
ATOM   1254  NH2 ARG    90       2.741  11.029   5.332  1.00  0.00           N  
ATOM   1255 HH21 ARG    90       3.284  11.638   4.738  1.00  0.00           H  
ATOM   1256 HH22 ARG    90       1.997  10.480   4.926  1.00  0.00           H  
ATOM   1257  C   ARG    90       7.161  10.774  11.249  1.00  0.00           C  
ATOM   1258  O   ARG    90       8.007  10.015  10.832  1.00  0.00           O  
ATOM   1259  N   PRO    91       6.463  10.471  12.391  1.00  0.00           N  
ATOM   1260  CD  PRO    91       5.312  11.154  12.981  1.00  0.00           C  
ATOM   1261  HD2 PRO    91       4.348  11.015  12.492  1.00  0.00           H  
ATOM   1262  HD3 PRO    91       5.535  12.221  13.013  1.00  0.00           H  
ATOM   1263  CG  PRO    91       5.191  10.534  14.352  1.00  0.00           C  
ATOM   1264  HG2 PRO    91       5.994  10.974  14.942  1.00  0.00           H  
ATOM   1265  HG3 PRO    91       4.193  10.660  14.773  1.00  0.00           H  
ATOM   1266  CB  PRO    91       5.498   9.067  14.047  1.00  0.00           C  
ATOM   1267  HB2 PRO    91       5.772   8.514  14.946  1.00  0.00           H  
ATOM   1268  HB3 PRO    91       4.590   8.618  13.644  1.00  0.00           H  
ATOM   1269  CA  PRO    91       6.533   9.108  12.906  1.00  0.00           C  
ATOM   1270  HA  PRO    91       7.493   8.897  13.377  1.00  0.00           H  
ATOM   1271  C   PRO    91       6.295   7.968  11.885  1.00  0.00           C  
ATOM   1272  O   PRO    91       5.243   7.817  11.266  1.00  0.00           O  
ATOM   1273  N   GLY    92       7.291   7.095  11.640  1.00  0.00           N  
ATOM   1274  H   GLY    92       8.227   7.366  11.902  1.00  0.00           H  
ATOM   1275  CA  GLY    92       7.080   5.861  10.916  1.00  0.00           C  
ATOM   1276  HA2 GLY    92       6.067   5.501  11.097  1.00  0.00           H  
ATOM   1277  HA3 GLY    92       7.767   5.073  11.225  1.00  0.00           H  
ATOM   1278  C   GLY    92       7.183   5.983   9.331  1.00  0.00           C  
ATOM   1279  O   GLY    92       7.274   4.927   8.658  1.00  0.00           O  
ATOM   1280  N   THR    93       7.087   7.143   8.737  1.00  0.00           N  
ATOM   1281  H   THR    93       7.018   8.025   9.223  1.00  0.00           H  
ATOM   1282  CA  THR    93       7.258   7.337   7.254  1.00  0.00           C  
ATOM   1283  HA  THR    93       7.832   6.486   6.885  1.00  0.00           H  
ATOM   1284  CB  THR    93       5.850   7.492   6.598  1.00  0.00           C  
ATOM   1285  HB  THR    93       5.304   6.568   6.784  1.00  0.00           H  
ATOM   1286  CG2 THR    93       5.061   8.662   7.032  1.00  0.00           C  
ATOM   1287 HG21 THR    93       5.351   9.634   6.632  1.00  0.00           H  
ATOM   1288 HG22 THR    93       4.038   8.445   6.726  1.00  0.00           H  
ATOM   1289 HG23 THR    93       4.972   8.619   8.118  1.00  0.00           H  
ATOM   1290  OG1 THR    93       6.032   7.544   5.139  1.00  0.00           O  
ATOM   1291  HG1 THR    93       6.362   6.672   4.910  1.00  0.00           H  
ATOM   1292  C   THR    93       8.085   8.585   6.907  1.00  0.00           C  
ATOM   1293  O   THR    93       7.962   9.661   7.545  1.00  0.00           O  
ATOM   1294  N   TYR    94       8.863   8.540   5.804  1.00  0.00           N  
ATOM   1295  H   TYR    94       8.940   7.623   5.387  1.00  0.00           H  
ATOM   1296  CA  TYR    94       9.651   9.694   5.278  1.00  0.00           C  
ATOM   1297  HA  TYR    94       9.165  10.631   5.551  1.00  0.00           H  
ATOM   1298  CB  TYR    94      11.073   9.794   5.908  1.00  0.00           C  
ATOM   1299  HB2 TYR    94      11.525  10.758   5.675  1.00  0.00           H  
ATOM   1300  HB3 TYR    94      10.996   9.532   6.963  1.00  0.00           H  
ATOM   1301  CG  TYR    94      12.056   8.800   5.290  1.00  0.00           C  
ATOM   1302  CD1 TYR    94      13.183   9.184   4.529  1.00  0.00           C  
ATOM   1303  HD1 TYR    94      13.318  10.215   4.239  1.00  0.00           H  
ATOM   1304  CE1 TYR    94      14.248   8.341   4.279  1.00  0.00           C  
ATOM   1305  HE1 TYR    94      15.078   8.626   3.649  1.00  0.00           H  
ATOM   1306  CZ  TYR    94      14.104   7.001   4.632  1.00  0.00           C  
ATOM   1307  OH  TYR    94      15.181   6.244   4.297  1.00  0.00           O  
ATOM   1308  HH  TYR    94      15.961   6.793   4.187  1.00  0.00           H  
ATOM   1309  CE2 TYR    94      12.985   6.527   5.242  1.00  0.00           C  
ATOM   1310  HE2 TYR    94      12.836   5.462   5.344  1.00  0.00           H  
ATOM   1311  CD2 TYR    94      12.014   7.481   5.683  1.00  0.00           C  
ATOM   1312  HD2 TYR    94      11.166   7.132   6.254  1.00  0.00           H  
ATOM   1313  C   TYR    94       9.663   9.673   3.766  1.00  0.00           C  
ATOM   1314  O   TYR    94       9.275   8.704   3.081  1.00  0.00           O  
ATOM   1315  N   LEU    95      10.169  10.812   3.202  1.00  0.00           N  
ATOM   1316  H   LEU    95      10.511  11.584   3.756  1.00  0.00           H  
ATOM   1317  CA  LEU    95      10.175  11.086   1.771  1.00  0.00           C  
ATOM   1318  HA  LEU    95       9.605  10.411   1.132  1.00  0.00           H  
ATOM   1319  CB  LEU    95       9.492  12.454   1.508  1.00  0.00           C  
ATOM   1320  HB2 LEU    95      10.060  13.201   2.062  1.00  0.00           H  
ATOM   1321  HB3 LEU    95       9.569  12.631   0.435  1.00  0.00           H  
ATOM   1322  CG  LEU    95       7.968  12.473   1.837  1.00  0.00           C  
ATOM   1323  HG  LEU    95       7.717  11.454   2.131  1.00  0.00           H  
ATOM   1324  CD1 LEU    95       7.700  13.282   3.093  1.00  0.00           C  
ATOM   1325 HD11 LEU    95       8.360  12.898   3.870  1.00  0.00           H  
ATOM   1326 HD12 LEU    95       6.666  13.122   3.398  1.00  0.00           H  
ATOM   1327 HD13 LEU    95       7.999  14.327   3.021  1.00  0.00           H  
ATOM   1328  CD2 LEU    95       7.119  12.996   0.733  1.00  0.00           C  
ATOM   1329 HD21 LEU    95       6.065  12.830   0.952  1.00  0.00           H  
ATOM   1330 HD22 LEU    95       7.332  12.551  -0.239  1.00  0.00           H  
ATOM   1331 HD23 LEU    95       7.361  14.059   0.717  1.00  0.00           H  
ATOM   1332  C   LEU    95      11.602  10.938   1.110  1.00  0.00           C  
ATOM   1333  O   LEU    95      12.645  11.056   1.770  1.00  0.00           O  
ATOM   1334  N   LEU    96      11.649  10.598  -0.221  1.00  0.00           N  
ATOM   1335  H   LEU    96      10.756  10.433  -0.662  1.00  0.00           H  
ATOM   1336  CA  LEU    96      12.908  10.339  -0.912  1.00  0.00           C  
ATOM   1337  HA  LEU    96      13.460   9.609  -0.320  1.00  0.00           H  
ATOM   1338  CB  LEU    96      12.694   9.657  -2.302  1.00  0.00           C  
ATOM   1339  HB2 LEU    96      11.798  10.153  -2.674  1.00  0.00           H  
ATOM   1340  HB3 LEU    96      13.518   9.858  -2.987  1.00  0.00           H  
ATOM   1341  CG  LEU    96      12.489   8.112  -2.490  1.00  0.00           C  
ATOM   1342  HG  LEU    96      13.341   7.575  -2.072  1.00  0.00           H  
ATOM   1343  CD1 LEU    96      11.227   7.633  -1.763  1.00  0.00           C  
ATOM   1344 HD11 LEU    96      11.314   6.569  -1.542  1.00  0.00           H  
ATOM   1345 HD12 LEU    96      10.292   7.881  -2.266  1.00  0.00           H  
ATOM   1346 HD13 LEU    96      11.131   8.008  -0.744  1.00  0.00           H  
ATOM   1347  CD2 LEU    96      12.089   7.766  -3.973  1.00  0.00           C  
ATOM   1348 HD21 LEU    96      11.573   6.813  -4.088  1.00  0.00           H  
ATOM   1349 HD22 LEU    96      11.477   8.604  -4.307  1.00  0.00           H  
ATOM   1350 HD23 LEU    96      12.930   7.798  -4.666  1.00  0.00           H  
ATOM   1351  C   LEU    96      13.764  11.562  -1.121  1.00  0.00           C  
ATOM   1352  O   LEU    96      13.300  12.539  -1.698  1.00  0.00           O  
ATOM   1353  N   GLN    97      15.070  11.543  -0.758  1.00  0.00           N  
ATOM   1354  H   GLN    97      15.402  10.846  -0.106  1.00  0.00           H  
ATOM   1355  CA  GLN    97      16.000  12.543  -1.206  1.00  0.00           C  
ATOM   1356  HA  GLN    97      15.594  13.531  -0.989  1.00  0.00           H  
ATOM   1357  CB  GLN    97      17.179  12.403  -0.215  1.00  0.00           C  
ATOM   1358  HB2 GLN    97      17.732  13.335  -0.321  1.00  0.00           H  
ATOM   1359  HB3 GLN    97      16.831  12.448   0.818  1.00  0.00           H  
ATOM   1360  CG  GLN    97      18.197  11.194  -0.501  1.00  0.00           C  
ATOM   1361  HG2 GLN    97      17.715  10.218  -0.467  1.00  0.00           H  
ATOM   1362  HG3 GLN    97      18.511  11.311  -1.538  1.00  0.00           H  
ATOM   1363  CD  GLN    97      19.359  11.209   0.562  1.00  0.00           C  
ATOM   1364  OE1 GLN    97      19.590  12.235   1.217  1.00  0.00           O  
ATOM   1365  NE2 GLN    97      20.007  10.132   0.688  1.00  0.00           N  
ATOM   1366 HE21 GLN    97      19.680   9.353   0.134  1.00  0.00           H  
ATOM   1367 HE22 GLN    97      20.839  10.105   1.260  1.00  0.00           H  
ATOM   1368  C   GLN    97      16.413  12.490  -2.668  1.00  0.00           C  
ATOM   1369  O   GLN    97      17.194  13.375  -3.135  1.00  0.00           O  
ATOM   1370  N   ASP    98      15.977  11.478  -3.461  1.00  0.00           N  
ATOM   1371  H   ASP    98      15.420  10.721  -3.089  1.00  0.00           H  
ATOM   1372  CA  ASP    98      16.528  11.479  -4.887  1.00  0.00           C  
ATOM   1373  HA  ASP    98      16.517  12.431  -5.417  1.00  0.00           H  
ATOM   1374  CB  ASP    98      17.974  10.940  -4.861  1.00  0.00           C  
ATOM   1375  HB2 ASP    98      18.630  11.644  -4.351  1.00  0.00           H  
ATOM   1376  HB3 ASP    98      17.960   9.973  -4.359  1.00  0.00           H  
ATOM   1377  CG  ASP    98      18.523  10.714  -6.311  1.00  0.00           C  
ATOM   1378  OD1 ASP    98      19.144  11.703  -6.798  1.00  0.00           O  
ATOM   1379  OD2 ASP    98      18.263   9.634  -6.968  1.00  0.00           O  
ATOM   1380  C   ASP    98      15.549  10.578  -5.715  1.00  0.00           C  
ATOM   1381  O   ASP    98      14.905   9.668  -5.185  1.00  0.00           O  
ATOM   1382  N   GLY    99      15.437  10.790  -7.010  1.00  0.00           N  
ATOM   1383  H   GLY    99      15.847  11.664  -7.308  1.00  0.00           H  
ATOM   1384  CA  GLY    99      14.915   9.816  -7.984  1.00  0.00           C  
ATOM   1385  HA2 GLY    99      15.379  10.130  -8.918  1.00  0.00           H  
ATOM   1386  HA3 GLY    99      15.153   8.782  -7.732  1.00  0.00           H  
ATOM   1387  C   GLY    99      13.434   9.812  -8.141  1.00  0.00           C  
ATOM   1388  O   GLY    99      12.946   9.380  -9.185  1.00  0.00           O  
ATOM   1389  N   TYR   100      12.640  10.479  -7.295  1.00  0.00           N  
ATOM   1390  H   TYR   100      13.131  10.867  -6.502  1.00  0.00           H  
ATOM   1391  CA  TYR   100      11.152  10.579  -7.341  1.00  0.00           C  
ATOM   1392  HA  TYR   100      10.753   9.581  -7.162  1.00  0.00           H  
ATOM   1393  CB  TYR   100      10.726  11.525  -6.167  1.00  0.00           C  
ATOM   1394  HB2 TYR   100       9.641  11.628  -6.179  1.00  0.00           H  
ATOM   1395  HB3 TYR   100      10.968  10.990  -5.248  1.00  0.00           H  
ATOM   1396  CG  TYR   100      11.433  12.838  -6.141  1.00  0.00           C  
ATOM   1397  CD1 TYR   100      10.854  13.892  -6.837  1.00  0.00           C  
ATOM   1398  HD1 TYR   100       9.989  13.829  -7.480  1.00  0.00           H  
ATOM   1399  CE1 TYR   100      11.451  15.173  -6.740  1.00  0.00           C  
ATOM   1400  HE1 TYR   100      11.108  16.030  -7.301  1.00  0.00           H  
ATOM   1401  CZ  TYR   100      12.530  15.429  -5.888  1.00  0.00           C  
ATOM   1402  OH  TYR   100      12.892  16.741  -5.617  1.00  0.00           O  
ATOM   1403  HH  TYR   100      13.630  16.853  -5.013  1.00  0.00           H  
ATOM   1404  CE2 TYR   100      13.017  14.387  -5.077  1.00  0.00           C  
ATOM   1405  HE2 TYR   100      13.774  14.634  -4.347  1.00  0.00           H  
ATOM   1406  CD2 TYR   100      12.530  13.085  -5.268  1.00  0.00           C  
ATOM   1407  HD2 TYR   100      12.890  12.372  -4.542  1.00  0.00           H  
ATOM   1408  C   TYR   100      10.568  11.110  -8.649  1.00  0.00           C  
ATOM   1409  O   TYR   100       9.362  10.968  -8.771  1.00  0.00           O  
ATOM   1410  N   ALA   101      11.276  11.831  -9.481  1.00  0.00           N  
ATOM   1411  H   ALA   101      12.274  11.933  -9.367  1.00  0.00           H  
ATOM   1412  CA  ALA   101      10.872  12.433 -10.753  1.00  0.00           C  
ATOM   1413  HA  ALA   101      10.138  11.799 -11.250  1.00  0.00           H  
ATOM   1414  CB  ALA   101      10.131  13.802 -10.481  1.00  0.00           C  
ATOM   1415  HB1 ALA   101       9.773  14.111 -11.463  1.00  0.00           H  
ATOM   1416  HB2 ALA   101       9.270  13.655  -9.830  1.00  0.00           H  
ATOM   1417  HB3 ALA   101      10.830  14.581 -10.175  1.00  0.00           H  
ATOM   1418  C   ALA   101      11.982  12.630 -11.830  1.00  0.00           C  
ATOM   1419  O   ALA   101      13.126  12.612 -11.439  1.00  0.00           O  
ATOM   1420  N   PHE   102      11.569  12.763 -13.061  1.00  0.00           N  
ATOM   1421  H   PHE   102      10.596  12.958 -13.246  1.00  0.00           H  
ATOM   1422  CA  PHE   102      12.423  12.939 -14.200  1.00  0.00           C  
ATOM   1423  HA  PHE   102      13.355  13.384 -13.852  1.00  0.00           H  
ATOM   1424  CB  PHE   102      12.745  11.524 -14.727  1.00  0.00           C  
ATOM   1425  HB2 PHE   102      11.805  11.010 -14.923  1.00  0.00           H  
ATOM   1426  HB3 PHE   102      13.309  11.026 -13.938  1.00  0.00           H  
ATOM   1427  CG  PHE   102      13.607  11.445 -15.930  1.00  0.00           C  
ATOM   1428  CD1 PHE   102      13.064  11.667 -17.213  1.00  0.00           C  
ATOM   1429  HD1 PHE   102      12.037  11.990 -17.291  1.00  0.00           H  
ATOM   1430  CE1 PHE   102      13.899  11.562 -18.342  1.00  0.00           C  
ATOM   1431  HE1 PHE   102      13.509  11.731 -19.335  1.00  0.00           H  
ATOM   1432  CZ  PHE   102      15.257  11.355 -18.199  1.00  0.00           C  
ATOM   1433  HZ  PHE   102      15.944  11.164 -19.010  1.00  0.00           H  
ATOM   1434  CE2 PHE   102      15.820  11.134 -16.934  1.00  0.00           C  
ATOM   1435  HE2 PHE   102      16.897  11.066 -16.969  1.00  0.00           H  
ATOM   1436  CD2 PHE   102      14.998  11.139 -15.754  1.00  0.00           C  
ATOM   1437  HD2 PHE   102      15.533  10.827 -14.869  1.00  0.00           H  
ATOM   1438  C   PHE   102      11.768  13.888 -15.228  1.00  0.00           C  
ATOM   1439  O   PHE   102      10.523  13.895 -15.310  1.00  0.00           O  
ATOM   1440  N   PRO   103      12.508  14.661 -15.983  1.00  0.00           N  
ATOM   1441  CD  PRO   103      13.966  14.852 -15.799  1.00  0.00           C  
ATOM   1442  HD2 PRO   103      14.497  14.027 -16.275  1.00  0.00           H  
ATOM   1443  HD3 PRO   103      14.235  14.983 -14.751  1.00  0.00           H  
ATOM   1444  CG  PRO   103      14.198  16.213 -16.498  1.00  0.00           C  
ATOM   1445  HG2 PRO   103      15.218  16.335 -16.863  1.00  0.00           H  
ATOM   1446  HG3 PRO   103      13.955  16.952 -15.735  1.00  0.00           H  
ATOM   1447  CB  PRO   103      13.172  16.285 -17.609  1.00  0.00           C  
ATOM   1448  HB2 PRO   103      12.912  17.289 -17.943  1.00  0.00           H  
ATOM   1449  HB3 PRO   103      13.476  15.726 -18.493  1.00  0.00           H  
ATOM   1450  CA  PRO   103      11.968  15.612 -16.997  1.00  0.00           C  
ATOM   1451  HA  PRO   103      11.447  16.404 -16.459  1.00  0.00           H  
ATOM   1452  C   PRO   103      11.061  15.037 -18.087  1.00  0.00           C  
ATOM   1453  O   PRO   103      11.410  14.070 -18.797  1.00  0.00           O  
ATOM   1454  N   GLY   104       9.909  15.671 -18.338  1.00  0.00           N  
ATOM   1455  H   GLY   104       9.801  16.632 -18.047  1.00  0.00           H  
ATOM   1456  CA  GLY   104       8.850  15.174 -19.135  1.00  0.00           C  
ATOM   1457  HA2 GLY   104       9.306  14.628 -19.960  1.00  0.00           H  
ATOM   1458  HA3 GLY   104       8.223  15.987 -19.502  1.00  0.00           H  
ATOM   1459  C   GLY   104       8.031  14.125 -18.354  1.00  0.00           C  
ATOM   1460  O   GLY   104       7.072  13.631 -18.946  1.00  0.00           O  
ATOM   1461  N   GLU   105       8.311  13.795 -17.097  1.00  0.00           N  
ATOM   1462  H   GLU   105       8.942  14.334 -16.522  1.00  0.00           H  
ATOM   1463  CA  GLU   105       7.385  12.915 -16.292  1.00  0.00           C  
ATOM   1464  HA  GLU   105       6.656  12.516 -16.997  1.00  0.00           H  
ATOM   1465  CB  GLU   105       8.142  11.828 -15.549  1.00  0.00           C  
ATOM   1466  HB2 GLU   105       8.672  12.320 -14.733  1.00  0.00           H  
ATOM   1467  HB3 GLU   105       7.515  11.098 -15.037  1.00  0.00           H  
ATOM   1468  CG  GLU   105       9.200  11.086 -16.377  1.00  0.00           C  
ATOM   1469  HG2 GLU   105       9.601  10.259 -15.790  1.00  0.00           H  
ATOM   1470  HG3 GLU   105       9.943  11.836 -16.649  1.00  0.00           H  
ATOM   1471  CD  GLU   105       8.687  10.567 -17.717  1.00  0.00           C  
ATOM   1472  OE1 GLU   105       9.470  10.282 -18.679  1.00  0.00           O  
ATOM   1473  OE2 GLU   105       7.511  10.137 -17.873  1.00  0.00           O  
ATOM   1474  C   GLU   105       6.690  13.830 -15.254  1.00  0.00           C  
ATOM   1475  O   GLU   105       7.204  14.915 -15.018  1.00  0.00           O  
ATOM   1476  N   ASP   106       5.531  13.413 -14.785  1.00  0.00           N  
ATOM   1477  H   ASP   106       5.110  12.552 -15.103  1.00  0.00           H  
ATOM   1478  CA  ASP   106       4.966  14.010 -13.521  1.00  0.00           C  
ATOM   1479  HA  ASP   106       5.185  15.075 -13.449  1.00  0.00           H  
ATOM   1480  CB  ASP   106       3.422  13.874 -13.599  1.00  0.00           C  
ATOM   1481  HB2 ASP   106       3.066  14.293 -12.657  1.00  0.00           H  
ATOM   1482  HB3 ASP   106       3.150  12.820 -13.554  1.00  0.00           H  
ATOM   1483  CG  ASP   106       2.708  14.604 -14.745  1.00  0.00           C  
ATOM   1484  OD1 ASP   106       3.199  15.599 -15.285  1.00  0.00           O  
ATOM   1485  OD2 ASP   106       1.590  14.156 -15.135  1.00  0.00           O  
ATOM   1486  C   ASP   106       5.386  13.384 -12.219  1.00  0.00           C  
ATOM   1487  O   ASP   106       5.139  14.010 -11.162  1.00  0.00           O  
ATOM   1488  N   GLY   107       6.031  12.204 -12.298  1.00  0.00           N  
ATOM   1489  H   GLY   107       6.381  11.897 -13.194  1.00  0.00           H  
ATOM   1490  CA  GLY   107       6.750  11.759 -11.162  1.00  0.00           C  
ATOM   1491  HA2 GLY   107       7.390  10.910 -11.404  1.00  0.00           H  
ATOM   1492  HA3 GLY   107       7.386  12.545 -10.756  1.00  0.00           H  
ATOM   1493  C   GLY   107       5.860  11.142 -10.101  1.00  0.00           C  
ATOM   1494  O   GLY   107       4.667  11.007 -10.326  1.00  0.00           O  
ATOM   1495  N   MET   108       6.351  10.946  -8.875  1.00  0.00           N  
ATOM   1496  H   MET   108       7.355  10.983  -8.766  1.00  0.00           H  
ATOM   1497  CA  MET   108       5.572  10.735  -7.760  1.00  0.00           C  
ATOM   1498  HA  MET   108       4.612  11.237  -7.875  1.00  0.00           H  
ATOM   1499  CB  MET   108       5.497   9.233  -7.449  1.00  0.00           C  
ATOM   1500  HB2 MET   108       4.900   9.133  -6.542  1.00  0.00           H  
ATOM   1501  HB3 MET   108       6.415   8.733  -7.140  1.00  0.00           H  
ATOM   1502  CG  MET   108       4.793   8.456  -8.527  1.00  0.00           C  
ATOM   1503  HG2 MET   108       3.756   8.765  -8.660  1.00  0.00           H  
ATOM   1504  HG3 MET   108       5.376   8.594  -9.437  1.00  0.00           H  
ATOM   1505  SD  MET   108       4.667   6.697  -8.029  1.00  0.00           S  
ATOM   1506  CE  MET   108       3.190   6.185  -8.971  1.00  0.00           C  
ATOM   1507  HE1 MET   108       2.840   5.187  -8.709  1.00  0.00           H  
ATOM   1508  HE2 MET   108       3.423   6.030 -10.025  1.00  0.00           H  
ATOM   1509  HE3 MET   108       2.350   6.875  -8.893  1.00  0.00           H  
ATOM   1510  C   MET   108       6.189  11.457  -6.496  1.00  0.00           C  
ATOM   1511  O   MET   108       6.798  10.936  -5.553  1.00  0.00           O  
ATOM   1512  N   PRO   109       5.996  12.811  -6.363  1.00  0.00           N  
ATOM   1513  CD  PRO   109       5.252  13.685  -7.319  1.00  0.00           C  
ATOM   1514  HD2 PRO   109       4.259  13.974  -6.975  1.00  0.00           H  
ATOM   1515  HD3 PRO   109       5.065  13.189  -8.272  1.00  0.00           H  
ATOM   1516  CG  PRO   109       6.113  14.991  -7.326  1.00  0.00           C  
ATOM   1517  HG2 PRO   109       5.502  15.841  -7.628  1.00  0.00           H  
ATOM   1518  HG3 PRO   109       6.942  14.758  -7.994  1.00  0.00           H  
ATOM   1519  CB  PRO   109       6.594  15.079  -5.845  1.00  0.00           C  
ATOM   1520  HB2 PRO   109       7.549  15.605  -5.846  1.00  0.00           H  
ATOM   1521  HB3 PRO   109       5.724  15.479  -5.324  1.00  0.00           H  
ATOM   1522  CA  PRO   109       6.791  13.621  -5.405  1.00  0.00           C  
ATOM   1523  HA  PRO   109       7.829  13.339  -5.582  1.00  0.00           H  
ATOM   1524  C   PRO   109       6.393  13.399  -4.009  1.00  0.00           C  
ATOM   1525  O   PRO   109       7.080  13.911  -3.150  1.00  0.00           O  
ATOM   1526  N   VAL   110       5.322  12.649  -3.742  1.00  0.00           N  
ATOM   1527  H   VAL   110       4.782  12.183  -4.457  1.00  0.00           H  
ATOM   1528  CA  VAL   110       4.890  12.525  -2.339  1.00  0.00           C  
ATOM   1529  HA  VAL   110       5.576  13.055  -1.679  1.00  0.00           H  
ATOM   1530  CB  VAL   110       3.514  13.136  -2.058  1.00  0.00           C  
ATOM   1531  HB  VAL   110       2.785  12.335  -2.182  1.00  0.00           H  
ATOM   1532  CG1 VAL   110       3.218  13.646  -0.676  1.00  0.00           C  
ATOM   1533 HG11 VAL   110       3.714  14.596  -0.474  1.00  0.00           H  
ATOM   1534 HG12 VAL   110       2.176  13.926  -0.518  1.00  0.00           H  
ATOM   1535 HG13 VAL   110       3.432  12.933   0.120  1.00  0.00           H  
ATOM   1536  CG2 VAL   110       3.078  14.335  -3.008  1.00  0.00           C  
ATOM   1537 HG21 VAL   110       3.777  15.169  -3.062  1.00  0.00           H  
ATOM   1538 HG22 VAL   110       2.083  14.694  -2.746  1.00  0.00           H  
ATOM   1539 HG23 VAL   110       2.970  13.919  -4.009  1.00  0.00           H  
ATOM   1540  C   VAL   110       5.015  11.020  -1.958  1.00  0.00           C  
ATOM   1541  O   VAL   110       4.632  10.620  -0.807  1.00  0.00           O  
ATOM   1542  N   ALA   111       5.512  10.155  -2.863  1.00  0.00           N  
ATOM   1543  H   ALA   111       5.818  10.625  -3.703  1.00  0.00           H  
ATOM   1544  CA  ALA   111       6.086   8.847  -2.505  1.00  0.00           C  
ATOM   1545  HA  ALA   111       5.277   8.166  -2.243  1.00  0.00           H  
ATOM   1546  CB  ALA   111       6.843   8.198  -3.708  1.00  0.00           C  
ATOM   1547  HB1 ALA   111       6.827   7.120  -3.548  1.00  0.00           H  
ATOM   1548  HB2 ALA   111       6.418   8.546  -4.650  1.00  0.00           H  
ATOM   1549  HB3 ALA   111       7.864   8.580  -3.693  1.00  0.00           H  
ATOM   1550  C   ALA   111       7.058   8.761  -1.290  1.00  0.00           C  
ATOM   1551  O   ALA   111       7.712   9.755  -0.889  1.00  0.00           O  
ATOM   1552  N   ALA   112       7.286   7.577  -0.694  1.00  0.00           N  
ATOM   1553  H   ALA   112       6.951   6.817  -1.268  1.00  0.00           H  
ATOM   1554  CA  ALA   112       7.715   7.461   0.676  1.00  0.00           C  
ATOM   1555  HA  ALA   112       8.419   8.266   0.886  1.00  0.00           H  
ATOM   1556  CB  ALA   112       6.485   7.476   1.521  1.00  0.00           C  
ATOM   1557  HB1 ALA   112       5.723   6.794   1.142  1.00  0.00           H  
ATOM   1558  HB2 ALA   112       6.735   7.245   2.556  1.00  0.00           H  
ATOM   1559  HB3 ALA   112       6.075   8.486   1.528  1.00  0.00           H  
ATOM   1560  C   ALA   112       8.512   6.133   1.011  1.00  0.00           C  
ATOM   1561  O   ALA   112       8.583   5.150   0.270  1.00  0.00           O  
ATOM   1562  N   MET   113       9.157   6.183   2.200  1.00  0.00           N  
ATOM   1563  H   MET   113       9.020   6.941   2.853  1.00  0.00           H  
ATOM   1564  CA  MET   113       9.900   5.085   2.849  1.00  0.00           C  
ATOM   1565  HA  MET   113       9.531   4.189   2.350  1.00  0.00           H  
ATOM   1566  CB  MET   113      11.433   5.136   2.562  1.00  0.00           C  
ATOM   1567  HB2 MET   113      11.826   6.047   3.013  1.00  0.00           H  
ATOM   1568  HB3 MET   113      11.974   4.273   2.950  1.00  0.00           H  
ATOM   1569  CG  MET   113      11.643   5.194   1.031  1.00  0.00           C  
ATOM   1570  HG2 MET   113      11.160   4.282   0.679  1.00  0.00           H  
ATOM   1571  HG3 MET   113      11.257   6.130   0.628  1.00  0.00           H  
ATOM   1572  SD  MET   113      13.427   5.264   0.603  1.00  0.00           S  
ATOM   1573  CE  MET   113      13.675   7.072   0.823  1.00  0.00           C  
ATOM   1574  HE1 MET   113      14.164   7.225   1.785  1.00  0.00           H  
ATOM   1575  HE2 MET   113      12.719   7.596   0.814  1.00  0.00           H  
ATOM   1576  HE3 MET   113      14.348   7.320   0.002  1.00  0.00           H  
ATOM   1577  C   MET   113       9.598   4.940   4.336  1.00  0.00           C  
ATOM   1578  O   MET   113       9.373   5.947   4.940  1.00  0.00           O  
ATOM   1579  N   SER   114       9.595   3.672   4.818  1.00  0.00           N  
ATOM   1580  H   SER   114       9.674   2.922   4.145  1.00  0.00           H  
ATOM   1581  CA  SER   114       9.331   3.440   6.191  1.00  0.00           C  
ATOM   1582  HA  SER   114       8.522   4.092   6.522  1.00  0.00           H  
ATOM   1583  CB  SER   114       8.779   2.021   6.349  1.00  0.00           C  
ATOM   1584  HB2 SER   114       9.524   1.391   5.862  1.00  0.00           H  
ATOM   1585  HB3 SER   114       7.875   1.798   5.782  1.00  0.00           H  
ATOM   1586  OG  SER   114       8.597   1.678   7.680  1.00  0.00           O  
ATOM   1587  HG  SER   114       8.658   0.731   7.826  1.00  0.00           H  
ATOM   1588  C   SER   114      10.480   3.820   7.072  1.00  0.00           C  
ATOM   1589  O   SER   114      11.589   3.598   6.647  1.00  0.00           O  
ATOM   1590  N   SER   115      10.227   4.247   8.265  1.00  0.00           N  
ATOM   1591  H   SER   115       9.242   4.295   8.483  1.00  0.00           H  
ATOM   1592  CA  SER   115      11.294   4.693   9.089  1.00  0.00           C  
ATOM   1593  HA  SER   115      12.159   5.053   8.533  1.00  0.00           H  
ATOM   1594  CB  SER   115      10.873   5.798  10.102  1.00  0.00           C  
ATOM   1595  HB2 SER   115      10.275   5.406  10.926  1.00  0.00           H  
ATOM   1596  HB3 SER   115      11.731   6.356  10.475  1.00  0.00           H  
ATOM   1597  OG  SER   115       9.981   6.692   9.506  1.00  0.00           O  
ATOM   1598  HG  SER   115      10.081   7.538   9.948  1.00  0.00           H  
ATOM   1599  C   SER   115      11.971   3.618  10.068  1.00  0.00           C  
ATOM   1600  O   SER   115      13.159   3.787  10.450  1.00  0.00           O  
ATOM   1601  N   ASN   116      11.274   2.593  10.571  1.00  0.00           N  
ATOM   1602  H   ASN   116      10.279   2.507  10.423  1.00  0.00           H  
ATOM   1603  CA  ASN   116      11.818   1.592  11.452  1.00  0.00           C  
ATOM   1604  HA  ASN   116      12.894   1.559  11.280  1.00  0.00           H  
ATOM   1605  CB  ASN   116      11.395   2.227  12.857  1.00  0.00           C  
ATOM   1606  HB2 ASN   116      11.699   1.466  13.576  1.00  0.00           H  
ATOM   1607  HB3 ASN   116      10.314   2.363  12.874  1.00  0.00           H  
ATOM   1608  CG  ASN   116      12.165   3.524  13.211  1.00  0.00           C  
ATOM   1609  OD1 ASN   116      11.636   4.661  13.147  1.00  0.00           O  
ATOM   1610  ND2 ASN   116      13.416   3.458  13.614  1.00  0.00           N  
ATOM   1611 HD21 ASN   116      13.899   2.571  13.626  1.00  0.00           H  
ATOM   1612 HD22 ASN   116      13.966   4.290  13.770  1.00  0.00           H  
ATOM   1613  C   ASN   116      11.363   0.183  11.137  1.00  0.00           C  
ATOM   1614  O   ASN   116      10.708  -0.068  10.115  1.00  0.00           O  
ATOM   1615  N   VAL   117      11.547  -0.782  12.020  1.00  0.00           N  
ATOM   1616  H   VAL   117      12.251  -0.588  12.716  1.00  0.00           H  
ATOM   1617  CA  VAL   117      11.025  -2.188  11.934  1.00  0.00           C  
ATOM   1618  HA  VAL   117      11.344  -2.664  11.007  1.00  0.00           H  
ATOM   1619  CB  VAL   117      11.530  -2.972  13.225  1.00  0.00           C  
ATOM   1620  HB  VAL   117      11.068  -2.485  14.084  1.00  0.00           H  
ATOM   1621  CG1 VAL   117      11.122  -4.454  13.134  1.00  0.00           C  
ATOM   1622 HG11 VAL   117      10.046  -4.605  13.218  1.00  0.00           H  
ATOM   1623 HG12 VAL   117      11.479  -4.950  14.036  1.00  0.00           H  
ATOM   1624 HG13 VAL   117      11.531  -4.846  12.203  1.00  0.00           H  
ATOM   1625  CG2 VAL   117      13.060  -2.855  13.187  1.00  0.00           C  
ATOM   1626 HG21 VAL   117      13.365  -1.880  13.568  1.00  0.00           H  
ATOM   1627 HG22 VAL   117      13.336  -2.979  12.139  1.00  0.00           H  
ATOM   1628 HG23 VAL   117      13.480  -3.705  13.724  1.00  0.00           H  
ATOM   1629  C   VAL   117       9.527  -2.173  11.881  1.00  0.00           C  
ATOM   1630  O   VAL   117       8.921  -1.685  12.839  1.00  0.00           O  
ATOM   1631  N   GLY   118       8.806  -2.689  10.851  1.00  0.00           N  
ATOM   1632  H   GLY   118       9.268  -3.335  10.227  1.00  0.00           H  
ATOM   1633  CA  GLY   118       7.363  -2.426  10.587  1.00  0.00           C  
ATOM   1634  HA2 GLY   118       7.014  -2.831   9.637  1.00  0.00           H  
ATOM   1635  HA3 GLY   118       6.816  -3.099  11.248  1.00  0.00           H  
ATOM   1636  C   GLY   118       6.971  -0.962  10.810  1.00  0.00           C  
ATOM   1637  O   GLY   118       6.011  -0.733  11.533  1.00  0.00           O  
ATOM   1638  N   GLY   119       7.616   0.045  10.293  1.00  0.00           N  
ATOM   1639  H   GLY   119       8.208  -0.070   9.483  1.00  0.00           H  
ATOM   1640  CA  GLY   119       7.574   1.416  10.674  1.00  0.00           C  
ATOM   1641  HA2 GLY   119       7.820   1.362  11.734  1.00  0.00           H  
ATOM   1642  HA3 GLY   119       8.397   1.967  10.219  1.00  0.00           H  
ATOM   1643  C   GLY   119       6.216   2.058  10.483  1.00  0.00           C  
ATOM   1644  O   GLY   119       5.600   2.583  11.369  1.00  0.00           O  
ATOM   1645  N   MET   120       5.625   1.991   9.317  1.00  0.00           N  
ATOM   1646  H   MET   120       6.140   1.604   8.539  1.00  0.00           H  
ATOM   1647  CA  MET   120       4.368   2.549   9.080  1.00  0.00           C  
ATOM   1648  HA  MET   120       4.207   3.527   9.534  1.00  0.00           H  
ATOM   1649  CB  MET   120       4.065   2.721   7.575  1.00  0.00           C  
ATOM   1650  HB2 MET   120       2.994   2.916   7.512  1.00  0.00           H  
ATOM   1651  HB3 MET   120       4.301   1.899   6.899  1.00  0.00           H  
ATOM   1652  CG  MET   120       4.803   3.882   7.008  1.00  0.00           C  
ATOM   1653  HG2 MET   120       4.310   4.765   7.416  1.00  0.00           H  
ATOM   1654  HG3 MET   120       5.882   3.732   7.043  1.00  0.00           H  
ATOM   1655  SD  MET   120       4.340   4.247   5.322  1.00  0.00           S  
ATOM   1656  CE  MET   120       5.751   3.715   4.345  1.00  0.00           C  
ATOM   1657  HE1 MET   120       5.497   3.810   3.289  1.00  0.00           H  
ATOM   1658  HE2 MET   120       6.637   4.246   4.691  1.00  0.00           H  
ATOM   1659  HE3 MET   120       6.002   2.688   4.610  1.00  0.00           H  
ATOM   1660  C   MET   120       3.245   1.646   9.654  1.00  0.00           C  
ATOM   1661  O   MET   120       2.179   2.117   9.908  1.00  0.00           O  
ATOM   1662  N   ALA   121       3.498   0.315   9.912  1.00  0.00           N  
ATOM   1663  H   ALA   121       4.415  -0.064   9.725  1.00  0.00           H  
ATOM   1664  CA  ALA   121       2.506  -0.556  10.535  1.00  0.00           C  
ATOM   1665  HA  ALA   121       1.530  -0.594  10.051  1.00  0.00           H  
ATOM   1666  CB  ALA   121       2.891  -2.056  10.325  1.00  0.00           C  
ATOM   1667  HB1 ALA   121       2.226  -2.653  10.949  1.00  0.00           H  
ATOM   1668  HB2 ALA   121       3.923  -2.361  10.498  1.00  0.00           H  
ATOM   1669  HB3 ALA   121       2.708  -2.336   9.288  1.00  0.00           H  
ATOM   1670  C   ALA   121       2.442  -0.113  11.980  1.00  0.00           C  
ATOM   1671  O   ALA   121       1.335   0.011  12.502  1.00  0.00           O  
ATOM   1672  N   ALA   122       3.574   0.195  12.642  1.00  0.00           N  
ATOM   1673  H   ALA   122       4.405   0.341  12.087  1.00  0.00           H  
ATOM   1674  CA  ALA   122       3.620   0.739  13.994  1.00  0.00           C  
ATOM   1675  HA  ALA   122       3.249   0.035  14.738  1.00  0.00           H  
ATOM   1676  CB  ALA   122       5.086   0.945  14.436  1.00  0.00           C  
ATOM   1677  HB1 ALA   122       5.095   1.502  15.373  1.00  0.00           H  
ATOM   1678  HB2 ALA   122       5.675   1.458  13.676  1.00  0.00           H  
ATOM   1679  HB3 ALA   122       5.478  -0.021  14.753  1.00  0.00           H  
ATOM   1680  C   ALA   122       2.790   2.016  14.245  1.00  0.00           C  
ATOM   1681  O   ALA   122       2.582   2.422  15.383  1.00  0.00           O  
ATOM   1682  N   HID   123       2.280   2.734  13.173  1.00  0.00           N  
ATOM   1683  H   HID   123       2.546   2.415  12.253  1.00  0.00           H  
ATOM   1684  CA  HID   123       1.784   4.166  13.229  1.00  0.00           C  
ATOM   1685  HA  HID   123       1.500   4.387  14.258  1.00  0.00           H  
ATOM   1686  CB  HID   123       2.896   5.174  12.832  1.00  0.00           C  
ATOM   1687  HB2 HID   123       3.216   4.897  11.827  1.00  0.00           H  
ATOM   1688  HB3 HID   123       2.484   6.179  12.737  1.00  0.00           H  
ATOM   1689  CG  HID   123       4.162   5.242  13.694  1.00  0.00           C  
ATOM   1690  ND1 HID   123       5.291   4.476  13.630  1.00  0.00           N  
ATOM   1691  HD1 HID   123       5.477   3.603  13.157  1.00  0.00           H  
ATOM   1692  CE1 HID   123       5.953   4.622  14.760  1.00  0.00           C  
ATOM   1693  HE1 HID   123       6.794   4.036  15.100  1.00  0.00           H  
ATOM   1694  NE2 HID   123       5.469   5.603  15.499  1.00  0.00           N  
ATOM   1695  CD2 HID   123       4.292   5.966  14.858  1.00  0.00           C  
ATOM   1696  HD2 HID   123       3.510   6.586  15.271  1.00  0.00           H  
ATOM   1697  C   HID   123       0.599   4.512  12.306  1.00  0.00           C  
ATOM   1698  O   HID   123       0.084   5.623  12.262  1.00  0.00           O  
ATOM   1699  N   TRP   124       0.119   3.579  11.475  1.00  0.00           N  
ATOM   1700  H   TRP   124       0.549   2.665  11.481  1.00  0.00           H  
ATOM   1701  CA  TRP   124      -1.024   3.729  10.557  1.00  0.00           C  
ATOM   1702  HA  TRP   124      -0.852   4.641   9.986  1.00  0.00           H  
ATOM   1703  CB  TRP   124      -1.036   2.582   9.594  1.00  0.00           C  
ATOM   1704  HB2 TRP   124      -0.065   2.584   9.099  1.00  0.00           H  
ATOM   1705  HB3 TRP   124      -1.741   2.746   8.780  1.00  0.00           H  
ATOM   1706  CG  TRP   124      -1.232   1.115  10.046  1.00  0.00           C  
ATOM   1707  CD1 TRP   124      -1.548   0.661  11.293  1.00  0.00           C  
ATOM   1708  HD1 TRP   124      -1.666   1.225  12.207  1.00  0.00           H  
ATOM   1709  NE1 TRP   124      -1.566  -0.726  11.274  1.00  0.00           N  
ATOM   1710  HE1 TRP   124      -1.671  -1.304  12.095  1.00  0.00           H  
ATOM   1711  CE2 TRP   124      -1.482  -1.256  10.014  1.00  0.00           C  
ATOM   1712  CZ2 TRP   124      -1.577  -2.602   9.648  1.00  0.00           C  
ATOM   1713  HZ2 TRP   124      -1.447  -3.432  10.326  1.00  0.00           H  
ATOM   1714  CH2 TRP   124      -1.541  -2.801   8.250  1.00  0.00           C  
ATOM   1715  HH2 TRP   124      -1.481  -3.825   7.913  1.00  0.00           H  
ATOM   1716  CZ3 TRP   124      -1.265  -1.782   7.370  1.00  0.00           C  
ATOM   1717  HZ3 TRP   124      -1.012  -2.071   6.361  1.00  0.00           H  
ATOM   1718  CE3 TRP   124      -1.219  -0.434   7.792  1.00  0.00           C  
ATOM   1719  HE3 TRP   124      -0.908   0.377   7.149  1.00  0.00           H  
ATOM   1720  CD2 TRP   124      -1.293  -0.120   9.173  1.00  0.00           C  
ATOM   1721  C   TRP   124      -2.411   3.834  11.274  1.00  0.00           C  
ATOM   1722  O   TRP   124      -2.527   3.482  12.455  1.00  0.00           O  
ATOM   1723  N   THR   125      -3.435   4.260  10.557  1.00  0.00           N  
ATOM   1724  H   THR   125      -3.434   4.542   9.588  1.00  0.00           H  
ATOM   1725  CA  THR   125      -4.773   4.362  11.123  1.00  0.00           C  
ATOM   1726  HA  THR   125      -4.739   4.743  12.144  1.00  0.00           H  
ATOM   1727  CB  THR   125      -5.569   5.292  10.169  1.00  0.00           C  
ATOM   1728  HB  THR   125      -5.408   5.046   9.120  1.00  0.00           H  
ATOM   1729  CG2 THR   125      -7.029   5.322  10.369  1.00  0.00           C  
ATOM   1730 HG21 THR   125      -7.540   6.027   9.713  1.00  0.00           H  
ATOM   1731 HG22 THR   125      -7.406   4.318  10.175  1.00  0.00           H  
ATOM   1732 HG23 THR   125      -7.370   5.598  11.367  1.00  0.00           H  
ATOM   1733  OG1 THR   125      -4.988   6.572  10.398  1.00  0.00           O  
ATOM   1734  HG1 THR   125      -5.338   6.961  11.204  1.00  0.00           H  
ATOM   1735  C   THR   125      -5.457   3.007  11.280  1.00  0.00           C  
ATOM   1736  O   THR   125      -6.398   2.938  12.015  1.00  0.00           O  
ATOM   1737  N   ALA   126      -4.953   1.942  10.612  1.00  0.00           N  
ATOM   1738  H   ALA   126      -4.186   2.133   9.983  1.00  0.00           H  
ATOM   1739  CA  ALA   126      -5.369   0.502  10.648  1.00  0.00           C  
ATOM   1740  HA  ALA   126      -4.607  -0.042  10.090  1.00  0.00           H  
ATOM   1741  CB  ALA   126      -5.259  -0.020  12.134  1.00  0.00           C  
ATOM   1742  HB1 ALA   126      -4.276   0.121  12.584  1.00  0.00           H  
ATOM   1743  HB2 ALA   126      -5.443  -1.094  12.173  1.00  0.00           H  
ATOM   1744  HB3 ALA   126      -6.019   0.513  12.705  1.00  0.00           H  
ATOM   1745  C   ALA   126      -6.806   0.209  10.081  1.00  0.00           C  
ATOM   1746  O   ALA   126      -7.374  -0.830  10.314  1.00  0.00           O  
ATOM   1747  N   ALA   127      -7.427   1.113   9.295  1.00  0.00           N  
ATOM   1748  H   ALA   127      -6.988   1.983   9.031  1.00  0.00           H  
ATOM   1749  CA  ALA   127      -8.575   0.687   8.406  1.00  0.00           C  
ATOM   1750  HA  ALA   127      -9.349   0.319   9.080  1.00  0.00           H  
ATOM   1751  CB  ALA   127      -8.993   1.904   7.709  1.00  0.00           C  
ATOM   1752  HB1 ALA   127      -9.243   2.785   8.301  1.00  0.00           H  
ATOM   1753  HB2 ALA   127      -8.225   2.290   7.038  1.00  0.00           H  
ATOM   1754  HB3 ALA   127      -9.847   1.594   7.107  1.00  0.00           H  
ATOM   1755  C   ALA   127      -8.153  -0.464   7.452  1.00  0.00           C  
ATOM   1756  O   ALA   127      -7.097  -0.360   6.795  1.00  0.00           O  
ATOM   1757  N   CYS   128      -8.952  -1.528   7.447  1.00  0.00           N  
ATOM   1758  H   CYS   128      -9.717  -1.545   8.106  1.00  0.00           H  
ATOM   1759  CA  CYS   128      -8.834  -2.732   6.622  1.00  0.00           C  
ATOM   1760  HA  CYS   128      -8.188  -2.482   5.779  1.00  0.00           H  
ATOM   1761  CB  CYS   128      -8.022  -3.869   7.406  1.00  0.00           C  
ATOM   1762  HB2 CYS   128      -7.774  -4.610   6.646  1.00  0.00           H  
ATOM   1763  HB3 CYS   128      -8.688  -4.313   8.146  1.00  0.00           H  
ATOM   1764  SG  CYS   128      -6.469  -3.184   8.090  1.00  0.00           S  
ATOM   1765  HG  CYS   128      -7.016  -2.224   8.841  1.00  0.00           H  
ATOM   1766  C   CYS   128     -10.183  -3.382   6.086  1.00  0.00           C  
ATOM   1767  O   CYS   128     -10.526  -4.539   6.431  1.00  0.00           O  
ATOM   1768  N   PRO   129     -10.827  -2.728   5.103  1.00  0.00           N  
ATOM   1769  CD  PRO   129     -10.488  -1.321   4.807  1.00  0.00           C  
ATOM   1770  HD2 PRO   129     -10.796  -0.664   5.620  1.00  0.00           H  
ATOM   1771  HD3 PRO   129      -9.414  -1.176   4.693  1.00  0.00           H  
ATOM   1772  CG  PRO   129     -11.300  -0.912   3.584  1.00  0.00           C  
ATOM   1773  HG2 PRO   129     -10.827  -1.301   2.682  1.00  0.00           H  
ATOM   1774  HG3 PRO   129     -11.513   0.157   3.598  1.00  0.00           H  
ATOM   1775  CB  PRO   129     -12.576  -1.709   3.806  1.00  0.00           C  
ATOM   1776  HB2 PRO   129     -13.182  -1.231   4.575  1.00  0.00           H  
ATOM   1777  HB3 PRO   129     -13.138  -1.933   2.900  1.00  0.00           H  
ATOM   1778  CA  PRO   129     -11.962  -3.082   4.278  1.00  0.00           C  
ATOM   1779  HA  PRO   129     -12.688  -3.534   4.954  1.00  0.00           H  
ATOM   1780  C   PRO   129     -11.592  -3.959   3.130  1.00  0.00           C  
ATOM   1781  O   PRO   129     -10.452  -4.231   2.807  1.00  0.00           O  
ATOM   1782  N   ARG   130     -12.684  -4.542   2.541  1.00  0.00           N  
ATOM   1783  H   ARG   130     -13.607  -4.162   2.697  1.00  0.00           H  
ATOM   1784  CA  ARG   130     -12.549  -5.582   1.493  1.00  0.00           C  
ATOM   1785  HA  ARG   130     -11.618  -6.144   1.559  1.00  0.00           H  
ATOM   1786  CB  ARG   130     -13.793  -6.552   1.681  1.00  0.00           C  
ATOM   1787  HB2 ARG   130     -14.689  -6.040   2.032  1.00  0.00           H  
ATOM   1788  HB3 ARG   130     -13.970  -7.027   0.717  1.00  0.00           H  
ATOM   1789  CG  ARG   130     -13.407  -7.648   2.720  1.00  0.00           C  
ATOM   1790  HG2 ARG   130     -12.476  -8.101   2.379  1.00  0.00           H  
ATOM   1791  HG3 ARG   130     -13.323  -7.278   3.742  1.00  0.00           H  
ATOM   1792  CD  ARG   130     -14.401  -8.795   2.583  1.00  0.00           C  
ATOM   1793  HD2 ARG   130     -15.343  -8.425   2.989  1.00  0.00           H  
ATOM   1794  HD3 ARG   130     -14.453  -9.100   1.538  1.00  0.00           H  
ATOM   1795  NE  ARG   130     -13.961 -10.029   3.305  1.00  0.00           N  
ATOM   1796  HE  ARG   130     -13.320 -10.075   4.083  1.00  0.00           H  
ATOM   1797  CZ  ARG   130     -14.268 -11.241   2.862  1.00  0.00           C  
ATOM   1798  NH1 ARG   130     -15.145 -11.501   1.917  1.00  0.00           N  
ATOM   1799 HH11 ARG   130     -15.678 -10.726   1.548  1.00  0.00           H  
ATOM   1800 HH12 ARG   130     -15.394 -12.458   1.713  1.00  0.00           H  
ATOM   1801  NH2 ARG   130     -13.741 -12.288   3.406  1.00  0.00           N  
ATOM   1802 HH21 ARG   130     -13.046 -12.166   4.129  1.00  0.00           H  
ATOM   1803 HH22 ARG   130     -13.848 -13.197   2.978  1.00  0.00           H  
ATOM   1804  C   ARG   130     -12.546  -4.851   0.144  1.00  0.00           C  
ATOM   1805  O   ARG   130     -13.195  -3.799   0.070  1.00  0.00           O  
ATOM   1806  N   PRO   131     -11.978  -5.422  -0.911  1.00  0.00           N  
ATOM   1807  CD  PRO   131     -11.332  -6.702  -0.905  1.00  0.00           C  
ATOM   1808  HD2 PRO   131     -10.434  -6.588  -0.298  1.00  0.00           H  
ATOM   1809  HD3 PRO   131     -11.988  -7.492  -0.539  1.00  0.00           H  
ATOM   1810  CG  PRO   131     -11.038  -7.041  -2.447  1.00  0.00           C  
ATOM   1811  HG2 PRO   131     -11.875  -7.562  -2.911  1.00  0.00           H  
ATOM   1812  HG3 PRO   131     -10.091  -7.563  -2.580  1.00  0.00           H  
ATOM   1813  CB  PRO   131     -10.999  -5.708  -3.089  1.00  0.00           C  
ATOM   1814  HB2 PRO   131     -10.008  -5.330  -2.837  1.00  0.00           H  
ATOM   1815  HB3 PRO   131     -11.199  -5.685  -4.160  1.00  0.00           H  
ATOM   1816  CA  PRO   131     -12.043  -4.906  -2.261  1.00  0.00           C  
ATOM   1817  HA  PRO   131     -11.660  -3.907  -2.055  1.00  0.00           H  
ATOM   1818  C   PRO   131     -13.493  -4.984  -2.870  1.00  0.00           C  
ATOM   1819  O   PRO   131     -14.347  -5.783  -2.496  1.00  0.00           O  
ATOM   1820  N   GLY   132     -13.661  -4.349  -4.057  1.00  0.00           N  
ATOM   1821  H   GLY   132     -12.850  -3.824  -4.353  1.00  0.00           H  
ATOM   1822  CA  GLY   132     -14.786  -4.490  -4.946  1.00  0.00           C  
ATOM   1823  HA2 GLY   132     -15.709  -4.300  -4.398  1.00  0.00           H  
ATOM   1824  HA3 GLY   132     -14.775  -3.724  -5.722  1.00  0.00           H  
ATOM   1825  C   GLY   132     -14.820  -5.916  -5.551  1.00  0.00           C  
ATOM   1826  O   GLY   132     -13.764  -6.581  -5.751  1.00  0.00           O  
ATOM   1827  N   GLY   133     -16.025  -6.376  -5.843  1.00  0.00           N  
ATOM   1828  H   GLY   133     -16.793  -5.719  -5.838  1.00  0.00           H  
ATOM   1829  CA  GLY   133     -16.256  -7.744  -6.232  1.00  0.00           C  
ATOM   1830  HA2 GLY   133     -17.328  -7.934  -6.272  1.00  0.00           H  
ATOM   1831  HA3 GLY   133     -15.742  -8.401  -5.530  1.00  0.00           H  
ATOM   1832  C   GLY   133     -15.710  -8.070  -7.712  1.00  0.00           C  
ATOM   1833  O   GLY   133     -14.976  -9.068  -7.958  1.00  0.00           O  
ATOM   1834  N   LYS   134     -15.999  -7.088  -8.593  1.00  0.00           N  
ATOM   1835  H   LYS   134     -16.492  -6.296  -8.206  1.00  0.00           H  
ATOM   1836  CA  LYS   134     -15.398  -7.119  -9.982  1.00  0.00           C  
ATOM   1837  HA  LYS   134     -15.424  -8.137 -10.369  1.00  0.00           H  
ATOM   1838  CB  LYS   134     -16.196  -6.155 -10.866  1.00  0.00           C  
ATOM   1839  HB2 LYS   134     -15.922  -5.177 -10.468  1.00  0.00           H  
ATOM   1840  HB3 LYS   134     -15.791  -6.222 -11.876  1.00  0.00           H  
ATOM   1841  CG  LYS   134     -17.659  -6.273 -10.677  1.00  0.00           C  
ATOM   1842  HG2 LYS   134     -17.914  -7.331 -10.607  1.00  0.00           H  
ATOM   1843  HG3 LYS   134     -18.031  -5.879  -9.731  1.00  0.00           H  
ATOM   1844  CD  LYS   134     -18.406  -5.634 -11.830  1.00  0.00           C  
ATOM   1845  HD2 LYS   134     -18.508  -4.569 -11.619  1.00  0.00           H  
ATOM   1846  HD3 LYS   134     -17.796  -5.750 -12.726  1.00  0.00           H  
ATOM   1847  CE  LYS   134     -19.733  -6.117 -12.087  1.00  0.00           C  
ATOM   1848  HE2 LYS   134     -20.158  -5.732 -13.014  1.00  0.00           H  
ATOM   1849  HE3 LYS   134     -19.686  -7.202 -12.182  1.00  0.00           H  
ATOM   1850  NZ  LYS   134     -20.753  -5.757 -11.092  1.00  0.00           N  
ATOM   1851  HZ1 LYS   134     -21.689  -6.037 -11.350  1.00  0.00           H  
ATOM   1852  HZ2 LYS   134     -20.527  -6.219 -10.223  1.00  0.00           H  
ATOM   1853  HZ3 LYS   134     -20.791  -4.769 -10.886  1.00  0.00           H  
ATOM   1854  C   LYS   134     -13.915  -6.603  -9.970  1.00  0.00           C  
ATOM   1855  O   LYS   134     -13.225  -6.955 -10.883  1.00  0.00           O  
ATOM   1856  N   GLU   135     -13.450  -5.925  -8.963  1.00  0.00           N  
ATOM   1857  H   GLU   135     -14.184  -5.666  -8.320  1.00  0.00           H  
ATOM   1858  CA  GLU   135     -12.029  -5.446  -8.744  1.00  0.00           C  
ATOM   1859  HA  GLU   135     -11.534  -5.335  -9.709  1.00  0.00           H  
ATOM   1860  CB  GLU   135     -12.070  -4.062  -8.100  1.00  0.00           C  
ATOM   1861  HB2 GLU   135     -11.036  -3.741  -7.969  1.00  0.00           H  
ATOM   1862  HB3 GLU   135     -12.465  -4.112  -7.085  1.00  0.00           H  
ATOM   1863  CG  GLU   135     -12.763  -3.001  -8.890  1.00  0.00           C  
ATOM   1864  HG2 GLU   135     -13.850  -3.087  -8.864  1.00  0.00           H  
ATOM   1865  HG3 GLU   135     -12.520  -2.046  -8.423  1.00  0.00           H  
ATOM   1866  CD  GLU   135     -12.224  -2.944 -10.318  1.00  0.00           C  
ATOM   1867  OE1 GLU   135     -11.250  -2.213 -10.579  1.00  0.00           O  
ATOM   1868  OE2 GLU   135     -12.775  -3.560 -11.235  1.00  0.00           O  
ATOM   1869  C   GLU   135     -11.123  -6.391  -7.990  1.00  0.00           C  
ATOM   1870  O   GLU   135      -9.983  -6.041  -7.816  1.00  0.00           O  
ATOM   1871  N   ARG   136     -11.601  -7.498  -7.451  1.00  0.00           N  
ATOM   1872  H   ARG   136     -12.589  -7.597  -7.634  1.00  0.00           H  
ATOM   1873  CA  ARG   136     -10.828  -8.594  -6.930  1.00  0.00           C  
ATOM   1874  HA  ARG   136     -10.064  -8.210  -6.255  1.00  0.00           H  
ATOM   1875  CB  ARG   136     -11.721  -9.691  -6.430  1.00  0.00           C  
ATOM   1876  HB2 ARG   136     -12.576  -9.852  -7.086  1.00  0.00           H  
ATOM   1877  HB3 ARG   136     -11.108 -10.591  -6.474  1.00  0.00           H  
ATOM   1878  CG  ARG   136     -12.219  -9.498  -4.980  1.00  0.00           C  
ATOM   1879  HG2 ARG   136     -12.999  -8.740  -4.912  1.00  0.00           H  
ATOM   1880  HG3 ARG   136     -11.414  -9.177  -4.318  1.00  0.00           H  
ATOM   1881  CD  ARG   136     -12.953 -10.744  -4.427  1.00  0.00           C  
ATOM   1882  HD2 ARG   136     -13.847 -11.066  -4.961  1.00  0.00           H  
ATOM   1883  HD3 ARG   136     -12.186 -11.518  -4.427  1.00  0.00           H  
ATOM   1884  NE  ARG   136     -13.306 -10.525  -3.016  1.00  0.00           N  
ATOM   1885  HE  ARG   136     -13.569  -9.624  -2.642  1.00  0.00           H  
ATOM   1886  CZ  ARG   136     -13.499 -11.488  -2.153  1.00  0.00           C  
ATOM   1887  NH1 ARG   136     -13.398 -12.745  -2.430  1.00  0.00           N  
ATOM   1888 HH11 ARG   136     -13.159 -13.026  -3.370  1.00  0.00           H  
ATOM   1889 HH12 ARG   136     -13.815 -13.342  -1.731  1.00  0.00           H  
ATOM   1890  NH2 ARG   136     -14.017 -11.195  -1.008  1.00  0.00           N  
ATOM   1891 HH21 ARG   136     -14.463 -10.297  -0.885  1.00  0.00           H  
ATOM   1892 HH22 ARG   136     -14.415 -11.948  -0.465  1.00  0.00           H  
ATOM   1893  C   ARG   136     -10.012  -9.203  -8.101  1.00  0.00           C  
ATOM   1894  O   ARG   136     -10.569  -9.486  -9.155  1.00  0.00           O  
ATOM   1895  N   ILE   137      -8.886  -9.747  -7.750  1.00  0.00           N  
ATOM   1896  H   ILE   137      -8.524  -9.621  -6.816  1.00  0.00           H  
ATOM   1897  CA  ILE   137      -8.066 -10.581  -8.669  1.00  0.00           C  
ATOM   1898  HA  ILE   137      -7.948 -10.087  -9.633  1.00  0.00           H  
ATOM   1899  CB  ILE   137      -6.730 -10.963  -8.014  1.00  0.00           C  
ATOM   1900  HB  ILE   137      -6.974 -11.538  -7.121  1.00  0.00           H  
ATOM   1901  CG2 ILE   137      -5.977 -11.843  -8.943  1.00  0.00           C  
ATOM   1902 HG21 ILE   137      -5.573 -11.118  -9.650  1.00  0.00           H  
ATOM   1903 HG22 ILE   137      -5.111 -12.412  -8.607  1.00  0.00           H  
ATOM   1904 HG23 ILE   137      -6.507 -12.613  -9.503  1.00  0.00           H  
ATOM   1905  CG1 ILE   137      -5.766  -9.717  -7.653  1.00  0.00           C  
ATOM   1906 HG12 ILE   137      -5.184  -9.321  -8.485  1.00  0.00           H  
ATOM   1907 HG13 ILE   137      -6.291  -8.897  -7.163  1.00  0.00           H  
ATOM   1908  CD1 ILE   137      -4.644 -10.275  -6.706  1.00  0.00           C  
ATOM   1909 HD11 ILE   137      -4.089  -9.356  -6.519  1.00  0.00           H  
ATOM   1910 HD12 ILE   137      -4.003 -10.937  -7.287  1.00  0.00           H  
ATOM   1911 HD13 ILE   137      -5.007 -10.600  -5.731  1.00  0.00           H  
ATOM   1912  C   ILE   137      -8.895 -11.844  -8.973  1.00  0.00           C  
ATOM   1913  O   ILE   137      -9.162 -12.620  -8.069  1.00  0.00           O  
ATOM   1914  N   PRO   138      -9.236 -12.088 -10.264  1.00  0.00           N  
ATOM   1915  CD  PRO   138      -8.932 -11.323 -11.504  1.00  0.00           C  
ATOM   1916  HD2 PRO   138      -9.323 -10.315 -11.359  1.00  0.00           H  
ATOM   1917  HD3 PRO   138      -7.883 -11.347 -11.798  1.00  0.00           H  
ATOM   1918  CG  PRO   138      -9.888 -11.931 -12.546  1.00  0.00           C  
ATOM   1919  HG2 PRO   138      -9.521 -12.744 -13.173  1.00  0.00           H  
ATOM   1920  HG3 PRO   138     -10.307 -11.258 -13.294  1.00  0.00           H  
ATOM   1921  CB  PRO   138     -11.003 -12.572 -11.759  1.00  0.00           C  
ATOM   1922  HB2 PRO   138     -11.823 -11.894 -11.518  1.00  0.00           H  
ATOM   1923  HB3 PRO   138     -11.394 -13.415 -12.328  1.00  0.00           H  
ATOM   1924  CA  PRO   138     -10.301 -13.098 -10.501  1.00  0.00           C  
ATOM   1925  HA  PRO   138     -10.933 -13.009  -9.617  1.00  0.00           H  
ATOM   1926  C   PRO   138      -9.826 -14.541 -10.689  1.00  0.00           C  
ATOM   1927  O   PRO   138     -10.470 -15.439 -10.219  1.00  0.00           O  
ATOM   1928  N   PHE   139      -8.612 -14.771 -11.227  1.00  0.00           N  
ATOM   1929  H   PHE   139      -8.012 -13.967 -11.347  1.00  0.00           H  
ATOM   1930  CA  PHE   139      -8.106 -16.045 -11.595  1.00  0.00           C  
ATOM   1931  HA  PHE   139      -8.842 -16.669 -12.102  1.00  0.00           H  
ATOM   1932  CB  PHE   139      -6.973 -15.788 -12.620  1.00  0.00           C  
ATOM   1933  HB2 PHE   139      -6.645 -16.766 -12.973  1.00  0.00           H  
ATOM   1934  HB3 PHE   139      -7.573 -15.368 -13.427  1.00  0.00           H  
ATOM   1935  CG  PHE   139      -5.831 -14.935 -12.202  1.00  0.00           C  
ATOM   1936  CD1 PHE   139      -4.817 -15.462 -11.445  1.00  0.00           C  
ATOM   1937  HD1 PHE   139      -4.845 -16.494 -11.127  1.00  0.00           H  
ATOM   1938  CE1 PHE   139      -3.742 -14.639 -11.017  1.00  0.00           C  
ATOM   1939  HE1 PHE   139      -3.027 -15.032 -10.310  1.00  0.00           H  
ATOM   1940  CZ  PHE   139      -3.742 -13.268 -11.369  1.00  0.00           C  
ATOM   1941  HZ  PHE   139      -2.964 -12.631 -10.975  1.00  0.00           H  
ATOM   1942  CE2 PHE   139      -4.763 -12.747 -12.097  1.00  0.00           C  
ATOM   1943  HE2 PHE   139      -4.871 -11.697 -12.322  1.00  0.00           H  
ATOM   1944  CD2 PHE   139      -5.827 -13.546 -12.497  1.00  0.00           C  
ATOM   1945  HD2 PHE   139      -6.686 -13.128 -13.001  1.00  0.00           H  
ATOM   1946  C   PHE   139      -7.583 -16.918 -10.377  1.00  0.00           C  
ATOM   1947  O   PHE   139      -7.671 -18.211 -10.400  1.00  0.00           O  
ATOM   1948  N   LEU   140      -7.302 -16.289  -9.197  1.00  0.00           N  
ATOM   1949  H   LEU   140      -7.411 -15.286  -9.155  1.00  0.00           H  
ATOM   1950  CA  LEU   140      -7.051 -17.004  -7.926  1.00  0.00           C  
ATOM   1951  HA  LEU   140      -6.309 -17.781  -8.110  1.00  0.00           H  
ATOM   1952  CB  LEU   140      -6.415 -16.047  -6.972  1.00  0.00           C  
ATOM   1953  HB2 LEU   140      -6.365 -16.457  -5.964  1.00  0.00           H  
ATOM   1954  HB3 LEU   140      -7.125 -15.226  -6.872  1.00  0.00           H  
ATOM   1955  CG  LEU   140      -5.091 -15.412  -7.457  1.00  0.00           C  
ATOM   1956  HG  LEU   140      -5.265 -14.853  -8.376  1.00  0.00           H  
ATOM   1957  CD1 LEU   140      -4.562 -14.455  -6.355  1.00  0.00           C  
ATOM   1958 HD11 LEU   140      -4.385 -14.949  -5.400  1.00  0.00           H  
ATOM   1959 HD12 LEU   140      -5.459 -13.845  -6.252  1.00  0.00           H  
ATOM   1960 HD13 LEU   140      -3.748 -13.821  -6.709  1.00  0.00           H  
ATOM   1961  CD2 LEU   140      -3.959 -16.372  -7.608  1.00  0.00           C  
ATOM   1962 HD21 LEU   140      -4.174 -17.183  -8.303  1.00  0.00           H  
ATOM   1963 HD22 LEU   140      -3.745 -16.772  -6.617  1.00  0.00           H  
ATOM   1964 HD23 LEU   140      -3.274 -15.728  -8.161  1.00  0.00           H  
ATOM   1965  C   LEU   140      -8.336 -17.578  -7.318  1.00  0.00           C  
ATOM   1966  O   LEU   140      -9.247 -16.839  -7.085  1.00  0.00           O  
ATOM   1967  N   PRO   141      -8.517 -18.902  -7.229  1.00  0.00           N  
ATOM   1968  CD  PRO   141      -7.523 -19.943  -7.362  1.00  0.00           C  
ATOM   1969  HD2 PRO   141      -7.152 -19.834  -8.381  1.00  0.00           H  
ATOM   1970  HD3 PRO   141      -6.643 -19.778  -6.741  1.00  0.00           H  
ATOM   1971  CG  PRO   141      -8.138 -21.365  -7.269  1.00  0.00           C  
ATOM   1972  HG2 PRO   141      -8.020 -21.783  -6.269  1.00  0.00           H  
ATOM   1973  HG3 PRO   141      -7.820 -22.178  -7.922  1.00  0.00           H  
ATOM   1974  CB  PRO   141      -9.643 -20.944  -7.437  1.00  0.00           C  
ATOM   1975  HB2 PRO   141     -10.368 -21.496  -6.839  1.00  0.00           H  
ATOM   1976  HB3 PRO   141      -9.832 -21.074  -8.502  1.00  0.00           H  
ATOM   1977  CA  PRO   141      -9.830 -19.497  -7.002  1.00  0.00           C  
ATOM   1978  HA  PRO   141     -10.587 -18.913  -7.527  1.00  0.00           H  
ATOM   1979  C   PRO   141     -10.243 -19.410  -5.518  1.00  0.00           C  
ATOM   1980  O   PRO   141     -11.450 -19.343  -5.248  1.00  0.00           O  
ATOM   1981  N   ASP   142      -9.286 -19.263  -4.646  1.00  0.00           N  
ATOM   1982  H   ASP   142      -8.343 -19.385  -4.986  1.00  0.00           H  
ATOM   1983  CA  ASP   142      -9.375 -19.445  -3.161  1.00  0.00           C  
ATOM   1984  HA  ASP   142     -10.381 -19.742  -2.864  1.00  0.00           H  
ATOM   1985  CB  ASP   142      -8.345 -20.501  -2.653  1.00  0.00           C  
ATOM   1986  HB2 ASP   142      -8.635 -21.493  -3.000  1.00  0.00           H  
ATOM   1987  HB3 ASP   142      -8.245 -20.506  -1.567  1.00  0.00           H  
ATOM   1988  CG  ASP   142      -6.911 -20.363  -3.140  1.00  0.00           C  
ATOM   1989  OD1 ASP   142      -6.561 -19.594  -4.038  1.00  0.00           O  
ATOM   1990  OD2 ASP   142      -6.001 -21.017  -2.581  1.00  0.00           O  
ATOM   1991  C   ASP   142      -9.157 -18.090  -2.377  1.00  0.00           C  
ATOM   1992  O   ASP   142      -9.080 -18.081  -1.148  1.00  0.00           O  
ATOM   1993  N   LEU   143      -9.290 -16.933  -3.066  1.00  0.00           N  
ATOM   1994  H   LEU   143      -9.565 -17.010  -4.035  1.00  0.00           H  
ATOM   1995  CA  LEU   143      -8.986 -15.627  -2.437  1.00  0.00           C  
ATOM   1996  HA  LEU   143      -8.010 -15.886  -2.027  1.00  0.00           H  
ATOM   1997  CB  LEU   143      -8.782 -14.583  -3.551  1.00  0.00           C  
ATOM   1998  HB2 LEU   143      -9.737 -14.335  -4.015  1.00  0.00           H  
ATOM   1999  HB3 LEU   143      -8.242 -15.024  -4.389  1.00  0.00           H  
ATOM   2000  CG  LEU   143      -8.047 -13.260  -3.198  1.00  0.00           C  
ATOM   2001  HG  LEU   143      -8.665 -12.863  -2.392  1.00  0.00           H  
ATOM   2002  CD1 LEU   143      -6.623 -13.530  -2.853  1.00  0.00           C  
ATOM   2003 HD11 LEU   143      -6.231 -12.610  -2.419  1.00  0.00           H  
ATOM   2004 HD12 LEU   143      -6.118 -13.728  -3.799  1.00  0.00           H  
ATOM   2005 HD13 LEU   143      -6.466 -14.366  -2.172  1.00  0.00           H  
ATOM   2006  CD2 LEU   143      -8.126 -12.272  -4.307  1.00  0.00           C  
ATOM   2007 HD21 LEU   143      -9.183 -12.019  -4.229  1.00  0.00           H  
ATOM   2008 HD22 LEU   143      -7.443 -11.445  -4.111  1.00  0.00           H  
ATOM   2009 HD23 LEU   143      -7.906 -12.604  -5.321  1.00  0.00           H  
ATOM   2010  C   LEU   143      -9.904 -15.309  -1.281  1.00  0.00           C  
ATOM   2011  O   LEU   143      -9.438 -14.791  -0.289  1.00  0.00           O  
ATOM   2012  N   GLU   144     -11.149 -15.779  -1.286  1.00  0.00           N  
ATOM   2013  H   GLU   144     -11.447 -16.196  -2.156  1.00  0.00           H  
ATOM   2014  CA  GLU   144     -12.052 -15.613  -0.175  1.00  0.00           C  
ATOM   2015  HA  GLU   144     -12.145 -14.558   0.084  1.00  0.00           H  
ATOM   2016  CB  GLU   144     -13.477 -16.116  -0.633  1.00  0.00           C  
ATOM   2017  HB2 GLU   144     -13.751 -15.564  -1.532  1.00  0.00           H  
ATOM   2018  HB3 GLU   144     -13.473 -17.103  -1.096  1.00  0.00           H  
ATOM   2019  CG  GLU   144     -14.658 -15.993   0.279  1.00  0.00           C  
ATOM   2020  HG2 GLU   144     -14.571 -16.609   1.174  1.00  0.00           H  
ATOM   2021  HG3 GLU   144     -15.513 -16.414  -0.250  1.00  0.00           H  
ATOM   2022  CD  GLU   144     -14.965 -14.529   0.676  1.00  0.00           C  
ATOM   2023  OE1 GLU   144     -15.254 -14.230   1.844  1.00  0.00           O  
ATOM   2024  OE2 GLU   144     -14.719 -13.607  -0.114  1.00  0.00           O  
ATOM   2025  C   GLU   144     -11.570 -16.289   1.111  1.00  0.00           C  
ATOM   2026  O   GLU   144     -11.663 -15.753   2.193  1.00  0.00           O  
ATOM   2027  N   GLU   145     -11.049 -17.531   1.004  1.00  0.00           N  
ATOM   2028  H   GLU   145     -10.838 -17.873   0.078  1.00  0.00           H  
ATOM   2029  CA  GLU   145     -10.586 -18.216   2.149  1.00  0.00           C  
ATOM   2030  HA  GLU   145     -11.443 -18.105   2.813  1.00  0.00           H  
ATOM   2031  CB  GLU   145     -10.437 -19.733   1.832  1.00  0.00           C  
ATOM   2032  HB2 GLU   145     -10.081 -20.089   2.799  1.00  0.00           H  
ATOM   2033  HB3 GLU   145      -9.586 -19.835   1.160  1.00  0.00           H  
ATOM   2034  CG  GLU   145     -11.720 -20.467   1.409  1.00  0.00           C  
ATOM   2035  HG2 GLU   145     -11.454 -21.473   1.085  1.00  0.00           H  
ATOM   2036  HG3 GLU   145     -12.178 -19.846   0.639  1.00  0.00           H  
ATOM   2037  CD  GLU   145     -12.664 -20.609   2.588  1.00  0.00           C  
ATOM   2038  OE1 GLU   145     -13.870 -20.870   2.346  1.00  0.00           O  
ATOM   2039  OE2 GLU   145     -12.208 -20.645   3.774  1.00  0.00           O  
ATOM   2040  C   GLU   145      -9.269 -17.620   2.715  1.00  0.00           C  
ATOM   2041  O   GLU   145      -9.140 -17.711   3.961  1.00  0.00           O  
ATOM   2042  N   LEU   146      -8.461 -17.044   1.844  1.00  0.00           N  
ATOM   2043  H   LEU   146      -8.834 -16.781   0.943  1.00  0.00           H  
ATOM   2044  CA  LEU   146      -7.163 -16.504   2.236  1.00  0.00           C  
ATOM   2045  HA  LEU   146      -6.686 -17.120   2.998  1.00  0.00           H  
ATOM   2046  CB  LEU   146      -6.263 -16.431   1.052  1.00  0.00           C  
ATOM   2047  HB2 LEU   146      -6.819 -15.827   0.335  1.00  0.00           H  
ATOM   2048  HB3 LEU   146      -5.350 -15.904   1.331  1.00  0.00           H  
ATOM   2049  CG  LEU   146      -5.766 -17.739   0.412  1.00  0.00           C  
ATOM   2050  HG  LEU   146      -6.613 -18.424   0.436  1.00  0.00           H  
ATOM   2051  CD1 LEU   146      -5.481 -17.439  -1.097  1.00  0.00           C  
ATOM   2052 HD11 LEU   146      -6.468 -17.437  -1.560  1.00  0.00           H  
ATOM   2053 HD12 LEU   146      -4.953 -18.222  -1.641  1.00  0.00           H  
ATOM   2054 HD13 LEU   146      -4.948 -16.488  -1.110  1.00  0.00           H  
ATOM   2055  CD2 LEU   146      -4.625 -18.357   1.257  1.00  0.00           C  
ATOM   2056 HD21 LEU   146      -4.884 -18.368   2.316  1.00  0.00           H  
ATOM   2057 HD22 LEU   146      -3.672 -17.887   1.014  1.00  0.00           H  
ATOM   2058 HD23 LEU   146      -4.549 -19.336   0.785  1.00  0.00           H  
ATOM   2059  C   LEU   146      -7.331 -15.092   2.780  1.00  0.00           C  
ATOM   2060  O   LEU   146      -6.735 -14.708   3.778  1.00  0.00           O  
ATOM   2061  N   LEU   147      -8.396 -14.440   2.310  1.00  0.00           N  
ATOM   2062  H   LEU   147      -8.769 -14.694   1.407  1.00  0.00           H  
ATOM   2063  CA  LEU   147      -8.826 -13.133   2.936  1.00  0.00           C  
ATOM   2064  HA  LEU   147      -7.949 -12.486   2.928  1.00  0.00           H  
ATOM   2065  CB  LEU   147      -9.860 -12.377   2.083  1.00  0.00           C  
ATOM   2066  HB2 LEU   147     -10.649 -13.063   1.776  1.00  0.00           H  
ATOM   2067  HB3 LEU   147     -10.286 -11.569   2.678  1.00  0.00           H  
ATOM   2068  CG  LEU   147      -9.334 -11.710   0.791  1.00  0.00           C  
ATOM   2069  HG  LEU   147      -8.722 -12.456   0.284  1.00  0.00           H  
ATOM   2070  CD1 LEU   147     -10.500 -11.229  -0.108  1.00  0.00           C  
ATOM   2071 HD11 LEU   147     -11.346 -10.846   0.464  1.00  0.00           H  
ATOM   2072 HD12 LEU   147     -10.237 -10.436  -0.809  1.00  0.00           H  
ATOM   2073 HD13 LEU   147     -10.861 -12.067  -0.704  1.00  0.00           H  
ATOM   2074  CD2 LEU   147      -8.558 -10.357   0.987  1.00  0.00           C  
ATOM   2075 HD21 LEU   147      -8.080 -10.317   0.008  1.00  0.00           H  
ATOM   2076 HD22 LEU   147      -9.242  -9.562   1.283  1.00  0.00           H  
ATOM   2077 HD23 LEU   147      -7.792 -10.579   1.730  1.00  0.00           H  
ATOM   2078  C   LEU   147      -9.384 -13.360   4.362  1.00  0.00           C  
ATOM   2079  O   LEU   147      -9.257 -12.503   5.244  1.00  0.00           O  
ATOM   2080  N   ASN   148      -9.934 -14.564   4.681  1.00  0.00           N  
ATOM   2081  H   ASN   148      -9.907 -15.196   3.894  1.00  0.00           H  
ATOM   2082  CA  ASN   148     -10.357 -14.789   6.062  1.00  0.00           C  
ATOM   2083  HA  ASN   148     -10.717 -13.842   6.464  1.00  0.00           H  
ATOM   2084  CB  ASN   148     -11.489 -15.888   5.971  1.00  0.00           C  
ATOM   2085  HB2 ASN   148     -11.100 -16.667   5.316  1.00  0.00           H  
ATOM   2086  HB3 ASN   148     -11.546 -16.246   6.999  1.00  0.00           H  
ATOM   2087  CG  ASN   148     -12.854 -15.455   5.468  1.00  0.00           C  
ATOM   2088  OD1 ASN   148     -13.563 -14.584   6.060  1.00  0.00           O  
ATOM   2089  ND2 ASN   148     -13.298 -16.123   4.427  1.00  0.00           N  
ATOM   2090 HD21 ASN   148     -12.669 -16.425   3.696  1.00  0.00           H  
ATOM   2091 HD22 ASN   148     -14.270 -16.162   4.154  1.00  0.00           H  
ATOM   2092  C   ASN   148      -9.255 -15.197   7.009  1.00  0.00           C  
ATOM   2093  O   ASN   148      -9.283 -14.799   8.168  1.00  0.00           O  
ATOM   2094  N   ASP   149      -8.184 -15.767   6.477  1.00  0.00           N  
ATOM   2095  H   ASP   149      -8.338 -16.130   5.548  1.00  0.00           H  
ATOM   2096  CA  ASP   149      -6.902 -15.846   7.238  1.00  0.00           C  
ATOM   2097  HA  ASP   149      -7.108 -16.326   8.195  1.00  0.00           H  
ATOM   2098  CB  ASP   149      -5.973 -16.602   6.377  1.00  0.00           C  
ATOM   2099  HB2 ASP   149      -6.166 -16.314   5.344  1.00  0.00           H  
ATOM   2100  HB3 ASP   149      -4.933 -16.443   6.662  1.00  0.00           H  
ATOM   2101  CG  ASP   149      -6.241 -18.132   6.439  1.00  0.00           C  
ATOM   2102  OD1 ASP   149      -5.844 -18.788   5.469  1.00  0.00           O  
ATOM   2103  OD2 ASP   149      -6.844 -18.672   7.398  1.00  0.00           O  
ATOM   2104  C   ASP   149      -6.431 -14.417   7.556  1.00  0.00           C  
ATOM   2105  O   ASP   149      -6.046 -14.141   8.662  1.00  0.00           O  
ATOM   2106  N   ALA   150      -6.258 -13.535   6.575  1.00  0.00           N  
ATOM   2107  H   ALA   150      -6.426 -13.798   5.614  1.00  0.00           H  
ATOM   2108  CA  ALA   150      -5.878 -12.137   6.813  1.00  0.00           C  
ATOM   2109  HA  ALA   150      -4.901 -12.165   7.296  1.00  0.00           H  
ATOM   2110  CB  ALA   150      -5.726 -11.364   5.496  1.00  0.00           C  
ATOM   2111  HB1 ALA   150      -4.901 -11.833   4.959  1.00  0.00           H  
ATOM   2112  HB2 ALA   150      -6.687 -11.344   4.981  1.00  0.00           H  
ATOM   2113  HB3 ALA   150      -5.511 -10.333   5.775  1.00  0.00           H  
ATOM   2114  C   ALA   150      -6.730 -11.454   7.865  1.00  0.00           C  
ATOM   2115  O   ALA   150      -6.127 -10.749   8.724  1.00  0.00           O  
ATOM   2116  N   ASP   151      -8.060 -11.675   7.873  1.00  0.00           N  
ATOM   2117  H   ASP   151      -8.384 -12.363   7.208  1.00  0.00           H  
ATOM   2118  CA  ASP   151      -8.944 -11.079   8.915  1.00  0.00           C  
ATOM   2119  HA  ASP   151      -8.888  -9.991   8.889  1.00  0.00           H  
ATOM   2120  CB  ASP   151     -10.352 -11.533   8.606  1.00  0.00           C  
ATOM   2121  HB2 ASP   151     -10.627 -11.301   7.577  1.00  0.00           H  
ATOM   2122  HB3 ASP   151     -10.441 -12.611   8.736  1.00  0.00           H  
ATOM   2123  CG  ASP   151     -11.387 -10.935   9.552  1.00  0.00           C  
ATOM   2124  OD1 ASP   151     -11.761 -11.502  10.615  1.00  0.00           O  
ATOM   2125  OD2 ASP   151     -11.894  -9.817   9.243  1.00  0.00           O  
ATOM   2126  C   ASP   151      -8.496 -11.632  10.309  1.00  0.00           C  
ATOM   2127  O   ASP   151      -8.608 -10.741  11.190  1.00  0.00           O  
ATOM   2128  N   ARG   152      -8.120 -12.882  10.569  1.00  0.00           N  
ATOM   2129  H   ARG   152      -8.064 -13.498   9.770  1.00  0.00           H  
ATOM   2130  CA  ARG   152      -7.757 -13.418  11.855  1.00  0.00           C  
ATOM   2131  HA  ARG   152      -8.418 -13.023  12.626  1.00  0.00           H  
ATOM   2132  CB  ARG   152      -7.904 -14.965  11.812  1.00  0.00           C  
ATOM   2133  HB2 ARG   152      -8.935 -15.283  11.660  1.00  0.00           H  
ATOM   2134  HB3 ARG   152      -7.381 -15.272  10.906  1.00  0.00           H  
ATOM   2135  CG  ARG   152      -7.204 -15.705  13.016  1.00  0.00           C  
ATOM   2136  HG2 ARG   152      -7.825 -15.520  13.893  1.00  0.00           H  
ATOM   2137  HG3 ARG   152      -6.224 -15.278  13.231  1.00  0.00           H  
ATOM   2138  CD  ARG   152      -7.043 -17.242  12.922  1.00  0.00           C  
ATOM   2139  HD2 ARG   152      -8.021 -17.718  12.991  1.00  0.00           H  
ATOM   2140  HD3 ARG   152      -6.676 -17.639  11.976  1.00  0.00           H  
ATOM   2141  NE  ARG   152      -6.215 -17.829  14.006  1.00  0.00           N  
ATOM   2142  HE  ARG   152      -6.375 -17.511  14.951  1.00  0.00           H  
ATOM   2143  CZ  ARG   152      -5.170 -18.569  13.936  1.00  0.00           C  
ATOM   2144  NH1 ARG   152      -4.593 -19.030  12.861  1.00  0.00           N  
ATOM   2145 HH11 ARG   152      -5.088 -18.930  11.986  1.00  0.00           H  
ATOM   2146 HH12 ARG   152      -3.835 -19.692  12.943  1.00  0.00           H  
ATOM   2147  NH2 ARG   152      -4.534 -18.945  15.015  1.00  0.00           N  
ATOM   2148 HH21 ARG   152      -4.903 -18.785  15.941  1.00  0.00           H  
ATOM   2149 HH22 ARG   152      -3.716 -19.533  14.944  1.00  0.00           H  
ATOM   2150  C   ARG   152      -6.431 -12.896  12.253  1.00  0.00           C  
ATOM   2151  O   ARG   152      -6.233 -12.417  13.379  1.00  0.00           O  
ATOM   2152  N   LEU   153      -5.404 -13.002  11.413  1.00  0.00           N  
ATOM   2153  H   LEU   153      -5.613 -13.446  10.530  1.00  0.00           H  
ATOM   2154  CA  LEU   153      -4.006 -12.633  11.701  1.00  0.00           C  
ATOM   2155  HA  LEU   153      -3.543 -13.049  12.596  1.00  0.00           H  
ATOM   2156  CB  LEU   153      -3.149 -13.036  10.472  1.00  0.00           C  
ATOM   2157  HB2 LEU   153      -3.460 -12.466   9.597  1.00  0.00           H  
ATOM   2158  HB3 LEU   153      -2.119 -12.771  10.711  1.00  0.00           H  
ATOM   2159  CG  LEU   153      -3.147 -14.547  10.073  1.00  0.00           C  
ATOM   2160  HG  LEU   153      -4.114 -14.849   9.671  1.00  0.00           H  
ATOM   2161  CD1 LEU   153      -1.950 -14.827   9.099  1.00  0.00           C  
ATOM   2162 HD11 LEU   153      -1.034 -14.405   9.513  1.00  0.00           H  
ATOM   2163 HD12 LEU   153      -2.182 -14.292   8.178  1.00  0.00           H  
ATOM   2164 HD13 LEU   153      -1.857 -15.887   8.861  1.00  0.00           H  
ATOM   2165  CD2 LEU   153      -2.843 -15.401  11.295  1.00  0.00           C  
ATOM   2166 HD21 LEU   153      -2.399 -16.371  11.071  1.00  0.00           H  
ATOM   2167 HD22 LEU   153      -3.683 -15.563  11.971  1.00  0.00           H  
ATOM   2168 HD23 LEU   153      -2.070 -14.901  11.878  1.00  0.00           H  
ATOM   2169  C   LEU   153      -3.925 -11.127  12.045  1.00  0.00           C  
ATOM   2170  O   LEU   153      -3.159 -10.815  12.984  1.00  0.00           O  
ATOM   2171  N   LEU   154      -4.545 -10.204  11.262  1.00  0.00           N  
ATOM   2172  H   LEU   154      -5.048 -10.468  10.427  1.00  0.00           H  
ATOM   2173  CA  LEU   154      -4.557  -8.749  11.580  1.00  0.00           C  
ATOM   2174  HA  LEU   154      -3.566  -8.418  11.892  1.00  0.00           H  
ATOM   2175  CB  LEU   154      -5.054  -8.023  10.332  1.00  0.00           C  
ATOM   2176  HB2 LEU   154      -5.973  -8.506  10.000  1.00  0.00           H  
ATOM   2177  HB3 LEU   154      -5.370  -7.022  10.626  1.00  0.00           H  
ATOM   2178  CG  LEU   154      -4.014  -7.933   9.177  1.00  0.00           C  
ATOM   2179  HG  LEU   154      -3.638  -8.946   9.029  1.00  0.00           H  
ATOM   2180  CD1 LEU   154      -4.763  -7.666   7.841  1.00  0.00           C  
ATOM   2181 HD11 LEU   154      -5.169  -6.657   7.777  1.00  0.00           H  
ATOM   2182 HD12 LEU   154      -4.073  -7.775   7.003  1.00  0.00           H  
ATOM   2183 HD13 LEU   154      -5.587  -8.374   7.748  1.00  0.00           H  
ATOM   2184  CD2 LEU   154      -2.874  -7.000   9.532  1.00  0.00           C  
ATOM   2185 HD21 LEU   154      -2.270  -6.715   8.670  1.00  0.00           H  
ATOM   2186 HD22 LEU   154      -2.283  -7.413  10.350  1.00  0.00           H  
ATOM   2187 HD23 LEU   154      -3.402  -6.088   9.809  1.00  0.00           H  
ATOM   2188  C   LEU   154      -5.499  -8.531  12.792  1.00  0.00           C  
ATOM   2189  O   LEU   154      -5.180  -7.671  13.560  1.00  0.00           O  
ATOM   2190  N   GLY   155      -6.630  -9.244  12.876  1.00  0.00           N  
ATOM   2191  H   GLY   155      -6.911  -9.756  12.053  1.00  0.00           H  
ATOM   2192  CA  GLY   155      -7.588  -9.277  13.973  1.00  0.00           C  
ATOM   2193  HA2 GLY   155      -8.185 -10.181  13.856  1.00  0.00           H  
ATOM   2194  HA3 GLY   155      -7.117  -9.368  14.952  1.00  0.00           H  
ATOM   2195  C   GLY   155      -8.420  -8.097  13.931  1.00  0.00           C  
ATOM   2196  O   GLY   155      -8.293  -7.266  14.786  1.00  0.00           O  
ATOM   2197  N   VAL   156      -9.147  -8.007  12.773  1.00  0.00           N  
ATOM   2198  H   VAL   156      -9.166  -8.863  12.237  1.00  0.00           H  
ATOM   2199  CA  VAL   156     -10.113  -6.927  12.379  1.00  0.00           C  
ATOM   2200  HA  VAL   156      -9.554  -6.026  12.635  1.00  0.00           H  
ATOM   2201  CB  VAL   156     -10.372  -6.801  10.875  1.00  0.00           C  
ATOM   2202  HB  VAL   156     -10.926  -7.679  10.542  1.00  0.00           H  
ATOM   2203  CG1 VAL   156     -11.284  -5.677  10.387  1.00  0.00           C  
ATOM   2204 HG11 VAL   156     -12.335  -5.816  10.641  1.00  0.00           H  
ATOM   2205 HG12 VAL   156     -11.069  -4.717  10.858  1.00  0.00           H  
ATOM   2206 HG13 VAL   156     -11.244  -5.577   9.303  1.00  0.00           H  
ATOM   2207  CG2 VAL   156      -9.093  -6.772  10.053  1.00  0.00           C  
ATOM   2208 HG21 VAL   156      -8.557  -5.838  10.222  1.00  0.00           H  
ATOM   2209 HG22 VAL   156      -9.256  -7.065   9.016  1.00  0.00           H  
ATOM   2210 HG23 VAL   156      -8.362  -7.507  10.388  1.00  0.00           H  
ATOM   2211  C   VAL   156     -11.354  -6.972  13.322  1.00  0.00           C  
ATOM   2212  O   VAL   156     -11.783  -8.061  13.718  1.00  0.00           O  
ATOM   2213  N   THR   157     -12.077  -5.825  13.360  1.00  0.00           N  
ATOM   2214  H   THR   157     -11.808  -4.991  12.858  1.00  0.00           H  
ATOM   2215  CA  THR   157     -13.230  -5.549  14.180  1.00  0.00           C  
ATOM   2216  HA  THR   157     -13.908  -6.402  14.207  1.00  0.00           H  
ATOM   2217  CB  THR   157     -12.795  -5.446  15.701  1.00  0.00           C  
ATOM   2218  HB  THR   157     -12.147  -4.570  15.702  1.00  0.00           H  
ATOM   2219  CG2 THR   157     -13.959  -5.307  16.688  1.00  0.00           C  
ATOM   2220 HG21 THR   157     -14.814  -5.946  16.466  1.00  0.00           H  
ATOM   2221 HG22 THR   157     -13.563  -5.576  17.667  1.00  0.00           H  
ATOM   2222 HG23 THR   157     -14.154  -4.235  16.691  1.00  0.00           H  
ATOM   2223  OG1 THR   157     -12.050  -6.587  16.151  1.00  0.00           O  
ATOM   2224  HG1 THR   157     -11.231  -6.100  16.268  1.00  0.00           H  
ATOM   2225  C   THR   157     -13.948  -4.210  13.729  1.00  0.00           C  
ATOM   2226  O   THR   157     -13.221  -3.300  13.279  1.00  0.00           O  
ATOM   2227  N   THR   158     -15.254  -4.037  13.894  1.00  0.00           N  
ATOM   2228  H   THR   158     -15.767  -4.792  14.327  1.00  0.00           H  
ATOM   2229  CA  THR   158     -15.969  -2.901  13.417  1.00  0.00           C  
ATOM   2230  HA  THR   158     -15.495  -2.461  12.540  1.00  0.00           H  
ATOM   2231  CB  THR   158     -17.332  -3.328  12.853  1.00  0.00           C  
ATOM   2232  HB  THR   158     -17.809  -3.681  13.767  1.00  0.00           H  
ATOM   2233  CG2 THR   158     -18.105  -2.195  12.092  1.00  0.00           C  
ATOM   2234 HG21 THR   158     -18.495  -1.397  12.724  1.00  0.00           H  
ATOM   2235 HG22 THR   158     -18.983  -2.563  11.561  1.00  0.00           H  
ATOM   2236 HG23 THR   158     -17.422  -1.688  11.411  1.00  0.00           H  
ATOM   2237  OG1 THR   158     -17.225  -4.385  11.947  1.00  0.00           O  
ATOM   2238  HG1 THR   158     -16.743  -5.057  12.436  1.00  0.00           H  
ATOM   2239  C   THR   158     -16.143  -1.745  14.403  1.00  0.00           C  
ATOM   2240  O   THR   158     -16.419  -2.072  15.564  1.00  0.00           O  
ATOM   2241  N   HID   159     -16.092  -0.462  13.878  1.00  0.00           N  
ATOM   2242  H   HID   159     -15.741  -0.362  12.936  1.00  0.00           H  
ATOM   2243  CA  HID   159     -16.160   0.704  14.802  1.00  0.00           C  
ATOM   2244  HA  HID   159     -15.416   0.649  15.597  1.00  0.00           H  
ATOM   2245  CB  HID   159     -15.877   1.948  13.918  1.00  0.00           C  
ATOM   2246  HB2 HID   159     -16.577   1.979  13.083  1.00  0.00           H  
ATOM   2247  HB3 HID   159     -14.860   1.750  13.579  1.00  0.00           H  
ATOM   2248  CG  HID   159     -15.889   3.266  14.651  1.00  0.00           C  
ATOM   2249  ND1 HID   159     -15.001   3.755  15.628  1.00  0.00           N  
ATOM   2250  HD1 HID   159     -14.182   3.225  15.887  1.00  0.00           H  
ATOM   2251  CE1 HID   159     -15.454   4.992  15.994  1.00  0.00           C  
ATOM   2252  HE1 HID   159     -14.991   5.736  16.625  1.00  0.00           H  
ATOM   2253  NE2 HID   159     -16.537   5.307  15.245  1.00  0.00           N  
ATOM   2254  CD2 HID   159     -16.723   4.290  14.337  1.00  0.00           C  
ATOM   2255  HD2 HID   159     -17.532   4.269  13.622  1.00  0.00           H  
ATOM   2256  C   HID   159     -17.584   0.848  15.459  1.00  0.00           C  
ATOM   2257  O   HID   159     -18.571   0.373  14.911  1.00  0.00           O  
ATOM   2258  N   ALA   160     -17.494   1.562  16.599  1.00  0.00           N  
ATOM   2259  H   ALA   160     -16.617   1.727  17.072  1.00  0.00           H  
ATOM   2260  CA  ALA   160     -18.624   2.134  17.228  1.00  0.00           C  
ATOM   2261  HA  ALA   160     -19.314   2.520  16.478  1.00  0.00           H  
ATOM   2262  CB  ALA   160     -19.339   1.025  17.930  1.00  0.00           C  
ATOM   2263  HB1 ALA   160     -20.185   1.293  18.563  1.00  0.00           H  
ATOM   2264  HB2 ALA   160     -19.934   0.443  17.227  1.00  0.00           H  
ATOM   2265  HB3 ALA   160     -18.612   0.373  18.413  1.00  0.00           H  
ATOM   2266  C   ALA   160     -18.210   3.306  18.072  1.00  0.00           C  
ATOM   2267  O   ALA   160     -17.097   3.497  18.529  1.00  0.00           O  
ATOM   2268  N   PHE   161     -19.273   4.148  18.379  1.00  0.00           N  
ATOM   2269  H   PHE   161     -20.170   3.936  17.967  1.00  0.00           H  
ATOM   2270  CA  PHE   161     -19.244   5.387  19.203  1.00  0.00           C  
ATOM   2271  HA  PHE   161     -18.567   6.076  18.699  1.00  0.00           H  
ATOM   2272  CB  PHE   161     -20.612   6.065  19.333  1.00  0.00           C  
ATOM   2273  HB2 PHE   161     -20.396   7.128  19.448  1.00  0.00           H  
ATOM   2274  HB3 PHE   161     -21.098   6.081  18.357  1.00  0.00           H  
ATOM   2275  CG  PHE   161     -21.571   5.665  20.499  1.00  0.00           C  
ATOM   2276  CD1 PHE   161     -22.103   4.346  20.484  1.00  0.00           C  
ATOM   2277  HD1 PHE   161     -21.903   3.606  19.724  1.00  0.00           H  
ATOM   2278  CE1 PHE   161     -23.039   4.069  21.464  1.00  0.00           C  
ATOM   2279  HE1 PHE   161     -23.433   3.073  21.604  1.00  0.00           H  
ATOM   2280  CZ  PHE   161     -23.591   5.030  22.313  1.00  0.00           C  
ATOM   2281  HZ  PHE   161     -24.299   4.778  23.089  1.00  0.00           H  
ATOM   2282  CE2 PHE   161     -23.142   6.339  22.183  1.00  0.00           C  
ATOM   2283  HE2 PHE   161     -23.535   7.033  22.911  1.00  0.00           H  
ATOM   2284  CD2 PHE   161     -22.095   6.655  21.294  1.00  0.00           C  
ATOM   2285  HD2 PHE   161     -21.817   7.697  21.235  1.00  0.00           H  
ATOM   2286  C   PHE   161     -18.674   5.216  20.688  1.00  0.00           C  
ATOM   2287  O   PHE   161     -18.490   6.245  21.313  1.00  0.00           O  
ATOM   2288  N   ASP   162     -18.471   4.026  21.244  1.00  0.00           N  
ATOM   2289  H   ASP   162     -18.656   3.156  20.766  1.00  0.00           H  
ATOM   2290  CA  ASP   162     -17.863   3.848  22.572  1.00  0.00           C  
ATOM   2291  HA  ASP   162     -17.950   2.804  22.871  1.00  0.00           H  
ATOM   2292  CB  ASP   162     -16.341   4.053  22.398  1.00  0.00           C  
ATOM   2293  HB2 ASP   162     -16.041   5.068  22.137  1.00  0.00           H  
ATOM   2294  HB3 ASP   162     -15.823   4.026  23.357  1.00  0.00           H  
ATOM   2295  CG  ASP   162     -15.553   2.999  21.584  1.00  0.00           C  
ATOM   2296  OD1 ASP   162     -14.371   3.165  21.290  1.00  0.00           O  
ATOM   2297  OD2 ASP   162     -16.083   1.911  21.387  1.00  0.00           O  
ATOM   2298  C   ASP   162     -18.506   4.702  23.758  1.00  0.00           C  
ATOM   2299  O   ASP   162     -17.825   5.054  24.690  1.00  0.00           O  
ATOM   2300  N   GLY   163     -19.778   4.950  23.752  1.00  0.00           N  
ATOM   2301  H   GLY   163     -20.346   4.521  23.035  1.00  0.00           H  
ATOM   2302  CA  GLY   163     -20.585   5.366  24.842  1.00  0.00           C  
ATOM   2303  HA2 GLY   163     -20.714   4.632  25.638  1.00  0.00           H  
ATOM   2304  HA3 GLY   163     -21.597   5.493  24.458  1.00  0.00           H  
ATOM   2305  C   GLY   163     -20.280   6.738  25.463  1.00  0.00           C  
ATOM   2306  O   GLY   163     -21.047   7.161  26.314  1.00  0.00           O  
ATOM   2307  N   ALA   164     -19.206   7.448  25.043  1.00  0.00           N  
ATOM   2308  H   ALA   164     -18.463   6.969  24.555  1.00  0.00           H  
ATOM   2309  CA  ALA   164     -19.025   8.878  25.308  1.00  0.00           C  
ATOM   2310  HA  ALA   164     -19.007   8.893  26.398  1.00  0.00           H  
ATOM   2311  CB  ALA   164     -17.596   9.291  24.944  1.00  0.00           C  
ATOM   2312  HB1 ALA   164     -16.820   8.712  25.445  1.00  0.00           H  
ATOM   2313  HB2 ALA   164     -17.368   9.205  23.882  1.00  0.00           H  
ATOM   2314  HB3 ALA   164     -17.400  10.283  25.350  1.00  0.00           H  
ATOM   2315  C   ALA   164     -20.224   9.711  24.754  1.00  0.00           C  
ATOM   2316  O   ALA   164     -20.510   9.617  23.579  1.00  0.00           O  
ATOM   2317  N   PRO   165     -20.829  10.701  25.591  1.00  0.00           N  
ATOM   2318  CD  PRO   165     -20.513  10.846  27.021  1.00  0.00           C  
ATOM   2319  HD2 PRO   165     -20.440   9.927  27.603  1.00  0.00           H  
ATOM   2320  HD3 PRO   165     -19.638  11.454  27.252  1.00  0.00           H  
ATOM   2321  CG  PRO   165     -21.768  11.532  27.531  1.00  0.00           C  
ATOM   2322  HG2 PRO   165     -21.470  12.046  28.445  1.00  0.00           H  
ATOM   2323  HG3 PRO   165     -22.566  10.825  27.755  1.00  0.00           H  
ATOM   2324  CB  PRO   165     -22.298  12.369  26.341  1.00  0.00           C  
ATOM   2325  HB2 PRO   165     -23.346  12.624  26.497  1.00  0.00           H  
ATOM   2326  HB3 PRO   165     -21.651  13.234  26.195  1.00  0.00           H  
ATOM   2327  CA  PRO   165     -22.091  11.327  25.228  1.00  0.00           C  
ATOM   2328  HA  PRO   165     -22.914  10.615  25.294  1.00  0.00           H  
ATOM   2329  C   PRO   165     -22.231  11.993  23.894  1.00  0.00           C  
ATOM   2330  O   PRO   165     -23.224  11.874  23.231  1.00  0.00           O  
ATOM   2331  N   PHE   166     -21.168  12.745  23.504  1.00  0.00           N  
ATOM   2332  H   PHE   166     -20.493  12.973  24.220  1.00  0.00           H  
ATOM   2333  CA  PHE   166     -21.025  13.518  22.221  1.00  0.00           C  
ATOM   2334  HA  PHE   166     -21.984  14.007  22.046  1.00  0.00           H  
ATOM   2335  CB  PHE   166     -19.945  14.662  22.238  1.00  0.00           C  
ATOM   2336  HB2 PHE   166     -20.217  15.262  23.106  1.00  0.00           H  
ATOM   2337  HB3 PHE   166     -18.952  14.214  22.269  1.00  0.00           H  
ATOM   2338  CG  PHE   166     -19.895  15.710  21.125  1.00  0.00           C  
ATOM   2339  CD1 PHE   166     -20.522  17.009  21.256  1.00  0.00           C  
ATOM   2340  HD1 PHE   166     -20.896  17.265  22.236  1.00  0.00           H  
ATOM   2341  CE1 PHE   166     -20.536  17.927  20.168  1.00  0.00           C  
ATOM   2342  HE1 PHE   166     -21.004  18.898  20.240  1.00  0.00           H  
ATOM   2343  CZ  PHE   166     -19.873  17.627  18.989  1.00  0.00           C  
ATOM   2344  HZ  PHE   166     -19.865  18.303  18.146  1.00  0.00           H  
ATOM   2345  CE2 PHE   166     -19.324  16.348  18.847  1.00  0.00           C  
ATOM   2346  HE2 PHE   166     -18.785  16.118  17.940  1.00  0.00           H  
ATOM   2347  CD2 PHE   166     -19.277  15.417  19.850  1.00  0.00           C  
ATOM   2348  HD2 PHE   166     -18.704  14.525  19.641  1.00  0.00           H  
ATOM   2349  C   PHE   166     -20.840  12.679  20.972  1.00  0.00           C  
ATOM   2350  O   PHE   166     -21.321  12.981  19.835  1.00  0.00           O  
ATOM   2351  N   SER   167     -20.262  11.503  21.147  1.00  0.00           N  
ATOM   2352  H   SER   167     -20.071  11.188  22.087  1.00  0.00           H  
ATOM   2353  CA  SER   167     -20.048  10.527  20.062  1.00  0.00           C  
ATOM   2354  HA  SER   167     -19.712  11.119  19.211  1.00  0.00           H  
ATOM   2355  CB  SER   167     -18.958   9.548  20.513  1.00  0.00           C  
ATOM   2356  HB2 SER   167     -19.298   8.962  21.367  1.00  0.00           H  
ATOM   2357  HB3 SER   167     -18.618   9.008  19.630  1.00  0.00           H  
ATOM   2358  OG  SER   167     -17.781  10.332  20.889  1.00  0.00           O  
ATOM   2359  HG  SER   167     -17.468   9.997  21.732  1.00  0.00           H  
ATOM   2360  C   SER   167     -21.423   9.882  19.557  1.00  0.00           C  
ATOM   2361  O   SER   167     -21.538   9.442  18.356  1.00  0.00           O  
ATOM   2362  N   ASP   168     -22.508   9.938  20.384  1.00  0.00           N  
ATOM   2363  H   ASP   168     -22.355  10.233  21.338  1.00  0.00           H  
ATOM   2364  CA  ASP   168     -23.844   9.635  20.008  1.00  0.00           C  
ATOM   2365  HA  ASP   168     -23.827   8.586  19.715  1.00  0.00           H  
ATOM   2366  CB  ASP   168     -24.794   9.740  21.251  1.00  0.00           C  
ATOM   2367  HB2 ASP   168     -24.393   9.097  22.035  1.00  0.00           H  
ATOM   2368  HB3 ASP   168     -24.853  10.774  21.590  1.00  0.00           H  
ATOM   2369  CG  ASP   168     -26.188   9.171  20.996  1.00  0.00           C  
ATOM   2370  OD1 ASP   168     -27.126   9.805  21.520  1.00  0.00           O  
ATOM   2371  OD2 ASP   168     -26.393   8.315  20.098  1.00  0.00           O  
ATOM   2372  C   ASP   168     -24.295  10.483  18.824  1.00  0.00           C  
ATOM   2373  O   ASP   168     -24.920   9.926  17.921  1.00  0.00           O  
ATOM   2374  N   LEU   169     -24.110  11.766  18.895  1.00  0.00           N  
ATOM   2375  H   LEU   169     -23.540  12.117  19.651  1.00  0.00           H  
ATOM   2376  CA  LEU   169     -24.543  12.715  17.829  1.00  0.00           C  
ATOM   2377  HA  LEU   169     -25.611  12.536  17.709  1.00  0.00           H  
ATOM   2378  CB  LEU   169     -24.317  14.204  18.155  1.00  0.00           C  
ATOM   2379  HB2 LEU   169     -23.239  14.364  18.134  1.00  0.00           H  
ATOM   2380  HB3 LEU   169     -24.769  14.871  17.421  1.00  0.00           H  
ATOM   2381  CG  LEU   169     -24.672  14.612  19.566  1.00  0.00           C  
ATOM   2382  HG  LEU   169     -24.245  13.920  20.292  1.00  0.00           H  
ATOM   2383  CD1 LEU   169     -24.098  15.985  19.945  1.00  0.00           C  
ATOM   2384 HD11 LEU   169     -23.038  16.026  19.697  1.00  0.00           H  
ATOM   2385 HD12 LEU   169     -24.779  16.749  19.569  1.00  0.00           H  
ATOM   2386 HD13 LEU   169     -24.173  16.145  21.021  1.00  0.00           H  
ATOM   2387  CD2 LEU   169     -26.152  14.646  19.823  1.00  0.00           C  
ATOM   2388 HD21 LEU   169     -26.539  15.304  19.045  1.00  0.00           H  
ATOM   2389 HD22 LEU   169     -26.567  13.649  19.677  1.00  0.00           H  
ATOM   2390 HD23 LEU   169     -26.410  14.963  20.834  1.00  0.00           H  
ATOM   2391  C   LEU   169     -23.721  12.401  16.531  1.00  0.00           C  
ATOM   2392  O   LEU   169     -24.331  12.376  15.474  1.00  0.00           O  
ATOM   2393  N   VAL   170     -22.419  12.202  16.583  1.00  0.00           N  
ATOM   2394  H   VAL   170     -21.996  12.333  17.490  1.00  0.00           H  
ATOM   2395  CA  VAL   170     -21.505  11.801  15.546  1.00  0.00           C  
ATOM   2396  HA  VAL   170     -21.515  12.569  14.773  1.00  0.00           H  
ATOM   2397  CB  VAL   170     -20.011  11.588  15.984  1.00  0.00           C  
ATOM   2398  HB  VAL   170     -19.976  10.724  16.648  1.00  0.00           H  
ATOM   2399  CG1 VAL   170     -19.115  11.217  14.832  1.00  0.00           C  
ATOM   2400 HG11 VAL   170     -18.074  11.264  15.150  1.00  0.00           H  
ATOM   2401 HG12 VAL   170     -19.281  10.231  14.397  1.00  0.00           H  
ATOM   2402 HG13 VAL   170     -19.229  11.999  14.081  1.00  0.00           H  
ATOM   2403  CG2 VAL   170     -19.434  12.737  16.730  1.00  0.00           C  
ATOM   2404 HG21 VAL   170     -18.508  12.478  17.245  1.00  0.00           H  
ATOM   2405 HG22 VAL   170     -19.353  13.666  16.167  1.00  0.00           H  
ATOM   2406 HG23 VAL   170     -20.114  13.063  17.517  1.00  0.00           H  
ATOM   2407  C   VAL   170     -22.084  10.525  14.817  1.00  0.00           C  
ATOM   2408  O   VAL   170     -22.385  10.594  13.639  1.00  0.00           O  
ATOM   2409  N   ARG   171     -22.273   9.383  15.474  1.00  0.00           N  
ATOM   2410  H   ARG   171     -22.174   9.455  16.477  1.00  0.00           H  
ATOM   2411  CA  ARG   171     -22.693   8.113  14.752  1.00  0.00           C  
ATOM   2412  HA  ARG   171     -21.991   7.736  14.008  1.00  0.00           H  
ATOM   2413  CB  ARG   171     -22.869   6.934  15.705  1.00  0.00           C  
ATOM   2414  HB2 ARG   171     -23.421   6.140  15.202  1.00  0.00           H  
ATOM   2415  HB3 ARG   171     -21.909   6.555  16.056  1.00  0.00           H  
ATOM   2416  CG  ARG   171     -23.706   7.191  16.954  1.00  0.00           C  
ATOM   2417  HG2 ARG   171     -23.232   7.845  17.686  1.00  0.00           H  
ATOM   2418  HG3 ARG   171     -24.618   7.661  16.588  1.00  0.00           H  
ATOM   2419  CD  ARG   171     -24.087   5.812  17.561  1.00  0.00           C  
ATOM   2420  HD2 ARG   171     -23.217   5.266  17.925  1.00  0.00           H  
ATOM   2421  HD3 ARG   171     -24.518   5.148  16.812  1.00  0.00           H  
ATOM   2422  NE  ARG   171     -24.983   5.980  18.701  1.00  0.00           N  
ATOM   2423  HE  ARG   171     -25.206   6.889  19.079  1.00  0.00           H  
ATOM   2424  CZ  ARG   171     -25.686   5.106  19.459  1.00  0.00           C  
ATOM   2425  NH1 ARG   171     -26.437   5.562  20.395  1.00  0.00           N  
ATOM   2426 HH11 ARG   171     -26.386   6.565  20.501  1.00  0.00           H  
ATOM   2427 HH12 ARG   171     -27.024   4.905  20.890  1.00  0.00           H  
ATOM   2428  NH2 ARG   171     -25.684   3.833  19.176  1.00  0.00           N  
ATOM   2429 HH21 ARG   171     -25.094   3.502  18.426  1.00  0.00           H  
ATOM   2430 HH22 ARG   171     -26.439   3.248  19.504  1.00  0.00           H  
ATOM   2431  C   ARG   171     -23.936   8.325  13.901  1.00  0.00           C  
ATOM   2432  O   ARG   171     -24.009   7.827  12.769  1.00  0.00           O  
ATOM   2433  N   GLU   172     -24.950   9.007  14.485  1.00  0.00           N  
ATOM   2434  H   GLU   172     -24.833   9.411  15.403  1.00  0.00           H  
ATOM   2435  CA  GLU   172     -26.190   9.257  13.783  1.00  0.00           C  
ATOM   2436  HA  GLU   172     -26.542   8.323  13.344  1.00  0.00           H  
ATOM   2437  CB  GLU   172     -27.250   9.811  14.736  1.00  0.00           C  
ATOM   2438  HB2 GLU   172     -27.391   9.071  15.524  1.00  0.00           H  
ATOM   2439  HB3 GLU   172     -26.845  10.677  15.259  1.00  0.00           H  
ATOM   2440  CG  GLU   172     -28.674  10.104  14.317  1.00  0.00           C  
ATOM   2441  HG2 GLU   172     -28.672  10.921  13.595  1.00  0.00           H  
ATOM   2442  HG3 GLU   172     -29.202  10.425  15.214  1.00  0.00           H  
ATOM   2443  CD  GLU   172     -29.535   9.010  13.733  1.00  0.00           C  
ATOM   2444  OE1 GLU   172     -30.201   9.131  12.666  1.00  0.00           O  
ATOM   2445  OE2 GLU   172     -29.438   7.892  14.310  1.00  0.00           O  
ATOM   2446  C   GLU   172     -26.024  10.208  12.628  1.00  0.00           C  
ATOM   2447  O   GLU   172     -26.701  10.104  11.570  1.00  0.00           O  
ATOM   2448  N   ARG   173     -25.091  11.224  12.705  1.00  0.00           N  
ATOM   2449  H   ARG   173     -24.769  11.496  13.623  1.00  0.00           H  
ATOM   2450  CA  ARG   173     -24.892  12.167  11.578  1.00  0.00           C  
ATOM   2451  HA  ARG   173     -25.856  12.581  11.285  1.00  0.00           H  
ATOM   2452  CB  ARG   173     -24.032  13.320  12.089  1.00  0.00           C  
ATOM   2453  HB2 ARG   173     -23.104  12.828  12.381  1.00  0.00           H  
ATOM   2454  HB3 ARG   173     -24.459  13.676  13.027  1.00  0.00           H  
ATOM   2455  CG  ARG   173     -23.704  14.449  11.124  1.00  0.00           C  
ATOM   2456  HG2 ARG   173     -22.963  15.127  11.548  1.00  0.00           H  
ATOM   2457  HG3 ARG   173     -23.295  13.951  10.244  1.00  0.00           H  
ATOM   2458  CD  ARG   173     -24.926  15.259  10.626  1.00  0.00           C  
ATOM   2459  HD2 ARG   173     -24.604  15.771   9.719  1.00  0.00           H  
ATOM   2460  HD3 ARG   173     -25.675  14.491  10.430  1.00  0.00           H  
ATOM   2461  NE  ARG   173     -25.407  16.160  11.652  1.00  0.00           N  
ATOM   2462  HE  ARG   173     -24.962  16.085  12.556  1.00  0.00           H  
ATOM   2463  CZ  ARG   173     -26.476  16.942  11.595  1.00  0.00           C  
ATOM   2464  NH1 ARG   173     -27.223  17.089  10.597  1.00  0.00           N  
ATOM   2465 HH11 ARG   173     -26.977  16.752   9.677  1.00  0.00           H  
ATOM   2466 HH12 ARG   173     -27.960  17.778  10.654  1.00  0.00           H  
ATOM   2467  NH2 ARG   173     -26.834  17.567  12.675  1.00  0.00           N  
ATOM   2468 HH21 ARG   173     -26.451  17.352  13.585  1.00  0.00           H  
ATOM   2469 HH22 ARG   173     -27.704  18.068  12.571  1.00  0.00           H  
ATOM   2470  C   ARG   173     -24.303  11.422  10.381  1.00  0.00           C  
ATOM   2471  O   ARG   173     -24.704  11.706   9.264  1.00  0.00           O  
ATOM   2472  N   LEU   174     -23.377  10.579  10.699  1.00  0.00           N  
ATOM   2473  H   LEU   174     -23.000  10.552  11.636  1.00  0.00           H  
ATOM   2474  CA  LEU   174     -22.817   9.569   9.820  1.00  0.00           C  
ATOM   2475  HA  LEU   174     -22.456   9.973   8.874  1.00  0.00           H  
ATOM   2476  CB  LEU   174     -21.541   9.033  10.535  1.00  0.00           C  
ATOM   2477  HB2 LEU   174     -21.824   8.742  11.547  1.00  0.00           H  
ATOM   2478  HB3 LEU   174     -21.250   8.112  10.029  1.00  0.00           H  
ATOM   2479  CG  LEU   174     -20.306   9.929  10.564  1.00  0.00           C  
ATOM   2480  HG  LEU   174     -20.520  10.912  10.984  1.00  0.00           H  
ATOM   2481  CD1 LEU   174     -19.248   9.164  11.424  1.00  0.00           C  
ATOM   2482 HD11 LEU   174     -18.402   9.843  11.326  1.00  0.00           H  
ATOM   2483 HD12 LEU   174     -18.907   8.175  11.117  1.00  0.00           H  
ATOM   2484 HD13 LEU   174     -19.616   9.223  12.448  1.00  0.00           H  
ATOM   2485  CD2 LEU   174     -19.682   9.968   9.199  1.00  0.00           C  
ATOM   2486 HD21 LEU   174     -18.778  10.572   9.126  1.00  0.00           H  
ATOM   2487 HD22 LEU   174     -20.416  10.378   8.506  1.00  0.00           H  
ATOM   2488 HD23 LEU   174     -19.564   8.991   8.730  1.00  0.00           H  
ATOM   2489  C   LEU   174     -23.770   8.467   9.324  1.00  0.00           C  
ATOM   2490  O   LEU   174     -23.491   7.862   8.330  1.00  0.00           O  
ATOM   2491  N   ALA   175     -24.852   8.068   9.963  1.00  0.00           N  
ATOM   2492  H   ALA   175     -24.920   8.429  10.904  1.00  0.00           H  
ATOM   2493  CA  ALA   175     -25.912   7.246   9.409  1.00  0.00           C  
ATOM   2494  HA  ALA   175     -25.368   6.489   8.844  1.00  0.00           H  
ATOM   2495  CB  ALA   175     -26.625   6.533  10.470  1.00  0.00           C  
ATOM   2496  HB1 ALA   175     -27.089   7.291  11.102  1.00  0.00           H  
ATOM   2497  HB2 ALA   175     -25.926   5.860  10.966  1.00  0.00           H  
ATOM   2498  HB3 ALA   175     -27.398   5.914  10.015  1.00  0.00           H  
ATOM   2499  C   ALA   175     -26.903   7.998   8.512  1.00  0.00           C  
ATOM   2500  O   ALA   175     -27.424   7.333   7.554  1.00  0.00           O  
ATOM   2501  N   ALA   176     -27.260   9.296   8.740  1.00  0.00           N  
ATOM   2502  H   ALA   176     -27.037   9.611   9.673  1.00  0.00           H  
ATOM   2503  CA  ALA   176     -28.235  10.114   8.019  1.00  0.00           C  
ATOM   2504  HA  ALA   176     -29.199   9.609   7.957  1.00  0.00           H  
ATOM   2505  CB  ALA   176     -28.557  11.341   8.874  1.00  0.00           C  
ATOM   2506  HB1 ALA   176     -29.031  10.967   9.781  1.00  0.00           H  
ATOM   2507  HB2 ALA   176     -29.332  11.993   8.470  1.00  0.00           H  
ATOM   2508  HB3 ALA   176     -27.598  11.807   9.102  1.00  0.00           H  
ATOM   2509  C   ALA   176     -27.866  10.539   6.590  1.00  0.00           C  
ATOM   2510  O   ALA   176     -28.624  11.330   5.950  1.00  0.00           O  
ATOM   2511  N   VAL   177     -26.704  10.074   6.091  1.00  0.00           N  
ATOM   2512  H   VAL   177     -26.038   9.612   6.694  1.00  0.00           H  
ATOM   2513  CA  VAL   177     -26.278  10.303   4.748  1.00  0.00           C  
ATOM   2514  HA  VAL   177     -26.461  11.351   4.507  1.00  0.00           H  
ATOM   2515  CB  VAL   177     -24.691  10.121   4.762  1.00  0.00           C  
ATOM   2516  HB  VAL   177     -24.343   9.138   5.077  1.00  0.00           H  
ATOM   2517  CG1 VAL   177     -24.090  10.574   3.413  1.00  0.00           C  
ATOM   2518 HG11 VAL   177     -24.182  11.653   3.290  1.00  0.00           H  
ATOM   2519 HG12 VAL   177     -24.603  10.064   2.597  1.00  0.00           H  
ATOM   2520 HG13 VAL   177     -23.007  10.499   3.319  1.00  0.00           H  
ATOM   2521  CG2 VAL   177     -24.038  11.044   5.745  1.00  0.00           C  
ATOM   2522 HG21 VAL   177     -23.907  10.572   6.718  1.00  0.00           H  
ATOM   2523 HG22 VAL   177     -24.672  11.921   5.867  1.00  0.00           H  
ATOM   2524 HG23 VAL   177     -22.967  11.185   5.598  1.00  0.00           H  
ATOM   2525  C   VAL   177     -26.975   9.388   3.704  1.00  0.00           C  
ATOM   2526  O   VAL   177     -26.406   8.407   3.198  1.00  0.00           O  
ATOM   2527  N   VAL   178     -28.240   9.659   3.483  1.00  0.00           N  
ATOM   2528  H   VAL   178     -28.535  10.531   3.898  1.00  0.00           H  
ATOM   2529  CA  VAL   178     -29.239   8.862   2.658  1.00  0.00           C  
ATOM   2530  HA  VAL   178     -29.030   7.800   2.782  1.00  0.00           H  
ATOM   2531  CB  VAL   178     -30.694   9.139   3.034  1.00  0.00           C  
ATOM   2532  HB  VAL   178     -31.168   8.473   2.313  1.00  0.00           H  
ATOM   2533  CG1 VAL   178     -31.070   8.847   4.474  1.00  0.00           C  
ATOM   2534 HG11 VAL   178     -32.144   9.029   4.501  1.00  0.00           H  
ATOM   2535 HG12 VAL   178     -30.536   9.418   5.233  1.00  0.00           H  
ATOM   2536 HG13 VAL   178     -30.943   7.786   4.686  1.00  0.00           H  
ATOM   2537  CG2 VAL   178     -31.129  10.623   2.783  1.00  0.00           C  
ATOM   2538 HG21 VAL   178     -30.966  10.898   1.740  1.00  0.00           H  
ATOM   2539 HG22 VAL   178     -32.164  10.725   3.107  1.00  0.00           H  
ATOM   2540 HG23 VAL   178     -30.547  11.260   3.449  1.00  0.00           H  
ATOM   2541  C   VAL   178     -28.976   9.162   1.156  1.00  0.00           C  
ATOM   2542  O   VAL   178     -28.570  10.291   0.865  1.00  0.00           O  
ATOM   2543  N   ASP   179     -28.911   8.147   0.255  1.00  0.00           N  
ATOM   2544  H   ASP   179     -29.181   7.232   0.586  1.00  0.00           H  
ATOM   2545  CA  ASP   179     -28.537   8.332  -1.198  1.00  0.00           C  
ATOM   2546  HA  ASP   179     -28.885   9.283  -1.603  1.00  0.00           H  
ATOM   2547  CB  ASP   179     -27.003   8.113  -1.255  1.00  0.00           C  
ATOM   2548  HB2 ASP   179     -26.645   8.605  -0.350  1.00  0.00           H  
ATOM   2549  HB3 ASP   179     -26.812   7.056  -1.070  1.00  0.00           H  
ATOM   2550  CG  ASP   179     -26.339   8.646  -2.561  1.00  0.00           C  
ATOM   2551  OD1 ASP   179     -27.088   9.015  -3.541  1.00  0.00           O  
ATOM   2552  OD2 ASP   179     -25.091   8.652  -2.647  1.00  0.00           O  
ATOM   2553  C   ASP   179     -29.298   7.378  -2.132  1.00  0.00           C  
ATOM   2554  O   ASP   179     -29.355   6.192  -1.959  1.00  0.00           O  
ATOM   2555  N   GLN   180     -29.837   7.984  -3.196  1.00  0.00           N  
ATOM   2556  H   GLN   180     -29.617   8.961  -3.326  1.00  0.00           H  
ATOM   2557  CA  GLN   180     -30.510   7.295  -4.287  1.00  0.00           C  
ATOM   2558  HA  GLN   180     -31.214   6.633  -3.783  1.00  0.00           H  
ATOM   2559  CB  GLN   180     -31.359   8.283  -5.143  1.00  0.00           C  
ATOM   2560  HB2 GLN   180     -31.903   8.891  -4.420  1.00  0.00           H  
ATOM   2561  HB3 GLN   180     -30.799   9.071  -5.648  1.00  0.00           H  
ATOM   2562  CG  GLN   180     -32.385   7.549  -6.038  1.00  0.00           C  
ATOM   2563  HG2 GLN   180     -32.889   8.232  -6.722  1.00  0.00           H  
ATOM   2564  HG3 GLN   180     -31.790   6.819  -6.586  1.00  0.00           H  
ATOM   2565  CD  GLN   180     -33.504   6.856  -5.312  1.00  0.00           C  
ATOM   2566  OE1 GLN   180     -33.705   6.987  -4.120  1.00  0.00           O  
ATOM   2567  NE2 GLN   180     -34.058   5.813  -5.893  1.00  0.00           N  
ATOM   2568 HE21 GLN   180     -33.571   5.502  -6.721  1.00  0.00           H  
ATOM   2569 HE22 GLN   180     -34.644   5.167  -5.383  1.00  0.00           H  
ATOM   2570  C   GLN   180     -29.585   6.486  -5.178  1.00  0.00           C  
ATOM   2571  O   GLN   180     -30.025   5.488  -5.626  1.00  0.00           O  
ATOM   2572  N   GLY   181     -28.389   7.033  -5.464  1.00  0.00           N  
ATOM   2573  H   GLY   181     -28.087   7.821  -4.908  1.00  0.00           H  
ATOM   2574  CA  GLY   181     -27.472   6.336  -6.354  1.00  0.00           C  
ATOM   2575  HA2 GLY   181     -26.823   7.049  -6.862  1.00  0.00           H  
ATOM   2576  HA3 GLY   181     -28.004   5.781  -7.127  1.00  0.00           H  
ATOM   2577  C   GLY   181     -26.562   5.273  -5.657  1.00  0.00           C  
ATOM   2578  O   GLY   181     -25.551   4.896  -6.271  1.00  0.00           O  
ATOM   2579  N   ARG   182     -26.881   4.980  -4.352  1.00  0.00           N  
ATOM   2580  H   ARG   182     -27.723   5.421  -4.010  1.00  0.00           H  
ATOM   2581  CA  ARG   182     -26.278   3.860  -3.591  1.00  0.00           C  
ATOM   2582  HA  ARG   182     -25.769   3.308  -4.381  1.00  0.00           H  
ATOM   2583  CB  ARG   182     -25.193   4.339  -2.553  1.00  0.00           C  
ATOM   2584  HB2 ARG   182     -25.563   4.851  -1.665  1.00  0.00           H  
ATOM   2585  HB3 ARG   182     -24.722   3.475  -2.084  1.00  0.00           H  
ATOM   2586  CG  ARG   182     -24.048   5.060  -3.237  1.00  0.00           C  
ATOM   2587  HG2 ARG   182     -23.539   4.332  -3.868  1.00  0.00           H  
ATOM   2588  HG3 ARG   182     -24.484   5.817  -3.889  1.00  0.00           H  
ATOM   2589  CD  ARG   182     -23.171   5.666  -2.077  1.00  0.00           C  
ATOM   2590  HD2 ARG   182     -23.102   4.972  -1.239  1.00  0.00           H  
ATOM   2591  HD3 ARG   182     -23.837   6.324  -1.518  1.00  0.00           H  
ATOM   2592  NE  ARG   182     -21.881   6.159  -2.593  1.00  0.00           N  
ATOM   2593  HE  ARG   182     -21.875   7.084  -2.997  1.00  0.00           H  
ATOM   2594  CZ  ARG   182     -20.765   5.533  -2.721  1.00  0.00           C  
ATOM   2595  NH1 ARG   182     -19.806   5.987  -3.351  1.00  0.00           N  
ATOM   2596 HH11 ARG   182     -19.871   6.873  -3.833  1.00  0.00           H  
ATOM   2597 HH12 ARG   182     -19.094   5.342  -3.662  1.00  0.00           H  
ATOM   2598  NH2 ARG   182     -20.599   4.320  -2.303  1.00  0.00           N  
ATOM   2599 HH21 ARG   182     -21.331   3.878  -1.765  1.00  0.00           H  
ATOM   2600 HH22 ARG   182     -19.753   3.841  -2.577  1.00  0.00           H  
ATOM   2601  C   ARG   182     -27.289   2.897  -2.875  1.00  0.00           C  
ATOM   2602  O   ARG   182     -28.268   3.371  -2.379  1.00  0.00           O  
ATOM   2603  N   THR   183     -27.059   1.562  -2.968  1.00  0.00           N  
ATOM   2604  H   THR   183     -26.251   1.253  -3.490  1.00  0.00           H  
ATOM   2605  CA  THR   183     -27.855   0.524  -2.297  1.00  0.00           C  
ATOM   2606  HA  THR   183     -28.911   0.768  -2.405  1.00  0.00           H  
ATOM   2607  CB  THR   183     -27.890  -0.790  -3.206  1.00  0.00           C  
ATOM   2608  HB  THR   183     -28.769  -1.327  -2.849  1.00  0.00           H  
ATOM   2609  CG2 THR   183     -27.893  -0.595  -4.707  1.00  0.00           C  
ATOM   2610 HG21 THR   183     -28.757  -0.025  -5.049  1.00  0.00           H  
ATOM   2611 HG22 THR   183     -27.024  -0.034  -5.053  1.00  0.00           H  
ATOM   2612 HG23 THR   183     -28.061  -1.572  -5.158  1.00  0.00           H  
ATOM   2613  OG1 THR   183     -26.722  -1.545  -2.980  1.00  0.00           O  
ATOM   2614  HG1 THR   183     -27.061  -2.279  -2.462  1.00  0.00           H  
ATOM   2615  C   THR   183     -27.381   0.329  -0.815  1.00  0.00           C  
ATOM   2616  O   THR   183     -26.265   0.806  -0.510  1.00  0.00           O  
ATOM   2617  N   PRO   184     -28.201  -0.280   0.082  1.00  0.00           N  
ATOM   2618  CD  PRO   184     -29.615  -0.312  -0.172  1.00  0.00           C  
ATOM   2619  HD2 PRO   184     -29.894  -1.262  -0.628  1.00  0.00           H  
ATOM   2620  HD3 PRO   184     -30.074   0.452  -0.800  1.00  0.00           H  
ATOM   2621  CG  PRO   184     -30.284  -0.327   1.274  1.00  0.00           C  
ATOM   2622  HG2 PRO   184     -30.729   0.640   1.508  1.00  0.00           H  
ATOM   2623  HG3 PRO   184     -31.003  -1.143   1.198  1.00  0.00           H  
ATOM   2624  CB  PRO   184     -29.177  -0.678   2.227  1.00  0.00           C  
ATOM   2625  HB2 PRO   184     -28.940  -1.737   2.326  1.00  0.00           H  
ATOM   2626  HB3 PRO   184     -29.288  -0.191   3.196  1.00  0.00           H  
ATOM   2627  CA  PRO   184     -27.980  -0.040   1.456  1.00  0.00           C  
ATOM   2628  HA  PRO   184     -27.949   1.045   1.552  1.00  0.00           H  
ATOM   2629  C   PRO   184     -26.630  -0.626   1.989  1.00  0.00           C  
ATOM   2630  O   PRO   184     -26.092  -0.087   2.953  1.00  0.00           O  
ATOM   2631  N   ALA   185     -26.080  -1.715   1.521  1.00  0.00           N  
ATOM   2632  H   ALA   185     -26.380  -2.179   0.675  1.00  0.00           H  
ATOM   2633  CA  ALA   185     -24.729  -2.210   1.855  1.00  0.00           C  
ATOM   2634  HA  ALA   185     -24.575  -2.288   2.931  1.00  0.00           H  
ATOM   2635  CB  ALA   185     -24.718  -3.689   1.294  1.00  0.00           C  
ATOM   2636  HB1 ALA   185     -25.546  -4.274   1.694  1.00  0.00           H  
ATOM   2637  HB2 ALA   185     -24.783  -3.559   0.214  1.00  0.00           H  
ATOM   2638  HB3 ALA   185     -23.801  -4.194   1.601  1.00  0.00           H  
ATOM   2639  C   ALA   185     -23.505  -1.401   1.366  1.00  0.00           C  
ATOM   2640  O   ALA   185     -22.391  -1.706   1.712  1.00  0.00           O  
ATOM   2641  N   PHE   186     -23.763  -0.334   0.596  1.00  0.00           N  
ATOM   2642  H   PHE   186     -24.733  -0.152   0.383  1.00  0.00           H  
ATOM   2643  CA  PHE   186     -22.809   0.611   0.016  1.00  0.00           C  
ATOM   2644  HA  PHE   186     -21.807   0.385   0.382  1.00  0.00           H  
ATOM   2645  CB  PHE   186     -22.740   0.305  -1.508  1.00  0.00           C  
ATOM   2646  HB2 PHE   186     -23.747   0.564  -1.834  1.00  0.00           H  
ATOM   2647  HB3 PHE   186     -21.953   0.950  -1.897  1.00  0.00           H  
ATOM   2648  CG  PHE   186     -22.425  -1.127  -1.950  1.00  0.00           C  
ATOM   2649  CD1 PHE   186     -23.536  -2.034  -1.940  1.00  0.00           C  
ATOM   2650  HD1 PHE   186     -24.564  -1.793  -1.713  1.00  0.00           H  
ATOM   2651  CE1 PHE   186     -23.349  -3.347  -2.402  1.00  0.00           C  
ATOM   2652  HE1 PHE   186     -24.194  -4.018  -2.356  1.00  0.00           H  
ATOM   2653  CZ  PHE   186     -22.030  -3.771  -2.837  1.00  0.00           C  
ATOM   2654  HZ  PHE   186     -21.882  -4.774  -3.209  1.00  0.00           H  
ATOM   2655  CE2 PHE   186     -20.964  -2.822  -2.856  1.00  0.00           C  
ATOM   2656  HE2 PHE   186     -20.026  -3.055  -3.338  1.00  0.00           H  
ATOM   2657  CD2 PHE   186     -21.203  -1.516  -2.427  1.00  0.00           C  
ATOM   2658  HD2 PHE   186     -20.442  -0.750  -2.460  1.00  0.00           H  
ATOM   2659  C   PHE   186     -22.938   2.115   0.281  1.00  0.00           C  
ATOM   2660  O   PHE   186     -22.120   2.965  -0.112  1.00  0.00           O  
ATOM   2661  N   ARG   187     -23.917   2.440   1.138  1.00  0.00           N  
ATOM   2662  H   ARG   187     -24.595   1.739   1.402  1.00  0.00           H  
ATOM   2663  CA  ARG   187     -24.089   3.681   1.816  1.00  0.00           C  
ATOM   2664  HA  ARG   187     -23.977   4.530   1.142  1.00  0.00           H  
ATOM   2665  CB  ARG   187     -25.537   3.647   2.324  1.00  0.00           C  
ATOM   2666  HB2 ARG   187     -25.726   2.726   2.874  1.00  0.00           H  
ATOM   2667  HB3 ARG   187     -25.799   4.429   3.036  1.00  0.00           H  
ATOM   2668  CG  ARG   187     -26.579   3.924   1.249  1.00  0.00           C  
ATOM   2669  HG2 ARG   187     -26.334   4.854   0.737  1.00  0.00           H  
ATOM   2670  HG3 ARG   187     -26.529   3.161   0.472  1.00  0.00           H  
ATOM   2671  CD  ARG   187     -28.002   3.965   1.638  1.00  0.00           C  
ATOM   2672  HD2 ARG   187     -28.187   3.068   2.228  1.00  0.00           H  
ATOM   2673  HD3 ARG   187     -28.224   4.817   2.281  1.00  0.00           H  
ATOM   2674  NE  ARG   187     -28.944   3.947   0.518  1.00  0.00           N  
ATOM   2675  HE  ARG   187     -28.610   4.012  -0.433  1.00  0.00           H  
ATOM   2676  CZ  ARG   187     -30.231   3.869   0.650  1.00  0.00           C  
ATOM   2677  NH1 ARG   187     -30.884   3.956   1.802  1.00  0.00           N  
ATOM   2678 HH11 ARG   187     -31.846   3.651   1.847  1.00  0.00           H  
ATOM   2679 HH12 ARG   187     -30.333   4.148   2.626  1.00  0.00           H  
ATOM   2680  NH2 ARG   187     -30.902   3.777  -0.454  1.00  0.00           N  
ATOM   2681 HH21 ARG   187     -30.431   3.788  -1.348  1.00  0.00           H  
ATOM   2682 HH22 ARG   187     -31.888   3.595  -0.336  1.00  0.00           H  
ATOM   2683  C   ARG   187     -23.098   3.799   3.007  1.00  0.00           C  
ATOM   2684  O   ARG   187     -22.448   2.801   3.393  1.00  0.00           O  
ATOM   2685  N   VAL   188     -22.931   4.990   3.617  1.00  0.00           N  
ATOM   2686  H   VAL   188     -23.331   5.807   3.178  1.00  0.00           H  
ATOM   2687  CA  VAL   188     -21.924   5.327   4.637  1.00  0.00           C  
ATOM   2688  HA  VAL   188     -20.938   5.191   4.193  1.00  0.00           H  
ATOM   2689  CB  VAL   188     -22.019   6.768   5.080  1.00  0.00           C  
ATOM   2690  HB  VAL   188     -23.006   7.045   5.451  1.00  0.00           H  
ATOM   2691  CG1 VAL   188     -21.011   7.178   6.195  1.00  0.00           C  
ATOM   2692 HG11 VAL   188     -21.146   8.239   6.406  1.00  0.00           H  
ATOM   2693 HG12 VAL   188     -19.995   7.031   5.831  1.00  0.00           H  
ATOM   2694 HG13 VAL   188     -21.191   6.649   7.131  1.00  0.00           H  
ATOM   2695  CG2 VAL   188     -21.719   7.831   3.943  1.00  0.00           C  
ATOM   2696 HG21 VAL   188     -20.812   7.567   3.398  1.00  0.00           H  
ATOM   2697 HG22 VAL   188     -22.512   7.740   3.200  1.00  0.00           H  
ATOM   2698 HG23 VAL   188     -21.740   8.868   4.278  1.00  0.00           H  
ATOM   2699  C   VAL   188     -22.084   4.396   5.870  1.00  0.00           C  
ATOM   2700  O   VAL   188     -23.190   4.206   6.291  1.00  0.00           O  
ATOM   2701  N   GLN   189     -20.950   3.755   6.263  1.00  0.00           N  
ATOM   2702  H   GLN   189     -20.074   3.900   5.781  1.00  0.00           H  
ATOM   2703  CA  GLN   189     -20.897   2.744   7.297  1.00  0.00           C  
ATOM   2704  HA  GLN   189     -21.760   2.903   7.943  1.00  0.00           H  
ATOM   2705  CB  GLN   189     -21.176   1.330   6.684  1.00  0.00           C  
ATOM   2706  HB2 GLN   189     -21.159   0.584   7.478  1.00  0.00           H  
ATOM   2707  HB3 GLN   189     -22.161   1.377   6.219  1.00  0.00           H  
ATOM   2708  CG  GLN   189     -20.073   0.848   5.703  1.00  0.00           C  
ATOM   2709  HG2 GLN   189     -19.746   1.722   5.140  1.00  0.00           H  
ATOM   2710  HG3 GLN   189     -19.225   0.592   6.339  1.00  0.00           H  
ATOM   2711  CD  GLN   189     -20.577  -0.150   4.649  1.00  0.00           C  
ATOM   2712  OE1 GLN   189     -20.379  -1.383   4.820  1.00  0.00           O  
ATOM   2713  NE2 GLN   189     -21.254   0.253   3.600  1.00  0.00           N  
ATOM   2714 HE21 GLN   189     -21.544   1.205   3.429  1.00  0.00           H  
ATOM   2715 HE22 GLN   189     -21.357  -0.503   2.939  1.00  0.00           H  
ATOM   2716  C   GLN   189     -19.676   2.755   8.198  1.00  0.00           C  
ATOM   2717  O   GLN   189     -18.616   3.124   7.758  1.00  0.00           O  
ATOM   2718  N   PRO   190     -19.787   2.306   9.457  1.00  0.00           N  
ATOM   2719  CD  PRO   190     -20.992   2.062  10.167  1.00  0.00           C  
ATOM   2720  HD2 PRO   190     -21.819   2.726   9.913  1.00  0.00           H  
ATOM   2721  HD3 PRO   190     -21.145   1.016   9.904  1.00  0.00           H  
ATOM   2722  CG  PRO   190     -20.626   2.187  11.643  1.00  0.00           C  
ATOM   2723  HG2 PRO   190     -21.381   1.804  12.329  1.00  0.00           H  
ATOM   2724  HG3 PRO   190     -20.490   3.259  11.789  1.00  0.00           H  
ATOM   2725  CB  PRO   190     -19.225   1.623  11.636  1.00  0.00           C  
ATOM   2726  HB2 PRO   190     -19.268   0.534  11.615  1.00  0.00           H  
ATOM   2727  HB3 PRO   190     -18.578   1.903  12.468  1.00  0.00           H  
ATOM   2728  CA  PRO   190     -18.680   2.271  10.399  1.00  0.00           C  
ATOM   2729  HA  PRO   190     -18.411   3.316  10.550  1.00  0.00           H  
ATOM   2730  C   PRO   190     -17.429   1.590   9.804  1.00  0.00           C  
ATOM   2731  O   PRO   190     -17.431   0.476   9.282  1.00  0.00           O  
ATOM   2732  N   MET   191     -16.263   2.178  10.093  1.00  0.00           N  
ATOM   2733  H   MET   191     -16.335   2.992  10.685  1.00  0.00           H  
ATOM   2734  CA  MET   191     -15.005   1.652   9.573  1.00  0.00           C  
ATOM   2735  HA  MET   191     -15.262   1.524   8.522  1.00  0.00           H  
ATOM   2736  CB  MET   191     -13.932   2.727   9.757  1.00  0.00           C  
ATOM   2737  HB2 MET   191     -14.202   3.717   9.391  1.00  0.00           H  
ATOM   2738  HB3 MET   191     -13.724   2.715  10.827  1.00  0.00           H  
ATOM   2739  CG  MET   191     -12.693   2.347   9.018  1.00  0.00           C  
ATOM   2740  HG2 MET   191     -11.945   3.070   9.344  1.00  0.00           H  
ATOM   2741  HG3 MET   191     -12.410   1.379   9.432  1.00  0.00           H  
ATOM   2742  SD  MET   191     -12.757   2.348   7.168  1.00  0.00           S  
ATOM   2743  CE  MET   191     -12.799   4.194   6.899  1.00  0.00           C  
ATOM   2744  HE1 MET   191     -13.582   4.663   7.496  1.00  0.00           H  
ATOM   2745  HE2 MET   191     -12.964   4.427   5.847  1.00  0.00           H  
ATOM   2746  HE3 MET   191     -11.843   4.587   7.243  1.00  0.00           H  
ATOM   2747  C   MET   191     -14.516   0.326  10.255  1.00  0.00           C  
ATOM   2748  O   MET   191     -14.492   0.162  11.485  1.00  0.00           O  
ATOM   2749  N   PRO   192     -14.062  -0.706   9.470  1.00  0.00           N  
ATOM   2750  CD  PRO   192     -14.298  -0.836   8.031  1.00  0.00           C  
ATOM   2751  HD2 PRO   192     -15.370  -0.643   7.975  1.00  0.00           H  
ATOM   2752  HD3 PRO   192     -13.938   0.061   7.527  1.00  0.00           H  
ATOM   2753  CG  PRO   192     -13.760  -2.179   7.598  1.00  0.00           C  
ATOM   2754  HG2 PRO   192     -14.442  -2.691   6.919  1.00  0.00           H  
ATOM   2755  HG3 PRO   192     -12.770  -2.116   7.146  1.00  0.00           H  
ATOM   2756  CB  PRO   192     -13.664  -2.948   8.883  1.00  0.00           C  
ATOM   2757  HB2 PRO   192     -12.946  -3.768   8.910  1.00  0.00           H  
ATOM   2758  HB3 PRO   192     -14.683  -3.262   9.109  1.00  0.00           H  
ATOM   2759  CA  PRO   192     -13.418  -1.920   9.968  1.00  0.00           C  
ATOM   2760  HA  PRO   192     -13.915  -2.157  10.909  1.00  0.00           H  
ATOM   2761  C   PRO   192     -11.953  -1.800  10.214  1.00  0.00           C  
ATOM   2762  O   PRO   192     -11.223  -1.393   9.286  1.00  0.00           O  
ATOM   2763  N   LEU   193     -11.415  -1.930  11.489  1.00  0.00           N  
ATOM   2764  H   LEU   193     -12.061  -2.349  12.142  1.00  0.00           H  
ATOM   2765  CA  LEU   193     -10.076  -1.512  11.955  1.00  0.00           C  
ATOM   2766  HA  LEU   193      -9.525  -0.998  11.168  1.00  0.00           H  
ATOM   2767  CB  LEU   193     -10.253  -0.562  13.130  1.00  0.00           C  
ATOM   2768  HB2 LEU   193     -10.731  -1.068  13.970  1.00  0.00           H  
ATOM   2769  HB3 LEU   193      -9.286  -0.136  13.396  1.00  0.00           H  
ATOM   2770  CG  LEU   193     -11.142   0.715  12.898  1.00  0.00           C  
ATOM   2771  HG  LEU   193     -12.072   0.298  12.512  1.00  0.00           H  
ATOM   2772  CD1 LEU   193     -11.411   1.453  14.215  1.00  0.00           C  
ATOM   2773 HD11 LEU   193     -10.508   1.848  14.681  1.00  0.00           H  
ATOM   2774 HD12 LEU   193     -12.160   2.244  14.173  1.00  0.00           H  
ATOM   2775 HD13 LEU   193     -11.883   0.676  14.815  1.00  0.00           H  
ATOM   2776  CD2 LEU   193     -10.506   1.637  11.885  1.00  0.00           C  
ATOM   2777 HD21 LEU   193      -9.552   2.053  12.209  1.00  0.00           H  
ATOM   2778 HD22 LEU   193     -10.508   1.179  10.896  1.00  0.00           H  
ATOM   2779 HD23 LEU   193     -11.275   2.379  11.671  1.00  0.00           H  
ATOM   2780  C   LEU   193      -9.478  -2.796  12.361  1.00  0.00           C  
ATOM   2781  O   LEU   193     -10.146  -3.632  13.001  1.00  0.00           O  
ATOM   2782  N   ALA   194      -8.112  -2.915  12.180  1.00  0.00           N  
ATOM   2783  H   ALA   194      -7.554  -2.235  11.683  1.00  0.00           H  
ATOM   2784  CA  ALA   194      -7.383  -3.968  12.837  1.00  0.00           C  
ATOM   2785  HA  ALA   194      -8.087  -4.796  12.749  1.00  0.00           H  
ATOM   2786  CB  ALA   194      -6.103  -4.244  12.032  1.00  0.00           C  
ATOM   2787  HB1 ALA   194      -6.263  -4.834  11.130  1.00  0.00           H  
ATOM   2788  HB2 ALA   194      -5.475  -3.372  11.853  1.00  0.00           H  
ATOM   2789  HB3 ALA   194      -5.385  -4.902  12.522  1.00  0.00           H  
ATOM   2790  C   ALA   194      -7.129  -3.607  14.278  1.00  0.00           C  
ATOM   2791  O   ALA   194      -6.035  -3.077  14.639  1.00  0.00           O  
ATOM   2792  N   VAL   195      -8.118  -3.894  15.091  1.00  0.00           N  
ATOM   2793  H   VAL   195      -8.826  -4.433  14.613  1.00  0.00           H  
ATOM   2794  CA  VAL   195      -8.272  -3.461  16.502  1.00  0.00           C  
ATOM   2795  HA  VAL   195      -7.314  -3.269  16.985  1.00  0.00           H  
ATOM   2796  CB  VAL   195      -9.038  -2.112  16.531  1.00  0.00           C  
ATOM   2797  HB  VAL   195      -8.717  -1.556  15.650  1.00  0.00           H  
ATOM   2798  CG1 VAL   195     -10.609  -2.212  16.481  1.00  0.00           C  
ATOM   2799 HG11 VAL   195     -10.946  -2.597  17.443  1.00  0.00           H  
ATOM   2800 HG12 VAL   195     -11.197  -1.308  16.322  1.00  0.00           H  
ATOM   2801 HG13 VAL   195     -10.880  -2.795  15.601  1.00  0.00           H  
ATOM   2802  CG2 VAL   195      -8.683  -1.264  17.783  1.00  0.00           C  
ATOM   2803 HG21 VAL   195      -9.056  -1.691  18.714  1.00  0.00           H  
ATOM   2804 HG22 VAL   195      -7.605  -1.243  17.946  1.00  0.00           H  
ATOM   2805 HG23 VAL   195      -9.184  -0.298  17.723  1.00  0.00           H  
ATOM   2806  C   VAL   195      -8.934  -4.607  17.353  1.00  0.00           C  
ATOM   2807  O   VAL   195      -9.785  -5.379  16.883  1.00  0.00           O  
ATOM   2808  N   HID   196      -8.567  -4.597  18.633  1.00  0.00           N  
ATOM   2809  H   HID   196      -7.793  -3.994  18.874  1.00  0.00           H  
ATOM   2810  CA  HID   196      -8.922  -5.646  19.609  1.00  0.00           C  
ATOM   2811  HA  HID   196      -9.895  -5.996  19.262  1.00  0.00           H  
ATOM   2812  CB  HID   196      -7.779  -6.753  19.678  1.00  0.00           C  
ATOM   2813  HB2 HID   196      -6.870  -6.253  20.012  1.00  0.00           H  
ATOM   2814  HB3 HID   196      -7.529  -7.292  18.764  1.00  0.00           H  
ATOM   2815  CG  HID   196      -8.129  -7.828  20.606  1.00  0.00           C  
ATOM   2816  ND1 HID   196      -9.332  -8.571  20.651  1.00  0.00           N  
ATOM   2817  HD1 HID   196     -10.122  -8.441  20.035  1.00  0.00           H  
ATOM   2818  CE1 HID   196      -9.393  -9.100  21.903  1.00  0.00           C  
ATOM   2819  HE1 HID   196     -10.146  -9.766  22.299  1.00  0.00           H  
ATOM   2820  NE2 HID   196      -8.140  -9.008  22.529  1.00  0.00           N  
ATOM   2821  CD2 HID   196      -7.341  -8.148  21.732  1.00  0.00           C  
ATOM   2822  HD2 HID   196      -6.396  -7.816  22.136  1.00  0.00           H  
ATOM   2823  C   HID   196      -9.216  -5.000  21.033  1.00  0.00           C  
ATOM   2824  O   HID   196      -8.334  -4.212  21.430  1.00  0.00           O  
ATOM   2825  N   ARG   197     -10.320  -5.272  21.696  1.00  0.00           N  
ATOM   2826  H   ARG   197     -11.069  -5.822  21.301  1.00  0.00           H  
ATOM   2827  CA  ARG   197     -10.591  -4.753  23.038  1.00  0.00           C  
ATOM   2828  HA  ARG   197     -10.101  -3.788  23.163  1.00  0.00           H  
ATOM   2829  CB  ARG   197     -12.139  -4.569  23.139  1.00  0.00           C  
ATOM   2830  HB2 ARG   197     -12.429  -4.135  22.182  1.00  0.00           H  
ATOM   2831  HB3 ARG   197     -12.627  -5.537  23.249  1.00  0.00           H  
ATOM   2832  CG  ARG   197     -12.600  -3.713  24.337  1.00  0.00           C  
ATOM   2833  HG2 ARG   197     -12.491  -4.231  25.290  1.00  0.00           H  
ATOM   2834  HG3 ARG   197     -11.944  -2.844  24.304  1.00  0.00           H  
ATOM   2835  CD  ARG   197     -14.086  -3.284  24.257  1.00  0.00           C  
ATOM   2836  HD2 ARG   197     -14.695  -4.176  24.113  1.00  0.00           H  
ATOM   2837  HD3 ARG   197     -14.320  -2.790  25.200  1.00  0.00           H  
ATOM   2838  NE  ARG   197     -14.356  -2.363  23.153  1.00  0.00           N  
ATOM   2839  HE  ARG   197     -14.946  -2.759  22.435  1.00  0.00           H  
ATOM   2840  CZ  ARG   197     -14.250  -1.051  23.124  1.00  0.00           C  
ATOM   2841  NH1 ARG   197     -14.920  -0.409  22.172  1.00  0.00           N  
ATOM   2842 HH11 ARG   197     -15.539  -0.911  21.553  1.00  0.00           H  
ATOM   2843 HH12 ARG   197     -14.954   0.600  22.122  1.00  0.00           H  
ATOM   2844  NH2 ARG   197     -13.401  -0.351  23.813  1.00  0.00           N  
ATOM   2845 HH21 ARG   197     -12.784  -0.869  24.423  1.00  0.00           H  
ATOM   2846 HH22 ARG   197     -13.355   0.656  23.744  1.00  0.00           H  
ATOM   2847  C   ARG   197      -9.982  -5.655  24.133  1.00  0.00           C  
ATOM   2848  O   ARG   197     -10.154  -6.874  24.203  1.00  0.00           O  
ATOM   2849  N   ARG   198      -9.219  -5.050  25.018  1.00  0.00           N  
ATOM   2850  H   ARG   198      -9.135  -4.071  24.787  1.00  0.00           H  
ATOM   2851  CA  ARG   198      -8.369  -5.644  26.058  1.00  0.00           C  
ATOM   2852  HA  ARG   198      -7.932  -6.429  25.441  1.00  0.00           H  
ATOM   2853  CB  ARG   198      -7.397  -4.514  26.449  1.00  0.00           C  
ATOM   2854  HB2 ARG   198      -7.282  -3.897  25.559  1.00  0.00           H  
ATOM   2855  HB3 ARG   198      -7.805  -3.948  27.286  1.00  0.00           H  
ATOM   2856  CG  ARG   198      -6.038  -5.138  26.799  1.00  0.00           C  
ATOM   2857  HG2 ARG   198      -5.631  -5.672  25.940  1.00  0.00           H  
ATOM   2858  HG3 ARG   198      -6.136  -5.747  27.698  1.00  0.00           H  
ATOM   2859  CD  ARG   198      -5.011  -4.006  27.065  1.00  0.00           C  
ATOM   2860  HD2 ARG   198      -4.104  -4.538  27.352  1.00  0.00           H  
ATOM   2861  HD3 ARG   198      -4.804  -3.334  26.232  1.00  0.00           H  
ATOM   2862  NE  ARG   198      -5.495  -3.138  28.174  1.00  0.00           N  
ATOM   2863  HE  ARG   198      -6.457  -3.169  28.480  1.00  0.00           H  
ATOM   2864  CZ  ARG   198      -4.735  -2.160  28.594  1.00  0.00           C  
ATOM   2865  NH1 ARG   198      -5.311  -1.199  29.270  1.00  0.00           N  
ATOM   2866 HH11 ARG   198      -6.276  -1.259  29.563  1.00  0.00           H  
ATOM   2867 HH12 ARG   198      -4.800  -0.405  29.628  1.00  0.00           H  
ATOM   2868  NH2 ARG   198      -3.436  -2.094  28.330  1.00  0.00           N  
ATOM   2869 HH21 ARG   198      -2.939  -2.840  27.865  1.00  0.00           H  
ATOM   2870 HH22 ARG   198      -2.961  -1.262  28.650  1.00  0.00           H  
ATOM   2871  C   ARG   198      -9.255  -6.109  27.231  1.00  0.00           C  
ATOM   2872  O   ARG   198     -10.404  -5.756  27.305  1.00  0.00           O  
ATOM   2873  N   GLN   199      -8.755  -6.934  28.171  1.00  0.00           N  
ATOM   2874  H   GLN   199      -7.840  -7.310  27.965  1.00  0.00           H  
ATOM   2875  CA  GLN   199      -9.449  -7.560  29.235  1.00  0.00           C  
ATOM   2876  HA  GLN   199     -10.318  -8.060  28.807  1.00  0.00           H  
ATOM   2877  CB  GLN   199      -8.658  -8.671  29.923  1.00  0.00           C  
ATOM   2878  HB2 GLN   199      -8.298  -9.409  29.207  1.00  0.00           H  
ATOM   2879  HB3 GLN   199      -7.873  -8.191  30.509  1.00  0.00           H  
ATOM   2880  CG  GLN   199      -9.390  -9.399  30.991  1.00  0.00           C  
ATOM   2881  HG2 GLN   199      -9.250  -8.915  31.957  1.00  0.00           H  
ATOM   2882  HG3 GLN   199     -10.441  -9.464  30.711  1.00  0.00           H  
ATOM   2883  CD  GLN   199      -8.943 -10.802  31.070  1.00  0.00           C  
ATOM   2884  OE1 GLN   199      -7.789 -11.133  30.942  1.00  0.00           O  
ATOM   2885  NE2 GLN   199      -9.893 -11.742  31.071  1.00  0.00           N  
ATOM   2886 HE21 GLN   199     -10.792 -11.364  30.810  1.00  0.00           H  
ATOM   2887 HE22 GLN   199      -9.632 -12.711  31.189  1.00  0.00           H  
ATOM   2888  C   GLN   199     -10.024  -6.519  30.269  1.00  0.00           C  
ATOM   2889  O   GLN   199     -10.991  -6.723  31.068  1.00  0.00           O  
ATOM   2890  N   ASP   200      -9.444  -5.332  30.336  1.00  0.00           N  
ATOM   2891  H   ASP   200      -8.557  -5.144  29.891  1.00  0.00           H  
ATOM   2892  CA  ASP   200     -10.017  -4.142  31.121  1.00  0.00           C  
ATOM   2893  HA  ASP   200     -10.421  -4.641  32.001  1.00  0.00           H  
ATOM   2894  CB  ASP   200      -8.918  -3.175  31.527  1.00  0.00           C  
ATOM   2895  HB2 ASP   200      -9.376  -2.538  32.283  1.00  0.00           H  
ATOM   2896  HB3 ASP   200      -8.122  -3.775  31.969  1.00  0.00           H  
ATOM   2897  CG  ASP   200      -8.232  -2.420  30.375  1.00  0.00           C  
ATOM   2898  OD1 ASP   200      -8.076  -3.014  29.373  1.00  0.00           O  
ATOM   2899  OD2 ASP   200      -7.973  -1.211  30.482  1.00  0.00           O  
ATOM   2900  C   ASP   200     -11.212  -3.442  30.363  1.00  0.00           C  
ATOM   2901  O   ASP   200     -12.248  -3.081  30.986  1.00  0.00           O  
ATOM   2902  N   GLY   201     -11.013  -3.259  29.134  1.00  0.00           N  
ATOM   2903  H   GLY   201     -10.184  -3.698  28.761  1.00  0.00           H  
ATOM   2904  CA  GLY   201     -11.944  -2.705  28.110  1.00  0.00           C  
ATOM   2905  HA2 GLY   201     -12.247  -3.563  27.509  1.00  0.00           H  
ATOM   2906  HA3 GLY   201     -12.768  -2.143  28.549  1.00  0.00           H  
ATOM   2907  C   GLY   201     -11.312  -1.759  27.114  1.00  0.00           C  
ATOM   2908  O   GLY   201     -12.010  -1.338  26.183  1.00  0.00           O  
ATOM   2909  N   ALA   202     -10.010  -1.473  27.234  1.00  0.00           N  
ATOM   2910  H   ALA   202      -9.541  -1.993  27.962  1.00  0.00           H  
ATOM   2911  CA  ALA   202      -9.284  -0.496  26.381  1.00  0.00           C  
ATOM   2912  HA  ALA   202      -9.881   0.416  26.352  1.00  0.00           H  
ATOM   2913  CB  ALA   202      -7.934  -0.088  27.019  1.00  0.00           C  
ATOM   2914  HB1 ALA   202      -7.292  -0.961  27.136  1.00  0.00           H  
ATOM   2915  HB2 ALA   202      -8.085   0.387  27.988  1.00  0.00           H  
ATOM   2916  HB3 ALA   202      -7.544   0.651  26.318  1.00  0.00           H  
ATOM   2917  C   ALA   202      -8.983  -1.141  24.979  1.00  0.00           C  
ATOM   2918  O   ALA   202      -9.004  -2.350  24.807  1.00  0.00           O  
ATOM   2919  N   LEU   203      -8.787  -0.296  23.919  1.00  0.00           N  
ATOM   2920  H   LEU   203      -8.679   0.691  24.106  1.00  0.00           H  
ATOM   2921  CA  LEU   203      -8.461  -0.823  22.549  1.00  0.00           C  
ATOM   2922  HA  LEU   203      -9.079  -1.720  22.509  1.00  0.00           H  
ATOM   2923  CB  LEU   203      -9.100   0.123  21.531  1.00  0.00           C  
ATOM   2924  HB2 LEU   203      -8.661   0.009  20.540  1.00  0.00           H  
ATOM   2925  HB3 LEU   203      -8.707   1.119  21.733  1.00  0.00           H  
ATOM   2926  CG  LEU   203     -10.640   0.063  21.389  1.00  0.00           C  
ATOM   2927  HG  LEU   203     -11.107   0.080  22.374  1.00  0.00           H  
ATOM   2928  CD1 LEU   203     -11.189   1.186  20.526  1.00  0.00           C  
ATOM   2929 HD11 LEU   203     -10.907   1.071  19.480  1.00  0.00           H  
ATOM   2930 HD12 LEU   203     -10.885   2.175  20.870  1.00  0.00           H  
ATOM   2931 HD13 LEU   203     -12.273   1.277  20.456  1.00  0.00           H  
ATOM   2932  CD2 LEU   203     -11.121  -1.193  20.724  1.00  0.00           C  
ATOM   2933 HD21 LEU   203     -10.546  -2.089  20.960  1.00  0.00           H  
ATOM   2934 HD22 LEU   203     -12.129  -1.351  21.107  1.00  0.00           H  
ATOM   2935 HD23 LEU   203     -11.236  -1.084  19.646  1.00  0.00           H  
ATOM   2936  C   LEU   203      -6.945  -1.007  22.376  1.00  0.00           C  
ATOM   2937  O   LEU   203      -6.216  -0.116  22.782  1.00  0.00           O  
ATOM   2938  N   VAL   204      -6.562  -2.093  21.733  1.00  0.00           N  
ATOM   2939  H   VAL   204      -7.361  -2.705  21.649  1.00  0.00           H  
ATOM   2940  CA  VAL   204      -5.241  -2.464  21.211  1.00  0.00           C  
ATOM   2941  HA  VAL   204      -4.472  -1.749  21.504  1.00  0.00           H  
ATOM   2942  CB  VAL   204      -4.808  -3.835  21.788  1.00  0.00           C  
ATOM   2943  HB  VAL   204      -5.491  -4.551  21.329  1.00  0.00           H  
ATOM   2944  CG1 VAL   204      -3.477  -4.446  21.367  1.00  0.00           C  
ATOM   2945 HG11 VAL   204      -2.679  -3.884  21.853  1.00  0.00           H  
ATOM   2946 HG12 VAL   204      -3.373  -4.289  20.293  1.00  0.00           H  
ATOM   2947 HG13 VAL   204      -3.413  -5.522  21.525  1.00  0.00           H  
ATOM   2948  CG2 VAL   204      -4.859  -3.912  23.341  1.00  0.00           C  
ATOM   2949 HG21 VAL   204      -5.505  -4.724  23.675  1.00  0.00           H  
ATOM   2950 HG22 VAL   204      -5.216  -2.973  23.765  1.00  0.00           H  
ATOM   2951 HG23 VAL   204      -3.865  -4.074  23.756  1.00  0.00           H  
ATOM   2952  C   VAL   204      -5.190  -2.596  19.722  1.00  0.00           C  
ATOM   2953  O   VAL   204      -5.773  -3.491  19.134  1.00  0.00           O  
ATOM   2954  N   TRP   205      -4.456  -1.714  19.031  1.00  0.00           N  
ATOM   2955  H   TRP   205      -3.848  -1.103  19.558  1.00  0.00           H  
ATOM   2956  CA  TRP   205      -4.282  -1.873  17.571  1.00  0.00           C  
ATOM   2957  HA  TRP   205      -5.206  -2.342  17.234  1.00  0.00           H  
ATOM   2958  CB  TRP   205      -4.171  -0.506  17.009  1.00  0.00           C  
ATOM   2959  HB2 TRP   205      -3.385   0.114  17.441  1.00  0.00           H  
ATOM   2960  HB3 TRP   205      -3.963  -0.560  15.940  1.00  0.00           H  
ATOM   2961  CG  TRP   205      -5.453   0.393  17.141  1.00  0.00           C  
ATOM   2962  CD1 TRP   205      -6.449   0.498  16.130  1.00  0.00           C  
ATOM   2963  HD1 TRP   205      -6.383   0.057  15.147  1.00  0.00           H  
ATOM   2964  NE1 TRP   205      -7.409   1.397  16.573  1.00  0.00           N  
ATOM   2965  HE1 TRP   205      -7.916   1.952  15.899  1.00  0.00           H  
ATOM   2966  CE2 TRP   205      -7.112   1.888  17.815  1.00  0.00           C  
ATOM   2967  CZ2 TRP   205      -7.743   2.869  18.609  1.00  0.00           C  
ATOM   2968  HZ2 TRP   205      -8.691   3.272  18.284  1.00  0.00           H  
ATOM   2969  CH2 TRP   205      -7.244   3.151  19.931  1.00  0.00           C  
ATOM   2970  HH2 TRP   205      -7.862   3.747  20.586  1.00  0.00           H  
ATOM   2971  CZ3 TRP   205      -6.121   2.467  20.375  1.00  0.00           C  
ATOM   2972  HZ3 TRP   205      -5.723   2.687  21.354  1.00  0.00           H  
ATOM   2973  CE3 TRP   205      -5.491   1.501  19.604  1.00  0.00           C  
ATOM   2974  HE3 TRP   205      -4.715   0.864  20.002  1.00  0.00           H  
ATOM   2975  CD2 TRP   205      -5.942   1.158  18.242  1.00  0.00           C  
ATOM   2976  C   TRP   205      -3.145  -2.789  17.146  1.00  0.00           C  
ATOM   2977  O   TRP   205      -2.215  -3.050  17.953  1.00  0.00           O  
ATOM   2978  N   SER   206      -3.247  -3.316  15.981  1.00  0.00           N  
ATOM   2979  H   SER   206      -4.078  -3.106  15.447  1.00  0.00           H  
ATOM   2980  CA  SER   206      -2.445  -4.362  15.387  1.00  0.00           C  
ATOM   2981  HA  SER   206      -1.965  -5.008  16.121  1.00  0.00           H  
ATOM   2982  CB  SER   206      -3.327  -5.109  14.312  1.00  0.00           C  
ATOM   2983  HB2 SER   206      -4.316  -5.229  14.753  1.00  0.00           H  
ATOM   2984  HB3 SER   206      -3.432  -4.541  13.387  1.00  0.00           H  
ATOM   2985  OG  SER   206      -2.741  -6.404  13.947  1.00  0.00           O  
ATOM   2986  HG  SER   206      -3.464  -6.914  13.574  1.00  0.00           H  
ATOM   2987  C   SER   206      -1.267  -3.677  14.721  1.00  0.00           C  
ATOM   2988  O   SER   206      -1.401  -2.552  14.203  1.00  0.00           O  
ATOM   2989  N   GLY   207      -0.113  -4.349  14.661  1.00  0.00           N  
ATOM   2990  H   GLY   207      -0.232  -5.213  15.170  1.00  0.00           H  
ATOM   2991  CA  GLY   207       1.176  -4.173  13.985  1.00  0.00           C  
ATOM   2992  HA2 GLY   207       0.883  -3.710  13.042  1.00  0.00           H  
ATOM   2993  HA3 GLY   207       1.832  -3.486  14.518  1.00  0.00           H  
ATOM   2994  C   GLY   207       1.807  -5.574  13.577  1.00  0.00           C  
ATOM   2995  O   GLY   207       1.211  -6.653  13.691  1.00  0.00           O  
ATOM   2996  N   SER   208       3.058  -5.476  13.179  1.00  0.00           N  
ATOM   2997  H   SER   208       3.564  -4.613  13.316  1.00  0.00           H  
ATOM   2998  CA  SER   208       3.906  -6.593  12.719  1.00  0.00           C  
ATOM   2999  HA  SER   208       3.372  -6.998  11.860  1.00  0.00           H  
ATOM   3000  CB  SER   208       5.366  -6.167  12.332  1.00  0.00           C  
ATOM   3001  HB2 SER   208       6.070  -6.999  12.333  1.00  0.00           H  
ATOM   3002  HB3 SER   208       5.642  -5.436  13.091  1.00  0.00           H  
ATOM   3003  OG  SER   208       5.308  -5.525  11.072  1.00  0.00           O  
ATOM   3004  HG  SER   208       6.166  -5.380  10.668  1.00  0.00           H  
ATOM   3005  C   SER   208       3.954  -7.646  13.798  1.00  0.00           C  
ATOM   3006  O   SER   208       3.907  -8.836  13.549  1.00  0.00           O  
ATOM   3007  N   ASP   209       3.943  -7.233  15.059  1.00  0.00           N  
ATOM   3008  H   ASP   209       4.024  -6.243  15.244  1.00  0.00           H  
ATOM   3009  CA  ASP   209       4.096  -8.175  16.156  1.00  0.00           C  
ATOM   3010  HA  ASP   209       4.981  -8.766  15.919  1.00  0.00           H  
ATOM   3011  CB  ASP   209       4.330  -7.378  17.436  1.00  0.00           C  
ATOM   3012  HB2 ASP   209       4.926  -6.492  17.219  1.00  0.00           H  
ATOM   3013  HB3 ASP   209       3.408  -6.970  17.850  1.00  0.00           H  
ATOM   3014  CG  ASP   209       5.007  -8.130  18.539  1.00  0.00           C  
ATOM   3015  OD1 ASP   209       5.836  -9.032  18.336  1.00  0.00           O  
ATOM   3016  OD2 ASP   209       4.806  -7.806  19.733  1.00  0.00           O  
ATOM   3017  C   ASP   209       2.833  -8.990  16.311  1.00  0.00           C  
ATOM   3018  O   ASP   209       2.834 -10.012  17.024  1.00  0.00           O  
ATOM   3019  N   VAL   210       1.710  -8.653  15.717  1.00  0.00           N  
ATOM   3020  H   VAL   210       1.762  -7.786  15.202  1.00  0.00           H  
ATOM   3021  CA  VAL   210       0.383  -9.433  15.840  1.00  0.00           C  
ATOM   3022  HA  VAL   210       0.450 -10.088  16.708  1.00  0.00           H  
ATOM   3023  CB  VAL   210      -0.832  -8.474  15.954  1.00  0.00           C  
ATOM   3024  HB  VAL   210      -0.865  -7.955  14.996  1.00  0.00           H  
ATOM   3025  CG1 VAL   210      -2.172  -9.215  15.998  1.00  0.00           C  
ATOM   3026 HG11 VAL   210      -2.285  -9.990  16.757  1.00  0.00           H  
ATOM   3027 HG12 VAL   210      -3.069  -8.622  16.174  1.00  0.00           H  
ATOM   3028 HG13 VAL   210      -2.290  -9.712  15.035  1.00  0.00           H  
ATOM   3029  CG2 VAL   210      -0.532  -7.633  17.198  1.00  0.00           C  
ATOM   3030 HG21 VAL   210      -1.451  -7.202  17.596  1.00  0.00           H  
ATOM   3031 HG22 VAL   210       0.136  -6.867  16.804  1.00  0.00           H  
ATOM   3032 HG23 VAL   210       0.099  -8.163  17.911  1.00  0.00           H  
ATOM   3033  C   VAL   210       0.261 -10.376  14.651  1.00  0.00           C  
ATOM   3034  O   VAL   210      -0.356 -11.417  14.733  1.00  0.00           O  
ATOM   3035  N   VAL   211       0.807 -10.038  13.486  1.00  0.00           N  
ATOM   3036  H   VAL   211       1.218  -9.122  13.378  1.00  0.00           H  
ATOM   3037  CA  VAL   211       0.802 -10.982  12.380  1.00  0.00           C  
ATOM   3038  HA  VAL   211      -0.190 -11.434  12.390  1.00  0.00           H  
ATOM   3039  CB  VAL   211       0.951 -10.289  11.058  1.00  0.00           C  
ATOM   3040  HB  VAL   211       1.792  -9.595  11.093  1.00  0.00           H  
ATOM   3041  CG1 VAL   211       1.085 -11.261   9.862  1.00  0.00           C  
ATOM   3042 HG11 VAL   211       2.116 -11.606   9.790  1.00  0.00           H  
ATOM   3043 HG12 VAL   211       0.407 -12.112   9.930  1.00  0.00           H  
ATOM   3044 HG13 VAL   211       0.943 -10.699   8.939  1.00  0.00           H  
ATOM   3045  CG2 VAL   211      -0.297  -9.475  10.773  1.00  0.00           C  
ATOM   3046 HG21 VAL   211      -0.393  -8.749  11.580  1.00  0.00           H  
ATOM   3047 HG22 VAL   211      -1.169 -10.124  10.705  1.00  0.00           H  
ATOM   3048 HG23 VAL   211      -0.080  -9.084   9.779  1.00  0.00           H  
ATOM   3049  C   VAL   211       1.891 -11.986  12.594  1.00  0.00           C  
ATOM   3050  O   VAL   211       1.741 -13.156  12.152  1.00  0.00           O  
ATOM   3051  N   MET   212       2.974 -11.704  13.336  1.00  0.00           N  
ATOM   3052  H   MET   212       2.966 -10.786  13.758  1.00  0.00           H  
ATOM   3053  CA  MET   212       3.938 -12.732  13.772  1.00  0.00           C  
ATOM   3054  HA  MET   212       4.000 -13.449  12.952  1.00  0.00           H  
ATOM   3055  CB  MET   212       5.255 -12.122  14.112  1.00  0.00           C  
ATOM   3056  HB2 MET   212       5.848 -12.839  14.681  1.00  0.00           H  
ATOM   3057  HB3 MET   212       5.214 -11.130  14.562  1.00  0.00           H  
ATOM   3058  CG  MET   212       5.987 -11.895  12.814  1.00  0.00           C  
ATOM   3059  HG2 MET   212       6.204 -12.829  12.296  1.00  0.00           H  
ATOM   3060  HG3 MET   212       5.425 -11.272  12.118  1.00  0.00           H  
ATOM   3061  SD  MET   212       7.772 -11.250  13.023  1.00  0.00           S  
ATOM   3062  CE  MET   212       7.466  -9.513  13.140  1.00  0.00           C  
ATOM   3063  HE1 MET   212       6.740  -9.164  13.875  1.00  0.00           H  
ATOM   3064  HE2 MET   212       8.447  -9.041  13.198  1.00  0.00           H  
ATOM   3065  HE3 MET   212       7.083  -9.079  12.216  1.00  0.00           H  
ATOM   3066  C   MET   212       3.408 -13.409  15.098  1.00  0.00           C  
ATOM   3067  O   MET   212       3.504 -14.607  15.314  1.00  0.00           O  
ATOM   3068  N   GLY   213       2.898 -12.620  16.076  1.00  0.00           N  
ATOM   3069  H   GLY   213       2.948 -11.616  15.977  1.00  0.00           H  
ATOM   3070  CA  GLY   213       2.277 -13.028  17.343  1.00  0.00           C  
ATOM   3071  HA2 GLY   213       1.793 -12.145  17.760  1.00  0.00           H  
ATOM   3072  HA3 GLY   213       1.453 -13.694  17.089  1.00  0.00           H  
ATOM   3073  C   GLY   213       3.258 -13.650  18.349  1.00  0.00           C  
ATOM   3074  O   GLY   213       4.489 -13.661  18.203  1.00  0.00           O  
ATOM   3075  N   GLU   214       2.763 -14.318  19.413  1.00  0.00           N  
ATOM   3076  H   GLU   214       1.756 -14.338  19.486  1.00  0.00           H  
ATOM   3077  CA  GLU   214       3.515 -15.223  20.242  1.00  0.00           C  
ATOM   3078  HA  GLU   214       4.462 -14.748  20.500  1.00  0.00           H  
ATOM   3079  CB  GLU   214       2.849 -15.533  21.605  1.00  0.00           C  
ATOM   3080  HB2 GLU   214       1.981 -16.177  21.469  1.00  0.00           H  
ATOM   3081  HB3 GLU   214       3.529 -16.156  22.187  1.00  0.00           H  
ATOM   3082  CG  GLU   214       2.515 -14.312  22.406  1.00  0.00           C  
ATOM   3083  HG2 GLU   214       1.764 -13.739  21.862  1.00  0.00           H  
ATOM   3084  HG3 GLU   214       1.947 -14.551  23.304  1.00  0.00           H  
ATOM   3085  CD  GLU   214       3.704 -13.441  22.803  1.00  0.00           C  
ATOM   3086  OE1 GLU   214       3.545 -12.207  22.834  1.00  0.00           O  
ATOM   3087  OE2 GLU   214       4.775 -13.927  23.244  1.00  0.00           O  
ATOM   3088  C   GLU   214       3.857 -16.501  19.457  1.00  0.00           C  
ATOM   3089  O   GLU   214       4.958 -17.030  19.623  1.00  0.00           O  
ATOM   3090  N   ALA   215       3.046 -16.985  18.510  1.00  0.00           N  
ATOM   3091  H   ALA   215       2.064 -16.750  18.539  1.00  0.00           H  
ATOM   3092  CA  ALA   215       3.427 -18.052  17.661  1.00  0.00           C  
ATOM   3093  HA  ALA   215       3.562 -18.885  18.351  1.00  0.00           H  
ATOM   3094  CB  ALA   215       2.218 -18.391  16.787  1.00  0.00           C  
ATOM   3095  HB1 ALA   215       1.387 -18.527  17.480  1.00  0.00           H  
ATOM   3096  HB2 ALA   215       2.481 -19.170  16.071  1.00  0.00           H  
ATOM   3097  HB3 ALA   215       1.830 -17.513  16.271  1.00  0.00           H  
ATOM   3098  C   ALA   215       4.689 -17.883  16.828  1.00  0.00           C  
ATOM   3099  O   ALA   215       5.380 -18.886  16.663  1.00  0.00           O  
ATOM   3100  N   THR   216       5.130 -16.666  16.357  1.00  0.00           N  
ATOM   3101  H   THR   216       4.589 -15.877  16.680  1.00  0.00           H  
ATOM   3102  CA  THR   216       6.517 -16.584  15.781  1.00  0.00           C  
ATOM   3103  HA  THR   216       6.752 -17.477  15.201  1.00  0.00           H  
ATOM   3104  CB  THR   216       6.662 -15.441  14.767  1.00  0.00           C  
ATOM   3105  HB  THR   216       6.789 -14.485  15.274  1.00  0.00           H  
ATOM   3106  CG2 THR   216       7.791 -15.658  13.642  1.00  0.00           C  
ATOM   3107 HG21 THR   216       8.765 -15.492  14.104  1.00  0.00           H  
ATOM   3108 HG22 THR   216       7.584 -14.953  12.837  1.00  0.00           H  
ATOM   3109 HG23 THR   216       7.811 -16.710  13.358  1.00  0.00           H  
ATOM   3110  OG1 THR   216       5.502 -15.463  13.925  1.00  0.00           O  
ATOM   3111  HG1 THR   216       4.791 -15.323  14.555  1.00  0.00           H  
ATOM   3112  C   THR   216       7.623 -16.568  16.854  1.00  0.00           C  
ATOM   3113  O   THR   216       8.710 -17.158  16.749  1.00  0.00           O  
ATOM   3114  N   ARG   217       7.342 -15.831  17.928  1.00  0.00           N  
ATOM   3115  H   ARG   217       6.541 -15.228  18.048  1.00  0.00           H  
ATOM   3116  CA  ARG   217       8.218 -15.596  19.079  1.00  0.00           C  
ATOM   3117  HA  ARG   217       9.131 -15.209  18.627  1.00  0.00           H  
ATOM   3118  CB  ARG   217       7.580 -14.588  20.129  1.00  0.00           C  
ATOM   3119  HB2 ARG   217       7.201 -15.101  21.012  1.00  0.00           H  
ATOM   3120  HB3 ARG   217       6.669 -14.066  19.835  1.00  0.00           H  
ATOM   3121  CG  ARG   217       8.655 -13.594  20.731  1.00  0.00           C  
ATOM   3122  HG2 ARG   217       9.078 -12.870  20.035  1.00  0.00           H  
ATOM   3123  HG3 ARG   217       9.518 -14.162  21.078  1.00  0.00           H  
ATOM   3124  CD  ARG   217       8.144 -12.898  21.985  1.00  0.00           C  
ATOM   3125  HD2 ARG   217       8.033 -13.631  22.784  1.00  0.00           H  
ATOM   3126  HD3 ARG   217       8.792 -12.111  22.370  1.00  0.00           H  
ATOM   3127  NE  ARG   217       6.761 -12.396  21.844  1.00  0.00           N  
ATOM   3128  HE  ARG   217       6.011 -12.845  22.349  1.00  0.00           H  
ATOM   3129  CZ  ARG   217       6.363 -11.459  20.960  1.00  0.00           C  
ATOM   3130  NH1 ARG   217       7.206 -10.810  20.229  1.00  0.00           N  
ATOM   3131 HH11 ARG   217       8.201 -10.876  20.391  1.00  0.00           H  
ATOM   3132 HH12 ARG   217       6.893 -10.114  19.567  1.00  0.00           H  
ATOM   3133  NH2 ARG   217       5.092 -11.213  20.694  1.00  0.00           N  
ATOM   3134 HH21 ARG   217       4.467 -11.698  21.322  1.00  0.00           H  
ATOM   3135 HH22 ARG   217       4.809 -10.281  20.429  1.00  0.00           H  
ATOM   3136  C   ARG   217       8.654 -16.930  19.747  1.00  0.00           C  
ATOM   3137  O   ARG   217       9.851 -17.070  20.034  1.00  0.00           O  
ATOM   3138  N   ASP   218       7.681 -17.837  19.885  1.00  0.00           N  
ATOM   3139  H   ASP   218       6.747 -17.528  19.655  1.00  0.00           H  
ATOM   3140  CA  ASP   218       7.867 -19.091  20.488  1.00  0.00           C  
ATOM   3141  HA  ASP   218       8.502 -18.915  21.356  1.00  0.00           H  
ATOM   3142  CB  ASP   218       6.476 -19.604  20.996  1.00  0.00           C  
ATOM   3143  HB2 ASP   218       6.584 -20.633  21.338  1.00  0.00           H  
ATOM   3144  HB3 ASP   218       5.775 -19.510  20.166  1.00  0.00           H  
ATOM   3145  CG  ASP   218       5.906 -18.704  22.127  1.00  0.00           C  
ATOM   3146  OD1 ASP   218       6.766 -18.019  22.821  1.00  0.00           O  
ATOM   3147  OD2 ASP   218       4.691 -18.670  22.424  1.00  0.00           O  
ATOM   3148  C   ASP   218       8.455 -20.136  19.527  1.00  0.00           C  
ATOM   3149  O   ASP   218       8.567 -21.252  19.959  1.00  0.00           O  
ATOM   3150  N   ASN   219       8.695 -19.867  18.220  1.00  0.00           N  
ATOM   3151  H   ASN   219       8.536 -18.918  17.913  1.00  0.00           H  
ATOM   3152  CA  ASN   219       9.505 -20.704  17.325  1.00  0.00           C  
ATOM   3153  HA  ASN   219       9.386 -21.753  17.593  1.00  0.00           H  
ATOM   3154  CB  ASN   219       8.893 -20.506  15.913  1.00  0.00           C  
ATOM   3155  HB2 ASN   219       7.862 -20.860  15.932  1.00  0.00           H  
ATOM   3156  HB3 ASN   219       8.878 -19.488  15.524  1.00  0.00           H  
ATOM   3157  CG  ASN   219       9.685 -21.321  14.784  1.00  0.00           C  
ATOM   3158  OD1 ASN   219      10.903 -21.676  14.859  1.00  0.00           O  
ATOM   3159  ND2 ASN   219       8.994 -21.805  13.795  1.00  0.00           N  
ATOM   3160 HD21 ASN   219       8.133 -21.293  13.668  1.00  0.00           H  
ATOM   3161 HD22 ASN   219       9.503 -22.195  13.015  1.00  0.00           H  
ATOM   3162  C   ASN   219      11.054 -20.347  17.409  1.00  0.00           C  
ATOM   3163  O   ASN   219      11.501 -19.229  17.082  1.00  0.00           O  
ATOM   3164  N   PRO   220      11.920 -21.298  17.870  1.00  0.00           N  
ATOM   3165  CD  PRO   220      11.488 -22.574  18.432  1.00  0.00           C  
ATOM   3166  HD2 PRO   220      10.960 -23.284  17.796  1.00  0.00           H  
ATOM   3167  HD3 PRO   220      10.800 -22.377  19.254  1.00  0.00           H  
ATOM   3168  CG  PRO   220      12.792 -23.260  18.904  1.00  0.00           C  
ATOM   3169  HG2 PRO   220      12.738 -23.857  19.815  1.00  0.00           H  
ATOM   3170  HG3 PRO   220      13.125 -23.848  18.049  1.00  0.00           H  
ATOM   3171  CB  PRO   220      13.858 -22.224  19.073  1.00  0.00           C  
ATOM   3172  HB2 PRO   220      14.795 -22.673  18.743  1.00  0.00           H  
ATOM   3173  HB3 PRO   220      13.902 -21.860  20.100  1.00  0.00           H  
ATOM   3174  CA  PRO   220      13.352 -21.111  18.120  1.00  0.00           C  
ATOM   3175  HA  PRO   220      13.653 -20.160  18.558  1.00  0.00           H  
ATOM   3176  C   PRO   220      14.152 -20.969  16.784  1.00  0.00           C  
ATOM   3177  O   PRO   220      15.310 -20.520  16.818  1.00  0.00           O  
ATOM   3178  N   GLN   221      13.593 -21.404  15.646  1.00  0.00           N  
ATOM   3179  H   GLN   221      12.672 -21.816  15.627  1.00  0.00           H  
ATOM   3180  CA  GLN   221      14.390 -21.526  14.384  1.00  0.00           C  
ATOM   3181  HA  GLN   221      15.455 -21.725  14.504  1.00  0.00           H  
ATOM   3182  CB  GLN   221      13.836 -22.666  13.569  1.00  0.00           C  
ATOM   3183  HB2 GLN   221      12.801 -22.433  13.319  1.00  0.00           H  
ATOM   3184  HB3 GLN   221      14.491 -22.798  12.707  1.00  0.00           H  
ATOM   3185  CG  GLN   221      13.953 -24.084  14.182  1.00  0.00           C  
ATOM   3186  HG2 GLN   221      13.312 -24.077  15.064  1.00  0.00           H  
ATOM   3187  HG3 GLN   221      13.569 -24.794  13.449  1.00  0.00           H  
ATOM   3188  CD  GLN   221      15.381 -24.503  14.629  1.00  0.00           C  
ATOM   3189  OE1 GLN   221      16.373 -23.875  14.286  1.00  0.00           O  
ATOM   3190  NE2 GLN   221      15.492 -25.607  15.347  1.00  0.00           N  
ATOM   3191 HE21 GLN   221      14.602 -26.061  15.495  1.00  0.00           H  
ATOM   3192 HE22 GLN   221      16.417 -26.010  15.290  1.00  0.00           H  
ATOM   3193  C   GLN   221      14.325 -20.245  13.585  1.00  0.00           C  
ATOM   3194  O   GLN   221      15.137 -20.131  12.605  1.00  0.00           O  
ATOM   3195  N   PHE   222      13.478 -19.296  13.953  1.00  0.00           N  
ATOM   3196  H   PHE   222      12.914 -19.589  14.739  1.00  0.00           H  
ATOM   3197  CA  PHE   222      13.431 -17.902  13.590  1.00  0.00           C  
ATOM   3198  HA  PHE   222      13.440 -17.865  12.501  1.00  0.00           H  
ATOM   3199  CB  PHE   222      12.062 -17.362  14.058  1.00  0.00           C  
ATOM   3200  HB2 PHE   222      11.295 -18.032  13.668  1.00  0.00           H  
ATOM   3201  HB3 PHE   222      11.939 -17.364  15.141  1.00  0.00           H  
ATOM   3202  CG  PHE   222      11.825 -15.935  13.826  1.00  0.00           C  
ATOM   3203  CD1 PHE   222      11.846 -14.997  14.882  1.00  0.00           C  
ATOM   3204  HD1 PHE   222      12.149 -15.291  15.876  1.00  0.00           H  
ATOM   3205  CE1 PHE   222      11.496 -13.649  14.715  1.00  0.00           C  
ATOM   3206  HE1 PHE   222      11.492 -12.953  15.541  1.00  0.00           H  
ATOM   3207  CZ  PHE   222      11.207 -13.189  13.491  1.00  0.00           C  
ATOM   3208  HZ  PHE   222      11.010 -12.133  13.389  1.00  0.00           H  
ATOM   3209  CE2 PHE   222      11.176 -14.043  12.346  1.00  0.00           C  
ATOM   3210  HE2 PHE   222      11.005 -13.647  11.356  1.00  0.00           H  
ATOM   3211  CD2 PHE   222      11.459 -15.446  12.486  1.00  0.00           C  
ATOM   3212  HD2 PHE   222      11.301 -16.130  11.665  1.00  0.00           H  
ATOM   3213  C   PHE   222      14.571 -17.129  14.206  1.00  0.00           C  
ATOM   3214  O   PHE   222      15.155 -17.528  15.265  1.00  0.00           O  
ATOM   3215  N   GLU   223      14.845 -15.950  13.549  1.00  0.00           N  
ATOM   3216  H   GLU   223      14.381 -15.801  12.664  1.00  0.00           H  
ATOM   3217  CA  GLU   223      15.618 -14.784  14.111  1.00  0.00           C  
ATOM   3218  HA  GLU   223      15.489 -14.615  15.180  1.00  0.00           H  
ATOM   3219  CB  GLU   223      17.133 -14.865  13.775  1.00  0.00           C  
ATOM   3220  HB2 GLU   223      17.390 -15.024  12.727  1.00  0.00           H  
ATOM   3221  HB3 GLU   223      17.419 -13.837  13.999  1.00  0.00           H  
ATOM   3222  CG  GLU   223      17.991 -15.875  14.607  1.00  0.00           C  
ATOM   3223  HG2 GLU   223      19.045 -15.701  14.391  1.00  0.00           H  
ATOM   3224  HG3 GLU   223      17.712 -16.883  14.301  1.00  0.00           H  
ATOM   3225  CD  GLU   223      17.883 -15.631  16.159  1.00  0.00           C  
ATOM   3226  OE1 GLU   223      17.656 -14.452  16.553  1.00  0.00           O  
ATOM   3227  OE2 GLU   223      17.766 -16.636  16.917  1.00  0.00           O  
ATOM   3228  C   GLU   223      15.119 -13.499  13.408  1.00  0.00           C  
ATOM   3229  O   GLU   223      14.961 -13.548  12.153  1.00  0.00           O  
ATOM   3230  N   LEU   224      15.015 -12.363  14.138  1.00  0.00           N  
ATOM   3231  H   LEU   224      15.316 -12.441  15.099  1.00  0.00           H  
ATOM   3232  CA  LEU   224      14.904 -11.023  13.542  1.00  0.00           C  
ATOM   3233  HA  LEU   224      14.608 -11.087  12.495  1.00  0.00           H  
ATOM   3234  CB  LEU   224      13.705 -10.300  14.213  1.00  0.00           C  
ATOM   3235  HB2 LEU   224      12.811 -10.816  13.863  1.00  0.00           H  
ATOM   3236  HB3 LEU   224      13.634 -10.388  15.297  1.00  0.00           H  
ATOM   3237  CG  LEU   224      13.644  -8.800  13.863  1.00  0.00           C  
ATOM   3238  HG  LEU   224      14.597  -8.284  13.975  1.00  0.00           H  
ATOM   3239  CD1 LEU   224      13.242  -8.670  12.362  1.00  0.00           C  
ATOM   3240 HD11 LEU   224      12.237  -9.061  12.204  1.00  0.00           H  
ATOM   3241 HD12 LEU   224      13.861  -9.047  11.548  1.00  0.00           H  
ATOM   3242 HD13 LEU   224      13.161  -7.596  12.196  1.00  0.00           H  
ATOM   3243  CD2 LEU   224      12.676  -8.002  14.794  1.00  0.00           C  
ATOM   3244 HD21 LEU   224      11.670  -8.416  14.717  1.00  0.00           H  
ATOM   3245 HD22 LEU   224      12.686  -6.975  14.428  1.00  0.00           H  
ATOM   3246 HD23 LEU   224      13.180  -8.035  15.760  1.00  0.00           H  
ATOM   3247  C   LEU   224      16.318 -10.272  13.621  1.00  0.00           C  
ATOM   3248  O   LEU   224      16.964 -10.234  14.653  1.00  0.00           O  
ATOM   3249  N   PHE   225      16.732  -9.630  12.582  1.00  0.00           N  
ATOM   3250  H   PHE   225      16.249  -9.731  11.701  1.00  0.00           H  
ATOM   3251  CA  PHE   225      17.835  -8.649  12.539  1.00  0.00           C  
ATOM   3252  HA  PHE   225      18.243  -8.550  13.545  1.00  0.00           H  
ATOM   3253  CB  PHE   225      18.978  -9.263  11.766  1.00  0.00           C  
ATOM   3254  HB2 PHE   225      18.694  -9.366  10.718  1.00  0.00           H  
ATOM   3255  HB3 PHE   225      19.807  -8.559  11.836  1.00  0.00           H  
ATOM   3256  CG  PHE   225      19.639 -10.527  12.323  1.00  0.00           C  
ATOM   3257  CD1 PHE   225      20.678 -10.461  13.346  1.00  0.00           C  
ATOM   3258  HD1 PHE   225      21.048  -9.495  13.655  1.00  0.00           H  
ATOM   3259  CE1 PHE   225      21.222 -11.677  13.793  1.00  0.00           C  
ATOM   3260  HE1 PHE   225      21.916 -11.535  14.607  1.00  0.00           H  
ATOM   3261  CZ  PHE   225      20.821 -12.877  13.255  1.00  0.00           C  
ATOM   3262  HZ  PHE   225      21.304 -13.794  13.558  1.00  0.00           H  
ATOM   3263  CE2 PHE   225      19.870 -12.958  12.230  1.00  0.00           C  
ATOM   3264  HE2 PHE   225      19.658 -13.940  11.831  1.00  0.00           H  
ATOM   3265  CD2 PHE   225      19.273 -11.786  11.764  1.00  0.00           C  
ATOM   3266  HD2 PHE   225      18.454 -11.676  11.068  1.00  0.00           H  
ATOM   3267  C   PHE   225      17.379  -7.280  11.946  1.00  0.00           C  
ATOM   3268  O   PHE   225      17.120  -7.190  10.758  1.00  0.00           O  
ATOM   3269  N   ASP   226      17.429  -6.206  12.715  1.00  0.00           N  
ATOM   3270  H   ASP   226      17.703  -6.437  13.660  1.00  0.00           H  
ATOM   3271  CA  ASP   226      17.370  -4.753  12.381  1.00  0.00           C  
ATOM   3272  HA  ASP   226      16.712  -4.618  11.522  1.00  0.00           H  
ATOM   3273  CB  ASP   226      16.814  -3.982  13.591  1.00  0.00           C  
ATOM   3274  HB2 ASP   226      15.809  -4.367  13.764  1.00  0.00           H  
ATOM   3275  HB3 ASP   226      16.810  -2.917  13.363  1.00  0.00           H  
ATOM   3276  CG  ASP   226      17.585  -3.959  14.892  1.00  0.00           C  
ATOM   3277  OD1 ASP   226      17.556  -2.934  15.561  1.00  0.00           O  
ATOM   3278  OD2 ASP   226      18.463  -4.875  15.203  1.00  0.00           O  
ATOM   3279  C   ASP   226      18.729  -4.209  11.950  1.00  0.00           C  
ATOM   3280  O   ASP   226      19.698  -4.896  12.204  1.00  0.00           O  
ATOM   3281  N   GLU   227      18.790  -3.022  11.380  1.00  0.00           N  
ATOM   3282  H   GLU   227      17.939  -2.627  11.004  1.00  0.00           H  
ATOM   3283  CA  GLU   227      20.067  -2.405  10.987  1.00  0.00           C  
ATOM   3284  HA  GLU   227      19.902  -1.559  10.320  1.00  0.00           H  
ATOM   3285  CB  GLU   227      20.820  -1.796  12.175  1.00  0.00           C  
ATOM   3286  HB2 GLU   227      20.883  -2.477  13.023  1.00  0.00           H  
ATOM   3287  HB3 GLU   227      21.812  -1.500  11.833  1.00  0.00           H  
ATOM   3288  CG  GLU   227      20.118  -0.495  12.576  1.00  0.00           C  
ATOM   3289  HG2 GLU   227      19.067  -0.666  12.809  1.00  0.00           H  
ATOM   3290  HG3 GLU   227      20.114   0.223  11.756  1.00  0.00           H  
ATOM   3291  CD  GLU   227      20.819   0.050  13.817  1.00  0.00           C  
ATOM   3292  OE1 GLU   227      21.659   0.943  13.688  1.00  0.00           O  
ATOM   3293  OE2 GLU   227      20.642  -0.513  14.875  1.00  0.00           O  
ATOM   3294  C   GLU   227      20.944  -3.367  10.255  1.00  0.00           C  
ATOM   3295  O   GLU   227      22.152  -3.566  10.548  1.00  0.00           O  
ATOM   3296  N   SER   228      20.324  -4.035   9.277  1.00  0.00           N  
ATOM   3297  H   SER   228      19.322  -3.963   9.385  1.00  0.00           H  
ATOM   3298  CA  SER   228      20.878  -5.135   8.454  1.00  0.00           C  
ATOM   3299  HA  SER   228      21.962  -5.123   8.570  1.00  0.00           H  
ATOM   3300  CB  SER   228      20.435  -6.419   9.142  1.00  0.00           C  
ATOM   3301  HB2 SER   228      19.347  -6.422   9.208  1.00  0.00           H  
ATOM   3302  HB3 SER   228      20.696  -7.309   8.569  1.00  0.00           H  
ATOM   3303  OG  SER   228      21.059  -6.545  10.449  1.00  0.00           O  
ATOM   3304  HG  SER   228      20.580  -5.857  10.918  1.00  0.00           H  
ATOM   3305  C   SER   228      20.460  -5.012   6.988  1.00  0.00           C  
ATOM   3306  O   SER   228      19.324  -5.404   6.658  1.00  0.00           O  
ATOM   3307  N   LEU   229      21.329  -4.470   6.126  1.00  0.00           N  
ATOM   3308  H   LEU   229      22.220  -4.094   6.419  1.00  0.00           H  
ATOM   3309  CA  LEU   229      20.963  -4.172   4.735  1.00  0.00           C  
ATOM   3310  HA  LEU   229      19.950  -3.771   4.715  1.00  0.00           H  
ATOM   3311  CB  LEU   229      21.787  -2.939   4.248  1.00  0.00           C  
ATOM   3312  HB2 LEU   229      21.379  -2.055   4.737  1.00  0.00           H  
ATOM   3313  HB3 LEU   229      22.842  -3.037   4.503  1.00  0.00           H  
ATOM   3314  CG  LEU   229      21.822  -2.638   2.708  1.00  0.00           C  
ATOM   3315  HG  LEU   229      22.317  -3.450   2.176  1.00  0.00           H  
ATOM   3316  CD1 LEU   229      20.437  -2.293   2.191  1.00  0.00           C  
ATOM   3317 HD11 LEU   229      19.661  -3.015   2.442  1.00  0.00           H  
ATOM   3318 HD12 LEU   229      20.116  -1.435   2.782  1.00  0.00           H  
ATOM   3319 HD13 LEU   229      20.475  -1.980   1.148  1.00  0.00           H  
ATOM   3320  CD2 LEU   229      22.667  -1.416   2.384  1.00  0.00           C  
ATOM   3321 HD21 LEU   229      22.317  -0.611   3.030  1.00  0.00           H  
ATOM   3322 HD22 LEU   229      23.730  -1.624   2.506  1.00  0.00           H  
ATOM   3323 HD23 LEU   229      22.515  -1.210   1.324  1.00  0.00           H  
ATOM   3324  C   LEU   229      21.121  -5.344   3.804  1.00  0.00           C  
ATOM   3325  O   LEU   229      22.262  -5.707   3.500  1.00  0.00           O  
ATOM   3326  N   VAL   230      20.024  -5.930   3.276  1.00  0.00           N  
ATOM   3327  H   VAL   230      19.112  -5.586   3.540  1.00  0.00           H  
ATOM   3328  CA  VAL   230      20.176  -6.943   2.228  1.00  0.00           C  
ATOM   3329  HA  VAL   230      21.022  -7.572   2.505  1.00  0.00           H  
ATOM   3330  CB  VAL   230      18.917  -7.827   2.180  1.00  0.00           C  
ATOM   3331  HB  VAL   230      18.110  -7.167   1.865  1.00  0.00           H  
ATOM   3332  CG1 VAL   230      19.003  -8.917   1.137  1.00  0.00           C  
ATOM   3333 HG11 VAL   230      18.139  -9.582   1.116  1.00  0.00           H  
ATOM   3334 HG12 VAL   230      19.014  -8.456   0.149  1.00  0.00           H  
ATOM   3335 HG13 VAL   230      19.994  -9.294   1.391  1.00  0.00           H  
ATOM   3336  CG2 VAL   230      18.517  -8.394   3.491  1.00  0.00           C  
ATOM   3337 HG21 VAL   230      18.001  -7.559   3.966  1.00  0.00           H  
ATOM   3338 HG22 VAL   230      19.380  -8.783   4.031  1.00  0.00           H  
ATOM   3339 HG23 VAL   230      17.764  -9.169   3.345  1.00  0.00           H  
ATOM   3340  C   VAL   230      20.577  -6.232   0.896  1.00  0.00           C  
ATOM   3341  O   VAL   230      19.990  -5.316   0.448  1.00  0.00           O  
ATOM   3342  N   THR   231      21.726  -6.546   0.283  1.00  0.00           N  
ATOM   3343  H   THR   231      22.310  -7.278   0.661  1.00  0.00           H  
ATOM   3344  CA  THR   231      22.394  -5.788  -0.826  1.00  0.00           C  
ATOM   3345  HA  THR   231      21.960  -4.806  -1.014  1.00  0.00           H  
ATOM   3346  CB  THR   231      23.932  -5.698  -0.627  1.00  0.00           C  
ATOM   3347  HB  THR   231      24.453  -5.215  -1.454  1.00  0.00           H  
ATOM   3348  CG2 THR   231      24.291  -4.852   0.568  1.00  0.00           C  
ATOM   3349 HG21 THR   231      23.761  -3.911   0.425  1.00  0.00           H  
ATOM   3350 HG22 THR   231      23.859  -5.357   1.432  1.00  0.00           H  
ATOM   3351 HG23 THR   231      25.363  -4.764   0.748  1.00  0.00           H  
ATOM   3352  OG1 THR   231      24.645  -6.835  -0.359  1.00  0.00           O  
ATOM   3353  HG1 THR   231      24.387  -7.200   0.490  1.00  0.00           H  
ATOM   3354  C   THR   231      22.183  -6.502  -2.247  1.00  0.00           C  
ATOM   3355  O   THR   231      22.180  -5.840  -3.232  1.00  0.00           O  
ATOM   3356  N   ARG   232      21.928  -7.787  -2.221  1.00  0.00           N  
ATOM   3357  H   ARG   232      21.921  -8.204  -1.301  1.00  0.00           H  
ATOM   3358  CA  ARG   232      21.391  -8.533  -3.307  1.00  0.00           C  
ATOM   3359  HA  ARG   232      20.517  -8.060  -3.755  1.00  0.00           H  
ATOM   3360  CB  ARG   232      22.477  -8.784  -4.357  1.00  0.00           C  
ATOM   3361  HB2 ARG   232      22.795  -7.832  -4.780  1.00  0.00           H  
ATOM   3362  HB3 ARG   232      21.997  -9.288  -5.196  1.00  0.00           H  
ATOM   3363  CG  ARG   232      23.786  -9.529  -3.895  1.00  0.00           C  
ATOM   3364  HG2 ARG   232      24.076  -9.129  -2.923  1.00  0.00           H  
ATOM   3365  HG3 ARG   232      23.526 -10.583  -3.803  1.00  0.00           H  
ATOM   3366  CD  ARG   232      24.998  -9.205  -4.752  1.00  0.00           C  
ATOM   3367  HD2 ARG   232      25.351  -8.177  -4.676  1.00  0.00           H  
ATOM   3368  HD3 ARG   232      24.804  -9.428  -5.802  1.00  0.00           H  
ATOM   3369  NE  ARG   232      26.155 -10.020  -4.359  1.00  0.00           N  
ATOM   3370  HE  ARG   232      26.690  -9.751  -3.546  1.00  0.00           H  
ATOM   3371  CZ  ARG   232      26.383 -11.248  -4.771  1.00  0.00           C  
ATOM   3372  NH1 ARG   232      25.815 -11.818  -5.748  1.00  0.00           N  
ATOM   3373 HH11 ARG   232      25.097 -11.405  -6.326  1.00  0.00           H  
ATOM   3374 HH12 ARG   232      26.037 -12.797  -5.861  1.00  0.00           H  
ATOM   3375  NH2 ARG   232      27.335 -11.882  -4.158  1.00  0.00           N  
ATOM   3376 HH21 ARG   232      27.763 -11.534  -3.312  1.00  0.00           H  
ATOM   3377 HH22 ARG   232      27.653 -12.798  -4.440  1.00  0.00           H  
ATOM   3378  C   ARG   232      20.925  -9.906  -2.739  1.00  0.00           C  
ATOM   3379  O   ARG   232      21.295 -10.318  -1.652  1.00  0.00           O  
ATOM   3380  N   VAL   233      20.021 -10.514  -3.501  1.00  0.00           N  
ATOM   3381  H   VAL   233      19.830 -10.072  -4.389  1.00  0.00           H  
ATOM   3382  CA  VAL   233      19.718 -11.982  -3.406  1.00  0.00           C  
ATOM   3383  HA  VAL   233      19.672 -12.366  -2.386  1.00  0.00           H  
ATOM   3384  CB  VAL   233      18.401 -12.377  -4.028  1.00  0.00           C  
ATOM   3385  HB  VAL   233      18.394 -12.050  -5.067  1.00  0.00           H  
ATOM   3386  CG1 VAL   233      17.989 -13.849  -3.919  1.00  0.00           C  
ATOM   3387 HG11 VAL   233      18.094 -14.210  -2.896  1.00  0.00           H  
ATOM   3388 HG12 VAL   233      18.675 -14.462  -4.505  1.00  0.00           H  
ATOM   3389 HG13 VAL   233      16.991 -14.059  -4.303  1.00  0.00           H  
ATOM   3390  CG2 VAL   233      17.328 -11.493  -3.307  1.00  0.00           C  
ATOM   3391 HG21 VAL   233      17.421 -10.423  -3.497  1.00  0.00           H  
ATOM   3392 HG22 VAL   233      16.295 -11.734  -3.555  1.00  0.00           H  
ATOM   3393 HG23 VAL   233      17.381 -11.773  -2.255  1.00  0.00           H  
ATOM   3394  C   VAL   233      20.972 -12.667  -3.994  1.00  0.00           C  
ATOM   3395  O   VAL   233      21.583 -12.116  -4.881  1.00  0.00           O  
ATOM   3396  N   LEU   234      21.263 -13.860  -3.564  1.00  0.00           N  
ATOM   3397  H   LEU   234      20.605 -14.284  -2.925  1.00  0.00           H  
ATOM   3398  CA  LEU   234      22.191 -14.760  -4.143  1.00  0.00           C  
ATOM   3399  HA  LEU   234      22.880 -14.165  -4.743  1.00  0.00           H  
ATOM   3400  CB  LEU   234      23.071 -15.372  -3.036  1.00  0.00           C  
ATOM   3401  HB2 LEU   234      23.828 -15.971  -3.542  1.00  0.00           H  
ATOM   3402  HB3 LEU   234      22.416 -15.962  -2.395  1.00  0.00           H  
ATOM   3403  CG  LEU   234      23.905 -14.434  -2.072  1.00  0.00           C  
ATOM   3404  HG  LEU   234      23.214 -13.734  -1.602  1.00  0.00           H  
ATOM   3405  CD1 LEU   234      24.722 -15.281  -1.113  1.00  0.00           C  
ATOM   3406 HD11 LEU   234      25.434 -14.651  -0.579  1.00  0.00           H  
ATOM   3407 HD12 LEU   234      25.387 -15.938  -1.674  1.00  0.00           H  
ATOM   3408 HD13 LEU   234      24.119 -15.833  -0.393  1.00  0.00           H  
ATOM   3409  CD2 LEU   234      24.901 -13.622  -2.814  1.00  0.00           C  
ATOM   3410 HD21 LEU   234      25.511 -13.001  -2.158  1.00  0.00           H  
ATOM   3411 HD22 LEU   234      25.485 -14.200  -3.530  1.00  0.00           H  
ATOM   3412 HD23 LEU   234      24.338 -12.950  -3.461  1.00  0.00           H  
ATOM   3413  C   LEU   234      21.480 -15.782  -5.087  1.00  0.00           C  
ATOM   3414  O   LEU   234      20.378 -16.331  -4.716  1.00  0.00           O  
ATOM   3415  N   VAL   235      22.024 -16.076  -6.214  1.00  0.00           N  
ATOM   3416  H   VAL   235      22.947 -15.697  -6.371  1.00  0.00           H  
ATOM   3417  CA  VAL   235      21.561 -17.106  -7.169  1.00  0.00           C  
ATOM   3418  HA  VAL   235      20.749 -17.581  -6.619  1.00  0.00           H  
ATOM   3419  CB  VAL   235      21.028 -16.599  -8.469  1.00  0.00           C  
ATOM   3420  HB  VAL   235      20.784 -17.426  -9.136  1.00  0.00           H  
ATOM   3421  CG1 VAL   235      19.785 -15.687  -8.231  1.00  0.00           C  
ATOM   3422 HG11 VAL   235      19.021 -16.261  -7.706  1.00  0.00           H  
ATOM   3423 HG12 VAL   235      20.022 -14.751  -7.725  1.00  0.00           H  
ATOM   3424 HG13 VAL   235      19.429 -15.260  -9.168  1.00  0.00           H  
ATOM   3425  CG2 VAL   235      22.270 -15.890  -9.109  1.00  0.00           C  
ATOM   3426 HG21 VAL   235      22.675 -15.114  -8.459  1.00  0.00           H  
ATOM   3427 HG22 VAL   235      22.002 -15.446 -10.067  1.00  0.00           H  
ATOM   3428 HG23 VAL   235      23.002 -16.674  -9.306  1.00  0.00           H  
ATOM   3429  C   VAL   235      22.595 -18.289  -7.372  1.00  0.00           C  
ATOM   3430  O   VAL   235      23.822 -18.128  -7.249  1.00  0.00           O  
ATOM   3431  N   GLU   236      22.059 -19.471  -7.755  1.00  0.00           N  
ATOM   3432  H   GLU   236      21.096 -19.407  -8.054  1.00  0.00           H  
ATOM   3433  CA  GLU   236      22.751 -20.739  -8.038  1.00  0.00           C  
ATOM   3434  HA  GLU   236      23.762 -20.405  -8.271  1.00  0.00           H  
ATOM   3435  CB  GLU   236      22.922 -21.622  -6.806  1.00  0.00           C  
ATOM   3436  HB2 GLU   236      23.324 -21.083  -5.948  1.00  0.00           H  
ATOM   3437  HB3 GLU   236      21.930 -21.990  -6.545  1.00  0.00           H  
ATOM   3438  CG  GLU   236      23.818 -22.963  -6.901  1.00  0.00           C  
ATOM   3439  HG2 GLU   236      23.935 -23.382  -7.901  1.00  0.00           H  
ATOM   3440  HG3 GLU   236      23.292 -23.811  -6.462  1.00  0.00           H  
ATOM   3441  CD  GLU   236      25.224 -22.896  -6.375  1.00  0.00           C  
ATOM   3442  OE1 GLU   236      25.545 -23.441  -5.280  1.00  0.00           O  
ATOM   3443  OE2 GLU   236      26.045 -22.244  -7.086  1.00  0.00           O  
ATOM   3444  C   GLU   236      22.044 -21.456  -9.172  1.00  0.00           C  
ATOM   3445  O   GLU   236      20.864 -21.759  -9.107  1.00  0.00           O  
ATOM   3446  N   ASP   237      22.729 -21.674 -10.251  1.00  0.00           N  
ATOM   3447  H   ASP   237      23.739 -21.689 -10.249  1.00  0.00           H  
ATOM   3448  CA  ASP   237      22.164 -22.224 -11.492  1.00  0.00           C  
ATOM   3449  HA  ASP   237      22.846 -22.011 -12.316  1.00  0.00           H  
ATOM   3450  CB  ASP   237      21.981 -23.749 -11.377  1.00  0.00           C  
ATOM   3451  HB2 ASP   237      21.840 -24.177 -12.370  1.00  0.00           H  
ATOM   3452  HB3 ASP   237      21.284 -24.178 -10.657  1.00  0.00           H  
ATOM   3453  CG  ASP   237      23.237 -24.494 -10.993  1.00  0.00           C  
ATOM   3454  OD1 ASP   237      24.394 -23.949 -11.039  1.00  0.00           O  
ATOM   3455  OD2 ASP   237      23.046 -25.619 -10.425  1.00  0.00           O  
ATOM   3456  C   ASP   237      20.820 -21.531 -11.907  1.00  0.00           C  
ATOM   3457  O   ASP   237      19.926 -22.154 -12.445  1.00  0.00           O  
ATOM   3458  N   GLY   238      20.672 -20.217 -11.737  1.00  0.00           N  
ATOM   3459  H   GLY   238      21.408 -19.749 -11.228  1.00  0.00           H  
ATOM   3460  CA  GLY   238      19.356 -19.497 -11.950  1.00  0.00           C  
ATOM   3461  HA2 GLY   238      19.555 -18.433 -12.085  1.00  0.00           H  
ATOM   3462  HA3 GLY   238      18.827 -19.783 -12.859  1.00  0.00           H  
ATOM   3463  C   GLY   238      18.335 -19.626 -10.741  1.00  0.00           C  
ATOM   3464  O   GLY   238      17.299 -18.909 -10.674  1.00  0.00           O  
ATOM   3465  N   THR   239      18.520 -20.534  -9.750  1.00  0.00           N  
ATOM   3466  H   THR   239      19.422 -20.988  -9.743  1.00  0.00           H  
ATOM   3467  CA  THR   239      17.713 -20.524  -8.527  1.00  0.00           C  
ATOM   3468  HA  THR   239      16.672 -20.353  -8.799  1.00  0.00           H  
ATOM   3469  CB  THR   239      17.782 -21.917  -7.794  1.00  0.00           C  
ATOM   3470  HB  THR   239      17.110 -21.922  -6.936  1.00  0.00           H  
ATOM   3471  CG2 THR   239      17.433 -23.059  -8.745  1.00  0.00           C  
ATOM   3472 HG21 THR   239      16.517 -23.575  -8.458  1.00  0.00           H  
ATOM   3473 HG22 THR   239      18.289 -23.733  -8.785  1.00  0.00           H  
ATOM   3474 HG23 THR   239      17.232 -22.648  -9.734  1.00  0.00           H  
ATOM   3475  OG1 THR   239      19.084 -22.084  -7.290  1.00  0.00           O  
ATOM   3476  HG1 THR   239      19.721 -22.086  -8.008  1.00  0.00           H  
ATOM   3477  C   THR   239      18.134 -19.422  -7.521  1.00  0.00           C  
ATOM   3478  O   THR   239      19.306 -19.030  -7.540  1.00  0.00           O  
ATOM   3479  N   ALA   240      17.202 -18.907  -6.714  1.00  0.00           N  
ATOM   3480  H   ALA   240      16.236 -19.126  -6.912  1.00  0.00           H  
ATOM   3481  CA  ALA   240      17.573 -18.133  -5.580  1.00  0.00           C  
ATOM   3482  HA  ALA   240      18.400 -17.440  -5.732  1.00  0.00           H  
ATOM   3483  CB  ALA   240      16.452 -17.123  -5.159  1.00  0.00           C  
ATOM   3484  HB1 ALA   240      15.544 -17.702  -4.992  1.00  0.00           H  
ATOM   3485  HB2 ALA   240      16.191 -16.477  -5.997  1.00  0.00           H  
ATOM   3486  HB3 ALA   240      16.783 -16.672  -4.224  1.00  0.00           H  
ATOM   3487  C   ALA   240      17.976 -19.008  -4.406  1.00  0.00           C  
ATOM   3488  O   ALA   240      17.244 -19.876  -3.992  1.00  0.00           O  
ATOM   3489  N   ALA   241      19.182 -18.735  -3.894  1.00  0.00           N  
ATOM   3490  H   ALA   241      19.616 -17.927  -4.317  1.00  0.00           H  
ATOM   3491  CA  ALA   241      19.943 -19.606  -3.016  1.00  0.00           C  
ATOM   3492  HA  ALA   241      19.306 -20.404  -2.633  1.00  0.00           H  
ATOM   3493  CB  ALA   241      21.084 -20.230  -3.877  1.00  0.00           C  
ATOM   3494  HB1 ALA   241      21.804 -19.460  -4.154  1.00  0.00           H  
ATOM   3495  HB2 ALA   241      20.657 -20.602  -4.808  1.00  0.00           H  
ATOM   3496  HB3 ALA   241      21.676 -20.969  -3.338  1.00  0.00           H  
ATOM   3497  C   ALA   241      20.457 -19.050  -1.740  1.00  0.00           C  
ATOM   3498  O   ALA   241      21.115 -19.744  -0.979  1.00  0.00           O  
ATOM   3499  N   GLY   242      20.216 -17.758  -1.560  1.00  0.00           N  
ATOM   3500  H   GLY   242      19.506 -17.325  -2.135  1.00  0.00           H  
ATOM   3501  CA  GLY   242      20.784 -17.073  -0.383  1.00  0.00           C  
ATOM   3502  HA2 GLY   242      20.270 -17.410   0.517  1.00  0.00           H  
ATOM   3503  HA3 GLY   242      21.857 -17.260  -0.340  1.00  0.00           H  
ATOM   3504  C   GLY   242      20.707 -15.552  -0.367  1.00  0.00           C  
ATOM   3505  O   GLY   242      19.951 -15.085  -1.213  1.00  0.00           O  
ATOM   3506  N   VAL   243      21.381 -14.809   0.514  1.00  0.00           N  
ATOM   3507  H   VAL   243      21.775 -15.249   1.333  1.00  0.00           H  
ATOM   3508  CA  VAL   243      21.345 -13.323   0.572  1.00  0.00           C  
ATOM   3509  HA  VAL   243      21.221 -13.037  -0.473  1.00  0.00           H  
ATOM   3510  CB  VAL   243      20.233 -12.732   1.463  1.00  0.00           C  
ATOM   3511  HB  VAL   243      20.430 -11.682   1.675  1.00  0.00           H  
ATOM   3512  CG1 VAL   243      18.857 -12.808   0.820  1.00  0.00           C  
ATOM   3513 HG11 VAL   243      18.698 -13.807   0.414  1.00  0.00           H  
ATOM   3514 HG12 VAL   243      18.073 -12.470   1.498  1.00  0.00           H  
ATOM   3515 HG13 VAL   243      18.794 -12.006   0.085  1.00  0.00           H  
ATOM   3516  CG2 VAL   243      20.180 -13.417   2.761  1.00  0.00           C  
ATOM   3517 HG21 VAL   243      20.036 -14.493   2.662  1.00  0.00           H  
ATOM   3518 HG22 VAL   243      21.108 -13.340   3.327  1.00  0.00           H  
ATOM   3519 HG23 VAL   243      19.351 -13.016   3.344  1.00  0.00           H  
ATOM   3520  C   VAL   243      22.634 -12.732   1.065  1.00  0.00           C  
ATOM   3521  O   VAL   243      23.367 -13.430   1.767  1.00  0.00           O  
ATOM   3522  N   GLU   244      22.903 -11.472   0.763  1.00  0.00           N  
ATOM   3523  H   GLU   244      22.219 -10.968   0.216  1.00  0.00           H  
ATOM   3524  CA  GLU   244      24.178 -10.739   1.051  1.00  0.00           C  
ATOM   3525  HA  GLU   244      24.744 -11.394   1.715  1.00  0.00           H  
ATOM   3526  CB  GLU   244      24.998 -10.539  -0.261  1.00  0.00           C  
ATOM   3527  HB2 GLU   244      25.294 -11.540  -0.576  1.00  0.00           H  
ATOM   3528  HB3 GLU   244      24.385  -9.926  -0.922  1.00  0.00           H  
ATOM   3529  CG  GLU   244      26.294  -9.788   0.084  1.00  0.00           C  
ATOM   3530  HG2 GLU   244      26.706 -10.154   1.024  1.00  0.00           H  
ATOM   3531  HG3 GLU   244      26.214  -8.739   0.369  1.00  0.00           H  
ATOM   3532  CD  GLU   244      27.281 -10.072  -1.063  1.00  0.00           C  
ATOM   3533  OE1 GLU   244      28.042 -11.056  -1.108  1.00  0.00           O  
ATOM   3534  OE2 GLU   244      27.337  -9.224  -1.949  1.00  0.00           O  
ATOM   3535  C   GLU   244      23.927  -9.448   1.793  1.00  0.00           C  
ATOM   3536  O   GLU   244      23.131  -8.639   1.373  1.00  0.00           O  
ATOM   3537  N   VAL   245      24.529  -9.371   2.978  1.00  0.00           N  
ATOM   3538  H   VAL   245      25.265 -10.028   3.195  1.00  0.00           H  
ATOM   3539  CA  VAL   245      23.995  -8.538   4.059  1.00  0.00           C  
ATOM   3540  HA  VAL   245      23.389  -7.779   3.564  1.00  0.00           H  
ATOM   3541  CB  VAL   245      23.086  -9.260   5.035  1.00  0.00           C  
ATOM   3542  HB  VAL   245      22.305  -9.718   4.430  1.00  0.00           H  
ATOM   3543  CG1 VAL   245      23.715 -10.312   5.908  1.00  0.00           C  
ATOM   3544 HG11 VAL   245      24.180 -11.022   5.223  1.00  0.00           H  
ATOM   3545 HG12 VAL   245      24.433  -9.794   6.543  1.00  0.00           H  
ATOM   3546 HG13 VAL   245      22.894 -10.800   6.434  1.00  0.00           H  
ATOM   3547  CG2 VAL   245      22.371  -8.308   6.015  1.00  0.00           C  
ATOM   3548 HG21 VAL   245      21.692  -8.878   6.648  1.00  0.00           H  
ATOM   3549 HG22 VAL   245      21.741  -7.684   5.381  1.00  0.00           H  
ATOM   3550 HG23 VAL   245      23.118  -7.733   6.562  1.00  0.00           H  
ATOM   3551  C   VAL   245      25.068  -7.665   4.666  1.00  0.00           C  
ATOM   3552  O   VAL   245      26.137  -8.152   4.975  1.00  0.00           O  
ATOM   3553  N   GLN   246      24.818  -6.417   4.942  1.00  0.00           N  
ATOM   3554  H   GLN   246      23.912  -6.056   4.683  1.00  0.00           H  
ATOM   3555  CA  GLN   246      25.835  -5.491   5.524  1.00  0.00           C  
ATOM   3556  HA  GLN   246      26.824  -5.940   5.621  1.00  0.00           H  
ATOM   3557  CB  GLN   246      25.986  -4.316   4.588  1.00  0.00           C  
ATOM   3558  HB2 GLN   246      26.281  -4.736   3.626  1.00  0.00           H  
ATOM   3559  HB3 GLN   246      25.026  -3.820   4.448  1.00  0.00           H  
ATOM   3560  CG  GLN   246      27.106  -3.394   4.934  1.00  0.00           C  
ATOM   3561  HG2 GLN   246      26.852  -2.931   5.888  1.00  0.00           H  
ATOM   3562  HG3 GLN   246      28.020  -3.957   5.118  1.00  0.00           H  
ATOM   3563  CD  GLN   246      27.399  -2.345   3.850  1.00  0.00           C  
ATOM   3564  OE1 GLN   246      26.502  -1.625   3.393  1.00  0.00           O  
ATOM   3565  NE2 GLN   246      28.602  -1.934   3.532  1.00  0.00           N  
ATOM   3566 HE21 GLN   246      29.396  -2.520   3.748  1.00  0.00           H  
ATOM   3567 HE22 GLN   246      28.787  -1.245   2.817  1.00  0.00           H  
ATOM   3568  C   GLN   246      25.467  -5.191   7.021  1.00  0.00           C  
ATOM   3569  O   GLN   246      24.464  -4.567   7.402  1.00  0.00           O  
ATOM   3570  N   ASP   247      26.317  -5.618   7.956  1.00  0.00           N  
ATOM   3571  H   ASP   247      27.216  -6.012   7.717  1.00  0.00           H  
ATOM   3572  CA  ASP   247      26.383  -5.040   9.292  1.00  0.00           C  
ATOM   3573  HA  ASP   247      25.419  -5.098   9.797  1.00  0.00           H  
ATOM   3574  CB  ASP   247      27.347  -5.751  10.185  1.00  0.00           C  
ATOM   3575  HB2 ASP   247      27.047  -6.793  10.290  1.00  0.00           H  
ATOM   3576  HB3 ASP   247      28.378  -5.741   9.832  1.00  0.00           H  
ATOM   3577  CG  ASP   247      27.451  -5.081  11.574  1.00  0.00           C  
ATOM   3578  OD1 ASP   247      26.368  -4.745  12.132  1.00  0.00           O  
ATOM   3579  OD2 ASP   247      28.561  -4.715  12.047  1.00  0.00           O  
ATOM   3580  C   ASP   247      26.654  -3.546   9.173  1.00  0.00           C  
ATOM   3581  O   ASP   247      27.748  -3.107   9.062  1.00  0.00           O  
ATOM   3582  N   ARG   248      25.627  -2.690   9.435  1.00  0.00           N  
ATOM   3583  H   ARG   248      24.725  -3.144   9.419  1.00  0.00           H  
ATOM   3584  CA  ARG   248      25.629  -1.296   9.361  1.00  0.00           C  
ATOM   3585  HA  ARG   248      26.280  -0.902   8.581  1.00  0.00           H  
ATOM   3586  CB  ARG   248      24.262  -0.650   9.087  1.00  0.00           C  
ATOM   3587  HB2 ARG   248      24.362   0.430   8.982  1.00  0.00           H  
ATOM   3588  HB3 ARG   248      23.559  -0.791   9.907  1.00  0.00           H  
ATOM   3589  CG  ARG   248      23.531  -1.114   7.856  1.00  0.00           C  
ATOM   3590  HG2 ARG   248      23.421  -2.196   7.923  1.00  0.00           H  
ATOM   3591  HG3 ARG   248      22.596  -0.554   7.816  1.00  0.00           H  
ATOM   3592  CD  ARG   248      24.280  -0.925   6.586  1.00  0.00           C  
ATOM   3593  HD2 ARG   248      25.266  -1.388   6.606  1.00  0.00           H  
ATOM   3594  HD3 ARG   248      23.664  -1.349   5.792  1.00  0.00           H  
ATOM   3595  NE  ARG   248      24.388   0.516   6.366  1.00  0.00           N  
ATOM   3596  HE  ARG   248      23.752   1.081   6.911  1.00  0.00           H  
ATOM   3597  CZ  ARG   248      25.257   1.268   5.674  1.00  0.00           C  
ATOM   3598  NH1 ARG   248      26.246   0.755   4.942  1.00  0.00           N  
ATOM   3599 HH11 ARG   248      26.326  -0.245   4.830  1.00  0.00           H  
ATOM   3600 HH12 ARG   248      27.051   1.248   4.584  1.00  0.00           H  
ATOM   3601  NH2 ARG   248      25.074   2.584   5.708  1.00  0.00           N  
ATOM   3602 HH21 ARG   248      24.147   2.885   5.974  1.00  0.00           H  
ATOM   3603 HH22 ARG   248      25.704   3.240   5.270  1.00  0.00           H  
ATOM   3604  C   ARG   248      26.217  -0.694  10.577  1.00  0.00           C  
ATOM   3605  O   ARG   248      26.548   0.464  10.627  1.00  0.00           O  
ATOM   3606  N   ARG   249      26.385  -1.495  11.654  1.00  0.00           N  
ATOM   3607  H   ARG   249      26.021  -2.428  11.521  1.00  0.00           H  
ATOM   3608  CA  ARG   249      26.827  -1.106  12.994  1.00  0.00           C  
ATOM   3609  HA  ARG   249      26.341  -0.151  13.193  1.00  0.00           H  
ATOM   3610  CB  ARG   249      26.334  -2.011  14.088  1.00  0.00           C  
ATOM   3611  HB2 ARG   249      26.607  -3.051  13.907  1.00  0.00           H  
ATOM   3612  HB3 ARG   249      26.945  -1.724  14.944  1.00  0.00           H  
ATOM   3613  CG  ARG   249      24.855  -1.790  14.298  1.00  0.00           C  
ATOM   3614  HG2 ARG   249      24.317  -1.824  13.351  1.00  0.00           H  
ATOM   3615  HG3 ARG   249      24.690  -0.808  14.742  1.00  0.00           H  
ATOM   3616  CD  ARG   249      24.229  -2.868  15.202  1.00  0.00           C  
ATOM   3617  HD2 ARG   249      24.169  -3.725  14.532  1.00  0.00           H  
ATOM   3618  HD3 ARG   249      24.774  -3.008  16.136  1.00  0.00           H  
ATOM   3619  NE  ARG   249      22.886  -2.524  15.583  1.00  0.00           N  
ATOM   3620  HE  ARG   249      22.585  -1.560  15.601  1.00  0.00           H  
ATOM   3621  CZ  ARG   249      21.953  -3.472  15.793  1.00  0.00           C  
ATOM   3622  NH1 ARG   249      22.175  -4.705  16.222  1.00  0.00           N  
ATOM   3623 HH11 ARG   249      23.113  -4.963  16.494  1.00  0.00           H  
ATOM   3624 HH12 ARG   249      21.398  -5.322  16.410  1.00  0.00           H  
ATOM   3625  NH2 ARG   249      20.721  -3.140  15.563  1.00  0.00           N  
ATOM   3626 HH21 ARG   249      20.494  -2.249  15.144  1.00  0.00           H  
ATOM   3627 HH22 ARG   249      19.991  -3.828  15.677  1.00  0.00           H  
ATOM   3628  C   ARG   249      28.355  -0.967  13.027  1.00  0.00           C  
ATOM   3629  O   ARG   249      28.921  -0.285  13.859  1.00  0.00           O  
ATOM   3630  N   SER   250      29.031  -1.652  12.059  1.00  0.00           N  
ATOM   3631  H   SER   250      28.473  -2.397  11.668  1.00  0.00           H  
ATOM   3632  CA  SER   250      30.519  -1.484  11.805  1.00  0.00           C  
ATOM   3633  HA  SER   250      30.825  -0.609  12.377  1.00  0.00           H  
ATOM   3634  CB  SER   250      31.318  -2.754  12.159  1.00  0.00           C  
ATOM   3635  HB2 SER   250      32.388  -2.649  11.978  1.00  0.00           H  
ATOM   3636  HB3 SER   250      31.305  -2.925  13.235  1.00  0.00           H  
ATOM   3637  OG  SER   250      30.925  -3.874  11.388  1.00  0.00           O  
ATOM   3638  HG  SER   250      30.022  -4.124  11.597  1.00  0.00           H  
ATOM   3639  C   SER   250      30.924  -1.122  10.332  1.00  0.00           C  
ATOM   3640  O   SER   250      31.999  -0.659  10.112  1.00  0.00           O  
ATOM   3641  N   GLY   251      30.141  -1.497   9.380  1.00  0.00           N  
ATOM   3642  H   GLY   251      29.231  -1.821   9.674  1.00  0.00           H  
ATOM   3643  CA  GLY   251      30.359  -1.343   7.967  1.00  0.00           C  
ATOM   3644  HA2 GLY   251      29.449  -1.032   7.454  1.00  0.00           H  
ATOM   3645  HA3 GLY   251      31.126  -0.586   7.802  1.00  0.00           H  
ATOM   3646  C   GLY   251      30.694  -2.677   7.264  1.00  0.00           C  
ATOM   3647  O   GLY   251      30.908  -2.708   6.074  1.00  0.00           O  
ATOM   3648  N   ASP   252      30.518  -3.858   7.871  1.00  0.00           N  
ATOM   3649  H   ASP   252      30.353  -3.796   8.866  1.00  0.00           H  
ATOM   3650  CA  ASP   252      30.990  -5.098   7.195  1.00  0.00           C  
ATOM   3651  HA  ASP   252      31.786  -4.829   6.501  1.00  0.00           H  
ATOM   3652  CB  ASP   252      31.664  -6.003   8.211  1.00  0.00           C  
ATOM   3653  HB2 ASP   252      32.100  -6.886   7.743  1.00  0.00           H  
ATOM   3654  HB3 ASP   252      30.924  -6.418   8.896  1.00  0.00           H  
ATOM   3655  CG  ASP   252      32.660  -5.332   9.136  1.00  0.00           C  
ATOM   3656  OD1 ASP   252      33.152  -4.277   8.775  1.00  0.00           O  
ATOM   3657  OD2 ASP   252      33.227  -5.934  10.062  1.00  0.00           O  
ATOM   3658  C   ASP   252      29.965  -5.907   6.485  1.00  0.00           C  
ATOM   3659  O   ASP   252      28.868  -6.083   6.966  1.00  0.00           O  
ATOM   3660  N   THR   253      30.306  -6.425   5.327  1.00  0.00           N  
ATOM   3661  H   THR   253      31.275  -6.401   5.043  1.00  0.00           H  
ATOM   3662  CA  THR   253      29.488  -7.287   4.452  1.00  0.00           C  
ATOM   3663  HA  THR   253      28.469  -7.081   4.777  1.00  0.00           H  
ATOM   3664  CB  THR   253      29.627  -6.990   2.940  1.00  0.00           C  
ATOM   3665  HB  THR   253      30.599  -7.399   2.663  1.00  0.00           H  
ATOM   3666  CG2 THR   253      28.574  -7.654   2.084  1.00  0.00           C  
ATOM   3667 HG21 THR   253      27.621  -7.663   2.612  1.00  0.00           H  
ATOM   3668 HG22 THR   253      28.551  -7.157   1.115  1.00  0.00           H  
ATOM   3669 HG23 THR   253      28.703  -8.734   2.014  1.00  0.00           H  
ATOM   3670  OG1 THR   253      29.468  -5.580   2.791  1.00  0.00           O  
ATOM   3671  HG1 THR   253      30.305  -5.213   3.084  1.00  0.00           H  
ATOM   3672  C   THR   253      29.702  -8.706   4.692  1.00  0.00           C  
ATOM   3673  O   THR   253      30.894  -9.124   4.816  1.00  0.00           O  
ATOM   3674  N   TYR   254      28.573  -9.463   4.860  1.00  0.00           N  
ATOM   3675  H   TYR   254      27.680  -8.999   4.776  1.00  0.00           H  
ATOM   3676  CA  TYR   254      28.458 -10.962   5.132  1.00  0.00           C  
ATOM   3677  HA  TYR   254      29.432 -11.450   5.107  1.00  0.00           H  
ATOM   3678  CB  TYR   254      27.931 -11.190   6.490  1.00  0.00           C  
ATOM   3679  HB2 TYR   254      26.878 -10.908   6.503  1.00  0.00           H  
ATOM   3680  HB3 TYR   254      27.869 -12.272   6.606  1.00  0.00           H  
ATOM   3681  CG  TYR   254      28.842 -10.512   7.508  1.00  0.00           C  
ATOM   3682  CD1 TYR   254      29.832 -11.264   8.057  1.00  0.00           C  
ATOM   3683  HD1 TYR   254      29.981 -12.257   7.659  1.00  0.00           H  
ATOM   3684  CE1 TYR   254      30.627 -10.774   9.122  1.00  0.00           C  
ATOM   3685  HE1 TYR   254      31.517 -11.309   9.418  1.00  0.00           H  
ATOM   3686  CZ  TYR   254      30.385  -9.480   9.624  1.00  0.00           C  
ATOM   3687  OH  TYR   254      31.152  -8.897  10.593  1.00  0.00           O  
ATOM   3688  HH  TYR   254      30.812  -8.003  10.676  1.00  0.00           H  
ATOM   3689  CE2 TYR   254      29.323  -8.738   9.108  1.00  0.00           C  
ATOM   3690  HE2 TYR   254      29.096  -7.765   9.520  1.00  0.00           H  
ATOM   3691  CD2 TYR   254      28.580  -9.238   8.000  1.00  0.00           C  
ATOM   3692  HD2 TYR   254      27.782  -8.620   7.615  1.00  0.00           H  
ATOM   3693  C   TYR   254      27.588 -11.658   4.083  1.00  0.00           C  
ATOM   3694  O   TYR   254      26.754 -11.005   3.456  1.00  0.00           O  
ATOM   3695  N   GLN   255      27.715 -12.957   3.980  1.00  0.00           N  
ATOM   3696  H   GLN   255      28.380 -13.492   4.519  1.00  0.00           H  
ATOM   3697  CA  GLN   255      26.714 -13.756   3.231  1.00  0.00           C  
ATOM   3698  HA  GLN   255      25.987 -13.145   2.696  1.00  0.00           H  
ATOM   3699  CB  GLN   255      27.502 -14.546   2.173  1.00  0.00           C  
ATOM   3700  HB2 GLN   255      28.428 -15.003   2.522  1.00  0.00           H  
ATOM   3701  HB3 GLN   255      26.812 -15.330   1.861  1.00  0.00           H  
ATOM   3702  CG  GLN   255      27.863 -13.728   0.911  1.00  0.00           C  
ATOM   3703  HG2 GLN   255      26.964 -13.284   0.483  1.00  0.00           H  
ATOM   3704  HG3 GLN   255      28.445 -12.868   1.241  1.00  0.00           H  
ATOM   3705  CD  GLN   255      28.806 -14.331  -0.090  1.00  0.00           C  
ATOM   3706  OE1 GLN   255      29.388 -15.432   0.183  1.00  0.00           O  
ATOM   3707  NE2 GLN   255      29.162 -13.651  -1.186  1.00  0.00           N  
ATOM   3708 HE21 GLN   255      28.923 -12.677  -1.303  1.00  0.00           H  
ATOM   3709 HE22 GLN   255      29.830 -14.107  -1.791  1.00  0.00           H  
ATOM   3710  C   GLN   255      25.920 -14.704   4.133  1.00  0.00           C  
ATOM   3711  O   GLN   255      26.378 -15.144   5.175  1.00  0.00           O  
ATOM   3712  N   VAL   256      24.680 -15.115   3.687  1.00  0.00           N  
ATOM   3713  H   VAL   256      24.303 -14.573   2.922  1.00  0.00           H  
ATOM   3714  CA  VAL   256      23.878 -16.197   4.336  1.00  0.00           C  
ATOM   3715  HA  VAL   256      24.597 -16.820   4.868  1.00  0.00           H  
ATOM   3716  CB  VAL   256      22.885 -15.595   5.393  1.00  0.00           C  
ATOM   3717  HB  VAL   256      22.085 -15.105   4.839  1.00  0.00           H  
ATOM   3718  CG1 VAL   256      22.280 -16.726   6.212  1.00  0.00           C  
ATOM   3719 HG11 VAL   256      21.549 -16.458   6.975  1.00  0.00           H  
ATOM   3720 HG12 VAL   256      23.070 -17.229   6.768  1.00  0.00           H  
ATOM   3721 HG13 VAL   256      21.928 -17.521   5.554  1.00  0.00           H  
ATOM   3722  CG2 VAL   256      23.458 -14.523   6.266  1.00  0.00           C  
ATOM   3723 HG21 VAL   256      24.349 -14.754   6.850  1.00  0.00           H  
ATOM   3724 HG22 VAL   256      22.630 -14.250   6.920  1.00  0.00           H  
ATOM   3725 HG23 VAL   256      23.682 -13.665   5.632  1.00  0.00           H  
ATOM   3726  C   VAL   256      23.165 -16.952   3.225  1.00  0.00           C  
ATOM   3727  O   VAL   256      22.246 -16.436   2.570  1.00  0.00           O  
ATOM   3728  N   ALA   257      23.474 -18.247   3.123  1.00  0.00           N  
ATOM   3729  H   ALA   257      24.270 -18.596   3.637  1.00  0.00           H  
ATOM   3730  CA  ALA   257      22.569 -19.266   2.409  1.00  0.00           C  
ATOM   3731  HA  ALA   257      22.603 -18.932   1.372  1.00  0.00           H  
ATOM   3732  CB  ALA   257      23.249 -20.675   2.425  1.00  0.00           C  
ATOM   3733  HB1 ALA   257      23.370 -21.074   3.432  1.00  0.00           H  
ATOM   3734  HB2 ALA   257      22.732 -21.404   1.801  1.00  0.00           H  
ATOM   3735  HB3 ALA   257      24.264 -20.587   2.038  1.00  0.00           H  
ATOM   3736  C   ALA   257      21.113 -19.379   2.771  1.00  0.00           C  
ATOM   3737  O   ALA   257      20.750 -19.351   3.937  1.00  0.00           O  
ATOM   3738  N   ALA   258      20.269 -19.560   1.747  1.00  0.00           N  
ATOM   3739  H   ALA   258      20.635 -19.506   0.807  1.00  0.00           H  
ATOM   3740  CA  ALA   258      18.813 -19.641   1.941  1.00  0.00           C  
ATOM   3741  HA  ALA   258      18.662 -20.212   2.857  1.00  0.00           H  
ATOM   3742  CB  ALA   258      18.184 -18.274   2.065  1.00  0.00           C  
ATOM   3743  HB1 ALA   258      17.202 -18.366   2.529  1.00  0.00           H  
ATOM   3744  HB2 ALA   258      18.006 -17.829   1.086  1.00  0.00           H  
ATOM   3745  HB3 ALA   258      18.821 -17.559   2.585  1.00  0.00           H  
ATOM   3746  C   ALA   258      18.058 -20.386   0.797  1.00  0.00           C  
ATOM   3747  O   ALA   258      18.107 -20.011  -0.341  1.00  0.00           O  
ATOM   3748  N   ARG   259      17.478 -21.520   1.175  1.00  0.00           N  
ATOM   3749  H   ARG   259      17.457 -21.770   2.153  1.00  0.00           H  
ATOM   3750  CA  ARG   259      16.838 -22.417   0.117  1.00  0.00           C  
ATOM   3751  HA  ARG   259      17.582 -22.627  -0.652  1.00  0.00           H  
ATOM   3752  CB  ARG   259      16.540 -23.826   0.764  1.00  0.00           C  
ATOM   3753  HB2 ARG   259      17.451 -24.330   1.088  1.00  0.00           H  
ATOM   3754  HB3 ARG   259      15.884 -23.615   1.608  1.00  0.00           H  
ATOM   3755  CG  ARG   259      15.852 -24.778  -0.213  1.00  0.00           C  
ATOM   3756  HG2 ARG   259      16.506 -25.168  -0.993  1.00  0.00           H  
ATOM   3757  HG3 ARG   259      15.015 -24.273  -0.694  1.00  0.00           H  
ATOM   3758  CD  ARG   259      15.424 -26.132   0.398  1.00  0.00           C  
ATOM   3759  HD2 ARG   259      14.558 -26.465  -0.174  1.00  0.00           H  
ATOM   3760  HD3 ARG   259      16.182 -26.898   0.237  1.00  0.00           H  
ATOM   3761  NE  ARG   259      15.098 -26.072   1.913  1.00  0.00           N  
ATOM   3762  HE  ARG   259      15.885 -25.734   2.448  1.00  0.00           H  
ATOM   3763  CZ  ARG   259      14.264 -26.768   2.598  1.00  0.00           C  
ATOM   3764  NH1 ARG   259      13.384 -27.472   1.963  1.00  0.00           N  
ATOM   3765 HH11 ARG   259      13.184 -27.193   1.013  1.00  0.00           H  
ATOM   3766 HH12 ARG   259      12.788 -28.054   2.534  1.00  0.00           H  
ATOM   3767  NH2 ARG   259      14.341 -26.717   3.903  1.00  0.00           N  
ATOM   3768 HH21 ARG   259      15.049 -26.084   4.247  1.00  0.00           H  
ATOM   3769 HH22 ARG   259      14.036 -27.408   4.573  1.00  0.00           H  
ATOM   3770  C   ARG   259      15.610 -21.813  -0.667  1.00  0.00           C  
ATOM   3771  O   ARG   259      15.452 -21.955  -1.874  1.00  0.00           O  
ATOM   3772  N   TYR   260      14.763 -21.104   0.096  1.00  0.00           N  
ATOM   3773  H   TYR   260      14.843 -21.125   1.103  1.00  0.00           H  
ATOM   3774  CA  TYR   260      13.677 -20.193  -0.339  1.00  0.00           C  
ATOM   3775  HA  TYR   260      13.647 -20.128  -1.427  1.00  0.00           H  
ATOM   3776  CB  TYR   260      12.326 -20.778  -0.007  1.00  0.00           C  
ATOM   3777  HB2 TYR   260      11.582 -20.317  -0.656  1.00  0.00           H  
ATOM   3778  HB3 TYR   260      11.975 -20.404   0.955  1.00  0.00           H  
ATOM   3779  CG  TYR   260      12.171 -22.232  -0.158  1.00  0.00           C  
ATOM   3780  CD1 TYR   260      12.190 -23.074   0.981  1.00  0.00           C  
ATOM   3781  HD1 TYR   260      12.314 -22.548   1.916  1.00  0.00           H  
ATOM   3782  CE1 TYR   260      12.128 -24.473   0.873  1.00  0.00           C  
ATOM   3783  HE1 TYR   260      12.223 -25.115   1.737  1.00  0.00           H  
ATOM   3784  CZ  TYR   260      12.033 -25.075  -0.393  1.00  0.00           C  
ATOM   3785  OH  TYR   260      11.897 -26.367  -0.415  1.00  0.00           O  
ATOM   3786  HH  TYR   260      12.103 -26.628  -1.316  1.00  0.00           H  
ATOM   3787  CE2 TYR   260      12.106 -24.208  -1.525  1.00  0.00           C  
ATOM   3788  HE2 TYR   260      12.061 -24.776  -2.442  1.00  0.00           H  
ATOM   3789  CD2 TYR   260      12.142 -22.780  -1.450  1.00  0.00           C  
ATOM   3790  HD2 TYR   260      12.242 -22.189  -2.348  1.00  0.00           H  
ATOM   3791  C   TYR   260      13.998 -18.762   0.096  1.00  0.00           C  
ATOM   3792  O   TYR   260      14.657 -18.515   1.093  1.00  0.00           O  
ATOM   3793  N   VAL   261      13.552 -17.742  -0.715  1.00  0.00           N  
ATOM   3794  H   VAL   261      12.882 -17.946  -1.442  1.00  0.00           H  
ATOM   3795  CA  VAL   261      13.778 -16.261  -0.434  1.00  0.00           C  
ATOM   3796  HA  VAL   261      14.180 -16.237   0.578  1.00  0.00           H  
ATOM   3797  CB  VAL   261      14.907 -15.759  -1.350  1.00  0.00           C  
ATOM   3798  HB  VAL   261      14.493 -15.688  -2.356  1.00  0.00           H  
ATOM   3799  CG1 VAL   261      15.357 -14.315  -0.897  1.00  0.00           C  
ATOM   3800 HG11 VAL   261      14.576 -13.654  -1.274  1.00  0.00           H  
ATOM   3801 HG12 VAL   261      15.462 -14.214   0.184  1.00  0.00           H  
ATOM   3802 HG13 VAL   261      16.342 -14.083  -1.301  1.00  0.00           H  
ATOM   3803  CG2 VAL   261      16.143 -16.675  -1.281  1.00  0.00           C  
ATOM   3804 HG21 VAL   261      16.845 -16.267  -2.008  1.00  0.00           H  
ATOM   3805 HG22 VAL   261      15.891 -17.642  -1.717  1.00  0.00           H  
ATOM   3806 HG23 VAL   261      16.571 -16.778  -0.284  1.00  0.00           H  
ATOM   3807  C   VAL   261      12.503 -15.460  -0.583  1.00  0.00           C  
ATOM   3808  O   VAL   261      11.825 -15.524  -1.601  1.00  0.00           O  
ATOM   3809  N   VAL   262      12.102 -14.590   0.363  1.00  0.00           N  
ATOM   3810  H   VAL   262      12.468 -14.747   1.291  1.00  0.00           H  
ATOM   3811  CA  VAL   262      10.904 -13.816   0.378  1.00  0.00           C  
ATOM   3812  HA  VAL   262      10.320 -14.061  -0.510  1.00  0.00           H  
ATOM   3813  CB  VAL   262      10.005 -14.239   1.589  1.00  0.00           C  
ATOM   3814  HB  VAL   262      10.575 -14.068   2.502  1.00  0.00           H  
ATOM   3815  CG1 VAL   262       8.719 -13.386   1.841  1.00  0.00           C  
ATOM   3816 HG11 VAL   262       8.962 -12.324   1.870  1.00  0.00           H  
ATOM   3817 HG12 VAL   262       8.046 -13.527   0.995  1.00  0.00           H  
ATOM   3818 HG13 VAL   262       8.166 -13.695   2.728  1.00  0.00           H  
ATOM   3819  CG2 VAL   262       9.630 -15.722   1.570  1.00  0.00           C  
ATOM   3820 HG21 VAL   262       9.078 -15.972   0.664  1.00  0.00           H  
ATOM   3821 HG22 VAL   262       9.118 -15.920   2.512  1.00  0.00           H  
ATOM   3822 HG23 VAL   262      10.442 -16.439   1.453  1.00  0.00           H  
ATOM   3823  C   VAL   262      11.248 -12.264   0.399  1.00  0.00           C  
ATOM   3824  O   VAL   262      11.417 -11.700   1.464  1.00  0.00           O  
ATOM   3825  N   VAL   263      11.262 -11.606  -0.742  1.00  0.00           N  
ATOM   3826  H   VAL   263      10.775 -12.049  -1.508  1.00  0.00           H  
ATOM   3827  CA  VAL   263      11.646 -10.181  -0.848  1.00  0.00           C  
ATOM   3828  HA  VAL   263      12.307  -9.972  -0.007  1.00  0.00           H  
ATOM   3829  CB  VAL   263      12.310  -9.787  -2.161  1.00  0.00           C  
ATOM   3830  HB  VAL   263      11.728 -10.098  -3.029  1.00  0.00           H  
ATOM   3831  CG1 VAL   263      12.679  -8.280  -2.111  1.00  0.00           C  
ATOM   3832 HG11 VAL   263      13.327  -8.037  -1.269  1.00  0.00           H  
ATOM   3833 HG12 VAL   263      11.764  -7.688  -2.085  1.00  0.00           H  
ATOM   3834 HG13 VAL   263      13.121  -8.083  -3.088  1.00  0.00           H  
ATOM   3835  CG2 VAL   263      13.660 -10.505  -2.178  1.00  0.00           C  
ATOM   3836 HG21 VAL   263      14.176 -10.456  -3.137  1.00  0.00           H  
ATOM   3837 HG22 VAL   263      14.332 -10.189  -1.381  1.00  0.00           H  
ATOM   3838 HG23 VAL   263      13.477 -11.569  -2.031  1.00  0.00           H  
ATOM   3839  C   VAL   263      10.349  -9.408  -0.657  1.00  0.00           C  
ATOM   3840  O   VAL   263       9.650  -9.207  -1.639  1.00  0.00           O  
ATOM   3841  N   GLY   264      10.061  -8.894   0.564  1.00  0.00           N  
ATOM   3842  H   GLY   264      10.694  -9.075   1.330  1.00  0.00           H  
ATOM   3843  CA  GLY   264       8.874  -8.017   0.757  1.00  0.00           C  
ATOM   3844  HA2 GLY   264       8.492  -8.348   1.722  1.00  0.00           H  
ATOM   3845  HA3 GLY   264       8.160  -8.229  -0.039  1.00  0.00           H  
ATOM   3846  C   GLY   264       9.074  -6.505   0.819  1.00  0.00           C  
ATOM   3847  O   GLY   264       8.439  -5.789   1.645  1.00  0.00           O  
ATOM   3848  N   ALA   265      10.115  -6.027   0.083  1.00  0.00           N  
ATOM   3849  H   ALA   265      10.332  -6.651  -0.680  1.00  0.00           H  
ATOM   3850  CA  ALA   265      10.841  -4.785   0.268  1.00  0.00           C  
ATOM   3851  HA  ALA   265      10.948  -4.573   1.332  1.00  0.00           H  
ATOM   3852  CB  ALA   265      12.249  -5.020  -0.379  1.00  0.00           C  
ATOM   3853  HB1 ALA   265      12.665  -5.954  -0.002  1.00  0.00           H  
ATOM   3854  HB2 ALA   265      12.063  -4.946  -1.450  1.00  0.00           H  
ATOM   3855  HB3 ALA   265      12.962  -4.225  -0.162  1.00  0.00           H  
ATOM   3856  C   ALA   265      10.169  -3.458  -0.226  1.00  0.00           C  
ATOM   3857  O   ALA   265      10.853  -2.507  -0.756  1.00  0.00           O  
ATOM   3858  N   ASP   266       8.862  -3.249  -0.087  1.00  0.00           N  
ATOM   3859  H   ASP   266       8.436  -4.042   0.370  1.00  0.00           H  
ATOM   3860  CA  ASP   266       8.004  -2.118  -0.543  1.00  0.00           C  
ATOM   3861  HA  ASP   266       6.994  -2.231  -0.149  1.00  0.00           H  
ATOM   3862  CB  ASP   266       8.361  -0.849   0.130  1.00  0.00           C  
ATOM   3863  HB2 ASP   266       7.456  -0.241   0.098  1.00  0.00           H  
ATOM   3864  HB3 ASP   266       8.553  -1.030   1.187  1.00  0.00           H  
ATOM   3865  CG  ASP   266       9.461   0.073  -0.499  1.00  0.00           C  
ATOM   3866  OD1 ASP   266      10.342   0.436   0.262  1.00  0.00           O  
ATOM   3867  OD2 ASP   266       9.479   0.490  -1.668  1.00  0.00           O  
ATOM   3868  C   ASP   266       7.846  -1.963  -2.052  1.00  0.00           C  
ATOM   3869  O   ASP   266       8.754  -2.382  -2.809  1.00  0.00           O  
ATOM   3870  N   ALA   267       6.779  -1.286  -2.538  1.00  0.00           N  
ATOM   3871  H   ALA   267       6.134  -0.775  -1.952  1.00  0.00           H  
ATOM   3872  CA  ALA   267       6.364  -1.296  -3.963  1.00  0.00           C  
ATOM   3873  HA  ALA   267       6.279  -2.351  -4.224  1.00  0.00           H  
ATOM   3874  CB  ALA   267       4.981  -0.624  -3.982  1.00  0.00           C  
ATOM   3875  HB1 ALA   267       4.266  -1.282  -3.487  1.00  0.00           H  
ATOM   3876  HB2 ALA   267       4.978   0.365  -3.525  1.00  0.00           H  
ATOM   3877  HB3 ALA   267       4.613  -0.580  -5.007  1.00  0.00           H  
ATOM   3878  C   ALA   267       7.332  -0.505  -4.895  1.00  0.00           C  
ATOM   3879  O   ALA   267       7.145  -0.538  -6.102  1.00  0.00           O  
ATOM   3880  N   LEU   268       8.391   0.227  -4.431  1.00  0.00           N  
ATOM   3881  H   LEU   268       8.657   0.059  -3.471  1.00  0.00           H  
ATOM   3882  CA  LEU   268       9.372   0.916  -5.339  1.00  0.00           C  
ATOM   3883  HA  LEU   268       9.057   0.591  -6.330  1.00  0.00           H  
ATOM   3884  CB  LEU   268       9.200   2.387  -5.015  1.00  0.00           C  
ATOM   3885  HB2 LEU   268       9.083   2.549  -3.943  1.00  0.00           H  
ATOM   3886  HB3 LEU   268      10.148   2.886  -5.215  1.00  0.00           H  
ATOM   3887  CG  LEU   268       8.054   3.169  -5.799  1.00  0.00           C  
ATOM   3888  HG  LEU   268       7.077   2.706  -5.658  1.00  0.00           H  
ATOM   3889  CD1 LEU   268       7.907   4.629  -5.267  1.00  0.00           C  
ATOM   3890 HD11 LEU   268       7.120   5.222  -5.733  1.00  0.00           H  
ATOM   3891 HD12 LEU   268       8.868   5.137  -5.348  1.00  0.00           H  
ATOM   3892 HD13 LEU   268       7.682   4.641  -4.201  1.00  0.00           H  
ATOM   3893  CD2 LEU   268       8.313   3.281  -7.298  1.00  0.00           C  
ATOM   3894 HD21 LEU   268       9.209   3.891  -7.414  1.00  0.00           H  
ATOM   3895 HD22 LEU   268       8.414   2.311  -7.786  1.00  0.00           H  
ATOM   3896 HD23 LEU   268       7.412   3.730  -7.716  1.00  0.00           H  
ATOM   3897  C   LEU   268      10.773   0.273  -5.126  1.00  0.00           C  
ATOM   3898  O   LEU   268      11.469   0.031  -6.117  1.00  0.00           O  
ATOM   3899  N   ARG   269      11.157  -0.128  -3.877  1.00  0.00           N  
ATOM   3900  H   ARG   269      10.604  -0.022  -3.039  1.00  0.00           H  
ATOM   3901  CA  ARG   269      12.456  -0.764  -3.661  1.00  0.00           C  
ATOM   3902  HA  ARG   269      13.143  -0.353  -4.402  1.00  0.00           H  
ATOM   3903  CB  ARG   269      13.011  -0.421  -2.217  1.00  0.00           C  
ATOM   3904  HB2 ARG   269      13.957  -0.921  -2.013  1.00  0.00           H  
ATOM   3905  HB3 ARG   269      12.231  -0.767  -1.538  1.00  0.00           H  
ATOM   3906  CG  ARG   269      13.319   1.088  -2.165  1.00  0.00           C  
ATOM   3907  HG2 ARG   269      14.042   1.356  -2.936  1.00  0.00           H  
ATOM   3908  HG3 ARG   269      12.418   1.689  -2.285  1.00  0.00           H  
ATOM   3909  CD  ARG   269      13.900   1.386  -0.752  1.00  0.00           C  
ATOM   3910  HD2 ARG   269      14.861   0.890  -0.610  1.00  0.00           H  
ATOM   3911  HD3 ARG   269      14.180   2.438  -0.809  1.00  0.00           H  
ATOM   3912  NE  ARG   269      12.905   1.231   0.367  1.00  0.00           N  
ATOM   3913  HE  ARG   269      11.961   1.034   0.069  1.00  0.00           H  
ATOM   3914  CZ  ARG   269      12.993   1.647   1.594  1.00  0.00           C  
ATOM   3915  NH1 ARG   269      14.092   2.012   2.181  1.00  0.00           N  
ATOM   3916 HH11 ARG   269      14.950   2.145   1.666  1.00  0.00           H  
ATOM   3917 HH12 ARG   269      13.981   2.295   3.144  1.00  0.00           H  
ATOM   3918  NH2 ARG   269      11.892   1.576   2.324  1.00  0.00           N  
ATOM   3919 HH21 ARG   269      11.193   0.976   1.911  1.00  0.00           H  
ATOM   3920 HH22 ARG   269      12.064   1.645   3.317  1.00  0.00           H  
ATOM   3921  C   ARG   269      12.549  -2.356  -3.863  1.00  0.00           C  
ATOM   3922  O   ARG   269      13.604  -2.895  -4.216  1.00  0.00           O  
ATOM   3923  N   THR   270      11.407  -3.061  -3.895  1.00  0.00           N  
ATOM   3924  H   THR   270      10.627  -2.611  -3.438  1.00  0.00           H  
ATOM   3925  CA  THR   270      11.439  -4.450  -4.392  1.00  0.00           C  
ATOM   3926  HA  THR   270      12.168  -4.986  -3.783  1.00  0.00           H  
ATOM   3927  CB  THR   270      10.070  -5.142  -4.248  1.00  0.00           C  
ATOM   3928  HB  THR   270       9.307  -4.478  -4.654  1.00  0.00           H  
ATOM   3929  CG2 THR   270       9.826  -6.464  -4.773  1.00  0.00           C  
ATOM   3930 HG21 THR   270      10.135  -7.252  -4.086  1.00  0.00           H  
ATOM   3931 HG22 THR   270      10.275  -6.447  -5.766  1.00  0.00           H  
ATOM   3932 HG23 THR   270       8.784  -6.576  -5.073  1.00  0.00           H  
ATOM   3933  OG1 THR   270       9.718  -5.083  -2.870  1.00  0.00           O  
ATOM   3934  HG1 THR   270       9.595  -4.182  -2.562  1.00  0.00           H  
ATOM   3935  C   THR   270      12.044  -4.486  -5.833  1.00  0.00           C  
ATOM   3936  O   THR   270      12.826  -5.343  -6.138  1.00  0.00           O  
ATOM   3937  N   PRO   271      11.631  -3.651  -6.838  1.00  0.00           N  
ATOM   3938  CD  PRO   271      10.181  -3.139  -6.987  1.00  0.00           C  
ATOM   3939  HD2 PRO   271       9.443  -3.857  -6.629  1.00  0.00           H  
ATOM   3940  HD3 PRO   271      10.110  -2.211  -6.419  1.00  0.00           H  
ATOM   3941  CG  PRO   271      10.071  -2.872  -8.459  1.00  0.00           C  
ATOM   3942  HG2 PRO   271       9.467  -1.966  -8.487  1.00  0.00           H  
ATOM   3943  HG3 PRO   271       9.679  -3.707  -9.039  1.00  0.00           H  
ATOM   3944  CB  PRO   271      11.508  -2.570  -8.964  1.00  0.00           C  
ATOM   3945  HB2 PRO   271      11.534  -2.922  -9.996  1.00  0.00           H  
ATOM   3946  HB3 PRO   271      11.775  -1.550  -8.689  1.00  0.00           H  
ATOM   3947  CA  PRO   271      12.357  -3.539  -8.168  1.00  0.00           C  
ATOM   3948  HA  PRO   271      12.383  -4.468  -8.737  1.00  0.00           H  
ATOM   3949  C   PRO   271      13.872  -3.118  -8.056  1.00  0.00           C  
ATOM   3950  O   PRO   271      14.674  -3.556  -8.861  1.00  0.00           O  
ATOM   3951  N   GLN   272      14.212  -2.209  -7.140  1.00  0.00           N  
ATOM   3952  H   GLN   272      13.467  -1.766  -6.621  1.00  0.00           H  
ATOM   3953  CA  GLN   272      15.563  -1.714  -6.869  1.00  0.00           C  
ATOM   3954  HA  GLN   272      15.818  -1.318  -7.852  1.00  0.00           H  
ATOM   3955  CB  GLN   272      15.531  -0.585  -5.854  1.00  0.00           C  
ATOM   3956  HB2 GLN   272      15.491  -0.877  -4.804  1.00  0.00           H  
ATOM   3957  HB3 GLN   272      14.646   0.012  -6.073  1.00  0.00           H  
ATOM   3958  CG  GLN   272      16.793   0.316  -5.948  1.00  0.00           C  
ATOM   3959  HG2 GLN   272      17.689  -0.249  -5.692  1.00  0.00           H  
ATOM   3960  HG3 GLN   272      16.949   0.684  -6.963  1.00  0.00           H  
ATOM   3961  CD  GLN   272      16.872   1.432  -4.950  1.00  0.00           C  
ATOM   3962  OE1 GLN   272      16.244   1.478  -3.920  1.00  0.00           O  
ATOM   3963  NE2 GLN   272      17.657   2.397  -5.173  1.00  0.00           N  
ATOM   3964 HE21 GLN   272      18.200   2.399  -6.025  1.00  0.00           H  
ATOM   3965 HE22 GLN   272      17.718   3.103  -4.454  1.00  0.00           H  
ATOM   3966  C   GLN   272      16.528  -2.845  -6.447  1.00  0.00           C  
ATOM   3967  O   GLN   272      17.683  -3.059  -6.910  1.00  0.00           O  
ATOM   3968  N   LEU   273      16.083  -3.634  -5.513  1.00  0.00           N  
ATOM   3969  H   LEU   273      15.251  -3.418  -4.982  1.00  0.00           H  
ATOM   3970  CA  LEU   273      16.851  -4.776  -4.897  1.00  0.00           C  
ATOM   3971  HA  LEU   273      17.837  -4.353  -4.701  1.00  0.00           H  
ATOM   3972  CB  LEU   273      16.213  -5.237  -3.618  1.00  0.00           C  
ATOM   3973  HB2 LEU   273      15.170  -5.479  -3.825  1.00  0.00           H  
ATOM   3974  HB3 LEU   273      16.291  -4.407  -2.915  1.00  0.00           H  
ATOM   3975  CG  LEU   273      17.014  -6.304  -2.816  1.00  0.00           C  
ATOM   3976  HG  LEU   273      17.093  -7.242  -3.365  1.00  0.00           H  
ATOM   3977  CD1 LEU   273      18.475  -5.869  -2.578  1.00  0.00           C  
ATOM   3978 HD11 LEU   273      18.912  -6.598  -1.895  1.00  0.00           H  
ATOM   3979 HD12 LEU   273      18.974  -5.929  -3.545  1.00  0.00           H  
ATOM   3980 HD13 LEU   273      18.444  -4.814  -2.305  1.00  0.00           H  
ATOM   3981  CD2 LEU   273      16.271  -6.631  -1.544  1.00  0.00           C  
ATOM   3982 HD21 LEU   273      16.557  -7.569  -1.068  1.00  0.00           H  
ATOM   3983 HD22 LEU   273      15.186  -6.591  -1.646  1.00  0.00           H  
ATOM   3984 HD23 LEU   273      16.504  -5.892  -0.777  1.00  0.00           H  
ATOM   3985  C   LEU   273      17.018  -5.950  -5.992  1.00  0.00           C  
ATOM   3986  O   LEU   273      17.995  -6.671  -5.887  1.00  0.00           O  
ATOM   3987  N   LEU   274      16.067  -6.091  -6.903  1.00  0.00           N  
ATOM   3988  H   LEU   274      15.219  -5.553  -6.798  1.00  0.00           H  
ATOM   3989  CA  LEU   274      16.075  -7.110  -7.967  1.00  0.00           C  
ATOM   3990  HA  LEU   274      16.562  -8.017  -7.610  1.00  0.00           H  
ATOM   3991  CB  LEU   274      14.720  -7.542  -8.477  1.00  0.00           C  
ATOM   3992  HB2 LEU   274      14.798  -8.234  -9.316  1.00  0.00           H  
ATOM   3993  HB3 LEU   274      14.127  -6.687  -8.800  1.00  0.00           H  
ATOM   3994  CG  LEU   274      13.829  -8.178  -7.379  1.00  0.00           C  
ATOM   3995  HG  LEU   274      13.777  -7.458  -6.562  1.00  0.00           H  
ATOM   3996  CD1 LEU   274      12.418  -8.552  -7.818  1.00  0.00           C  
ATOM   3997 HD11 LEU   274      12.450  -9.307  -8.604  1.00  0.00           H  
ATOM   3998 HD12 LEU   274      11.948  -7.644  -8.195  1.00  0.00           H  
ATOM   3999 HD13 LEU   274      11.863  -9.119  -7.070  1.00  0.00           H  
ATOM   4000  CD2 LEU   274      14.463  -9.471  -6.817  1.00  0.00           C  
ATOM   4001 HD21 LEU   274      13.755  -9.909  -6.112  1.00  0.00           H  
ATOM   4002 HD22 LEU   274      14.513 -10.159  -7.661  1.00  0.00           H  
ATOM   4003 HD23 LEU   274      15.413  -9.192  -6.361  1.00  0.00           H  
ATOM   4004  C   LEU   274      16.932  -6.694  -9.186  1.00  0.00           C  
ATOM   4005  O   LEU   274      17.685  -7.516  -9.661  1.00  0.00           O  
ATOM   4006  N   TRP   275      16.901  -5.419  -9.554  1.00  0.00           N  
ATOM   4007  H   TRP   275      16.201  -4.779  -9.208  1.00  0.00           H  
ATOM   4008  CA  TRP   275      17.917  -4.828 -10.399  1.00  0.00           C  
ATOM   4009  HA  TRP   275      17.840  -5.334 -11.362  1.00  0.00           H  
ATOM   4010  CB  TRP   275      17.698  -3.312 -10.579  1.00  0.00           C  
ATOM   4011  HB2 TRP   275      18.118  -2.647  -9.824  1.00  0.00           H  
ATOM   4012  HB3 TRP   275      16.666  -3.002 -10.742  1.00  0.00           H  
ATOM   4013  CG  TRP   275      18.373  -2.755 -11.771  1.00  0.00           C  
ATOM   4014  CD1 TRP   275      19.638  -2.190 -11.802  1.00  0.00           C  
ATOM   4015  HD1 TRP   275      20.229  -1.961 -10.928  1.00  0.00           H  
ATOM   4016  NE1 TRP   275      19.939  -1.915 -13.113  1.00  0.00           N  
ATOM   4017  HE1 TRP   275      20.758  -1.363 -13.324  1.00  0.00           H  
ATOM   4018  CE2 TRP   275      18.900  -2.271 -13.975  1.00  0.00           C  
ATOM   4019  CZ2 TRP   275      18.646  -2.193 -15.353  1.00  0.00           C  
ATOM   4020  HZ2 TRP   275      19.304  -1.678 -16.038  1.00  0.00           H  
ATOM   4021  CH2 TRP   275      17.437  -2.727 -15.911  1.00  0.00           C  
ATOM   4022  HH2 TRP   275      17.134  -2.640 -16.944  1.00  0.00           H  
ATOM   4023  CZ3 TRP   275      16.539  -3.463 -15.047  1.00  0.00           C  
ATOM   4024  HZ3 TRP   275      15.690  -3.939 -15.514  1.00  0.00           H  
ATOM   4025  CE3 TRP   275      16.684  -3.362 -13.696  1.00  0.00           C  
ATOM   4026  HE3 TRP   275      15.961  -3.802 -13.025  1.00  0.00           H  
ATOM   4027  CD2 TRP   275      17.853  -2.786 -13.123  1.00  0.00           C  
ATOM   4028  C   TRP   275      19.344  -5.169  -9.902  1.00  0.00           C  
ATOM   4029  O   TRP   275      20.238  -5.574 -10.642  1.00  0.00           O  
ATOM   4030  N   ALA   276      19.599  -4.910  -8.568  1.00  0.00           N  
ATOM   4031  H   ALA   276      18.780  -4.559  -8.094  1.00  0.00           H  
ATOM   4032  CA  ALA   276      20.873  -5.225  -7.867  1.00  0.00           C  
ATOM   4033  HA  ALA   276      21.733  -4.677  -8.250  1.00  0.00           H  
ATOM   4034  CB  ALA   276      20.764  -4.715  -6.441  1.00  0.00           C  
ATOM   4035  HB1 ALA   276      20.178  -5.359  -5.785  1.00  0.00           H  
ATOM   4036  HB2 ALA   276      21.716  -4.479  -5.965  1.00  0.00           H  
ATOM   4037  HB3 ALA   276      20.348  -3.707  -6.422  1.00  0.00           H  
ATOM   4038  C   ALA   276      21.221  -6.724  -7.818  1.00  0.00           C  
ATOM   4039  O   ALA   276      22.423  -7.176  -7.817  1.00  0.00           O  
ATOM   4040  N   SER   277      20.193  -7.626  -7.840  1.00  0.00           N  
ATOM   4041  H   SER   277      19.327  -7.208  -7.534  1.00  0.00           H  
ATOM   4042  CA  SER   277      20.292  -9.062  -7.848  1.00  0.00           C  
ATOM   4043  HA  SER   277      21.118  -9.417  -7.232  1.00  0.00           H  
ATOM   4044  CB  SER   277      19.023  -9.656  -7.269  1.00  0.00           C  
ATOM   4045  HB2 SER   277      18.284  -9.100  -7.846  1.00  0.00           H  
ATOM   4046  HB3 SER   277      18.914 -10.731  -7.416  1.00  0.00           H  
ATOM   4047  OG  SER   277      18.986  -9.484  -5.863  1.00  0.00           O  
ATOM   4048  HG  SER   277      18.754  -8.566  -5.706  1.00  0.00           H  
ATOM   4049  C   SER   277      20.387  -9.662  -9.283  1.00  0.00           C  
ATOM   4050  O   SER   277      20.349 -10.846  -9.472  1.00  0.00           O  
ATOM   4051  N   GLY   278      20.583  -8.797 -10.348  1.00  0.00           N  
ATOM   4052  H   GLY   278      20.575  -7.817 -10.104  1.00  0.00           H  
ATOM   4053  CA  GLY   278      20.878  -9.144 -11.718  1.00  0.00           C  
ATOM   4054  HA2 GLY   278      21.354  -8.303 -12.221  1.00  0.00           H  
ATOM   4055  HA3 GLY   278      21.488 -10.047 -11.737  1.00  0.00           H  
ATOM   4056  C   GLY   278      19.677  -9.653 -12.551  1.00  0.00           C  
ATOM   4057  O   GLY   278      19.810 -10.126 -13.699  1.00  0.00           O  
ATOM   4058  N   ILE   279      18.502  -9.520 -11.957  1.00  0.00           N  
ATOM   4059  H   ILE   279      18.466  -9.004 -11.089  1.00  0.00           H  
ATOM   4060  CA  ILE   279      17.232  -9.854 -12.443  1.00  0.00           C  
ATOM   4061  HA  ILE   279      17.257 -10.692 -13.140  1.00  0.00           H  
ATOM   4062  CB  ILE   279      16.299 -10.213 -11.243  1.00  0.00           C  
ATOM   4063  HB  ILE   279      16.374  -9.524 -10.402  1.00  0.00           H  
ATOM   4064  CG2 ILE   279      14.800 -10.278 -11.686  1.00  0.00           C  
ATOM   4065 HG21 ILE   279      14.672 -10.776 -12.648  1.00  0.00           H  
ATOM   4066 HG22 ILE   279      14.427  -9.277 -11.900  1.00  0.00           H  
ATOM   4067 HG23 ILE   279      14.255 -10.755 -10.871  1.00  0.00           H  
ATOM   4068  CG1 ILE   279      16.741 -11.572 -10.638  1.00  0.00           C  
ATOM   4069 HG12 ILE   279      16.419 -12.307 -11.376  1.00  0.00           H  
ATOM   4070 HG13 ILE   279      17.830 -11.601 -10.620  1.00  0.00           H  
ATOM   4071  CD1 ILE   279      16.197 -11.937  -9.222  1.00  0.00           C  
ATOM   4072 HD11 ILE   279      16.602 -11.114  -8.631  1.00  0.00           H  
ATOM   4073 HD12 ILE   279      16.678 -12.874  -8.943  1.00  0.00           H  
ATOM   4074 HD13 ILE   279      15.117 -11.792  -9.246  1.00  0.00           H  
ATOM   4075  C   ILE   279      16.712  -8.679 -13.255  1.00  0.00           C  
ATOM   4076  O   ILE   279      16.242  -7.647 -12.750  1.00  0.00           O  
ATOM   4077  N   ARG   280      16.724  -8.748 -14.574  1.00  0.00           N  
ATOM   4078  H   ARG   280      17.185  -9.535 -15.007  1.00  0.00           H  
ATOM   4079  CA  ARG   280      16.415  -7.581 -15.440  1.00  0.00           C  
ATOM   4080  HA  ARG   280      15.938  -6.776 -14.882  1.00  0.00           H  
ATOM   4081  CB  ARG   280      17.796  -6.956 -15.816  1.00  0.00           C  
ATOM   4082  HB2 ARG   280      18.370  -7.536 -16.539  1.00  0.00           H  
ATOM   4083  HB3 ARG   280      17.630  -6.064 -16.420  1.00  0.00           H  
ATOM   4084  CG  ARG   280      18.724  -6.563 -14.616  1.00  0.00           C  
ATOM   4085  HG2 ARG   280      18.085  -6.112 -13.857  1.00  0.00           H  
ATOM   4086  HG3 ARG   280      19.213  -7.409 -14.132  1.00  0.00           H  
ATOM   4087  CD  ARG   280      19.780  -5.627 -15.042  1.00  0.00           C  
ATOM   4088  HD2 ARG   280      20.315  -6.137 -15.844  1.00  0.00           H  
ATOM   4089  HD3 ARG   280      19.320  -4.731 -15.459  1.00  0.00           H  
ATOM   4090  NE  ARG   280      20.559  -5.409 -13.833  1.00  0.00           N  
ATOM   4091  HE  ARG   280      20.133  -5.684 -12.960  1.00  0.00           H  
ATOM   4092  CZ  ARG   280      21.760  -4.871 -13.690  1.00  0.00           C  
ATOM   4093  NH1 ARG   280      22.454  -4.448 -14.656  1.00  0.00           N  
ATOM   4094 HH11 ARG   280      22.196  -4.523 -15.630  1.00  0.00           H  
ATOM   4095 HH12 ARG   280      23.381  -4.145 -14.394  1.00  0.00           H  
ATOM   4096  NH2 ARG   280      22.232  -4.767 -12.490  1.00  0.00           N  
ATOM   4097 HH21 ARG   280      21.673  -4.925 -11.664  1.00  0.00           H  
ATOM   4098 HH22 ARG   280      23.186  -4.453 -12.388  1.00  0.00           H  
ATOM   4099  C   ARG   280      15.349  -7.765 -16.600  1.00  0.00           C  
ATOM   4100  O   ARG   280      15.605  -7.216 -17.682  1.00  0.00           O  
ATOM   4101  N   PRO   281      14.187  -8.389 -16.313  1.00  0.00           N  
ATOM   4102  CD  PRO   281      13.786  -9.083 -15.129  1.00  0.00           C  
ATOM   4103  HD2 PRO   281      13.911  -8.556 -14.183  1.00  0.00           H  
ATOM   4104  HD3 PRO   281      14.325 -10.029 -15.060  1.00  0.00           H  
ATOM   4105  CG  PRO   281      12.300  -9.473 -15.233  1.00  0.00           C  
ATOM   4106  HG2 PRO   281      12.009 -10.394 -14.728  1.00  0.00           H  
ATOM   4107  HG3 PRO   281      11.760  -8.630 -14.802  1.00  0.00           H  
ATOM   4108  CB  PRO   281      12.139  -9.507 -16.763  1.00  0.00           C  
ATOM   4109  HB2 PRO   281      11.085  -9.426 -17.027  1.00  0.00           H  
ATOM   4110  HB3 PRO   281      12.454 -10.469 -17.166  1.00  0.00           H  
ATOM   4111  CA  PRO   281      13.086  -8.316 -17.334  1.00  0.00           C  
ATOM   4112  HA  PRO   281      13.518  -8.700 -18.258  1.00  0.00           H  
ATOM   4113  C   PRO   281      12.426  -6.963 -17.502  1.00  0.00           C  
ATOM   4114  O   PRO   281      12.180  -6.170 -16.600  1.00  0.00           O  
ATOM   4115  N   ASP   282      11.956  -6.725 -18.700  1.00  0.00           N  
ATOM   4116  H   ASP   282      12.252  -7.401 -19.389  1.00  0.00           H  
ATOM   4117  CA  ASP   282      11.301  -5.499 -19.170  1.00  0.00           C  
ATOM   4118  HA  ASP   282      12.027  -4.708 -18.984  1.00  0.00           H  
ATOM   4119  CB  ASP   282      11.132  -5.555 -20.662  1.00  0.00           C  
ATOM   4120  HB2 ASP   282      12.130  -5.629 -21.094  1.00  0.00           H  
ATOM   4121  HB3 ASP   282      10.509  -6.431 -20.837  1.00  0.00           H  
ATOM   4122  CG  ASP   282      10.467  -4.251 -21.121  1.00  0.00           C  
ATOM   4123  OD1 ASP   282       9.460  -4.327 -21.897  1.00  0.00           O  
ATOM   4124  OD2 ASP   282      10.984  -3.148 -20.743  1.00  0.00           O  
ATOM   4125  C   ASP   282      10.025  -5.167 -18.329  1.00  0.00           C  
ATOM   4126  O   ASP   282       9.645  -3.973 -18.308  1.00  0.00           O  
ATOM   4127  N   ALA   283       9.439  -6.106 -17.619  1.00  0.00           N  
ATOM   4128  H   ALA   283       9.623  -7.069 -17.861  1.00  0.00           H  
ATOM   4129  CA  ALA   283       8.333  -5.824 -16.778  1.00  0.00           C  
ATOM   4130  HA  ALA   283       7.787  -5.016 -17.264  1.00  0.00           H  
ATOM   4131  CB  ALA   283       7.387  -7.019 -16.627  1.00  0.00           C  
ATOM   4132  HB1 ALA   283       6.342  -6.711 -16.657  1.00  0.00           H  
ATOM   4133  HB2 ALA   283       7.628  -7.698 -15.809  1.00  0.00           H  
ATOM   4134  HB3 ALA   283       7.383  -7.626 -17.532  1.00  0.00           H  
ATOM   4135  C   ALA   283       8.712  -5.371 -15.392  1.00  0.00           C  
ATOM   4136  O   ALA   283       7.861  -4.764 -14.704  1.00  0.00           O  
ATOM   4137  N   LEU   284       9.930  -5.620 -14.906  1.00  0.00           N  
ATOM   4138  H   LEU   284      10.525  -6.236 -15.441  1.00  0.00           H  
ATOM   4139  CA  LEU   284      10.377  -5.115 -13.585  1.00  0.00           C  
ATOM   4140  HA  LEU   284       9.681  -5.478 -12.828  1.00  0.00           H  
ATOM   4141  CB  LEU   284      11.730  -5.655 -13.126  1.00  0.00           C  
ATOM   4142  HB2 LEU   284      11.750  -6.743 -13.188  1.00  0.00           H  
ATOM   4143  HB3 LEU   284      12.465  -5.371 -13.879  1.00  0.00           H  
ATOM   4144  CG  LEU   284      12.279  -5.299 -11.707  1.00  0.00           C  
ATOM   4145  HG  LEU   284      12.176  -4.225 -11.553  1.00  0.00           H  
ATOM   4146  CD1 LEU   284      11.555  -6.146 -10.698  1.00  0.00           C  
ATOM   4147 HD11 LEU   284      12.235  -6.455  -9.904  1.00  0.00           H  
ATOM   4148 HD12 LEU   284      11.185  -7.025 -11.226  1.00  0.00           H  
ATOM   4149 HD13 LEU   284      10.729  -5.599 -10.244  1.00  0.00           H  
ATOM   4150  CD2 LEU   284      13.753  -5.589 -11.721  1.00  0.00           C  
ATOM   4151 HD21 LEU   284      14.041  -5.230 -10.733  1.00  0.00           H  
ATOM   4152 HD22 LEU   284      13.818  -6.652 -11.954  1.00  0.00           H  
ATOM   4153 HD23 LEU   284      14.178  -4.908 -12.459  1.00  0.00           H  
ATOM   4154  C   LEU   284      10.314  -3.627 -13.493  1.00  0.00           C  
ATOM   4155  O   LEU   284      10.832  -2.829 -14.281  1.00  0.00           O  
ATOM   4156  N   GLY   285       9.631  -3.103 -12.520  1.00  0.00           N  
ATOM   4157  H   GLY   285       9.169  -3.690 -11.841  1.00  0.00           H  
ATOM   4158  CA  GLY   285       9.445  -1.674 -12.288  1.00  0.00           C  
ATOM   4159  HA2 GLY   285       9.330  -1.451 -11.227  1.00  0.00           H  
ATOM   4160  HA3 GLY   285      10.295  -1.125 -12.694  1.00  0.00           H  
ATOM   4161  C   GLY   285       8.248  -1.142 -13.115  1.00  0.00           C  
ATOM   4162  O   GLY   285       7.547  -0.266 -12.661  1.00  0.00           O  
ATOM   4163  N   ARG   286       7.988  -1.801 -14.266  1.00  0.00           N  
ATOM   4164  H   ARG   286       8.236  -2.761 -14.456  1.00  0.00           H  
ATOM   4165  CA  ARG   286       6.932  -1.402 -15.166  1.00  0.00           C  
ATOM   4166  HA  ARG   286       6.985  -0.335 -15.384  1.00  0.00           H  
ATOM   4167  CB  ARG   286       7.121  -2.179 -16.501  1.00  0.00           C  
ATOM   4168  HB2 ARG   286       6.358  -2.957 -16.482  1.00  0.00           H  
ATOM   4169  HB3 ARG   286       8.141  -2.564 -16.506  1.00  0.00           H  
ATOM   4170  CG  ARG   286       6.850  -1.224 -17.686  1.00  0.00           C  
ATOM   4171  HG2 ARG   286       5.859  -0.821 -17.480  1.00  0.00           H  
ATOM   4172  HG3 ARG   286       7.506  -0.360 -17.575  1.00  0.00           H  
ATOM   4173  CD  ARG   286       6.995  -1.876 -19.050  1.00  0.00           C  
ATOM   4174  HD2 ARG   286       6.214  -1.485 -19.701  1.00  0.00           H  
ATOM   4175  HD3 ARG   286       6.853  -2.957 -19.033  1.00  0.00           H  
ATOM   4176  NE  ARG   286       8.328  -1.620 -19.559  1.00  0.00           N  
ATOM   4177  HE  ARG   286       8.987  -2.373 -19.421  1.00  0.00           H  
ATOM   4178  CZ  ARG   286       8.810  -0.565 -20.229  1.00  0.00           C  
ATOM   4179  NH1 ARG   286       8.060   0.443 -20.453  1.00  0.00           N  
ATOM   4180 HH11 ARG   286       7.071   0.402 -20.250  1.00  0.00           H  
ATOM   4181 HH12 ARG   286       8.421   1.312 -20.819  1.00  0.00           H  
ATOM   4182  NH2 ARG   286      10.024  -0.604 -20.601  1.00  0.00           N  
ATOM   4183 HH21 ARG   286      10.610  -1.422 -20.510  1.00  0.00           H  
ATOM   4184 HH22 ARG   286      10.216  -0.051 -21.424  1.00  0.00           H  
ATOM   4185  C   ARG   286       5.548  -1.682 -14.704  1.00  0.00           C  
ATOM   4186  O   ARG   286       5.354  -2.483 -13.802  1.00  0.00           O  
ATOM   4187  N   TYR   287       4.579  -0.902 -15.243  1.00  0.00           N  
ATOM   4188  H   TYR   287       4.940  -0.167 -15.835  1.00  0.00           H  
ATOM   4189  CA  TYR   287       3.181  -0.901 -14.850  1.00  0.00           C  
ATOM   4190  HA  TYR   287       2.645  -0.289 -15.576  1.00  0.00           H  
ATOM   4191  CB  TYR   287       2.510  -2.272 -15.052  1.00  0.00           C  
ATOM   4192  HB2 TYR   287       2.871  -3.061 -14.392  1.00  0.00           H  
ATOM   4193  HB3 TYR   287       1.443  -2.155 -14.863  1.00  0.00           H  
ATOM   4194  CG  TYR   287       2.672  -2.741 -16.553  1.00  0.00           C  
ATOM   4195  CD1 TYR   287       2.012  -2.036 -17.565  1.00  0.00           C  
ATOM   4196  HD1 TYR   287       1.332  -1.249 -17.276  1.00  0.00           H  
ATOM   4197  CE1 TYR   287       2.179  -2.426 -18.911  1.00  0.00           C  
ATOM   4198  HE1 TYR   287       1.553  -1.997 -19.680  1.00  0.00           H  
ATOM   4199  CZ  TYR   287       2.966  -3.525 -19.238  1.00  0.00           C  
ATOM   4200  OH  TYR   287       2.914  -4.015 -20.544  1.00  0.00           O  
ATOM   4201  HH  TYR   287       3.454  -4.804 -20.621  1.00  0.00           H  
ATOM   4202  CE2 TYR   287       3.668  -4.225 -18.253  1.00  0.00           C  
ATOM   4203  HE2 TYR   287       4.308  -5.085 -18.382  1.00  0.00           H  
ATOM   4204  CD2 TYR   287       3.556  -3.790 -16.855  1.00  0.00           C  
ATOM   4205  HD2 TYR   287       4.002  -4.289 -16.007  1.00  0.00           H  
ATOM   4206  C   TYR   287       2.938  -0.366 -13.464  1.00  0.00           C  
ATOM   4207  O   TYR   287       2.064  -0.758 -12.628  1.00  0.00           O  
ATOM   4208  N   LEU   288       3.708   0.619 -13.030  1.00  0.00           N  
ATOM   4209  H   LEU   288       4.319   1.048 -13.710  1.00  0.00           H  
ATOM   4210  CA  LEU   288       3.494   1.335 -11.766  1.00  0.00           C  
ATOM   4211  HA  LEU   288       3.416   0.611 -10.955  1.00  0.00           H  
ATOM   4212  CB  LEU   288       4.729   2.215 -11.657  1.00  0.00           C  
ATOM   4213  HB2 LEU   288       5.601   1.568 -11.561  1.00  0.00           H  
ATOM   4214  HB3 LEU   288       4.816   2.746 -12.604  1.00  0.00           H  
ATOM   4215  CG  LEU   288       4.642   3.338 -10.457  1.00  0.00           C  
ATOM   4216  HG  LEU   288       3.885   4.080 -10.713  1.00  0.00           H  
ATOM   4217  CD1 LEU   288       4.469   2.761  -9.041  1.00  0.00           C  
ATOM   4218 HD11 LEU   288       3.451   2.459  -8.797  1.00  0.00           H  
ATOM   4219 HD12 LEU   288       4.733   3.558  -8.346  1.00  0.00           H  
ATOM   4220 HD13 LEU   288       5.210   1.984  -8.854  1.00  0.00           H  
ATOM   4221  CD2 LEU   288       6.100   3.827 -10.418  1.00  0.00           C  
ATOM   4222 HD21 LEU   288       6.199   4.364 -11.361  1.00  0.00           H  
ATOM   4223 HD22 LEU   288       6.792   2.985 -10.411  1.00  0.00           H  
ATOM   4224 HD23 LEU   288       6.294   4.304  -9.457  1.00  0.00           H  
ATOM   4225  C   LEU   288       2.154   2.095 -11.706  1.00  0.00           C  
ATOM   4226  O   LEU   288       1.797   2.851 -12.614  1.00  0.00           O  
ATOM   4227  N   ASN   289       1.395   1.952 -10.587  1.00  0.00           N  
ATOM   4228  H   ASN   289       1.763   1.293  -9.915  1.00  0.00           H  
ATOM   4229  CA  ASN   289       0.107   2.618 -10.319  1.00  0.00           C  
ATOM   4230  HA  ASN   289      -0.065   3.398 -11.059  1.00  0.00           H  
ATOM   4231  CB  ASN   289      -0.993   1.526 -10.418  1.00  0.00           C  
ATOM   4232  HB2 ASN   289      -0.737   0.860 -11.242  1.00  0.00           H  
ATOM   4233  HB3 ASN   289      -1.025   0.935  -9.503  1.00  0.00           H  
ATOM   4234  CG  ASN   289      -2.368   2.159 -10.775  1.00  0.00           C  
ATOM   4235  OD1 ASN   289      -3.232   2.221  -9.948  1.00  0.00           O  
ATOM   4236  ND2 ASN   289      -2.467   2.708 -11.992  1.00  0.00           N  
ATOM   4237 HD21 ASN   289      -1.691   2.738 -12.638  1.00  0.00           H  
ATOM   4238 HD22 ASN   289      -3.281   3.260 -12.221  1.00  0.00           H  
ATOM   4239  C   ASN   289       0.137   3.323  -8.993  1.00  0.00           C  
ATOM   4240  O   ASN   289       0.805   2.860  -8.082  1.00  0.00           O  
ATOM   4241  N   ASP   290      -0.644   4.370  -8.780  1.00  0.00           N  
ATOM   4242  H   ASP   290      -1.082   4.865  -9.543  1.00  0.00           H  
ATOM   4243  CA  ASP   290      -0.947   5.113  -7.556  1.00  0.00           C  
ATOM   4244  HA  ASP   290      -0.843   4.503  -6.659  1.00  0.00           H  
ATOM   4245  CB  ASP   290      -0.006   6.284  -7.470  1.00  0.00           C  
ATOM   4246  HB2 ASP   290       1.037   6.006  -7.320  1.00  0.00           H  
ATOM   4247  HB3 ASP   290       0.002   6.854  -8.399  1.00  0.00           H  
ATOM   4248  CG  ASP   290      -0.441   7.220  -6.304  1.00  0.00           C  
ATOM   4249  OD1 ASP   290      -0.678   6.709  -5.214  1.00  0.00           O  
ATOM   4250  OD2 ASP   290      -0.393   8.429  -6.540  1.00  0.00           O  
ATOM   4251  C   ASP   290      -2.444   5.555  -7.631  1.00  0.00           C  
ATOM   4252  O   ASP   290      -2.905   5.824  -8.692  1.00  0.00           O  
ATOM   4253  N   GLN   291      -3.152   5.630  -6.502  1.00  0.00           N  
ATOM   4254  H   GLN   291      -2.587   5.455  -5.684  1.00  0.00           H  
ATOM   4255  CA  GLN   291      -4.537   6.092  -6.384  1.00  0.00           C  
ATOM   4256  HA  GLN   291      -5.144   5.906  -7.270  1.00  0.00           H  
ATOM   4257  CB  GLN   291      -5.377   5.482  -5.228  1.00  0.00           C  
ATOM   4258  HB2 GLN   291      -6.203   6.156  -5.000  1.00  0.00           H  
ATOM   4259  HB3 GLN   291      -4.699   5.456  -4.376  1.00  0.00           H  
ATOM   4260  CG  GLN   291      -5.948   4.111  -5.369  1.00  0.00           C  
ATOM   4261  HG2 GLN   291      -5.267   3.460  -5.917  1.00  0.00           H  
ATOM   4262  HG3 GLN   291      -6.849   4.132  -5.981  1.00  0.00           H  
ATOM   4263  CD  GLN   291      -6.267   3.413  -4.067  1.00  0.00           C  
ATOM   4264  OE1 GLN   291      -6.381   3.987  -2.971  1.00  0.00           O  
ATOM   4265  NE2 GLN   291      -6.275   2.074  -4.035  1.00  0.00           N  
ATOM   4266 HE21 GLN   291      -6.243   1.548  -4.897  1.00  0.00           H  
ATOM   4267 HE22 GLN   291      -6.481   1.511  -3.222  1.00  0.00           H  
ATOM   4268  C   GLN   291      -4.568   7.636  -6.193  1.00  0.00           C  
ATOM   4269  O   GLN   291      -3.883   8.226  -5.382  1.00  0.00           O  
ATOM   4270  N   ALA   292      -5.328   8.272  -7.012  1.00  0.00           N  
ATOM   4271  H   ALA   292      -5.870   7.793  -7.718  1.00  0.00           H  
ATOM   4272  CA  ALA   292      -5.332   9.719  -7.096  1.00  0.00           C  
ATOM   4273  HA  ALA   292      -4.349  10.138  -6.881  1.00  0.00           H  
ATOM   4274  CB  ALA   292      -5.786  10.055  -8.475  1.00  0.00           C  
ATOM   4275  HB1 ALA   292      -5.049   9.911  -9.265  1.00  0.00           H  
ATOM   4276  HB2 ALA   292      -6.090  11.097  -8.573  1.00  0.00           H  
ATOM   4277  HB3 ALA   292      -6.618   9.415  -8.768  1.00  0.00           H  
ATOM   4278  C   ALA   292      -6.123  10.341  -5.953  1.00  0.00           C  
ATOM   4279  O   ALA   292      -7.365  10.260  -5.909  1.00  0.00           O  
ATOM   4280  N   GLN   293      -5.420  10.948  -5.021  1.00  0.00           N  
ATOM   4281  H   GLN   293      -4.411  10.962  -4.990  1.00  0.00           H  
ATOM   4282  CA  GLN   293      -5.984  11.452  -3.781  1.00  0.00           C  
ATOM   4283  HA  GLN   293      -6.851  10.809  -3.633  1.00  0.00           H  
ATOM   4284  CB  GLN   293      -4.967  11.213  -2.695  1.00  0.00           C  
ATOM   4285  HB2 GLN   293      -4.428  10.291  -2.915  1.00  0.00           H  
ATOM   4286  HB3 GLN   293      -4.163  11.949  -2.678  1.00  0.00           H  
ATOM   4287  CG  GLN   293      -5.574  11.208  -1.312  1.00  0.00           C  
ATOM   4288  HG2 GLN   293      -6.034  12.171  -1.094  1.00  0.00           H  
ATOM   4289  HG3 GLN   293      -6.374  10.476  -1.203  1.00  0.00           H  
ATOM   4290  CD  GLN   293      -4.664  10.861  -0.142  1.00  0.00           C  
ATOM   4291  OE1 GLN   293      -3.420  10.820  -0.238  1.00  0.00           O  
ATOM   4292  NE2 GLN   293      -5.194  10.693   1.031  1.00  0.00           N  
ATOM   4293 HE21 GLN   293      -6.187  10.527   1.110  1.00  0.00           H  
ATOM   4294 HE22 GLN   293      -4.553  10.674   1.812  1.00  0.00           H  
ATOM   4295  C   GLN   293      -6.449  12.959  -3.859  1.00  0.00           C  
ATOM   4296  O   GLN   293      -5.793  13.744  -4.470  1.00  0.00           O  
ATOM   4297  N   VAL   294      -7.535  13.274  -3.114  1.00  0.00           N  
ATOM   4298  H   VAL   294      -7.957  12.538  -2.565  1.00  0.00           H  
ATOM   4299  CA  VAL   294      -8.034  14.621  -2.822  1.00  0.00           C  
ATOM   4300  HA  VAL   294      -7.185  15.302  -2.770  1.00  0.00           H  
ATOM   4301  CB  VAL   294      -9.083  15.219  -3.825  1.00  0.00           C  
ATOM   4302  HB  VAL   294      -8.594  15.398  -4.783  1.00  0.00           H  
ATOM   4303  CG1 VAL   294     -10.327  14.378  -4.152  1.00  0.00           C  
ATOM   4304 HG11 VAL   294      -9.902  13.383  -4.290  1.00  0.00           H  
ATOM   4305 HG12 VAL   294     -10.835  14.731  -5.049  1.00  0.00           H  
ATOM   4306 HG13 VAL   294     -10.995  14.271  -3.298  1.00  0.00           H  
ATOM   4307  CG2 VAL   294      -9.695  16.611  -3.515  1.00  0.00           C  
ATOM   4308 HG21 VAL   294      -8.952  17.318  -3.146  1.00  0.00           H  
ATOM   4309 HG22 VAL   294     -10.151  17.030  -4.412  1.00  0.00           H  
ATOM   4310 HG23 VAL   294     -10.506  16.584  -2.788  1.00  0.00           H  
ATOM   4311  C   VAL   294      -8.567  14.566  -1.434  1.00  0.00           C  
ATOM   4312  O   VAL   294      -9.227  13.605  -1.110  1.00  0.00           O  
ATOM   4313  N   VAL   295      -8.136  15.538  -0.648  1.00  0.00           N  
ATOM   4314  H   VAL   295      -7.698  16.351  -1.057  1.00  0.00           H  
ATOM   4315  CA  VAL   295      -8.422  15.622   0.763  1.00  0.00           C  
ATOM   4316  HA  VAL   295      -8.981  14.735   1.060  1.00  0.00           H  
ATOM   4317  CB  VAL   295      -7.107  15.600   1.477  1.00  0.00           C  
ATOM   4318  HB  VAL   295      -6.522  16.382   0.994  1.00  0.00           H  
ATOM   4319  CG1 VAL   295      -7.138  16.012   2.966  1.00  0.00           C  
ATOM   4320 HG11 VAL   295      -7.804  15.331   3.495  1.00  0.00           H  
ATOM   4321 HG12 VAL   295      -7.466  17.033   3.165  1.00  0.00           H  
ATOM   4322 HG13 VAL   295      -6.109  15.973   3.325  1.00  0.00           H  
ATOM   4323  CG2 VAL   295      -6.265  14.349   1.212  1.00  0.00           C  
ATOM   4324 HG21 VAL   295      -5.397  14.336   1.871  1.00  0.00           H  
ATOM   4325 HG22 VAL   295      -6.877  13.471   1.420  1.00  0.00           H  
ATOM   4326 HG23 VAL   295      -5.923  14.192   0.189  1.00  0.00           H  
ATOM   4327  C   VAL   295      -9.286  16.840   1.138  1.00  0.00           C  
ATOM   4328  O   VAL   295      -9.212  17.894   0.545  1.00  0.00           O  
ATOM   4329  N   PHE   296     -10.094  16.727   2.185  1.00  0.00           N  
ATOM   4330  H   PHE   296     -10.018  15.958   2.836  1.00  0.00           H  
ATOM   4331  CA  PHE   296     -11.064  17.727   2.568  1.00  0.00           C  
ATOM   4332  HA  PHE   296     -10.561  18.664   2.331  1.00  0.00           H  
ATOM   4333  CB  PHE   296     -12.431  17.670   1.807  1.00  0.00           C  
ATOM   4334  HB2 PHE   296     -12.197  17.398   0.778  1.00  0.00           H  
ATOM   4335  HB3 PHE   296     -12.965  16.885   2.343  1.00  0.00           H  
ATOM   4336  CG  PHE   296     -13.423  18.805   1.831  1.00  0.00           C  
ATOM   4337  CD1 PHE   296     -12.977  20.102   1.378  1.00  0.00           C  
ATOM   4338  HD1 PHE   296     -12.023  20.278   0.904  1.00  0.00           H  
ATOM   4339  CE1 PHE   296     -13.916  21.172   1.342  1.00  0.00           C  
ATOM   4340  HE1 PHE   296     -13.703  22.162   0.967  1.00  0.00           H  
ATOM   4341  CZ  PHE   296     -15.223  20.968   1.822  1.00  0.00           C  
ATOM   4342  HZ  PHE   296     -15.931  21.765   1.645  1.00  0.00           H  
ATOM   4343  CE2 PHE   296     -15.600  19.706   2.311  1.00  0.00           C  
ATOM   4344  HE2 PHE   296     -16.647  19.661   2.573  1.00  0.00           H  
ATOM   4345  CD2 PHE   296     -14.719  18.644   2.299  1.00  0.00           C  
ATOM   4346  HD2 PHE   296     -15.126  17.674   2.543  1.00  0.00           H  
ATOM   4347  C   PHE   296     -11.351  17.728   4.097  1.00  0.00           C  
ATOM   4348  O   PHE   296     -10.800  16.996   4.874  1.00  0.00           O  
ATOM   4349  N   ALA   297     -12.296  18.601   4.540  1.00  0.00           N  
ATOM   4350  H   ALA   297     -12.845  19.116   3.867  1.00  0.00           H  
ATOM   4351  CA  ALA   297     -12.609  18.957   5.957  1.00  0.00           C  
ATOM   4352  HA  ALA   297     -12.400  18.046   6.518  1.00  0.00           H  
ATOM   4353  CB  ALA   297     -11.592  20.030   6.315  1.00  0.00           C  
ATOM   4354  HB1 ALA   297     -11.988  20.914   5.815  1.00  0.00           H  
ATOM   4355  HB2 ALA   297     -10.568  19.918   5.959  1.00  0.00           H  
ATOM   4356  HB3 ALA   297     -11.680  20.213   7.386  1.00  0.00           H  
ATOM   4357  C   ALA   297     -14.088  19.449   6.234  1.00  0.00           C  
ATOM   4358  O   ALA   297     -14.625  20.029   5.367  1.00  0.00           O  
ATOM   4359  N   SER   298     -14.626  19.416   7.466  1.00  0.00           N  
ATOM   4360  H   SER   298     -14.115  18.966   8.211  1.00  0.00           H  
ATOM   4361  CA  SER   298     -16.003  19.892   7.895  1.00  0.00           C  
ATOM   4362  HA  SER   298     -16.111  20.913   7.528  1.00  0.00           H  
ATOM   4363  CB  SER   298     -17.008  18.846   7.275  1.00  0.00           C  
ATOM   4364  HB2 SER   298     -16.844  18.863   6.198  1.00  0.00           H  
ATOM   4365  HB3 SER   298     -16.883  17.822   7.627  1.00  0.00           H  
ATOM   4366  OG  SER   298     -18.304  19.262   7.630  1.00  0.00           O  
ATOM   4367  HG  SER   298     -18.860  19.046   6.877  1.00  0.00           H  
ATOM   4368  C   SER   298     -16.238  19.902   9.449  1.00  0.00           C  
ATOM   4369  O   SER   298     -15.606  19.202  10.217  1.00  0.00           O  
ATOM   4370  N   ARG   299     -17.079  20.812   9.950  1.00  0.00           N  
ATOM   4371  H   ARG   299     -17.532  21.393   9.260  1.00  0.00           H  
ATOM   4372  CA  ARG   299     -17.301  21.091  11.386  1.00  0.00           C  
ATOM   4373  HA  ARG   299     -16.548  20.560  11.969  1.00  0.00           H  
ATOM   4374  CB  ARG   299     -17.213  22.680  11.654  1.00  0.00           C  
ATOM   4375  HB2 ARG   299     -16.335  22.932  11.060  1.00  0.00           H  
ATOM   4376  HB3 ARG   299     -18.073  23.185  11.217  1.00  0.00           H  
ATOM   4377  CG  ARG   299     -17.021  23.060  13.121  1.00  0.00           C  
ATOM   4378  HG2 ARG   299     -17.695  22.606  13.848  1.00  0.00           H  
ATOM   4379  HG3 ARG   299     -16.039  22.679  13.404  1.00  0.00           H  
ATOM   4380  CD  ARG   299     -17.059  24.594  13.346  1.00  0.00           C  
ATOM   4381  HD2 ARG   299     -16.887  24.906  14.376  1.00  0.00           H  
ATOM   4382  HD3 ARG   299     -16.315  25.138  12.765  1.00  0.00           H  
ATOM   4383  NE  ARG   299     -18.424  25.104  13.058  1.00  0.00           N  
ATOM   4384  HE  ARG   299     -18.601  25.354  12.096  1.00  0.00           H  
ATOM   4385  CZ  ARG   299     -19.464  25.295  13.860  1.00  0.00           C  
ATOM   4386  NH1 ARG   299     -19.338  25.127  15.136  1.00  0.00           N  
ATOM   4387 HH11 ARG   299     -18.434  24.795  15.442  1.00  0.00           H  
ATOM   4388 HH12 ARG   299     -20.222  24.978  15.601  1.00  0.00           H  
ATOM   4389  NH2 ARG   299     -20.648  25.710  13.430  1.00  0.00           N  
ATOM   4390 HH21 ARG   299     -20.762  26.008  12.471  1.00  0.00           H  
ATOM   4391 HH22 ARG   299     -21.297  26.067  14.116  1.00  0.00           H  
ATOM   4392  C   ARG   299     -18.723  20.604  11.648  1.00  0.00           C  
ATOM   4393  O   ARG   299     -19.589  20.948  10.838  1.00  0.00           O  
ATOM   4394  N   LEU   300     -18.932  19.863  12.731  1.00  0.00           N  
ATOM   4395  H   LEU   300     -18.108  19.781  13.309  1.00  0.00           H  
ATOM   4396  CA  LEU   300     -20.259  19.333  13.130  1.00  0.00           C  
ATOM   4397  HA  LEU   300     -20.828  18.942  12.286  1.00  0.00           H  
ATOM   4398  CB  LEU   300     -20.205  18.131  14.095  1.00  0.00           C  
ATOM   4399  HB2 LEU   300     -19.763  18.480  15.028  1.00  0.00           H  
ATOM   4400  HB3 LEU   300     -21.174  17.702  14.350  1.00  0.00           H  
ATOM   4401  CG  LEU   300     -19.339  16.871  13.603  1.00  0.00           C  
ATOM   4402  HG  LEU   300     -18.378  17.210  13.218  1.00  0.00           H  
ATOM   4403  CD1 LEU   300     -19.187  15.768  14.659  1.00  0.00           C  
ATOM   4404 HD11 LEU   300     -18.464  15.038  14.296  1.00  0.00           H  
ATOM   4405 HD12 LEU   300     -19.005  16.149  15.664  1.00  0.00           H  
ATOM   4406 HD13 LEU   300     -20.111  15.191  14.689  1.00  0.00           H  
ATOM   4407  CD2 LEU   300     -19.962  16.221  12.357  1.00  0.00           C  
ATOM   4408 HD21 LEU   300     -19.820  16.747  11.413  1.00  0.00           H  
ATOM   4409 HD22 LEU   300     -21.050  16.239  12.418  1.00  0.00           H  
ATOM   4410 HD23 LEU   300     -19.573  15.203  12.357  1.00  0.00           H  
ATOM   4411  C   LEU   300     -21.118  20.444  13.718  1.00  0.00           C  
ATOM   4412  O   LEU   300     -20.745  21.161  14.694  1.00  0.00           O  
ATOM   4413  N   ARG   301     -22.322  20.704  13.140  1.00  0.00           N  
ATOM   4414  H   ARG   301     -22.524  20.046  12.401  1.00  0.00           H  
ATOM   4415  CA  ARG   301     -23.417  21.545  13.572  1.00  0.00           C  
ATOM   4416  HA  ARG   301     -23.060  22.528  13.880  1.00  0.00           H  
ATOM   4417  CB  ARG   301     -24.475  21.913  12.479  1.00  0.00           C  
ATOM   4418  HB2 ARG   301     -24.993  20.985  12.234  1.00  0.00           H  
ATOM   4419  HB3 ARG   301     -25.105  22.700  12.894  1.00  0.00           H  
ATOM   4420  CG  ARG   301     -23.786  22.509  11.181  1.00  0.00           C  
ATOM   4421  HG2 ARG   301     -23.347  21.689  10.614  1.00  0.00           H  
ATOM   4422  HG3 ARG   301     -23.035  23.274  11.377  1.00  0.00           H  
ATOM   4423  CD  ARG   301     -24.858  23.178  10.391  1.00  0.00           C  
ATOM   4424  HD2 ARG   301     -25.662  22.510  10.083  1.00  0.00           H  
ATOM   4425  HD3 ARG   301     -25.337  23.928  11.021  1.00  0.00           H  
ATOM   4426  NE  ARG   301     -24.287  23.778   9.218  1.00  0.00           N  
ATOM   4427  HE  ARG   301     -24.137  24.771   9.109  1.00  0.00           H  
ATOM   4428  CZ  ARG   301     -23.896  23.198   8.112  1.00  0.00           C  
ATOM   4429  NH1 ARG   301     -23.923  21.905   7.957  1.00  0.00           N  
ATOM   4430 HH11 ARG   301     -24.213  21.265   8.682  1.00  0.00           H  
ATOM   4431 HH12 ARG   301     -23.621  21.642   7.030  1.00  0.00           H  
ATOM   4432  NH2 ARG   301     -23.582  23.884   7.059  1.00  0.00           N  
ATOM   4433 HH21 ARG   301     -23.642  24.884   7.190  1.00  0.00           H  
ATOM   4434 HH22 ARG   301     -23.339  23.510   6.153  1.00  0.00           H  
ATOM   4435  C   ARG   301     -24.141  20.998  14.841  1.00  0.00           C  
ATOM   4436  O   ARG   301     -24.998  21.648  15.410  1.00  0.00           O  
ATOM   4437  N   ASP   302     -24.023  19.686  15.073  1.00  0.00           N  
ATOM   4438  H   ASP   302     -23.703  19.096  14.319  1.00  0.00           H  
ATOM   4439  CA  ASP   302     -24.635  19.048  16.244  1.00  0.00           C  
ATOM   4440  HA  ASP   302     -25.711  19.142  16.102  1.00  0.00           H  
ATOM   4441  CB  ASP   302     -24.266  17.656  16.207  1.00  0.00           C  
ATOM   4442  HB2 ASP   302     -23.185  17.547  16.284  1.00  0.00           H  
ATOM   4443  HB3 ASP   302     -24.621  17.140  17.099  1.00  0.00           H  
ATOM   4444  CG  ASP   302     -24.739  16.898  14.957  1.00  0.00           C  
ATOM   4445  OD1 ASP   302     -24.146  17.051  13.873  1.00  0.00           O  
ATOM   4446  OD2 ASP   302     -25.803  16.223  14.998  1.00  0.00           O  
ATOM   4447  C   ASP   302     -24.237  19.708  17.617  1.00  0.00           C  
ATOM   4448  O   ASP   302     -23.245  20.410  17.812  1.00  0.00           O  
ATOM   4449  N   VAL   303     -25.064  19.493  18.614  1.00  0.00           N  
ATOM   4450  H   VAL   303     -25.748  18.783  18.395  1.00  0.00           H  
ATOM   4451  CA  VAL   303     -25.056  19.929  20.032  1.00  0.00           C  
ATOM   4452  HA  VAL   303     -24.066  19.791  20.467  1.00  0.00           H  
ATOM   4453  CB  VAL   303     -25.434  21.402  20.172  1.00  0.00           C  
ATOM   4454  HB  VAL   303     -24.648  21.992  19.699  1.00  0.00           H  
ATOM   4455  CG1 VAL   303     -26.841  21.766  19.531  1.00  0.00           C  
ATOM   4456 HG11 VAL   303     -26.980  22.847  19.566  1.00  0.00           H  
ATOM   4457 HG12 VAL   303     -26.938  21.446  18.493  1.00  0.00           H  
ATOM   4458 HG13 VAL   303     -27.663  21.370  20.128  1.00  0.00           H  
ATOM   4459  CG2 VAL   303     -25.598  21.938  21.590  1.00  0.00           C  
ATOM   4460 HG21 VAL   303     -24.644  21.874  22.112  1.00  0.00           H  
ATOM   4461 HG22 VAL   303     -26.342  21.463  22.229  1.00  0.00           H  
ATOM   4462 HG23 VAL   303     -25.823  23.003  21.539  1.00  0.00           H  
ATOM   4463  C   VAL   303     -25.921  19.002  20.828  1.00  0.00           C  
ATOM   4464  O   VAL   303     -26.953  18.561  20.364  1.00  0.00           O  
ATOM   4465  N   GLN   304     -25.398  18.696  22.022  1.00  0.00           N  
ATOM   4466  H   GLN   304     -24.594  19.135  22.448  1.00  0.00           H  
ATOM   4467  CA  GLN   304     -26.097  17.756  22.863  1.00  0.00           C  
ATOM   4468  HA  GLN   304     -26.109  16.811  22.321  1.00  0.00           H  
ATOM   4469  CB  GLN   304     -25.172  17.537  24.040  1.00  0.00           C  
ATOM   4470  HB2 GLN   304     -25.802  17.003  24.751  1.00  0.00           H  
ATOM   4471  HB3 GLN   304     -24.874  18.505  24.443  1.00  0.00           H  
ATOM   4472  CG  GLN   304     -23.826  16.799  23.793  1.00  0.00           C  
ATOM   4473  HG2 GLN   304     -23.943  15.814  23.341  1.00  0.00           H  
ATOM   4474  HG3 GLN   304     -23.340  17.434  23.052  1.00  0.00           H  
ATOM   4475  CD  GLN   304     -22.861  16.827  25.023  1.00  0.00           C  
ATOM   4476  OE1 GLN   304     -21.875  17.517  25.006  1.00  0.00           O  
ATOM   4477  NE2 GLN   304     -23.081  15.954  25.969  1.00  0.00           N  
ATOM   4478 HE21 GLN   304     -23.921  15.396  25.919  1.00  0.00           H  
ATOM   4479 HE22 GLN   304     -22.355  15.917  26.671  1.00  0.00           H  
ATOM   4480  C   GLN   304     -27.533  18.194  23.296  1.00  0.00           C  
ATOM   4481  O   GLN   304     -27.858  19.384  23.296  1.00  0.00           O  
ATOM   4482  N   PRO   305     -28.463  17.314  23.842  1.00  0.00           N  
ATOM   4483  CD  PRO   305     -28.499  15.852  23.673  1.00  0.00           C  
ATOM   4484  HD2 PRO   305     -27.536  15.447  23.985  1.00  0.00           H  
ATOM   4485  HD3 PRO   305     -28.794  15.723  22.632  1.00  0.00           H  
ATOM   4486  CG  PRO   305     -29.524  15.412  24.684  1.00  0.00           C  
ATOM   4487  HG2 PRO   305     -30.069  14.525  24.360  1.00  0.00           H  
ATOM   4488  HG3 PRO   305     -29.071  15.251  25.663  1.00  0.00           H  
ATOM   4489  CB  PRO   305     -30.433  16.627  24.789  1.00  0.00           C  
ATOM   4490  HB2 PRO   305     -30.827  16.653  25.805  1.00  0.00           H  
ATOM   4491  HB3 PRO   305     -31.190  16.538  24.010  1.00  0.00           H  
ATOM   4492  CA  PRO   305     -29.585  17.877  24.598  1.00  0.00           C  
ATOM   4493  HA  PRO   305     -30.225  18.597  24.088  1.00  0.00           H  
ATOM   4494  C   PRO   305     -29.176  18.414  25.969  1.00  0.00           C  
ATOM   4495  O   PRO   305     -28.301  17.839  26.639  1.00  0.00           O  
ATOM   4496  N   GLU   306     -29.887  19.419  26.519  1.00  0.00           N  
ATOM   4497  H   GLU   306     -30.754  19.768  26.135  1.00  0.00           H  
ATOM   4498  CA  GLU   306     -29.476  19.983  27.833  1.00  0.00           C  
ATOM   4499  HA  GLU   306     -28.391  20.084  27.818  1.00  0.00           H  
ATOM   4500  CB  GLU   306     -30.168  21.414  28.046  1.00  0.00           C  
ATOM   4501  HB2 GLU   306     -29.748  21.916  28.917  1.00  0.00           H  
ATOM   4502  HB3 GLU   306     -31.238  21.258  28.183  1.00  0.00           H  
ATOM   4503  CG  GLU   306     -29.939  22.391  26.878  1.00  0.00           C  
ATOM   4504  HG2 GLU   306     -30.575  22.095  26.043  1.00  0.00           H  
ATOM   4505  HG3 GLU   306     -30.288  23.339  27.288  1.00  0.00           H  
ATOM   4506  CD  GLU   306     -28.590  22.441  26.223  1.00  0.00           C  
ATOM   4507  OE1 GLU   306     -27.536  22.346  26.834  1.00  0.00           O  
ATOM   4508  OE2 GLU   306     -28.504  22.738  25.040  1.00  0.00           O  
ATOM   4509  C   GLU   306     -29.754  19.155  29.146  1.00  0.00           C  
ATOM   4510  O   GLU   306     -29.601  19.772  30.199  1.00  0.00           O  
ATOM   4511  N   ASP   307     -30.176  17.887  29.096  1.00  0.00           N  
ATOM   4512  H   ASP   307     -30.533  17.592  28.198  1.00  0.00           H  
ATOM   4513  CA  ASP   307     -29.978  16.901  30.159  1.00  0.00           C  
ATOM   4514  HA  ASP   307     -30.286  17.275  31.136  1.00  0.00           H  
ATOM   4515  CB  ASP   307     -30.900  15.656  29.892  1.00  0.00           C  
ATOM   4516  HB2 ASP   307     -30.587  15.312  28.906  1.00  0.00           H  
ATOM   4517  HB3 ASP   307     -30.732  14.871  30.629  1.00  0.00           H  
ATOM   4518  CG  ASP   307     -32.407  15.894  29.804  1.00  0.00           C  
ATOM   4519  OD1 ASP   307     -32.939  16.913  30.350  1.00  0.00           O  
ATOM   4520  OD2 ASP   307     -33.077  15.037  29.174  1.00  0.00           O  
ATOM   4521  C   ASP   307     -28.492  16.538  30.318  1.00  0.00           C  
ATOM   4522  O   ASP   307     -28.088  15.673  31.162  1.00  0.00           O  
ATOM   4523  N   ALA   308     -27.559  16.968  29.523  1.00  0.00           N  
ATOM   4524  H   ALA   308     -27.827  17.498  28.706  1.00  0.00           H  
ATOM   4525  CA  ALA   308     -26.158  16.598  29.662  1.00  0.00           C  
ATOM   4526  HA  ALA   308     -26.069  15.519  29.535  1.00  0.00           H  
ATOM   4527  CB  ALA   308     -25.393  17.143  28.414  1.00  0.00           C  
ATOM   4528  HB1 ALA   308     -25.850  16.897  27.456  1.00  0.00           H  
ATOM   4529  HB2 ALA   308     -25.292  18.221  28.544  1.00  0.00           H  
ATOM   4530  HB3 ALA   308     -24.424  16.647  28.470  1.00  0.00           H  
ATOM   4531  C   ALA   308     -25.639  17.177  30.981  1.00  0.00           C  
ATOM   4532  O   ALA   308     -25.886  18.368  31.318  1.00  0.00           O  
ATOM   4533  N   PRO   309     -24.865  16.346  31.749  1.00  0.00           N  
ATOM   4534  CD  PRO   309     -24.678  14.923  31.740  1.00  0.00           C  
ATOM   4535  HD2 PRO   309     -23.978  14.681  30.940  1.00  0.00           H  
ATOM   4536  HD3 PRO   309     -25.649  14.442  31.616  1.00  0.00           H  
ATOM   4537  CG  PRO   309     -24.101  14.549  33.076  1.00  0.00           C  
ATOM   4538  HG2 PRO   309     -24.882  14.554  33.836  1.00  0.00           H  
ATOM   4539  HG3 PRO   309     -23.651  13.557  33.124  1.00  0.00           H  
ATOM   4540  CB  PRO   309     -23.118  15.611  33.327  1.00  0.00           C  
ATOM   4541  HB2 PRO   309     -22.164  15.434  32.832  1.00  0.00           H  
ATOM   4542  HB3 PRO   309     -22.949  15.817  34.384  1.00  0.00           H  
ATOM   4543  CA  PRO   309     -23.920  16.836  32.757  1.00  0.00           C  
ATOM   4544  HA  PRO   309     -24.435  17.270  33.614  1.00  0.00           H  
ATOM   4545  C   PRO   309     -22.916  17.876  32.186  1.00  0.00           C  
ATOM   4546  O   PRO   309     -22.463  17.722  31.075  1.00  0.00           O  
ATOM   4547  N   ALA   310     -22.521  18.903  33.005  1.00  0.00           N  
ATOM   4548  H   ALA   310     -22.888  18.852  33.944  1.00  0.00           H  
ATOM   4549  CA  ALA   310     -21.688  19.985  32.617  1.00  0.00           C  
ATOM   4550  HA  ALA   310     -22.085  20.346  31.668  1.00  0.00           H  
ATOM   4551  CB  ALA   310     -21.810  21.029  33.798  1.00  0.00           C  
ATOM   4552  HB1 ALA   310     -22.830  21.411  33.835  1.00  0.00           H  
ATOM   4553  HB2 ALA   310     -21.449  20.501  34.681  1.00  0.00           H  
ATOM   4554  HB3 ALA   310     -21.167  21.826  33.423  1.00  0.00           H  
ATOM   4555  C   ALA   310     -20.241  19.574  32.355  1.00  0.00           C  
ATOM   4556  O   ALA   310     -19.491  20.064  31.436  1.00  0.00           O  
ATOM   4557  N   ALA   311     -19.762  18.565  33.167  1.00  0.00           N  
ATOM   4558  H   ALA   311     -20.292  18.386  34.008  1.00  0.00           H  
ATOM   4559  CA  ALA   311     -18.581  17.828  32.897  1.00  0.00           C  
ATOM   4560  HA  ALA   311     -17.784  18.541  32.682  1.00  0.00           H  
ATOM   4561  CB  ALA   311     -18.243  17.119  34.208  1.00  0.00           C  
ATOM   4562  HB1 ALA   311     -19.027  16.389  34.410  1.00  0.00           H  
ATOM   4563  HB2 ALA   311     -17.295  16.603  34.053  1.00  0.00           H  
ATOM   4564  HB3 ALA   311     -18.061  17.895  34.951  1.00  0.00           H  
ATOM   4565  C   ALA   311     -18.573  16.902  31.631  1.00  0.00           C  
ATOM   4566  O   ALA   311     -17.520  16.423  31.252  1.00  0.00           O  
ATOM   4567  N   ALA   312     -19.797  16.547  31.172  1.00  0.00           N  
ATOM   4568  H   ALA   312     -20.595  17.105  31.442  1.00  0.00           H  
ATOM   4569  CA  ALA   312     -19.971  15.630  30.070  1.00  0.00           C  
ATOM   4570  HA  ALA   312     -19.091  14.989  30.024  1.00  0.00           H  
ATOM   4571  CB  ALA   312     -21.082  14.554  30.343  1.00  0.00           C  
ATOM   4572  HB1 ALA   312     -21.982  15.086  30.649  1.00  0.00           H  
ATOM   4573  HB2 ALA   312     -20.946  13.896  31.201  1.00  0.00           H  
ATOM   4574  HB3 ALA   312     -21.108  13.906  29.467  1.00  0.00           H  
ATOM   4575  C   ALA   312     -20.207  16.418  28.700  1.00  0.00           C  
ATOM   4576  O   ALA   312     -20.574  15.867  27.710  1.00  0.00           O  
ATOM   4577  N   ASN   313     -19.844  17.719  28.579  1.00  0.00           N  
ATOM   4578  H   ASN   313     -19.734  18.211  29.454  1.00  0.00           H  
ATOM   4579  CA  ASN   313     -19.816  18.532  27.365  1.00  0.00           C  
ATOM   4580  HA  ASN   313     -20.786  18.282  26.934  1.00  0.00           H  
ATOM   4581  CB  ASN   313     -19.926  20.046  27.687  1.00  0.00           C  
ATOM   4582  HB2 ASN   313     -20.386  20.618  26.881  1.00  0.00           H  
ATOM   4583  HB3 ASN   313     -20.561  20.143  28.568  1.00  0.00           H  
ATOM   4584  CG  ASN   313     -18.612  20.719  27.962  1.00  0.00           C  
ATOM   4585  OD1 ASN   313     -17.861  21.013  27.053  1.00  0.00           O  
ATOM   4586  ND2 ASN   313     -18.231  21.006  29.199  1.00  0.00           N  
ATOM   4587 HD21 ASN   313     -18.601  20.458  29.962  1.00  0.00           H  
ATOM   4588 HD22 ASN   313     -17.513  21.680  29.425  1.00  0.00           H  
ATOM   4589  C   ASN   313     -18.689  18.114  26.405  1.00  0.00           C  
ATOM   4590  O   ASN   313     -17.618  17.671  26.880  1.00  0.00           O  
ATOM   4591  N   GLY   314     -18.904  18.265  25.122  1.00  0.00           N  
ATOM   4592  H   GLY   314     -19.838  18.602  24.937  1.00  0.00           H  
ATOM   4593  CA  GLY   314     -17.964  17.873  24.070  1.00  0.00           C  
ATOM   4594  HA2 GLY   314     -17.857  16.788  24.088  1.00  0.00           H  
ATOM   4595  HA3 GLY   314     -18.428  18.167  23.128  1.00  0.00           H  
ATOM   4596  C   GLY   314     -16.550  18.602  24.056  1.00  0.00           C  
ATOM   4597  O   GLY   314     -15.669  18.128  23.374  1.00  0.00           O  
ATOM   4598  N   ALA   315     -16.334  19.714  24.756  1.00  0.00           N  
ATOM   4599  H   ALA   315     -17.058  20.159  25.301  1.00  0.00           H  
ATOM   4600  CA  ALA   315     -14.985  20.272  24.886  1.00  0.00           C  
ATOM   4601  HA  ALA   315     -14.494  20.209  23.915  1.00  0.00           H  
ATOM   4602  CB  ALA   315     -15.184  21.771  25.239  1.00  0.00           C  
ATOM   4603  HB1 ALA   315     -15.697  21.793  26.201  1.00  0.00           H  
ATOM   4604  HB2 ALA   315     -15.750  22.310  24.480  1.00  0.00           H  
ATOM   4605  HB3 ALA   315     -14.206  22.241  25.342  1.00  0.00           H  
ATOM   4606  C   ALA   315     -14.065  19.482  25.868  1.00  0.00           C  
ATOM   4607  O   ALA   315     -12.893  19.771  25.988  1.00  0.00           O  
ATOM   4608  N   LEU   316     -14.657  18.624  26.704  1.00  0.00           N  
ATOM   4609  H   LEU   316     -15.636  18.489  26.497  1.00  0.00           H  
ATOM   4610  CA  LEU   316     -13.963  17.946  27.794  1.00  0.00           C  
ATOM   4611  HA  LEU   316     -12.877  17.953  27.702  1.00  0.00           H  
ATOM   4612  CB  LEU   316     -14.557  18.548  29.091  1.00  0.00           C  
ATOM   4613  HB2 LEU   316     -14.377  19.623  29.056  1.00  0.00           H  
ATOM   4614  HB3 LEU   316     -15.580  18.176  29.032  1.00  0.00           H  
ATOM   4615  CG  LEU   316     -14.057  18.038  30.419  1.00  0.00           C  
ATOM   4616  HG  LEU   316     -14.507  17.073  30.654  1.00  0.00           H  
ATOM   4617  CD1 LEU   316     -12.470  18.028  30.453  1.00  0.00           C  
ATOM   4618 HD11 LEU   316     -12.081  17.282  29.759  1.00  0.00           H  
ATOM   4619 HD12 LEU   316     -12.183  17.823  31.484  1.00  0.00           H  
ATOM   4620 HD13 LEU   316     -12.144  19.009  30.106  1.00  0.00           H  
ATOM   4621  CD2 LEU   316     -14.478  19.023  31.513  1.00  0.00           C  
ATOM   4622 HD21 LEU   316     -14.107  20.044  31.428  1.00  0.00           H  
ATOM   4623 HD22 LEU   316     -15.564  19.088  31.443  1.00  0.00           H  
ATOM   4624 HD23 LEU   316     -14.205  18.687  32.513  1.00  0.00           H  
ATOM   4625  C   LEU   316     -14.212  16.407  27.861  1.00  0.00           C  
ATOM   4626  O   LEU   316     -13.398  15.548  28.286  1.00  0.00           O  
ATOM   4627  N   SER   317     -15.358  15.968  27.342  1.00  0.00           N  
ATOM   4628  H   SER   317     -16.077  16.621  27.065  1.00  0.00           H  
ATOM   4629  CA  SER   317     -15.662  14.591  27.081  1.00  0.00           C  
ATOM   4630  HA  SER   317     -15.212  13.970  27.857  1.00  0.00           H  
ATOM   4631  CB  SER   317     -17.201  14.488  27.103  1.00  0.00           C  
ATOM   4632  HB2 SER   317     -17.454  14.872  28.091  1.00  0.00           H  
ATOM   4633  HB3 SER   317     -17.693  15.027  26.293  1.00  0.00           H  
ATOM   4634  OG  SER   317     -17.594  13.130  27.242  1.00  0.00           O  
ATOM   4635  HG  SER   317     -17.551  12.981  28.189  1.00  0.00           H  
ATOM   4636  C   SER   317     -15.160  14.162  25.755  1.00  0.00           C  
ATOM   4637  O   SER   317     -15.035  15.023  24.808  1.00  0.00           O  
ATOM   4638  N   GLU   318     -14.771  12.911  25.523  1.00  0.00           N  
ATOM   4639  H   GLU   318     -14.868  12.319  26.335  1.00  0.00           H  
ATOM   4640  CA  GLU   318     -14.195  12.470  24.159  1.00  0.00           C  
ATOM   4641  HA  GLU   318     -13.457  13.229  23.902  1.00  0.00           H  
ATOM   4642  CB  GLU   318     -13.414  11.214  24.340  1.00  0.00           C  
ATOM   4643  HB2 GLU   318     -14.063  10.460  24.786  1.00  0.00           H  
ATOM   4644  HB3 GLU   318     -12.573  11.320  25.024  1.00  0.00           H  
ATOM   4645  CG  GLU   318     -12.922  10.484  23.114  1.00  0.00           C  
ATOM   4646  HG2 GLU   318     -12.469   9.573  23.505  1.00  0.00           H  
ATOM   4647  HG3 GLU   318     -13.771  10.277  22.463  1.00  0.00           H  
ATOM   4648  CD  GLU   318     -11.854  11.224  22.306  1.00  0.00           C  
ATOM   4649  OE1 GLU   318     -12.040  12.393  21.955  1.00  0.00           O  
ATOM   4650  OE2 GLU   318     -10.873  10.629  21.877  1.00  0.00           O  
ATOM   4651  C   GLU   318     -15.300  12.289  23.076  1.00  0.00           C  
ATOM   4652  O   GLU   318     -16.314  11.636  23.324  1.00  0.00           O  
ATOM   4653  N   GLN   319     -14.962  12.877  21.911  1.00  0.00           N  
ATOM   4654  H   GLN   319     -13.987  13.125  21.820  1.00  0.00           H  
ATOM   4655  CA  GLN   319     -15.751  12.831  20.732  1.00  0.00           C  
ATOM   4656  HA  GLN   319     -16.749  12.529  21.047  1.00  0.00           H  
ATOM   4657  CB  GLN   319     -15.728  14.160  19.948  1.00  0.00           C  
ATOM   4658  HB2 GLN   319     -14.844  14.285  19.323  1.00  0.00           H  
ATOM   4659  HB3 GLN   319     -16.571  14.058  19.265  1.00  0.00           H  
ATOM   4660  CG  GLN   319     -15.963  15.422  20.764  1.00  0.00           C  
ATOM   4661  HG2 GLN   319     -16.857  15.223  21.355  1.00  0.00           H  
ATOM   4662  HG3 GLN   319     -15.086  15.570  21.394  1.00  0.00           H  
ATOM   4663  CD  GLN   319     -16.235  16.738  19.935  1.00  0.00           C  
ATOM   4664  OE1 GLN   319     -16.452  16.760  18.742  1.00  0.00           O  
ATOM   4665  NE2 GLN   319     -16.321  17.871  20.572  1.00  0.00           N  
ATOM   4666 HE21 GLN   319     -16.178  17.917  21.571  1.00  0.00           H  
ATOM   4667 HE22 GLN   319     -16.383  18.713  20.018  1.00  0.00           H  
ATOM   4668  C   GLN   319     -14.993  11.752  19.957  1.00  0.00           C  
ATOM   4669  O   GLN   319     -13.807  11.810  19.834  1.00  0.00           O  
ATOM   4670  N   SER   320     -15.702  10.985  19.152  1.00  0.00           N  
ATOM   4671  H   SER   320     -16.707  11.053  19.072  1.00  0.00           H  
ATOM   4672  CA  SER   320     -15.115   9.922  18.408  1.00  0.00           C  
ATOM   4673  HA  SER   320     -14.156  10.231  17.992  1.00  0.00           H  
ATOM   4674  CB  SER   320     -14.886   8.715  19.326  1.00  0.00           C  
ATOM   4675  HB2 SER   320     -14.347   8.965  20.239  1.00  0.00           H  
ATOM   4676  HB3 SER   320     -15.886   8.351  19.563  1.00  0.00           H  
ATOM   4677  OG  SER   320     -14.188   7.668  18.629  1.00  0.00           O  
ATOM   4678  HG  SER   320     -14.060   6.795  19.006  1.00  0.00           H  
ATOM   4679  C   SER   320     -16.004   9.534  17.191  1.00  0.00           C  
ATOM   4680  O   SER   320     -17.236   9.416  17.350  1.00  0.00           O  
ATOM   4681  N   GLY   321     -15.458   9.250  16.040  1.00  0.00           N  
ATOM   4682  H   GLY   321     -14.458   9.345  15.932  1.00  0.00           H  
ATOM   4683  CA  GLY   321     -16.254   8.638  14.933  1.00  0.00           C  
ATOM   4684  HA2 GLY   321     -16.631   7.698  15.335  1.00  0.00           H  
ATOM   4685  HA3 GLY   321     -17.028   9.319  14.577  1.00  0.00           H  
ATOM   4686  C   GLY   321     -15.386   8.466  13.657  1.00  0.00           C  
ATOM   4687  O   GLY   321     -14.569   9.313  13.298  1.00  0.00           O  
ATOM   4688  N   VAL   322     -15.514   7.312  13.087  1.00  0.00           N  
ATOM   4689  H   VAL   322     -16.007   6.604  13.613  1.00  0.00           H  
ATOM   4690  CA  VAL   322     -14.818   6.919  11.804  1.00  0.00           C  
ATOM   4691  HA  VAL   322     -14.808   7.813  11.180  1.00  0.00           H  
ATOM   4692  CB  VAL   322     -13.383   6.561  12.172  1.00  0.00           C  
ATOM   4693  HB  VAL   322     -13.017   7.486  12.617  1.00  0.00           H  
ATOM   4694  CG1 VAL   322     -13.141   5.518  13.153  1.00  0.00           C  
ATOM   4695 HG11 VAL   322     -13.782   4.684  12.869  1.00  0.00           H  
ATOM   4696 HG12 VAL   322     -13.314   5.749  14.204  1.00  0.00           H  
ATOM   4697 HG13 VAL   322     -12.131   5.144  12.981  1.00  0.00           H  
ATOM   4698  CG2 VAL   322     -12.599   6.259  10.835  1.00  0.00           C  
ATOM   4699 HG21 VAL   322     -12.801   7.003  10.065  1.00  0.00           H  
ATOM   4700 HG22 VAL   322     -11.513   6.180  10.890  1.00  0.00           H  
ATOM   4701 HG23 VAL   322     -12.890   5.268  10.487  1.00  0.00           H  
ATOM   4702  C   VAL   322     -15.519   5.876  10.927  1.00  0.00           C  
ATOM   4703  O   VAL   322     -16.083   4.862  11.274  1.00  0.00           O  
ATOM   4704  N   ALA   323     -15.551   6.195   9.665  1.00  0.00           N  
ATOM   4705  H   ALA   323     -15.075   7.018   9.324  1.00  0.00           H  
ATOM   4706  CA  ALA   323     -16.468   5.565   8.723  1.00  0.00           C  
ATOM   4707  HA  ALA   323     -16.423   4.522   9.037  1.00  0.00           H  
ATOM   4708  CB  ALA   323     -17.851   6.081   8.927  1.00  0.00           C  
ATOM   4709  HB1 ALA   323     -17.774   7.164   8.835  1.00  0.00           H  
ATOM   4710  HB2 ALA   323     -18.548   5.545   8.283  1.00  0.00           H  
ATOM   4711  HB3 ALA   323     -18.201   5.845   9.932  1.00  0.00           H  
ATOM   4712  C   ALA   323     -16.085   5.610   7.268  1.00  0.00           C  
ATOM   4713  O   ALA   323     -15.246   6.398   6.810  1.00  0.00           O  
ATOM   4714  N   TRP   324     -16.843   4.878   6.463  1.00  0.00           N  
ATOM   4715  H   TRP   324     -17.646   4.416   6.864  1.00  0.00           H  
ATOM   4716  CA  TRP   324     -16.347   4.362   5.226  1.00  0.00           C  
ATOM   4717  HA  TRP   324     -15.512   4.973   4.882  1.00  0.00           H  
ATOM   4718  CB  TRP   324     -15.867   2.949   5.401  1.00  0.00           C  
ATOM   4719  HB2 TRP   324     -16.590   2.346   5.951  1.00  0.00           H  
ATOM   4720  HB3 TRP   324     -15.010   2.986   6.073  1.00  0.00           H  
ATOM   4721  CG  TRP   324     -15.546   2.104   4.243  1.00  0.00           C  
ATOM   4722  CD1 TRP   324     -14.755   2.372   3.236  1.00  0.00           C  
ATOM   4723  HD1 TRP   324     -14.201   3.298   3.187  1.00  0.00           H  
ATOM   4724  NE1 TRP   324     -14.630   1.331   2.397  1.00  0.00           N  
ATOM   4725  HE1 TRP   324     -13.946   1.213   1.664  1.00  0.00           H  
ATOM   4726  CE2 TRP   324     -15.327   0.212   2.834  1.00  0.00           C  
ATOM   4727  CZ2 TRP   324     -15.522  -1.060   2.343  1.00  0.00           C  
ATOM   4728  HZ2 TRP   324     -15.073  -1.381   1.415  1.00  0.00           H  
ATOM   4729  CH2 TRP   324     -16.443  -1.854   2.948  1.00  0.00           C  
ATOM   4730  HH2 TRP   324     -16.554  -2.903   2.716  1.00  0.00           H  
ATOM   4731  CZ3 TRP   324     -17.158  -1.412   4.070  1.00  0.00           C  
ATOM   4732  HZ3 TRP   324     -17.858  -2.059   4.579  1.00  0.00           H  
ATOM   4733  CE3 TRP   324     -16.925  -0.158   4.593  1.00  0.00           C  
ATOM   4734  HE3 TRP   324     -17.565   0.251   5.361  1.00  0.00           H  
ATOM   4735  CD2 TRP   324     -16.017   0.735   3.984  1.00  0.00           C  
ATOM   4736  C   TRP   324     -17.401   4.529   4.136  1.00  0.00           C  
ATOM   4737  O   TRP   324     -18.591   4.531   4.401  1.00  0.00           O  
ATOM   4738  N   VAL   325     -16.954   4.854   2.869  1.00  0.00           N  
ATOM   4739  H   VAL   325     -15.958   5.018   2.826  1.00  0.00           H  
ATOM   4740  CA  VAL   325     -17.752   4.890   1.641  1.00  0.00           C  
ATOM   4741  HA  VAL   325     -18.773   4.563   1.841  1.00  0.00           H  
ATOM   4742  CB  VAL   325     -17.710   6.294   1.103  1.00  0.00           C  
ATOM   4743  HB  VAL   325     -16.682   6.568   0.867  1.00  0.00           H  
ATOM   4744  CG1 VAL   325     -18.629   6.375  -0.110  1.00  0.00           C  
ATOM   4745 HG11 VAL   325     -18.554   7.433  -0.364  1.00  0.00           H  
ATOM   4746 HG12 VAL   325     -19.618   6.078   0.238  1.00  0.00           H  
ATOM   4747 HG13 VAL   325     -18.274   5.677  -0.868  1.00  0.00           H  
ATOM   4748  CG2 VAL   325     -18.182   7.315   2.134  1.00  0.00           C  
ATOM   4749 HG21 VAL   325     -18.634   8.188   1.662  1.00  0.00           H  
ATOM   4750 HG22 VAL   325     -17.330   7.630   2.737  1.00  0.00           H  
ATOM   4751 HG23 VAL   325     -19.041   6.871   2.637  1.00  0.00           H  
ATOM   4752  C   VAL   325     -17.174   3.871   0.649  1.00  0.00           C  
ATOM   4753  O   VAL   325     -16.071   4.121   0.038  1.00  0.00           O  
ATOM   4754  N   PRO   326     -17.798   2.645   0.509  1.00  0.00           N  
ATOM   4755  CD  PRO   326     -18.815   2.215   1.431  1.00  0.00           C  
ATOM   4756  HD2 PRO   326     -18.626   2.434   2.482  1.00  0.00           H  
ATOM   4757  HD3 PRO   326     -19.787   2.604   1.126  1.00  0.00           H  
ATOM   4758  CG  PRO   326     -18.868   0.703   1.284  1.00  0.00           C  
ATOM   4759  HG2 PRO   326     -19.915   0.458   1.462  1.00  0.00           H  
ATOM   4760  HG3 PRO   326     -18.281   0.126   1.999  1.00  0.00           H  
ATOM   4761  CB  PRO   326     -18.420   0.515  -0.196  1.00  0.00           C  
ATOM   4762  HB2 PRO   326     -19.338   0.670  -0.763  1.00  0.00           H  
ATOM   4763  HB3 PRO   326     -18.012  -0.484  -0.350  1.00  0.00           H  
ATOM   4764  CA  PRO   326     -17.393   1.570  -0.434  1.00  0.00           C  
ATOM   4765  HA  PRO   326     -16.437   1.096  -0.210  1.00  0.00           H  
ATOM   4766  C   PRO   326     -17.412   1.880  -1.986  1.00  0.00           C  
ATOM   4767  O   PRO   326     -18.244   2.696  -2.413  1.00  0.00           O  
ATOM   4768  N   TYR   327     -16.613   1.210  -2.810  1.00  0.00           N  
ATOM   4769  H   TYR   327     -15.975   0.469  -2.554  1.00  0.00           H  
ATOM   4770  CA  TYR   327     -16.686   1.277  -4.287  1.00  0.00           C  
ATOM   4771  HA  TYR   327     -16.792   2.322  -4.579  1.00  0.00           H  
ATOM   4772  CB  TYR   327     -15.419   0.790  -4.907  1.00  0.00           C  
ATOM   4773  HB2 TYR   327     -14.615   1.450  -4.581  1.00  0.00           H  
ATOM   4774  HB3 TYR   327     -15.255  -0.200  -4.482  1.00  0.00           H  
ATOM   4775  CG  TYR   327     -15.259   0.702  -6.453  1.00  0.00           C  
ATOM   4776  CD1 TYR   327     -14.617   1.735  -7.170  1.00  0.00           C  
ATOM   4777  HD1 TYR   327     -14.321   2.620  -6.626  1.00  0.00           H  
ATOM   4778  CE1 TYR   327     -14.267   1.617  -8.551  1.00  0.00           C  
ATOM   4779  HE1 TYR   327     -13.738   2.328  -9.167  1.00  0.00           H  
ATOM   4780  CZ  TYR   327     -14.644   0.492  -9.209  1.00  0.00           C  
ATOM   4781  OH  TYR   327     -14.484   0.355 -10.534  1.00  0.00           O  
ATOM   4782  HH  TYR   327     -15.083  -0.335 -10.828  1.00  0.00           H  
ATOM   4783  CE2 TYR   327     -15.176  -0.602  -8.476  1.00  0.00           C  
ATOM   4784  HE2 TYR   327     -15.663  -1.430  -8.970  1.00  0.00           H  
ATOM   4785  CD2 TYR   327     -15.489  -0.525  -7.089  1.00  0.00           C  
ATOM   4786  HD2 TYR   327     -16.135  -1.259  -6.630  1.00  0.00           H  
ATOM   4787  C   TYR   327     -17.926   0.530  -4.765  1.00  0.00           C  
ATOM   4788  O   TYR   327     -18.308  -0.517  -4.228  1.00  0.00           O  
ATOM   4789  N   THR   328     -18.486   1.034  -5.863  1.00  0.00           N  
ATOM   4790  H   THR   328     -18.083   1.810  -6.368  1.00  0.00           H  
ATOM   4791  CA  THR   328     -19.739   0.488  -6.370  1.00  0.00           C  
ATOM   4792  HA  THR   328     -19.727  -0.585  -6.180  1.00  0.00           H  
ATOM   4793  CB  THR   328     -20.970   1.017  -5.651  1.00  0.00           C  
ATOM   4794  HB  THR   328     -20.977   0.587  -4.649  1.00  0.00           H  
ATOM   4795  CG2 THR   328     -20.984   2.527  -5.386  1.00  0.00           C  
ATOM   4796 HG21 THR   328     -20.129   2.856  -4.796  1.00  0.00           H  
ATOM   4797 HG22 THR   328     -21.088   3.129  -6.289  1.00  0.00           H  
ATOM   4798 HG23 THR   328     -21.836   2.742  -4.740  1.00  0.00           H  
ATOM   4799  OG1 THR   328     -22.233   0.632  -6.191  1.00  0.00           O  
ATOM   4800  HG1 THR   328     -22.354  -0.276  -5.902  1.00  0.00           H  
ATOM   4801  C   THR   328     -19.811   0.742  -7.880  1.00  0.00           C  
ATOM   4802  O   THR   328     -19.329   1.718  -8.449  1.00  0.00           O  
ATOM   4803  N   ASP   329     -20.496  -0.087  -8.631  1.00  0.00           N  
ATOM   4804  H   ASP   329     -20.896  -0.878  -8.148  1.00  0.00           H  
ATOM   4805  CA  ASP   329     -20.724   0.123 -10.135  1.00  0.00           C  
ATOM   4806  HA  ASP   329     -19.772   0.013 -10.654  1.00  0.00           H  
ATOM   4807  CB  ASP   329     -21.740  -0.865 -10.622  1.00  0.00           C  
ATOM   4808  HB2 ASP   329     -22.582  -0.615  -9.977  1.00  0.00           H  
ATOM   4809  HB3 ASP   329     -22.145  -0.657 -11.613  1.00  0.00           H  
ATOM   4810  CG  ASP   329     -21.349  -2.343 -10.583  1.00  0.00           C  
ATOM   4811  OD1 ASP   329     -22.190  -3.222 -10.947  1.00  0.00           O  
ATOM   4812  OD2 ASP   329     -20.209  -2.706 -10.356  1.00  0.00           O  
ATOM   4813  C   ASP   329     -21.226   1.498 -10.459  1.00  0.00           C  
ATOM   4814  O   ASP   329     -20.794   2.130 -11.429  1.00  0.00           O  
ATOM   4815  N   GLU   330     -22.134   2.055  -9.602  1.00  0.00           N  
ATOM   4816  H   GLU   330     -22.419   1.564  -8.766  1.00  0.00           H  
ATOM   4817  CA  GLU   330     -22.714   3.345  -9.693  1.00  0.00           C  
ATOM   4818  HA  GLU   330     -23.174   3.555 -10.659  1.00  0.00           H  
ATOM   4819  CB  GLU   330     -23.785   3.507  -8.501  1.00  0.00           C  
ATOM   4820  HB2 GLU   330     -23.299   3.698  -7.544  1.00  0.00           H  
ATOM   4821  HB3 GLU   330     -24.329   4.394  -8.827  1.00  0.00           H  
ATOM   4822  CG  GLU   330     -24.825   2.324  -8.504  1.00  0.00           C  
ATOM   4823  HG2 GLU   330     -24.220   1.417  -8.536  1.00  0.00           H  
ATOM   4824  HG3 GLU   330     -25.398   2.175  -7.588  1.00  0.00           H  
ATOM   4825  CD  GLU   330     -25.831   2.401  -9.698  1.00  0.00           C  
ATOM   4826  OE1 GLU   330     -26.960   1.923  -9.522  1.00  0.00           O  
ATOM   4827  OE2 GLU   330     -25.640   3.105 -10.669  1.00  0.00           O  
ATOM   4828  C   GLU   330     -21.697   4.511  -9.651  1.00  0.00           C  
ATOM   4829  O   GLU   330     -21.926   5.429 -10.445  1.00  0.00           O  
ATOM   4830  N   ALA   331     -20.603   4.419  -8.836  1.00  0.00           N  
ATOM   4831  H   ALA   331     -20.463   3.614  -8.242  1.00  0.00           H  
ATOM   4832  CA  ALA   331     -19.613   5.535  -8.627  1.00  0.00           C  
ATOM   4833  HA  ALA   331     -19.588   6.225  -9.470  1.00  0.00           H  
ATOM   4834  CB  ALA   331     -20.022   6.232  -7.371  1.00  0.00           C  
ATOM   4835  HB1 ALA   331     -19.440   7.130  -7.161  1.00  0.00           H  
ATOM   4836  HB2 ALA   331     -21.039   6.585  -7.538  1.00  0.00           H  
ATOM   4837  HB3 ALA   331     -20.021   5.581  -6.497  1.00  0.00           H  
ATOM   4838  C   ALA   331     -18.122   4.989  -8.415  1.00  0.00           C  
ATOM   4839  O   ALA   331     -17.937   3.971  -7.727  1.00  0.00           O  
ATOM   4840  N   PRO   332     -17.085   5.653  -9.028  1.00  0.00           N  
ATOM   4841  CD  PRO   332     -17.172   6.742  -9.945  1.00  0.00           C  
ATOM   4842  HD2 PRO   332     -17.789   6.382 -10.768  1.00  0.00           H  
ATOM   4843  HD3 PRO   332     -17.510   7.649  -9.443  1.00  0.00           H  
ATOM   4844  CG  PRO   332     -15.788   6.850 -10.558  1.00  0.00           C  
ATOM   4845  HG2 PRO   332     -15.822   7.130 -11.611  1.00  0.00           H  
ATOM   4846  HG3 PRO   332     -15.072   7.453 -10.000  1.00  0.00           H  
ATOM   4847  CB  PRO   332     -15.112   5.450 -10.554  1.00  0.00           C  
ATOM   4848  HB2 PRO   332     -14.023   5.478 -10.571  1.00  0.00           H  
ATOM   4849  HB3 PRO   332     -15.466   4.858 -11.398  1.00  0.00           H  
ATOM   4850  CA  PRO   332     -15.751   4.990  -9.244  1.00  0.00           C  
ATOM   4851  HA  PRO   332     -15.919   3.913  -9.239  1.00  0.00           H  
ATOM   4852  C   PRO   332     -14.725   5.336  -8.089  1.00  0.00           C  
ATOM   4853  O   PRO   332     -13.629   4.802  -8.021  1.00  0.00           O  
ATOM   4854  N   PHE   333     -15.268   6.008  -7.089  1.00  0.00           N  
ATOM   4855  H   PHE   333     -16.258   6.203  -7.123  1.00  0.00           H  
ATOM   4856  CA  PHE   333     -14.498   6.529  -5.933  1.00  0.00           C  
ATOM   4857  HA  PHE   333     -13.481   6.636  -6.310  1.00  0.00           H  
ATOM   4858  CB  PHE   333     -15.010   7.846  -5.454  1.00  0.00           C  
ATOM   4859  HB2 PHE   333     -15.658   7.604  -4.612  1.00  0.00           H  
ATOM   4860  HB3 PHE   333     -14.120   8.258  -4.979  1.00  0.00           H  
ATOM   4861  CG  PHE   333     -15.729   8.731  -6.481  1.00  0.00           C  
ATOM   4862  CD1 PHE   333     -17.141   8.825  -6.400  1.00  0.00           C  
ATOM   4863  HD1 PHE   333     -17.743   8.375  -5.624  1.00  0.00           H  
ATOM   4864  CE1 PHE   333     -17.828   9.594  -7.371  1.00  0.00           C  
ATOM   4865  HE1 PHE   333     -18.900   9.653  -7.255  1.00  0.00           H  
ATOM   4866  CZ  PHE   333     -17.185   9.988  -8.531  1.00  0.00           C  
ATOM   4867  HZ  PHE   333     -17.682  10.403  -9.396  1.00  0.00           H  
ATOM   4868  CE2 PHE   333     -15.749   9.790  -8.655  1.00  0.00           C  
ATOM   4869  HE2 PHE   333     -15.234  10.136  -9.539  1.00  0.00           H  
ATOM   4870  CD2 PHE   333     -15.048   9.283  -7.541  1.00  0.00           C  
ATOM   4871  HD2 PHE   333     -13.991   9.122  -7.690  1.00  0.00           H  
ATOM   4872  C   PHE   333     -14.502   5.544  -4.785  1.00  0.00           C  
ATOM   4873  O   PHE   333     -15.554   4.989  -4.370  1.00  0.00           O  
ATOM   4874  N   HID   334     -13.361   5.371  -4.115  1.00  0.00           N  
ATOM   4875  H   HID   334     -12.506   5.816  -4.414  1.00  0.00           H  
ATOM   4876  CA  HID   334     -13.266   4.751  -2.817  1.00  0.00           C  
ATOM   4877  HA  HID   334     -14.216   4.372  -2.440  1.00  0.00           H  
ATOM   4878  CB  HID   334     -12.186   3.663  -2.749  1.00  0.00           C  
ATOM   4879  HB2 HID   334     -12.550   2.808  -3.318  1.00  0.00           H  
ATOM   4880  HB3 HID   334     -11.253   4.117  -3.084  1.00  0.00           H  
ATOM   4881  CG  HID   334     -11.996   3.104  -1.331  1.00  0.00           C  
ATOM   4882  ND1 HID   334     -11.033   3.432  -0.323  1.00  0.00           N  
ATOM   4883  HD1 HID   334     -10.120   3.806  -0.539  1.00  0.00           H  
ATOM   4884  CE1 HID   334     -11.417   2.802   0.793  1.00  0.00           C  
ATOM   4885  HE1 HID   334     -10.934   2.962   1.746  1.00  0.00           H  
ATOM   4886  NE2 HID   334     -12.542   2.108   0.529  1.00  0.00           N  
ATOM   4887  CD2 HID   334     -12.864   2.190  -0.844  1.00  0.00           C  
ATOM   4888  HD2 HID   334     -13.756   1.813  -1.320  1.00  0.00           H  
ATOM   4889  C   HID   334     -13.089   5.883  -1.860  1.00  0.00           C  
ATOM   4890  O   HID   334     -12.644   6.985  -2.250  1.00  0.00           O  
ATOM   4891  N   GLY   335     -13.366   5.753  -0.534  1.00  0.00           N  
ATOM   4892  H   GLY   335     -13.900   4.935  -0.277  1.00  0.00           H  
ATOM   4893  CA  GLY   335     -13.092   6.883   0.381  1.00  0.00           C  
ATOM   4894  HA2 GLY   335     -12.066   7.248   0.355  1.00  0.00           H  
ATOM   4895  HA3 GLY   335     -13.716   7.673  -0.036  1.00  0.00           H  
ATOM   4896  C   GLY   335     -13.572   6.783   1.807  1.00  0.00           C  
ATOM   4897  O   GLY   335     -14.104   5.721   2.245  1.00  0.00           O  
ATOM   4898  N   GLN   336     -13.285   7.875   2.570  1.00  0.00           N  
ATOM   4899  H   GLN   336     -12.677   8.527   2.096  1.00  0.00           H  
ATOM   4900  CA  GLN   336     -13.373   7.829   4.062  1.00  0.00           C  
ATOM   4901  HA  GLN   336     -14.008   7.030   4.445  1.00  0.00           H  
ATOM   4902  CB  GLN   336     -12.043   7.369   4.783  1.00  0.00           C  
ATOM   4903  HB2 GLN   336     -12.252   7.385   5.853  1.00  0.00           H  
ATOM   4904  HB3 GLN   336     -11.800   6.331   4.555  1.00  0.00           H  
ATOM   4905  CG  GLN   336     -10.874   8.231   4.366  1.00  0.00           C  
ATOM   4906  HG2 GLN   336     -11.145   9.178   3.898  1.00  0.00           H  
ATOM   4907  HG3 GLN   336     -10.306   7.668   3.625  1.00  0.00           H  
ATOM   4908  CD  GLN   336      -9.985   8.672   5.503  1.00  0.00           C  
ATOM   4909  OE1 GLN   336     -10.424   8.926   6.643  1.00  0.00           O  
ATOM   4910  NE2 GLN   336      -8.753   8.836   5.243  1.00  0.00           N  
ATOM   4911 HE21 GLN   336      -8.393   8.572   4.337  1.00  0.00           H  
ATOM   4912 HE22 GLN   336      -8.199   9.049   6.060  1.00  0.00           H  
ATOM   4913  C   GLN   336     -13.825   9.165   4.702  1.00  0.00           C  
ATOM   4914  O   GLN   336     -13.472  10.265   4.206  1.00  0.00           O  
ATOM   4915  N   ILE   337     -14.594   9.069   5.836  1.00  0.00           N  
ATOM   4916  H   ILE   337     -14.858   8.162   6.195  1.00  0.00           H  
ATOM   4917  CA  ILE   337     -15.117  10.181   6.647  1.00  0.00           C  
ATOM   4918  HA  ILE   337     -14.574  11.088   6.381  1.00  0.00           H  
ATOM   4919  CB  ILE   337     -16.598  10.380   6.557  1.00  0.00           C  
ATOM   4920  HB  ILE   337     -17.042   9.515   7.050  1.00  0.00           H  
ATOM   4921  CG2 ILE   337     -17.117  11.644   7.295  1.00  0.00           C  
ATOM   4922 HG21 ILE   337     -16.999  11.538   8.373  1.00  0.00           H  
ATOM   4923 HG22 ILE   337     -16.525  12.523   7.038  1.00  0.00           H  
ATOM   4924 HG23 ILE   337     -18.155  11.824   7.015  1.00  0.00           H  
ATOM   4925  CG1 ILE   337     -17.046  10.377   4.981  1.00  0.00           C  
ATOM   4926 HG12 ILE   337     -16.493  11.206   4.541  1.00  0.00           H  
ATOM   4927 HG13 ILE   337     -16.841   9.450   4.446  1.00  0.00           H  
ATOM   4928  CD1 ILE   337     -18.533  10.710   4.775  1.00  0.00           C  
ATOM   4929 HD11 ILE   337     -18.705  11.786   4.750  1.00  0.00           H  
ATOM   4930 HD12 ILE   337     -18.887  10.384   3.797  1.00  0.00           H  
ATOM   4931 HD13 ILE   337     -19.134  10.208   5.533  1.00  0.00           H  
ATOM   4932  C   ILE   337     -14.697   9.771   8.036  1.00  0.00           C  
ATOM   4933  O   ILE   337     -14.961   8.726   8.574  1.00  0.00           O  
ATOM   4934  N   MET   338     -13.907  10.639   8.721  1.00  0.00           N  
ATOM   4935  H   MET   338     -13.717  11.509   8.245  1.00  0.00           H  
ATOM   4936  CA  MET   338     -13.188  10.394  10.036  1.00  0.00           C  
ATOM   4937  HA  MET   338     -13.740   9.642  10.600  1.00  0.00           H
[truncated: 3,755,356 more chars]
