# Supplementary material for: Mechanistic insights into glycoside 3-oxidases involved in C-glycoside metabolism in soil microorganisms
Source: Nat Commun. 2023 Nov 14;14:7289. doi: 10.1038/s41467-023-42000-3 (PMC10646112; doi:10.1038/s41467-023-42000-3)
Supplement: Supplementary file 5 — Supplementary Data 1 [file 41467_2023_42000_MOESM5_ESM.zip › SuppInfo-MD-files/GAMDs/Model_III_star_GAMD_final_2.pdb]

CRYST1   82.086   95.439   74.743  90.00  90.00  90.00               1
ATOM      1  N   ARG     1      -8.070 -29.662  -3.459  1.00  0.00           N  
ATOM      2  H1  ARG     1      -7.991 -30.320  -4.222  1.00  0.00           H  
ATOM      3  H2  ARG     1      -9.018 -29.755  -3.124  1.00  0.00           H  
ATOM      4  H3  ARG     1      -7.401 -29.938  -2.755  1.00  0.00           H  
ATOM      5  CA  ARG     1      -7.825 -28.263  -3.795  1.00  0.00           C  
ATOM      6  HA  ARG     1      -8.570 -28.053  -4.563  1.00  0.00           H  
ATOM      7  CB  ARG     1      -7.803 -27.334  -2.646  1.00  0.00           C  
ATOM      8  HB2 ARG     1      -7.234 -27.784  -1.833  1.00  0.00           H  
ATOM      9  HB3 ARG     1      -7.149 -26.495  -2.885  1.00  0.00           H  
ATOM     10  CG  ARG     1      -9.185 -26.894  -2.138  1.00  0.00           C  
ATOM     11  HG2 ARG     1      -9.520 -27.708  -1.496  1.00  0.00           H  
ATOM     12  HG3 ARG     1      -9.760 -26.789  -3.059  1.00  0.00           H  
ATOM     13  CD  ARG     1      -9.358 -25.544  -1.361  1.00  0.00           C  
ATOM     14  HD2 ARG     1     -10.316 -25.503  -0.843  1.00  0.00           H  
ATOM     15  HD3 ARG     1      -8.577 -25.388  -0.616  1.00  0.00           H  
ATOM     16  NE  ARG     1      -9.365 -24.429  -2.336  1.00  0.00           N  
ATOM     17  HE  ARG     1      -8.883 -24.519  -3.219  1.00  0.00           H  
ATOM     18  CZ  ARG     1      -9.226 -23.176  -2.028  1.00  0.00           C  
ATOM     19  NH1 ARG     1      -9.381 -22.674  -0.821  1.00  0.00           N  
ATOM     20 HH11 ARG     1      -9.499 -23.330  -0.062  1.00  0.00           H  
ATOM     21 HH12 ARG     1      -9.211 -21.695  -0.636  1.00  0.00           H  
ATOM     22  NH2 ARG     1      -9.053 -22.431  -3.052  1.00  0.00           N  
ATOM     23 HH21 ARG     1      -9.131 -22.696  -4.023  1.00  0.00           H  
ATOM     24 HH22 ARG     1      -8.830 -21.470  -2.835  1.00  0.00           H  
ATOM     25  C   ARG     1      -6.489 -28.098  -4.597  1.00  0.00           C  
ATOM     26  O   ARG     1      -6.560 -27.407  -5.615  1.00  0.00           O  
ATOM     27  N   TYR     2      -5.363 -28.552  -4.090  1.00  0.00           N  
ATOM     28  H   TYR     2      -5.393 -29.250  -3.361  1.00  0.00           H  
ATOM     29  CA  TYR     2      -3.984 -28.104  -4.499  1.00  0.00           C  
ATOM     30  HA  TYR     2      -4.103 -27.364  -5.290  1.00  0.00           H  
ATOM     31  CB  TYR     2      -3.243 -27.534  -3.221  1.00  0.00           C  
ATOM     32  HB2 TYR     2      -3.184 -28.363  -2.515  1.00  0.00           H  
ATOM     33  HB3 TYR     2      -2.220 -27.250  -3.465  1.00  0.00           H  
ATOM     34  CG  TYR     2      -3.877 -26.348  -2.470  1.00  0.00           C  
ATOM     35  CD1 TYR     2      -3.957 -25.051  -3.092  1.00  0.00           C  
ATOM     36  HD1 TYR     2      -3.697 -24.943  -4.135  1.00  0.00           H  
ATOM     37  CE1 TYR     2      -4.755 -24.031  -2.536  1.00  0.00           C  
ATOM     38  HE1 TYR     2      -4.982 -23.114  -3.059  1.00  0.00           H  
ATOM     39  CZ  TYR     2      -5.359 -24.224  -1.243  1.00  0.00           C  
ATOM     40  OH  TYR     2      -6.221 -23.381  -0.686  1.00  0.00           O  
ATOM     41  HH  TYR     2      -6.145 -22.531  -1.127  1.00  0.00           H  
ATOM     42  CE2 TYR     2      -5.203 -25.498  -0.541  1.00  0.00           C  
ATOM     43  HE2 TYR     2      -5.603 -25.592   0.458  1.00  0.00           H  
ATOM     44  CD2 TYR     2      -4.475 -26.495  -1.203  1.00  0.00           C  
ATOM     45  HD2 TYR     2      -4.432 -27.365  -0.564  1.00  0.00           H  
ATOM     46  C   TYR     2      -3.273 -29.280  -5.150  1.00  0.00           C  
ATOM     47  O   TYR     2      -3.412 -30.389  -4.677  1.00  0.00           O  
ATOM     48  N   PRO     3      -2.328 -29.000  -6.090  1.00  0.00           N  
ATOM     49  CD  PRO     3      -2.094 -27.694  -6.750  1.00  0.00           C  
ATOM     50  HD2 PRO     3      -2.859 -27.375  -7.457  1.00  0.00           H  
ATOM     51  HD3 PRO     3      -1.770 -26.930  -6.042  1.00  0.00           H  
ATOM     52  CG  PRO     3      -0.887 -27.956  -7.662  1.00  0.00           C  
ATOM     53  HG2 PRO     3      -0.001 -27.718  -7.072  1.00  0.00           H  
ATOM     54  HG3 PRO     3      -1.021 -27.336  -8.548  1.00  0.00           H  
ATOM     55  CB  PRO     3      -0.886 -29.440  -7.914  1.00  0.00           C  
ATOM     56  HB2 PRO     3       0.113 -29.839  -8.088  1.00  0.00           H  
ATOM     57  HB3 PRO     3      -1.549 -29.630  -8.757  1.00  0.00           H  
ATOM     58  CA  PRO     3      -1.457 -30.026  -6.661  1.00  0.00           C  
ATOM     59  HA  PRO     3      -1.958 -30.950  -6.949  1.00  0.00           H  
ATOM     60  C   PRO     3      -0.343 -30.411  -5.691  1.00  0.00           C  
ATOM     61  O   PRO     3       0.091 -29.580  -4.892  1.00  0.00           O  
ATOM     62  N   ALA     4       0.219 -31.605  -5.858  1.00  0.00           N  
ATOM     63  H   ALA     4      -0.130 -32.263  -6.539  1.00  0.00           H  
ATOM     64  CA  ALA     4       1.396 -31.991  -5.142  1.00  0.00           C  
ATOM     65  HA  ALA     4       1.114 -31.987  -4.089  1.00  0.00           H  
ATOM     66  CB  ALA     4       1.733 -33.424  -5.624  1.00  0.00           C  
ATOM     67  HB1 ALA     4       0.895 -34.102  -5.462  1.00  0.00           H  
ATOM     68  HB2 ALA     4       2.087 -33.396  -6.655  1.00  0.00           H  
ATOM     69  HB3 ALA     4       2.621 -33.679  -5.045  1.00  0.00           H  
ATOM     70  C   ALA     4       2.647 -31.075  -5.338  1.00  0.00           C  
ATOM     71  O   ALA     4       3.385 -30.818  -4.390  1.00  0.00           O  
ATOM     72  N   ALA     5       2.833 -30.610  -6.618  1.00  0.00           N  
ATOM     73  H   ALA     5       2.059 -30.714  -7.259  1.00  0.00           H  
ATOM     74  CA  ALA     5       3.919 -29.754  -7.143  1.00  0.00           C  
ATOM     75  HA  ALA     5       4.349 -29.203  -6.307  1.00  0.00           H  
ATOM     76  CB  ALA     5       5.049 -30.682  -7.653  1.00  0.00           C  
ATOM     77  HB1 ALA     5       5.387 -31.224  -6.771  1.00  0.00           H  
ATOM     78  HB2 ALA     5       4.630 -31.384  -8.374  1.00  0.00           H  
ATOM     79  HB3 ALA     5       5.793 -30.100  -8.197  1.00  0.00           H  
ATOM     80  C   ALA     5       3.538 -28.673  -8.137  1.00  0.00           C  
ATOM     81  O   ALA     5       2.490 -28.720  -8.820  1.00  0.00           O  
ATOM     82  N   VAL     6       4.520 -27.720  -8.245  1.00  0.00           N  
ATOM     83  H   VAL     6       5.314 -27.865  -7.638  1.00  0.00           H  
ATOM     84  CA  VAL     6       4.621 -26.641  -9.191  1.00  0.00           C  
ATOM     85  HA  VAL     6       4.178 -26.824 -10.170  1.00  0.00           H  
ATOM     86  CB  VAL     6       3.871 -25.378  -8.675  1.00  0.00           C  
ATOM     87  HB  VAL     6       2.866 -25.732  -8.445  1.00  0.00           H  
ATOM     88  CG1 VAL     6       4.542 -24.805  -7.396  1.00  0.00           C  
ATOM     89 HG11 VAL     6       5.457 -24.234  -7.557  1.00  0.00           H  
ATOM     90 HG12 VAL     6       4.576 -25.624  -6.678  1.00  0.00           H  
ATOM     91 HG13 VAL     6       3.785 -24.136  -6.987  1.00  0.00           H  
ATOM     92  CG2 VAL     6       3.601 -24.315  -9.761  1.00  0.00           C  
ATOM     93 HG21 VAL     6       2.714 -23.767  -9.441  1.00  0.00           H  
ATOM     94 HG22 VAL     6       3.346 -24.767 -10.720  1.00  0.00           H  
ATOM     95 HG23 VAL     6       4.442 -23.652  -9.959  1.00  0.00           H  
ATOM     96  C   VAL     6       6.097 -26.251  -9.370  1.00  0.00           C  
ATOM     97  O   VAL     6       6.908 -26.604  -8.552  1.00  0.00           O  
ATOM     98  N   ASP     7       6.501 -25.506 -10.392  1.00  0.00           N  
ATOM     99  H   ASP     7       5.842 -25.187 -11.087  1.00  0.00           H  
ATOM    100  CA  ASP     7       7.841 -24.872 -10.491  1.00  0.00           C  
ATOM    101  HA  ASP     7       8.603 -25.527 -10.068  1.00  0.00           H  
ATOM    102  CB  ASP     7       8.303 -24.577 -11.923  1.00  0.00           C  
ATOM    103  HB2 ASP     7       7.563 -23.882 -12.317  1.00  0.00           H  
ATOM    104  HB3 ASP     7       9.322 -24.205 -11.814  1.00  0.00           H  
ATOM    105  CG  ASP     7       8.280 -25.781 -12.823  1.00  0.00           C  
ATOM    106  OD1 ASP     7       8.949 -26.797 -12.433  1.00  0.00           O  
ATOM    107  OD2 ASP     7       7.680 -25.731 -13.899  1.00  0.00           O  
ATOM    108  C   ASP     7       7.983 -23.613  -9.630  1.00  0.00           C  
ATOM    109  O   ASP     7       8.872 -23.507  -8.782  1.00  0.00           O  
ATOM    110  N   VAL     8       7.007 -22.718  -9.744  1.00  0.00           N  
ATOM    111  H   VAL     8       6.299 -22.877 -10.446  1.00  0.00           H  
ATOM    112  CA  VAL     8       7.065 -21.437  -9.008  1.00  0.00           C  
ATOM    113  HA  VAL     8       7.879 -21.246  -8.310  1.00  0.00           H  
ATOM    114  CB  VAL     8       7.166 -20.317 -10.064  1.00  0.00           C  
ATOM    115  HB  VAL     8       6.156 -20.223 -10.461  1.00  0.00           H  
ATOM    116  CG1 VAL     8       7.551 -18.881  -9.658  1.00  0.00           C  
ATOM    117 HG11 VAL     8       7.241 -18.752  -8.621  1.00  0.00           H  
ATOM    118 HG12 VAL     8       7.201 -18.144 -10.381  1.00  0.00           H  
ATOM    119 HG13 VAL     8       8.605 -18.704  -9.443  1.00  0.00           H  
ATOM    120  CG2 VAL     8       7.956 -20.624 -11.343  1.00  0.00           C  
ATOM    121 HG21 VAL     8       8.942 -20.954 -11.016  1.00  0.00           H  
ATOM    122 HG22 VAL     8       8.037 -19.705 -11.924  1.00  0.00           H  
ATOM    123 HG23 VAL     8       7.524 -21.406 -11.967  1.00  0.00           H  
ATOM    124  C   VAL     8       5.765 -21.243  -8.156  1.00  0.00           C  
ATOM    125  O   VAL     8       4.638 -21.415  -8.646  1.00  0.00           O  
ATOM    126  N   ALA     9       6.009 -20.748  -6.906  1.00  0.00           N  
ATOM    127  H   ALA     9       6.939 -20.738  -6.512  1.00  0.00           H  
ATOM    128  CA  ALA     9       4.933 -20.260  -6.005  1.00  0.00           C  
ATOM    129  HA  ALA     9       4.043 -20.524  -6.576  1.00  0.00           H  
ATOM    130  CB  ALA     9       4.950 -21.103  -4.731  1.00  0.00           C  
ATOM    131  HB1 ALA     9       5.834 -20.791  -4.174  1.00  0.00           H  
ATOM    132  HB2 ALA     9       4.107 -20.912  -4.067  1.00  0.00           H  
ATOM    133  HB3 ALA     9       4.912 -22.178  -4.906  1.00  0.00           H  
ATOM    134  C   ALA     9       4.958 -18.734  -5.767  1.00  0.00           C  
ATOM    135  O   ALA     9       5.937 -18.224  -5.226  1.00  0.00           O  
ATOM    136  N   ILE    10       3.978 -18.039  -6.261  1.00  0.00           N  
ATOM    137  H   ILE    10       3.144 -18.505  -6.589  1.00  0.00           H  
ATOM    138  CA  ILE    10       3.903 -16.575  -6.243  1.00  0.00           C  
ATOM    139  HA  ILE    10       4.826 -16.195  -5.805  1.00  0.00           H  
ATOM    140  CB  ILE    10       3.735 -15.866  -7.575  1.00  0.00           C  
ATOM    141  HB  ILE    10       2.766 -16.188  -7.957  1.00  0.00           H  
ATOM    142  CG2 ILE    10       3.709 -14.374  -7.292  1.00  0.00           C  
ATOM    143 HG21 ILE    10       4.297 -14.228  -6.386  1.00  0.00           H  
ATOM    144 HG22 ILE    10       4.178 -13.787  -8.081  1.00  0.00           H  
ATOM    145 HG23 ILE    10       2.688 -14.059  -7.075  1.00  0.00           H  
ATOM    146  CG1 ILE    10       4.686 -16.206  -8.652  1.00  0.00           C  
ATOM    147 HG12 ILE    10       5.666 -15.960  -8.243  1.00  0.00           H  
ATOM    148 HG13 ILE    10       4.642 -17.283  -8.816  1.00  0.00           H  
ATOM    149  CD1 ILE    10       4.532 -15.678 -10.039  1.00  0.00           C  
ATOM    150 HD11 ILE    10       4.435 -14.596 -10.126  1.00  0.00           H  
ATOM    151 HD12 ILE    10       5.506 -15.820 -10.508  1.00  0.00           H  
ATOM    152 HD13 ILE    10       3.677 -16.075 -10.587  1.00  0.00           H  
ATOM    153  C   ILE    10       2.772 -16.257  -5.194  1.00  0.00           C  
ATOM    154  O   ILE    10       1.639 -16.812  -5.296  1.00  0.00           O  
ATOM    155  N   VAL    11       3.047 -15.443  -4.134  1.00  0.00           N  
ATOM    156  H   VAL    11       4.023 -15.186  -4.126  1.00  0.00           H  
ATOM    157  CA  VAL    11       2.141 -15.254  -2.990  1.00  0.00           C  
ATOM    158  HA  VAL    11       1.251 -15.865  -3.136  1.00  0.00           H  
ATOM    159  CB  VAL    11       2.794 -15.740  -1.659  1.00  0.00           C  
ATOM    160  HB  VAL    11       3.590 -15.029  -1.440  1.00  0.00           H  
ATOM    161  CG1 VAL    11       1.903 -15.593  -0.432  1.00  0.00           C  
ATOM    162 HG11 VAL    11       2.413 -15.837   0.500  1.00  0.00           H  
ATOM    163 HG12 VAL    11       1.048 -16.252  -0.583  1.00  0.00           H  
ATOM    164 HG13 VAL    11       1.669 -14.537  -0.297  1.00  0.00           H  
ATOM    165  CG2 VAL    11       3.484 -17.104  -1.777  1.00  0.00           C  
ATOM    166 HG21 VAL    11       2.795 -17.893  -2.080  1.00  0.00           H  
ATOM    167 HG22 VAL    11       3.895 -17.447  -0.828  1.00  0.00           H  
ATOM    168 HG23 VAL    11       4.250 -17.202  -2.546  1.00  0.00           H  
ATOM    169  C   VAL    11       1.793 -13.765  -2.956  1.00  0.00           C  
ATOM    170  O   VAL    11       2.677 -12.935  -2.979  1.00  0.00           O  
ATOM    171  N   GLY    12       0.448 -13.528  -2.905  1.00  0.00           N  
ATOM    172  H   GLY    12      -0.222 -14.276  -3.018  1.00  0.00           H  
ATOM    173  CA  GLY    12      -0.297 -12.275  -2.964  1.00  0.00           C  
ATOM    174  HA2 GLY    12       0.311 -11.431  -2.638  1.00  0.00           H  
ATOM    175  HA3 GLY    12      -1.195 -12.377  -2.356  1.00  0.00           H  
ATOM    176  C   GLY    12      -0.739 -11.964  -4.394  1.00  0.00           C  
ATOM    177  O   GLY    12      -0.071 -12.512  -5.312  1.00  0.00           O  
ATOM    178  N   SER    13      -1.751 -11.213  -4.632  1.00  0.00           N  
ATOM    179  H   SER    13      -2.303 -11.006  -3.812  1.00  0.00           H  
ATOM    180  CA  SER    13      -2.385 -10.965  -5.924  1.00  0.00           C  
ATOM    181  HA  SER    13      -1.722 -11.427  -6.655  1.00  0.00           H  
ATOM    182  CB  SER    13      -3.773 -11.581  -5.848  1.00  0.00           C  
ATOM    183  HB2 SER    13      -4.133 -11.608  -6.876  1.00  0.00           H  
ATOM    184  HB3 SER    13      -3.762 -12.644  -5.607  1.00  0.00           H  
ATOM    185  OG  SER    13      -4.618 -10.765  -5.016  1.00  0.00           O  
ATOM    186  HG  SER    13      -4.493 -10.977  -4.088  1.00  0.00           H  
ATOM    187  C   SER    13      -2.467  -9.403  -6.292  1.00  0.00           C  
ATOM    188  O   SER    13      -3.327  -8.965  -7.001  1.00  0.00           O  
ATOM    189  N   GLY    14      -1.631  -8.614  -5.686  1.00  0.00           N  
ATOM    190  H   GLY    14      -1.007  -9.056  -5.026  1.00  0.00           H  
ATOM    191  CA  GLY    14      -1.428  -7.132  -5.858  1.00  0.00           C  
ATOM    192  HA2 GLY    14      -0.910  -6.822  -4.950  1.00  0.00           H  
ATOM    193  HA3 GLY    14      -2.397  -6.662  -6.030  1.00  0.00           H  
ATOM    194  C   GLY    14      -0.405  -6.826  -7.009  1.00  0.00           C  
ATOM    195  O   GLY    14       0.043  -7.735  -7.730  1.00  0.00           O  
ATOM    196  N   PRO    15       0.028  -5.537  -7.265  1.00  0.00           N  
ATOM    197  CD  PRO    15      -0.697  -4.356  -6.813  1.00  0.00           C  
ATOM    198  HD2 PRO    15      -0.126  -3.867  -6.024  1.00  0.00           H  
ATOM    199  HD3 PRO    15      -1.679  -4.534  -6.375  1.00  0.00           H  
ATOM    200  CG  PRO    15      -0.742  -3.372  -8.039  1.00  0.00           C  
ATOM    201  HG2 PRO    15      -0.687  -2.302  -7.839  1.00  0.00           H  
ATOM    202  HG3 PRO    15      -1.646  -3.453  -8.641  1.00  0.00           H  
ATOM    203  CB  PRO    15       0.432  -3.842  -8.783  1.00  0.00           C  
ATOM    204  HB2 PRO    15       0.331  -3.634  -9.848  1.00  0.00           H  
ATOM    205  HB3 PRO    15       1.337  -3.307  -8.494  1.00  0.00           H  
ATOM    206  CA  PRO    15       0.650  -5.331  -8.513  1.00  0.00           C  
ATOM    207  HA  PRO    15       0.121  -5.874  -9.296  1.00  0.00           H  
ATOM    208  C   PRO    15       2.110  -5.787  -8.567  1.00  0.00           C  
ATOM    209  O   PRO    15       2.651  -5.998  -9.650  1.00  0.00           O  
ATOM    210  N   THR    16       2.761  -5.899  -7.375  1.00  0.00           N  
ATOM    211  H   THR    16       2.139  -6.047  -6.593  1.00  0.00           H  
ATOM    212  CA  THR    16       4.169  -6.442  -7.353  1.00  0.00           C  
ATOM    213  HA  THR    16       4.831  -5.974  -8.081  1.00  0.00           H  
ATOM    214  CB  THR    16       4.894  -6.059  -6.036  1.00  0.00           C  
ATOM    215  HB  THR    16       5.848  -6.580  -6.104  1.00  0.00           H  
ATOM    216  CG2 THR    16       5.064  -4.525  -5.864  1.00  0.00           C  
ATOM    217 HG21 THR    16       5.438  -4.290  -4.868  1.00  0.00           H  
ATOM    218 HG22 THR    16       4.120  -4.018  -6.068  1.00  0.00           H  
ATOM    219 HG23 THR    16       5.802  -4.059  -6.517  1.00  0.00           H  
ATOM    220  OG1 THR    16       4.170  -6.721  -4.961  1.00  0.00           O  
ATOM    221  HG1 THR    16       3.468  -6.088  -4.791  1.00  0.00           H  
ATOM    222  C   THR    16       4.252  -8.015  -7.609  1.00  0.00           C  
ATOM    223  O   THR    16       5.134  -8.369  -8.397  1.00  0.00           O  
ATOM    224  N   ALA    17       3.394  -8.917  -7.087  1.00  0.00           N  
ATOM    225  H   ALA    17       2.812  -8.576  -6.335  1.00  0.00           H  
ATOM    226  CA  ALA    17       3.225 -10.325  -7.353  1.00  0.00           C  
ATOM    227  HA  ALA    17       4.204 -10.779  -7.202  1.00  0.00           H  
ATOM    228  CB  ALA    17       2.228 -10.883  -6.176  1.00  0.00           C  
ATOM    229  HB1 ALA    17       1.878 -11.898  -6.363  1.00  0.00           H  
ATOM    230  HB2 ALA    17       2.650 -10.872  -5.171  1.00  0.00           H  
ATOM    231  HB3 ALA    17       1.389 -10.208  -6.005  1.00  0.00           H  
ATOM    232  C   ALA    17       2.648 -10.643  -8.693  1.00  0.00           C  
ATOM    233  O   ALA    17       3.130 -11.579  -9.330  1.00  0.00           O  
ATOM    234  N   SER    18       1.824  -9.738  -9.248  1.00  0.00           N  
ATOM    235  H   SER    18       1.370  -9.105  -8.606  1.00  0.00           H  
ATOM    236  CA  SER    18       1.454  -9.691 -10.711  1.00  0.00           C  
ATOM    237  HA  SER    18       1.000 -10.622 -11.050  1.00  0.00           H  
ATOM    238  CB  SER    18       0.337  -8.735 -10.989  1.00  0.00           C  
ATOM    239  HB2 SER    18       0.680  -7.731 -10.741  1.00  0.00           H  
ATOM    240  HB3 SER    18       0.210  -8.833 -12.067  1.00  0.00           H  
ATOM    241  OG  SER    18      -0.810  -9.103 -10.155  1.00  0.00           O  
ATOM    242  HG  SER    18      -0.572  -8.958  -9.237  1.00  0.00           H  
ATOM    243  C   SER    18       2.598  -9.454 -11.670  1.00  0.00           C  
ATOM    244  O   SER    18       2.688 -10.067 -12.746  1.00  0.00           O  
ATOM    245  N   ALA    19       3.616  -8.677 -11.264  1.00  0.00           N  
ATOM    246  H   ALA    19       3.580  -8.149 -10.404  1.00  0.00           H  
ATOM    247  CA  ALA    19       4.698  -8.413 -12.231  1.00  0.00           C  
ATOM    248  HA  ALA    19       4.274  -8.183 -13.209  1.00  0.00           H  
ATOM    249  CB  ALA    19       5.484  -7.267 -11.733  1.00  0.00           C  
ATOM    250  HB1 ALA    19       6.245  -7.150 -12.506  1.00  0.00           H  
ATOM    251  HB2 ALA    19       5.863  -7.490 -10.736  1.00  0.00           H  
ATOM    252  HB3 ALA    19       4.860  -6.373 -11.744  1.00  0.00           H  
ATOM    253  C   ALA    19       5.620  -9.669 -12.320  1.00  0.00           C  
ATOM    254  O   ALA    19       6.049 -10.150 -13.393  1.00  0.00           O  
ATOM    255  N   TYR    20       5.804 -10.379 -11.207  1.00  0.00           N  
ATOM    256  H   TYR    20       5.497 -10.054 -10.301  1.00  0.00           H  
ATOM    257  CA  TYR    20       6.358 -11.750 -11.181  1.00  0.00           C  
ATOM    258  HA  TYR    20       7.309 -11.611 -11.696  1.00  0.00           H  
ATOM    259  CB  TYR    20       6.646 -12.153  -9.722  1.00  0.00           C  
ATOM    260  HB2 TYR    20       5.781 -11.953  -9.089  1.00  0.00           H  
ATOM    261  HB3 TYR    20       6.797 -13.230  -9.804  1.00  0.00           H  
ATOM    262  CG  TYR    20       7.891 -11.597  -9.068  1.00  0.00           C  
ATOM    263  CD1 TYR    20       7.744 -10.551  -8.107  1.00  0.00           C  
ATOM    264  HD1 TYR    20       6.778 -10.087  -7.973  1.00  0.00           H  
ATOM    265  CE1 TYR    20       8.882 -10.126  -7.376  1.00  0.00           C  
ATOM    266  HE1 TYR    20       8.778  -9.329  -6.654  1.00  0.00           H  
ATOM    267  CZ  TYR    20      10.157 -10.708  -7.612  1.00  0.00           C  
ATOM    268  OH  TYR    20      11.243 -10.327  -6.950  1.00  0.00           O  
ATOM    269  HH  TYR    20      11.043  -9.765  -6.198  1.00  0.00           H  
ATOM    270  CE2 TYR    20      10.211 -11.768  -8.505  1.00  0.00           C  
ATOM    271  HE2 TYR    20      11.181 -12.237  -8.582  1.00  0.00           H  
ATOM    272  CD2 TYR    20       9.098 -12.211  -9.228  1.00  0.00           C  
ATOM    273  HD2 TYR    20       9.264 -12.967  -9.981  1.00  0.00           H  
ATOM    274  C   TYR    20       5.480 -12.731 -11.906  1.00  0.00           C  
ATOM    275  O   TYR    20       6.057 -13.404 -12.730  1.00  0.00           O  
ATOM    276  N   ALA    21       4.116 -12.780 -11.889  1.00  0.00           N  
ATOM    277  H   ALA    21       3.603 -12.185 -11.255  1.00  0.00           H  
ATOM    278  CA  ALA    21       3.447 -13.640 -12.781  1.00  0.00           C  
ATOM    279  HA  ALA    21       3.874 -14.632 -12.635  1.00  0.00           H  
ATOM    280  CB  ALA    21       1.948 -13.596 -12.382  1.00  0.00           C  
ATOM    281  HB1 ALA    21       1.378 -14.270 -13.021  1.00  0.00           H  
ATOM    282  HB2 ALA    21       1.905 -13.911 -11.339  1.00  0.00           H  
ATOM    283  HB3 ALA    21       1.583 -12.570 -12.434  1.00  0.00           H  
ATOM    284  C   ALA    21       3.512 -13.210 -14.284  1.00  0.00           C  
ATOM    285  O   ALA    21       3.335 -14.114 -15.162  1.00  0.00           O  
ATOM    286  N   ARG    22       3.844 -11.925 -14.620  1.00  0.00           N  
ATOM    287  H   ARG    22       3.838 -11.281 -13.842  1.00  0.00           H  
ATOM    288  CA  ARG    22       4.022 -11.224 -15.885  1.00  0.00           C  
ATOM    289  HA  ARG    22       3.308 -11.660 -16.583  1.00  0.00           H  
ATOM    290  CB  ARG    22       3.701  -9.732 -15.849  1.00  0.00           C  
ATOM    291  HB2 ARG    22       4.338  -9.282 -15.088  1.00  0.00           H  
ATOM    292  HB3 ARG    22       2.643  -9.583 -15.633  1.00  0.00           H  
ATOM    293  CG  ARG    22       4.118  -8.980 -17.163  1.00  0.00           C  
ATOM    294  HG2 ARG    22       3.794  -7.945 -17.057  1.00  0.00           H  
ATOM    295  HG3 ARG    22       5.184  -9.031 -17.388  1.00  0.00           H  
ATOM    296  CD  ARG    22       3.437  -9.358 -18.491  1.00  0.00           C  
ATOM    297  HD2 ARG    22       3.742 -10.390 -18.664  1.00  0.00           H  
ATOM    298  HD3 ARG    22       2.365  -9.172 -18.424  1.00  0.00           H  
ATOM    299  NE  ARG    22       4.034  -8.536 -19.607  1.00  0.00           N  
ATOM    300  HE  ARG    22       4.748  -8.965 -20.178  1.00  0.00           H  
ATOM    301  CZ  ARG    22       3.670  -7.311 -20.043  1.00  0.00           C  
ATOM    302  NH1 ARG    22       2.610  -6.723 -19.743  1.00  0.00           N  
ATOM    303 HH11 ARG    22       1.968  -7.174 -19.107  1.00  0.00           H  
ATOM    304 HH12 ARG    22       2.208  -5.933 -20.228  1.00  0.00           H  
ATOM    305  NH2 ARG    22       4.344  -6.736 -20.970  1.00  0.00           N  
ATOM    306 HH21 ARG    22       5.017  -7.294 -21.476  1.00  0.00           H  
ATOM    307 HH22 ARG    22       4.140  -5.789 -21.257  1.00  0.00           H  
ATOM    308  C   ARG    22       5.403 -11.563 -16.505  1.00  0.00           C  
ATOM    309  O   ARG    22       5.440 -12.264 -17.539  1.00  0.00           O  
ATOM    310  N   ILE    23       6.522 -11.116 -15.950  1.00  0.00           N  
ATOM    311  H   ILE    23       6.398 -10.525 -15.140  1.00  0.00           H  
ATOM    312  CA  ILE    23       7.785 -11.329 -16.615  1.00  0.00           C  
ATOM    313  HA  ILE    23       7.692 -10.889 -17.608  1.00  0.00           H  
ATOM    314  CB  ILE    23       8.818 -10.571 -15.838  1.00  0.00           C  
ATOM    315  HB  ILE    23       8.699 -10.654 -14.758  1.00  0.00           H  
ATOM    316  CG2 ILE    23      10.313 -11.011 -16.114  1.00  0.00           C  
ATOM    317 HG21 ILE    23      10.497 -12.012 -15.725  1.00  0.00           H  
ATOM    318 HG22 ILE    23      10.938 -10.356 -15.506  1.00  0.00           H  
ATOM    319 HG23 ILE    23      10.641 -10.860 -17.142  1.00  0.00           H  
ATOM    320  CG1 ILE    23       8.779  -9.088 -16.246  1.00  0.00           C  
ATOM    321 HG12 ILE    23       8.737  -8.994 -17.331  1.00  0.00           H  
ATOM    322 HG13 ILE    23       9.722  -8.605 -15.991  1.00  0.00           H  
ATOM    323  CD1 ILE    23       7.731  -8.145 -15.590  1.00  0.00           C  
ATOM    324 HD11 ILE    23       7.703  -8.243 -14.505  1.00  0.00           H  
ATOM    325 HD12 ILE    23       6.750  -8.411 -15.983  1.00  0.00           H  
ATOM    326 HD13 ILE    23       7.988  -7.131 -15.896  1.00  0.00           H  
ATOM    327  C   ILE    23       8.112 -12.827 -16.802  1.00  0.00           C  
ATOM    328  O   ILE    23       8.796 -13.117 -17.787  1.00  0.00           O  
ATOM    329  N   LEU    24       7.636 -13.723 -15.896  1.00  0.00           N  
ATOM    330  H   LEU    24       7.282 -13.446 -14.992  1.00  0.00           H  
ATOM    331  CA  LEU    24       7.811 -15.221 -16.046  1.00  0.00           C  
ATOM    332  HA  LEU    24       8.842 -15.405 -16.348  1.00  0.00           H  
ATOM    333  CB  LEU    24       7.747 -15.915 -14.687  1.00  0.00           C  
ATOM    334  HB2 LEU    24       6.762 -15.681 -14.283  1.00  0.00           H  
ATOM    335  HB3 LEU    24       7.786 -16.991 -14.851  1.00  0.00           H  
ATOM    336  CG  LEU    24       8.811 -15.557 -13.689  1.00  0.00           C  
ATOM    337  HG  LEU    24       8.785 -14.492 -13.457  1.00  0.00           H  
ATOM    338  CD1 LEU    24       8.390 -16.257 -12.339  1.00  0.00           C  
ATOM    339 HD11 LEU    24       8.091 -17.278 -12.577  1.00  0.00           H  
ATOM    340 HD12 LEU    24       7.721 -15.577 -11.812  1.00  0.00           H  
ATOM    341 HD13 LEU    24       9.253 -16.361 -11.681  1.00  0.00           H  
ATOM    342  CD2 LEU    24      10.281 -15.928 -14.026  1.00  0.00           C  
ATOM    343 HD21 LEU    24      10.441 -17.003 -14.105  1.00  0.00           H  
ATOM    344 HD22 LEU    24      10.897 -15.542 -13.213  1.00  0.00           H  
ATOM    345 HD23 LEU    24      10.679 -15.541 -14.964  1.00  0.00           H  
ATOM    346  C   LEU    24       6.909 -15.732 -17.218  1.00  0.00           C  
ATOM    347  O   LEU    24       7.333 -16.708 -17.903  1.00  0.00           O  
ATOM    348  N   SER    25       5.775 -15.113 -17.558  1.00  0.00           N  
ATOM    349  H   SER    25       5.306 -14.456 -16.951  1.00  0.00           H  
ATOM    350  CA  SER    25       4.997 -15.372 -18.779  1.00  0.00           C  
ATOM    351  HA  SER    25       4.843 -16.430 -18.995  1.00  0.00           H  
ATOM    352  CB  SER    25       3.574 -14.760 -18.591  1.00  0.00           C  
ATOM    353  HB2 SER    25       3.523 -13.736 -18.222  1.00  0.00           H  
ATOM    354  HB3 SER    25       3.014 -14.770 -19.526  1.00  0.00           H  
ATOM    355  OG  SER    25       2.898 -15.464 -17.552  1.00  0.00           O  
ATOM    356  HG  SER    25       2.802 -14.869 -16.804  1.00  0.00           H  
ATOM    357  C   SER    25       5.590 -14.781 -20.088  1.00  0.00           C  
ATOM    358  O   SER    25       5.645 -15.419 -21.148  1.00  0.00           O  
ATOM    359  N   GLU    26       6.098 -13.552 -20.055  1.00  0.00           N  
ATOM    360  H   GLU    26       6.025 -12.945 -19.252  1.00  0.00           H  
ATOM    361  CA  GLU    26       6.516 -12.858 -21.302  1.00  0.00           C  
ATOM    362  HA  GLU    26       5.786 -13.308 -21.976  1.00  0.00           H  
ATOM    363  CB  GLU    26       6.027 -11.392 -21.352  1.00  0.00           C  
ATOM    364  HB2 GLU    26       4.955 -11.469 -21.170  1.00  0.00           H  
ATOM    365  HB3 GLU    26       6.425 -10.736 -20.577  1.00  0.00           H  
ATOM    366  CG  GLU    26       6.316 -10.725 -22.747  1.00  0.00           C  
ATOM    367  HG2 GLU    26       7.376 -10.731 -23.001  1.00  0.00           H  
ATOM    368  HG3 GLU    26       5.711 -11.315 -23.435  1.00  0.00           H  
ATOM    369  CD  GLU    26       5.832  -9.305 -22.615  1.00  0.00           C  
ATOM    370  OE1 GLU    26       5.121  -8.902 -23.571  1.00  0.00           O  
ATOM    371  OE2 GLU    26       6.233  -8.610 -21.641  1.00  0.00           O  
ATOM    372  C   GLU    26       8.015 -13.159 -21.699  1.00  0.00           C  
ATOM    373  O   GLU    26       8.417 -13.268 -22.843  1.00  0.00           O  
ATOM    374  N   GLU    27       8.818 -13.169 -20.616  1.00  0.00           N  
ATOM    375  H   GLU    27       8.461 -13.082 -19.675  1.00  0.00           H  
ATOM    376  CA  GLU    27      10.338 -13.023 -20.673  1.00  0.00           C  
ATOM    377  HA  GLU    27      10.576 -12.863 -21.724  1.00  0.00           H  
ATOM    378  CB  GLU    27      10.913 -11.686 -20.116  1.00  0.00           C  
ATOM    379  HB2 GLU    27      11.941 -11.644 -20.478  1.00  0.00           H  
ATOM    380  HB3 GLU    27      10.888 -11.923 -19.052  1.00  0.00           H  
ATOM    381  CG  GLU    27      10.166 -10.366 -20.455  1.00  0.00           C  
ATOM    382  HG2 GLU    27      10.175 -10.300 -21.543  1.00  0.00           H  
ATOM    383  HG3 GLU    27       9.122 -10.367 -20.144  1.00  0.00           H  
ATOM    384  CD  GLU    27      10.799  -9.179 -19.687  1.00  0.00           C  
ATOM    385  OE1 GLU    27       9.987  -8.286 -19.387  1.00  0.00           O  
ATOM    386  OE2 GLU    27      12.029  -9.129 -19.532  1.00  0.00           O  
ATOM    387  C   GLU    27      11.185 -14.220 -20.236  1.00  0.00           C  
ATOM    388  O   GLU    27      12.431 -14.181 -20.116  1.00  0.00           O  
ATOM    389  N   ALA    28      10.567 -15.398 -19.973  1.00  0.00           N  
ATOM    390  H   ALA    28       9.587 -15.521 -20.184  1.00  0.00           H  
ATOM    391  CA  ALA    28      11.238 -16.586 -19.397  1.00  0.00           C  
ATOM    392  HA  ALA    28      12.321 -16.464 -19.421  1.00  0.00           H  
ATOM    393  CB  ALA    28      10.782 -16.678 -17.965  1.00  0.00           C  
ATOM    394  HB1 ALA    28      11.195 -17.599 -17.554  1.00  0.00           H  
ATOM    395  HB2 ALA    28      11.259 -15.868 -17.413  1.00  0.00           H  
ATOM    396  HB3 ALA    28       9.694 -16.649 -17.895  1.00  0.00           H  
ATOM    397  C   ALA    28      10.883 -17.868 -20.153  1.00  0.00           C  
ATOM    398  O   ALA    28       9.821 -17.991 -20.718  1.00  0.00           O  
ATOM    399  N   PRO    29      11.718 -18.930 -20.177  1.00  0.00           N  
ATOM    400  CD  PRO    29      13.116 -18.902 -19.660  1.00  0.00           C  
ATOM    401  HD2 PRO    29      13.545 -17.914 -19.830  1.00  0.00           H  
ATOM    402  HD3 PRO    29      13.082 -19.149 -18.599  1.00  0.00           H  
ATOM    403  CG  PRO    29      13.798 -19.999 -20.519  1.00  0.00           C  
ATOM    404  HG2 PRO    29      14.702 -20.374 -20.039  1.00  0.00           H  
ATOM    405  HG3 PRO    29      14.106 -19.663 -21.509  1.00  0.00           H  
ATOM    406  CB  PRO    29      12.799 -21.021 -20.701  1.00  0.00           C  
ATOM    407  HB2 PRO    29      12.830 -21.714 -19.861  1.00  0.00           H  
ATOM    408  HB3 PRO    29      13.035 -21.649 -21.560  1.00  0.00           H  
ATOM    409  CA  PRO    29      11.458 -20.233 -20.706  1.00  0.00           C  
ATOM    410  HA  PRO    29      11.280 -20.074 -21.770  1.00  0.00           H  
ATOM    411  C   PRO    29      10.291 -20.992 -20.046  1.00  0.00           C  
ATOM    412  O   PRO    29       9.868 -20.676 -18.921  1.00  0.00           O  
ATOM    413  N   GLY    30       9.914 -22.133 -20.558  1.00  0.00           N  
ATOM    414  H   GLY    30      10.425 -22.553 -21.321  1.00  0.00           H  
ATOM    415  CA  GLY    30       8.676 -22.751 -19.980  1.00  0.00           C  
ATOM    416  HA2 GLY    30       8.314 -23.500 -20.684  1.00  0.00           H  
ATOM    417  HA3 GLY    30       7.917 -21.971 -20.041  1.00  0.00           H  
ATOM    418  C   GLY    30       8.741 -23.394 -18.625  1.00  0.00           C  
ATOM    419  O   GLY    30       9.560 -24.292 -18.389  1.00  0.00           O  
ATOM    420  N   ALA    31       7.876 -23.006 -17.753  1.00  0.00           N  
ATOM    421  H   ALA    31       7.252 -22.265 -18.039  1.00  0.00           H  
ATOM    422  CA  ALA    31       7.702 -23.373 -16.366  1.00  0.00           C  
ATOM    423  HA  ALA    31       8.076 -24.390 -16.254  1.00  0.00           H  
ATOM    424  CB  ALA    31       8.527 -22.449 -15.396  1.00  0.00           C  
ATOM    425  HB1 ALA    31       8.281 -21.412 -15.627  1.00  0.00           H  
ATOM    426  HB2 ALA    31       9.555 -22.713 -15.643  1.00  0.00           H  
ATOM    427  HB3 ALA    31       8.170 -22.738 -14.407  1.00  0.00           H  
ATOM    428  C   ALA    31       6.193 -23.213 -15.987  1.00  0.00           C  
ATOM    429  O   ALA    31       5.398 -22.422 -16.552  1.00  0.00           O  
ATOM    430  N   THR    32       5.830 -23.961 -14.961  1.00  0.00           N  
ATOM    431  H   THR    32       6.540 -24.576 -14.589  1.00  0.00           H  
ATOM    432  CA  THR    32       4.543 -24.052 -14.284  1.00  0.00           C  
ATOM    433  HA  THR    32       3.777 -23.727 -14.988  1.00  0.00           H  
ATOM    434  CB  THR    32       4.114 -25.510 -13.980  1.00  0.00           C  
ATOM    435  HB  THR    32       3.081 -25.490 -13.634  1.00  0.00           H  
ATOM    436  CG2 THR    32       4.081 -26.522 -15.122  1.00  0.00           C  
ATOM    437 HG21 THR    32       3.549 -25.962 -15.891  1.00  0.00           H  
ATOM    438 HG22 THR    32       3.361 -27.293 -14.848  1.00  0.00           H  
ATOM    439 HG23 THR    32       5.073 -26.816 -15.465  1.00  0.00           H  
ATOM    440  OG1 THR    32       4.962 -26.009 -13.062  1.00  0.00           O  
ATOM    441  HG1 THR    32       5.867 -25.807 -13.309  1.00  0.00           H  
ATOM    442  C   THR    32       4.589 -23.049 -13.128  1.00  0.00           C  
ATOM    443  O   THR    32       5.475 -23.001 -12.315  1.00  0.00           O  
ATOM    444  N   ILE    33       3.442 -22.311 -12.960  1.00  0.00           N  
ATOM    445  H   ILE    33       2.655 -22.474 -13.573  1.00  0.00           H  
ATOM    446  CA  ILE    33       3.321 -21.144 -12.134  1.00  0.00           C  
ATOM    447  HA  ILE    33       4.085 -21.110 -11.357  1.00  0.00           H  
ATOM    448  CB  ILE    33       3.595 -19.832 -12.946  1.00  0.00           C  
ATOM    449  HB  ILE    33       2.799 -19.631 -13.663  1.00  0.00           H  
ATOM    450  CG2 ILE    33       3.531 -18.682 -11.951  1.00  0.00           C  
ATOM    451 HG21 ILE    33       4.183 -18.918 -11.111  1.00  0.00           H  
ATOM    452 HG22 ILE    33       2.501 -18.547 -11.621  1.00  0.00           H  
ATOM    453 HG23 ILE    33       3.878 -17.736 -12.369  1.00  0.00           H  
ATOM    454  CG1 ILE    33       4.924 -19.633 -13.687  1.00  0.00           C  
ATOM    455 HG12 ILE    33       5.703 -19.461 -12.945  1.00  0.00           H  
ATOM    456 HG13 ILE    33       5.111 -20.530 -14.278  1.00  0.00           H  
ATOM    457  CD1 ILE    33       4.879 -18.461 -14.741  1.00  0.00           C  
ATOM    458 HD11 ILE    33       3.977 -18.434 -15.352  1.00  0.00           H  
ATOM    459 HD12 ILE    33       5.760 -18.595 -15.369  1.00  0.00           H  
ATOM    460 HD13 ILE    33       4.981 -17.523 -14.195  1.00  0.00           H  
ATOM    461  C   ILE    33       1.960 -21.133 -11.439  1.00  0.00           C  
ATOM    462  O   ILE    33       0.988 -21.082 -12.181  1.00  0.00           O  
ATOM    463  N   ALA    34       1.962 -21.084 -10.102  1.00  0.00           N  
ATOM    464  H   ALA    34       2.851 -20.907  -9.657  1.00  0.00           H  
ATOM    465  CA  ALA    34       0.745 -20.748  -9.383  1.00  0.00           C  
ATOM    466  HA  ALA    34      -0.073 -20.628 -10.093  1.00  0.00           H  
ATOM    467  CB  ALA    34       0.442 -22.040  -8.602  1.00  0.00           C  
ATOM    468  HB1 ALA    34      -0.489 -21.945  -8.041  1.00  0.00           H  
ATOM    469  HB2 ALA    34       0.174 -22.794  -9.342  1.00  0.00           H  
ATOM    470  HB3 ALA    34       1.277 -22.358  -7.977  1.00  0.00           H  
ATOM    471  C   ALA    34       0.774 -19.570  -8.422  1.00  0.00           C  
ATOM    472  O   ALA    34       1.828 -19.377  -7.781  1.00  0.00           O  
ATOM    473  N   MET    35      -0.320 -18.753  -8.373  1.00  0.00           N  
ATOM    474  H   MET    35      -1.145 -19.007  -8.897  1.00  0.00           H  
ATOM    475  CA  MET    35      -0.429 -17.480  -7.582  1.00  0.00           C  
ATOM    476  HA  MET    35       0.533 -17.130  -7.208  1.00  0.00           H  
ATOM    477  CB  MET    35      -1.048 -16.333  -8.420  1.00  0.00           C  
ATOM    478  HB2 MET    35      -1.952 -16.575  -8.979  1.00  0.00           H  
ATOM    479  HB3 MET    35      -0.337 -16.116  -9.217  1.00  0.00           H  
ATOM    480  CG  MET    35      -1.301 -15.087  -7.527  1.00  0.00           C  
ATOM    481  HG2 MET    35      -2.058 -15.375  -6.798  1.00  0.00           H  
ATOM    482  HG3 MET    35      -0.354 -14.799  -7.070  1.00  0.00           H  
ATOM    483  SD  MET    35      -1.942 -13.683  -8.548  1.00  0.00           S  
ATOM    484  CE  MET    35      -0.402 -12.966  -9.073  1.00  0.00           C  
ATOM    485  HE1 MET    35      -0.079 -13.589  -9.907  1.00  0.00           H  
ATOM    486  HE2 MET    35      -0.662 -12.046  -9.597  1.00  0.00           H  
ATOM    487  HE3 MET    35       0.362 -12.819  -8.310  1.00  0.00           H  
ATOM    488  C   MET    35      -1.460 -17.805  -6.428  1.00  0.00           C  
ATOM    489  O   MET    35      -2.629 -18.005  -6.687  1.00  0.00           O  
ATOM    490  N   PHE    36      -1.000 -17.658  -5.209  1.00  0.00           N  
ATOM    491  H   PHE    36      -0.002 -17.501  -5.226  1.00  0.00           H  
ATOM    492  CA  PHE    36      -1.714 -17.810  -3.950  1.00  0.00           C  
ATOM    493  HA  PHE    36      -2.599 -18.443  -4.012  1.00  0.00           H  
ATOM    494  CB  PHE    36      -0.700 -18.468  -2.939  1.00  0.00           C  
ATOM    495  HB2 PHE    36      -1.074 -18.667  -1.935  1.00  0.00           H  
ATOM    496  HB3 PHE    36       0.112 -17.766  -2.747  1.00  0.00           H  
ATOM    497  CG  PHE    36      -0.258 -19.815  -3.497  1.00  0.00           C  
ATOM    498  CD1 PHE    36       0.881 -20.007  -4.299  1.00  0.00           C  
ATOM    499  HD1 PHE    36       1.556 -19.178  -4.450  1.00  0.00           H  
ATOM    500  CE1 PHE    36       1.098 -21.229  -4.915  1.00  0.00           C  
ATOM    501  HE1 PHE    36       1.916 -21.244  -5.620  1.00  0.00           H  
ATOM    502  CZ  PHE    36       0.148 -22.243  -4.732  1.00  0.00           C  
ATOM    503  HZ  PHE    36       0.381 -23.203  -5.168  1.00  0.00           H  
ATOM    504  CE2 PHE    36      -0.921 -22.176  -3.835  1.00  0.00           C  
ATOM    505  HE2 PHE    36      -1.469 -23.072  -3.583  1.00  0.00           H  
ATOM    506  CD2 PHE    36      -1.135 -20.861  -3.300  1.00  0.00           C  
ATOM    507  HD2 PHE    36      -2.070 -20.795  -2.763  1.00  0.00           H  
ATOM    508  C   PHE    36      -2.274 -16.454  -3.432  1.00  0.00           C  
ATOM    509  O   PHE    36      -1.594 -15.452  -3.390  1.00  0.00           O  
ATOM    510  N   GLU    37      -3.592 -16.476  -3.021  1.00  0.00           N  
ATOM    511  H   GLU    37      -4.055 -17.363  -3.160  1.00  0.00           H  
ATOM    512  CA  GLU    37      -4.274 -15.300  -2.412  1.00  0.00           C  
ATOM    513  HA  GLU    37      -3.461 -14.612  -2.181  1.00  0.00           H  
ATOM    514  CB  GLU    37      -5.196 -14.679  -3.506  1.00  0.00           C  
ATOM    515  HB2 GLU    37      -4.524 -14.473  -4.339  1.00  0.00           H  
ATOM    516  HB3 GLU    37      -5.984 -15.352  -3.844  1.00  0.00           H  
ATOM    517  CG  GLU    37      -5.818 -13.338  -3.076  1.00  0.00           C  
ATOM    518  HG2 GLU    37      -6.113 -12.848  -4.003  1.00  0.00           H  
ATOM    519  HG3 GLU    37      -6.806 -13.558  -2.671  1.00  0.00           H  
ATOM    520  CD  GLU    37      -4.909 -12.427  -2.220  1.00  0.00           C  
ATOM    521  OE1 GLU    37      -3.983 -11.756  -2.783  1.00  0.00           O  
ATOM    522  OE2 GLU    37      -5.147 -12.386  -0.969  1.00  0.00           O  
ATOM    523  C   GLU    37      -5.262 -15.674  -1.226  1.00  0.00           C  
ATOM    524  O   GLU    37      -6.132 -16.477  -1.420  1.00  0.00           O  
ATOM    525  N   VAL    38      -5.085 -15.166   0.002  1.00  0.00           N  
ATOM    526  H   VAL    38      -4.311 -14.526   0.110  1.00  0.00           H  
ATOM    527  CA  VAL    38      -5.993 -15.503   1.166  1.00  0.00           C  
ATOM    528  HA  VAL    38      -6.010 -16.591   1.119  1.00  0.00           H  
ATOM    529  CB  VAL    38      -5.437 -14.908   2.493  1.00  0.00           C  
ATOM    530  HB  VAL    38      -4.485 -15.389   2.718  1.00  0.00           H  
ATOM    531  CG1 VAL    38      -5.554 -13.346   2.632  1.00  0.00           C  
ATOM    532 HG11 VAL    38      -4.995 -13.074   3.528  1.00  0.00           H  
ATOM    533 HG12 VAL    38      -6.549 -12.910   2.728  1.00  0.00           H  
ATOM    534 HG13 VAL    38      -4.934 -12.936   1.835  1.00  0.00           H  
ATOM    535  CG2 VAL    38      -6.266 -15.393   3.686  1.00  0.00           C  
ATOM    536 HG21 VAL    38      -6.623 -16.413   3.538  1.00  0.00           H  
ATOM    537 HG22 VAL    38      -7.116 -14.761   3.940  1.00  0.00           H  
ATOM    538 HG23 VAL    38      -5.653 -15.317   4.584  1.00  0.00           H  
ATOM    539  C   VAL    38      -7.527 -15.039   1.022  1.00  0.00           C  
ATOM    540  O   VAL    38      -8.489 -15.648   1.496  1.00  0.00           O  
ATOM    541  N   GLY    39      -7.753 -13.904   0.335  1.00  0.00           N  
ATOM    542  H   GLY    39      -7.068 -13.299  -0.095  1.00  0.00           H  
ATOM    543  CA  GLY    39      -9.121 -13.479   0.046  1.00  0.00           C  
ATOM    544  HA2 GLY    39      -9.770 -13.494   0.922  1.00  0.00           H  
ATOM    545  HA3 GLY    39      -9.120 -12.428  -0.242  1.00  0.00           H  
ATOM    546  C   GLY    39      -9.781 -14.168  -1.143  1.00  0.00           C  
ATOM    547  O   GLY    39      -9.008 -14.657  -1.986  1.00  0.00           O  
ATOM    548  N   PRO    40     -11.136 -14.139  -1.334  1.00  0.00           N  
ATOM    549  CD  PRO    40     -12.068 -13.621  -0.362  1.00  0.00           C  
ATOM    550  HD2 PRO    40     -12.294 -14.453   0.306  1.00  0.00           H  
ATOM    551  HD3 PRO    40     -11.786 -12.686   0.122  1.00  0.00           H  
ATOM    552  CG  PRO    40     -13.318 -13.499  -1.194  1.00  0.00           C  
ATOM    553  HG2 PRO    40     -13.392 -12.504  -1.632  1.00  0.00           H  
ATOM    554  HG3 PRO    40     -14.259 -13.569  -0.649  1.00  0.00           H  
ATOM    555  CB  PRO    40     -13.197 -14.685  -2.241  1.00  0.00           C  
ATOM    556  HB2 PRO    40     -13.368 -15.631  -1.727  1.00  0.00           H  
ATOM    557  HB3 PRO    40     -13.952 -14.623  -3.025  1.00  0.00           H  
ATOM    558  CA  PRO    40     -11.738 -14.620  -2.527  1.00  0.00           C  
ATOM    559  HA  PRO    40     -11.351 -15.611  -2.766  1.00  0.00           H  
ATOM    560  C   PRO    40     -11.601 -13.757  -3.823  1.00  0.00           C  
ATOM    561  O   PRO    40     -11.432 -12.567  -3.700  1.00  0.00           O  
ATOM    562  N   THR    41     -11.731 -14.429  -4.972  1.00  0.00           N  
ATOM    563  H   THR    41     -11.707 -15.438  -5.005  1.00  0.00           H  
ATOM    564  CA  THR    41     -12.129 -13.737  -6.234  1.00  0.00           C  
ATOM    565  HA  THR    41     -11.338 -13.021  -6.455  1.00  0.00           H  
ATOM    566  CB  THR    41     -12.356 -14.648  -7.494  1.00  0.00           C  
ATOM    567  HB  THR    41     -13.187 -15.342  -7.368  1.00  0.00           H  
ATOM    568  CG2 THR    41     -12.557 -13.800  -8.763  1.00  0.00           C  
ATOM    569 HG21 THR    41     -13.519 -13.329  -8.559  1.00  0.00           H  
ATOM    570 HG22 THR    41     -12.564 -14.291  -9.736  1.00  0.00           H  
ATOM    571 HG23 THR    41     -11.823 -12.995  -8.750  1.00  0.00           H  
ATOM    572  OG1 THR    41     -11.184 -15.391  -7.668  1.00  0.00           O  
ATOM    573  HG1 THR    41     -11.014 -16.017  -6.960  1.00  0.00           H  
ATOM    574  C   THR    41     -13.397 -12.911  -6.026  1.00  0.00           C  
ATOM    575  O   THR    41     -14.418 -13.535  -5.725  1.00  0.00           O  
ATOM    576  N   VAL    42     -13.321 -11.594  -6.314  1.00  0.00           N  
ATOM    577  H   VAL    42     -12.403 -11.274  -6.587  1.00  0.00           H  
ATOM    578  CA  VAL    42     -14.492 -10.674  -6.237  1.00  0.00           C  
ATOM    579  HA  VAL    42     -15.392 -11.268  -6.078  1.00  0.00           H  
ATOM    580  CB  VAL    42     -14.417  -9.686  -5.076  1.00  0.00           C  
ATOM    581  HB  VAL    42     -15.295  -9.040  -5.041  1.00  0.00           H  
ATOM    582  CG1 VAL    42     -14.366 -10.368  -3.701  1.00  0.00           C  
ATOM    583 HG11 VAL    42     -15.138 -11.137  -3.653  1.00  0.00           H  
ATOM    584 HG12 VAL    42     -14.588  -9.563  -3.001  1.00  0.00           H  
ATOM    585 HG13 VAL    42     -13.364 -10.750  -3.505  1.00  0.00           H  
ATOM    586  CG2 VAL    42     -13.171  -8.753  -5.184  1.00  0.00           C  
ATOM    587 HG21 VAL    42     -13.424  -8.072  -5.996  1.00  0.00           H  
ATOM    588 HG22 VAL    42     -12.272  -9.343  -5.364  1.00  0.00           H  
ATOM    589 HG23 VAL    42     -13.051  -8.230  -4.235  1.00  0.00           H  
ATOM    590  C   VAL    42     -14.774  -9.954  -7.555  1.00  0.00           C  
ATOM    591  O   VAL    42     -15.869  -9.498  -7.818  1.00  0.00           O  
ATOM    592  N   SER    43     -13.778  -9.837  -8.426  1.00  0.00           N  
ATOM    593  H   SER    43     -12.988 -10.414  -8.175  1.00  0.00           H  
ATOM    594  CA  SER    43     -13.845  -9.049  -9.707  1.00  0.00           C  
ATOM    595  HA  SER    43     -14.747  -8.439  -9.660  1.00  0.00           H  
ATOM    596  CB  SER    43     -12.587  -8.134  -9.898  1.00  0.00           C  
ATOM    597  HB2 SER    43     -12.251  -7.672  -8.970  1.00  0.00           H  
ATOM    598  HB3 SER    43     -11.772  -8.756 -10.269  1.00  0.00           H  
ATOM    599  OG  SER    43     -12.728  -6.996 -10.830  1.00  0.00           O  
ATOM    600  HG  SER    43     -11.895  -6.520 -10.800  1.00  0.00           H  
ATOM    601  C   SER    43     -14.007  -9.947 -10.963  1.00  0.00           C  
ATOM    602  O   SER    43     -13.999 -11.171 -10.846  1.00  0.00           O  
ATOM    603  N   ASN    44     -14.086  -9.260 -12.104  1.00  0.00           N  
ATOM    604  H   ASN    44     -13.979  -8.256 -12.148  1.00  0.00           H  
ATOM    605  CA  ASN    44     -14.133  -9.823 -13.439  1.00  0.00           C  
ATOM    606  HA  ASN    44     -13.815 -10.866 -13.425  1.00  0.00           H  
ATOM    607  CB  ASN    44     -15.642  -9.838 -13.766  1.00  0.00           C  
ATOM    608  HB2 ASN    44     -16.123  -8.860 -13.776  1.00  0.00           H  
ATOM    609  HB3 ASN    44     -16.098 -10.547 -13.074  1.00  0.00           H  
ATOM    610  CG  ASN    44     -15.929 -10.477 -15.112  1.00  0.00           C  
ATOM    611  OD1 ASN    44     -15.169 -11.233 -15.677  1.00  0.00           O  
ATOM    612  ND2 ASN    44     -17.088 -10.214 -15.698  1.00  0.00           N  
ATOM    613 HD21 ASN    44     -17.621  -9.405 -15.410  1.00  0.00           H  
ATOM    614 HD22 ASN    44     -17.356 -10.603 -16.591  1.00  0.00           H  
ATOM    615  C   ASN    44     -13.315  -8.947 -14.424  1.00  0.00           C  
ATOM    616  O   ASN    44     -13.683  -7.795 -14.654  1.00  0.00           O  
ATOM    617  N   PRO    45     -12.222  -9.476 -15.039  1.00  0.00           N  
ATOM    618  CD  PRO    45     -11.639  -8.917 -16.271  1.00  0.00           C  
ATOM    619  HD2 PRO    45     -12.444  -8.655 -16.958  1.00  0.00           H  
ATOM    620  HD3 PRO    45     -10.938  -8.089 -16.162  1.00  0.00           H  
ATOM    621  CG  PRO    45     -10.894 -10.062 -16.880  1.00  0.00           C  
ATOM    622  HG2 PRO    45     -10.083  -9.644 -17.477  1.00  0.00           H  
ATOM    623  HG3 PRO    45     -11.600 -10.673 -17.441  1.00  0.00           H  
ATOM    624  CB  PRO    45     -10.388 -10.881 -15.713  1.00  0.00           C  
ATOM    625  HB2 PRO    45     -10.146 -11.902 -16.010  1.00  0.00           H  
ATOM    626  HB3 PRO    45      -9.527 -10.384 -15.265  1.00  0.00           H  
ATOM    627  CA  PRO    45     -11.616 -10.729 -14.767  1.00  0.00           C  
ATOM    628  HA  PRO    45     -12.285 -11.573 -14.938  1.00  0.00           H  
ATOM    629  C   PRO    45     -11.001 -10.769 -13.322  1.00  0.00           C  
ATOM    630  O   PRO    45     -11.051  -9.723 -12.608  1.00  0.00           O  
ATOM    631  N   PRO    46     -10.481 -11.852 -12.798  1.00  0.00           N  
ATOM    632  CD  PRO    46     -10.442 -13.126 -13.482  1.00  0.00           C  
ATOM    633  HD2 PRO    46      -9.446 -13.126 -13.923  1.00  0.00           H  
ATOM    634  HD3 PRO    46     -11.190 -13.318 -14.251  1.00  0.00           H  
ATOM    635  CG  PRO    46     -10.416 -14.160 -12.385  1.00  0.00           C  
ATOM    636  HG2 PRO    46     -11.458 -14.338 -12.122  1.00  0.00           H  
ATOM    637  HG3 PRO    46      -9.869 -15.057 -12.677  1.00  0.00           H  
ATOM    638  CB  PRO    46      -9.645 -13.417 -11.244  1.00  0.00           C  
ATOM    639  HB2 PRO    46      -8.590 -13.331 -11.507  1.00  0.00           H  
ATOM    640  HB3 PRO    46      -9.648 -13.969 -10.303  1.00  0.00           H  
ATOM    641  CA  PRO    46     -10.186 -12.012 -11.313  1.00  0.00           C  
ATOM    642  HA  PRO    46     -11.138 -11.887 -10.796  1.00  0.00           H  
ATOM    643  C   PRO    46      -9.277 -10.933 -10.751  1.00  0.00           C  
ATOM    644  O   PRO    46      -9.389 -10.507  -9.532  1.00  0.00           O  
ATOM    645  N   GLY    47      -8.312 -10.423 -11.562  1.00  0.00           N  
ATOM    646  H   GLY    47      -8.230 -10.623 -12.549  1.00  0.00           H  
ATOM    647  CA  GLY    47      -7.410  -9.329 -11.203  1.00  0.00           C  
ATOM    648  HA2 GLY    47      -6.388  -9.489 -11.548  1.00  0.00           H  
ATOM    649  HA3 GLY    47      -7.323  -9.380 -10.117  1.00  0.00           H  
ATOM    650  C   GLY    47      -7.885  -7.885 -11.434  1.00  0.00           C  
ATOM    651  O   GLY    47      -7.120  -6.933 -11.199  1.00  0.00           O  
ATOM    652  N   ALA    48      -9.064  -7.658 -12.017  1.00  0.00           N  
ATOM    653  H   ALA    48      -9.634  -8.454 -12.266  1.00  0.00           H  
ATOM    654  CA  ALA    48      -9.380  -6.292 -12.610  1.00  0.00           C  
ATOM    655  HA  ALA    48      -8.536  -5.861 -13.149  1.00  0.00           H  
ATOM    656  CB  ALA    48     -10.354  -6.413 -13.752  1.00  0.00           C  
ATOM    657  HB1 ALA    48     -10.245  -5.601 -14.471  1.00  0.00           H  
ATOM    658  HB2 ALA    48     -10.254  -7.380 -14.245  1.00  0.00           H  
ATOM    659  HB3 ALA    48     -11.352  -6.347 -13.318  1.00  0.00           H  
ATOM    660  C   ALA    48      -9.836  -5.281 -11.528  1.00  0.00           C  
ATOM    661  O   ALA    48     -10.481  -5.679 -10.595  1.00  0.00           O  
ATOM    662  N   HID    49      -9.524  -3.926 -11.644  1.00  0.00           N  
ATOM    663  H   HID    49      -9.067  -3.674 -12.509  1.00  0.00           H  
ATOM    664  CA  HID    49      -9.938  -2.872 -10.705  1.00  0.00           C  
ATOM    665  HA  HID    49      -9.565  -3.036  -9.694  1.00  0.00           H  
ATOM    666  CB  HID    49      -9.369  -1.418 -11.143  1.00  0.00           C  
ATOM    667  HB2 HID    49      -8.296  -1.540 -10.996  1.00  0.00           H  
ATOM    668  HB3 HID    49      -9.667  -1.081 -12.136  1.00  0.00           H  
ATOM    669  CG  HID    49      -9.718  -0.351 -10.086  1.00  0.00           C  
ATOM    670  ND1 HID    49      -9.040  -0.058  -8.952  1.00  0.00           N  
ATOM    671  HD1 HID    49      -8.220  -0.487  -8.549  1.00  0.00           H  
ATOM    672  CE1 HID    49      -9.496   1.049  -8.442  1.00  0.00           C  
ATOM    673  HE1 HID    49      -9.036   1.483  -7.567  1.00  0.00           H  
ATOM    674  NE2 HID    49     -10.604   1.492  -9.082  1.00  0.00           N  
ATOM    675  CD2 HID    49     -10.674   0.617 -10.210  1.00  0.00           C  
ATOM    676  HD2 HID    49     -11.375   0.731 -11.024  1.00  0.00           H  
ATOM    677  C   HID    49     -11.445  -2.948 -10.639  1.00  0.00           C  
ATOM    678  O   HID    49     -12.042  -2.910 -11.730  1.00  0.00           O  
ATOM    679  N   VAL    50     -12.056  -3.019  -9.472  1.00  0.00           N  
ATOM    680  H   VAL    50     -11.486  -3.002  -8.638  1.00  0.00           H  
ATOM    681  CA  VAL    50     -13.522  -3.112  -9.265  1.00  0.00           C  
ATOM    682  HA  VAL    50     -13.958  -3.975  -9.767  1.00  0.00           H  
ATOM    683  CB  VAL    50     -13.704  -3.274  -7.768  1.00  0.00           C  
ATOM    684  HB  VAL    50     -13.099  -2.566  -7.201  1.00  0.00           H  
ATOM    685  CG1 VAL    50     -15.134  -3.082  -7.208  1.00  0.00           C  
ATOM    686 HG11 VAL    50     -15.473  -2.055  -7.341  1.00  0.00           H  
ATOM    687 HG12 VAL    50     -15.316  -3.388  -6.177  1.00  0.00           H  
ATOM    688 HG13 VAL    50     -15.853  -3.668  -7.781  1.00  0.00           H  
ATOM    689  CG2 VAL    50     -13.254  -4.778  -7.444  1.00  0.00           C  
ATOM    690 HG21 VAL    50     -13.734  -5.514  -8.089  1.00  0.00           H  
ATOM    691 HG22 VAL    50     -13.477  -4.973  -6.394  1.00  0.00           H  
ATOM    692 HG23 VAL    50     -12.176  -4.930  -7.389  1.00  0.00           H  
ATOM    693  C   VAL    50     -14.356  -1.967  -9.854  1.00  0.00           C  
ATOM    694  O   VAL    50     -15.427  -2.343 -10.329  1.00  0.00           O  
ATOM    695  N   LYS    51     -13.912  -0.700  -9.966  1.00  0.00           N  
ATOM    696  H   LYS    51     -13.154  -0.371  -9.386  1.00  0.00           H  
ATOM    697  CA  LYS    51     -14.686   0.436 -10.589  1.00  0.00           C  
ATOM    698  HA  LYS    51     -15.678   0.505 -10.144  1.00  0.00           H  
ATOM    699  CB  LYS    51     -13.954   1.801 -10.485  1.00  0.00           C  
ATOM    700  HB2 LYS    51     -13.108   1.879 -11.168  1.00  0.00           H  
ATOM    701  HB3 LYS    51     -13.516   1.869  -9.489  1.00  0.00           H  
ATOM    702  CG  LYS    51     -14.911   2.942 -10.829  1.00  0.00           C  
ATOM    703  HG2 LYS    51     -14.330   3.845 -10.642  1.00  0.00           H  
ATOM    704  HG3 LYS    51     -15.110   2.835 -11.895  1.00  0.00           H  
ATOM    705  CD  LYS    51     -16.184   3.085  -9.959  1.00  0.00           C  
ATOM    706  HD2 LYS    51     -16.910   2.363 -10.332  1.00  0.00           H  
ATOM    707  HD3 LYS    51     -15.977   2.900  -8.905  1.00  0.00           H  
ATOM    708  CE  LYS    51     -16.766   4.543 -10.114  1.00  0.00           C  
ATOM    709  HE2 LYS    51     -17.708   4.642  -9.573  1.00  0.00           H  
ATOM    710  HE3 LYS    51     -16.117   5.276  -9.636  1.00  0.00           H  
ATOM    711  NZ  LYS    51     -16.951   5.119 -11.502  1.00  0.00           N  
ATOM    712  HZ1 LYS    51     -17.622   4.594 -12.044  1.00  0.00           H  
ATOM    713  HZ2 LYS    51     -16.079   5.240 -11.998  1.00  0.00           H  
ATOM    714  HZ3 LYS    51     -17.279   6.073 -11.450  1.00  0.00           H  
ATOM    715  C   LYS    51     -15.038   0.129 -12.042  1.00  0.00           C  
ATOM    716  O   LYS    51     -16.070   0.467 -12.576  1.00  0.00           O  
ATOM    717  N   ASN    52     -14.314  -0.716 -12.698  1.00  0.00           N  
ATOM    718  H   ASN    52     -13.553  -1.099 -12.156  1.00  0.00           H  
ATOM    719  CA  ASN    52     -14.482  -1.167 -14.083  1.00  0.00           C  
ATOM    720  HA  ASN    52     -14.741  -0.321 -14.721  1.00  0.00           H  
ATOM    721  CB  ASN    52     -13.146  -1.689 -14.691  1.00  0.00           C  
ATOM    722  HB2 ASN    52     -12.967  -2.716 -14.373  1.00  0.00           H  
ATOM    723  HB3 ASN    52     -13.218  -1.761 -15.776  1.00  0.00           H  
ATOM    724  CG  ASN    52     -11.948  -0.826 -14.413  1.00  0.00           C  
ATOM    725  OD1 ASN    52     -11.982   0.377 -14.059  1.00  0.00           O  
ATOM    726  ND2 ASN    52     -10.792  -1.271 -14.792  1.00  0.00           N  
ATOM    727 HD21 ASN    52      -9.961  -0.698 -14.749  1.00  0.00           H  
ATOM    728 HD22 ASN    52     -10.773  -2.163 -15.265  1.00  0.00           H  
ATOM    729  C   ASN    52     -15.597  -2.222 -14.206  1.00  0.00           C  
ATOM    730  O   ASN    52     -15.883  -2.559 -15.329  1.00  0.00           O  
ATOM    731  N   ILE    53     -16.223  -2.706 -13.088  1.00  0.00           N  
ATOM    732  H   ILE    53     -15.879  -2.375 -12.198  1.00  0.00           H  
ATOM    733  CA  ILE    53     -17.489  -3.492 -13.217  1.00  0.00           C  
ATOM    734  HA  ILE    53     -17.448  -4.211 -14.035  1.00  0.00           H  
ATOM    735  CB  ILE    53     -17.717  -4.338 -11.975  1.00  0.00           C  
ATOM    736  HB  ILE    53     -17.808  -3.694 -11.100  1.00  0.00           H  
ATOM    737  CG2 ILE    53     -19.121  -5.090 -12.061  1.00  0.00           C  
ATOM    738 HG21 ILE    53     -19.218  -5.826 -11.263  1.00  0.00           H  
ATOM    739 HG22 ILE    53     -19.973  -4.412 -12.109  1.00  0.00           H  
ATOM    740 HG23 ILE    53     -19.161  -5.706 -12.959  1.00  0.00           H  
ATOM    741  CG1 ILE    53     -16.608  -5.406 -11.721  1.00  0.00           C  
ATOM    742 HG12 ILE    53     -15.673  -4.884 -11.927  1.00  0.00           H  
ATOM    743 HG13 ILE    53     -16.645  -6.290 -12.358  1.00  0.00           H  
ATOM    744  CD1 ILE    53     -16.550  -5.804 -10.284  1.00  0.00           C  
ATOM    745 HD11 ILE    53     -15.758  -6.538 -10.136  1.00  0.00           H  
ATOM    746 HD12 ILE    53     -16.371  -4.939  -9.646  1.00  0.00           H  
ATOM    747 HD13 ILE    53     -17.496  -6.221  -9.937  1.00  0.00           H  
ATOM    748  C   ILE    53     -18.638  -2.555 -13.436  1.00  0.00           C  
ATOM    749  O   ILE    53     -19.083  -1.838 -12.532  1.00  0.00           O  
ATOM    750  N   GLU    54     -19.054  -2.533 -14.663  1.00  0.00           N  
ATOM    751  H   GLU    54     -18.497  -2.974 -15.380  1.00  0.00           H  
ATOM    752  CA  GLU    54     -20.128  -1.546 -15.075  1.00  0.00           C  
ATOM    753  HA  GLU    54     -19.717  -0.585 -14.765  1.00  0.00           H  
ATOM    754  CB  GLU    54     -20.219  -1.622 -16.682  1.00  0.00           C  
ATOM    755  HB2 GLU    54     -20.376  -2.673 -16.927  1.00  0.00           H  
ATOM    756  HB3 GLU    54     -21.137  -1.103 -16.958  1.00  0.00           H  
ATOM    757  CG  GLU    54     -18.975  -1.116 -17.370  1.00  0.00           C  
ATOM    758  HG2 GLU    54     -19.015  -1.466 -18.402  1.00  0.00           H  
ATOM    759  HG3 GLU    54     -18.022  -1.336 -16.891  1.00  0.00           H  
ATOM    760  CD  GLU    54     -18.921   0.406 -17.675  1.00  0.00           C  
ATOM    761  OE1 GLU    54     -19.896   1.150 -17.495  1.00  0.00           O  
ATOM    762  OE2 GLU    54     -17.912   0.907 -18.233  1.00  0.00           O  
ATOM    763  C   GLU    54     -21.546  -1.845 -14.498  1.00  0.00           C  
ATOM    764  O   GLU    54     -22.234  -0.848 -14.229  1.00  0.00           O  
ATOM    765  N   ASP    55     -21.884  -3.096 -14.096  1.00  0.00           N  
ATOM    766  H   ASP    55     -21.243  -3.874 -14.157  1.00  0.00           H  
ATOM    767  CA  ASP    55     -23.230  -3.263 -13.266  1.00  0.00           C  
ATOM    768  HA  ASP    55     -24.079  -2.737 -13.702  1.00  0.00           H  
ATOM    769  CB  ASP    55     -23.656  -4.757 -13.329  1.00  0.00           C  
ATOM    770  HB2 ASP    55     -22.740  -5.346 -13.275  1.00  0.00           H  
ATOM    771  HB3 ASP    55     -24.133  -5.007 -14.276  1.00  0.00           H  
ATOM    772  CG  ASP    55     -24.592  -5.269 -12.210  1.00  0.00           C  
ATOM    773  OD1 ASP    55     -25.460  -4.508 -11.637  1.00  0.00           O  
ATOM    774  OD2 ASP    55     -24.577  -6.461 -11.900  1.00  0.00           O  
ATOM    775  C   ASP    55     -23.088  -2.783 -11.845  1.00  0.00           C  
ATOM    776  O   ASP    55     -22.419  -3.418 -11.036  1.00  0.00           O  
ATOM    777  N   PRO    56     -23.851  -1.833 -11.327  1.00  0.00           N  
ATOM    778  CD  PRO    56     -25.039  -1.215 -12.080  1.00  0.00           C  
ATOM    779  HD2 PRO    56     -24.645  -0.484 -12.786  1.00  0.00           H  
ATOM    780  HD3 PRO    56     -25.590  -1.964 -12.649  1.00  0.00           H  
ATOM    781  CG  PRO    56     -25.846  -0.408 -11.058  1.00  0.00           C  
ATOM    782  HG2 PRO    56     -26.582  -1.090 -10.632  1.00  0.00           H  
ATOM    783  HG3 PRO    56     -26.276   0.486 -11.508  1.00  0.00           H  
ATOM    784  CB  PRO    56     -24.872  -0.105  -9.979  1.00  0.00           C  
ATOM    785  HB2 PRO    56     -25.343  -0.007  -9.001  1.00  0.00           H  
ATOM    786  HB3 PRO    56     -24.387   0.853 -10.164  1.00  0.00           H  
ATOM    787  CA  PRO    56     -23.847  -1.229  -9.986  1.00  0.00           C  
ATOM    788  HA  PRO    56     -22.870  -0.782  -9.800  1.00  0.00           H  
ATOM    789  C   PRO    56     -24.062  -2.253  -8.946  1.00  0.00           C  
ATOM    790  O   PRO    56     -23.438  -2.095  -7.891  1.00  0.00           O  
ATOM    791  N   ASP    57     -24.893  -3.317  -9.161  1.00  0.00           N  
ATOM    792  H   ASP    57     -25.276  -3.416 -10.090  1.00  0.00           H  
ATOM    793  CA  ASP    57     -25.207  -4.301  -8.129  1.00  0.00           C  
ATOM    794  HA  ASP    57     -25.266  -3.831  -7.148  1.00  0.00           H  
ATOM    795  CB  ASP    57     -26.531  -4.968  -8.367  1.00  0.00           C  
ATOM    796  HB2 ASP    57     -26.372  -5.486  -9.313  1.00  0.00           H  
ATOM    797  HB3 ASP    57     -26.759  -5.639  -7.539  1.00  0.00           H  
ATOM    798  CG  ASP    57     -27.670  -4.043  -8.521  1.00  0.00           C  
ATOM    799  OD1 ASP    57     -28.562  -4.290  -9.403  1.00  0.00           O  
ATOM    800  OD2 ASP    57     -27.720  -3.095  -7.724  1.00  0.00           O  
ATOM    801  C   ASP    57     -24.056  -5.224  -8.004  1.00  0.00           C  
ATOM    802  O   ASP    57     -23.609  -5.495  -6.896  1.00  0.00           O  
ATOM    803  N   SER    58     -23.431  -5.720  -9.141  1.00  0.00           N  
ATOM    804  H   SER    58     -23.753  -5.475 -10.067  1.00  0.00           H  
ATOM    805  CA  SER    58     -22.318  -6.594  -9.095  1.00  0.00           C  
ATOM    806  HA  SER    58     -22.688  -7.355  -8.409  1.00  0.00           H  
ATOM    807  CB  SER    58     -21.961  -7.339 -10.411  1.00  0.00           C  
ATOM    808  HB2 SER    58     -21.702  -6.542 -11.108  1.00  0.00           H  
ATOM    809  HB3 SER    58     -21.029  -7.891 -10.289  1.00  0.00           H  
ATOM    810  OG  SER    58     -23.044  -8.068 -10.923  1.00  0.00           O  
ATOM    811  HG  SER    58     -23.776  -7.452 -11.010  1.00  0.00           H  
ATOM    812  C   SER    58     -21.154  -5.765  -8.407  1.00  0.00           C  
ATOM    813  O   SER    58     -20.505  -6.263  -7.519  1.00  0.00           O  
ATOM    814  N   ARG    59     -20.908  -4.494  -8.724  1.00  0.00           N  
ATOM    815  H   ARG    59     -21.445  -4.214  -9.533  1.00  0.00           H  
ATOM    816  CA  ARG    59     -19.908  -3.644  -8.123  1.00  0.00           C  
ATOM    817  HA  ARG    59     -18.971  -4.195  -8.201  1.00  0.00           H  
ATOM    818  CB  ARG    59     -19.803  -2.305  -8.897  1.00  0.00           C  
ATOM    819  HB2 ARG    59     -20.677  -1.702  -8.650  1.00  0.00           H  
ATOM    820  HB3 ARG    59     -19.831  -2.357  -9.985  1.00  0.00           H  
ATOM    821  CG  ARG    59     -18.523  -1.457  -8.614  1.00  0.00           C  
ATOM    822  HG2 ARG    59     -18.574  -1.203  -7.556  1.00  0.00           H  
ATOM    823  HG3 ARG    59     -17.610  -2.031  -8.773  1.00  0.00           H  
ATOM    824  CD  ARG    59     -18.308  -0.055  -9.296  1.00  0.00           C  
ATOM    825  HD2 ARG    59     -17.615   0.581  -8.745  1.00  0.00           H  
ATOM    826  HD3 ARG    59     -17.994  -0.225 -10.325  1.00  0.00           H  
ATOM    827  NE  ARG    59     -19.607   0.728  -9.281  1.00  0.00           N  
ATOM    828  HE  ARG    59     -19.810   1.243  -8.436  1.00  0.00           H  
ATOM    829  CZ  ARG    59     -20.481   0.833 -10.241  1.00  0.00           C  
ATOM    830  NH1 ARG    59     -20.498   0.303 -11.445  1.00  0.00           N  
ATOM    831 HH11 ARG    59     -19.720  -0.242 -11.789  1.00  0.00           H  
ATOM    832 HH12 ARG    59     -21.341   0.520 -11.958  1.00  0.00           H  
ATOM    833  NH2 ARG    59     -21.507   1.637  -9.987  1.00  0.00           N  
ATOM    834 HH21 ARG    59     -21.496   2.016  -9.051  1.00  0.00           H  
ATOM    835 HH22 ARG    59     -22.207   1.873 -10.675  1.00  0.00           H  
ATOM    836  C   ARG    59     -20.135  -3.281  -6.599  1.00  0.00           C  
ATOM    837  O   ARG    59     -19.203  -3.168  -5.846  1.00  0.00           O  
ATOM    838  N   SER    60     -21.421  -3.355  -6.119  1.00  0.00           N  
ATOM    839  H   SER    60     -22.143  -3.550  -6.797  1.00  0.00           H  
ATOM    840  CA  SER    60     -21.660  -3.362  -4.668  1.00  0.00           C  
ATOM    841  HA  SER    60     -21.066  -2.571  -4.210  1.00  0.00           H  
ATOM    842  CB  SER    60     -23.076  -3.007  -4.398  1.00  0.00           C  
ATOM    843  HB2 SER    60     -23.690  -3.819  -4.788  1.00  0.00           H  
ATOM    844  HB3 SER    60     -23.204  -2.745  -3.348  1.00  0.00           H  
ATOM    845  OG  SER    60     -23.530  -1.871  -5.056  1.00  0.00           O  
ATOM    846  HG  SER    60     -23.484  -2.083  -5.991  1.00  0.00           H  
ATOM    847  C   SER    60     -21.246  -4.672  -3.990  1.00  0.00           C  
ATOM    848  O   SER    60     -20.580  -4.641  -2.962  1.00  0.00           O  
ATOM    849  N   LEU    61     -21.613  -5.855  -4.576  1.00  0.00           N  
ATOM    850  H   LEU    61     -21.959  -5.753  -5.519  1.00  0.00           H  
ATOM    851  CA  LEU    61     -21.275  -7.151  -3.990  1.00  0.00           C  
ATOM    852  HA  LEU    61     -21.540  -7.203  -2.934  1.00  0.00           H  
ATOM    853  CB  LEU    61     -21.908  -8.303  -4.716  1.00  0.00           C  
ATOM    854  HB2 LEU    61     -21.406  -8.393  -5.680  1.00  0.00           H  
ATOM    855  HB3 LEU    61     -21.679  -9.223  -4.180  1.00  0.00           H  
ATOM    856  CG  LEU    61     -23.459  -8.309  -4.867  1.00  0.00           C  
ATOM    857  HG  LEU    61     -23.840  -7.309  -5.070  1.00  0.00           H  
ATOM    858  CD1 LEU    61     -23.976  -9.378  -5.814  1.00  0.00           C  
ATOM    859 HD11 LEU    61     -23.470 -10.342  -5.758  1.00  0.00           H  
ATOM    860 HD12 LEU    61     -23.914  -8.970  -6.823  1.00  0.00           H  
ATOM    861 HD13 LEU    61     -25.042  -9.496  -5.618  1.00  0.00           H  
ATOM    862  CD2 LEU    61     -24.058  -8.719  -3.503  1.00  0.00           C  
ATOM    863 HD21 LEU    61     -23.533  -9.591  -3.113  1.00  0.00           H  
ATOM    864 HD22 LEU    61     -25.121  -8.952  -3.448  1.00  0.00           H  
ATOM    865 HD23 LEU    61     -23.814  -7.923  -2.800  1.00  0.00           H  
ATOM    866  C   LEU    61     -19.738  -7.332  -3.853  1.00  0.00           C  
ATOM    867  O   LEU    61     -19.212  -7.748  -2.845  1.00  0.00           O  
ATOM    868  N   ALA    62     -18.980  -6.930  -4.908  1.00  0.00           N  
ATOM    869  H   ALA    62     -19.426  -6.610  -5.756  1.00  0.00           H  
ATOM    870  CA  ALA    62     -17.471  -6.867  -4.882  1.00  0.00           C  
ATOM    871  HA  ALA    62     -17.126  -7.897  -4.787  1.00  0.00           H  
ATOM    872  CB  ALA    62     -16.938  -6.301  -6.255  1.00  0.00           C  
ATOM    873  HB1 ALA    62     -17.403  -6.717  -7.149  1.00  0.00           H  
ATOM    874  HB2 ALA    62     -17.146  -5.237  -6.362  1.00  0.00           H  
ATOM    875  HB3 ALA    62     -15.851  -6.377  -6.299  1.00  0.00           H  
ATOM    876  C   ALA    62     -16.943  -5.993  -3.729  1.00  0.00           C  
ATOM    877  O   ALA    62     -16.103  -6.454  -2.965  1.00  0.00           O  
ATOM    878  N   GLN    63     -17.580  -4.795  -3.602  1.00  0.00           N  
ATOM    879  H   GLN    63     -18.278  -4.440  -4.240  1.00  0.00           H  
ATOM    880  CA  GLN    63     -17.115  -3.968  -2.466  1.00  0.00           C  
ATOM    881  HA  GLN    63     -16.034  -3.855  -2.544  1.00  0.00           H  
ATOM    882  CB  GLN    63     -17.623  -2.485  -2.664  1.00  0.00           C  
ATOM    883  HB2 GLN    63     -17.413  -1.891  -1.774  1.00  0.00           H  
ATOM    884  HB3 GLN    63     -18.704  -2.602  -2.728  1.00  0.00           H  
ATOM    885  CG  GLN    63     -17.011  -1.801  -3.903  1.00  0.00           C  
ATOM    886  HG2 GLN    63     -15.949  -1.640  -3.718  1.00  0.00           H  
ATOM    887  HG3 GLN    63     -17.256  -2.396  -4.783  1.00  0.00           H  
ATOM    888  CD  GLN    63     -17.772  -0.529  -4.115  1.00  0.00           C  
ATOM    889  OE1 GLN    63     -18.902  -0.249  -3.564  1.00  0.00           O  
ATOM    890  NE2 GLN    63     -17.383   0.259  -5.086  1.00  0.00           N  
ATOM    891 HE21 GLN    63     -16.506   0.054  -5.542  1.00  0.00           H  
ATOM    892 HE22 GLN    63     -17.991   1.045  -5.271  1.00  0.00           H  
ATOM    893  C   GLN    63     -17.537  -4.561  -1.106  1.00  0.00           C  
ATOM    894  O   GLN    63     -16.674  -4.614  -0.239  1.00  0.00           O  
ATOM    895  N   ARG    64     -18.778  -5.047  -0.948  1.00  0.00           N  
ATOM    896  H   ARG    64     -19.538  -4.928  -1.602  1.00  0.00           H  
ATOM    897  CA  ARG    64     -19.101  -5.706   0.382  1.00  0.00           C  
ATOM    898  HA  ARG    64     -18.917  -4.979   1.173  1.00  0.00           H  
ATOM    899  CB  ARG    64     -20.492  -6.174   0.410  1.00  0.00           C  
ATOM    900  HB2 ARG    64     -20.611  -6.714   1.349  1.00  0.00           H  
ATOM    901  HB3 ARG    64     -20.620  -6.782  -0.485  1.00  0.00           H  
ATOM    902  CG  ARG    64     -21.606  -5.160   0.317  1.00  0.00           C  
ATOM    903  HG2 ARG    64     -21.795  -4.693  -0.649  1.00  0.00           H  
ATOM    904  HG3 ARG    64     -22.523  -5.651   0.646  1.00  0.00           H  
ATOM    905  CD  ARG    64     -21.451  -3.988   1.287  1.00  0.00           C  
ATOM    906  HD2 ARG    64     -22.468  -3.611   1.386  1.00  0.00           H  
ATOM    907  HD3 ARG    64     -21.135  -4.414   2.239  1.00  0.00           H  
ATOM    908  NE  ARG    64     -20.463  -2.898   0.894  1.00  0.00           N  
ATOM    909  HE  ARG    64     -19.614  -2.860   1.439  1.00  0.00           H  
ATOM    910  CZ  ARG    64     -20.562  -1.905   0.027  1.00  0.00           C  
ATOM    911  NH1 ARG    64     -19.641  -1.043  -0.240  1.00  0.00           N  
ATOM    912 HH11 ARG    64     -18.936  -0.898   0.469  1.00  0.00           H  
ATOM    913 HH12 ARG    64     -19.749  -0.510  -1.091  1.00  0.00           H  
ATOM    914  NH2 ARG    64     -21.618  -1.652  -0.742  1.00  0.00           N  
ATOM    915 HH21 ARG    64     -22.416  -2.267  -0.673  1.00  0.00           H  
ATOM    916 HH22 ARG    64     -21.555  -0.940  -1.456  1.00  0.00           H  
ATOM    917  C   ARG    64     -18.205  -6.937   0.789  1.00  0.00           C  
ATOM    918  O   ARG    64     -17.773  -7.013   1.957  1.00  0.00           O  
ATOM    919  N   ALA    65     -17.870  -7.750  -0.207  1.00  0.00           N  
ATOM    920  H   ALA    65     -18.361  -7.717  -1.090  1.00  0.00           H  
ATOM    921  CA  ALA    65     -16.972  -8.782   0.065  1.00  0.00           C  
ATOM    922  HA  ALA    65     -17.386  -9.313   0.923  1.00  0.00           H  
ATOM    923  CB  ALA    65     -16.923  -9.738  -1.147  1.00  0.00           C  
ATOM    924  HB1 ALA    65     -16.678  -9.200  -2.063  1.00  0.00           H  
ATOM    925  HB2 ALA    65     -16.232 -10.577  -1.069  1.00  0.00           H  
ATOM    926  HB3 ALA    65     -17.899 -10.195  -1.312  1.00  0.00           H  
ATOM    927  C   ALA    65     -15.515  -8.386   0.458  1.00  0.00           C  
ATOM    928  O   ALA    65     -14.839  -8.963   1.303  1.00  0.00           O  
ATOM    929  N   SER    66     -14.966  -7.340  -0.104  1.00  0.00           N  
ATOM    930  H   SER    66     -15.546  -6.966  -0.841  1.00  0.00           H  
ATOM    931  CA  SER    66     -13.733  -6.644   0.130  1.00  0.00           C  
ATOM    932  HA  SER    66     -12.998  -7.439   0.258  1.00  0.00           H  
ATOM    933  CB  SER    66     -13.412  -5.690  -1.051  1.00  0.00           C  
ATOM    934  HB2 SER    66     -12.407  -5.318  -0.851  1.00  0.00           H  
ATOM    935  HB3 SER    66     -14.148  -4.886  -1.079  1.00  0.00           H  
ATOM    936  OG  SER    66     -13.537  -6.549  -2.230  1.00  0.00           O  
ATOM    937  HG  SER    66     -14.481  -6.573  -2.400  1.00  0.00           H  
ATOM    938  C   SER    66     -13.636  -5.767   1.343  1.00  0.00           C  
ATOM    939  O   SER    66     -12.589  -5.579   1.934  1.00  0.00           O  
ATOM    940  N   GLU    67     -14.793  -5.200   1.746  1.00  0.00           N  
ATOM    941  H   GLU    67     -15.595  -5.365   1.154  1.00  0.00           H  
ATOM    942  CA  GLU    67     -14.942  -4.569   3.051  1.00  0.00           C  
ATOM    943  HA  GLU    67     -14.046  -4.036   3.369  1.00  0.00           H  
ATOM    944  CB  GLU    67     -16.109  -3.682   2.901  1.00  0.00           C  
ATOM    945  HB2 GLU    67     -16.561  -3.609   3.890  1.00  0.00           H  
ATOM    946  HB3 GLU    67     -16.903  -4.132   2.305  1.00  0.00           H  
ATOM    947  CG  GLU    67     -15.856  -2.274   2.274  1.00  0.00           C  
ATOM    948  HG2 GLU    67     -15.586  -2.515   1.246  1.00  0.00           H  
ATOM    949  HG3 GLU    67     -15.050  -1.725   2.761  1.00  0.00           H  
ATOM    950  CD  GLU    67     -16.949  -1.234   2.049  1.00  0.00           C  
ATOM    951  OE1 GLU    67     -16.530  -0.142   1.572  1.00  0.00           O  
ATOM    952  OE2 GLU    67     -18.152  -1.536   1.981  1.00  0.00           O  
ATOM    953  C   GLU    67     -15.076  -5.588   4.130  1.00  0.00           C  
ATOM    954  O   GLU    67     -14.595  -5.272   5.231  1.00  0.00           O  
ATOM    955  N   GLY    68     -15.800  -6.734   3.952  1.00  0.00           N  
ATOM    956  H   GLY    68     -16.385  -6.855   3.138  1.00  0.00           H  
ATOM    957  CA  GLY    68     -15.672  -7.849   4.810  1.00  0.00           C  
ATOM    958  HA2 GLY    68     -15.805  -8.726   4.176  1.00  0.00           H  
ATOM    959  HA3 GLY    68     -14.711  -7.838   5.324  1.00  0.00           H  
ATOM    960  C   GLY    68     -16.758  -7.963   5.900  1.00  0.00           C  
ATOM    961  O   GLY    68     -17.884  -7.396   5.679  1.00  0.00           O  
ATOM    962  N   PRO    69     -16.481  -8.695   7.030  1.00  0.00           N  
ATOM    963  CD  PRO    69     -15.232  -9.473   7.224  1.00  0.00           C  
ATOM    964  HD2 PRO    69     -14.994 -10.077   6.348  1.00  0.00           H  
ATOM    965  HD3 PRO    69     -14.395  -8.825   7.483  1.00  0.00           H  
ATOM    966  CG  PRO    69     -15.532 -10.442   8.405  1.00  0.00           C  
ATOM    967  HG2 PRO    69     -14.658 -10.730   8.990  1.00  0.00           H  
ATOM    968  HG3 PRO    69     -16.022 -11.337   8.021  1.00  0.00           H  
ATOM    969  CB  PRO    69     -16.613  -9.681   9.221  1.00  0.00           C  
ATOM    970  HB2 PRO    69     -16.187  -8.875   9.818  1.00  0.00           H  
ATOM    971  HB3 PRO    69     -17.135 -10.361   9.895  1.00  0.00           H  
ATOM    972  CA  PRO    69     -17.464  -9.042   8.084  1.00  0.00           C  
ATOM    973  HA  PRO    69     -18.197  -9.778   7.750  1.00  0.00           H  
ATOM    974  C   PRO    69     -18.107  -7.787   8.623  1.00  0.00           C  
ATOM    975  O   PRO    69     -17.506  -6.825   9.098  1.00  0.00           O  
ATOM    976  N   GLY    70     -19.457  -7.860   8.570  1.00  0.00           N  
ATOM    977  H   GLY    70     -19.884  -8.690   8.183  1.00  0.00           H  
ATOM    978  CA  GLY    70     -20.357  -6.812   9.037  1.00  0.00           C  
ATOM    979  HA2 GLY    70     -21.290  -7.216   9.429  1.00  0.00           H  
ATOM    980  HA3 GLY    70     -19.848  -6.318   9.865  1.00  0.00           H  
ATOM    981  C   GLY    70     -20.794  -5.743   8.031  1.00  0.00           C  
ATOM    982  O   GLY    70     -21.844  -5.080   8.242  1.00  0.00           O  
ATOM    983  N   ALA    71     -20.030  -5.412   7.042  1.00  0.00           N  
ATOM    984  H   ALA    71     -19.147  -5.901   7.047  1.00  0.00           H  
ATOM    985  CA  ALA    71     -20.162  -4.323   6.135  1.00  0.00           C  
ATOM    986  HA  ALA    71     -20.199  -3.383   6.686  1.00  0.00           H  
ATOM    987  CB  ALA    71     -18.946  -4.298   5.200  1.00  0.00           C  
ATOM    988  HB1 ALA    71     -19.004  -3.515   4.443  1.00  0.00           H  
ATOM    989  HB2 ALA    71     -18.899  -5.269   4.708  1.00  0.00           H  
ATOM    990  HB3 ALA    71     -18.029  -4.251   5.788  1.00  0.00           H  
ATOM    991  C   ALA    71     -21.478  -4.432   5.303  1.00  0.00           C  
ATOM    992  O   ALA    71     -21.918  -5.461   4.813  1.00  0.00           O  
ATOM    993  N   GLY    72     -22.183  -3.327   5.147  1.00  0.00           N  
ATOM    994  H   GLY    72     -21.859  -2.422   5.457  1.00  0.00           H  
ATOM    995  CA  GLY    72     -23.477  -3.259   4.483  1.00  0.00           C  
ATOM    996  HA2 GLY    72     -23.600  -2.336   3.916  1.00  0.00           H  
ATOM    997  HA3 GLY    72     -23.582  -4.040   3.730  1.00  0.00           H  
ATOM    998  C   GLY    72     -24.729  -3.363   5.397  1.00  0.00           C  
ATOM    999  O   GLY    72     -25.809  -3.628   4.834  1.00  0.00           O  
ATOM   1000  N   ALA    73     -24.663  -2.965   6.668  1.00  0.00           N  
ATOM   1001  H   ALA    73     -23.799  -2.586   7.030  1.00  0.00           H  
ATOM   1002  CA  ALA    73     -25.867  -2.801   7.544  1.00  0.00           C  
ATOM   1003  HA  ALA    73     -26.328  -3.781   7.669  1.00  0.00           H  
ATOM   1004  CB  ALA    73     -25.378  -2.490   8.976  1.00  0.00           C  
ATOM   1005  HB1 ALA    73     -24.684  -1.653   8.897  1.00  0.00           H  
ATOM   1006  HB2 ALA    73     -24.866  -3.334   9.437  1.00  0.00           H  
ATOM   1007  HB3 ALA    73     -26.203  -2.391   9.681  1.00  0.00           H  
ATOM   1008  C   ALA    73     -26.872  -1.815   6.903  1.00  0.00           C  
ATOM   1009  O   ALA    73     -27.968  -2.214   6.545  1.00  0.00           O  
ATOM   1010  N   ALA    74     -26.401  -0.592   6.665  1.00  0.00           N  
ATOM   1011  H   ALA    74     -25.391  -0.604   6.652  1.00  0.00           H  
ATOM   1012  CA  ALA    74     -27.251   0.361   5.908  1.00  0.00           C  
ATOM   1013  HA  ALA    74     -28.206   0.614   6.367  1.00  0.00           H  
ATOM   1014  CB  ALA    74     -26.402   1.678   5.762  1.00  0.00           C  
ATOM   1015  HB1 ALA    74     -25.425   1.612   5.282  1.00  0.00           H  
ATOM   1016  HB2 ALA    74     -26.346   2.093   6.768  1.00  0.00           H  
ATOM   1017  HB3 ALA    74     -27.079   2.404   5.312  1.00  0.00           H  
ATOM   1018  C   ALA    74     -27.559  -0.187   4.526  1.00  0.00           C  
ATOM   1019  O   ALA    74     -26.797  -1.014   3.939  1.00  0.00           O  
ATOM   1020  N   THR    75     -28.765   0.140   3.966  1.00  0.00           N  
ATOM   1021  H   THR    75     -29.356   0.685   4.578  1.00  0.00           H  
ATOM   1022  CA  THR    75     -29.219  -0.251   2.626  1.00  0.00           C  
ATOM   1023  HA  THR    75     -29.382  -1.329   2.656  1.00  0.00           H  
ATOM   1024  CB  THR    75     -30.538   0.458   2.463  1.00  0.00           C  
ATOM   1025  HB  THR    75     -31.259   0.034   3.162  1.00  0.00           H  
ATOM   1026  CG2 THR    75     -30.610   1.964   2.847  1.00  0.00           C  
ATOM   1027 HG21 THR    75     -29.752   2.440   2.374  1.00  0.00           H  
ATOM   1028 HG22 THR    75     -30.620   2.096   3.929  1.00  0.00           H  
ATOM   1029 HG23 THR    75     -31.464   2.466   2.394  1.00  0.00           H  
ATOM   1030  OG1 THR    75     -30.908   0.183   1.113  1.00  0.00           O  
ATOM   1031  HG1 THR    75     -30.831  -0.766   0.990  1.00  0.00           H  
ATOM   1032  C   THR    75     -28.189   0.096   1.540  1.00  0.00           C  
ATOM   1033  O   THR    75     -27.447   1.059   1.712  1.00  0.00           O  
ATOM   1034  N   VAL    76     -28.121  -0.596   0.417  1.00  0.00           N  
ATOM   1035  H   VAL    76     -28.608  -1.472   0.296  1.00  0.00           H  
ATOM   1036  CA  VAL    76     -27.171  -0.286  -0.635  1.00  0.00           C  
ATOM   1037  HA  VAL    76     -26.156  -0.400  -0.255  1.00  0.00           H  
ATOM   1038  CB  VAL    76     -27.247  -1.251  -1.823  1.00  0.00           C  
ATOM   1039  HB  VAL    76     -26.934  -2.185  -1.356  1.00  0.00           H  
ATOM   1040  CG1 VAL    76     -28.596  -1.341  -2.514  1.00  0.00           C  
ATOM   1041 HG11 VAL    76     -28.939  -0.356  -2.829  1.00  0.00           H  
ATOM   1042 HG12 VAL    76     -28.574  -2.047  -3.344  1.00  0.00           H  
ATOM   1043 HG13 VAL    76     -29.270  -1.589  -1.694  1.00  0.00           H  
ATOM   1044  CG2 VAL    76     -26.266  -0.950  -2.942  1.00  0.00           C  
ATOM   1045 HG21 VAL    76     -26.255  -1.828  -3.588  1.00  0.00           H  
ATOM   1046 HG22 VAL    76     -25.246  -0.878  -2.566  1.00  0.00           H  
ATOM   1047 HG23 VAL    76     -26.535  -0.092  -3.559  1.00  0.00           H  
ATOM   1048  C   VAL    76     -27.326   1.116  -1.151  1.00  0.00           C  
ATOM   1049  O   VAL    76     -26.348   1.775  -1.500  1.00  0.00           O  
ATOM   1050  N   ASN    77     -28.537   1.701  -0.962  1.00  0.00           N  
ATOM   1051  H   ASN    77     -29.327   1.195  -0.588  1.00  0.00           H  
ATOM   1052  CA  ASN    77     -28.771   3.115  -1.259  1.00  0.00           C  
ATOM   1053  HA  ASN    77     -28.449   3.264  -2.290  1.00  0.00           H  
ATOM   1054  CB  ASN    77     -30.287   3.368  -1.301  1.00  0.00           C  
ATOM   1055  HB2 ASN    77     -30.427   4.442  -1.418  1.00  0.00           H  
ATOM   1056  HB3 ASN    77     -30.609   3.037  -0.314  1.00  0.00           H  
ATOM   1057  CG  ASN    77     -31.083   2.737  -2.424  1.00  0.00           C  
ATOM   1058  OD1 ASN    77     -31.348   1.533  -2.507  1.00  0.00           O  
ATOM   1059  ND2 ASN    77     -31.467   3.436  -3.450  1.00  0.00           N  
ATOM   1060 HD21 ASN    77     -31.414   4.444  -3.437  1.00  0.00           H  
ATOM   1061 HD22 ASN    77     -31.851   2.905  -4.219  1.00  0.00           H  
ATOM   1062  C   ASN    77     -28.047   4.187  -0.516  1.00  0.00           C  
ATOM   1063  O   ASN    77     -27.921   5.318  -0.976  1.00  0.00           O  
ATOM   1064  N   SER    78     -27.455   3.900   0.662  1.00  0.00           N  
ATOM   1065  H   SER    78     -27.506   2.932   0.945  1.00  0.00           H  
ATOM   1066  CA  SER    78     -26.747   4.775   1.611  1.00  0.00           C  
ATOM   1067  HA  SER    78     -27.454   5.598   1.718  1.00  0.00           H  
ATOM   1068  CB  SER    78     -26.567   4.000   2.921  1.00  0.00           C  
ATOM   1069  HB2 SER    78     -27.459   3.409   3.127  1.00  0.00           H  
ATOM   1070  HB3 SER    78     -25.713   3.326   2.858  1.00  0.00           H  
ATOM   1071  OG  SER    78     -26.404   4.864   4.051  1.00  0.00           O  
ATOM   1072  HG  SER    78     -27.181   5.053   4.582  1.00  0.00           H  
ATOM   1073  C   SER    78     -25.339   5.181   1.107  1.00  0.00           C  
ATOM   1074  O   SER    78     -24.692   4.401   0.339  1.00  0.00           O  
ATOM   1075  N   PRO    79     -24.787   6.356   1.618  1.00  0.00           N  
ATOM   1076  CD  PRO    79     -25.477   7.499   2.269  1.00  0.00           C  
ATOM   1077  HD2 PRO    79     -26.399   7.850   1.806  1.00  0.00           H  
ATOM   1078  HD3 PRO    79     -25.922   7.248   3.231  1.00  0.00           H  
ATOM   1079  CG  PRO    79     -24.419   8.571   2.398  1.00  0.00           C  
ATOM   1080  HG2 PRO    79     -24.423   9.168   3.309  1.00  0.00           H  
ATOM   1081  HG3 PRO    79     -24.643   9.290   1.610  1.00  0.00           H  
ATOM   1082  CB  PRO    79     -23.040   7.910   2.145  1.00  0.00           C  
ATOM   1083  HB2 PRO    79     -22.539   7.588   3.057  1.00  0.00           H  
ATOM   1084  HB3 PRO    79     -22.343   8.583   1.645  1.00  0.00           H  
ATOM   1085  CA  PRO    79     -23.374   6.745   1.323  1.00  0.00           C  
ATOM   1086  HA  PRO    79     -23.340   7.130   0.304  1.00  0.00           H  
ATOM   1087  C   PRO    79     -22.321   5.649   1.478  1.00  0.00           C  
ATOM   1088  O   PRO    79     -22.244   4.754   2.361  1.00  0.00           O  
ATOM   1089  N   GLY    80     -21.353   5.797   0.550  1.00  0.00           N  
ATOM   1090  H   GLY    80     -21.384   6.537  -0.137  1.00  0.00           H  
ATOM   1091  CA  GLY    80     -20.260   4.860   0.415  1.00  0.00           C  
ATOM   1092  HA2 GLY    80     -20.571   4.021  -0.207  1.00  0.00           H  
ATOM   1093  HA3 GLY    80     -19.445   5.378  -0.089  1.00  0.00           H  
ATOM   1094  C   GLY    80     -19.587   4.457   1.699  1.00  0.00           C  
ATOM   1095  O   GLY    80     -19.642   3.246   1.971  1.00  0.00           O  
ATOM   1096  N   ALA    81     -19.027   5.391   2.449  1.00  0.00           N  
ATOM   1097  H   ALA    81     -19.127   6.382   2.281  1.00  0.00           H  
ATOM   1098  CA  ALA    81     -18.283   5.178   3.651  1.00  0.00           C  
ATOM   1099  HA  ALA    81     -17.576   4.356   3.538  1.00  0.00           H  
ATOM   1100  CB  ALA    81     -17.560   6.521   4.157  1.00  0.00           C  
ATOM   1101  HB1 ALA    81     -16.716   6.358   4.827  1.00  0.00           H  
ATOM   1102  HB2 ALA    81     -18.357   7.149   4.554  1.00  0.00           H  
ATOM   1103  HB3 ALA    81     -17.168   7.033   3.278  1.00  0.00           H  
ATOM   1104  C   ALA    81     -19.178   4.644   4.845  1.00  0.00           C  
ATOM   1105  O   ALA    81     -18.633   4.132   5.832  1.00  0.00           O  
ATOM   1106  N   VAL    82     -20.554   4.709   4.664  1.00  0.00           N  
ATOM   1107  H   VAL    82     -20.958   5.071   3.811  1.00  0.00           H  
ATOM   1108  CA  VAL    82     -21.508   4.344   5.789  1.00  0.00           C  
ATOM   1109  HA  VAL    82     -21.045   4.514   6.762  1.00  0.00           H  
ATOM   1110  CB  VAL    82     -22.723   5.159   5.721  1.00  0.00           C  
ATOM   1111  HB  VAL    82     -23.138   5.082   4.716  1.00  0.00           H  
ATOM   1112  CG1 VAL    82     -23.875   4.928   6.783  1.00  0.00           C  
ATOM   1113 HG11 VAL    82     -24.589   4.200   6.398  1.00  0.00           H  
ATOM   1114 HG12 VAL    82     -24.497   5.817   6.889  1.00  0.00           H  
ATOM   1115 HG13 VAL    82     -23.529   4.669   7.783  1.00  0.00           H  
ATOM   1116  CG2 VAL    82     -22.318   6.686   5.816  1.00  0.00           C  
ATOM   1117 HG21 VAL    82     -21.970   6.971   6.808  1.00  0.00           H  
ATOM   1118 HG22 VAL    82     -23.221   7.292   5.742  1.00  0.00           H  
ATOM   1119 HG23 VAL    82     -21.560   7.009   5.102  1.00  0.00           H  
ATOM   1120  C   VAL    82     -21.823   2.869   5.640  1.00  0.00           C  
ATOM   1121  O   VAL    82     -22.049   2.034   6.561  1.00  0.00           O  
ATOM   1122  N   LYS    83     -21.776   2.388   4.387  1.00  0.00           N  
ATOM   1123  H   LYS    83     -21.891   3.061   3.642  1.00  0.00           H  
ATOM   1124  CA  LYS    83     -21.845   0.973   3.984  1.00  0.00           C  
ATOM   1125  HA  LYS    83     -22.634   0.405   4.479  1.00  0.00           H  
ATOM   1126  CB  LYS    83     -22.161   0.887   2.480  1.00  0.00           C  
ATOM   1127  HB2 LYS    83     -21.477   1.561   1.966  1.00  0.00           H  
ATOM   1128  HB3 LYS    83     -21.922  -0.110   2.111  1.00  0.00           H  
ATOM   1129  CG  LYS    83     -23.677   1.105   2.163  1.00  0.00           C  
ATOM   1130  HG2 LYS    83     -23.865   2.134   2.470  1.00  0.00           H  
ATOM   1131  HG3 LYS    83     -24.353   0.424   2.680  1.00  0.00           H  
ATOM   1132  CD  LYS    83     -24.049   1.079   0.637  1.00  0.00           C  
ATOM   1133  HD2 LYS    83     -23.931   0.043   0.316  1.00  0.00           H  
ATOM   1134  HD3 LYS    83     -25.086   1.414   0.634  1.00  0.00           H  
ATOM   1135  CE  LYS    83     -23.108   1.984  -0.133  1.00  0.00           C  
ATOM   1136  HE2 LYS    83     -22.113   1.557  -0.258  1.00  0.00           H  
ATOM   1137  HE3 LYS    83     -23.023   2.911   0.435  1.00  0.00           H  
ATOM   1138  NZ  LYS    83     -23.624   2.357  -1.498  1.00  0.00           N  
ATOM   1139  HZ1 LYS    83     -23.818   1.496  -1.989  1.00  0.00           H  
ATOM   1140  HZ2 LYS    83     -24.457   2.928  -1.506  1.00  0.00           H  
ATOM   1141  HZ3 LYS    83     -22.910   2.851  -2.015  1.00  0.00           H  
ATOM   1142  C   LYS    83     -20.619   0.187   4.336  1.00  0.00           C  
ATOM   1143  O   LYS    83     -20.688  -0.827   4.933  1.00  0.00           O  
ATOM   1144  N   SER    84     -19.450   0.787   4.018  1.00  0.00           N  
ATOM   1145  H   SER    84     -19.524   1.658   3.512  1.00  0.00           H  
ATOM   1146  CA  SER    84     -18.175   0.301   4.589  1.00  0.00           C  
ATOM   1147  HA  SER    84     -17.946  -0.720   4.285  1.00  0.00           H  
ATOM   1148  CB  SER    84     -17.051   1.273   4.188  1.00  0.00           C  
ATOM   1149  HB2 SER    84     -17.094   2.087   4.912  1.00  0.00           H  
ATOM   1150  HB3 SER    84     -16.072   0.803   4.285  1.00  0.00           H  
ATOM   1151  OG  SER    84     -17.172   1.786   2.871  1.00  0.00           O  
ATOM   1152  HG  SER    84     -16.965   1.092   2.240  1.00  0.00           H  
ATOM   1153  C   SER    84     -18.238   0.207   6.108  1.00  0.00           C  
ATOM   1154  O   SER    84     -17.870  -0.821   6.738  1.00  0.00           O  
ATOM   1155  N   GLY    85     -18.663   1.318   6.715  1.00  0.00           N  
ATOM   1156  H   GLY    85     -18.815   2.166   6.188  1.00  0.00           H  
ATOM   1157  CA  GLY    85     -18.604   1.530   8.226  1.00  0.00           C  
ATOM   1158  HA2 GLY    85     -19.178   2.443   8.383  1.00  0.00           H  
ATOM   1159  HA3 GLY    85     -19.296   0.796   8.640  1.00  0.00           H  
ATOM   1160  C   GLY    85     -17.314   1.437   8.951  1.00  0.00           C  
ATOM   1161  O   GLY    85     -16.274   1.344   8.316  1.00  0.00           O  
ATOM   1162  N   GLU    86     -17.322   1.206  10.245  1.00  0.00           N  
ATOM   1163  H   GLU    86     -18.238   1.087  10.653  1.00  0.00           H  
ATOM   1164  CA  GLU    86     -16.218   1.397  11.246  1.00  0.00           C  
ATOM   1165  HA  GLU    86     -15.757   2.355  11.005  1.00  0.00           H  
ATOM   1166  CB  GLU    86     -16.838   1.581  12.673  1.00  0.00           C  
ATOM   1167  HB2 GLU    86     -16.069   1.900  13.377  1.00  0.00           H  
ATOM   1168  HB3 GLU    86     -17.245   0.608  12.948  1.00  0.00           H  
ATOM   1169  CG  GLU    86     -17.730   2.819  12.774  1.00  0.00           C  
ATOM   1170  HG2 GLU    86     -17.873   3.104  13.816  1.00  0.00           H  
ATOM   1171  HG3 GLU    86     -17.155   3.634  12.335  1.00  0.00           H  
ATOM   1172  CD  GLU    86     -19.132   2.735  12.080  1.00  0.00           C  
ATOM   1173  OE1 GLU    86     -19.643   3.815  11.686  1.00  0.00           O  
ATOM   1174  OE2 GLU    86     -19.682   1.623  11.850  1.00  0.00           O  
ATOM   1175  C   GLU    86     -15.043   0.375  11.196  1.00  0.00           C  
ATOM   1176  O   GLU    86     -15.144  -0.607  10.474  1.00  0.00           O  
ATOM   1177  N   ARG    87     -13.982   0.567  11.997  1.00  0.00           N  
ATOM   1178  H   ARG    87     -13.955   1.339  12.648  1.00  0.00           H  
ATOM   1179  CA  ARG    87     -12.825  -0.364  12.074  1.00  0.00           C  
ATOM   1180  HA  ARG    87     -12.056   0.011  12.749  1.00  0.00           H  
ATOM   1181  CB  ARG    87     -13.201  -1.676  12.794  1.00  0.00           C  
ATOM   1182  HB2 ARG    87     -13.883  -2.248  12.164  1.00  0.00           H  
ATOM   1183  HB3 ARG    87     -12.317  -2.294  12.950  1.00  0.00           H  
ATOM   1184  CG  ARG    87     -13.843  -1.419  14.200  1.00  0.00           C  
ATOM   1185  HG2 ARG    87     -14.744  -0.806  14.198  1.00  0.00           H  
ATOM   1186  HG3 ARG    87     -13.063  -0.979  14.821  1.00  0.00           H  
ATOM   1187  CD  ARG    87     -14.053  -2.753  15.000  1.00  0.00           C  
ATOM   1188  HD2 ARG    87     -13.178  -3.393  14.884  1.00  0.00           H  
ATOM   1189  HD3 ARG    87     -14.152  -2.584  16.072  1.00  0.00           H  
ATOM   1190  NE  ARG    87     -15.328  -3.458  14.613  1.00  0.00           N  
ATOM   1191  HE  ARG    87     -16.017  -2.831  14.222  1.00  0.00           H  
ATOM   1192  CZ  ARG    87     -15.694  -4.668  14.827  1.00  0.00           C  
ATOM   1193  NH1 ARG    87     -14.820  -5.623  15.313  1.00  0.00           N  
ATOM   1194 HH11 ARG    87     -13.825  -5.491  15.196  1.00  0.00           H  
ATOM   1195 HH12 ARG    87     -15.160  -6.572  15.256  1.00  0.00           H  
ATOM   1196  NH2 ARG    87     -16.955  -4.923  14.711  1.00  0.00           N  
ATOM   1197 HH21 ARG    87     -17.551  -4.163  14.413  1.00  0.00           H  
ATOM   1198 HH22 ARG    87     -17.244  -5.799  15.123  1.00  0.00           H  
ATOM   1199  C   ARG    87     -12.149  -0.624  10.737  1.00  0.00           C  
ATOM   1200  O   ARG    87     -11.525  -1.658  10.639  1.00  0.00           O  
ATOM   1201  N   ARG    88     -12.252   0.238   9.710  1.00  0.00           N  
ATOM   1202  H   ARG    88     -12.909   0.984   9.888  1.00  0.00           H  
ATOM   1203  CA  ARG    88     -11.606   0.199   8.388  1.00  0.00           C  
ATOM   1204  HA  ARG    88     -10.948  -0.670   8.400  1.00  0.00           H  
ATOM   1205  CB  ARG    88     -12.728  -0.136   7.375  1.00  0.00           C  
ATOM   1206  HB2 ARG    88     -13.548   0.581   7.413  1.00  0.00           H  
ATOM   1207  HB3 ARG    88     -12.315  -0.103   6.366  1.00  0.00           H  
ATOM   1208  CG  ARG    88     -13.212  -1.553   7.582  1.00  0.00           C  
ATOM   1209  HG2 ARG    88     -12.393  -2.225   7.326  1.00  0.00           H  
ATOM   1210  HG3 ARG    88     -13.554  -1.724   8.603  1.00  0.00           H  
ATOM   1211  CD  ARG    88     -14.486  -1.762   6.762  1.00  0.00           C  
ATOM   1212  HD2 ARG    88     -15.269  -1.068   7.067  1.00  0.00           H  
ATOM   1213  HD3 ARG    88     -14.303  -1.633   5.695  1.00  0.00           H  
ATOM   1214  NE  ARG    88     -14.998  -3.083   6.995  1.00  0.00           N  
ATOM   1215  HE  ARG    88     -14.803  -3.719   6.235  1.00  0.00           H  
ATOM   1216  CZ  ARG    88     -15.756  -3.505   7.963  1.00  0.00           C  
ATOM   1217  NH1 ARG    88     -15.948  -4.816   7.976  1.00  0.00           N  
ATOM   1218 HH11 ARG    88     -16.566  -5.185   8.686  1.00  0.00           H  
ATOM   1219 HH12 ARG    88     -15.690  -5.412   7.202  1.00  0.00           H  
ATOM   1220  NH2 ARG    88     -16.256  -2.826   8.921  1.00  0.00           N  
ATOM   1221 HH21 ARG    88     -15.796  -1.981   9.228  1.00  0.00           H  
ATOM   1222 HH22 ARG    88     -16.808  -3.337   9.595  1.00  0.00           H  
ATOM   1223  C   ARG    88     -10.776   1.409   8.014  1.00  0.00           C  
ATOM   1224  O   ARG    88     -11.106   2.500   8.450  1.00  0.00           O  
ATOM   1225  N   ALA    89      -9.821   1.413   7.118  1.00  0.00           N  
ATOM   1226  H   ALA    89      -9.528   0.518   6.754  1.00  0.00           H  
ATOM   1227  CA  ALA    89      -9.148   2.644   6.706  1.00  0.00           C  
ATOM   1228  HA  ALA    89      -8.881   3.248   7.573  1.00  0.00           H  
ATOM   1229  CB  ALA    89      -7.797   2.182   6.092  1.00  0.00           C  
ATOM   1230  HB1 ALA    89      -7.181   1.744   6.876  1.00  0.00           H  
ATOM   1231  HB2 ALA    89      -7.255   3.100   5.861  1.00  0.00           H  
ATOM   1232  HB3 ALA    89      -7.856   1.546   5.209  1.00  0.00           H  
ATOM   1233  C   ALA    89      -9.943   3.587   5.791  1.00  0.00           C  
ATOM   1234  O   ALA    89      -9.811   4.829   5.828  1.00  0.00           O  
ATOM   1235  N   ARG    90     -10.605   3.042   4.774  1.00  0.00           N  
ATOM   1236  H   ARG    90     -10.593   2.032   4.805  1.00  0.00           H  
ATOM   1237  CA  ARG    90     -11.355   3.654   3.662  1.00  0.00           C  
ATOM   1238  HA  ARG    90     -11.863   4.548   4.023  1.00  0.00           H  
ATOM   1239  CB  ARG    90     -10.325   4.130   2.552  1.00  0.00           C  
ATOM   1240  HB2 ARG    90      -9.533   3.390   2.437  1.00  0.00           H  
ATOM   1241  HB3 ARG    90     -10.814   4.216   1.581  1.00  0.00           H  
ATOM   1242  CG  ARG    90      -9.637   5.489   2.853  1.00  0.00           C  
ATOM   1243  HG2 ARG    90      -8.989   5.694   2.001  1.00  0.00           H  
ATOM   1244  HG3 ARG    90      -9.004   5.373   3.732  1.00  0.00           H  
ATOM   1245  CD  ARG    90     -10.562   6.745   2.883  1.00  0.00           C  
ATOM   1246  HD2 ARG    90     -11.055   6.860   1.918  1.00  0.00           H  
ATOM   1247  HD3 ARG    90     -11.318   6.692   3.667  1.00  0.00           H  
ATOM   1248  NE  ARG    90      -9.907   8.031   3.095  1.00  0.00           N  
ATOM   1249  HE  ARG    90      -9.185   8.267   2.430  1.00  0.00           H  
ATOM   1250  CZ  ARG    90     -10.109   8.986   3.971  1.00  0.00           C  
ATOM   1251  NH1 ARG    90     -11.014   8.959   4.932  1.00  0.00           N  
ATOM   1252 HH11 ARG    90     -11.420   8.050   5.106  1.00  0.00           H  
ATOM   1253 HH12 ARG    90     -10.959   9.676   5.641  1.00  0.00           H  
ATOM   1254  NH2 ARG    90      -9.258   9.970   3.808  1.00  0.00           N  
ATOM   1255 HH21 ARG    90      -8.458   9.867   3.199  1.00  0.00           H  
ATOM   1256 HH22 ARG    90      -9.417  10.865   4.248  1.00  0.00           H  
ATOM   1257  C   ARG    90     -12.399   2.645   2.971  1.00  0.00           C  
ATOM   1258  O   ARG    90     -12.216   1.391   3.098  1.00  0.00           O  
ATOM   1259  N   PRO    91     -13.343   3.250   2.198  1.00  0.00           N  
ATOM   1260  CD  PRO    91     -13.434   4.711   1.904  1.00  0.00           C  
ATOM   1261  HD2 PRO    91     -12.751   5.064   1.131  1.00  0.00           H  
ATOM   1262  HD3 PRO    91     -13.341   5.278   2.830  1.00  0.00           H  
ATOM   1263  CG  PRO    91     -14.850   4.849   1.298  1.00  0.00           C  
ATOM   1264  HG2 PRO    91     -15.546   5.013   2.121  1.00  0.00           H  
ATOM   1265  HG3 PRO    91     -14.873   5.677   0.590  1.00  0.00           H  
ATOM   1266  CB  PRO    91     -15.121   3.461   0.681  1.00  0.00           C  
ATOM   1267  HB2 PRO    91     -16.179   3.200   0.645  1.00  0.00           H  
ATOM   1268  HB3 PRO    91     -14.714   3.449  -0.330  1.00  0.00           H  
ATOM   1269  CA  PRO    91     -14.308   2.448   1.417  1.00  0.00           C  
ATOM   1270  HA  PRO    91     -14.941   1.765   1.984  1.00  0.00           H  
ATOM   1271  C   PRO    91     -13.548   1.495   0.432  1.00  0.00           C  
ATOM   1272  O   PRO    91     -12.492   1.868  -0.073  1.00  0.00           O  
ATOM   1273  N   GLY    92     -13.870   0.207   0.301  1.00  0.00           N  
ATOM   1274  H   GLY    92     -14.795  -0.058   0.607  1.00  0.00           H  
ATOM   1275  CA  GLY    92     -12.915  -0.742  -0.327  1.00  0.00           C  
ATOM   1276  HA2 GLY    92     -12.694  -0.321  -1.307  1.00  0.00           H  
ATOM   1277  HA3 GLY    92     -13.438  -1.654  -0.616  1.00  0.00           H  
ATOM   1278  C   GLY    92     -11.686  -1.172   0.504  1.00  0.00           C  
ATOM   1279  O   GLY    92     -10.634  -1.435  -0.147  1.00  0.00           O  
ATOM   1280  N   THR    93     -11.638  -1.234   1.816  1.00  0.00           N  
ATOM   1281  H   THR    93     -12.395  -0.781   2.308  1.00  0.00           H  
ATOM   1282  CA  THR    93     -10.656  -1.834   2.693  1.00  0.00           C  
ATOM   1283  HA  THR    93     -10.046  -2.516   2.100  1.00  0.00           H  
ATOM   1284  CB  THR    93      -9.648  -0.725   3.293  1.00  0.00           C  
ATOM   1285  HB  THR    93      -8.840  -1.230   3.822  1.00  0.00           H  
ATOM   1286  CG2 THR    93      -9.099   0.172   2.170  1.00  0.00           C  
ATOM   1287 HG21 THR    93      -9.939   0.808   1.891  1.00  0.00           H  
ATOM   1288 HG22 THR    93      -8.226   0.738   2.492  1.00  0.00           H  
ATOM   1289 HG23 THR    93      -8.774  -0.423   1.316  1.00  0.00           H  
ATOM   1290  OG1 THR    93     -10.261  -0.032   4.286  1.00  0.00           O  
ATOM   1291  HG1 THR    93     -11.025   0.375   3.872  1.00  0.00           H  
ATOM   1292  C   THR    93     -11.272  -2.798   3.616  1.00  0.00           C  
ATOM   1293  O   THR    93     -12.397  -2.533   4.033  1.00  0.00           O  
ATOM   1294  N   TYR    94     -10.533  -3.807   4.144  1.00  0.00           N  
ATOM   1295  H   TYR    94      -9.616  -3.961   3.749  1.00  0.00           H  
ATOM   1296  CA  TYR    94     -11.004  -4.800   5.114  1.00  0.00           C  
ATOM   1297  HA  TYR    94     -12.028  -5.087   4.877  1.00  0.00           H  
ATOM   1298  CB  TYR    94     -10.212  -6.008   4.824  1.00  0.00           C  
ATOM   1299  HB2 TYR    94     -10.184  -6.158   3.744  1.00  0.00           H  
ATOM   1300  HB3 TYR    94      -9.187  -5.889   5.174  1.00  0.00           H  
ATOM   1301  CG  TYR    94     -10.785  -7.291   5.442  1.00  0.00           C  
ATOM   1302  CD1 TYR    94     -11.798  -8.039   4.759  1.00  0.00           C  
ATOM   1303  HD1 TYR    94     -12.137  -7.612   3.827  1.00  0.00           H  
ATOM   1304  CE1 TYR    94     -12.356  -9.214   5.356  1.00  0.00           C  
ATOM   1305  HE1 TYR    94     -13.097  -9.842   4.883  1.00  0.00           H  
ATOM   1306  CZ  TYR    94     -11.734  -9.688   6.522  1.00  0.00           C  
ATOM   1307  OH  TYR    94     -12.052 -10.928   6.891  1.00  0.00           O  
ATOM   1308  HH  TYR    94     -11.477 -11.147   7.628  1.00  0.00           H  
ATOM   1309  CE2 TYR    94     -10.646  -9.051   7.137  1.00  0.00           C  
ATOM   1310  HE2 TYR    94     -10.118  -9.500   7.966  1.00  0.00           H  
ATOM   1311  CD2 TYR    94     -10.253  -7.792   6.651  1.00  0.00           C  
ATOM   1312  HD2 TYR    94      -9.388  -7.360   7.132  1.00  0.00           H  
ATOM   1313  C   TYR    94     -10.821  -4.191   6.579  1.00  0.00           C  
ATOM   1314  O   TYR    94     -10.219  -3.156   6.728  1.00  0.00           O  
ATOM   1315  N   LEU    95     -11.324  -4.866   7.543  1.00  0.00           N  
ATOM   1316  H   LEU    95     -11.750  -5.773   7.417  1.00  0.00           H  
ATOM   1317  CA  LEU    95     -10.922  -4.641   8.913  1.00  0.00           C  
ATOM   1318  HA  LEU    95     -11.372  -3.778   9.404  1.00  0.00           H  
ATOM   1319  CB  LEU    95     -11.385  -5.864   9.883  1.00  0.00           C  
ATOM   1320  HB2 LEU    95     -10.676  -6.667   9.684  1.00  0.00           H  
ATOM   1321  HB3 LEU    95     -11.115  -5.623  10.911  1.00  0.00           H  
ATOM   1322  CG  LEU    95     -12.894  -6.335   9.822  1.00  0.00           C  
ATOM   1323  HG  LEU    95     -13.241  -6.504   8.803  1.00  0.00           H  
ATOM   1324  CD1 LEU    95     -13.249  -7.718  10.432  1.00  0.00           C  
ATOM   1325 HD11 LEU    95     -13.029  -7.623  11.496  1.00  0.00           H  
ATOM   1326 HD12 LEU    95     -12.721  -8.495   9.878  1.00  0.00           H  
ATOM   1327 HD13 LEU    95     -14.305  -7.919  10.251  1.00  0.00           H  
ATOM   1328  CD2 LEU    95     -13.824  -5.318  10.496  1.00  0.00           C  
ATOM   1329 HD21 LEU    95     -13.485  -4.353  10.119  1.00  0.00           H  
ATOM   1330 HD22 LEU    95     -13.778  -5.231  11.581  1.00  0.00           H  
ATOM   1331 HD23 LEU    95     -14.849  -5.519  10.185  1.00  0.00           H  
ATOM   1332  C   LEU    95      -9.417  -4.367   9.100  1.00  0.00           C  
ATOM   1333  O   LEU    95      -8.532  -4.987   8.481  1.00  0.00           O  
ATOM   1334  N   LEU    96      -9.238  -3.348   9.874  1.00  0.00           N  
ATOM   1335  H   LEU    96     -10.004  -2.831  10.281  1.00  0.00           H  
ATOM   1336  CA  LEU    96      -7.813  -2.941  10.303  1.00  0.00           C  
ATOM   1337  HA  LEU    96      -7.230  -2.558   9.465  1.00  0.00           H  
ATOM   1338  CB  LEU    96      -7.857  -1.873  11.338  1.00  0.00           C  
ATOM   1339  HB2 LEU    96      -8.531  -2.174  12.140  1.00  0.00           H  
ATOM   1340  HB3 LEU    96      -6.871  -1.643  11.741  1.00  0.00           H  
ATOM   1341  CG  LEU    96      -8.490  -0.522  10.825  1.00  0.00           C  
ATOM   1342  HG  LEU    96      -9.250  -0.713  10.067  1.00  0.00           H  
ATOM   1343  CD1 LEU    96      -8.996   0.267  12.033  1.00  0.00           C  
ATOM   1344 HD11 LEU    96      -9.509   1.172  11.705  1.00  0.00           H  
ATOM   1345 HD12 LEU    96      -8.166   0.386  12.729  1.00  0.00           H  
ATOM   1346 HD13 LEU    96      -9.795  -0.372  12.410  1.00  0.00           H  
ATOM   1347  CD2 LEU    96      -7.603   0.430  10.100  1.00  0.00           C  
ATOM   1348 HD21 LEU    96      -7.368   0.154   9.072  1.00  0.00           H  
ATOM   1349 HD22 LEU    96      -8.084   1.407  10.146  1.00  0.00           H  
ATOM   1350 HD23 LEU    96      -6.623   0.579  10.553  1.00  0.00           H  
ATOM   1351  C   LEU    96      -6.921  -4.121  10.821  1.00  0.00           C  
ATOM   1352  O   LEU    96      -7.287  -5.109  11.478  1.00  0.00           O  
ATOM   1353  N   GLN    97      -5.617  -3.989  10.535  1.00  0.00           N  
ATOM   1354  H   GLN    97      -5.324  -3.240   9.923  1.00  0.00           H  
ATOM   1355  CA  GLN    97      -4.560  -4.883  11.080  1.00  0.00           C  
ATOM   1356  HA  GLN    97      -4.970  -5.887  10.963  1.00  0.00           H  
ATOM   1357  CB  GLN    97      -3.350  -4.713  10.168  1.00  0.00           C  
ATOM   1358  HB2 GLN    97      -3.633  -5.049   9.171  1.00  0.00           H  
ATOM   1359  HB3 GLN    97      -3.236  -3.634  10.061  1.00  0.00           H  
ATOM   1360  CG  GLN    97      -2.026  -5.500  10.502  1.00  0.00           C  
ATOM   1361  HG2 GLN    97      -1.268  -5.296   9.746  1.00  0.00           H  
ATOM   1362  HG3 GLN    97      -1.588  -5.181  11.447  1.00  0.00           H  
ATOM   1363  CD  GLN    97      -2.319  -6.998  10.523  1.00  0.00           C  
ATOM   1364  OE1 GLN    97      -2.908  -7.506  11.438  1.00  0.00           O  
ATOM   1365  NE2 GLN    97      -1.928  -7.596   9.470  1.00  0.00           N  
ATOM   1366 HE21 GLN    97      -1.443  -7.068   8.758  1.00  0.00           H  
ATOM   1367 HE22 GLN    97      -1.901  -8.596   9.334  1.00  0.00           H  
ATOM   1368  C   GLN    97      -4.355  -4.611  12.581  1.00  0.00           C  
ATOM   1369  O   GLN    97      -4.555  -3.538  13.088  1.00  0.00           O  
ATOM   1370  N   ASP    98      -3.900  -5.679  13.207  1.00  0.00           N  
ATOM   1371  H   ASP    98      -3.849  -6.535  12.673  1.00  0.00           H  
ATOM   1372  CA  ASP    98      -3.558  -5.705  14.666  1.00  0.00           C  
ATOM   1373  HA  ASP    98      -4.509  -5.676  15.198  1.00  0.00           H  
ATOM   1374  CB  ASP    98      -3.022  -7.121  15.001  1.00  0.00           C  
ATOM   1375  HB2 ASP    98      -2.234  -7.345  14.283  1.00  0.00           H  
ATOM   1376  HB3 ASP    98      -2.559  -7.095  15.988  1.00  0.00           H  
ATOM   1377  CG  ASP    98      -4.061  -8.228  14.948  1.00  0.00           C  
ATOM   1378  OD1 ASP    98      -5.179  -8.104  14.465  1.00  0.00           O  
ATOM   1379  OD2 ASP    98      -3.678  -9.394  15.255  1.00  0.00           O  
ATOM   1380  C   ASP    98      -2.649  -4.602  15.121  1.00  0.00           C  
ATOM   1381  O   ASP    98      -2.813  -4.171  16.265  1.00  0.00           O  
ATOM   1382  N   GLY    99      -1.719  -4.054  14.318  1.00  0.00           N  
ATOM   1383  H   GLY    99      -1.660  -4.419  13.378  1.00  0.00           H  
ATOM   1384  CA  GLY    99      -0.808  -2.992  14.765  1.00  0.00           C  
ATOM   1385  HA2 GLY    99      -0.275  -3.297  15.666  1.00  0.00           H  
ATOM   1386  HA3 GLY    99       0.041  -2.810  14.107  1.00  0.00           H  
ATOM   1387  C   GLY    99      -1.368  -1.633  14.970  1.00  0.00           C  
ATOM   1388  O   GLY    99      -0.617  -0.619  15.015  1.00  0.00           O  
ATOM   1389  N   TYR   100      -2.718  -1.501  15.116  1.00  0.00           N  
ATOM   1390  H   TYR   100      -3.227  -2.370  15.036  1.00  0.00           H  
ATOM   1391  CA  TYR   100      -3.516  -0.306  15.421  1.00  0.00           C  
ATOM   1392  HA  TYR   100      -3.314   0.405  14.619  1.00  0.00           H  
ATOM   1393  CB  TYR   100      -5.031  -0.587  15.170  1.00  0.00           C  
ATOM   1394  HB2 TYR   100      -4.998  -0.707  14.087  1.00  0.00           H  
ATOM   1395  HB3 TYR   100      -5.423  -1.508  15.602  1.00  0.00           H  
ATOM   1396  CG  TYR   100      -5.953   0.564  15.539  1.00  0.00           C  
ATOM   1397  CD1 TYR   100      -6.371   1.537  14.581  1.00  0.00           C  
ATOM   1398  HD1 TYR   100      -6.051   1.486  13.551  1.00  0.00           H  
ATOM   1399  CE1 TYR   100      -7.291   2.555  14.950  1.00  0.00           C  
ATOM   1400  HE1 TYR   100      -7.738   3.230  14.235  1.00  0.00           H  
ATOM   1401  CZ  TYR   100      -7.881   2.572  16.241  1.00  0.00           C  
ATOM   1402  OH  TYR   100      -8.779   3.588  16.535  1.00  0.00           O  
ATOM   1403  HH  TYR   100      -8.644   4.324  15.934  1.00  0.00           H  
ATOM   1404  CE2 TYR   100      -7.657   1.493  17.126  1.00  0.00           C  
ATOM   1405  HE2 TYR   100      -8.050   1.566  18.130  1.00  0.00           H  
ATOM   1406  CD2 TYR   100      -6.602   0.528  16.809  1.00  0.00           C  
ATOM   1407  HD2 TYR   100      -6.327  -0.266  17.488  1.00  0.00           H  
ATOM   1408  C   TYR   100      -3.255   0.503  16.687  1.00  0.00           C  
ATOM   1409  O   TYR   100      -2.680   0.002  17.691  1.00  0.00           O  
ATOM   1410  N   ALA   101      -3.541   1.847  16.763  1.00  0.00           N  
ATOM   1411  H   ALA   101      -4.008   2.288  15.983  1.00  0.00           H  
ATOM   1412  CA  ALA   101      -3.388   2.736  17.914  1.00  0.00           C  
ATOM   1413  HA  ALA   101      -2.388   2.540  18.299  1.00  0.00           H  
ATOM   1414  CB  ALA   101      -3.330   4.184  17.442  1.00  0.00           C  
ATOM   1415  HB1 ALA   101      -3.167   4.894  18.253  1.00  0.00           H  
ATOM   1416  HB2 ALA   101      -2.609   4.295  16.632  1.00  0.00           H  
ATOM   1417  HB3 ALA   101      -4.367   4.435  17.220  1.00  0.00           H  
ATOM   1418  C   ALA   101      -4.426   2.566  18.999  1.00  0.00           C  
ATOM   1419  O   ALA   101      -5.122   3.482  19.343  1.00  0.00           O  
ATOM   1420  N   PHE   102      -4.479   1.312  19.537  1.00  0.00           N  
ATOM   1421  H   PHE   102      -3.891   0.634  19.074  1.00  0.00           H  
ATOM   1422  CA  PHE   102      -5.242   0.937  20.812  1.00  0.00           C  
ATOM   1423  HA  PHE   102      -6.276   1.139  20.535  1.00  0.00           H  
ATOM   1424  CB  PHE   102      -5.197  -0.613  21.056  1.00  0.00           C  
ATOM   1425  HB2 PHE   102      -5.679  -0.777  22.019  1.00  0.00           H  
ATOM   1426  HB3 PHE   102      -4.146  -0.895  20.988  1.00  0.00           H  
ATOM   1427  CG  PHE   102      -5.872  -1.480  20.031  1.00  0.00           C  
ATOM   1428  CD1 PHE   102      -7.223  -1.815  20.182  1.00  0.00           C  
ATOM   1429  HD1 PHE   102      -7.879  -1.413  20.939  1.00  0.00           H  
ATOM   1430  CE1 PHE   102      -7.828  -2.675  19.222  1.00  0.00           C  
ATOM   1431  HE1 PHE   102      -8.899  -2.812  19.191  1.00  0.00           H  
ATOM   1432  CZ  PHE   102      -7.066  -3.163  18.082  1.00  0.00           C  
ATOM   1433  HZ  PHE   102      -7.579  -3.760  17.342  1.00  0.00           H  
ATOM   1434  CE2 PHE   102      -5.679  -2.933  18.003  1.00  0.00           C  
ATOM   1435  HE2 PHE   102      -5.027  -3.419  17.292  1.00  0.00           H  
ATOM   1436  CD2 PHE   102      -5.079  -2.093  19.020  1.00  0.00           C  
ATOM   1437  HD2 PHE   102      -3.999  -2.067  19.042  1.00  0.00           H  
ATOM   1438  C   PHE   102      -4.689   1.626  22.068  1.00  0.00           C  
ATOM   1439  O   PHE   102      -3.501   2.054  21.988  1.00  0.00           O  
ATOM   1440  N   PRO   103      -5.466   1.787  23.172  1.00  0.00           N  
ATOM   1441  CD  PRO   103      -6.916   1.530  23.226  1.00  0.00           C  
ATOM   1442  HD2 PRO   103      -7.134   0.466  23.128  1.00  0.00           H  
ATOM   1443  HD3 PRO   103      -7.329   2.094  22.390  1.00  0.00           H  
ATOM   1444  CG  PRO   103      -7.420   2.045  24.546  1.00  0.00           C  
ATOM   1445  HG2 PRO   103      -8.033   1.317  25.076  1.00  0.00           H  
ATOM   1446  HG3 PRO   103      -8.004   2.934  24.306  1.00  0.00           H  
ATOM   1447  CB  PRO   103      -6.116   2.348  25.364  1.00  0.00           C  
ATOM   1448  HB2 PRO   103      -6.386   3.248  25.917  1.00  0.00           H  
ATOM   1449  HB3 PRO   103      -5.956   1.548  26.085  1.00  0.00           H  
ATOM   1450  CA  PRO   103      -5.002   2.519  24.381  1.00  0.00           C  
ATOM   1451  HA  PRO   103      -4.898   3.572  24.120  1.00  0.00           H  
ATOM   1452  C   PRO   103      -3.647   1.924  24.906  1.00  0.00           C  
ATOM   1453  O   PRO   103      -3.494   0.686  25.068  1.00  0.00           O  
ATOM   1454  N   GLY   104      -2.756   2.830  25.181  1.00  0.00           N  
ATOM   1455  H   GLY   104      -3.011   3.804  25.104  1.00  0.00           H  
ATOM   1456  CA  GLY   104      -1.377   2.533  25.569  1.00  0.00           C  
ATOM   1457  HA2 GLY   104      -1.332   1.669  26.231  1.00  0.00           H  
ATOM   1458  HA3 GLY   104      -1.049   3.429  26.097  1.00  0.00           H  
ATOM   1459  C   GLY   104      -0.389   2.273  24.397  1.00  0.00           C  
ATOM   1460  O   GLY   104       0.852   2.161  24.602  1.00  0.00           O  
ATOM   1461  N   GLU   105      -0.831   2.062  23.155  1.00  0.00           N  
ATOM   1462  H   GLU   105      -1.812   2.013  22.920  1.00  0.00           H  
ATOM   1463  CA  GLU   105       0.141   1.692  22.044  1.00  0.00           C  
ATOM   1464  HA  GLU   105       1.017   1.168  22.426  1.00  0.00           H  
ATOM   1465  CB  GLU   105      -0.602   0.803  21.057  1.00  0.00           C  
ATOM   1466  HB2 GLU   105      -1.451   1.379  20.691  1.00  0.00           H  
ATOM   1467  HB3 GLU   105       0.045   0.717  20.184  1.00  0.00           H  
ATOM   1468  CG  GLU   105      -1.119  -0.557  21.579  1.00  0.00           C  
ATOM   1469  HG2 GLU   105      -1.742  -1.016  20.811  1.00  0.00           H  
ATOM   1470  HG3 GLU   105      -1.774  -0.347  22.425  1.00  0.00           H  
ATOM   1471  CD  GLU   105       0.048  -1.472  22.066  1.00  0.00           C  
ATOM   1472  OE1 GLU   105       0.731  -2.049  21.176  1.00  0.00           O  
ATOM   1473  OE2 GLU   105       0.363  -1.508  23.272  1.00  0.00           O  
ATOM   1474  C   GLU   105       0.772   2.917  21.299  1.00  0.00           C  
ATOM   1475  O   GLU   105       0.112   3.799  20.875  1.00  0.00           O  
ATOM   1476  N   ASP   106       2.047   2.875  20.979  1.00  0.00           N  
ATOM   1477  H   ASP   106       2.595   2.124  21.372  1.00  0.00           H  
ATOM   1478  CA  ASP   106       2.716   3.734  19.984  1.00  0.00           C  
ATOM   1479  HA  ASP   106       2.143   4.658  20.068  1.00  0.00           H  
ATOM   1480  CB  ASP   106       4.250   3.979  20.313  1.00  0.00           C  
ATOM   1481  HB2 ASP   106       4.663   4.749  19.661  1.00  0.00           H  
ATOM   1482  HB3 ASP   106       4.830   3.091  20.062  1.00  0.00           H  
ATOM   1483  CG  ASP   106       4.688   4.392  21.711  1.00  0.00           C  
ATOM   1484  OD1 ASP   106       4.916   3.511  22.556  1.00  0.00           O  
ATOM   1485  OD2 ASP   106       4.737   5.595  21.977  1.00  0.00           O  
ATOM   1486  C   ASP   106       2.456   3.320  18.498  1.00  0.00           C  
ATOM   1487  O   ASP   106       3.340   3.439  17.579  1.00  0.00           O  
ATOM   1488  N   GLY   107       1.221   2.867  18.252  1.00  0.00           N  
ATOM   1489  H   GLY   107       0.607   2.936  19.051  1.00  0.00           H  
ATOM   1490  CA  GLY   107       0.759   2.186  17.080  1.00  0.00           C  
ATOM   1491  HA2 GLY   107       1.507   1.455  16.774  1.00  0.00           H  
ATOM   1492  HA3 GLY   107      -0.020   1.491  17.393  1.00  0.00           H  
ATOM   1493  C   GLY   107       0.300   3.095  15.993  1.00  0.00           C  
ATOM   1494  O   GLY   107       0.485   4.330  16.122  1.00  0.00           O  
ATOM   1495  N   MET   108      -0.258   2.507  14.962  1.00  0.00           N  
ATOM   1496  H   MET   108      -0.284   1.500  15.021  1.00  0.00           H  
ATOM   1497  CA  MET   108      -0.760   3.286  13.835  1.00  0.00           C  
ATOM   1498  HA  MET   108      -0.250   4.236  13.674  1.00  0.00           H  
ATOM   1499  CB  MET   108      -0.439   2.373  12.616  1.00  0.00           C  
ATOM   1500  HB2 MET   108      -1.119   1.522  12.617  1.00  0.00           H  
ATOM   1501  HB3 MET   108       0.572   1.968  12.657  1.00  0.00           H  
ATOM   1502  CG  MET   108      -0.631   2.926  11.241  1.00  0.00           C  
ATOM   1503  HG2 MET   108      -1.670   2.817  10.932  1.00  0.00           H  
ATOM   1504  HG3 MET   108      -0.543   4.008  11.146  1.00  0.00           H  
ATOM   1505  SD  MET   108       0.426   2.115  10.050  1.00  0.00           S  
ATOM   1506  CE  MET   108       2.047   2.885  10.409  1.00  0.00           C  
ATOM   1507  HE1 MET   108       2.129   2.792  11.492  1.00  0.00           H  
ATOM   1508  HE2 MET   108       2.129   3.951  10.195  1.00  0.00           H  
ATOM   1509  HE3 MET   108       2.871   2.363   9.921  1.00  0.00           H  
ATOM   1510  C   MET   108      -2.336   3.486  13.848  1.00  0.00           C  
ATOM   1511  O   MET   108      -3.055   2.492  13.737  1.00  0.00           O  
ATOM   1512  N   PRO   109      -2.872   4.728  13.859  1.00  0.00           N  
ATOM   1513  CD  PRO   109      -2.213   5.851  14.438  1.00  0.00           C  
ATOM   1514  HD2 PRO   109      -1.725   6.514  13.724  1.00  0.00           H  
ATOM   1515  HD3 PRO   109      -1.428   5.661  15.170  1.00  0.00           H  
ATOM   1516  CG  PRO   109      -3.287   6.738  15.046  1.00  0.00           C  
ATOM   1517  HG2 PRO   109      -2.996   7.785  14.961  1.00  0.00           H  
ATOM   1518  HG3 PRO   109      -3.347   6.629  16.129  1.00  0.00           H  
ATOM   1519  CB  PRO   109      -4.627   6.241  14.406  1.00  0.00           C  
ATOM   1520  HB2 PRO   109      -5.557   6.314  14.970  1.00  0.00           H  
ATOM   1521  HB3 PRO   109      -4.888   6.872  13.556  1.00  0.00           H  
ATOM   1522  CA  PRO   109      -4.299   4.835  13.876  1.00  0.00           C  
ATOM   1523  HA  PRO   109      -4.682   4.189  14.665  1.00  0.00           H  
ATOM   1524  C   PRO   109      -4.979   4.464  12.521  1.00  0.00           C  
ATOM   1525  O   PRO   109      -6.167   4.159  12.601  1.00  0.00           O  
ATOM   1526  N   VAL   110      -4.269   4.407  11.338  1.00  0.00           N  
ATOM   1527  H   VAL   110      -3.378   4.879  11.288  1.00  0.00           H  
ATOM   1528  CA  VAL   110      -4.773   3.952  10.026  1.00  0.00           C  
ATOM   1529  HA  VAL   110      -5.799   3.660  10.247  1.00  0.00           H  
ATOM   1530  CB  VAL   110      -4.957   5.139   9.010  1.00  0.00           C  
ATOM   1531  HB  VAL   110      -3.969   5.490   8.710  1.00  0.00           H  
ATOM   1532  CG1 VAL   110      -5.852   4.685   7.850  1.00  0.00           C  
ATOM   1533 HG11 VAL   110      -6.919   4.781   8.050  1.00  0.00           H  
ATOM   1534 HG12 VAL   110      -5.508   5.378   7.082  1.00  0.00           H  
ATOM   1535 HG13 VAL   110      -5.653   3.657   7.549  1.00  0.00           H  
ATOM   1536  CG2 VAL   110      -5.753   6.348   9.526  1.00  0.00           C  
ATOM   1537 HG21 VAL   110      -6.068   6.939   8.666  1.00  0.00           H  
ATOM   1538 HG22 VAL   110      -5.155   6.967  10.195  1.00  0.00           H  
ATOM   1539 HG23 VAL   110      -6.657   6.116  10.088  1.00  0.00           H  
ATOM   1540  C   VAL   110      -3.993   2.734   9.478  1.00  0.00           C  
ATOM   1541  O   VAL   110      -3.375   2.757   8.431  1.00  0.00           O  
ATOM   1542  N   ALA   111      -3.986   1.754  10.355  1.00  0.00           N  
ATOM   1543  H   ALA   111      -4.209   1.987  11.312  1.00  0.00           H  
ATOM   1544  CA  ALA   111      -3.465   0.390  10.106  1.00  0.00           C  
ATOM   1545  HA  ALA   111      -2.471   0.504   9.674  1.00  0.00           H  
ATOM   1546  CB  ALA   111      -3.377  -0.308  11.462  1.00  0.00           C  
ATOM   1547  HB1 ALA   111      -4.392  -0.504  11.809  1.00  0.00           H  
ATOM   1548  HB2 ALA   111      -3.031  -1.329  11.298  1.00  0.00           H  
ATOM   1549  HB3 ALA   111      -2.683   0.198  12.132  1.00  0.00           H  
ATOM   1550  C   ALA   111      -4.318  -0.363   9.019  1.00  0.00           C  
ATOM   1551  O   ALA   111      -5.015  -1.314   9.307  1.00  0.00           O  
ATOM   1552  N   ALA   112      -4.233   0.100   7.711  1.00  0.00           N  
ATOM   1553  H   ALA   112      -3.584   0.836   7.472  1.00  0.00           H  
ATOM   1554  CA  ALA   112      -5.012  -0.539   6.667  1.00  0.00           C  
ATOM   1555  HA  ALA   112      -6.049  -0.444   6.990  1.00  0.00           H  
ATOM   1556  CB  ALA   112      -4.911   0.413   5.463  1.00  0.00           C  
ATOM   1557  HB1 ALA   112      -5.682   0.177   4.729  1.00  0.00           H  
ATOM   1558  HB2 ALA   112      -5.024   1.425   5.852  1.00  0.00           H  
ATOM   1559  HB3 ALA   112      -3.944   0.477   4.965  1.00  0.00           H  
ATOM   1560  C   ALA   112      -4.725  -1.958   6.292  1.00  0.00           C  
ATOM   1561  O   ALA   112      -3.557  -2.383   6.289  1.00  0.00           O  
ATOM   1562  N   MET   113      -5.694  -2.652   5.769  1.00  0.00           N  
ATOM   1563  H   MET   113      -6.558  -2.152   5.610  1.00  0.00           H  
ATOM   1564  CA  MET   113      -5.612  -3.981   5.201  1.00  0.00           C  
ATOM   1565  HA  MET   113      -4.633  -4.053   4.728  1.00  0.00           H  
ATOM   1566  CB  MET   113      -5.769  -5.042   6.342  1.00  0.00           C  
ATOM   1567  HB2 MET   113      -5.295  -4.705   7.264  1.00  0.00           H  
ATOM   1568  HB3 MET   113      -6.852  -5.082   6.460  1.00  0.00           H  
ATOM   1569  CG  MET   113      -5.437  -6.504   5.951  1.00  0.00           C  
ATOM   1570  HG2 MET   113      -5.859  -6.562   4.948  1.00  0.00           H  
ATOM   1571  HG3 MET   113      -4.356  -6.645   5.965  1.00  0.00           H  
ATOM   1572  SD  MET   113      -6.222  -7.764   6.922  1.00  0.00           S  
ATOM   1573  CE  MET   113      -5.179  -7.479   8.333  1.00  0.00           C  
ATOM   1574  HE1 MET   113      -5.131  -8.333   9.010  1.00  0.00           H  
ATOM   1575  HE2 MET   113      -5.681  -6.622   8.781  1.00  0.00           H  
ATOM   1576  HE3 MET   113      -4.140  -7.283   8.069  1.00  0.00           H  
ATOM   1577  C   MET   113      -6.554  -4.240   4.012  1.00  0.00           C  
ATOM   1578  O   MET   113      -7.648  -3.685   3.952  1.00  0.00           O  
ATOM   1579  N   SER   114      -6.213  -5.105   3.007  1.00  0.00           N  
ATOM   1580  H   SER   114      -5.341  -5.613   3.037  1.00  0.00           H  
ATOM   1581  CA  SER   114      -7.167  -5.623   2.032  1.00  0.00           C  
ATOM   1582  HA  SER   114      -8.168  -5.290   2.305  1.00  0.00           H  
ATOM   1583  CB  SER   114      -6.815  -5.014   0.637  1.00  0.00           C  
ATOM   1584  HB2 SER   114      -6.739  -3.944   0.826  1.00  0.00           H  
ATOM   1585  HB3 SER   114      -7.735  -5.166   0.073  1.00  0.00           H  
ATOM   1586  OG  SER   114      -5.725  -5.685   0.013  1.00  0.00           O  
ATOM   1587  HG  SER   114      -6.053  -6.401  -0.536  1.00  0.00           H  
ATOM   1588  C   SER   114      -7.092  -7.181   1.888  1.00  0.00           C  
ATOM   1589  O   SER   114      -6.179  -7.848   2.321  1.00  0.00           O  
ATOM   1590  N   SER   115      -8.183  -7.697   1.412  1.00  0.00           N  
ATOM   1591  H   SER   115      -8.946  -7.058   1.237  1.00  0.00           H  
ATOM   1592  CA  SER   115      -8.501  -9.153   1.550  1.00  0.00           C  
ATOM   1593  HA  SER   115      -7.561  -9.683   1.397  1.00  0.00           H  
ATOM   1594  CB  SER   115      -8.950  -9.440   2.928  1.00  0.00           C  
ATOM   1595  HB2 SER   115      -8.244  -9.127   3.696  1.00  0.00           H  
ATOM   1596  HB3 SER   115      -9.908  -8.923   2.992  1.00  0.00           H  
ATOM   1597  OG  SER   115      -9.232 -10.847   3.018  1.00  0.00           O  
ATOM   1598  HG  SER   115      -9.963 -10.960   2.407  1.00  0.00           H  
ATOM   1599  C   SER   115      -9.452  -9.697   0.484  1.00  0.00           C  
ATOM   1600  O   SER   115     -10.574 -10.140   0.751  1.00  0.00           O  
ATOM   1601  N   ASN   116      -8.996  -9.717  -0.760  1.00  0.00           N  
ATOM   1602  H   ASN   116      -8.067  -9.361  -0.935  1.00  0.00           H  
ATOM   1603  CA  ASN   116      -9.720 -10.088  -1.985  1.00  0.00           C  
ATOM   1604  HA  ASN   116     -10.083 -11.113  -1.913  1.00  0.00           H  
ATOM   1605  CB  ASN   116     -10.866  -9.121  -2.423  1.00  0.00           C  
ATOM   1606  HB2 ASN   116     -11.805  -9.160  -1.872  1.00  0.00           H  
ATOM   1607  HB3 ASN   116     -11.245  -9.457  -3.389  1.00  0.00           H  
ATOM   1608  CG  ASN   116     -10.425  -7.644  -2.412  1.00  0.00           C  
ATOM   1609  OD1 ASN   116     -10.287  -7.056  -1.373  1.00  0.00           O  
ATOM   1610  ND2 ASN   116     -10.037  -7.141  -3.571  1.00  0.00           N  
ATOM   1611 HD21 ASN   116     -10.047  -7.704  -4.410  1.00  0.00           H  
ATOM   1612 HD22 ASN   116      -9.610  -6.227  -3.519  1.00  0.00           H  
ATOM   1613  C   ASN   116      -8.639 -10.184  -3.210  1.00  0.00           C  
ATOM   1614  O   ASN   116      -7.602  -9.559  -3.252  1.00  0.00           O  
ATOM   1615  N   VAL   117      -8.897 -10.984  -4.221  1.00  0.00           N  
ATOM   1616  H   VAL   117      -9.784 -11.461  -4.302  1.00  0.00           H  
ATOM   1617  CA  VAL   117      -8.136 -11.034  -5.483  1.00  0.00           C  
ATOM   1618  HA  VAL   117      -7.078 -11.186  -5.268  1.00  0.00           H  
ATOM   1619  CB  VAL   117      -8.503 -12.143  -6.501  1.00  0.00           C  
ATOM   1620  HB  VAL   117      -9.537 -12.071  -6.838  1.00  0.00           H  
ATOM   1621  CG1 VAL   117      -7.541 -12.070  -7.717  1.00  0.00           C  
ATOM   1622 HG11 VAL   117      -7.601 -11.162  -8.318  1.00  0.00           H  
ATOM   1623 HG12 VAL   117      -7.900 -12.921  -8.296  1.00  0.00           H  
ATOM   1624 HG13 VAL   117      -6.505 -12.116  -7.380  1.00  0.00           H  
ATOM   1625  CG2 VAL   117      -8.413 -13.561  -5.726  1.00  0.00           C  
ATOM   1626 HG21 VAL   117      -8.938 -13.472  -4.775  1.00  0.00           H  
ATOM   1627 HG22 VAL   117      -7.391 -13.869  -5.509  1.00  0.00           H  
ATOM   1628 HG23 VAL   117      -8.840 -14.372  -6.317  1.00  0.00           H  
ATOM   1629  C   VAL   117      -8.118  -9.690  -6.131  1.00  0.00           C  
ATOM   1630  O   VAL   117      -9.133  -8.918  -6.099  1.00  0.00           O  
ATOM   1631  N   GLY   118      -6.945  -9.298  -6.579  1.00  0.00           N  
ATOM   1632  H   GLY   118      -6.224  -9.979  -6.768  1.00  0.00           H  
ATOM   1633  CA  GLY   118      -6.626  -7.950  -7.130  1.00  0.00           C  
ATOM   1634  HA2 GLY   118      -6.184  -8.031  -8.123  1.00  0.00           H  
ATOM   1635  HA3 GLY   118      -7.547  -7.392  -7.301  1.00  0.00           H  
ATOM   1636  C   GLY   118      -5.834  -7.087  -6.192  1.00  0.00           C  
ATOM   1637  O   GLY   118      -5.735  -5.894  -6.448  1.00  0.00           O  
ATOM   1638  N   GLY   119      -5.186  -7.567  -5.103  1.00  0.00           N  
ATOM   1639  H   GLY   119      -4.950  -8.548  -5.070  1.00  0.00           H  
ATOM   1640  CA  GLY   119      -4.515  -6.634  -4.120  1.00  0.00           C  
ATOM   1641  HA2 GLY   119      -4.157  -7.149  -3.229  1.00  0.00           H  
ATOM   1642  HA3 GLY   119      -3.711  -6.102  -4.629  1.00  0.00           H  
ATOM   1643  C   GLY   119      -5.356  -5.418  -3.603  1.00  0.00           C  
ATOM   1644  O   GLY   119      -6.569  -5.267  -3.762  1.00  0.00           O  
ATOM   1645  N   MET   120      -4.656  -4.468  -3.017  1.00  0.00           N  
ATOM   1646  H   MET   120      -3.667  -4.633  -2.897  1.00  0.00           H  
ATOM   1647  CA  MET   120      -5.312  -3.177  -2.602  1.00  0.00           C  
ATOM   1648  HA  MET   120      -6.233  -3.485  -2.105  1.00  0.00           H  
ATOM   1649  CB  MET   120      -4.420  -2.516  -1.501  1.00  0.00           C  
ATOM   1650  HB2 MET   120      -3.552  -2.166  -2.059  1.00  0.00           H  
ATOM   1651  HB3 MET   120      -4.053  -3.209  -0.744  1.00  0.00           H  
ATOM   1652  CG  MET   120      -5.102  -1.406  -0.812  1.00  0.00           C  
ATOM   1653  HG2 MET   120      -5.322  -0.645  -1.561  1.00  0.00           H  
ATOM   1654  HG3 MET   120      -6.026  -1.760  -0.356  1.00  0.00           H  
ATOM   1655  SD  MET   120      -4.239  -0.591   0.571  1.00  0.00           S  
ATOM   1656  CE  MET   120      -5.137  -1.423   1.959  1.00  0.00           C  
ATOM   1657  HE1 MET   120      -4.651  -1.105   2.881  1.00  0.00           H  
ATOM   1658  HE2 MET   120      -6.203  -1.251   1.813  1.00  0.00           H  
ATOM   1659  HE3 MET   120      -5.000  -2.485   1.753  1.00  0.00           H  
ATOM   1660  C   MET   120      -5.596  -2.277  -3.745  1.00  0.00           C  
ATOM   1661  O   MET   120      -6.451  -1.456  -3.660  1.00  0.00           O  
ATOM   1662  N   ALA   121      -4.963  -2.596  -4.927  1.00  0.00           N  
ATOM   1663  H   ALA   121      -4.368  -3.412  -4.904  1.00  0.00           H  
ATOM   1664  CA  ALA   121      -5.059  -1.772  -6.155  1.00  0.00           C  
ATOM   1665  HA  ALA   121      -4.931  -0.714  -5.928  1.00  0.00           H  
ATOM   1666  CB  ALA   121      -3.848  -2.178  -6.979  1.00  0.00           C  
ATOM   1667  HB1 ALA   121      -3.685  -1.492  -7.810  1.00  0.00           H  
ATOM   1668  HB2 ALA   121      -3.933  -3.150  -7.463  1.00  0.00           H  
ATOM   1669  HB3 ALA   121      -3.010  -2.157  -6.282  1.00  0.00           H  
ATOM   1670  C   ALA   121      -6.392  -1.942  -6.846  1.00  0.00           C  
ATOM   1671  O   ALA   121      -6.803  -1.010  -7.480  1.00  0.00           O  
ATOM   1672  N   ALA   122      -7.162  -3.034  -6.536  1.00  0.00           N  
ATOM   1673  H   ALA   122      -6.774  -3.768  -5.960  1.00  0.00           H  
ATOM   1674  CA  ALA   122      -8.517  -3.175  -7.046  1.00  0.00           C  
ATOM   1675  HA  ALA   122      -8.393  -3.027  -8.118  1.00  0.00           H  
ATOM   1676  CB  ALA   122      -8.950  -4.626  -6.834  1.00  0.00           C  
ATOM   1677  HB1 ALA   122      -9.026  -4.910  -5.784  1.00  0.00           H  
ATOM   1678  HB2 ALA   122      -8.345  -5.358  -7.369  1.00  0.00           H  
ATOM   1679  HB3 ALA   122      -9.932  -4.689  -7.301  1.00  0.00           H  
ATOM   1680  C   ALA   122      -9.459  -2.069  -6.513  1.00  0.00           C  
ATOM   1681  O   ALA   122     -10.446  -1.805  -7.152  1.00  0.00           O  
ATOM   1682  N   HID   123      -8.937  -1.295  -5.485  1.00  0.00           N  
ATOM   1683  H   HID   123      -8.231  -1.638  -4.848  1.00  0.00           H  
ATOM   1684  CA  HID   123      -9.645  -0.128  -5.058  1.00  0.00           C  
ATOM   1685  HA  HID   123     -10.403   0.053  -5.820  1.00  0.00           H  
ATOM   1686  CB  HID   123     -10.570  -0.353  -3.853  1.00  0.00           C  
ATOM   1687  HB2 HID   123      -9.871  -0.412  -3.019  1.00  0.00           H  
ATOM   1688  HB3 HID   123     -11.274   0.430  -3.570  1.00  0.00           H  
ATOM   1689  CG  HID   123     -11.557  -1.510  -3.911  1.00  0.00           C  
ATOM   1690  ND1 HID   123     -11.329  -2.876  -3.664  1.00  0.00           N  
ATOM   1691  HD1 HID   123     -10.457  -3.310  -3.395  1.00  0.00           H  
ATOM   1692  CE1 HID   123     -12.485  -3.544  -3.902  1.00  0.00           C  
ATOM   1693  HE1 HID   123     -12.707  -4.592  -3.766  1.00  0.00           H  
ATOM   1694  NE2 HID   123     -13.471  -2.683  -4.163  1.00  0.00           N  
ATOM   1695  CD2 HID   123     -12.885  -1.420  -4.125  1.00  0.00           C  
ATOM   1696  HD2 HID   123     -13.429  -0.497  -4.264  1.00  0.00           H  
ATOM   1697  C   HID   123      -8.858   1.176  -4.852  1.00  0.00           C  
ATOM   1698  O   HID   123      -9.347   2.096  -4.217  1.00  0.00           O  
ATOM   1699  N   TRP   124      -7.613   1.177  -5.423  1.00  0.00           N  
ATOM   1700  H   TRP   124      -7.140   0.351  -5.759  1.00  0.00           H  
ATOM   1701  CA  TRP   124      -6.680   2.336  -5.391  1.00  0.00           C  
ATOM   1702  HA  TRP   124      -6.862   2.809  -4.426  1.00  0.00           H  
ATOM   1703  CB  TRP   124      -5.166   1.898  -5.564  1.00  0.00           C  
ATOM   1704  HB2 TRP   124      -4.947   1.101  -4.855  1.00  0.00           H  
ATOM   1705  HB3 TRP   124      -4.526   2.754  -5.351  1.00  0.00           H  
ATOM   1706  CG  TRP   124      -4.696   1.601  -6.939  1.00  0.00           C  
ATOM   1707  CD1 TRP   124      -5.460   1.374  -8.099  1.00  0.00           C  
ATOM   1708  HD1 TRP   124      -6.535   1.417  -8.191  1.00  0.00           H  
ATOM   1709  NE1 TRP   124      -4.558   1.098  -9.100  1.00  0.00           N  
ATOM   1710  HE1 TRP   124      -4.712   0.806 -10.055  1.00  0.00           H  
ATOM   1711  CE2 TRP   124      -3.247   1.328  -8.681  1.00  0.00           C  
ATOM   1712  CZ2 TRP   124      -1.992   1.303  -9.356  1.00  0.00           C  
ATOM   1713  HZ2 TRP   124      -1.854   1.046 -10.396  1.00  0.00           H  
ATOM   1714  CH2 TRP   124      -0.818   1.590  -8.674  1.00  0.00           C  
ATOM   1715  HH2 TRP   124       0.119   1.450  -9.193  1.00  0.00           H  
ATOM   1716  CZ3 TRP   124      -0.925   2.085  -7.363  1.00  0.00           C  
ATOM   1717  HZ3 TRP   124      -0.038   2.361  -6.814  1.00  0.00           H  
ATOM   1718  CE3 TRP   124      -2.161   2.038  -6.657  1.00  0.00           C  
ATOM   1719  HE3 TRP   124      -2.222   2.102  -5.581  1.00  0.00           H  
ATOM   1720  CD2 TRP   124      -3.299   1.571  -7.322  1.00  0.00           C  
ATOM   1721  C   TRP   124      -7.073   3.487  -6.267  1.00  0.00           C  
ATOM   1722  O   TRP   124      -7.605   3.233  -7.345  1.00  0.00           O  
ATOM   1723  N   THR   125      -6.663   4.774  -5.951  1.00  0.00           N  
ATOM   1724  H   THR   125      -6.043   4.884  -5.161  1.00  0.00           H  
ATOM   1725  CA  THR   125      -6.772   5.878  -6.986  1.00  0.00           C  
ATOM   1726  HA  THR   125      -7.643   5.835  -7.641  1.00  0.00           H  
ATOM   1727  CB  THR   125      -6.924   7.233  -6.301  1.00  0.00           C  
ATOM   1728  HB  THR   125      -7.077   7.940  -7.117  1.00  0.00           H  
ATOM   1729  CG2 THR   125      -8.047   7.305  -5.381  1.00  0.00           C  
ATOM   1730 HG21 THR   125      -8.351   8.311  -5.094  1.00  0.00           H  
ATOM   1731 HG22 THR   125      -9.005   6.990  -5.796  1.00  0.00           H  
ATOM   1732 HG23 THR   125      -7.934   6.716  -4.471  1.00  0.00           H  
ATOM   1733  OG1 THR   125      -5.761   7.777  -5.618  1.00  0.00           O  
ATOM   1734  HG1 THR   125      -5.047   7.952  -6.236  1.00  0.00           H  
ATOM   1735  C   THR   125      -5.582   5.900  -7.989  1.00  0.00           C  
ATOM   1736  O   THR   125      -5.476   6.938  -8.680  1.00  0.00           O  
ATOM   1737  N   ALA   126      -4.737   4.861  -8.095  1.00  0.00           N  
ATOM   1738  H   ALA   126      -4.708   4.117  -7.413  1.00  0.00           H  
ATOM   1739  CA  ALA   126      -3.791   4.674  -9.238  1.00  0.00           C  
ATOM   1740  HA  ALA   126      -3.131   3.827  -9.047  1.00  0.00           H  
ATOM   1741  CB  ALA   126      -4.676   4.221 -10.401  1.00  0.00           C  
ATOM   1742  HB1 ALA   126      -5.343   5.027 -10.706  1.00  0.00           H  
ATOM   1743  HB2 ALA   126      -5.226   3.310 -10.162  1.00  0.00           H  
ATOM   1744  HB3 ALA   126      -4.066   4.082 -11.294  1.00  0.00           H  
ATOM   1745  C   ALA   126      -2.763   5.777  -9.616  1.00  0.00           C  
ATOM   1746  O   ALA   126      -2.325   5.746 -10.740  1.00  0.00           O  
ATOM   1747  N   ALA   127      -2.428   6.655  -8.719  1.00  0.00           N  
ATOM   1748  H   ALA   127      -2.792   6.566  -7.781  1.00  0.00           H  
ATOM   1749  CA  ALA   127      -1.426   7.772  -8.934  1.00  0.00           C  
ATOM   1750  HA  ALA   127      -1.646   8.243  -9.892  1.00  0.00           H  
ATOM   1751  CB  ALA   127      -1.650   8.850  -7.909  1.00  0.00           C  
ATOM   1752  HB1 ALA   127      -1.100   8.635  -6.993  1.00  0.00           H  
ATOM   1753  HB2 ALA   127      -1.287   9.765  -8.376  1.00  0.00           H  
ATOM   1754  HB3 ALA   127      -2.726   8.937  -7.757  1.00  0.00           H  
ATOM   1755  C   ALA   127      -0.008   7.083  -8.892  1.00  0.00           C  
ATOM   1756  O   ALA   127       0.302   6.388  -7.920  1.00  0.00           O  
ATOM   1757  N   CYS   128       0.787   7.292  -9.965  1.00  0.00           N  
ATOM   1758  H   CYS   128       0.361   7.697 -10.787  1.00  0.00           H  
ATOM   1759  CA  CYS   128       2.110   6.774 -10.161  1.00  0.00           C  
ATOM   1760  HA  CYS   128       2.598   6.624  -9.197  1.00  0.00           H  
ATOM   1761  CB  CYS   128       1.933   5.463 -10.934  1.00  0.00           C  
ATOM   1762  HB2 CYS   128       2.897   5.057 -11.243  1.00  0.00           H  
ATOM   1763  HB3 CYS   128       1.285   5.578 -11.803  1.00  0.00           H  
ATOM   1764  SG  CYS   128       1.178   4.276  -9.824  1.00  0.00           S  
ATOM   1765  HG  CYS   128       1.934   4.439  -8.735  1.00  0.00           H  
ATOM   1766  C   CYS   128       2.984   7.777 -10.954  1.00  0.00           C  
ATOM   1767  O   CYS   128       3.496   7.572 -12.039  1.00  0.00           O  
ATOM   1768  N   PRO   129       3.275   8.979 -10.360  1.00  0.00           N  
ATOM   1769  CD  PRO   129       2.648   9.526  -9.068  1.00  0.00           C  
ATOM   1770  HD2 PRO   129       1.607   9.734  -9.312  1.00  0.00           H  
ATOM   1771  HD3 PRO   129       2.682   8.788  -8.266  1.00  0.00           H  
ATOM   1772  CG  PRO   129       3.412  10.681  -8.690  1.00  0.00           C  
ATOM   1773  HG2 PRO   129       4.070  10.483  -7.844  1.00  0.00           H  
ATOM   1774  HG3 PRO   129       2.817  11.489  -8.262  1.00  0.00           H  
ATOM   1775  CB  PRO   129       4.173  11.165  -9.969  1.00  0.00           C  
ATOM   1776  HB2 PRO   129       3.432  11.838 -10.400  1.00  0.00           H  
ATOM   1777  HB3 PRO   129       5.104  11.700  -9.779  1.00  0.00           H  
ATOM   1778  CA  PRO   129       4.359   9.907 -10.840  1.00  0.00           C  
ATOM   1779  HA  PRO   129       4.199  10.078 -11.904  1.00  0.00           H  
ATOM   1780  C   PRO   129       5.756   9.236 -10.503  1.00  0.00           C  
ATOM   1781  O   PRO   129       5.903   8.400  -9.638  1.00  0.00           O  
ATOM   1782  N   ARG   130       6.773   9.711 -11.242  1.00  0.00           N  
ATOM   1783  H   ARG   130       6.736  10.412 -11.968  1.00  0.00           H  
ATOM   1784  CA  ARG   130       8.216   9.279 -11.057  1.00  0.00           C  
ATOM   1785  HA  ARG   130       8.154   8.206 -10.880  1.00  0.00           H  
ATOM   1786  CB  ARG   130       9.090   9.666 -12.248  1.00  0.00           C  
ATOM   1787  HB2 ARG   130       8.840  10.693 -12.513  1.00  0.00           H  
ATOM   1788  HB3 ARG   130      10.124   9.510 -11.943  1.00  0.00           H  
ATOM   1789  CG  ARG   130       8.854   8.921 -13.478  1.00  0.00           C  
ATOM   1790  HG2 ARG   130       7.781   8.927 -13.671  1.00  0.00           H  
ATOM   1791  HG3 ARG   130       9.252   9.427 -14.358  1.00  0.00           H  
ATOM   1792  CD  ARG   130       9.393   7.499 -13.292  1.00  0.00           C  
ATOM   1793  HD2 ARG   130      10.362   7.584 -12.799  1.00  0.00           H  
ATOM   1794  HD3 ARG   130       8.783   6.978 -12.554  1.00  0.00           H  
ATOM   1795  NE  ARG   130       9.593   6.780 -14.606  1.00  0.00           N  
ATOM   1796  HE  ARG   130      10.562   6.612 -14.835  1.00  0.00           H  
ATOM   1797  CZ  ARG   130       8.669   6.417 -15.528  1.00  0.00           C  
ATOM   1798  NH1 ARG   130       7.354   6.551 -15.386  1.00  0.00           N  
ATOM   1799 HH11 ARG   130       6.893   7.154 -14.719  1.00  0.00           H  
ATOM   1800 HH12 ARG   130       6.815   6.441 -16.233  1.00  0.00           H  
ATOM   1801  NH2 ARG   130       8.964   5.980 -16.702  1.00  0.00           N  
ATOM   1802 HH21 ARG   130       9.920   5.742 -16.924  1.00  0.00           H  
ATOM   1803 HH22 ARG   130       8.223   5.760 -17.352  1.00  0.00           H  
ATOM   1804  C   ARG   130       8.836   9.826  -9.764  1.00  0.00           C  
ATOM   1805  O   ARG   130       8.819  11.110  -9.589  1.00  0.00           O  
ATOM   1806  N   PRO   131       9.548   9.076  -8.894  1.00  0.00           N  
ATOM   1807  CD  PRO   131       9.714   7.627  -8.863  1.00  0.00           C  
ATOM   1808  HD2 PRO   131       8.906   7.107  -8.348  1.00  0.00           H  
ATOM   1809  HD3 PRO   131       9.857   7.188  -9.851  1.00  0.00           H  
ATOM   1810  CG  PRO   131      10.985   7.395  -8.064  1.00  0.00           C  
ATOM   1811  HG2 PRO   131      11.894   7.639  -8.614  1.00  0.00           H  
ATOM   1812  HG3 PRO   131      11.074   6.374  -7.693  1.00  0.00           H  
ATOM   1813  CB  PRO   131      10.777   8.435  -7.012  1.00  0.00           C  
ATOM   1814  HB2 PRO   131       9.978   8.122  -6.340  1.00  0.00           H  
ATOM   1815  HB3 PRO   131      11.724   8.569  -6.490  1.00  0.00           H  
ATOM   1816  CA  PRO   131      10.410   9.651  -7.883  1.00  0.00           C  
ATOM   1817  HA  PRO   131       9.796  10.289  -7.247  1.00  0.00           H  
ATOM   1818  C   PRO   131      11.686  10.462  -8.309  1.00  0.00           C  
ATOM   1819  O   PRO   131      12.303  10.386  -9.382  1.00  0.00           O  
ATOM   1820  N   GLY   132      12.122  11.285  -7.341  1.00  0.00           N  
ATOM   1821  H   GLY   132      11.660  11.210  -6.447  1.00  0.00           H  
ATOM   1822  CA  GLY   132      13.174  12.281  -7.588  1.00  0.00           C  
ATOM   1823  HA2 GLY   132      13.202  12.679  -8.602  1.00  0.00           H  
ATOM   1824  HA3 GLY   132      13.090  13.076  -6.847  1.00  0.00           H  
ATOM   1825  C   GLY   132      14.523  11.566  -7.301  1.00  0.00           C  
ATOM   1826  O   GLY   132      14.577  10.558  -6.556  1.00  0.00           O  
ATOM   1827  N   GLY   133      15.633  12.021  -7.882  1.00  0.00           N  
ATOM   1828  H   GLY   133      15.541  12.850  -8.452  1.00  0.00           H  
ATOM   1829  CA  GLY   133      16.984  11.416  -7.765  1.00  0.00           C  
ATOM   1830  HA2 GLY   133      17.674  12.092  -8.269  1.00  0.00           H  
ATOM   1831  HA3 GLY   133      17.051  10.499  -8.350  1.00  0.00           H  
ATOM   1832  C   GLY   133      17.473  11.294  -6.316  1.00  0.00           C  
ATOM   1833  O   GLY   133      18.414  10.460  -6.141  1.00  0.00           O  
ATOM   1834  N   LYS   134      16.833  12.007  -5.345  1.00  0.00           N  
ATOM   1835  H   LYS   134      16.031  12.503  -5.707  1.00  0.00           H  
ATOM   1836  CA  LYS   134      17.046  11.817  -3.920  1.00  0.00           C  
ATOM   1837  HA  LYS   134      18.091  11.548  -3.770  1.00  0.00           H  
ATOM   1838  CB  LYS   134      16.791  13.116  -3.119  1.00  0.00           C  
ATOM   1839  HB2 LYS   134      17.199  13.894  -3.764  1.00  0.00           H  
ATOM   1840  HB3 LYS   134      15.730  13.358  -3.167  1.00  0.00           H  
ATOM   1841  CG  LYS   134      17.213  13.028  -1.664  1.00  0.00           C  
ATOM   1842  HG2 LYS   134      16.707  12.227  -1.125  1.00  0.00           H  
ATOM   1843  HG3 LYS   134      18.221  12.616  -1.720  1.00  0.00           H  
ATOM   1844  CD  LYS   134      17.036  14.418  -0.941  1.00  0.00           C  
ATOM   1845  HD2 LYS   134      17.610  15.219  -1.407  1.00  0.00           H  
ATOM   1846  HD3 LYS   134      15.978  14.680  -0.909  1.00  0.00           H  
ATOM   1847  CE  LYS   134      17.580  14.214   0.520  1.00  0.00           C  
ATOM   1848  HE2 LYS   134      17.005  13.366   0.895  1.00  0.00           H  
ATOM   1849  HE3 LYS   134      18.643  13.983   0.460  1.00  0.00           H  
ATOM   1850  NZ  LYS   134      17.398  15.394   1.317  1.00  0.00           N  
ATOM   1851  HZ1 LYS   134      16.501  15.856   1.368  1.00  0.00           H  
ATOM   1852  HZ2 LYS   134      17.691  15.259   2.274  1.00  0.00           H  
ATOM   1853  HZ3 LYS   134      17.922  16.111   0.836  1.00  0.00           H  
ATOM   1854  C   LYS   134      16.307  10.578  -3.345  1.00  0.00           C  
ATOM   1855  O   LYS   134      16.967   9.700  -2.761  1.00  0.00           O  
ATOM   1856  N   GLU   135      15.061  10.385  -3.712  1.00  0.00           N  
ATOM   1857  H   GLU   135      14.619  10.915  -4.450  1.00  0.00           H  
ATOM   1858  CA  GLU   135      14.252   9.208  -3.412  1.00  0.00           C  
ATOM   1859  HA  GLU   135      14.387   8.955  -2.361  1.00  0.00           H  
ATOM   1860  CB  GLU   135      12.770   9.411  -3.726  1.00  0.00           C  
ATOM   1861  HB2 GLU   135      12.218   8.500  -3.495  1.00  0.00           H  
ATOM   1862  HB3 GLU   135      12.744   9.757  -4.759  1.00  0.00           H  
ATOM   1863  CG  GLU   135      12.063  10.566  -3.047  1.00  0.00           C  
ATOM   1864  HG2 GLU   135      11.883  10.430  -1.980  1.00  0.00           H  
ATOM   1865  HG3 GLU   135      12.658  11.474  -3.137  1.00  0.00           H  
ATOM   1866  CD  GLU   135      10.677  10.741  -3.725  1.00  0.00           C  
ATOM   1867  OE1 GLU   135       9.755  10.028  -3.242  1.00  0.00           O  
ATOM   1868  OE2 GLU   135      10.677  11.367  -4.844  1.00  0.00           O  
ATOM   1869  C   GLU   135      14.654   7.963  -4.197  1.00  0.00           C  
ATOM   1870  O   GLU   135      14.202   6.848  -3.900  1.00  0.00           O  
ATOM   1871  N   ARG   136      15.436   8.071  -5.294  1.00  0.00           N  
ATOM   1872  H   ARG   136      15.857   8.987  -5.359  1.00  0.00           H  
ATOM   1873  CA  ARG   136      15.909   6.976  -6.137  1.00  0.00           C  
ATOM   1874  HA  ARG   136      15.145   6.211  -6.274  1.00  0.00           H  
ATOM   1875  CB  ARG   136      16.483   7.574  -7.410  1.00  0.00           C  
ATOM   1876  HB2 ARG   136      17.020   8.515  -7.285  1.00  0.00           H  
ATOM   1877  HB3 ARG   136      17.094   6.873  -7.980  1.00  0.00           H  
ATOM   1878  CG  ARG   136      15.200   7.666  -8.298  1.00  0.00           C  
ATOM   1879  HG2 ARG   136      14.469   8.351  -7.869  1.00  0.00           H  
ATOM   1880  HG3 ARG   136      14.810   6.658  -8.441  1.00  0.00           H  
ATOM   1881  CD  ARG   136      15.584   8.259  -9.620  1.00  0.00           C  
ATOM   1882  HD2 ARG   136      16.489   8.822  -9.390  1.00  0.00           H  
ATOM   1883  HD3 ARG   136      15.864   7.454 -10.299  1.00  0.00           H  
ATOM   1884  NE  ARG   136      14.643   9.135 -10.294  1.00  0.00           N  
ATOM   1885  HE  ARG   136      13.919   9.571  -9.740  1.00  0.00           H  
ATOM   1886  CZ  ARG   136      14.415   9.203 -11.612  1.00  0.00           C  
ATOM   1887  NH1 ARG   136      15.060   8.719 -12.590  1.00  0.00           N  
ATOM   1888 HH11 ARG   136      15.897   8.173 -12.442  1.00  0.00           H  
ATOM   1889 HH12 ARG   136      14.702   8.658 -13.532  1.00  0.00           H  
ATOM   1890  NH2 ARG   136      13.339   9.840 -11.978  1.00  0.00           N  
ATOM   1891 HH21 ARG   136      12.861  10.348 -11.247  1.00  0.00           H  
ATOM   1892 HH22 ARG   136      13.144   9.886 -12.968  1.00  0.00           H  
ATOM   1893  C   ARG   136      17.167   6.251  -5.530  1.00  0.00           C  
ATOM   1894  O   ARG   136      17.987   6.827  -4.916  1.00  0.00           O  
ATOM   1895  N   ILE   137      17.115   4.903  -5.484  1.00  0.00           N  
ATOM   1896  H   ILE   137      16.324   4.527  -5.988  1.00  0.00           H  
ATOM   1897  CA  ILE   137      18.112   4.088  -4.821  1.00  0.00           C  
ATOM   1898  HA  ILE   137      18.238   4.412  -3.787  1.00  0.00           H  
ATOM   1899  CB  ILE   137      17.579   2.655  -4.667  1.00  0.00           C  
ATOM   1900  HB  ILE   137      17.363   2.306  -5.677  1.00  0.00           H  
ATOM   1901  CG2 ILE   137      18.575   1.681  -4.030  1.00  0.00           C  
ATOM   1902 HG21 ILE   137      18.078   0.715  -4.122  1.00  0.00           H  
ATOM   1903 HG22 ILE   137      19.500   1.524  -4.584  1.00  0.00           H  
ATOM   1904 HG23 ILE   137      18.775   2.097  -3.042  1.00  0.00           H  
ATOM   1905  CG1 ILE   137      16.233   2.530  -3.900  1.00  0.00           C  
ATOM   1906 HG12 ILE   137      16.373   2.562  -2.820  1.00  0.00           H  
ATOM   1907 HG13 ILE   137      15.636   3.427  -4.067  1.00  0.00           H  
ATOM   1908  CD1 ILE   137      15.420   1.408  -4.427  1.00  0.00           C  
ATOM   1909 HD11 ILE   137      14.375   1.450  -4.121  1.00  0.00           H  
ATOM   1910 HD12 ILE   137      15.910   0.475  -4.147  1.00  0.00           H  
ATOM   1911 HD13 ILE   137      15.449   1.484  -5.514  1.00  0.00           H  
ATOM   1912  C   ILE   137      19.504   4.211  -5.411  1.00  0.00           C  
ATOM   1913  O   ILE   137      19.619   3.916  -6.594  1.00  0.00           O  
ATOM   1914  N   PRO   138      20.628   4.453  -4.719  1.00  0.00           N  
ATOM   1915  CD  PRO   138      20.643   5.027  -3.361  1.00  0.00           C  
ATOM   1916  HD2 PRO   138      19.755   5.646  -3.234  1.00  0.00           H  
ATOM   1917  HD3 PRO   138      20.626   4.364  -2.496  1.00  0.00           H  
ATOM   1918  CG  PRO   138      21.929   5.859  -3.324  1.00  0.00           C  
ATOM   1919  HG2 PRO   138      22.208   5.997  -2.279  1.00  0.00           H  
ATOM   1920  HG3 PRO   138      21.696   6.832  -3.755  1.00  0.00           H  
ATOM   1921  CB  PRO   138      22.940   5.048  -4.165  1.00  0.00           C  
ATOM   1922  HB2 PRO   138      23.758   5.683  -4.507  1.00  0.00           H  
ATOM   1923  HB3 PRO   138      23.275   4.185  -3.591  1.00  0.00           H  
ATOM   1924  CA  PRO   138      21.942   4.653  -5.320  1.00  0.00           C  
ATOM   1925  HA  PRO   138      21.831   5.491  -6.008  1.00  0.00           H  
ATOM   1926  C   PRO   138      22.542   3.440  -6.000  1.00  0.00           C  
ATOM   1927  O   PRO   138      23.030   3.574  -7.102  1.00  0.00           O  
ATOM   1928  N   PHE   139      22.494   2.273  -5.332  1.00  0.00           N  
ATOM   1929  H   PHE   139      21.889   2.256  -4.524  1.00  0.00           H  
ATOM   1930  CA  PHE   139      23.219   1.019  -5.785  1.00  0.00           C  
ATOM   1931  HA  PHE   139      24.194   1.246  -6.217  1.00  0.00           H  
ATOM   1932  CB  PHE   139      23.692   0.134  -4.603  1.00  0.00           C  
ATOM   1933  HB2 PHE   139      24.184  -0.771  -4.960  1.00  0.00           H  
ATOM   1934  HB3 PHE   139      24.371   0.688  -3.955  1.00  0.00           H  
ATOM   1935  CG  PHE   139      22.561  -0.383  -3.741  1.00  0.00           C  
ATOM   1936  CD1 PHE   139      22.359   0.202  -2.495  1.00  0.00           C  
ATOM   1937  HD1 PHE   139      23.059   0.943  -2.140  1.00  0.00           H  
ATOM   1938  CE1 PHE   139      21.242  -0.111  -1.737  1.00  0.00           C  
ATOM   1939  HE1 PHE   139      21.014   0.390  -0.808  1.00  0.00           H  
ATOM   1940  CZ  PHE   139      20.318  -1.022  -2.334  1.00  0.00           C  
ATOM   1941  HZ  PHE   139      19.371  -1.134  -1.826  1.00  0.00           H  
ATOM   1942  CE2 PHE   139      20.542  -1.674  -3.581  1.00  0.00           C  
ATOM   1943  HE2 PHE   139      19.731  -2.303  -3.918  1.00  0.00           H  
ATOM   1944  CD2 PHE   139      21.756  -1.337  -4.270  1.00  0.00           C  
ATOM   1945  HD2 PHE   139      21.969  -1.733  -5.252  1.00  0.00           H  
ATOM   1946  C   PHE   139      22.580   0.221  -6.887  1.00  0.00           C  
ATOM   1947  O   PHE   139      23.110  -0.796  -7.260  1.00  0.00           O  
ATOM   1948  N   LEU   140      21.452   0.724  -7.452  1.00  0.00           N  
ATOM   1949  H   LEU   140      21.117   1.578  -7.030  1.00  0.00           H  
ATOM   1950  CA  LEU   140      20.829   0.206  -8.716  1.00  0.00           C  
ATOM   1951  HA  LEU   140      21.092  -0.804  -9.030  1.00  0.00           H  
ATOM   1952  CB  LEU   140      19.305   0.061  -8.473  1.00  0.00           C  
ATOM   1953  HB2 LEU   140      18.862  -0.138  -9.449  1.00  0.00           H  
ATOM   1954  HB3 LEU   140      19.056   1.074  -8.158  1.00  0.00           H  
ATOM   1955  CG  LEU   140      18.848  -0.950  -7.472  1.00  0.00           C  
ATOM   1956  HG  LEU   140      19.358  -0.804  -6.519  1.00  0.00           H  
ATOM   1957  CD1 LEU   140      17.418  -0.703  -7.234  1.00  0.00           C  
ATOM   1958 HD11 LEU   140      16.833  -0.806  -8.148  1.00  0.00           H  
ATOM   1959 HD12 LEU   140      17.399   0.369  -7.038  1.00  0.00           H  
ATOM   1960 HD13 LEU   140      17.043  -1.129  -6.304  1.00  0.00           H  
ATOM   1961  CD2 LEU   140      19.188  -2.323  -7.951  1.00  0.00           C  
ATOM   1962 HD21 LEU   140      18.659  -3.065  -7.353  1.00  0.00           H  
ATOM   1963 HD22 LEU   140      20.195  -2.649  -7.691  1.00  0.00           H  
ATOM   1964 HD23 LEU   140      18.963  -2.424  -9.013  1.00  0.00           H  
ATOM   1965  C   LEU   140      21.280   1.115  -9.855  1.00  0.00           C  
ATOM   1966  O   LEU   140      20.791   2.231  -9.909  1.00  0.00           O  
ATOM   1967  N   PRO   141      22.136   0.716 -10.853  1.00  0.00           N  
ATOM   1968  CD  PRO   141      22.870  -0.544 -10.864  1.00  0.00           C  
ATOM   1969  HD2 PRO   141      23.000  -0.911  -9.846  1.00  0.00           H  
ATOM   1970  HD3 PRO   141      22.301  -1.232 -11.489  1.00  0.00           H  
ATOM   1971  CG  PRO   141      24.242  -0.294 -11.473  1.00  0.00           C  
ATOM   1972  HG2 PRO   141      24.465  -1.312 -11.792  1.00  0.00           H  
ATOM   1973  HG3 PRO   141      25.041   0.096 -10.842  1.00  0.00           H  
ATOM   1974  CB  PRO   141      23.759   0.682 -12.618  1.00  0.00           C  
ATOM   1975  HB2 PRO   141      23.422   0.005 -13.403  1.00  0.00           H  
ATOM   1976  HB3 PRO   141      24.537   1.366 -12.955  1.00  0.00           H  
ATOM   1977  CA  PRO   141      22.612   1.518 -11.962  1.00  0.00           C  
ATOM   1978  HA  PRO   141      23.076   2.422 -11.568  1.00  0.00           H  
ATOM   1979  C   PRO   141      21.492   1.822 -12.951  1.00  0.00           C  
ATOM   1980  O   PRO   141      21.588   2.837 -13.589  1.00  0.00           O  
ATOM   1981  N   ASP   142      20.424   1.041 -13.019  1.00  0.00           N  
ATOM   1982  H   ASP   142      20.476   0.202 -12.459  1.00  0.00           H  
ATOM   1983  CA  ASP   142      19.414   0.909 -14.060  1.00  0.00           C  
ATOM   1984  HA  ASP   142      19.595   1.801 -14.660  1.00  0.00           H  
ATOM   1985  CB  ASP   142      19.718  -0.343 -14.953  1.00  0.00           C  
ATOM   1986  HB2 ASP   142      18.994  -0.351 -15.769  1.00  0.00           H  
ATOM   1987  HB3 ASP   142      19.538  -1.250 -14.376  1.00  0.00           H  
ATOM   1988  CG  ASP   142      21.158  -0.441 -15.512  1.00  0.00           C  
ATOM   1989  OD1 ASP   142      21.634  -1.506 -15.900  1.00  0.00           O  
ATOM   1990  OD2 ASP   142      21.741   0.646 -15.880  1.00  0.00           O  
ATOM   1991  C   ASP   142      18.011   1.041 -13.488  1.00  0.00           C  
ATOM   1992  O   ASP   142      17.091   0.547 -14.184  1.00  0.00           O  
ATOM   1993  N   LEU   143      17.845   1.683 -12.305  1.00  0.00           N  
ATOM   1994  H   LEU   143      18.670   1.898 -11.764  1.00  0.00           H  
ATOM   1995  CA  LEU   143      16.526   1.901 -11.643  1.00  0.00           C  
ATOM   1996  HA  LEU   143      15.997   0.954 -11.538  1.00  0.00           H  
ATOM   1997  CB  LEU   143      16.648   2.604 -10.274  1.00  0.00           C  
ATOM   1998  HB2 LEU   143      17.169   3.526 -10.528  1.00  0.00           H  
ATOM   1999  HB3 LEU   143      17.333   2.023  -9.656  1.00  0.00           H  
ATOM   2000  CG  LEU   143      15.317   2.842  -9.495  1.00  0.00           C  
ATOM   2001  HG  LEU   143      14.705   3.570 -10.027  1.00  0.00           H  
ATOM   2002  CD1 LEU   143      14.549   1.566  -9.192  1.00  0.00           C  
ATOM   2003 HD11 LEU   143      15.328   0.843  -8.955  1.00  0.00           H  
ATOM   2004 HD12 LEU   143      14.167   1.091 -10.095  1.00  0.00           H  
ATOM   2005 HD13 LEU   143      13.850   1.651  -8.360  1.00  0.00           H  
ATOM   2006  CD2 LEU   143      15.667   3.621  -8.160  1.00  0.00           C  
ATOM   2007 HD21 LEU   143      14.777   3.899  -7.596  1.00  0.00           H  
ATOM   2008 HD22 LEU   143      16.305   2.992  -7.540  1.00  0.00           H  
ATOM   2009 HD23 LEU   143      16.177   4.526  -8.489  1.00  0.00           H  
ATOM   2010  C   LEU   143      15.720   2.652 -12.647  1.00  0.00           C  
ATOM   2011  O   LEU   143      14.551   2.287 -12.635  1.00  0.00           O  
ATOM   2012  N   GLU   144      16.310   3.572 -13.482  1.00  0.00           N  
ATOM   2013  H   GLU   144      17.304   3.725 -13.390  1.00  0.00           H  
ATOM   2014  CA  GLU   144      15.577   4.282 -14.511  1.00  0.00           C  
ATOM   2015  HA  GLU   144      14.747   4.865 -14.113  1.00  0.00           H  
ATOM   2016  CB  GLU   144      16.636   5.287 -15.101  1.00  0.00           C  
ATOM   2017  HB2 GLU   144      17.219   5.857 -14.378  1.00  0.00           H  
ATOM   2018  HB3 GLU   144      17.433   4.640 -15.465  1.00  0.00           H  
ATOM   2019  CG  GLU   144      16.067   6.294 -16.166  1.00  0.00           C  
ATOM   2020  HG2 GLU   144      15.279   5.757 -16.693  1.00  0.00           H  
ATOM   2021  HG3 GLU   144      16.742   6.617 -16.959  1.00  0.00           H  
ATOM   2022  CD  GLU   144      15.515   7.489 -15.505  1.00  0.00           C  
ATOM   2023  OE1 GLU   144      14.383   7.424 -14.941  1.00  0.00           O  
ATOM   2024  OE2 GLU   144      16.077   8.621 -15.642  1.00  0.00           O  
ATOM   2025  C   GLU   144      15.063   3.326 -15.578  1.00  0.00           C  
ATOM   2026  O   GLU   144      14.029   3.626 -16.083  1.00  0.00           O  
ATOM   2027  N   GLU   145      15.781   2.225 -15.946  1.00  0.00           N  
ATOM   2028  H   GLU   145      16.556   1.839 -15.427  1.00  0.00           H  
ATOM   2029  CA  GLU   145      15.196   1.235 -16.906  1.00  0.00           C  
ATOM   2030  HA  GLU   145      14.616   1.827 -17.615  1.00  0.00           H  
ATOM   2031  CB  GLU   145      16.311   0.518 -17.629  1.00  0.00           C  
ATOM   2032  HB2 GLU   145      17.036   0.032 -16.977  1.00  0.00           H  
ATOM   2033  HB3 GLU   145      16.754   1.344 -18.187  1.00  0.00           H  
ATOM   2034  CG  GLU   145      15.963  -0.665 -18.610  1.00  0.00           C  
ATOM   2035  HG2 GLU   145      15.603  -1.541 -18.072  1.00  0.00           H  
ATOM   2036  HG3 GLU   145      16.891  -1.004 -19.069  1.00  0.00           H  
ATOM   2037  CD  GLU   145      14.865  -0.408 -19.658  1.00  0.00           C  
ATOM   2038  OE1 GLU   145      14.363  -1.445 -20.203  1.00  0.00           O  
ATOM   2039  OE2 GLU   145      14.566   0.724 -20.089  1.00  0.00           O  
ATOM   2040  C   GLU   145      14.083   0.317 -16.351  1.00  0.00           C  
ATOM   2041  O   GLU   145      13.222  -0.151 -17.069  1.00  0.00           O  
ATOM   2042  N   LEU   146      14.177   0.103 -15.028  1.00  0.00           N  
ATOM   2043  H   LEU   146      14.890   0.609 -14.522  1.00  0.00           H  
ATOM   2044  CA  LEU   146      13.296  -0.655 -14.308  1.00  0.00           C  
ATOM   2045  HA  LEU   146      13.001  -1.558 -14.843  1.00  0.00           H  
ATOM   2046  CB  LEU   146      13.817  -1.025 -12.883  1.00  0.00           C  
ATOM   2047  HB2 LEU   146      14.332  -0.134 -12.521  1.00  0.00           H  
ATOM   2048  HB3 LEU   146      13.050  -1.339 -12.175  1.00  0.00           H  
ATOM   2049  CG  LEU   146      14.969  -2.097 -12.986  1.00  0.00           C  
ATOM   2050  HG  LEU   146      15.623  -1.733 -13.778  1.00  0.00           H  
ATOM   2051  CD1 LEU   146      15.725  -2.224 -11.665  1.00  0.00           C  
ATOM   2052 HD11 LEU   146      15.998  -1.251 -11.256  1.00  0.00           H  
ATOM   2053 HD12 LEU   146      16.648  -2.789 -11.789  1.00  0.00           H  
ATOM   2054 HD13 LEU   146      15.153  -2.818 -10.952  1.00  0.00           H  
ATOM   2055  CD2 LEU   146      14.368  -3.452 -13.400  1.00  0.00           C  
ATOM   2056 HD21 LEU   146      13.767  -3.357 -14.305  1.00  0.00           H  
ATOM   2057 HD22 LEU   146      13.707  -3.911 -12.664  1.00  0.00           H  
ATOM   2058 HD23 LEU   146      15.195  -4.027 -13.816  1.00  0.00           H  
ATOM   2059  C   LEU   146      11.928   0.134 -14.162  1.00  0.00           C  
ATOM   2060  O   LEU   146      10.903  -0.334 -14.516  1.00  0.00           O  
ATOM   2061  N   LEU   147      12.050   1.371 -13.705  1.00  0.00           N  
ATOM   2062  H   LEU   147      12.937   1.657 -13.316  1.00  0.00           H  
ATOM   2063  CA  LEU   147      10.991   2.424 -13.741  1.00  0.00           C  
ATOM   2064  HA  LEU   147      10.106   2.107 -13.189  1.00  0.00           H  
ATOM   2065  CB  LEU   147      11.455   3.784 -13.264  1.00  0.00           C  
ATOM   2066  HB2 LEU   147      12.377   4.044 -13.785  1.00  0.00           H  
ATOM   2067  HB3 LEU   147      10.702   4.532 -13.511  1.00  0.00           H  
ATOM   2068  CG  LEU   147      11.655   3.780 -11.730  1.00  0.00           C  
ATOM   2069  HG  LEU   147      12.126   2.833 -11.466  1.00  0.00           H  
ATOM   2070  CD1 LEU   147      12.414   5.090 -11.258  1.00  0.00           C  
ATOM   2071 HD11 LEU   147      13.292   5.205 -11.893  1.00  0.00           H  
ATOM   2072 HD12 LEU   147      11.695   5.909 -11.256  1.00  0.00           H  
ATOM   2073 HD13 LEU   147      12.791   5.083 -10.235  1.00  0.00           H  
ATOM   2074  CD2 LEU   147      10.227   3.792 -11.110  1.00  0.00           C  
ATOM   2075 HD21 LEU   147       9.810   2.832 -11.415  1.00  0.00           H  
ATOM   2076 HD22 LEU   147      10.263   3.740 -10.022  1.00  0.00           H  
ATOM   2077 HD23 LEU   147       9.550   4.600 -11.385  1.00  0.00           H  
ATOM   2078  C   LEU   147      10.343   2.534 -15.110  1.00  0.00           C  
ATOM   2079  O   LEU   147       9.088   2.494 -15.212  1.00  0.00           O  
ATOM   2080  N   ASN   148      11.102   2.615 -16.199  1.00  0.00           N  
ATOM   2081  H   ASN   148      12.097   2.528 -16.053  1.00  0.00           H  
ATOM   2082  CA  ASN   148      10.608   2.771 -17.571  1.00  0.00           C  
ATOM   2083  HA  ASN   148       9.841   3.538 -17.471  1.00  0.00           H  
ATOM   2084  CB  ASN   148      11.769   3.104 -18.589  1.00  0.00           C  
ATOM   2085  HB2 ASN   148      12.654   2.511 -18.356  1.00  0.00           H  
ATOM   2086  HB3 ASN   148      11.465   2.895 -19.615  1.00  0.00           H  
ATOM   2087  CG  ASN   148      12.133   4.613 -18.688  1.00  0.00           C  
ATOM   2088  OD1 ASN   148      11.240   5.373 -18.400  1.00  0.00           O  
ATOM   2089  ND2 ASN   148      13.349   5.016 -18.890  1.00  0.00           N  
ATOM   2090 HD21 ASN   148      13.989   4.260 -19.091  1.00  0.00           H  
ATOM   2091 HD22 ASN   148      13.407   5.937 -19.300  1.00  0.00           H  
ATOM   2092  C   ASN   148       9.728   1.589 -18.058  1.00  0.00           C  
ATOM   2093  O   ASN   148       8.938   1.718 -19.003  1.00  0.00           O  
ATOM   2094  N   ASP   149       9.818   0.382 -17.471  1.00  0.00           N  
ATOM   2095  H   ASP   149      10.665   0.222 -16.944  1.00  0.00           H  
ATOM   2096  CA  ASP   149       8.889  -0.803 -17.654  1.00  0.00           C  
ATOM   2097  HA  ASP   149       8.425  -0.670 -18.631  1.00  0.00           H  
ATOM   2098  CB  ASP   149       9.642  -2.111 -17.570  1.00  0.00           C  
ATOM   2099  HB2 ASP   149      10.205  -2.185 -16.639  1.00  0.00           H  
ATOM   2100  HB3 ASP   149       8.928  -2.927 -17.687  1.00  0.00           H  
ATOM   2101  CG  ASP   149      10.686  -2.275 -18.714  1.00  0.00           C  
ATOM   2102  OD1 ASP   149      11.486  -3.205 -18.658  1.00  0.00           O  
ATOM   2103  OD2 ASP   149      10.677  -1.495 -19.655  1.00  0.00           O  
ATOM   2104  C   ASP   149       7.702  -0.792 -16.641  1.00  0.00           C  
ATOM   2105  O   ASP   149       6.591  -1.180 -16.968  1.00  0.00           O  
ATOM   2106  N   ALA   150       7.931  -0.366 -15.337  1.00  0.00           N  
ATOM   2107  H   ALA   150       8.802   0.130 -15.215  1.00  0.00           H  
ATOM   2108  CA  ALA   150       6.800  -0.192 -14.382  1.00  0.00           C  
ATOM   2109  HA  ALA   150       6.237  -1.120 -14.277  1.00  0.00           H  
ATOM   2110  CB  ALA   150       7.295   0.112 -12.948  1.00  0.00           C  
ATOM   2111  HB1 ALA   150       7.572   1.166 -12.914  1.00  0.00           H  
ATOM   2112  HB2 ALA   150       6.411  -0.016 -12.325  1.00  0.00           H  
ATOM   2113  HB3 ALA   150       8.125  -0.555 -12.714  1.00  0.00           H  
ATOM   2114  C   ALA   150       5.652   0.801 -14.878  1.00  0.00           C  
ATOM   2115  O   ALA   150       4.462   0.588 -14.717  1.00  0.00           O  
ATOM   2116  N   ASP   151       6.063   1.815 -15.659  1.00  0.00           N  
ATOM   2117  H   ASP   151       7.053   1.811 -15.858  1.00  0.00           H  
ATOM   2118  CA  ASP   151       5.262   2.810 -16.352  1.00  0.00           C  
ATOM   2119  HA  ASP   151       4.670   3.386 -15.641  1.00  0.00           H  
ATOM   2120  CB  ASP   151       6.318   3.752 -16.966  1.00  0.00           C  
ATOM   2121  HB2 ASP   151       6.743   4.271 -16.107  1.00  0.00           H  
ATOM   2122  HB3 ASP   151       7.116   3.190 -17.451  1.00  0.00           H  
ATOM   2123  CG  ASP   151       5.843   4.806 -17.930  1.00  0.00           C  
ATOM   2124  OD1 ASP   151       4.854   4.633 -18.671  1.00  0.00           O  
ATOM   2125  OD2 ASP   151       6.402   5.931 -17.901  1.00  0.00           O  
ATOM   2126  C   ASP   151       4.272   2.089 -17.386  1.00  0.00           C  
ATOM   2127  O   ASP   151       3.096   2.430 -17.394  1.00  0.00           O  
ATOM   2128  N   ARG   152       4.822   1.122 -18.131  1.00  0.00           N  
ATOM   2129  H   ARG   152       5.789   0.990 -17.870  1.00  0.00           H  
ATOM   2130  CA  ARG   152       4.101   0.287 -19.106  1.00  0.00           C  
ATOM   2131  HA  ARG   152       3.314   0.902 -19.543  1.00  0.00           H  
ATOM   2132  CB  ARG   152       5.077  -0.084 -20.197  1.00  0.00           C  
ATOM   2133  HB2 ARG   152       5.820  -0.817 -19.883  1.00  0.00           H  
ATOM   2134  HB3 ARG   152       4.537  -0.671 -20.941  1.00  0.00           H  
ATOM   2135  CG  ARG   152       5.857   1.095 -20.869  1.00  0.00           C  
ATOM   2136  HG2 ARG   152       6.583   0.695 -21.577  1.00  0.00           H  
ATOM   2137  HG3 ARG   152       6.392   1.724 -20.157  1.00  0.00           H  
ATOM   2138  CD  ARG   152       4.916   1.897 -21.785  1.00  0.00           C  
ATOM   2139  HD2 ARG   152       5.493   2.547 -22.442  1.00  0.00           H  
ATOM   2140  HD3 ARG   152       4.346   1.165 -22.357  1.00  0.00           H  
ATOM   2141  NE  ARG   152       4.082   2.760 -20.928  1.00  0.00           N  
ATOM   2142  HE  ARG   152       4.410   3.071 -20.025  1.00  0.00           H  
ATOM   2143  CZ  ARG   152       2.871   3.266 -21.118  1.00  0.00           C  
ATOM   2144  NH1 ARG   152       2.151   2.825 -22.177  1.00  0.00           N  
ATOM   2145 HH11 ARG   152       2.389   1.938 -22.598  1.00  0.00           H  
ATOM   2146 HH12 ARG   152       1.229   3.235 -22.218  1.00  0.00           H  
ATOM   2147  NH2 ARG   152       2.273   4.055 -20.286  1.00  0.00           N  
ATOM   2148 HH21 ARG   152       2.604   4.234 -19.349  1.00  0.00           H  
ATOM   2149 HH22 ARG   152       1.350   4.398 -20.510  1.00  0.00           H  
ATOM   2150  C   ARG   152       3.422  -1.005 -18.620  1.00  0.00           C  
ATOM   2151  O   ARG   152       2.418  -1.414 -19.185  1.00  0.00           O  
ATOM   2152  N   LEU   153       3.931  -1.604 -17.580  1.00  0.00           N  
ATOM   2153  H   LEU   153       4.800  -1.230 -17.227  1.00  0.00           H  
ATOM   2154  CA  LEU   153       3.183  -2.556 -16.786  1.00  0.00           C  
ATOM   2155  HA  LEU   153       2.970  -3.412 -17.426  1.00  0.00           H  
ATOM   2156  CB  LEU   153       4.035  -3.038 -15.572  1.00  0.00           C  
ATOM   2157  HB2 LEU   153       4.462  -2.130 -15.146  1.00  0.00           H  
ATOM   2158  HB3 LEU   153       3.406  -3.540 -14.837  1.00  0.00           H  
ATOM   2159  CG  LEU   153       5.115  -4.096 -16.018  1.00  0.00           C  
ATOM   2160  HG  LEU   153       5.755  -3.743 -16.827  1.00  0.00           H  
ATOM   2161  CD1 LEU   153       6.124  -4.201 -14.901  1.00  0.00           C  
ATOM   2162 HD11 LEU   153       6.825  -4.976 -15.211  1.00  0.00           H  
ATOM   2163 HD12 LEU   153       5.629  -4.478 -13.970  1.00  0.00           H  
ATOM   2164 HD13 LEU   153       6.536  -3.212 -14.702  1.00  0.00           H  
ATOM   2165  CD2 LEU   153       4.537  -5.460 -16.375  1.00  0.00           C  
ATOM   2166 HD21 LEU   153       3.817  -5.369 -17.189  1.00  0.00           H  
ATOM   2167 HD22 LEU   153       4.000  -5.926 -15.549  1.00  0.00           H  
ATOM   2168 HD23 LEU   153       5.427  -6.045 -16.606  1.00  0.00           H  
ATOM   2169  C   LEU   153       1.861  -1.971 -16.227  1.00  0.00           C  
ATOM   2170  O   LEU   153       0.788  -2.591 -16.339  1.00  0.00           O  
ATOM   2171  N   LEU   154       1.889  -0.825 -15.570  1.00  0.00           N  
ATOM   2172  H   LEU   154       2.787  -0.374 -15.470  1.00  0.00           H  
ATOM   2173  CA  LEU   154       0.796  -0.246 -14.812  1.00  0.00           C  
ATOM   2174  HA  LEU   154       0.223  -1.059 -14.366  1.00  0.00           H  
ATOM   2175  CB  LEU   154       1.347   0.558 -13.662  1.00  0.00           C  
ATOM   2176  HB2 LEU   154       2.213   1.080 -14.070  1.00  0.00           H  
ATOM   2177  HB3 LEU   154       0.730   1.385 -13.309  1.00  0.00           H  
ATOM   2178  CG  LEU   154       1.789  -0.231 -12.408  1.00  0.00           C  
ATOM   2179  HG  LEU   154       2.322  -1.158 -12.621  1.00  0.00           H  
ATOM   2180  CD1 LEU   154       2.731   0.657 -11.562  1.00  0.00           C  
ATOM   2181 HD11 LEU   154       3.665   0.690 -12.124  1.00  0.00           H  
ATOM   2182 HD12 LEU   154       2.243   1.604 -11.331  1.00  0.00           H  
ATOM   2183 HD13 LEU   154       2.982   0.170 -10.619  1.00  0.00           H  
ATOM   2184  CD2 LEU   154       0.493  -0.668 -11.562  1.00  0.00           C  
ATOM   2185 HD21 LEU   154       0.799  -0.915 -10.545  1.00  0.00           H  
ATOM   2186 HD22 LEU   154      -0.073  -1.518 -11.943  1.00  0.00           H  
ATOM   2187 HD23 LEU   154      -0.238   0.139 -11.497  1.00  0.00           H  
ATOM   2188  C   LEU   154      -0.103   0.549 -15.831  1.00  0.00           C  
ATOM   2189  O   LEU   154      -1.209   0.967 -15.488  1.00  0.00           O  
ATOM   2190  N   GLY   155       0.391   0.951 -16.971  1.00  0.00           N  
ATOM   2191  H   GLY   155       1.357   0.748 -17.186  1.00  0.00           H  
ATOM   2192  CA  GLY   155      -0.384   1.723 -17.884  1.00  0.00           C  
ATOM   2193  HA2 GLY   155       0.011   1.624 -18.895  1.00  0.00           H  
ATOM   2194  HA3 GLY   155      -1.419   1.385 -17.838  1.00  0.00           H  
ATOM   2195  C   GLY   155      -0.370   3.213 -17.496  1.00  0.00           C  
ATOM   2196  O   GLY   155      -1.346   3.936 -17.638  1.00  0.00           O  
ATOM   2197  N   VAL   156       0.725   3.719 -16.954  1.00  0.00           N  
ATOM   2198  H   VAL   156       1.521   3.111 -17.081  1.00  0.00           H  
ATOM   2199  CA  VAL   156       0.933   5.089 -16.451  1.00  0.00           C  
ATOM   2200  HA  VAL   156       0.064   5.312 -15.831  1.00  0.00           H  
ATOM   2201  CB  VAL   156       2.210   5.243 -15.704  1.00  0.00           C  
ATOM   2202  HB  VAL   156       3.106   4.931 -16.240  1.00  0.00           H  
ATOM   2203  CG1 VAL   156       2.373   6.656 -15.105  1.00  0.00           C  
ATOM   2204 HG11 VAL   156       1.445   6.826 -14.559  1.00  0.00           H  
ATOM   2205 HG12 VAL   156       3.241   6.707 -14.448  1.00  0.00           H  
ATOM   2206 HG13 VAL   156       2.583   7.408 -15.865  1.00  0.00           H  
ATOM   2207  CG2 VAL   156       2.315   4.374 -14.423  1.00  0.00           C  
ATOM   2208 HG21 VAL   156       2.138   3.382 -14.837  1.00  0.00           H  
ATOM   2209 HG22 VAL   156       1.502   4.581 -13.726  1.00  0.00           H  
ATOM   2210 HG23 VAL   156       3.350   4.384 -14.082  1.00  0.00           H  
ATOM   2211  C   VAL   156       0.753   6.262 -17.469  1.00  0.00           C  
ATOM   2212  O   VAL   156       1.432   6.270 -18.518  1.00  0.00           O  
ATOM   2213  N   THR   157      -0.207   7.131 -17.234  1.00  0.00           N  
ATOM   2214  H   THR   157      -0.802   7.014 -16.426  1.00  0.00           H  
ATOM   2215  CA  THR   157      -0.824   7.951 -18.296  1.00  0.00           C  
ATOM   2216  HA  THR   157      -0.267   7.853 -19.228  1.00  0.00           H  
ATOM   2217  CB  THR   157      -2.241   7.428 -18.648  1.00  0.00           C  
ATOM   2218  HB  THR   157      -2.778   7.486 -17.702  1.00  0.00           H  
ATOM   2219  CG2 THR   157      -2.975   8.296 -19.715  1.00  0.00           C  
ATOM   2220 HG21 THR   157      -3.907   7.765 -19.908  1.00  0.00           H  
ATOM   2221 HG22 THR   157      -3.145   9.346 -19.476  1.00  0.00           H  
ATOM   2222 HG23 THR   157      -2.386   8.256 -20.632  1.00  0.00           H  
ATOM   2223  OG1 THR   157      -2.097   6.154 -19.234  1.00  0.00           O  
ATOM   2224  HG1 THR   157      -1.770   5.617 -18.508  1.00  0.00           H  
ATOM   2225  C   THR   157      -0.978   9.377 -17.786  1.00  0.00           C  
ATOM   2226  O   THR   157      -1.707   9.572 -16.792  1.00  0.00           O  
ATOM   2227  N   THR   158      -0.320  10.376 -18.402  1.00  0.00           N  
ATOM   2228  H   THR   158       0.058  10.085 -19.293  1.00  0.00           H  
ATOM   2229  CA  THR   158      -0.443  11.778 -18.014  1.00  0.00           C  
ATOM   2230  HA  THR   158      -0.108  11.846 -16.979  1.00  0.00           H  
ATOM   2231  CB  THR   158       0.622  12.680 -18.755  1.00  0.00           C  
ATOM   2232  HB  THR   158       0.541  12.645 -19.842  1.00  0.00           H  
ATOM   2233  CG2 THR   158       0.534  14.118 -18.135  1.00  0.00           C  
ATOM   2234 HG21 THR   158       1.432  14.627 -18.486  1.00  0.00           H  
ATOM   2235 HG22 THR   158       0.436  14.156 -17.050  1.00  0.00           H  
ATOM   2236 HG23 THR   158      -0.352  14.657 -18.470  1.00  0.00           H  
ATOM   2237  OG1 THR   158       1.848  12.198 -18.247  1.00  0.00           O  
ATOM   2238  HG1 THR   158       2.080  11.408 -18.741  1.00  0.00           H  
ATOM   2239  C   THR   158      -1.865  12.338 -18.318  1.00  0.00           C  
ATOM   2240  O   THR   158      -2.381  13.146 -17.507  1.00  0.00           O  
ATOM   2241  N   HID   159      -2.434  12.006 -19.501  1.00  0.00           N  
ATOM   2242  H   HID   159      -1.893  11.455 -20.152  1.00  0.00           H  
ATOM   2243  CA  HID   159      -3.628  12.604 -20.016  1.00  0.00           C  
ATOM   2244  HA  HID   159      -3.920  13.525 -19.511  1.00  0.00           H  
ATOM   2245  CB  HID   159      -3.411  12.892 -21.508  1.00  0.00           C  
ATOM   2246  HB2 HID   159      -4.346  13.242 -21.946  1.00  0.00           H  
ATOM   2247  HB3 HID   159      -3.141  11.970 -22.024  1.00  0.00           H  
ATOM   2248  CG  HID   159      -2.426  13.992 -21.722  1.00  0.00           C  
ATOM   2249  ND1 HID   159      -1.060  13.887 -21.814  1.00  0.00           N  
ATOM   2250  HD1 HID   159      -0.559  13.035 -22.022  1.00  0.00           H  
ATOM   2251  CE1 HID   159      -0.557  15.115 -21.769  1.00  0.00           C  
ATOM   2252  HE1 HID   159       0.470  15.428 -21.890  1.00  0.00           H  
ATOM   2253  NE2 HID   159      -1.572  16.015 -21.489  1.00  0.00           N  
ATOM   2254  CD2 HID   159      -2.743  15.297 -21.363  1.00  0.00           C  
ATOM   2255  HD2 HID   159      -3.738  15.693 -21.224  1.00  0.00           H  
ATOM   2256  C   HID   159      -4.869  11.802 -19.777  1.00  0.00           C  
ATOM   2257  O   HID   159      -5.867  11.914 -20.535  1.00  0.00           O  
ATOM   2258  N   ALA   160      -4.941  11.053 -18.690  1.00  0.00           N  
ATOM   2259  H   ALA   160      -4.139  10.923 -18.090  1.00  0.00           H  
ATOM   2260  CA  ALA   160      -6.069  10.235 -18.263  1.00  0.00           C  
ATOM   2261  HA  ALA   160      -6.303   9.843 -19.253  1.00  0.00           H  
ATOM   2262  CB  ALA   160      -5.664   9.054 -17.341  1.00  0.00           C  
ATOM   2263  HB1 ALA   160      -5.463   9.315 -16.302  1.00  0.00           H  
ATOM   2264  HB2 ALA   160      -6.479   8.334 -17.281  1.00  0.00           H  
ATOM   2265  HB3 ALA   160      -4.860   8.522 -17.850  1.00  0.00           H  
ATOM   2266  C   ALA   160      -7.300  11.091 -17.817  1.00  0.00           C  
ATOM   2267  O   ALA   160      -7.196  12.068 -17.050  1.00  0.00           O  
ATOM   2268  N   PHE   161      -8.423  10.748 -18.404  1.00  0.00           N  
ATOM   2269  H   PHE   161      -8.508   9.980 -19.055  1.00  0.00           H  
ATOM   2270  CA  PHE   161      -9.723  11.334 -18.270  1.00  0.00           C  
ATOM   2271  HA  PHE   161     -10.281  10.788 -19.031  1.00  0.00           H  
ATOM   2272  CB  PHE   161     -10.261  10.964 -16.912  1.00  0.00           C  
ATOM   2273  HB2 PHE   161      -9.632  11.475 -16.183  1.00  0.00           H  
ATOM   2274  HB3 PHE   161     -11.311  11.214 -16.761  1.00  0.00           H  
ATOM   2275  CG  PHE   161     -10.226   9.498 -16.537  1.00  0.00           C  
ATOM   2276  CD1 PHE   161      -9.252   8.990 -15.640  1.00  0.00           C  
ATOM   2277  HD1 PHE   161      -8.503   9.678 -15.277  1.00  0.00           H  
ATOM   2278  CE1 PHE   161      -9.273   7.629 -15.308  1.00  0.00           C  
ATOM   2279  HE1 PHE   161      -8.433   7.169 -14.808  1.00  0.00           H  
ATOM   2280  CZ  PHE   161     -10.255   6.780 -15.851  1.00  0.00           C  
ATOM   2281  HZ  PHE   161     -10.095   5.732 -15.647  1.00  0.00           H  
ATOM   2282  CE2 PHE   161     -11.337   7.327 -16.563  1.00  0.00           C  
ATOM   2283  HE2 PHE   161     -12.211   6.792 -16.906  1.00  0.00           H  
ATOM   2284  CD2 PHE   161     -11.257   8.682 -16.947  1.00  0.00           C  
ATOM   2285  HD2 PHE   161     -12.096   9.131 -17.459  1.00  0.00           H  
ATOM   2286  C   PHE   161      -9.698  12.838 -18.621  1.00  0.00           C  
ATOM   2287  O   PHE   161     -10.554  13.577 -18.150  1.00  0.00           O  
ATOM   2288  N   ASP   162      -8.768  13.273 -19.511  1.00  0.00           N  
ATOM   2289  H   ASP   162      -8.273  12.642 -20.126  1.00  0.00           H  
ATOM   2290  CA  ASP   162      -8.627  14.696 -19.927  1.00  0.00           C  
ATOM   2291  HA  ASP   162      -8.278  15.309 -19.096  1.00  0.00           H  
ATOM   2292  CB  ASP   162      -7.615  14.770 -21.087  1.00  0.00           C  
ATOM   2293  HB2 ASP   162      -6.705  14.314 -20.699  1.00  0.00           H  
ATOM   2294  HB3 ASP   162      -7.983  14.308 -22.004  1.00  0.00           H  
ATOM   2295  CG  ASP   162      -7.223  16.222 -21.451  1.00  0.00           C  
ATOM   2296  OD1 ASP   162      -6.996  17.017 -20.526  1.00  0.00           O  
ATOM   2297  OD2 ASP   162      -7.067  16.622 -22.604  1.00  0.00           O  
ATOM   2298  C   ASP   162      -9.943  15.192 -20.339  1.00  0.00           C  
ATOM   2299  O   ASP   162     -10.837  14.468 -20.865  1.00  0.00           O  
ATOM   2300  N   GLY   163     -10.284  16.438 -19.954  1.00  0.00           N  
ATOM   2301  H   GLY   163      -9.519  16.952 -19.541  1.00  0.00           H  
ATOM   2302  CA  GLY   163     -11.516  17.121 -20.171  1.00  0.00           C  
ATOM   2303  HA2 GLY   163     -11.644  17.839 -19.361  1.00  0.00           H  
ATOM   2304  HA3 GLY   163     -12.264  16.341 -20.032  1.00  0.00           H  
ATOM   2305  C   GLY   163     -11.675  17.817 -21.562  1.00  0.00           C  
ATOM   2306  O   GLY   163     -10.809  17.770 -22.389  1.00  0.00           O  
ATOM   2307  N   ALA   164     -12.810  18.508 -21.711  1.00  0.00           N  
ATOM   2308  H   ALA   164     -13.427  18.604 -20.918  1.00  0.00           H  
ATOM   2309  CA  ALA   164     -13.088  19.359 -22.846  1.00  0.00           C  
ATOM   2310  HA  ALA   164     -13.177  18.689 -23.701  1.00  0.00           H  
ATOM   2311  CB  ALA   164     -14.499  19.923 -22.638  1.00  0.00           C  
ATOM   2312  HB1 ALA   164     -14.610  20.515 -21.729  1.00  0.00           H  
ATOM   2313  HB2 ALA   164     -14.904  20.438 -23.509  1.00  0.00           H  
ATOM   2314  HB3 ALA   164     -15.168  19.065 -22.571  1.00  0.00           H  
ATOM   2315  C   ALA   164     -12.040  20.429 -23.079  1.00  0.00           C  
ATOM   2316  O   ALA   164     -11.336  20.779 -22.113  1.00  0.00           O  
ATOM   2317  N   PRO   165     -11.911  21.001 -24.326  1.00  0.00           N  
ATOM   2318  CD  PRO   165     -12.837  20.923 -25.370  1.00  0.00           C  
ATOM   2319  HD2 PRO   165     -13.368  19.973 -25.432  1.00  0.00           H  
ATOM   2320  HD3 PRO   165     -13.584  21.704 -25.233  1.00  0.00           H  
ATOM   2321  CG  PRO   165     -12.058  21.307 -26.610  1.00  0.00           C  
ATOM   2322  HG2 PRO   165     -12.688  21.564 -27.462  1.00  0.00           H  
ATOM   2323  HG3 PRO   165     -11.622  20.380 -26.983  1.00  0.00           H  
ATOM   2324  CB  PRO   165     -11.158  22.392 -26.094  1.00  0.00           C  
ATOM   2325  HB2 PRO   165     -10.265  22.444 -26.718  1.00  0.00           H  
ATOM   2326  HB3 PRO   165     -11.553  23.399 -25.955  1.00  0.00           H  
ATOM   2327  CA  PRO   165     -10.736  21.801 -24.697  1.00  0.00           C  
ATOM   2328  HA  PRO   165      -9.864  21.153 -24.785  1.00  0.00           H  
ATOM   2329  C   PRO   165     -10.339  22.879 -23.685  1.00  0.00           C  
ATOM   2330  O   PRO   165      -9.169  23.112 -23.524  1.00  0.00           O  
ATOM   2331  N   PHE   166     -11.327  23.585 -23.051  1.00  0.00           N  
ATOM   2332  H   PHE   166     -12.274  23.382 -23.339  1.00  0.00           H  
ATOM   2333  CA  PHE   166     -10.947  24.778 -22.212  1.00  0.00           C  
ATOM   2334  HA  PHE   166     -10.290  25.372 -22.847  1.00  0.00           H  
ATOM   2335  CB  PHE   166     -12.245  25.566 -21.895  1.00  0.00           C  
ATOM   2336  HB2 PHE   166     -12.879  25.773 -22.757  1.00  0.00           H  
ATOM   2337  HB3 PHE   166     -12.839  24.905 -21.263  1.00  0.00           H  
ATOM   2338  CG  PHE   166     -12.140  26.974 -21.274  1.00  0.00           C  
ATOM   2339  CD1 PHE   166     -12.338  27.030 -19.903  1.00  0.00           C  
ATOM   2340  HD1 PHE   166     -12.532  26.105 -19.381  1.00  0.00           H  
ATOM   2341  CE1 PHE   166     -12.214  28.226 -19.262  1.00  0.00           C  
ATOM   2342  HE1 PHE   166     -12.203  28.208 -18.183  1.00  0.00           H  
ATOM   2343  CZ  PHE   166     -11.871  29.377 -19.986  1.00  0.00           C  
ATOM   2344  HZ  PHE   166     -11.835  30.321 -19.462  1.00  0.00           H  
ATOM   2345  CE2 PHE   166     -11.809  29.398 -21.382  1.00  0.00           C  
ATOM   2346  HE2 PHE   166     -11.739  30.308 -21.959  1.00  0.00           H  
ATOM   2347  CD2 PHE   166     -11.972  28.135 -22.056  1.00  0.00           C  
ATOM   2348  HD2 PHE   166     -11.996  28.080 -23.134  1.00  0.00           H  
ATOM   2349  C   PHE   166     -10.270  24.416 -20.861  1.00  0.00           C  
ATOM   2350  O   PHE   166      -9.652  25.270 -20.304  1.00  0.00           O  
ATOM   2351  N   SER   167     -10.410  23.196 -20.385  1.00  0.00           N  
ATOM   2352  H   SER   167     -10.966  22.605 -20.987  1.00  0.00           H  
ATOM   2353  CA  SER   167      -9.936  22.684 -19.166  1.00  0.00           C  
ATOM   2354  HA  SER   167     -10.494  23.265 -18.432  1.00  0.00           H  
ATOM   2355  CB  SER   167     -10.286  21.184 -19.060  1.00  0.00           C  
ATOM   2356  HB2 SER   167     -10.067  20.698 -18.109  1.00  0.00           H  
ATOM   2357  HB3 SER   167     -11.374  21.233 -19.072  1.00  0.00           H  
ATOM   2358  OG  SER   167      -9.713  20.449 -20.137  1.00  0.00           O  
ATOM   2359  HG  SER   167     -10.397  20.542 -20.804  1.00  0.00           H  
ATOM   2360  C   SER   167      -8.428  22.936 -18.924  1.00  0.00           C  
ATOM   2361  O   SER   167      -8.035  23.398 -17.835  1.00  0.00           O  
ATOM   2362  N   ASP   168      -7.598  22.801 -20.002  1.00  0.00           N  
ATOM   2363  H   ASP   168      -8.027  22.376 -20.812  1.00  0.00           H  
ATOM   2364  CA  ASP   168      -6.168  23.192 -20.036  1.00  0.00           C  
ATOM   2365  HA  ASP   168      -5.613  22.664 -19.261  1.00  0.00           H  
ATOM   2366  CB  ASP   168      -5.453  22.748 -21.342  1.00  0.00           C  
ATOM   2367  HB2 ASP   168      -5.719  23.375 -22.193  1.00  0.00           H  
ATOM   2368  HB3 ASP   168      -4.373  22.855 -21.237  1.00  0.00           H  
ATOM   2369  CG  ASP   168      -5.608  21.216 -21.540  1.00  0.00           C  
ATOM   2370  OD1 ASP   168      -5.777  20.777 -22.648  1.00  0.00           O  
ATOM   2371  OD2 ASP   168      -5.617  20.443 -20.511  1.00  0.00           O  
ATOM   2372  C   ASP   168      -5.761  24.671 -19.816  1.00  0.00           C  
ATOM   2373  O   ASP   168      -4.617  24.940 -19.638  1.00  0.00           O  
ATOM   2374  N   LEU   169      -6.769  25.615 -19.733  1.00  0.00           N  
ATOM   2375  H   LEU   169      -7.718  25.295 -19.866  1.00  0.00           H  
ATOM   2376  CA  LEU   169      -6.517  27.029 -19.306  1.00  0.00           C  
ATOM   2377  HA  LEU   169      -5.466  27.274 -19.459  1.00  0.00           H  
ATOM   2378  CB  LEU   169      -7.386  27.912 -20.304  1.00  0.00           C  
ATOM   2379  HB2 LEU   169      -8.395  27.697 -19.952  1.00  0.00           H  
ATOM   2380  HB3 LEU   169      -7.107  28.953 -20.139  1.00  0.00           H  
ATOM   2381  CG  LEU   169      -7.295  27.661 -21.787  1.00  0.00           C  
ATOM   2382  HG  LEU   169      -7.608  26.657 -22.074  1.00  0.00           H  
ATOM   2383  CD1 LEU   169      -8.235  28.552 -22.622  1.00  0.00           C  
ATOM   2384 HD11 LEU   169      -8.131  28.372 -23.692  1.00  0.00           H  
ATOM   2385 HD12 LEU   169      -9.261  28.335 -22.324  1.00  0.00           H  
ATOM   2386 HD13 LEU   169      -7.890  29.544 -22.332  1.00  0.00           H  
ATOM   2387  CD2 LEU   169      -5.905  27.751 -22.384  1.00  0.00           C  
ATOM   2388 HD21 LEU   169      -5.870  27.544 -23.454  1.00  0.00           H  
ATOM   2389 HD22 LEU   169      -5.653  28.792 -22.187  1.00  0.00           H  
ATOM   2390 HD23 LEU   169      -5.126  27.161 -21.902  1.00  0.00           H  
ATOM   2391  C   LEU   169      -6.892  27.267 -17.839  1.00  0.00           C  
ATOM   2392  O   LEU   169      -6.077  27.828 -17.068  1.00  0.00           O  
ATOM   2393  N   VAL   170      -7.950  26.529 -17.391  1.00  0.00           N  
ATOM   2394  H   VAL   170      -8.398  25.991 -18.120  1.00  0.00           H  
ATOM   2395  CA  VAL   170      -8.317  26.480 -15.927  1.00  0.00           C  
ATOM   2396  HA  VAL   170      -8.485  27.523 -15.662  1.00  0.00           H  
ATOM   2397  CB  VAL   170      -9.667  25.905 -15.728  1.00  0.00           C  
ATOM   2398  HB  VAL   170      -9.689  24.839 -15.954  1.00  0.00           H  
ATOM   2399  CG1 VAL   170     -10.138  25.958 -14.265  1.00  0.00           C  
ATOM   2400 HG11 VAL   170      -9.840  26.947 -13.916  1.00  0.00           H  
ATOM   2401 HG12 VAL   170     -11.225  26.019 -14.213  1.00  0.00           H  
ATOM   2402 HG13 VAL   170      -9.785  25.123 -13.661  1.00  0.00           H  
ATOM   2403  CG2 VAL   170     -10.700  26.639 -16.535  1.00  0.00           C  
ATOM   2404 HG21 VAL   170     -10.565  26.512 -17.609  1.00  0.00           H  
ATOM   2405 HG22 VAL   170     -11.654  26.140 -16.368  1.00  0.00           H  
ATOM   2406 HG23 VAL   170     -10.640  27.672 -16.192  1.00  0.00           H  
ATOM   2407  C   VAL   170      -7.212  25.784 -15.100  1.00  0.00           C  
ATOM   2408  O   VAL   170      -6.971  26.317 -14.040  1.00  0.00           O  
ATOM   2409  N   ARG   171      -6.645  24.703 -15.632  1.00  0.00           N  
ATOM   2410  H   ARG   171      -6.933  24.426 -16.559  1.00  0.00           H  
ATOM   2411  CA  ARG   171      -5.337  24.127 -15.220  1.00  0.00           C  
ATOM   2412  HA  ARG   171      -5.526  23.617 -14.275  1.00  0.00           H  
ATOM   2413  CB  ARG   171      -4.956  23.055 -16.200  1.00  0.00           C  
ATOM   2414  HB2 ARG   171      -5.002  23.522 -17.183  1.00  0.00           H  
ATOM   2415  HB3 ARG   171      -3.898  22.865 -16.018  1.00  0.00           H  
ATOM   2416  CG  ARG   171      -5.787  21.775 -16.114  1.00  0.00           C  
ATOM   2417  HG2 ARG   171      -5.787  21.540 -15.050  1.00  0.00           H  
ATOM   2418  HG3 ARG   171      -6.801  22.006 -16.442  1.00  0.00           H  
ATOM   2419  CD  ARG   171      -5.251  20.590 -16.892  1.00  0.00           C  
ATOM   2420  HD2 ARG   171      -4.208  20.521 -16.586  1.00  0.00           H  
ATOM   2421  HD3 ARG   171      -5.312  20.851 -17.949  1.00  0.00           H  
ATOM   2422  NE  ARG   171      -5.975  19.359 -16.533  1.00  0.00           N  
ATOM   2423  HE  ARG   171      -6.114  19.084 -15.571  1.00  0.00           H  
ATOM   2424  CZ  ARG   171      -6.084  18.297 -17.283  1.00  0.00           C  
ATOM   2425  NH1 ARG   171      -6.362  17.116 -16.756  1.00  0.00           N  
ATOM   2426 HH11 ARG   171      -6.719  17.031 -15.815  1.00  0.00           H  
ATOM   2427 HH12 ARG   171      -6.306  16.264 -17.294  1.00  0.00           H  
ATOM   2428  NH2 ARG   171      -5.853  18.402 -18.532  1.00  0.00           N  
ATOM   2429 HH21 ARG   171      -5.731  19.319 -18.939  1.00  0.00           H  
ATOM   2430 HH22 ARG   171      -6.033  17.588 -19.102  1.00  0.00           H  
ATOM   2431  C   ARG   171      -4.225  25.128 -14.992  1.00  0.00           C  
ATOM   2432  O   ARG   171      -3.364  24.778 -14.241  1.00  0.00           O  
ATOM   2433  N   GLU   172      -4.191  26.346 -15.568  1.00  0.00           N  
ATOM   2434  H   GLU   172      -4.793  26.639 -16.325  1.00  0.00           H  
ATOM   2435  CA  GLU   172      -3.090  27.337 -15.280  1.00  0.00           C  
ATOM   2436  HA  GLU   172      -2.326  26.654 -14.911  1.00  0.00           H  
ATOM   2437  CB  GLU   172      -2.680  28.291 -16.436  1.00  0.00           C  
ATOM   2438  HB2 GLU   172      -3.517  28.966 -16.614  1.00  0.00           H  
ATOM   2439  HB3 GLU   172      -1.845  28.900 -16.090  1.00  0.00           H  
ATOM   2440  CG  GLU   172      -2.408  27.543 -17.739  1.00  0.00           C  
ATOM   2441  HG2 GLU   172      -2.230  28.187 -18.600  1.00  0.00           H  
ATOM   2442  HG3 GLU   172      -3.315  26.967 -17.922  1.00  0.00           H  
ATOM   2443  CD  GLU   172      -1.273  26.563 -17.587  1.00  0.00           C  
ATOM   2444  OE1 GLU   172      -1.502  25.427 -17.199  1.00  0.00           O  
ATOM   2445  OE2 GLU   172      -0.139  26.908 -17.959  1.00  0.00           O  
ATOM   2446  C   GLU   172      -3.416  28.202 -14.070  1.00  0.00           C  
ATOM   2447  O   GLU   172      -2.498  28.766 -13.456  1.00  0.00           O  
ATOM   2448  N   ARG   173      -4.690  28.271 -13.588  1.00  0.00           N  
ATOM   2449  H   ARG   173      -5.357  27.603 -13.947  1.00  0.00           H  
ATOM   2450  CA  ARG   173      -5.003  29.022 -12.356  1.00  0.00           C  
ATOM   2451  HA  ARG   173      -4.631  30.046 -12.383  1.00  0.00           H  
ATOM   2452  CB  ARG   173      -6.520  29.148 -12.228  1.00  0.00           C  
ATOM   2453  HB2 ARG   173      -6.807  29.616 -11.286  1.00  0.00           H  
ATOM   2454  HB3 ARG   173      -7.010  28.175 -12.174  1.00  0.00           H  
ATOM   2455  CG  ARG   173      -7.125  29.999 -13.282  1.00  0.00           C  
ATOM   2456  HG2 ARG   173      -6.688  30.986 -13.430  1.00  0.00           H  
ATOM   2457  HG3 ARG   173      -6.898  29.554 -14.251  1.00  0.00           H  
ATOM   2458  CD  ARG   173      -8.651  29.963 -13.188  1.00  0.00           C  
ATOM   2459  HD2 ARG   173      -9.019  30.030 -14.212  1.00  0.00           H  
ATOM   2460  HD3 ARG   173      -9.043  29.125 -12.612  1.00  0.00           H  
ATOM   2461  NE  ARG   173      -9.039  31.188 -12.389  1.00  0.00           N  
ATOM   2462  HE  ARG   173      -8.337  31.913 -12.352  1.00  0.00           H  
ATOM   2463  CZ  ARG   173     -10.146  31.424 -11.714  1.00  0.00           C  
ATOM   2464  NH1 ARG   173     -11.163  30.613 -11.677  1.00  0.00           N  
ATOM   2465 HH11 ARG   173     -11.217  29.726 -12.157  1.00  0.00           H  
ATOM   2466 HH12 ARG   173     -12.038  30.993 -11.344  1.00  0.00           H  
ATOM   2467  NH2 ARG   173     -10.359  32.503 -10.997  1.00  0.00           N  
ATOM   2468 HH21 ARG   173      -9.598  33.140 -10.808  1.00  0.00           H  
ATOM   2469 HH22 ARG   173     -11.175  32.631 -10.416  1.00  0.00           H  
ATOM   2470  C   ARG   173      -4.577  28.374 -11.002  1.00  0.00           C  
ATOM   2471  O   ARG   173      -4.270  29.093 -10.075  1.00  0.00           O  
ATOM   2472  N   LEU   174      -4.522  27.059 -11.039  1.00  0.00           N  
ATOM   2473  H   LEU   174      -4.972  26.661 -11.851  1.00  0.00           H  
ATOM   2474  CA  LEU   174      -4.003  26.183 -10.030  1.00  0.00           C  
ATOM   2475  HA  LEU   174      -4.381  26.330  -9.018  1.00  0.00           H  
ATOM   2476  CB  LEU   174      -4.626  24.814 -10.532  1.00  0.00           C  
ATOM   2477  HB2 LEU   174      -4.460  24.831 -11.610  1.00  0.00           H  
ATOM   2478  HB3 LEU   174      -4.094  23.958 -10.117  1.00  0.00           H  
ATOM   2479  CG  LEU   174      -6.158  24.759 -10.335  1.00  0.00           C  
ATOM   2480  HG  LEU   174      -6.703  25.579 -10.803  1.00  0.00           H  
ATOM   2481  CD1 LEU   174      -6.653  23.485 -10.992  1.00  0.00           C  
ATOM   2482 HD11 LEU   174      -6.294  22.689 -10.339  1.00  0.00           H  
ATOM   2483 HD12 LEU   174      -6.092  23.284 -11.905  1.00  0.00           H  
ATOM   2484 HD13 LEU   174      -7.721  23.273 -11.019  1.00  0.00           H  
ATOM   2485  CD2 LEU   174      -6.669  24.686  -8.913  1.00  0.00           C  
ATOM   2486 HD21 LEU   174      -6.489  25.537  -8.255  1.00  0.00           H  
ATOM   2487 HD22 LEU   174      -6.304  23.822  -8.358  1.00  0.00           H  
ATOM   2488 HD23 LEU   174      -7.713  24.405  -9.053  1.00  0.00           H  
ATOM   2489  C   LEU   174      -2.482  26.216  -9.945  1.00  0.00           C  
ATOM   2490  O   LEU   174      -1.927  25.597  -9.075  1.00  0.00           O  
ATOM   2491  N   ALA   175      -1.801  26.770 -10.979  1.00  0.00           N  
ATOM   2492  H   ALA   175      -2.267  27.385 -11.631  1.00  0.00           H  
ATOM   2493  CA  ALA   175      -0.320  26.572 -11.204  1.00  0.00           C  
ATOM   2494  HA  ALA   175       0.074  26.121 -10.293  1.00  0.00           H  
ATOM   2495  CB  ALA   175      -0.050  25.621 -12.360  1.00  0.00           C  
ATOM   2496  HB1 ALA   175      -0.603  24.708 -12.141  1.00  0.00           H  
ATOM   2497  HB2 ALA   175       1.000  25.347 -12.462  1.00  0.00           H  
ATOM   2498  HB3 ALA   175      -0.513  25.981 -13.279  1.00  0.00           H  
ATOM   2499  C   ALA   175       0.540  27.861 -11.248  1.00  0.00           C  
ATOM   2500  O   ALA   175       1.665  27.824 -11.732  1.00  0.00           O  
ATOM   2501  N   ALA   176      -0.064  29.007 -10.856  1.00  0.00           N  
ATOM   2502  H   ALA   176      -0.987  28.939 -10.453  1.00  0.00           H  
ATOM   2503  CA  ALA   176       0.527  30.337 -10.892  1.00  0.00           C  
ATOM   2504  HA  ALA   176       0.572  30.711 -11.916  1.00  0.00           H  
ATOM   2505  CB  ALA   176      -0.375  31.315 -10.041  1.00  0.00           C  
ATOM   2506  HB1 ALA   176      -1.414  31.056 -10.245  1.00  0.00           H  
ATOM   2507  HB2 ALA   176      -0.255  32.335 -10.406  1.00  0.00           H  
ATOM   2508  HB3 ALA   176      -0.258  31.188  -8.965  1.00  0.00           H  
ATOM   2509  C   ALA   176       1.975  30.363 -10.394  1.00  0.00           C  
ATOM   2510  O   ALA   176       2.263  30.385  -9.202  1.00  0.00           O  
ATOM   2511  N   VAL   177       2.942  30.196 -11.302  1.00  0.00           N  
ATOM   2512  H   VAL   177       2.615  30.011 -12.240  1.00  0.00           H  
ATOM   2513  CA  VAL   177       4.366  29.924 -11.033  1.00  0.00           C  
ATOM   2514  HA  VAL   177       4.362  28.984 -10.480  1.00  0.00           H  
ATOM   2515  CB  VAL   177       5.216  29.571 -12.307  1.00  0.00           C  
ATOM   2516  HB  VAL   177       6.256  29.444 -12.005  1.00  0.00           H  
ATOM   2517  CG1 VAL   177       4.781  28.161 -12.913  1.00  0.00           C  
ATOM   2518 HG11 VAL   177       3.906  28.302 -13.548  1.00  0.00           H  
ATOM   2519 HG12 VAL   177       4.460  27.427 -12.173  1.00  0.00           H  
ATOM   2520 HG13 VAL   177       5.535  27.680 -13.536  1.00  0.00           H  
ATOM   2521  CG2 VAL   177       5.072  30.562 -13.470  1.00  0.00           C  
ATOM   2522 HG21 VAL   177       5.713  30.166 -14.258  1.00  0.00           H  
ATOM   2523 HG22 VAL   177       5.278  31.592 -13.178  1.00  0.00           H  
ATOM   2524 HG23 VAL   177       4.038  30.643 -13.805  1.00  0.00           H  
ATOM   2525  C   VAL   177       5.071  31.047 -10.286  1.00  0.00           C  
ATOM   2526  O   VAL   177       5.929  30.831  -9.420  1.00  0.00           O  
ATOM   2527  N   VAL   178       4.756  32.314 -10.557  1.00  0.00           N  
ATOM   2528  H   VAL   178       3.965  32.452 -11.170  1.00  0.00           H  
ATOM   2529  CA  VAL   178       5.324  33.532  -9.868  1.00  0.00           C  
ATOM   2530  HA  VAL   178       6.392  33.362  -9.735  1.00  0.00           H  
ATOM   2531  CB  VAL   178       5.089  34.813 -10.678  1.00  0.00           C  
ATOM   2532  HB  VAL   178       4.033  35.000 -10.872  1.00  0.00           H  
ATOM   2533  CG1 VAL   178       5.503  36.075  -9.950  1.00  0.00           C  
ATOM   2534 HG11 VAL   178       4.869  36.341  -9.104  1.00  0.00           H  
ATOM   2535 HG12 VAL   178       5.375  36.930 -10.614  1.00  0.00           H  
ATOM   2536 HG13 VAL   178       6.553  35.993  -9.667  1.00  0.00           H  
ATOM   2537  CG2 VAL   178       5.890  34.912 -12.003  1.00  0.00           C  
ATOM   2538 HG21 VAL   178       5.635  33.987 -12.520  1.00  0.00           H  
ATOM   2539 HG22 VAL   178       5.591  35.772 -12.602  1.00  0.00           H  
ATOM   2540 HG23 VAL   178       6.967  34.823 -11.865  1.00  0.00           H  
ATOM   2541  C   VAL   178       4.847  33.704  -8.440  1.00  0.00           C  
ATOM   2542  O   VAL   178       5.613  33.956  -7.492  1.00  0.00           O  
ATOM   2543  N   ASP   179       3.559  33.516  -8.137  1.00  0.00           N  
ATOM   2544  H   ASP   179       2.998  33.333  -8.957  1.00  0.00           H  
ATOM   2545  CA  ASP   179       2.899  33.586  -6.878  1.00  0.00           C  
ATOM   2546  HA  ASP   179       3.221  34.472  -6.331  1.00  0.00           H  
ATOM   2547  CB  ASP   179       1.382  33.744  -6.995  1.00  0.00           C  
ATOM   2548  HB2 ASP   179       1.025  32.874  -7.545  1.00  0.00           H  
ATOM   2549  HB3 ASP   179       0.944  33.665  -5.999  1.00  0.00           H  
ATOM   2550  CG  ASP   179       0.963  35.043  -7.657  1.00  0.00           C  
ATOM   2551  OD1 ASP   179      -0.257  35.154  -7.874  1.00  0.00           O  
ATOM   2552  OD2 ASP   179       1.726  35.987  -7.898  1.00  0.00           O  
ATOM   2553  C   ASP   179       3.168  32.326  -6.041  1.00  0.00           C  
ATOM   2554  O   ASP   179       3.360  32.504  -4.816  1.00  0.00           O  
ATOM   2555  N   GLN   180       3.274  31.091  -6.510  1.00  0.00           N  
ATOM   2556  H   GLN   180       2.972  30.923  -7.459  1.00  0.00           H  
ATOM   2557  CA  GLN   180       3.872  29.838  -5.876  1.00  0.00           C  
ATOM   2558  HA  GLN   180       3.398  29.724  -4.901  1.00  0.00           H  
ATOM   2559  CB  GLN   180       3.374  28.561  -6.630  1.00  0.00           C  
ATOM   2560  HB2 GLN   180       3.897  28.513  -7.585  1.00  0.00           H  
ATOM   2561  HB3 GLN   180       3.961  27.757  -6.187  1.00  0.00           H  
ATOM   2562  CG  GLN   180       1.868  28.386  -6.664  1.00  0.00           C  
ATOM   2563  HG2 GLN   180       1.575  28.227  -5.626  1.00  0.00           H  
ATOM   2564  HG3 GLN   180       1.462  29.288  -7.123  1.00  0.00           H  
ATOM   2565  CD  GLN   180       1.326  27.213  -7.432  1.00  0.00           C  
ATOM   2566  OE1 GLN   180       2.024  26.482  -8.116  1.00  0.00           O  
ATOM   2567  NE2 GLN   180       0.036  27.087  -7.396  1.00  0.00           N  
ATOM   2568 HE21 GLN   180      -0.559  27.752  -6.923  1.00  0.00           H  
ATOM   2569 HE22 GLN   180      -0.352  26.318  -7.924  1.00  0.00           H  
ATOM   2570  C   GLN   180       5.389  29.837  -5.658  1.00  0.00           C  
ATOM   2571  O   GLN   180       5.991  28.908  -5.118  1.00  0.00           O  
ATOM   2572  N   GLY   181       6.078  30.892  -6.155  1.00  0.00           N  
ATOM   2573  H   GLY   181       5.562  31.487  -6.787  1.00  0.00           H  
ATOM   2574  CA  GLY   181       7.484  31.215  -5.839  1.00  0.00           C  
ATOM   2575  HA2 GLY   181       7.619  31.053  -4.770  1.00  0.00           H  
ATOM   2576  HA3 GLY   181       7.630  32.241  -6.177  1.00  0.00           H  
ATOM   2577  C   GLY   181       8.382  30.235  -6.656  1.00  0.00           C  
ATOM   2578  O   GLY   181       9.591  30.483  -6.633  1.00  0.00           O  
ATOM   2579  N   ARG   182       7.803  29.308  -7.425  1.00  0.00           N  
ATOM   2580  H   ARG   182       6.809  29.342  -7.603  1.00  0.00           H  
ATOM   2581  CA  ARG   182       8.596  28.302  -8.075  1.00  0.00           C  
ATOM   2582  HA  ARG   182       9.592  28.309  -7.632  1.00  0.00           H  
ATOM   2583  CB  ARG   182       7.860  26.905  -7.914  1.00  0.00           C  
ATOM   2584  HB2 ARG   182       8.473  26.112  -8.341  1.00  0.00           H  
ATOM   2585  HB3 ARG   182       7.815  26.787  -6.831  1.00  0.00           H  
ATOM   2586  CG  ARG   182       6.451  26.725  -8.444  1.00  0.00           C  
ATOM   2587  HG2 ARG   182       6.065  27.743  -8.487  1.00  0.00           H  
ATOM   2588  HG3 ARG   182       6.517  26.340  -9.461  1.00  0.00           H  
ATOM   2589  CD  ARG   182       5.638  25.699  -7.603  1.00  0.00           C  
ATOM   2590  HD2 ARG   182       4.599  25.653  -7.927  1.00  0.00           H  
ATOM   2591  HD3 ARG   182       5.727  26.008  -6.561  1.00  0.00           H  
ATOM   2592  NE  ARG   182       6.064  24.295  -7.789  1.00  0.00           N  
ATOM   2593  HE  ARG   182       6.093  23.856  -8.698  1.00  0.00           H  
ATOM   2594  CZ  ARG   182       6.455  23.402  -6.890  1.00  0.00           C  
ATOM   2595  NH1 ARG   182       6.780  22.203  -7.308  1.00  0.00           N  
ATOM   2596 HH11 ARG   182       6.822  22.102  -8.312  1.00  0.00           H  
ATOM   2597 HH12 ARG   182       6.867  21.435  -6.658  1.00  0.00           H  
ATOM   2598  NH2 ARG   182       6.490  23.683  -5.615  1.00  0.00           N  
ATOM   2599 HH21 ARG   182       6.143  24.567  -5.269  1.00  0.00           H  
ATOM   2600 HH22 ARG   182       6.924  22.979  -5.036  1.00  0.00           H  
ATOM   2601  C   ARG   182       8.901  28.573  -9.551  1.00  0.00           C  
ATOM   2602  O   ARG   182       8.046  29.163 -10.265  1.00  0.00           O  
ATOM   2603  N   THR   183      10.055  28.116 -10.046  1.00  0.00           N  
ATOM   2604  H   THR   183      10.750  27.983  -9.325  1.00  0.00           H  
ATOM   2605  CA  THR   183      10.365  28.049 -11.459  1.00  0.00           C  
ATOM   2606  HA  THR   183      10.353  29.094 -11.768  1.00  0.00           H  
ATOM   2607  CB  THR   183      11.736  27.423 -11.690  1.00  0.00           C  
ATOM   2608  HB  THR   183      12.448  28.185 -11.372  1.00  0.00           H  
ATOM   2609  CG2 THR   183      11.982  26.077 -10.974  1.00  0.00           C  
ATOM   2610 HG21 THR   183      11.799  26.115  -9.900  1.00  0.00           H  
ATOM   2611 HG22 THR   183      11.203  25.466 -11.429  1.00  0.00           H  
ATOM   2612 HG23 THR   183      12.997  25.691 -11.072  1.00  0.00           H  
ATOM   2613  OG1 THR   183      11.893  27.000 -13.005  1.00  0.00           O  
ATOM   2614  HG1 THR   183      12.814  26.894 -13.252  1.00  0.00           H  
ATOM   2615  C   THR   183       9.303  27.233 -12.247  1.00  0.00           C  
ATOM   2616  O   THR   183       8.744  26.232 -11.789  1.00  0.00           O  
ATOM   2617  N   PRO   184       9.105  27.589 -13.521  1.00  0.00           N  
ATOM   2618  CD  PRO   184       9.399  28.880 -14.144  1.00  0.00           C  
ATOM   2619  HD2 PRO   184      10.448  28.937 -14.434  1.00  0.00           H  
ATOM   2620  HD3 PRO   184       9.060  29.675 -13.480  1.00  0.00           H  
ATOM   2621  CG  PRO   184       8.559  28.869 -15.435  1.00  0.00           C  
ATOM   2622  HG2 PRO   184       7.652  29.469 -15.374  1.00  0.00           H  
ATOM   2623  HG3 PRO   184       9.180  29.293 -16.224  1.00  0.00           H  
ATOM   2624  CB  PRO   184       8.143  27.424 -15.793  1.00  0.00           C  
ATOM   2625  HB2 PRO   184       8.890  27.043 -16.490  1.00  0.00           H  
ATOM   2626  HB3 PRO   184       7.125  27.432 -16.181  1.00  0.00           H  
ATOM   2627  CA  PRO   184       8.312  26.734 -14.446  1.00  0.00           C  
ATOM   2628  HA  PRO   184       7.318  26.752 -14.001  1.00  0.00           H  
ATOM   2629  C   PRO   184       8.824  25.274 -14.561  1.00  0.00           C  
ATOM   2630  O   PRO   184       8.043  24.402 -14.983  1.00  0.00           O  
ATOM   2631  N   ALA   185      10.089  24.949 -14.280  1.00  0.00           N  
ATOM   2632  H   ALA   185      10.622  25.714 -13.891  1.00  0.00           H  
ATOM   2633  CA  ALA   185      10.686  23.603 -14.392  1.00  0.00           C  
ATOM   2634  HA  ALA   185      10.429  23.226 -15.382  1.00  0.00           H  
ATOM   2635  CB  ALA   185      12.216  23.694 -14.313  1.00  0.00           C  
ATOM   2636  HB1 ALA   185      12.708  24.076 -15.207  1.00  0.00           H  
ATOM   2637  HB2 ALA   185      12.449  24.211 -13.382  1.00  0.00           H  
ATOM   2638  HB3 ALA   185      12.590  22.674 -14.221  1.00  0.00           H  
ATOM   2639  C   ALA   185      10.041  22.601 -13.361  1.00  0.00           C  
ATOM   2640  O   ALA   185      10.240  21.405 -13.493  1.00  0.00           O  
ATOM   2641  N   PHE   186       9.356  23.067 -12.335  1.00  0.00           N  
ATOM   2642  H   PHE   186       9.026  24.004 -12.515  1.00  0.00           H  
ATOM   2643  CA  PHE   186       8.606  22.255 -11.428  1.00  0.00           C  
ATOM   2644  HA  PHE   186       8.339  21.339 -11.955  1.00  0.00           H  
ATOM   2645  CB  PHE   186       9.475  21.991 -10.208  1.00  0.00           C  
ATOM   2646  HB2 PHE   186       9.750  22.936  -9.738  1.00  0.00           H  
ATOM   2647  HB3 PHE   186       8.959  21.493  -9.387  1.00  0.00           H  
ATOM   2648  CG  PHE   186      10.795  21.218 -10.454  1.00  0.00           C  
ATOM   2649  CD1 PHE   186      10.863  19.873 -10.622  1.00  0.00           C  
ATOM   2650  HD1 PHE   186       9.924  19.340 -10.632  1.00  0.00           H  
ATOM   2651  CE1 PHE   186      12.126  19.271 -10.872  1.00  0.00           C  
ATOM   2652  HE1 PHE   186      12.239  18.209 -11.031  1.00  0.00           H  
ATOM   2653  CZ  PHE   186      13.285  20.035 -10.945  1.00  0.00           C  
ATOM   2654  HZ  PHE   186      14.219  19.523 -11.118  1.00  0.00           H  
ATOM   2655  CE2 PHE   186      13.217  21.426 -10.875  1.00  0.00           C  
ATOM   2656  HE2 PHE   186      14.063  22.049 -11.126  1.00  0.00           H  
ATOM   2657  CD2 PHE   186      11.969  21.983 -10.570  1.00  0.00           C  
ATOM   2658  HD2 PHE   186      11.990  23.062 -10.517  1.00  0.00           H  
ATOM   2659  C   PHE   186       7.275  22.824 -11.082  1.00  0.00           C  
ATOM   2660  O   PHE   186       6.928  22.982  -9.916  1.00  0.00           O  
ATOM   2661  N   ARG   187       6.527  23.147 -12.161  1.00  0.00           N  
ATOM   2662  H   ARG   187       6.815  22.833 -13.077  1.00  0.00           H  
ATOM   2663  CA  ARG   187       5.156  23.666 -12.065  1.00  0.00           C  
ATOM   2664  HA  ARG   187       5.066  24.384 -11.250  1.00  0.00           H  
ATOM   2665  CB  ARG   187       4.675  24.287 -13.409  1.00  0.00           C  
ATOM   2666  HB2 ARG   187       3.674  24.610 -13.123  1.00  0.00           H  
ATOM   2667  HB3 ARG   187       5.199  25.190 -13.725  1.00  0.00           H  
ATOM   2668  CG  ARG   187       4.684  23.308 -14.629  1.00  0.00           C  
ATOM   2669  HG2 ARG   187       5.713  23.113 -14.931  1.00  0.00           H  
ATOM   2670  HG3 ARG   187       4.159  22.401 -14.328  1.00  0.00           H  
ATOM   2671  CD  ARG   187       3.893  23.865 -15.754  1.00  0.00           C  
ATOM   2672  HD2 ARG   187       4.147  24.920 -15.855  1.00  0.00           H  
ATOM   2673  HD3 ARG   187       4.128  23.321 -16.669  1.00  0.00           H  
ATOM   2674  NE  ARG   187       2.472  23.796 -15.414  1.00  0.00           N  
ATOM   2675  HE  ARG   187       2.257  23.238 -14.600  1.00  0.00           H  
ATOM   2676  CZ  ARG   187       1.435  24.209 -16.153  1.00  0.00           C  
ATOM   2677  NH1 ARG   187       1.614  24.780 -17.270  1.00  0.00           N  
ATOM   2678 HH11 ARG   187       2.583  24.860 -17.544  1.00  0.00           H  
ATOM   2679 HH12 ARG   187       0.866  25.167 -17.828  1.00  0.00           H  
ATOM   2680  NH2 ARG   187       0.211  24.032 -15.647  1.00  0.00           N  
ATOM   2681 HH21 ARG   187       0.112  23.465 -14.817  1.00  0.00           H  
ATOM   2682 HH22 ARG   187      -0.589  24.326 -16.189  1.00  0.00           H  
ATOM   2683  C   ARG   187       4.178  22.519 -11.632  1.00  0.00           C  
ATOM   2684  O   ARG   187       4.444  21.321 -11.882  1.00  0.00           O  
ATOM   2685  N   VAL   188       3.119  22.947 -10.944  1.00  0.00           N  
ATOM   2686  H   VAL   188       3.069  23.939 -10.759  1.00  0.00           H  
ATOM   2687  CA  VAL   188       1.943  22.126 -10.881  1.00  0.00           C  
ATOM   2688  HA  VAL   188       2.221  21.207 -10.365  1.00  0.00           H  
ATOM   2689  CB  VAL   188       0.814  22.851 -10.101  1.00  0.00           C  
ATOM   2690  HB  VAL   188       0.863  23.896 -10.407  1.00  0.00           H  
ATOM   2691  CG1 VAL   188      -0.587  22.256 -10.305  1.00  0.00           C  
ATOM   2692 HG11 VAL   188      -0.536  21.167 -10.286  1.00  0.00           H  
ATOM   2693 HG12 VAL   188      -1.032  22.434 -11.284  1.00  0.00           H  
ATOM   2694 HG13 VAL   188      -1.309  22.685  -9.610  1.00  0.00           H  
ATOM   2695  CG2 VAL   188       1.229  22.719  -8.668  1.00  0.00           C  
ATOM   2696 HG21 VAL   188       2.203  23.163  -8.466  1.00  0.00           H  
ATOM   2697 HG22 VAL   188       0.574  23.282  -8.003  1.00  0.00           H  
ATOM   2698 HG23 VAL   188       1.257  21.654  -8.442  1.00  0.00           H  
ATOM   2699  C   VAL   188       1.445  21.753 -12.301  1.00  0.00           C  
ATOM   2700  O   VAL   188       1.511  22.596 -13.205  1.00  0.00           O  
ATOM   2701  N   GLN   189       0.960  20.514 -12.494  1.00  0.00           N  
ATOM   2702  H   GLN   189       1.134  19.987 -11.650  1.00  0.00           H  
ATOM   2703  CA  GLN   189       0.608  19.896 -13.843  1.00  0.00           C  
ATOM   2704  HA  GLN   189       0.130  20.655 -14.462  1.00  0.00           H  
ATOM   2705  CB  GLN   189       1.908  19.462 -14.541  1.00  0.00           C  
ATOM   2706  HB2 GLN   189       1.683  19.094 -15.542  1.00  0.00           H  
ATOM   2707  HB3 GLN   189       2.436  20.407 -14.671  1.00  0.00           H  
ATOM   2708  CG  GLN   189       2.787  18.409 -13.836  1.00  0.00           C  
ATOM   2709  HG2 GLN   189       3.562  18.815 -13.186  1.00  0.00           H  
ATOM   2710  HG3 GLN   189       2.098  17.804 -13.246  1.00  0.00           H  
ATOM   2711  CD  GLN   189       3.382  17.441 -14.741  1.00  0.00           C  
ATOM   2712  OE1 GLN   189       4.519  17.583 -15.185  1.00  0.00           O  
ATOM   2713  NE2 GLN   189       2.701  16.368 -15.064  1.00  0.00           N  
ATOM   2714 HE21 GLN   189       1.733  16.289 -14.787  1.00  0.00           H  
ATOM   2715 HE22 GLN   189       3.222  15.732 -15.650  1.00  0.00           H  
ATOM   2716  C   GLN   189      -0.327  18.720 -13.626  1.00  0.00           C  
ATOM   2717  O   GLN   189      -0.465  18.249 -12.537  1.00  0.00           O  
ATOM   2718  N   PRO   190      -0.961  18.153 -14.683  1.00  0.00           N  
ATOM   2719  CD  PRO   190      -0.927  18.636 -16.083  1.00  0.00           C  
ATOM   2720  HD2 PRO   190      -0.912  19.712 -16.257  1.00  0.00           H  
ATOM   2721  HD3 PRO   190      -0.234  18.008 -16.643  1.00  0.00           H  
ATOM   2722  CG  PRO   190      -2.289  18.232 -16.658  1.00  0.00           C  
ATOM   2723  HG2 PRO   190      -2.321  18.284 -17.746  1.00  0.00           H  
ATOM   2724  HG3 PRO   190      -3.017  18.914 -16.219  1.00  0.00           H  
ATOM   2725  CB  PRO   190      -2.414  16.861 -15.953  1.00  0.00           C  
ATOM   2726  HB2 PRO   190      -1.753  16.124 -16.409  1.00  0.00           H  
ATOM   2727  HB3 PRO   190      -3.448  16.516 -15.925  1.00  0.00           H  
ATOM   2728  CA  PRO   190      -1.870  17.053 -14.572  1.00  0.00           C  
ATOM   2729  HA  PRO   190      -2.689  17.416 -13.951  1.00  0.00           H  
ATOM   2730  C   PRO   190      -1.210  15.828 -13.913  1.00  0.00           C  
ATOM   2731  O   PRO   190      -0.000  15.579 -14.132  1.00  0.00           O  
ATOM   2732  N   MET   191      -1.949  15.100 -12.991  1.00  0.00           N  
ATOM   2733  H   MET   191      -2.901  15.361 -12.777  1.00  0.00           H  
ATOM   2734  CA  MET   191      -1.489  13.883 -12.345  1.00  0.00           C  
ATOM   2735  HA  MET   191      -0.547  14.146 -11.863  1.00  0.00           H  
ATOM   2736  CB  MET   191      -2.402  13.491 -11.212  1.00  0.00           C  
ATOM   2737  HB2 MET   191      -2.484  14.243 -10.427  1.00  0.00           H  
ATOM   2738  HB3 MET   191      -3.423  13.340 -11.561  1.00  0.00           H  
ATOM   2739  CG  MET   191      -1.884  12.298 -10.353  1.00  0.00           C  
ATOM   2740  HG2 MET   191      -2.644  12.099  -9.598  1.00  0.00           H  
ATOM   2741  HG3 MET   191      -1.740  11.448 -11.020  1.00  0.00           H  
ATOM   2742  SD  MET   191      -0.386  12.513  -9.370  1.00  0.00           S  
ATOM   2743  CE  MET   191      -1.144  12.817  -7.759  1.00  0.00           C  
ATOM   2744  HE1 MET   191      -1.718  13.742  -7.821  1.00  0.00           H  
ATOM   2745  HE2 MET   191      -0.362  12.920  -7.007  1.00  0.00           H  
ATOM   2746  HE3 MET   191      -1.856  12.014  -7.568  1.00  0.00           H  
ATOM   2747  C   MET   191      -1.312  12.677 -13.295  1.00  0.00           C  
ATOM   2748  O   MET   191      -2.134  12.455 -14.182  1.00  0.00           O  
ATOM   2749  N   PRO   192      -0.245  11.899 -13.154  1.00  0.00           N  
ATOM   2750  CD  PRO   192       1.019  12.459 -12.665  1.00  0.00           C  
ATOM   2751  HD2 PRO   192       0.948  13.528 -12.868  1.00  0.00           H  
ATOM   2752  HD3 PRO   192       1.212  12.229 -11.617  1.00  0.00           H  
ATOM   2753  CG  PRO   192       2.036  11.895 -13.664  1.00  0.00           C  
ATOM   2754  HG2 PRO   192       2.094  12.415 -14.621  1.00  0.00           H  
ATOM   2755  HG3 PRO   192       3.043  11.878 -13.248  1.00  0.00           H  
ATOM   2756  CB  PRO   192       1.459  10.511 -14.027  1.00  0.00           C  
ATOM   2757  HB2 PRO   192       1.846   9.843 -13.257  1.00  0.00           H  
ATOM   2758  HB3 PRO   192       1.689  10.225 -15.053  1.00  0.00           H  
ATOM   2759  CA  PRO   192      -0.065  10.678 -13.923  1.00  0.00           C  
ATOM   2760  HA  PRO   192      -0.404  10.911 -14.933  1.00  0.00           H  
ATOM   2761  C   PRO   192      -0.808   9.372 -13.320  1.00  0.00           C  
ATOM   2762  O   PRO   192      -0.549   8.996 -12.175  1.00  0.00           O  
ATOM   2763  N   LEU   193      -1.639   8.692 -14.133  1.00  0.00           N  
ATOM   2764  H   LEU   193      -1.844   9.132 -15.018  1.00  0.00           H  
ATOM   2765  CA  LEU   193      -2.597   7.642 -13.669  1.00  0.00           C  
ATOM   2766  HA  LEU   193      -2.243   7.457 -12.655  1.00  0.00           H  
ATOM   2767  CB  LEU   193      -4.033   8.163 -13.821  1.00  0.00           C  
ATOM   2768  HB2 LEU   193      -4.093   8.610 -14.813  1.00  0.00           H  
ATOM   2769  HB3 LEU   193      -4.788   7.381 -13.741  1.00  0.00           H  
ATOM   2770  CG  LEU   193      -4.401   9.243 -12.773  1.00  0.00           C  
ATOM   2771  HG  LEU   193      -3.634  10.017 -12.766  1.00  0.00           H  
ATOM   2772  CD1 LEU   193      -5.732   9.943 -13.176  1.00  0.00           C  
ATOM   2773 HD11 LEU   193      -6.529   9.209 -13.296  1.00  0.00           H  
ATOM   2774 HD12 LEU   193      -6.077  10.711 -12.483  1.00  0.00           H  
ATOM   2775 HD13 LEU   193      -5.611  10.487 -14.112  1.00  0.00           H  
ATOM   2776  CD2 LEU   193      -4.455   8.641 -11.329  1.00  0.00           C  
ATOM   2777 HD21 LEU   193      -3.477   8.788 -10.870  1.00  0.00           H  
ATOM   2778 HD22 LEU   193      -5.149   9.257 -10.756  1.00  0.00           H  
ATOM   2779 HD23 LEU   193      -4.763   7.598 -11.391  1.00  0.00           H  
ATOM   2780  C   LEU   193      -2.469   6.263 -14.374  1.00  0.00           C  
ATOM   2781  O   LEU   193      -2.399   6.229 -15.583  1.00  0.00           O  
ATOM   2782  N   ALA   194      -2.372   5.146 -13.682  1.00  0.00           N  
ATOM   2783  H   ALA   194      -2.531   5.203 -12.686  1.00  0.00           H  
ATOM   2784  CA  ALA   194      -2.374   3.784 -14.140  1.00  0.00           C  
ATOM   2785  HA  ALA   194      -1.729   3.695 -15.014  1.00  0.00           H  
ATOM   2786  CB  ALA   194      -1.737   2.913 -13.056  1.00  0.00           C  
ATOM   2787  HB1 ALA   194      -1.503   1.936 -13.479  1.00  0.00           H  
ATOM   2788  HB2 ALA   194      -0.831   3.343 -12.630  1.00  0.00           H  
ATOM   2789  HB3 ALA   194      -2.451   2.723 -12.255  1.00  0.00           H  
ATOM   2790  C   ALA   194      -3.714   3.376 -14.711  1.00  0.00           C  
ATOM   2791  O   ALA   194      -4.673   3.190 -13.950  1.00  0.00           O  
ATOM   2792  N   VAL   195      -3.885   3.335 -16.086  1.00  0.00           N  
ATOM   2793  H   VAL   195      -3.100   3.698 -16.609  1.00  0.00           H  
ATOM   2794  CA  VAL   195      -5.164   3.074 -16.816  1.00  0.00           C  
ATOM   2795  HA  VAL   195      -5.723   2.446 -16.122  1.00  0.00           H  
ATOM   2796  CB  VAL   195      -5.860   4.391 -17.237  1.00  0.00           C  
ATOM   2797  HB  VAL   195      -6.785   4.198 -17.781  1.00  0.00           H  
ATOM   2798  CG1 VAL   195      -6.316   5.129 -15.941  1.00  0.00           C  
ATOM   2799 HG11 VAL   195      -6.939   4.516 -15.290  1.00  0.00           H  
ATOM   2800 HG12 VAL   195      -5.442   5.458 -15.379  1.00  0.00           H  
ATOM   2801 HG13 VAL   195      -6.814   6.032 -16.296  1.00  0.00           H  
ATOM   2802  CG2 VAL   195      -4.903   5.281 -18.046  1.00  0.00           C  
ATOM   2803 HG21 VAL   195      -3.910   5.458 -17.633  1.00  0.00           H  
ATOM   2804 HG22 VAL   195      -4.750   4.715 -18.966  1.00  0.00           H  
ATOM   2805 HG23 VAL   195      -5.270   6.269 -18.324  1.00  0.00           H  
ATOM   2806  C   VAL   195      -4.961   2.223 -18.118  1.00  0.00           C  
ATOM   2807  O   VAL   195      -3.795   2.061 -18.509  1.00  0.00           O  
ATOM   2808  N   HID   196      -6.037   1.793 -18.782  1.00  0.00           N  
ATOM   2809  H   HID   196      -6.921   2.251 -18.612  1.00  0.00           H  
ATOM   2810  CA  HID   196      -5.923   1.129 -20.102  1.00  0.00           C  
ATOM   2811  HA  HID   196      -5.220   1.739 -20.670  1.00  0.00           H  
ATOM   2812  CB  HID   196      -5.424  -0.292 -20.029  1.00  0.00           C  
ATOM   2813  HB2 HID   196      -4.550  -0.211 -19.383  1.00  0.00           H  
ATOM   2814  HB3 HID   196      -4.858  -0.501 -20.937  1.00  0.00           H  
ATOM   2815  CG  HID   196      -6.463  -1.322 -19.706  1.00  0.00           C  
ATOM   2816  ND1 HID   196      -6.876  -2.300 -20.602  1.00  0.00           N  
ATOM   2817  HD1 HID   196      -6.570  -2.544 -21.534  1.00  0.00           H  
ATOM   2818  CE1 HID   196      -7.874  -2.966 -20.007  1.00  0.00           C  
ATOM   2819  HE1 HID   196      -8.391  -3.831 -20.393  1.00  0.00           H  
ATOM   2820  NE2 HID   196      -8.165  -2.458 -18.832  1.00  0.00           N  
ATOM   2821  CD2 HID   196      -7.301  -1.384 -18.666  1.00  0.00           C  
ATOM   2822  HD2 HID   196      -7.347  -0.700 -17.831  1.00  0.00           H  
ATOM   2823  C   HID   196      -7.312   1.247 -20.826  1.00  0.00           C  
ATOM   2824  O   HID   196      -8.297   1.735 -20.265  1.00  0.00           O  
ATOM   2825  N   ARG   197      -7.281   0.937 -22.083  1.00  0.00           N  
ATOM   2826  H   ARG   197      -6.506   0.502 -22.562  1.00  0.00           H  
ATOM   2827  CA  ARG   197      -8.480   1.004 -22.941  1.00  0.00           C  
ATOM   2828  HA  ARG   197      -9.249   1.605 -22.455  1.00  0.00           H  
ATOM   2829  CB  ARG   197      -8.117   1.500 -24.390  1.00  0.00           C  
ATOM   2830  HB2 ARG   197      -7.196   0.999 -24.688  1.00  0.00           H  
ATOM   2831  HB3 ARG   197      -8.895   1.267 -25.117  1.00  0.00           H  
ATOM   2832  CG  ARG   197      -7.784   2.997 -24.395  1.00  0.00           C  
ATOM   2833  HG2 ARG   197      -8.661   3.590 -24.136  1.00  0.00           H  
ATOM   2834  HG3 ARG   197      -7.094   3.338 -23.624  1.00  0.00           H  
ATOM   2835  CD  ARG   197      -7.402   3.430 -25.817  1.00  0.00           C  
ATOM   2836  HD2 ARG   197      -6.671   4.231 -25.708  1.00  0.00           H  
ATOM   2837  HD3 ARG   197      -6.913   2.618 -26.356  1.00  0.00           H  
ATOM   2838  NE  ARG   197      -8.554   3.917 -26.525  1.00  0.00           N  
ATOM   2839  HE  ARG   197      -9.455   3.840 -26.075  1.00  0.00           H  
ATOM   2840  CZ  ARG   197      -8.555   4.654 -27.553  1.00  0.00           C  
ATOM   2841  NH1 ARG   197      -9.625   5.114 -28.100  1.00  0.00           N  
ATOM   2842 HH11 ARG   197     -10.491   5.188 -27.585  1.00  0.00           H  
ATOM   2843 HH12 ARG   197      -9.558   5.397 -29.067  1.00  0.00           H  
ATOM   2844  NH2 ARG   197      -7.582   4.955 -28.284  1.00  0.00           N  
ATOM   2845 HH21 ARG   197      -6.637   4.643 -28.110  1.00  0.00           H  
ATOM   2846 HH22 ARG   197      -7.741   5.492 -29.125  1.00  0.00           H  
ATOM   2847  C   ARG   197      -8.975  -0.423 -23.107  1.00  0.00           C  
ATOM   2848  O   ARG   197      -8.204  -1.383 -23.355  1.00  0.00           O  
ATOM   2849  N   ARG   198     -10.293  -0.585 -22.963  1.00  0.00           N  
ATOM   2850  H   ARG   198     -10.795   0.280 -22.826  1.00  0.00           H  
ATOM   2851  CA  ARG   198     -11.017  -1.725 -23.533  1.00  0.00           C  
ATOM   2852  HA  ARG   198     -10.508  -2.636 -23.218  1.00  0.00           H  
ATOM   2853  CB  ARG   198     -12.438  -1.653 -23.006  1.00  0.00           C  
ATOM   2854  HB2 ARG   198     -12.941  -0.737 -23.316  1.00  0.00           H  
ATOM   2855  HB3 ARG   198     -12.995  -2.553 -23.266  1.00  0.00           H  
ATOM   2856  CG  ARG   198     -12.299  -1.605 -21.465  1.00  0.00           C  
ATOM   2857  HG2 ARG   198     -11.976  -0.606 -21.175  1.00  0.00           H  
ATOM   2858  HG3 ARG   198     -11.566  -2.316 -21.083  1.00  0.00           H  
ATOM   2859  CD  ARG   198     -13.555  -1.902 -20.659  1.00  0.00           C  
ATOM   2860  HD2 ARG   198     -13.866  -2.941 -20.549  1.00  0.00           H  
ATOM   2861  HD3 ARG   198     -13.371  -1.530 -19.651  1.00  0.00           H  
ATOM   2862  NE  ARG   198     -14.824  -1.308 -21.327  1.00  0.00           N  
ATOM   2863  HE  ARG   198     -14.833  -1.326 -22.337  1.00  0.00           H  
ATOM   2864  CZ  ARG   198     -15.842  -0.735 -20.814  1.00  0.00           C  
ATOM   2865  NH1 ARG   198     -16.885  -0.325 -21.500  1.00  0.00           N  
ATOM   2866 HH11 ARG   198     -16.885  -0.354 -22.510  1.00  0.00           H  
ATOM   2867 HH12 ARG   198     -17.702  -0.050 -20.974  1.00  0.00           H  
ATOM   2868  NH2 ARG   198     -15.888  -0.576 -19.545  1.00  0.00           N  
ATOM   2869 HH21 ARG   198     -15.157  -0.990 -18.985  1.00  0.00           H  
ATOM   2870 HH22 ARG   198     -16.572   0.052 -19.147  1.00  0.00           H  
ATOM   2871  C   ARG   198     -11.129  -1.646 -25.079  1.00  0.00           C  
ATOM   2872  O   ARG   198     -10.848  -0.635 -25.717  1.00  0.00           O  
ATOM   2873  N   GLN   199     -11.720  -2.716 -25.629  1.00  0.00           N  
ATOM   2874  H   GLN   199     -11.777  -3.564 -25.083  1.00  0.00           H  
ATOM   2875  CA  GLN   199     -12.045  -2.951 -27.029  1.00  0.00           C  
ATOM   2876  HA  GLN   199     -11.164  -2.708 -27.624  1.00  0.00           H  
ATOM   2877  CB  GLN   199     -12.578  -4.379 -27.378  1.00  0.00           C  
ATOM   2878  HB2 GLN   199     -13.517  -4.500 -26.837  1.00  0.00           H  
ATOM   2879  HB3 GLN   199     -12.759  -4.454 -28.450  1.00  0.00           H  
ATOM   2880  CG  GLN   199     -11.571  -5.475 -27.068  1.00  0.00           C  
ATOM   2881  HG2 GLN   199     -11.330  -5.409 -26.007  1.00  0.00           H  
ATOM   2882  HG3 GLN   199     -12.080  -6.421 -27.251  1.00  0.00           H  
ATOM   2883  CD  GLN   199     -10.309  -5.453 -27.946  1.00  0.00           C  
ATOM   2884  OE1 GLN   199     -10.149  -4.580 -28.843  1.00  0.00           O  
ATOM   2885  NE2 GLN   199      -9.316  -6.237 -27.671  1.00  0.00           N  
ATOM   2886 HE21 GLN   199      -9.502  -6.951 -26.983  1.00  0.00           H  
ATOM   2887 HE22 GLN   199      -8.603  -6.230 -28.387  1.00  0.00           H  
ATOM   2888  C   GLN   199     -12.996  -1.916 -27.572  1.00  0.00           C  
ATOM   2889  O   GLN   199     -12.765  -1.516 -28.731  1.00  0.00           O  
ATOM   2890  N   ASP   200     -13.924  -1.371 -26.819  1.00  0.00           N  
ATOM   2891  H   ASP   200     -14.191  -1.871 -25.983  1.00  0.00           H  
ATOM   2892  CA  ASP   200     -14.860  -0.293 -27.159  1.00  0.00           C  
ATOM   2893  HA  ASP   200     -15.097  -0.402 -28.218  1.00  0.00           H  
ATOM   2894  CB  ASP   200     -16.206  -0.283 -26.392  1.00  0.00           C  
ATOM   2895  HB2 ASP   200     -16.875   0.454 -26.837  1.00  0.00           H  
ATOM   2896  HB3 ASP   200     -16.748  -1.198 -26.629  1.00  0.00           H  
ATOM   2897  CG  ASP   200     -16.218  -0.233 -24.878  1.00  0.00           C  
ATOM   2898  OD1 ASP   200     -15.336  -0.845 -24.237  1.00  0.00           O  
ATOM   2899  OD2 ASP   200     -17.110   0.397 -24.239  1.00  0.00           O  
ATOM   2900  C   ASP   200     -14.114   1.010 -26.969  1.00  0.00           C  
ATOM   2901  O   ASP   200     -14.787   2.006 -26.726  1.00  0.00           O  
ATOM   2902  N   GLY   201     -12.810   1.020 -26.977  1.00  0.00           N  
ATOM   2903  H   GLY   201     -12.239   0.188 -27.031  1.00  0.00           H  
ATOM   2904  CA  GLY   201     -11.982   2.228 -26.801  1.00  0.00           C  
ATOM   2905  HA2 GLY   201     -10.947   1.967 -27.021  1.00  0.00           H  
ATOM   2906  HA3 GLY   201     -12.312   3.032 -27.459  1.00  0.00           H  
ATOM   2907  C   GLY   201     -12.014   2.943 -25.457  1.00  0.00           C  
ATOM   2908  O   GLY   201     -11.247   3.849 -25.294  1.00  0.00           O  
ATOM   2909  N   ALA   202     -12.854   2.485 -24.569  1.00  0.00           N  
ATOM   2910  H   ALA   202     -13.435   1.765 -24.973  1.00  0.00           H  
ATOM   2911  CA  ALA   202     -13.165   3.081 -23.268  1.00  0.00           C  
ATOM   2912  HA  ALA   202     -13.381   4.099 -23.592  1.00  0.00           H  
ATOM   2913  CB  ALA   202     -14.449   2.501 -22.763  1.00  0.00           C  
ATOM   2914  HB1 ALA   202     -14.410   1.413 -22.706  1.00  0.00           H  
ATOM   2915  HB2 ALA   202     -15.161   2.690 -23.566  1.00  0.00           H  
ATOM   2916  HB3 ALA   202     -14.925   3.008 -21.923  1.00  0.00           H  
ATOM   2917  C   ALA   202     -12.028   3.039 -22.206  1.00  0.00           C  
ATOM   2918  O   ALA   202     -11.425   1.961 -21.924  1.00  0.00           O  
ATOM   2919  N   LEU   203     -11.693   4.184 -21.668  1.00  0.00           N  
ATOM   2920  H   LEU   203     -12.108   4.991 -22.112  1.00  0.00           H  
ATOM   2921  CA  LEU   203     -10.662   4.424 -20.686  1.00  0.00           C  
ATOM   2922  HA  LEU   203      -9.765   3.899 -21.014  1.00  0.00           H  
ATOM   2923  CB  LEU   203     -10.153   5.873 -20.769  1.00  0.00           C  
ATOM   2924  HB2 LEU   203     -10.953   6.506 -20.387  1.00  0.00           H  
ATOM   2925  HB3 LEU   203     -10.039   6.229 -21.793  1.00  0.00           H  
ATOM   2926  CG  LEU   203      -8.909   6.257 -19.950  1.00  0.00           C  
ATOM   2927  HG  LEU   203      -9.148   6.097 -18.899  1.00  0.00           H  
ATOM   2928  CD1 LEU   203      -7.762   5.516 -20.527  1.00  0.00           C  
ATOM   2929 HD11 LEU   203      -7.384   5.890 -21.479  1.00  0.00           H  
ATOM   2930 HD12 LEU   203      -8.020   4.467 -20.671  1.00  0.00           H  
ATOM   2931 HD13 LEU   203      -6.984   5.557 -19.766  1.00  0.00           H  
ATOM   2932  CD2 LEU   203      -8.524   7.756 -20.103  1.00  0.00           C  
ATOM   2933 HD21 LEU   203      -9.406   8.261 -19.709  1.00  0.00           H  
ATOM   2934 HD22 LEU   203      -7.620   7.972 -19.533  1.00  0.00           H  
ATOM   2935 HD23 LEU   203      -8.477   8.027 -21.157  1.00  0.00           H  
ATOM   2936  C   LEU   203     -11.112   4.012 -19.242  1.00  0.00           C  
ATOM   2937  O   LEU   203     -12.148   4.517 -18.736  1.00  0.00           O  
ATOM   2938  N   VAL   204     -10.355   3.107 -18.679  1.00  0.00           N  
ATOM   2939  H   VAL   204      -9.557   2.715 -19.157  1.00  0.00           H  
ATOM   2940  CA  VAL   204     -10.700   2.418 -17.407  1.00  0.00           C  
ATOM   2941  HA  VAL   204     -11.364   3.100 -16.876  1.00  0.00           H  
ATOM   2942  CB  VAL   204     -11.413   1.079 -17.624  1.00  0.00           C  
ATOM   2943  HB  VAL   204     -11.701   0.710 -16.639  1.00  0.00           H  
ATOM   2944  CG1 VAL   204     -12.761   1.190 -18.332  1.00  0.00           C  
ATOM   2945 HG11 VAL   204     -12.533   1.483 -19.356  1.00  0.00           H  
ATOM   2946 HG12 VAL   204     -13.407   1.955 -17.902  1.00  0.00           H  
ATOM   2947 HG13 VAL   204     -13.343   0.269 -18.280  1.00  0.00           H  
ATOM   2948  CG2 VAL   204     -10.646  -0.045 -18.413  1.00  0.00           C  
ATOM   2949 HG21 VAL   204     -11.292  -0.916 -18.524  1.00  0.00           H  
ATOM   2950 HG22 VAL   204      -9.751  -0.302 -17.847  1.00  0.00           H  
ATOM   2951 HG23 VAL   204     -10.408   0.165 -19.456  1.00  0.00           H  
ATOM   2952  C   VAL   204      -9.450   2.218 -16.546  1.00  0.00           C  
ATOM   2953  O   VAL   204      -8.292   2.277 -16.977  1.00  0.00           O  
ATOM   2954  N   TRP   205      -9.587   1.968 -15.246  1.00  0.00           N  
ATOM   2955  H   TRP   205     -10.524   1.786 -14.913  1.00  0.00           H  
ATOM   2956  CA  TRP   205      -8.483   1.927 -14.289  1.00  0.00           C  
ATOM   2957  HA  TRP   205      -7.868   2.805 -14.488  1.00  0.00           H  
ATOM   2958  CB  TRP   205      -8.950   2.149 -12.862  1.00  0.00           C  
ATOM   2959  HB2 TRP   205      -9.602   1.406 -12.403  1.00  0.00           H  
ATOM   2960  HB3 TRP   205      -8.035   2.271 -12.283  1.00  0.00           H  
ATOM   2961  CG  TRP   205      -9.796   3.390 -12.681  1.00  0.00           C  
ATOM   2962  CD1 TRP   205     -11.115   3.489 -12.945  1.00  0.00           C  
ATOM   2963  HD1 TRP   205     -11.695   2.608 -13.175  1.00  0.00           H  
ATOM   2964  NE1 TRP   205     -11.483   4.804 -12.896  1.00  0.00           N  
ATOM   2965  HE1 TRP   205     -12.462   5.040 -12.985  1.00  0.00           H  
ATOM   2966  CE2 TRP   205     -10.452   5.688 -12.601  1.00  0.00           C  
ATOM   2967  CZ2 TRP   205     -10.324   7.053 -12.224  1.00  0.00           C  
ATOM   2968  HZ2 TRP   205     -11.226   7.643 -12.153  1.00  0.00           H  
ATOM   2969  CH2 TRP   205      -9.027   7.567 -12.021  1.00  0.00           C  
ATOM   2970  HH2 TRP   205      -8.892   8.606 -11.757  1.00  0.00           H  
ATOM   2971  CZ3 TRP   205      -7.883   6.741 -11.982  1.00  0.00           C  
ATOM   2972  HZ3 TRP   205      -6.940   7.175 -11.684  1.00  0.00           H  
ATOM   2973  CE3 TRP   205      -8.056   5.418 -12.331  1.00  0.00           C  
ATOM   2974  HE3 TRP   205      -7.207   4.760 -12.211  1.00  0.00           H  
ATOM   2975  CD2 TRP   205      -9.355   4.785 -12.565  1.00  0.00           C  
ATOM   2976  C   TRP   205      -7.556   0.695 -14.451  1.00  0.00           C  
ATOM   2977  O   TRP   205      -8.111  -0.401 -14.620  1.00  0.00           O  
ATOM   2978  N   SER   206      -6.242   0.856 -14.299  1.00  0.00           N  
ATOM   2979  H   SER   206      -5.887   1.737 -13.955  1.00  0.00           H  
ATOM   2980  CA  SER   206      -5.318  -0.249 -14.190  1.00  0.00           C  
ATOM   2981  HA  SER   206      -5.555  -1.030 -14.912  1.00  0.00           H  
ATOM   2982  CB  SER   206      -3.972   0.184 -14.708  1.00  0.00           C  
ATOM   2983  HB2 SER   206      -4.054   0.521 -15.741  1.00  0.00           H  
ATOM   2984  HB3 SER   206      -3.486   0.889 -14.035  1.00  0.00           H  
ATOM   2985  OG  SER   206      -3.022  -0.918 -14.673  1.00  0.00           O  
ATOM   2986  HG  SER   206      -2.157  -0.505 -14.633  1.00  0.00           H  
ATOM   2987  C   SER   206      -5.147  -0.851 -12.752  1.00  0.00           C  
ATOM   2988  O   SER   206      -5.112  -0.126 -11.754  1.00  0.00           O  
ATOM   2989  N   GLY   207      -4.895  -2.162 -12.708  1.00  0.00           N  
ATOM   2990  H   GLY   207      -4.787  -2.661 -13.579  1.00  0.00           H  
ATOM   2991  CA  GLY   207      -4.575  -2.910 -11.558  1.00  0.00           C  
ATOM   2992  HA2 GLY   207      -3.923  -2.320 -10.914  1.00  0.00           H  
ATOM   2993  HA3 GLY   207      -5.475  -3.175 -11.002  1.00  0.00           H  
ATOM   2994  C   GLY   207      -3.960  -4.279 -11.927  1.00  0.00           C  
ATOM   2995  O   GLY   207      -3.429  -4.364 -13.006  1.00  0.00           O  
ATOM   2996  N   SER   208      -3.988  -5.297 -11.130  1.00  0.00           N  
ATOM   2997  H   SER   208      -4.542  -5.225 -10.288  1.00  0.00           H  
ATOM   2998  CA  SER   208      -3.308  -6.596 -11.328  1.00  0.00           C  
ATOM   2999  HA  SER   208      -2.226  -6.510 -11.229  1.00  0.00           H  
ATOM   3000  CB  SER   208      -3.804  -7.558 -10.290  1.00  0.00           C  
ATOM   3001  HB2 SER   208      -3.179  -8.449 -10.228  1.00  0.00           H  
ATOM   3002  HB3 SER   208      -4.745  -8.051 -10.535  1.00  0.00           H  
ATOM   3003  OG  SER   208      -3.846  -6.966  -8.984  1.00  0.00           O  
ATOM   3004  HG  SER   208      -3.615  -7.663  -8.365  1.00  0.00           H  
ATOM   3005  C   SER   208      -3.497  -7.241 -12.736  1.00  0.00           C  
ATOM   3006  O   SER   208      -2.492  -7.649 -13.309  1.00  0.00           O  
ATOM   3007  N   ASP   209      -4.793  -7.316 -13.189  1.00  0.00           N  
ATOM   3008  H   ASP   209      -5.556  -6.995 -12.610  1.00  0.00           H  
ATOM   3009  CA  ASP   209      -5.140  -7.898 -14.519  1.00  0.00           C  
ATOM   3010  HA  ASP   209      -4.827  -8.942 -14.503  1.00  0.00           H  
ATOM   3011  CB  ASP   209      -6.650  -7.959 -14.741  1.00  0.00           C  
ATOM   3012  HB2 ASP   209      -6.933  -8.614 -13.917  1.00  0.00           H  
ATOM   3013  HB3 ASP   209      -6.963  -6.933 -14.546  1.00  0.00           H  
ATOM   3014  CG  ASP   209      -7.107  -8.553 -16.140  1.00  0.00           C  
ATOM   3015  OD1 ASP   209      -7.200  -9.771 -16.320  1.00  0.00           O  
ATOM   3016  OD2 ASP   209      -7.319  -7.758 -17.068  1.00  0.00           O  
ATOM   3017  C   ASP   209      -4.485  -7.148 -15.675  1.00  0.00           C  
ATOM   3018  O   ASP   209      -4.179  -7.713 -16.731  1.00  0.00           O  
ATOM   3019  N   VAL   210      -4.250  -5.828 -15.571  1.00  0.00           N  
ATOM   3020  H   VAL   210      -4.480  -5.285 -14.752  1.00  0.00           H  
ATOM   3021  CA  VAL   210      -3.425  -5.104 -16.524  1.00  0.00           C  
ATOM   3022  HA  VAL   210      -3.604  -5.429 -17.549  1.00  0.00           H  
ATOM   3023  CB  VAL   210      -3.905  -3.651 -16.473  1.00  0.00           C  
ATOM   3024  HB  VAL   210      -3.609  -3.357 -15.466  1.00  0.00           H  
ATOM   3025  CG1 VAL   210      -3.215  -2.778 -17.484  1.00  0.00           C  
ATOM   3026 HG11 VAL   210      -3.318  -1.700 -17.355  1.00  0.00           H  
ATOM   3027 HG12 VAL   210      -2.128  -2.839 -17.435  1.00  0.00           H  
ATOM   3028 HG13 VAL   210      -3.625  -3.057 -18.455  1.00  0.00           H  
ATOM   3029  CG2 VAL   210      -5.435  -3.419 -16.737  1.00  0.00           C  
ATOM   3030 HG21 VAL   210      -5.674  -3.666 -17.771  1.00  0.00           H  
ATOM   3031 HG22 VAL   210      -5.690  -2.370 -16.583  1.00  0.00           H  
ATOM   3032 HG23 VAL   210      -6.080  -3.982 -16.061  1.00  0.00           H  
ATOM   3033  C   VAL   210      -1.955  -5.312 -16.378  1.00  0.00           C  
ATOM   3034  O   VAL   210      -1.248  -5.270 -17.352  1.00  0.00           O  
ATOM   3035  N   VAL   211      -1.453  -5.662 -15.191  1.00  0.00           N  
ATOM   3036  H   VAL   211      -2.175  -5.677 -14.485  1.00  0.00           H  
ATOM   3037  CA  VAL   211       0.057  -5.939 -14.977  1.00  0.00           C  
ATOM   3038  HA  VAL   211       0.678  -5.228 -15.521  1.00  0.00           H  
ATOM   3039  CB  VAL   211       0.440  -5.842 -13.524  1.00  0.00           C  
ATOM   3040  HB  VAL   211      -0.226  -6.500 -12.967  1.00  0.00           H  
ATOM   3041  CG1 VAL   211       1.907  -6.340 -13.233  1.00  0.00           C  
ATOM   3042 HG11 VAL   211       2.133  -7.258 -13.776  1.00  0.00           H  
ATOM   3043 HG12 VAL   211       2.639  -5.630 -13.617  1.00  0.00           H  
ATOM   3044 HG13 VAL   211       1.975  -6.493 -12.156  1.00  0.00           H  
ATOM   3045  CG2 VAL   211       0.342  -4.457 -12.868  1.00  0.00           C  
ATOM   3046 HG21 VAL   211      -0.626  -4.017 -13.111  1.00  0.00           H  
ATOM   3047 HG22 VAL   211       1.201  -3.847 -13.146  1.00  0.00           H  
ATOM   3048 HG23 VAL   211       0.422  -4.524 -11.783  1.00  0.00           H  
ATOM   3049  C   VAL   211       0.379  -7.295 -15.554  1.00  0.00           C  
ATOM   3050  O   VAL   211       1.279  -7.420 -16.404  1.00  0.00           O  
ATOM   3051  N   MET   212      -0.459  -8.279 -15.261  1.00  0.00           N  
ATOM   3052  H   MET   212      -1.121  -8.006 -14.548  1.00  0.00           H  
ATOM   3053  CA  MET   212      -0.264  -9.746 -15.703  1.00  0.00           C  
ATOM   3054  HA  MET   212       0.724 -10.145 -15.475  1.00  0.00           H  
ATOM   3055  CB  MET   212      -1.382 -10.626 -15.095  1.00  0.00           C  
ATOM   3056  HB2 MET   212      -1.248 -11.557 -15.645  1.00  0.00           H  
ATOM   3057  HB3 MET   212      -2.352 -10.199 -15.349  1.00  0.00           H  
ATOM   3058  CG  MET   212      -1.253 -10.860 -13.626  1.00  0.00           C  
ATOM   3059  HG2 MET   212      -0.204 -11.126 -13.502  1.00  0.00           H  
ATOM   3060  HG3 MET   212      -1.405  -9.955 -13.038  1.00  0.00           H  
ATOM   3061  SD  MET   212      -2.356 -12.104 -12.784  1.00  0.00           S  
ATOM   3062  CE  MET   212      -3.998 -11.314 -12.491  1.00  0.00           C  
ATOM   3063  HE1 MET   212      -3.815 -10.292 -12.161  1.00  0.00           H  
ATOM   3064  HE2 MET   212      -4.639 -11.354 -13.372  1.00  0.00           H  
ATOM   3065  HE3 MET   212      -4.368 -11.859 -11.622  1.00  0.00           H  
ATOM   3066  C   MET   212      -0.517  -9.874 -17.154  1.00  0.00           C  
ATOM   3067  O   MET   212       0.212 -10.602 -17.843  1.00  0.00           O  
ATOM   3068  N   GLY   213      -1.467  -9.043 -17.666  1.00  0.00           N  
ATOM   3069  H   GLY   213      -2.055  -8.547 -17.011  1.00  0.00           H  
ATOM   3070  CA  GLY   213      -1.764  -8.750 -19.049  1.00  0.00           C  
ATOM   3071  HA2 GLY   213      -2.466  -7.917 -19.026  1.00  0.00           H  
ATOM   3072  HA3 GLY   213      -0.850  -8.545 -19.607  1.00  0.00           H  
ATOM   3073  C   GLY   213      -2.286  -9.998 -19.790  1.00  0.00           C  
ATOM   3074  O   GLY   213      -2.467 -11.125 -19.250  1.00  0.00           O  
ATOM   3075  N   GLU   214      -2.557  -9.865 -21.088  1.00  0.00           N  
ATOM   3076  H   GLU   214      -2.431  -8.949 -21.496  1.00  0.00           H  
ATOM   3077  CA  GLU   214      -2.948 -10.999 -21.947  1.00  0.00           C  
ATOM   3078  HA  GLU   214      -3.828 -11.467 -21.507  1.00  0.00           H  
ATOM   3079  CB  GLU   214      -3.176 -10.537 -23.405  1.00  0.00           C  
ATOM   3080  HB2 GLU   214      -2.262 -10.077 -23.779  1.00  0.00           H  
ATOM   3081  HB3 GLU   214      -3.369 -11.378 -24.070  1.00  0.00           H  
ATOM   3082  CG  GLU   214      -4.341  -9.489 -23.418  1.00  0.00           C  
ATOM   3083  HG2 GLU   214      -4.056  -8.628 -22.813  1.00  0.00           H  
ATOM   3084  HG3 GLU   214      -4.413  -9.152 -24.452  1.00  0.00           H  
ATOM   3085  CD  GLU   214      -5.653  -9.995 -22.976  1.00  0.00           C  
ATOM   3086  OE1 GLU   214      -6.330  -9.307 -22.174  1.00  0.00           O  
ATOM   3087  OE2 GLU   214      -6.211 -10.974 -23.489  1.00  0.00           O  
ATOM   3088  C   GLU   214      -1.726 -11.986 -21.995  1.00  0.00           C  
ATOM   3089  O   GLU   214      -1.916 -13.213 -22.105  1.00  0.00           O  
ATOM   3090  N   ALA   215      -0.467 -11.622 -21.605  1.00  0.00           N  
ATOM   3091  H   ALA   215      -0.348 -10.625 -21.496  1.00  0.00           H  
ATOM   3092  CA  ALA   215       0.670 -12.524 -21.473  1.00  0.00           C  
ATOM   3093  HA  ALA   215       0.961 -13.034 -22.391  1.00  0.00           H  
ATOM   3094  CB  ALA   215       1.877 -11.728 -20.969  1.00  0.00           C  
ATOM   3095  HB1 ALA   215       2.625 -12.471 -20.692  1.00  0.00           H  
ATOM   3096  HB2 ALA   215       1.606 -11.102 -20.119  1.00  0.00           H  
ATOM   3097  HB3 ALA   215       2.298 -11.100 -21.754  1.00  0.00           H  
ATOM   3098  C   ALA   215       0.416 -13.685 -20.590  1.00  0.00           C  
ATOM   3099  O   ALA   215       0.689 -14.831 -20.923  1.00  0.00           O  
ATOM   3100  N   THR   216      -0.215 -13.359 -19.459  1.00  0.00           N  
ATOM   3101  H   THR   216      -0.377 -12.383 -19.258  1.00  0.00           H  
ATOM   3102  CA  THR   216      -0.640 -14.349 -18.484  1.00  0.00           C  
ATOM   3103  HA  THR   216       0.125 -15.123 -18.540  1.00  0.00           H  
ATOM   3104  CB  THR   216      -0.599 -13.716 -17.116  1.00  0.00           C  
ATOM   3105  HB  THR   216      -1.382 -12.957 -17.148  1.00  0.00           H  
ATOM   3106  CG2 THR   216      -0.642 -14.662 -15.994  1.00  0.00           C  
ATOM   3107 HG21 THR   216      -0.346 -14.157 -15.075  1.00  0.00           H  
ATOM   3108 HG22 THR   216       0.020 -15.506 -16.190  1.00  0.00           H  
ATOM   3109 HG23 THR   216      -1.644 -15.066 -15.846  1.00  0.00           H  
ATOM   3110  OG1 THR   216       0.690 -13.104 -16.987  1.00  0.00           O  
ATOM   3111  HG1 THR   216       0.616 -12.258 -17.434  1.00  0.00           H  
ATOM   3112  C   THR   216      -1.972 -15.043 -18.738  1.00  0.00           C  
ATOM   3113  O   THR   216      -2.053 -16.259 -18.597  1.00  0.00           O  
ATOM   3114  N   ARG   217      -2.930 -14.372 -19.438  1.00  0.00           N  
ATOM   3115  H   ARG   217      -2.728 -13.400 -19.624  1.00  0.00           H  
ATOM   3116  CA  ARG   217      -4.285 -14.822 -19.815  1.00  0.00           C  
ATOM   3117  HA  ARG   217      -4.738 -15.250 -18.922  1.00  0.00           H  
ATOM   3118  CB  ARG   217      -5.139 -13.649 -20.280  1.00  0.00           C  
ATOM   3119  HB2 ARG   217      -4.782 -13.282 -21.242  1.00  0.00           H  
ATOM   3120  HB3 ARG   217      -5.028 -12.899 -19.497  1.00  0.00           H  
ATOM   3121  CG  ARG   217      -6.667 -13.910 -20.281  1.00  0.00           C  
ATOM   3122  HG2 ARG   217      -7.076 -13.910 -19.271  1.00  0.00           H  
ATOM   3123  HG3 ARG   217      -6.816 -14.902 -20.708  1.00  0.00           H  
ATOM   3124  CD  ARG   217      -7.541 -12.847 -20.964  1.00  0.00           C  
ATOM   3125  HD2 ARG   217      -7.480 -12.975 -22.045  1.00  0.00           H  
ATOM   3126  HD3 ARG   217      -8.549 -13.057 -20.609  1.00  0.00           H  
ATOM   3127  NE  ARG   217      -7.201 -11.473 -20.602  1.00  0.00           N  
ATOM   3128  HE  ARG   217      -6.724 -11.020 -21.368  1.00  0.00           H  
ATOM   3129  CZ  ARG   217      -7.471 -10.791 -19.478  1.00  0.00           C  
ATOM   3130  NH1 ARG   217      -6.964  -9.620 -19.515  1.00  0.00           N  
ATOM   3131 HH11 ARG   217      -6.514  -9.325 -20.370  1.00  0.00           H  
ATOM   3132 HH12 ARG   217      -6.915  -9.054 -18.680  1.00  0.00           H  
ATOM   3133  NH2 ARG   217      -8.117 -11.184 -18.400  1.00  0.00           N  
ATOM   3134 HH21 ARG   217      -8.257 -12.182 -18.329  1.00  0.00           H  
ATOM   3135 HH22 ARG   217      -7.960 -10.636 -17.566  1.00  0.00           H  
ATOM   3136  C   ARG   217      -4.189 -15.938 -20.973  1.00  0.00           C  
ATOM   3137  O   ARG   217      -4.988 -16.882 -21.079  1.00  0.00           O  
ATOM   3138  N   ASP   218      -3.124 -15.831 -21.792  1.00  0.00           N  
ATOM   3139  H   ASP   218      -2.548 -15.042 -21.536  1.00  0.00           H  
ATOM   3140  CA  ASP   218      -2.699 -16.815 -22.782  1.00  0.00           C  
ATOM   3141  HA  ASP   218      -3.624 -17.259 -23.151  1.00  0.00           H  
ATOM   3142  CB  ASP   218      -1.793 -16.221 -23.911  1.00  0.00           C  
ATOM   3143  HB2 ASP   218      -1.563 -17.027 -24.608  1.00  0.00           H  
ATOM   3144  HB3 ASP   218      -0.882 -15.883 -23.417  1.00  0.00           H  
ATOM   3145  CG  ASP   218      -2.350 -15.060 -24.744  1.00  0.00           C  
ATOM   3146  OD1 ASP   218      -1.601 -14.320 -25.375  1.00  0.00           O  
ATOM   3147  OD2 ASP   218      -3.604 -14.913 -24.775  1.00  0.00           O  
ATOM   3148  C   ASP   218      -1.880 -18.002 -22.167  1.00  0.00           C  
ATOM   3149  O   ASP   218      -1.998 -19.052 -22.611  1.00  0.00           O  
ATOM   3150  N   ASN   219      -1.151 -17.807 -21.069  1.00  0.00           N  
ATOM   3151  H   ASN   219      -1.316 -17.007 -20.475  1.00  0.00           H  
ATOM   3152  CA  ASN   219      -0.189 -18.769 -20.556  1.00  0.00           C  
ATOM   3153  HA  ASN   219       0.501 -19.019 -21.361  1.00  0.00           H  
ATOM   3154  CB  ASN   219       0.716 -18.111 -19.521  1.00  0.00           C  
ATOM   3155  HB2 ASN   219       1.304 -17.308 -19.966  1.00  0.00           H  
ATOM   3156  HB3 ASN   219       0.179 -17.644 -18.695  1.00  0.00           H  
ATOM   3157  CG  ASN   219       1.744 -18.988 -18.801  1.00  0.00           C  
ATOM   3158  OD1 ASN   219       1.851 -20.146 -19.073  1.00  0.00           O  
ATOM   3159  ND2 ASN   219       2.683 -18.440 -18.147  1.00  0.00           N  
ATOM   3160 HD21 ASN   219       2.762 -17.435 -18.074  1.00  0.00           H  
ATOM   3161 HD22 ASN   219       3.439 -18.951 -17.713  1.00  0.00           H  
ATOM   3162  C   ASN   219      -0.858 -20.038 -20.066  1.00  0.00           C  
ATOM   3163  O   ASN   219      -1.465 -20.080 -18.993  1.00  0.00           O  
ATOM   3164  N   PRO   220      -0.602 -21.184 -20.785  1.00  0.00           N  
ATOM   3165  CD  PRO   220       0.340 -21.383 -21.880  1.00  0.00           C  
ATOM   3166  HD2 PRO   220       1.331 -20.983 -21.664  1.00  0.00           H  
ATOM   3167  HD3 PRO   220      -0.069 -21.037 -22.829  1.00  0.00           H  
ATOM   3168  CG  PRO   220       0.497 -22.932 -22.083  1.00  0.00           C  
ATOM   3169  HG2 PRO   220       0.903 -23.182 -23.063  1.00  0.00           H  
ATOM   3170  HG3 PRO   220       1.228 -23.154 -21.306  1.00  0.00           H  
ATOM   3171  CB  PRO   220      -0.889 -23.348 -21.731  1.00  0.00           C  
ATOM   3172  HB2 PRO   220      -0.837 -24.399 -21.447  1.00  0.00           H  
ATOM   3173  HB3 PRO   220      -1.586 -23.092 -22.528  1.00  0.00           H  
ATOM   3174  CA  PRO   220      -1.267 -22.477 -20.570  1.00  0.00           C  
ATOM   3175  HA  PRO   220      -2.355 -22.424 -20.577  1.00  0.00           H  
ATOM   3176  C   PRO   220      -0.942 -23.041 -19.158  1.00  0.00           C  
ATOM   3177  O   PRO   220      -1.519 -24.064 -18.820  1.00  0.00           O  
ATOM   3178  N   GLN   221       0.091 -22.507 -18.456  1.00  0.00           N  
ATOM   3179  H   GLN   221       0.689 -21.797 -18.853  1.00  0.00           H  
ATOM   3180  CA  GLN   221       0.745 -23.152 -17.257  1.00  0.00           C  
ATOM   3181  HA  GLN   221       0.298 -24.108 -16.982  1.00  0.00           H  
ATOM   3182  CB  GLN   221       2.240 -23.553 -17.498  1.00  0.00           C  
ATOM   3183  HB2 GLN   221       2.822 -22.674 -17.775  1.00  0.00           H  
ATOM   3184  HB3 GLN   221       2.734 -24.053 -16.664  1.00  0.00           H  
ATOM   3185  CG  GLN   221       2.301 -24.555 -18.712  1.00  0.00           C  
ATOM   3186  HG2 GLN   221       1.812 -25.433 -18.291  1.00  0.00           H  
ATOM   3187  HG3 GLN   221       1.655 -24.213 -19.520  1.00  0.00           H  
ATOM   3188  CD  GLN   221       3.724 -24.866 -19.279  1.00  0.00           C  
ATOM   3189  OE1 GLN   221       4.668 -24.117 -19.086  1.00  0.00           O  
ATOM   3190  NE2 GLN   221       3.938 -25.962 -19.982  1.00  0.00           N  
ATOM   3191 HE21 GLN   221       3.169 -26.577 -20.206  1.00  0.00           H  
ATOM   3192 HE22 GLN   221       4.847 -26.228 -20.334  1.00  0.00           H  
ATOM   3193  C   GLN   221       0.620 -22.179 -16.114  1.00  0.00           C  
ATOM   3194  O   GLN   221       1.036 -22.524 -15.041  1.00  0.00           O  
ATOM   3195  N   PHE   222       0.007 -21.005 -16.210  1.00  0.00           N  
ATOM   3196  H   PHE   222      -0.346 -20.673 -17.096  1.00  0.00           H  
ATOM   3197  CA  PHE   222      -0.460 -20.177 -14.980  1.00  0.00           C  
ATOM   3198  HA  PHE   222       0.264 -20.221 -14.167  1.00  0.00           H  
ATOM   3199  CB  PHE   222      -0.530 -18.673 -15.372  1.00  0.00           C  
ATOM   3200  HB2 PHE   222       0.431 -18.226 -15.626  1.00  0.00           H  
ATOM   3201  HB3 PHE   222      -1.068 -18.753 -16.316  1.00  0.00           H  
ATOM   3202  CG  PHE   222      -1.267 -17.863 -14.353  1.00  0.00           C  
ATOM   3203  CD1 PHE   222      -0.608 -17.182 -13.257  1.00  0.00           C  
ATOM   3204  HD1 PHE   222       0.464 -17.251 -13.139  1.00  0.00           H  
ATOM   3205  CE1 PHE   222      -1.255 -16.346 -12.308  1.00  0.00           C  
ATOM   3206  HE1 PHE   222      -0.722 -15.727 -11.602  1.00  0.00           H  
ATOM   3207  CZ  PHE   222      -2.643 -16.193 -12.406  1.00  0.00           C  
ATOM   3208  HZ  PHE   222      -3.042 -15.298 -11.953  1.00  0.00           H  
ATOM   3209  CE2 PHE   222      -3.287 -16.797 -13.519  1.00  0.00           C  
ATOM   3210  HE2 PHE   222      -4.334 -16.548 -13.606  1.00  0.00           H  
ATOM   3211  CD2 PHE   222      -2.626 -17.589 -14.505  1.00  0.00           C  
ATOM   3212  HD2 PHE   222      -3.186 -17.964 -15.349  1.00  0.00           H  
ATOM   3213  C   PHE   222      -1.795 -20.731 -14.351  1.00  0.00           C  
ATOM   3214  O   PHE   222      -2.628 -21.314 -15.063  1.00  0.00           O  
ATOM   3215  N   GLU   223      -1.909 -20.647 -13.015  1.00  0.00           N  
ATOM   3216  H   GLU   223      -1.200 -20.105 -12.542  1.00  0.00           H  
ATOM   3217  CA  GLU   223      -3.114 -21.058 -12.284  1.00  0.00           C  
ATOM   3218  HA  GLU   223      -3.920 -20.705 -12.927  1.00  0.00           H  
ATOM   3219  CB  GLU   223      -3.261 -22.609 -12.083  1.00  0.00           C  
ATOM   3220  HB2 GLU   223      -3.307 -22.942 -13.120  1.00  0.00           H  
ATOM   3221  HB3 GLU   223      -2.413 -23.016 -11.532  1.00  0.00           H  
ATOM   3222  CG  GLU   223      -4.497 -23.135 -11.311  1.00  0.00           C  
ATOM   3223  HG2 GLU   223      -4.500 -22.619 -10.350  1.00  0.00           H  
ATOM   3224  HG3 GLU   223      -4.388 -24.214 -11.209  1.00  0.00           H  
ATOM   3225  CD  GLU   223      -5.800 -22.740 -12.103  1.00  0.00           C  
ATOM   3226  OE1 GLU   223      -6.184 -21.540 -12.083  1.00  0.00           O  
ATOM   3227  OE2 GLU   223      -6.475 -23.648 -12.700  1.00  0.00           O  
ATOM   3228  C   GLU   223      -3.335 -20.192 -10.986  1.00  0.00           C  
ATOM   3229  O   GLU   223      -2.324 -19.823 -10.364  1.00  0.00           O  
ATOM   3230  N   LEU   224      -4.548 -19.829 -10.695  1.00  0.00           N  
ATOM   3231  H   LEU   224      -5.270 -20.147 -11.325  1.00  0.00           H  
ATOM   3232  CA  LEU   224      -4.983 -18.931  -9.612  1.00  0.00           C  
ATOM   3233  HA  LEU   224      -4.113 -18.465  -9.148  1.00  0.00           H  
ATOM   3234  CB  LEU   224      -5.814 -17.811 -10.199  1.00  0.00           C  
ATOM   3235  HB2 LEU   224      -5.145 -17.219 -10.824  1.00  0.00           H  
ATOM   3236  HB3 LEU   224      -6.594 -18.203 -10.851  1.00  0.00           H  
ATOM   3237  CG  LEU   224      -6.515 -16.874  -9.289  1.00  0.00           C  
ATOM   3238  HG  LEU   224      -7.240 -17.388  -8.659  1.00  0.00           H  
ATOM   3239  CD1 LEU   224      -5.561 -16.168  -8.392  1.00  0.00           C  
ATOM   3240 HD11 LEU   224      -6.168 -15.677  -7.631  1.00  0.00           H  
ATOM   3241 HD12 LEU   224      -4.914 -15.464  -8.915  1.00  0.00           H  
ATOM   3242 HD13 LEU   224      -5.035 -16.938  -7.827  1.00  0.00           H  
ATOM   3243  CD2 LEU   224      -7.281 -15.734  -9.988  1.00  0.00           C  
ATOM   3244 HD21 LEU   224      -7.903 -15.050  -9.410  1.00  0.00           H  
ATOM   3245 HD22 LEU   224      -7.942 -16.196 -10.722  1.00  0.00           H  
ATOM   3246 HD23 LEU   224      -6.551 -15.125 -10.519  1.00  0.00           H  
ATOM   3247  C   LEU   224      -5.597 -19.596  -8.409  1.00  0.00           C  
ATOM   3248  O   LEU   224      -6.625 -20.280  -8.544  1.00  0.00           O  
ATOM   3249  N   PHE   225      -4.917 -19.532  -7.296  1.00  0.00           N  
ATOM   3250  H   PHE   225      -4.101 -18.937  -7.308  1.00  0.00           H  
ATOM   3251  CA  PHE   225      -5.254 -20.078  -5.993  1.00  0.00           C  
ATOM   3252  HA  PHE   225      -6.062 -20.793  -6.148  1.00  0.00           H  
ATOM   3253  CB  PHE   225      -4.097 -20.921  -5.428  1.00  0.00           C  
ATOM   3254  HB2 PHE   225      -3.148 -20.385  -5.408  1.00  0.00           H  
ATOM   3255  HB3 PHE   225      -4.351 -21.198  -4.405  1.00  0.00           H  
ATOM   3256  CG  PHE   225      -3.922 -22.216  -6.215  1.00  0.00           C  
ATOM   3257  CD1 PHE   225      -4.689 -23.352  -5.986  1.00  0.00           C  
ATOM   3258  HD1 PHE   225      -5.441 -23.342  -5.211  1.00  0.00           H  
ATOM   3259  CE1 PHE   225      -4.569 -24.517  -6.722  1.00  0.00           C  
ATOM   3260  HE1 PHE   225      -5.341 -25.263  -6.608  1.00  0.00           H  
ATOM   3261  CZ  PHE   225      -3.662 -24.584  -7.739  1.00  0.00           C  
ATOM   3262  HZ  PHE   225      -3.795 -25.386  -8.450  1.00  0.00           H  
ATOM   3263  CE2 PHE   225      -2.842 -23.467  -8.033  1.00  0.00           C  
ATOM   3264  HE2 PHE   225      -2.226 -23.461  -8.921  1.00  0.00           H  
ATOM   3265  CD2 PHE   225      -3.056 -22.270  -7.303  1.00  0.00           C  
ATOM   3266  HD2 PHE   225      -2.380 -21.440  -7.440  1.00  0.00           H  
ATOM   3267  C   PHE   225      -5.901 -19.111  -4.984  1.00  0.00           C  
ATOM   3268  O   PHE   225      -5.246 -18.782  -3.975  1.00  0.00           O  
ATOM   3269  N   ASP   226      -7.148 -18.653  -5.217  1.00  0.00           N  
ATOM   3270  H   ASP   226      -7.656 -18.895  -6.056  1.00  0.00           H  
ATOM   3271  CA  ASP   226      -7.832 -17.776  -4.316  1.00  0.00           C  
ATOM   3272  HA  ASP   226      -7.088 -17.060  -3.968  1.00  0.00           H  
ATOM   3273  CB  ASP   226      -8.966 -16.929  -5.031  1.00  0.00           C  
ATOM   3274  HB2 ASP   226      -8.561 -16.422  -5.906  1.00  0.00           H  
ATOM   3275  HB3 ASP   226      -9.361 -16.215  -4.309  1.00  0.00           H  
ATOM   3276  CG  ASP   226     -10.080 -17.766  -5.629  1.00  0.00           C  
ATOM   3277  OD1 ASP   226      -9.928 -18.865  -6.099  1.00  0.00           O  
ATOM   3278  OD2 ASP   226     -11.209 -17.254  -5.637  1.00  0.00           O  
ATOM   3279  C   ASP   226      -8.401 -18.473  -3.108  1.00  0.00           C  
ATOM   3280  O   ASP   226      -8.464 -19.671  -3.034  1.00  0.00           O  
ATOM   3281  N   GLU   227      -8.759 -17.739  -2.050  1.00  0.00           N  
ATOM   3282  H   GLU   227      -8.571 -16.749  -2.116  1.00  0.00           H  
ATOM   3283  CA  GLU   227      -9.175 -18.405  -0.762  1.00  0.00           C  
ATOM   3284  HA  GLU   227      -9.191 -17.692   0.062  1.00  0.00           H  
ATOM   3285  CB  GLU   227     -10.562 -18.969  -0.843  1.00  0.00           C  
ATOM   3286  HB2 GLU   227     -10.632 -19.773  -1.575  1.00  0.00           H  
ATOM   3287  HB3 GLU   227     -10.849 -19.235   0.174  1.00  0.00           H  
ATOM   3288  CG  GLU   227     -11.560 -17.891  -1.321  1.00  0.00           C  
ATOM   3289  HG2 GLU   227     -11.342 -17.611  -2.352  1.00  0.00           H  
ATOM   3290  HG3 GLU   227     -11.505 -17.023  -0.664  1.00  0.00           H  
ATOM   3291  CD  GLU   227     -13.011 -18.469  -1.220  1.00  0.00           C  
ATOM   3292  OE1 GLU   227     -13.721 -18.335  -2.225  1.00  0.00           O  
ATOM   3293  OE2 GLU   227     -13.402 -19.086  -0.205  1.00  0.00           O  
ATOM   3294  C   GLU   227      -8.121 -19.345  -0.147  1.00  0.00           C  
ATOM   3295  O   GLU   227      -8.452 -20.362   0.360  1.00  0.00           O  
ATOM   3296  N   SER   228      -6.838 -18.984  -0.325  1.00  0.00           N  
ATOM   3297  H   SER   228      -6.569 -18.102  -0.738  1.00  0.00           H  
ATOM   3298  CA  SER   228      -5.636 -19.872   0.044  1.00  0.00           C  
ATOM   3299  HA  SER   228      -5.975 -20.781   0.542  1.00  0.00           H  
ATOM   3300  CB  SER   228      -4.981 -20.364  -1.226  1.00  0.00           C  
ATOM   3301  HB2 SER   228      -4.537 -19.517  -1.749  1.00  0.00           H  
ATOM   3302  HB3 SER   228      -4.186 -21.083  -1.024  1.00  0.00           H  
ATOM   3303  OG  SER   228      -5.984 -20.980  -2.044  1.00  0.00           O  
ATOM   3304  HG  SER   228      -6.600 -20.263  -2.210  1.00  0.00           H  
ATOM   3305  C   SER   228      -4.689 -19.186   1.022  1.00  0.00           C  
ATOM   3306  O   SER   228      -3.979 -18.286   0.645  1.00  0.00           O  
ATOM   3307  N   LEU   229      -4.655 -19.627   2.242  1.00  0.00           N  
ATOM   3308  H   LEU   229      -5.171 -20.464   2.474  1.00  0.00           H  
ATOM   3309  CA  LEU   229      -3.755 -18.993   3.227  1.00  0.00           C  
ATOM   3310  HA  LEU   229      -3.637 -17.944   2.955  1.00  0.00           H  
ATOM   3311  CB  LEU   229      -4.293 -19.134   4.679  1.00  0.00           C  
ATOM   3312  HB2 LEU   229      -5.314 -18.754   4.713  1.00  0.00           H  
ATOM   3313  HB3 LEU   229      -4.474 -20.171   4.959  1.00  0.00           H  
ATOM   3314  CG  LEU   229      -3.493 -18.684   5.886  1.00  0.00           C  
ATOM   3315  HG  LEU   229      -2.472 -19.058   5.805  1.00  0.00           H  
ATOM   3316  CD1 LEU   229      -3.489 -17.189   5.997  1.00  0.00           C  
ATOM   3317 HD11 LEU   229      -4.488 -16.754   6.024  1.00  0.00           H  
ATOM   3318 HD12 LEU   229      -2.872 -16.934   6.858  1.00  0.00           H  
ATOM   3319 HD13 LEU   229      -2.877 -16.670   5.259  1.00  0.00           H  
ATOM   3320  CD2 LEU   229      -4.102 -19.226   7.214  1.00  0.00           C  
ATOM   3321 HD21 LEU   229      -5.073 -18.776   7.424  1.00  0.00           H  
ATOM   3322 HD22 LEU   229      -4.232 -20.308   7.227  1.00  0.00           H  
ATOM   3323 HD23 LEU   229      -3.449 -18.966   8.047  1.00  0.00           H  
ATOM   3324  C   LEU   229      -2.378 -19.725   3.152  1.00  0.00           C  
ATOM   3325  O   LEU   229      -2.336 -20.874   3.579  1.00  0.00           O  
ATOM   3326  N   VAL   230      -1.390 -19.112   2.546  1.00  0.00           N  
ATOM   3327  H   VAL   230      -1.672 -18.270   2.064  1.00  0.00           H  
ATOM   3328  CA  VAL   230      -0.008 -19.586   2.676  1.00  0.00           C  
ATOM   3329  HA  VAL   230       0.101 -20.647   2.452  1.00  0.00           H  
ATOM   3330  CB  VAL   230       1.014 -18.957   1.720  1.00  0.00           C  
ATOM   3331  HB  VAL   230       0.920 -17.871   1.710  1.00  0.00           H  
ATOM   3332  CG1 VAL   230       2.498 -19.236   2.019  1.00  0.00           C  
ATOM   3333 HG11 VAL   230       3.109 -18.784   1.237  1.00  0.00           H  
ATOM   3334 HG12 VAL   230       2.937 -18.937   2.971  1.00  0.00           H  
ATOM   3335 HG13 VAL   230       2.745 -20.291   1.908  1.00  0.00           H  
ATOM   3336  CG2 VAL   230       0.746 -19.507   0.276  1.00  0.00           C  
ATOM   3337 HG21 VAL   230       1.332 -18.929  -0.438  1.00  0.00           H  
ATOM   3338 HG22 VAL   230      -0.308 -19.549   0.002  1.00  0.00           H  
ATOM   3339 HG23 VAL   230       1.035 -20.557   0.248  1.00  0.00           H  
ATOM   3340  C   VAL   230       0.452 -19.274   4.143  1.00  0.00           C  
ATOM   3341  O   VAL   230       0.553 -18.147   4.599  1.00  0.00           O  
ATOM   3342  N   THR   231       0.679 -20.414   4.865  1.00  0.00           N  
ATOM   3343  H   THR   231       0.584 -21.235   4.286  1.00  0.00           H  
ATOM   3344  CA  THR   231       1.104 -20.427   6.267  1.00  0.00           C  
ATOM   3345  HA  THR   231       0.633 -19.615   6.822  1.00  0.00           H  
ATOM   3346  CB  THR   231       0.610 -21.654   7.094  1.00  0.00           C  
ATOM   3347  HB  THR   231       1.028 -21.496   8.088  1.00  0.00           H  
ATOM   3348  CG2 THR   231      -0.910 -21.821   7.312  1.00  0.00           C  
ATOM   3349 HG21 THR   231      -1.249 -20.826   7.602  1.00  0.00           H  
ATOM   3350 HG22 THR   231      -1.495 -22.192   6.471  1.00  0.00           H  
ATOM   3351 HG23 THR   231      -1.041 -22.559   8.104  1.00  0.00           H  
ATOM   3352  OG1 THR   231       1.035 -22.812   6.623  1.00  0.00           O  
ATOM   3353  HG1 THR   231       0.481 -23.073   5.884  1.00  0.00           H  
ATOM   3354  C   THR   231       2.641 -20.262   6.387  1.00  0.00           C  
ATOM   3355  O   THR   231       3.100 -19.425   7.135  1.00  0.00           O  
ATOM   3356  N   ARG   232       3.419 -21.011   5.611  1.00  0.00           N  
ATOM   3357  H   ARG   232       3.007 -21.390   4.771  1.00  0.00           H  
ATOM   3358  CA  ARG   232       4.845 -20.950   5.703  1.00  0.00           C  
ATOM   3359  HA  ARG   232       5.007 -19.895   5.925  1.00  0.00           H  
ATOM   3360  CB  ARG   232       5.361 -21.570   6.945  1.00  0.00           C  
ATOM   3361  HB2 ARG   232       5.232 -20.872   7.772  1.00  0.00           H  
ATOM   3362  HB3 ARG   232       6.434 -21.611   6.755  1.00  0.00           H  
ATOM   3363  CG  ARG   232       4.798 -23.026   7.211  1.00  0.00           C  
ATOM   3364  HG2 ARG   232       3.751 -23.030   7.516  1.00  0.00           H  
ATOM   3365  HG3 ARG   232       4.968 -23.577   6.286  1.00  0.00           H  
ATOM   3366  CD  ARG   232       5.695 -23.593   8.281  1.00  0.00           C  
ATOM   3367  HD2 ARG   232       5.259 -23.283   9.231  1.00  0.00           H  
ATOM   3368  HD3 ARG   232       6.690 -23.172   8.135  1.00  0.00           H  
ATOM   3369  NE  ARG   232       5.688 -25.086   8.290  1.00  0.00           N  
ATOM   3370  HE  ARG   232       4.796 -25.560   8.271  1.00  0.00           H  
ATOM   3371  CZ  ARG   232       6.663 -25.909   8.182  1.00  0.00           C  
ATOM   3372  NH1 ARG   232       7.923 -25.638   8.425  1.00  0.00           N  
ATOM   3373 HH11 ARG   232       8.092 -24.648   8.535  1.00  0.00           H  
ATOM   3374 HH12 ARG   232       8.586 -26.379   8.605  1.00  0.00           H  
ATOM   3375  NH2 ARG   232       6.485 -27.122   7.858  1.00  0.00           N  
ATOM   3376 HH21 ARG   232       5.505 -27.265   7.663  1.00  0.00           H  
ATOM   3377 HH22 ARG   232       7.184 -27.800   7.590  1.00  0.00           H  
ATOM   3378  C   ARG   232       5.526 -21.155   4.350  1.00  0.00           C  
ATOM   3379  O   ARG   232       4.932 -21.844   3.574  1.00  0.00           O  
ATOM   3380  N   VAL   233       6.795 -20.677   4.261  1.00  0.00           N  
ATOM   3381  H   VAL   233       7.102 -20.090   5.024  1.00  0.00           H  
ATOM   3382  CA  VAL   233       7.799 -21.226   3.270  1.00  0.00           C  
ATOM   3383  HA  VAL   233       7.386 -21.539   2.311  1.00  0.00           H  
ATOM   3384  CB  VAL   233       8.783 -20.151   3.037  1.00  0.00           C  
ATOM   3385  HB  VAL   233       9.312 -19.884   3.952  1.00  0.00           H  
ATOM   3386  CG1 VAL   233       9.983 -20.549   2.053  1.00  0.00           C  
ATOM   3387 HG11 VAL   233      10.731 -21.221   2.474  1.00  0.00           H  
ATOM   3388 HG12 VAL   233      10.560 -19.682   1.730  1.00  0.00           H  
ATOM   3389 HG13 VAL   233       9.574 -20.978   1.138  1.00  0.00           H  
ATOM   3390  CG2 VAL   233       8.089 -18.954   2.376  1.00  0.00           C  
ATOM   3391 HG21 VAL   233       7.620 -19.256   1.440  1.00  0.00           H  
ATOM   3392 HG22 VAL   233       7.424 -18.406   3.044  1.00  0.00           H  
ATOM   3393 HG23 VAL   233       8.859 -18.202   2.201  1.00  0.00           H  
ATOM   3394  C   VAL   233       8.394 -22.491   3.868  1.00  0.00           C  
ATOM   3395  O   VAL   233       8.606 -22.627   5.134  1.00  0.00           O  
ATOM   3396  N   LEU   234       8.795 -23.477   3.011  1.00  0.00           N  
ATOM   3397  H   LEU   234       8.672 -23.314   2.022  1.00  0.00           H  
ATOM   3398  CA  LEU   234       9.512 -24.677   3.347  1.00  0.00           C  
ATOM   3399  HA  LEU   234       9.485 -24.799   4.430  1.00  0.00           H  
ATOM   3400  CB  LEU   234       8.914 -25.920   2.792  1.00  0.00           C  
ATOM   3401  HB2 LEU   234       9.519 -26.779   3.083  1.00  0.00           H  
ATOM   3402  HB3 LEU   234       9.001 -25.855   1.708  1.00  0.00           H  
ATOM   3403  CG  LEU   234       7.489 -26.278   3.142  1.00  0.00           C  
ATOM   3404  HG  LEU   234       6.897 -25.363   3.101  1.00  0.00           H  
ATOM   3405  CD1 LEU   234       6.863 -27.172   2.174  1.00  0.00           C  
ATOM   3406 HD11 LEU   234       5.781 -27.239   2.284  1.00  0.00           H  
ATOM   3407 HD12 LEU   234       7.251 -28.189   2.223  1.00  0.00           H  
ATOM   3408 HD13 LEU   234       7.030 -26.920   1.127  1.00  0.00           H  
ATOM   3409  CD2 LEU   234       7.353 -27.034   4.485  1.00  0.00           C  
ATOM   3410 HD21 LEU   234       6.412 -27.579   4.543  1.00  0.00           H  
ATOM   3411 HD22 LEU   234       8.150 -27.777   4.487  1.00  0.00           H  
ATOM   3412 HD23 LEU   234       7.609 -26.421   5.349  1.00  0.00           H  
ATOM   3413  C   LEU   234      10.978 -24.336   2.878  1.00  0.00           C  
ATOM   3414  O   LEU   234      11.226 -23.785   1.810  1.00  0.00           O  
ATOM   3415  N   VAL   235      11.937 -24.738   3.727  1.00  0.00           N  
ATOM   3416  H   VAL   235      11.674 -25.176   4.598  1.00  0.00           H  
ATOM   3417  CA  VAL   235      13.362 -24.607   3.371  1.00  0.00           C  
ATOM   3418  HA  VAL   235      13.479 -24.212   2.362  1.00  0.00           H  
ATOM   3419  CB  VAL   235      14.060 -23.651   4.333  1.00  0.00           C  
ATOM   3420  HB  VAL   235      13.866 -23.979   5.354  1.00  0.00           H  
ATOM   3421  CG1 VAL   235      15.557 -23.694   4.082  1.00  0.00           C  
ATOM   3422 HG11 VAL   235      16.147 -22.929   4.587  1.00  0.00           H  
ATOM   3423 HG12 VAL   235      16.157 -24.576   4.306  1.00  0.00           H  
ATOM   3424 HG13 VAL   235      15.814 -23.394   3.066  1.00  0.00           H  
ATOM   3425  CG2 VAL   235      13.604 -22.150   4.245  1.00  0.00           C  
ATOM   3426 HG21 VAL   235      13.856 -21.787   3.249  1.00  0.00           H  
ATOM   3427 HG22 VAL   235      14.159 -21.619   5.018  1.00  0.00           H  
ATOM   3428 HG23 VAL   235      12.581 -22.054   4.608  1.00  0.00           H  
ATOM   3429  C   VAL   235      13.913 -26.012   3.520  1.00  0.00           C  
ATOM   3430  O   VAL   235      13.485 -26.711   4.447  1.00  0.00           O  
ATOM   3431  N   GLU   236      14.831 -26.421   2.609  1.00  0.00           N  
ATOM   3432  H   GLU   236      15.008 -25.735   1.889  1.00  0.00           H  
ATOM   3433  CA  GLU   236      15.555 -27.662   2.629  1.00  0.00           C  
ATOM   3434  HA  GLU   236      15.867 -27.906   3.645  1.00  0.00           H  
ATOM   3435  CB  GLU   236      14.603 -28.721   2.106  1.00  0.00           C  
ATOM   3436  HB2 GLU   236      13.820 -28.740   2.865  1.00  0.00           H  
ATOM   3437  HB3 GLU   236      14.108 -28.493   1.162  1.00  0.00           H  
ATOM   3438  CG  GLU   236      15.163 -30.079   2.026  1.00  0.00           C  
ATOM   3439  HG2 GLU   236      15.960 -30.043   1.282  1.00  0.00           H  
ATOM   3440  HG3 GLU   236      14.444 -30.811   1.659  1.00  0.00           H  
ATOM   3441  CD  GLU   236      15.533 -30.528   3.432  1.00  0.00           C  
ATOM   3442  OE1 GLU   236      14.564 -30.733   4.151  1.00  0.00           O  
ATOM   3443  OE2 GLU   236      16.735 -30.527   3.841  1.00  0.00           O  
ATOM   3444  C   GLU   236      16.829 -27.513   1.811  1.00  0.00           C  
ATOM   3445  O   GLU   236      16.843 -26.692   0.845  1.00  0.00           O  
ATOM   3446  N   ASP   237      17.887 -28.214   2.187  1.00  0.00           N  
ATOM   3447  H   ASP   237      17.896 -28.880   2.946  1.00  0.00           H  
ATOM   3448  CA  ASP   237      19.217 -28.005   1.633  1.00  0.00           C  
ATOM   3449  HA  ASP   237      19.930 -28.526   2.271  1.00  0.00           H  
ATOM   3450  CB  ASP   237      19.333 -28.676   0.237  1.00  0.00           C  
ATOM   3451  HB2 ASP   237      20.269 -28.361  -0.223  1.00  0.00           H  
ATOM   3452  HB3 ASP   237      18.535 -28.324  -0.417  1.00  0.00           H  
ATOM   3453  CG  ASP   237      19.361 -30.198   0.241  1.00  0.00           C  
ATOM   3454  OD1 ASP   237      19.589 -30.850   1.259  1.00  0.00           O  
ATOM   3455  OD2 ASP   237      19.143 -30.728  -0.809  1.00  0.00           O  
ATOM   3456  C   ASP   237      19.575 -26.493   1.517  1.00  0.00           C  
ATOM   3457  O   ASP   237      20.274 -25.919   0.684  1.00  0.00           O  
ATOM   3458  N   GLY   238      19.123 -25.728   2.503  1.00  0.00           N  
ATOM   3459  H   GLY   238      18.669 -26.339   3.167  1.00  0.00           H  
ATOM   3460  CA  GLY   238      19.392 -24.335   2.850  1.00  0.00           C  
ATOM   3461  HA2 GLY   238      18.991 -24.123   3.842  1.00  0.00           H  
ATOM   3462  HA3 GLY   238      20.463 -24.139   2.886  1.00  0.00           H  
ATOM   3463  C   GLY   238      18.675 -23.315   1.930  1.00  0.00           C  
ATOM   3464  O   GLY   238      18.908 -22.120   2.070  1.00  0.00           O  
ATOM   3465  N   THR   239      17.752 -23.749   1.031  1.00  0.00           N  
ATOM   3466  H   THR   239      17.464 -24.711   1.138  1.00  0.00           H  
ATOM   3467  CA  THR   239      17.181 -23.002  -0.072  1.00  0.00           C  
ATOM   3468  HA  THR   239      17.352 -21.958   0.189  1.00  0.00           H  
ATOM   3469  CB  THR   239      17.891 -23.286  -1.406  1.00  0.00           C  
ATOM   3470  HB  THR   239      17.435 -22.537  -2.054  1.00  0.00           H  
ATOM   3471  CG2 THR   239      19.430 -23.364  -1.541  1.00  0.00           C  
ATOM   3472 HG21 THR   239      19.776 -24.371  -1.312  1.00  0.00           H  
ATOM   3473 HG22 THR   239      19.874 -22.657  -0.840  1.00  0.00           H  
ATOM   3474 HG23 THR   239      19.791 -23.111  -2.538  1.00  0.00           H  
ATOM   3475  OG1 THR   239      17.459 -24.446  -1.925  1.00  0.00           O  
ATOM   3476  HG1 THR   239      17.658 -25.058  -1.213  1.00  0.00           H  
ATOM   3477  C   THR   239      15.653 -23.281  -0.067  1.00  0.00           C  
ATOM   3478  O   THR   239      15.111 -24.236   0.508  1.00  0.00           O  
ATOM   3479  N   ALA   240      14.862 -22.392  -0.712  1.00  0.00           N  
ATOM   3480  H   ALA   240      15.209 -21.453  -0.846  1.00  0.00           H  
ATOM   3481  CA  ALA   240      13.389 -22.464  -0.774  1.00  0.00           C  
ATOM   3482  HA  ALA   240      12.956 -22.461   0.226  1.00  0.00           H  
ATOM   3483  CB  ALA   240      12.809 -21.246  -1.396  1.00  0.00           C  
ATOM   3484  HB1 ALA   240      13.024 -21.232  -2.465  1.00  0.00           H  
ATOM   3485  HB2 ALA   240      13.269 -20.394  -0.895  1.00  0.00           H  
ATOM   3486  HB3 ALA   240      11.729 -21.297  -1.258  1.00  0.00           H  
ATOM   3487  C   ALA   240      12.952 -23.792  -1.408  1.00  0.00           C  
ATOM   3488  O   ALA   240      13.528 -24.079  -2.473  1.00  0.00           O  
ATOM   3489  N   ALA   241      12.091 -24.600  -0.809  1.00  0.00           N  
ATOM   3490  H   ALA   241      11.779 -24.368   0.123  1.00  0.00           H  
ATOM   3491  CA  ALA   241      11.688 -25.965  -1.411  1.00  0.00           C  
ATOM   3492  HA  ALA   241      12.140 -26.115  -2.391  1.00  0.00           H  
ATOM   3493  CB  ALA   241      12.209 -27.127  -0.502  1.00  0.00           C  
ATOM   3494  HB1 ALA   241      11.549 -27.993  -0.560  1.00  0.00           H  
ATOM   3495  HB2 ALA   241      12.078 -26.935   0.563  1.00  0.00           H  
ATOM   3496  HB3 ALA   241      13.245 -27.335  -0.767  1.00  0.00           H  
ATOM   3497  C   ALA   241      10.164 -26.177  -1.595  1.00  0.00           C  
ATOM   3498  O   ALA   241       9.703 -27.165  -2.155  1.00  0.00           O  
ATOM   3499  N   GLY   242       9.355 -25.198  -1.174  1.00  0.00           N  
ATOM   3500  H   GLY   242       9.771 -24.487  -0.589  1.00  0.00           H  
ATOM   3501  CA  GLY   242       7.899 -25.228  -1.407  1.00  0.00           C  
ATOM   3502  HA2 GLY   242       7.743 -25.069  -2.473  1.00  0.00           H  
ATOM   3503  HA3 GLY   242       7.667 -26.277  -1.223  1.00  0.00           H  
ATOM   3504  C   GLY   242       7.110 -24.358  -0.480  1.00  0.00           C  
ATOM   3505  O   GLY   242       7.757 -23.589   0.262  1.00  0.00           O  
ATOM   3506  N   VAL   243       5.804 -24.586  -0.438  1.00  0.00           N  
ATOM   3507  H   VAL   243       5.328 -25.200  -1.083  1.00  0.00           H  
ATOM   3508  CA  VAL   243       4.888 -23.774   0.369  1.00  0.00           C  
ATOM   3509  HA  VAL   243       5.492 -23.243   1.104  1.00  0.00           H  
ATOM   3510  CB  VAL   243       4.298 -22.592  -0.434  1.00  0.00           C  
ATOM   3511  HB  VAL   243       3.737 -21.905   0.200  1.00  0.00           H  
ATOM   3512  CG1 VAL   243       5.332 -21.859  -1.368  1.00  0.00           C  
ATOM   3513 HG11 VAL   243       6.068 -21.311  -0.779  1.00  0.00           H  
ATOM   3514 HG12 VAL   243       5.898 -22.523  -2.021  1.00  0.00           H  
ATOM   3515 HG13 VAL   243       4.743 -21.062  -1.823  1.00  0.00           H  
ATOM   3516  CG2 VAL   243       3.280 -23.107  -1.489  1.00  0.00           C  
ATOM   3517 HG21 VAL   243       2.706 -22.302  -1.948  1.00  0.00           H  
ATOM   3518 HG22 VAL   243       3.744 -23.636  -2.322  1.00  0.00           H  
ATOM   3519 HG23 VAL   243       2.531 -23.763  -1.046  1.00  0.00           H  
ATOM   3520  C   VAL   243       3.810 -24.539   1.095  1.00  0.00           C  
ATOM   3521  O   VAL   243       3.267 -25.476   0.585  1.00  0.00           O  
ATOM   3522  N   GLU   244       3.681 -24.270   2.424  1.00  0.00           N  
ATOM   3523  H   GLU   244       4.151 -23.481   2.845  1.00  0.00           H  
ATOM   3524  CA  GLU   244       2.625 -24.960   3.209  1.00  0.00           C  
ATOM   3525  HA  GLU   244       2.312 -25.902   2.758  1.00  0.00           H  
ATOM   3526  CB  GLU   244       3.211 -25.281   4.589  1.00  0.00           C  
ATOM   3527  HB2 GLU   244       3.963 -26.025   4.328  1.00  0.00           H  
ATOM   3528  HB3 GLU   244       3.639 -24.359   4.983  1.00  0.00           H  
ATOM   3529  CG  GLU   244       2.155 -25.862   5.504  1.00  0.00           C  
ATOM   3530  HG2 GLU   244       1.612 -26.643   4.971  1.00  0.00           H  
ATOM   3531  HG3 GLU   244       1.348 -25.148   5.669  1.00  0.00           H  
ATOM   3532  CD  GLU   244       2.804 -26.582   6.673  1.00  0.00           C  
ATOM   3533  OE1 GLU   244       2.879 -27.852   6.656  1.00  0.00           O  
ATOM   3534  OE2 GLU   244       3.105 -25.889   7.717  1.00  0.00           O  
ATOM   3535  C   GLU   244       1.447 -23.954   3.186  1.00  0.00           C  
ATOM   3536  O   GLU   244       1.542 -22.823   3.667  1.00  0.00           O  
ATOM   3537  N   VAL   245       0.337 -24.458   2.710  1.00  0.00           N  
ATOM   3538  H   VAL   245       0.296 -25.379   2.296  1.00  0.00           H  
ATOM   3539  CA  VAL   245      -0.881 -23.738   2.382  1.00  0.00           C  
ATOM   3540  HA  VAL   245      -0.769 -22.764   2.857  1.00  0.00           H  
ATOM   3541  CB  VAL   245      -1.014 -23.501   0.816  1.00  0.00           C  
ATOM   3542  HB  VAL   245      -0.263 -22.785   0.481  1.00  0.00           H  
ATOM   3543  CG1 VAL   245      -0.771 -24.793   0.008  1.00  0.00           C  
ATOM   3544 HG11 VAL   245       0.274 -25.096  -0.058  1.00  0.00           H  
ATOM   3545 HG12 VAL   245      -1.240 -25.656   0.482  1.00  0.00           H  
ATOM   3546 HG13 VAL   245      -1.164 -24.760  -1.009  1.00  0.00           H  
ATOM   3547  CG2 VAL   245      -2.273 -22.701   0.460  1.00  0.00           C  
ATOM   3548 HG21 VAL   245      -3.240 -23.119   0.738  1.00  0.00           H  
ATOM   3549 HG22 VAL   245      -2.240 -22.459  -0.602  1.00  0.00           H  
ATOM   3550 HG23 VAL   245      -2.220 -21.705   0.899  1.00  0.00           H  
ATOM   3551  C   VAL   245      -2.072 -24.394   3.083  1.00  0.00           C  
ATOM   3552  O   VAL   245      -2.267 -25.610   3.018  1.00  0.00           O  
ATOM   3553  N   GLN   246      -2.880 -23.599   3.744  1.00  0.00           N  
ATOM   3554  H   GLN   246      -2.692 -22.608   3.717  1.00  0.00           H  
ATOM   3555  CA  GLN   246      -4.075 -24.013   4.420  1.00  0.00           C  
ATOM   3556  HA  GLN   246      -4.295 -25.077   4.340  1.00  0.00           H  
ATOM   3557  CB  GLN   246      -3.911 -23.519   5.842  1.00  0.00           C  
ATOM   3558  HB2 GLN   246      -3.117 -24.067   6.350  1.00  0.00           H  
ATOM   3559  HB3 GLN   246      -3.700 -22.455   5.734  1.00  0.00           H  
ATOM   3560  CG  GLN   246      -5.088 -23.866   6.690  1.00  0.00           C  
ATOM   3561  HG2 GLN   246      -6.036 -23.469   6.327  1.00  0.00           H  
ATOM   3562  HG3 GLN   246      -5.141 -24.952   6.616  1.00  0.00           H  
ATOM   3563  CD  GLN   246      -4.896 -23.540   8.203  1.00  0.00           C  
ATOM   3564  OE1 GLN   246      -4.288 -22.533   8.554  1.00  0.00           O  
ATOM   3565  NE2 GLN   246      -5.473 -24.215   9.169  1.00  0.00           N  
ATOM   3566 HE21 GLN   246      -5.943 -25.077   8.931  1.00  0.00           H  
ATOM   3567 HE22 GLN   246      -5.536 -23.946  10.140  1.00  0.00           H  
ATOM   3568  C   GLN   246      -5.246 -23.407   3.670  1.00  0.00           C  
ATOM   3569  O   GLN   246      -5.396 -22.196   3.558  1.00  0.00           O  
ATOM   3570  N   ASP   247      -6.198 -24.323   3.367  1.00  0.00           N  
ATOM   3571  H   ASP   247      -6.134 -25.257   3.747  1.00  0.00           H  
ATOM   3572  CA  ASP   247      -7.474 -24.071   2.666  1.00  0.00           C  
ATOM   3573  HA  ASP   247      -7.327 -23.574   1.707  1.00  0.00           H  
ATOM   3574  CB  ASP   247      -8.260 -25.370   2.360  1.00  0.00           C  
ATOM   3575  HB2 ASP   247      -7.687 -25.788   1.533  1.00  0.00           H  
ATOM   3576  HB3 ASP   247      -8.201 -25.988   3.256  1.00  0.00           H  
ATOM   3577  CG  ASP   247      -9.682 -25.269   1.798  1.00  0.00           C  
ATOM   3578  OD1 ASP   247     -10.289 -26.350   1.566  1.00  0.00           O  
ATOM   3579  OD2 ASP   247     -10.098 -24.171   1.464  1.00  0.00           O  
ATOM   3580  C   ASP   247      -8.443 -23.179   3.523  1.00  0.00           C  
ATOM   3581  O   ASP   247      -8.883 -23.592   4.589  1.00  0.00           O  
ATOM   3582  N   ARG   248      -8.639 -21.938   3.076  1.00  0.00           N  
ATOM   3583  H   ARG   248      -8.148 -21.573   2.272  1.00  0.00           H  
ATOM   3584  CA  ARG   248      -9.487 -21.008   3.862  1.00  0.00           C  
ATOM   3585  HA  ARG   248      -9.101 -21.070   4.879  1.00  0.00           H  
ATOM   3586  CB  ARG   248      -9.446 -19.548   3.442  1.00  0.00           C  
ATOM   3587  HB2 ARG   248      -9.960 -19.358   2.500  1.00  0.00           H  
ATOM   3588  HB3 ARG   248      -8.442 -19.236   3.155  1.00  0.00           H  
ATOM   3589  CG  ARG   248      -9.931 -18.499   4.553  1.00  0.00           C  
ATOM   3590  HG2 ARG   248     -10.946 -18.612   4.933  1.00  0.00           H  
ATOM   3591  HG3 ARG   248      -9.157 -18.450   5.319  1.00  0.00           H  
ATOM   3592  CD  ARG   248      -9.845 -17.142   3.770  1.00  0.00           C  
ATOM   3593  HD2 ARG   248      -8.772 -16.979   3.666  1.00  0.00           H  
ATOM   3594  HD3 ARG   248     -10.333 -17.211   2.798  1.00  0.00           H  
ATOM   3595  NE  ARG   248     -10.495 -16.003   4.448  1.00  0.00           N  
ATOM   3596  HE  ARG   248      -9.818 -15.475   4.980  1.00  0.00           H  
ATOM   3597  CZ  ARG   248     -11.605 -15.330   4.148  1.00  0.00           C  
ATOM   3598  NH1 ARG   248     -12.510 -15.586   3.253  1.00  0.00           N  
ATOM   3599 HH11 ARG   248     -12.339 -16.312   2.572  1.00  0.00           H  
ATOM   3600 HH12 ARG   248     -13.275 -14.936   3.143  1.00  0.00           H  
ATOM   3601  NH2 ARG   248     -11.890 -14.172   4.699  1.00  0.00           N  
ATOM   3602 HH21 ARG   248     -11.319 -13.732   5.407  1.00  0.00           H  
ATOM   3603 HH22 ARG   248     -12.637 -13.682   4.228  1.00  0.00           H  
ATOM   3604  C   ARG   248     -10.948 -21.441   4.038  1.00  0.00           C  
ATOM   3605  O   ARG   248     -11.591 -20.985   5.033  1.00  0.00           O  
ATOM   3606  N   ARG   249     -11.414 -22.411   3.298  1.00  0.00           N  
ATOM   3607  H   ARG   249     -10.819 -22.775   2.567  1.00  0.00           H  
ATOM   3608  CA  ARG   249     -12.747 -23.012   3.379  1.00  0.00           C  
ATOM   3609  HA  ARG   249     -13.508 -22.350   3.794  1.00  0.00           H  
ATOM   3610  CB  ARG   249     -13.360 -23.345   1.979  1.00  0.00           C  
ATOM   3611  HB2 ARG   249     -13.051 -24.315   1.590  1.00  0.00           H  
ATOM   3612  HB3 ARG   249     -14.443 -23.363   2.095  1.00  0.00           H  
ATOM   3613  CG  ARG   249     -12.937 -22.326   0.894  1.00  0.00           C  
ATOM   3614  HG2 ARG   249     -11.915 -21.958   0.989  1.00  0.00           H  
ATOM   3615  HG3 ARG   249     -13.643 -21.499   0.969  1.00  0.00           H  
ATOM   3616  CD  ARG   249     -13.045 -22.879  -0.477  1.00  0.00           C  
ATOM   3617  HD2 ARG   249     -12.173 -23.490  -0.709  1.00  0.00           H  
ATOM   3618  HD3 ARG   249     -13.943 -23.476  -0.634  1.00  0.00           H  
ATOM   3619  NE  ARG   249     -13.049 -21.705  -1.337  1.00  0.00           N  
ATOM   3620  HE  ARG   249     -12.947 -20.804  -0.892  1.00  0.00           H  
ATOM   3621  CZ  ARG   249     -12.883 -21.735  -2.667  1.00  0.00           C  
ATOM   3622  NH1 ARG   249     -12.955 -22.862  -3.256  1.00  0.00           N  
ATOM   3623 HH11 ARG   249     -13.090 -23.652  -2.642  1.00  0.00           H  
ATOM   3624 HH12 ARG   249     -12.637 -22.943  -4.211  1.00  0.00           H  
ATOM   3625  NH2 ARG   249     -12.635 -20.678  -3.410  1.00  0.00           N  
ATOM   3626 HH21 ARG   249     -12.753 -19.787  -2.949  1.00  0.00           H  
ATOM   3627 HH22 ARG   249     -12.600 -20.748  -4.417  1.00  0.00           H  
ATOM   3628  C   ARG   249     -12.871 -24.199   4.318  1.00  0.00           C  
ATOM   3629  O   ARG   249     -13.990 -24.666   4.474  1.00  0.00           O  
ATOM   3630  N   SER   250     -11.777 -24.751   4.837  1.00  0.00           N  
ATOM   3631  H   SER   250     -10.866 -24.418   4.557  1.00  0.00           H  
ATOM   3632  CA  SER   250     -11.939 -25.919   5.799  1.00  0.00           C  
ATOM   3633  HA  SER   250     -12.942 -25.997   6.220  1.00  0.00           H  
ATOM   3634  CB  SER   250     -11.689 -27.231   5.037  1.00  0.00           C  
ATOM   3635  HB2 SER   250     -11.563 -28.050   5.745  1.00  0.00           H  
ATOM   3636  HB3 SER   250     -12.541 -27.376   4.372  1.00  0.00           H  
ATOM   3637  OG  SER   250     -10.437 -27.064   4.413  1.00  0.00           O  
ATOM   3638  HG  SER   250     -10.401 -26.969   3.459  1.00  0.00           H  
ATOM   3639  C   SER   250     -10.970 -25.836   6.959  1.00  0.00           C  
ATOM   3640  O   SER   250     -11.212 -26.425   7.973  1.00  0.00           O  
ATOM   3641  N   GLY   251      -9.901 -25.091   6.819  1.00  0.00           N  
ATOM   3642  H   GLY   251      -9.717 -24.739   5.890  1.00  0.00           H  
ATOM   3643  CA  GLY   251      -8.834 -24.918   7.825  1.00  0.00           C  
ATOM   3644  HA2 GLY   251      -8.366 -23.955   7.624  1.00  0.00           H  
ATOM   3645  HA3 GLY   251      -9.321 -24.810   8.794  1.00  0.00           H  
ATOM   3646  C   GLY   251      -7.898 -26.108   7.847  1.00  0.00           C  
ATOM   3647  O   GLY   251      -7.188 -26.215   8.807  1.00  0.00           O  
ATOM   3648  N   ASP   252      -7.886 -26.989   6.840  1.00  0.00           N  
ATOM   3649  H   ASP   252      -8.443 -26.794   6.020  1.00  0.00           H  
ATOM   3650  CA  ASP   252      -7.077 -28.167   6.734  1.00  0.00           C  
ATOM   3651  HA  ASP   252      -6.674 -28.447   7.708  1.00  0.00           H  
ATOM   3652  CB  ASP   252      -7.923 -29.321   6.122  1.00  0.00           C  
ATOM   3653  HB2 ASP   252      -7.325 -30.175   5.802  1.00  0.00           H  
ATOM   3654  HB3 ASP   252      -8.385 -28.971   5.199  1.00  0.00           H  
ATOM   3655  CG  ASP   252      -9.149 -29.720   6.985  1.00  0.00           C  
ATOM   3656  OD1 ASP   252      -9.226 -29.427   8.206  1.00  0.00           O  
ATOM   3657  OD2 ASP   252      -9.908 -30.554   6.459  1.00  0.00           O  
ATOM   3658  C   ASP   252      -5.780 -27.894   5.879  1.00  0.00           C  
ATOM   3659  O   ASP   252      -5.792 -27.152   4.916  1.00  0.00           O  
ATOM   3660  N   THR   253      -4.660 -28.391   6.347  1.00  0.00           N  
ATOM   3661  H   THR   253      -4.701 -29.016   7.139  1.00  0.00           H  
ATOM   3662  CA  THR   253      -3.350 -27.946   5.783  1.00  0.00           C  
ATOM   3663  HA  THR   253      -3.405 -26.957   5.328  1.00  0.00           H  
ATOM   3664  CB  THR   253      -2.411 -27.786   6.991  1.00  0.00           C  
ATOM   3665  HB  THR   253      -2.129 -28.731   7.456  1.00  0.00           H  
ATOM   3666  CG2 THR   253      -1.022 -27.185   6.627  1.00  0.00           C  
ATOM   3667 HG21 THR   253      -0.519 -26.867   7.540  1.00  0.00           H  
ATOM   3668 HG22 THR   253      -0.333 -27.956   6.282  1.00  0.00           H  
ATOM   3669 HG23 THR   253      -1.085 -26.352   5.926  1.00  0.00           H  
ATOM   3670  OG1 THR   253      -2.903 -26.902   7.977  1.00  0.00           O  
ATOM   3671  HG1 THR   253      -3.580 -27.359   8.482  1.00  0.00           H  
ATOM   3672  C   THR   253      -2.659 -28.874   4.752  1.00  0.00           C  
ATOM   3673  O   THR   253      -2.698 -30.035   4.935  1.00  0.00           O  
ATOM   3674  N   TYR   254      -2.077 -28.307   3.683  1.00  0.00           N  
ATOM   3675  H   TYR   254      -2.063 -27.298   3.645  1.00  0.00           H  
ATOM   3676  CA  TYR   254      -1.489 -29.017   2.536  1.00  0.00           C  
ATOM   3677  HA  TYR   254      -1.295 -30.037   2.868  1.00  0.00           H  
ATOM   3678  CB  TYR   254      -2.420 -28.969   1.278  1.00  0.00           C  
ATOM   3679  HB2 TYR   254      -2.389 -27.990   0.801  1.00  0.00           H  
ATOM   3680  HB3 TYR   254      -2.001 -29.714   0.601  1.00  0.00           H  
ATOM   3681  CG  TYR   254      -3.894 -29.314   1.497  1.00  0.00           C  
ATOM   3682  CD1 TYR   254      -4.793 -28.376   2.035  1.00  0.00           C  
ATOM   3683  HD1 TYR   254      -4.463 -27.381   2.292  1.00  0.00           H  
ATOM   3684  CE1 TYR   254      -6.106 -28.650   2.352  1.00  0.00           C  
ATOM   3685  HE1 TYR   254      -6.799 -27.994   2.856  1.00  0.00           H  
ATOM   3686  CZ  TYR   254      -6.613 -29.963   2.036  1.00  0.00           C  
ATOM   3687  OH  TYR   254      -7.889 -30.345   2.381  1.00  0.00           O  
ATOM   3688  HH  TYR   254      -8.543 -29.670   2.186  1.00  0.00           H  
ATOM   3689  CE2 TYR   254      -5.737 -30.880   1.490  1.00  0.00           C  
ATOM   3690  HE2 TYR   254      -6.001 -31.852   1.100  1.00  0.00           H  
ATOM   3691  CD2 TYR   254      -4.366 -30.597   1.257  1.00  0.00           C  
ATOM   3692  HD2 TYR   254      -3.679 -31.367   0.939  1.00  0.00           H  
ATOM   3693  C   TYR   254      -0.112 -28.549   2.237  1.00  0.00           C  
ATOM   3694  O   TYR   254       0.217 -27.419   2.538  1.00  0.00           O  
ATOM   3695  N   GLN   255       0.718 -29.356   1.522  1.00  0.00           N  
ATOM   3696  H   GLN   255       0.276 -30.250   1.365  1.00  0.00           H  
ATOM   3697  CA  GLN   255       2.062 -28.962   1.034  1.00  0.00           C  
ATOM   3698  HA  GLN   255       2.117 -27.926   1.367  1.00  0.00           H  
ATOM   3699  CB  GLN   255       3.214 -29.686   1.779  1.00  0.00           C  
ATOM   3700  HB2 GLN   255       3.133 -30.758   1.602  1.00  0.00           H  
ATOM   3701  HB3 GLN   255       4.187 -29.289   1.490  1.00  0.00           H  
ATOM   3702  CG  GLN   255       3.154 -29.512   3.303  1.00  0.00           C  
ATOM   3703  HG2 GLN   255       2.956 -28.464   3.529  1.00  0.00           H  
ATOM   3704  HG3 GLN   255       2.299 -29.998   3.773  1.00  0.00           H  
ATOM   3705  CD  GLN   255       4.406 -30.012   4.079  1.00  0.00           C  
ATOM   3706  OE1 GLN   255       5.383 -30.495   3.537  1.00  0.00           O  
ATOM   3707  NE2 GLN   255       4.475 -29.806   5.402  1.00  0.00           N  
ATOM   3708 HE21 GLN   255       3.895 -29.205   5.970  1.00  0.00           H  
ATOM   3709 HE22 GLN   255       5.328 -30.092   5.860  1.00  0.00           H  
ATOM   3710  C   GLN   255       2.234 -29.117  -0.503  1.00  0.00           C  
ATOM   3711  O   GLN   255       1.772 -30.126  -1.072  1.00  0.00           O  
ATOM   3712  N   VAL   256       2.875 -28.094  -1.102  1.00  0.00           N  
ATOM   3713  H   VAL   256       3.161 -27.397  -0.429  1.00  0.00           H  
ATOM   3714  CA  VAL   256       3.030 -27.850  -2.533  1.00  0.00           C  
ATOM   3715  HA  VAL   256       2.562 -28.658  -3.095  1.00  0.00           H  
ATOM   3716  CB  VAL   256       2.238 -26.577  -2.975  1.00  0.00           C  
ATOM   3717  HB  VAL   256       2.650 -25.765  -2.375  1.00  0.00           H  
ATOM   3718  CG1 VAL   256       2.189 -26.198  -4.471  1.00  0.00           C  
ATOM   3719 HG11 VAL   256       1.395 -25.482  -4.687  1.00  0.00           H  
ATOM   3720 HG12 VAL   256       2.080 -27.109  -5.058  1.00  0.00           H  
ATOM   3721 HG13 VAL   256       3.121 -25.668  -4.668  1.00  0.00           H  
ATOM   3722  CG2 VAL   256       0.749 -26.699  -2.639  1.00  0.00           C  
ATOM   3723 HG21 VAL   256       0.216 -25.762  -2.796  1.00  0.00           H  
ATOM   3724 HG22 VAL   256       0.709 -26.892  -1.567  1.00  0.00           H  
ATOM   3725 HG23 VAL   256       0.337 -27.445  -3.319  1.00  0.00           H  
ATOM   3726  C   VAL   256       4.527 -27.606  -2.814  1.00  0.00           C  
ATOM   3727  O   VAL   256       5.081 -26.663  -2.299  1.00  0.00           O  
ATOM   3728  N   ALA   257       5.079 -28.606  -3.460  1.00  0.00           N  
ATOM   3729  H   ALA   257       4.525 -29.361  -3.839  1.00  0.00           H  
ATOM   3730  CA  ALA   257       6.503 -28.574  -3.766  1.00  0.00           C  
ATOM   3731  HA  ALA   257       7.029 -28.312  -2.848  1.00  0.00           H  
ATOM   3732  CB  ALA   257       7.008 -29.990  -4.025  1.00  0.00           C  
ATOM   3733  HB1 ALA   257       6.619 -30.739  -3.334  1.00  0.00           H  
ATOM   3734  HB2 ALA   257       6.688 -30.322  -5.013  1.00  0.00           H  
ATOM   3735  HB3 ALA   257       8.097 -29.974  -3.998  1.00  0.00           H  
ATOM   3736  C   ALA   257       6.797 -27.567  -4.844  1.00  0.00           C  
ATOM   3737  O   ALA   257       6.097 -27.559  -5.822  1.00  0.00           O  
ATOM   3738  N   ALA   258       7.780 -26.696  -4.515  1.00  0.00           N  
ATOM   3739  H   ALA   258       8.258 -26.840  -3.637  1.00  0.00           H  
ATOM   3740  CA  ALA   258       8.100 -25.549  -5.422  1.00  0.00           C  
ATOM   3741  HA  ALA   258       7.720 -25.857  -6.396  1.00  0.00           H  
ATOM   3742  CB  ALA   258       7.351 -24.272  -5.017  1.00  0.00           C  
ATOM   3743  HB1 ALA   258       7.625 -23.892  -4.033  1.00  0.00           H  
ATOM   3744  HB2 ALA   258       6.280 -24.474  -5.063  1.00  0.00           H  
ATOM   3745  HB3 ALA   258       7.684 -23.450  -5.650  1.00  0.00           H  
ATOM   3746  C   ALA   258       9.661 -25.364  -5.496  1.00  0.00           C  
ATOM   3747  O   ALA   258      10.300 -25.194  -4.468  1.00  0.00           O  
ATOM   3748  N   ARG   259      10.219 -25.287  -6.680  1.00  0.00           N  
ATOM   3749  H   ARG   259       9.657 -25.434  -7.506  1.00  0.00           H  
ATOM   3750  CA  ARG   259      11.661 -24.951  -6.882  1.00  0.00           C  
ATOM   3751  HA  ARG   259      12.151 -25.430  -6.034  1.00  0.00           H  
ATOM   3752  CB  ARG   259      12.230 -25.416  -8.199  1.00  0.00           C  
ATOM   3753  HB2 ARG   259      11.790 -24.905  -9.056  1.00  0.00           H  
ATOM   3754  HB3 ARG   259      13.317 -25.374  -8.269  1.00  0.00           H  
ATOM   3755  CG  ARG   259      11.932 -26.966  -8.377  1.00  0.00           C  
ATOM   3756  HG2 ARG   259      10.863 -27.183  -8.372  1.00  0.00           H  
ATOM   3757  HG3 ARG   259      12.436 -27.476  -7.556  1.00  0.00           H  
ATOM   3758  CD  ARG   259      12.557 -27.549  -9.641  1.00  0.00           C  
ATOM   3759  HD2 ARG   259      13.612 -27.277  -9.614  1.00  0.00           H  
ATOM   3760  HD3 ARG   259      12.502 -28.622  -9.458  1.00  0.00           H  
ATOM   3761  NE  ARG   259      11.760 -27.157 -10.877  1.00  0.00           N  
ATOM   3762  HE  ARG   259      10.766 -27.333 -10.877  1.00  0.00           H  
ATOM   3763  CZ  ARG   259      12.336 -26.852 -12.040  1.00  0.00           C  
ATOM   3764  NH1 ARG   259      13.578 -27.001 -12.217  1.00  0.00           N  
ATOM   3765 HH11 ARG   259      14.229 -26.989 -11.445  1.00  0.00           H  
ATOM   3766 HH12 ARG   259      13.976 -26.941 -13.144  1.00  0.00           H  
ATOM   3767  NH2 ARG   259      11.605 -26.601 -13.067  1.00  0.00           N  
ATOM   3768 HH21 ARG   259      10.595 -26.582 -13.033  1.00  0.00           H  
ATOM   3769 HH22 ARG   259      12.133 -26.362 -13.894  1.00  0.00           H  
ATOM   3770  C   ARG   259      12.029 -23.454  -6.622  1.00  0.00           C  
ATOM   3771  O   ARG   259      13.159 -23.161  -6.268  1.00  0.00           O  
ATOM   3772  N   TYR   260      11.019 -22.574  -6.814  1.00  0.00           N  
ATOM   3773  H   TYR   260      10.137 -22.984  -7.084  1.00  0.00           H  
ATOM   3774  CA  TYR   260      11.177 -21.108  -6.512  1.00  0.00           C  
ATOM   3775  HA  TYR   260      12.063 -20.970  -5.891  1.00  0.00           H  
ATOM   3776  CB  TYR   260      11.402 -20.398  -7.873  1.00  0.00           C  
ATOM   3777  HB2 TYR   260      11.713 -19.361  -7.743  1.00  0.00           H  
ATOM   3778  HB3 TYR   260      10.429 -20.337  -8.362  1.00  0.00           H  
ATOM   3779  CG  TYR   260      12.376 -21.025  -8.838  1.00  0.00           C  
ATOM   3780  CD1 TYR   260      11.796 -21.930  -9.741  1.00  0.00           C  
ATOM   3781  HD1 TYR   260      10.722 -22.041  -9.742  1.00  0.00           H  
ATOM   3782  CE1 TYR   260      12.564 -22.588 -10.730  1.00  0.00           C  
ATOM   3783  HE1 TYR   260      12.091 -23.227 -11.461  1.00  0.00           H  
ATOM   3784  CZ  TYR   260      13.926 -22.271 -10.841  1.00  0.00           C  
ATOM   3785  OH  TYR   260      14.616 -22.698 -11.960  1.00  0.00           O  
ATOM   3786  HH  TYR   260      14.120 -23.036 -12.709  1.00  0.00           H  
ATOM   3787  CE2 TYR   260      14.512 -21.407  -9.910  1.00  0.00           C  
ATOM   3788  HE2 TYR   260      15.581 -21.279  -9.996  1.00  0.00           H  
ATOM   3789  CD2 TYR   260      13.788 -20.662  -8.917  1.00  0.00           C  
ATOM   3790  HD2 TYR   260      14.106 -19.868  -8.258  1.00  0.00           H  
ATOM   3791  C   TYR   260       9.978 -20.568  -5.672  1.00  0.00           C  
ATOM   3792  O   TYR   260       8.848 -21.041  -5.813  1.00  0.00           O  
ATOM   3793  N   VAL   261      10.310 -19.608  -4.803  1.00  0.00           N  
ATOM   3794  H   VAL   261      11.277 -19.320  -4.762  1.00  0.00           H  
ATOM   3795  CA  VAL   261       9.301 -19.016  -3.819  1.00  0.00           C  
ATOM   3796  HA  VAL   261       8.329 -19.285  -4.234  1.00  0.00           H  
ATOM   3797  CB  VAL   261       9.334 -19.719  -2.456  1.00  0.00           C  
ATOM   3798  HB  VAL   261      10.295 -19.450  -2.018  1.00  0.00           H  
ATOM   3799  CG1 VAL   261       8.153 -19.146  -1.718  1.00  0.00           C  
ATOM   3800 HG11 VAL   261       8.378 -18.086  -1.598  1.00  0.00           H  
ATOM   3801 HG12 VAL   261       7.257 -19.319  -2.315  1.00  0.00           H  
ATOM   3802 HG13 VAL   261       8.120 -19.612  -0.733  1.00  0.00           H  
ATOM   3803  CG2 VAL   261       9.280 -21.259  -2.638  1.00  0.00           C  
ATOM   3804 HG21 VAL   261      10.068 -21.720  -3.235  1.00  0.00           H  
ATOM   3805 HG22 VAL   261       8.257 -21.476  -2.945  1.00  0.00           H  
ATOM   3806 HG23 VAL   261       9.312 -21.588  -1.599  1.00  0.00           H  
ATOM   3807  C   VAL   261       9.288 -17.456  -3.857  1.00  0.00           C  
ATOM   3808  O   VAL   261      10.376 -16.852  -3.540  1.00  0.00           O  
ATOM   3809  N   VAL   262       8.161 -16.802  -4.145  1.00  0.00           N  
ATOM   3810  H   VAL   262       7.362 -17.373  -4.382  1.00  0.00           H  
ATOM   3811  CA  VAL   262       8.062 -15.342  -4.220  1.00  0.00           C  
ATOM   3812  HA  VAL   262       8.976 -14.803  -3.971  1.00  0.00           H  
ATOM   3813  CB  VAL   262       7.773 -14.842  -5.734  1.00  0.00           C  
ATOM   3814  HB  VAL   262       6.738 -14.973  -6.048  1.00  0.00           H  
ATOM   3815  CG1 VAL   262       7.942 -13.333  -5.677  1.00  0.00           C  
ATOM   3816 HG11 VAL   262       7.437 -12.883  -4.822  1.00  0.00           H  
ATOM   3817 HG12 VAL   262       9.014 -13.180  -5.556  1.00  0.00           H  
ATOM   3818 HG13 VAL   262       7.526 -12.890  -6.582  1.00  0.00           H  
ATOM   3819  CG2 VAL   262       8.703 -15.455  -6.836  1.00  0.00           C  
ATOM   3820 HG21 VAL   262       9.731 -15.134  -6.664  1.00  0.00           H  
ATOM   3821 HG22 VAL   262       8.415 -15.146  -7.841  1.00  0.00           H  
ATOM   3822 HG23 VAL   262       8.576 -16.536  -6.789  1.00  0.00           H  
ATOM   3823  C   VAL   262       6.923 -14.884  -3.274  1.00  0.00           C  
ATOM   3824  O   VAL   262       5.825 -15.400  -3.354  1.00  0.00           O  
ATOM   3825  N   VAL   263       7.249 -13.880  -2.481  1.00  0.00           N  
ATOM   3826  H   VAL   263       8.189 -13.521  -2.568  1.00  0.00           H  
ATOM   3827  CA  VAL   263       6.275 -13.220  -1.529  1.00  0.00           C  
ATOM   3828  HA  VAL   263       5.316 -13.683  -1.763  1.00  0.00           H  
ATOM   3829  CB  VAL   263       6.503 -13.601  -0.029  1.00  0.00           C  
ATOM   3830  HB  VAL   263       7.487 -13.243   0.274  1.00  0.00           H  
ATOM   3831  CG1 VAL   263       5.339 -13.021   0.799  1.00  0.00           C  
ATOM   3832 HG11 VAL   263       5.523 -13.078   1.871  1.00  0.00           H  
ATOM   3833 HG12 VAL   263       4.393 -13.474   0.503  1.00  0.00           H  
ATOM   3834 HG13 VAL   263       5.169 -11.955   0.647  1.00  0.00           H  
ATOM   3835  CG2 VAL   263       6.492 -15.107   0.129  1.00  0.00           C  
ATOM   3836 HG21 VAL   263       5.483 -15.461  -0.078  1.00  0.00           H  
ATOM   3837 HG22 VAL   263       7.207 -15.577  -0.546  1.00  0.00           H  
ATOM   3838 HG23 VAL   263       6.789 -15.221   1.172  1.00  0.00           H  
ATOM   3839  C   VAL   263       6.144 -11.693  -1.801  1.00  0.00           C  
ATOM   3840  O   VAL   263       7.078 -10.943  -1.572  1.00  0.00           O  
ATOM   3841  N   GLY   264       4.905 -11.322  -2.170  1.00  0.00           N  
ATOM   3842  H   GLY   264       4.220 -12.022  -2.417  1.00  0.00           H  
ATOM   3843  CA  GLY   264       4.514  -9.925  -2.148  1.00  0.00           C  
ATOM   3844  HA2 GLY   264       4.486  -9.635  -3.199  1.00  0.00           H  
ATOM   3845  HA3 GLY   264       5.299  -9.279  -1.754  1.00  0.00           H  
ATOM   3846  C   GLY   264       3.243  -9.601  -1.374  1.00  0.00           C  
ATOM   3847  O   GLY   264       2.290  -9.034  -1.950  1.00  0.00           O  
ATOM   3848  N   ALA   265       3.190 -10.125  -0.114  1.00  0.00           N  
ATOM   3849  H   ALA   265       4.063 -10.424   0.297  1.00  0.00           H  
ATOM   3850  CA  ALA   265       2.021 -10.194   0.729  1.00  0.00           C  
ATOM   3851  HA  ALA   265       1.197 -10.470   0.071  1.00  0.00           H  
ATOM   3852  CB  ALA   265       2.306 -11.393   1.655  1.00  0.00           C  
ATOM   3853  HB1 ALA   265       2.397 -12.304   1.063  1.00  0.00           H  
ATOM   3854  HB2 ALA   265       3.277 -11.307   2.141  1.00  0.00           H  
ATOM   3855  HB3 ALA   265       1.576 -11.409   2.465  1.00  0.00           H  
ATOM   3856  C   ALA   265       1.573  -8.931   1.507  1.00  0.00           C  
ATOM   3857  O   ALA   265       1.037  -9.151   2.617  1.00  0.00           O  
ATOM   3858  N   ASP   266       1.808  -7.787   0.932  1.00  0.00           N  
ATOM   3859  H   ASP   266       2.117  -7.697  -0.026  1.00  0.00           H  
ATOM   3860  CA  ASP   266       1.728  -6.503   1.628  1.00  0.00           C  
ATOM   3861  HA  ASP   266       1.907  -5.847   0.776  1.00  0.00           H  
ATOM   3862  CB  ASP   266       0.430  -6.171   2.225  1.00  0.00           C  
ATOM   3863  HB2 ASP   266       0.043  -5.162   2.076  1.00  0.00           H  
ATOM   3864  HB3 ASP   266      -0.273  -6.794   1.672  1.00  0.00           H  
ATOM   3865  CG  ASP   266       0.138  -6.423   3.664  1.00  0.00           C  
ATOM   3866  OD1 ASP   266      -1.074  -6.620   4.059  1.00  0.00           O  
ATOM   3867  OD2 ASP   266       1.001  -6.230   4.541  1.00  0.00           O  
ATOM   3868  C   ASP   266       2.907  -6.439   2.566  1.00  0.00           C  
ATOM   3869  O   ASP   266       3.560  -7.370   3.022  1.00  0.00           O  
ATOM   3870  N   ALA   267       3.365  -5.187   2.783  1.00  0.00           N  
ATOM   3871  H   ALA   267       2.992  -4.346   2.367  1.00  0.00           H  
ATOM   3872  CA  ALA   267       4.590  -4.889   3.628  1.00  0.00           C  
ATOM   3873  HA  ALA   267       5.385  -5.502   3.203  1.00  0.00           H  
ATOM   3874  CB  ALA   267       5.156  -3.504   3.255  1.00  0.00           C  
ATOM   3875  HB1 ALA   267       4.506  -2.765   3.724  1.00  0.00           H  
ATOM   3876  HB2 ALA   267       6.200  -3.408   3.552  1.00  0.00           H  
ATOM   3877  HB3 ALA   267       4.935  -3.374   2.195  1.00  0.00           H  
ATOM   3878  C   ALA   267       4.529  -5.092   5.123  1.00  0.00           C  
ATOM   3879  O   ALA   267       5.557  -4.981   5.816  1.00  0.00           O  
ATOM   3880  N   LEU   268       3.396  -5.580   5.682  1.00  0.00           N  
ATOM   3881  H   LEU   268       2.758  -6.006   5.025  1.00  0.00           H  
ATOM   3882  CA  LEU   268       3.347  -5.924   7.072  1.00  0.00           C  
ATOM   3883  HA  LEU   268       4.318  -5.766   7.541  1.00  0.00           H  
ATOM   3884  CB  LEU   268       2.342  -5.058   7.748  1.00  0.00           C  
ATOM   3885  HB2 LEU   268       1.433  -5.197   7.162  1.00  0.00           H  
ATOM   3886  HB3 LEU   268       2.227  -5.307   8.802  1.00  0.00           H  
ATOM   3887  CG  LEU   268       2.789  -3.570   7.767  1.00  0.00           C  
ATOM   3888  HG  LEU   268       2.894  -3.143   6.769  1.00  0.00           H  
ATOM   3889  CD1 LEU   268       1.837  -2.829   8.719  1.00  0.00           C  
ATOM   3890 HD11 LEU   268       1.852  -3.219   9.737  1.00  0.00           H  
ATOM   3891 HD12 LEU   268       0.796  -2.971   8.428  1.00  0.00           H  
ATOM   3892 HD13 LEU   268       1.994  -1.752   8.658  1.00  0.00           H  
ATOM   3893  CD2 LEU   268       4.125  -3.460   8.461  1.00  0.00           C  
ATOM   3894 HD21 LEU   268       4.907  -3.865   7.819  1.00  0.00           H  
ATOM   3895 HD22 LEU   268       4.358  -2.427   8.721  1.00  0.00           H  
ATOM   3896 HD23 LEU   268       4.093  -4.110   9.334  1.00  0.00           H  
ATOM   3897  C   LEU   268       2.983  -7.327   7.308  1.00  0.00           C  
ATOM   3898  O   LEU   268       3.607  -7.941   8.185  1.00  0.00           O  
ATOM   3899  N   ARG   269       2.113  -7.951   6.497  1.00  0.00           N  
ATOM   3900  H   ARG   269       1.667  -7.414   5.766  1.00  0.00           H  
ATOM   3901  CA  ARG   269       1.988  -9.402   6.369  1.00  0.00           C  
ATOM   3902  HA  ARG   269       1.786  -9.828   7.352  1.00  0.00           H  
ATOM   3903  CB  ARG   269       0.692  -9.698   5.558  1.00  0.00           C  
ATOM   3904  HB2 ARG   269       0.812 -10.617   4.985  1.00  0.00           H  
ATOM   3905  HB3 ARG   269       0.501  -8.848   4.903  1.00  0.00           H  
ATOM   3906  CG  ARG   269      -0.596  -9.803   6.449  1.00  0.00           C  
ATOM   3907  HG2 ARG   269      -0.295 -10.610   7.117  1.00  0.00           H  
ATOM   3908  HG3 ARG   269      -0.674  -8.927   7.092  1.00  0.00           H  
ATOM   3909  CD  ARG   269      -1.831 -10.181   5.694  1.00  0.00           C  
ATOM   3910  HD2 ARG   269      -1.703 -11.125   5.164  1.00  0.00           H  
ATOM   3911  HD3 ARG   269      -2.572 -10.468   6.440  1.00  0.00           H  
ATOM   3912  NE  ARG   269      -2.284  -9.109   4.770  1.00  0.00           N  
ATOM   3913  HE  ARG   269      -1.785  -8.264   4.529  1.00  0.00           H  
ATOM   3914  CZ  ARG   269      -3.336  -8.992   3.984  1.00  0.00           C  
ATOM   3915  NH1 ARG   269      -4.299  -9.870   4.048  1.00  0.00           N  
ATOM   3916 HH11 ARG   269      -4.392 -10.436   4.879  1.00  0.00           H  
ATOM   3917 HH12 ARG   269      -5.160  -9.818   3.521  1.00  0.00           H  
ATOM   3918  NH2 ARG   269      -3.428  -7.987   3.212  1.00  0.00           N  
ATOM   3919 HH21 ARG   269      -2.592  -7.421   3.245  1.00  0.00           H  
ATOM   3920 HH22 ARG   269      -4.248  -7.890   2.631  1.00  0.00           H  
ATOM   3921  C   ARG   269       3.262 -10.102   5.783  1.00  0.00           C  
ATOM   3922  O   ARG   269       3.587 -11.192   6.166  1.00  0.00           O  
ATOM   3923  N   THR   270       4.071  -9.500   4.916  1.00  0.00           N  
ATOM   3924  H   THR   270       3.804  -8.581   4.592  1.00  0.00           H  
ATOM   3925  CA  THR   270       5.346 -10.052   4.501  1.00  0.00           C  
ATOM   3926  HA  THR   270       5.129 -11.055   4.135  1.00  0.00           H  
ATOM   3927  CB  THR   270       5.991  -9.351   3.307  1.00  0.00           C  
ATOM   3928  HB  THR   270       6.115  -8.282   3.483  1.00  0.00           H  
ATOM   3929  CG2 THR   270       7.366  -9.970   2.982  1.00  0.00           C  
ATOM   3930 HG21 THR   270       7.775  -9.654   2.022  1.00  0.00           H  
ATOM   3931 HG22 THR   270       7.361 -11.059   3.008  1.00  0.00           H  
ATOM   3932 HG23 THR   270       8.092  -9.636   3.723  1.00  0.00           H  
ATOM   3933  OG1 THR   270       5.254  -9.591   2.201  1.00  0.00           O  
ATOM   3934  HG1 THR   270       4.715  -8.797   2.213  1.00  0.00           H  
ATOM   3935  C   THR   270       6.302 -10.255   5.718  1.00  0.00           C  
ATOM   3936  O   THR   270       6.680 -11.438   5.923  1.00  0.00           O  
ATOM   3937  N   PRO   271       6.583  -9.246   6.528  1.00  0.00           N  
ATOM   3938  CD  PRO   271       6.631  -7.820   6.242  1.00  0.00           C  
ATOM   3939  HD2 PRO   271       7.166  -7.674   5.304  1.00  0.00           H  
ATOM   3940  HD3 PRO   271       5.592  -7.491   6.264  1.00  0.00           H  
ATOM   3941  CG  PRO   271       7.523  -7.139   7.268  1.00  0.00           C  
ATOM   3942  HG2 PRO   271       7.051  -6.218   7.608  1.00  0.00           H  
ATOM   3943  HG3 PRO   271       8.538  -6.968   6.908  1.00  0.00           H  
ATOM   3944  CB  PRO   271       7.496  -8.173   8.460  1.00  0.00           C  
ATOM   3945  HB2 PRO   271       8.315  -8.157   9.179  1.00  0.00           H  
ATOM   3946  HB3 PRO   271       6.575  -7.998   9.016  1.00  0.00           H  
ATOM   3947  CA  PRO   271       7.404  -9.524   7.709  1.00  0.00           C  
ATOM   3948  HA  PRO   271       8.388  -9.885   7.410  1.00  0.00           H  
ATOM   3949  C   PRO   271       6.887 -10.603   8.729  1.00  0.00           C  
ATOM   3950  O   PRO   271       7.645 -11.472   9.187  1.00  0.00           O  
ATOM   3951  N   GLN   272       5.556 -10.577   8.855  1.00  0.00           N  
ATOM   3952  H   GLN   272       5.154  -9.714   8.518  1.00  0.00           H  
ATOM   3953  CA  GLN   272       4.785 -11.525   9.623  1.00  0.00           C  
ATOM   3954  HA  GLN   272       5.201 -11.511  10.630  1.00  0.00           H  
ATOM   3955  CB  GLN   272       3.288 -11.053   9.670  1.00  0.00           C  
ATOM   3956  HB2 GLN   272       2.896 -11.151   8.658  1.00  0.00           H  
ATOM   3957  HB3 GLN   272       3.425 -10.012   9.964  1.00  0.00           H  
ATOM   3958  CG  GLN   272       2.486 -11.822  10.653  1.00  0.00           C  
ATOM   3959  HG2 GLN   272       2.440 -12.844  10.276  1.00  0.00           H  
ATOM   3960  HG3 GLN   272       2.943 -11.682  11.632  1.00  0.00           H  
ATOM   3961  CD  GLN   272       0.987 -11.373  10.766  1.00  0.00           C  
ATOM   3962  OE1 GLN   272       0.310 -10.976   9.844  1.00  0.00           O  
ATOM   3963  NE2 GLN   272       0.330 -11.531  11.925  1.00  0.00           N  
ATOM   3964 HE21 GLN   272       0.892 -11.809  12.717  1.00  0.00           H  
ATOM   3965 HE22 GLN   272      -0.590 -11.117  11.966  1.00  0.00           H  
ATOM   3966  C   GLN   272       4.994 -12.950   9.066  1.00  0.00           C  
ATOM   3967  O   GLN   272       5.068 -13.939   9.802  1.00  0.00           O  
ATOM   3968  N   LEU   273       4.930 -13.108   7.745  1.00  0.00           N  
ATOM   3969  H   LEU   273       4.772 -12.258   7.223  1.00  0.00           H  
ATOM   3970  CA  LEU   273       5.052 -14.352   6.987  1.00  0.00           C  
ATOM   3971  HA  LEU   273       4.457 -15.031   7.597  1.00  0.00           H  
ATOM   3972  CB  LEU   273       4.483 -14.229   5.562  1.00  0.00           C  
ATOM   3973  HB2 LEU   273       5.133 -13.635   4.920  1.00  0.00           H  
ATOM   3974  HB3 LEU   273       3.507 -13.755   5.461  1.00  0.00           H  
ATOM   3975  CG  LEU   273       4.431 -15.645   4.934  1.00  0.00           C  
ATOM   3976  HG  LEU   273       5.403 -16.140   4.939  1.00  0.00           H  
ATOM   3977  CD1 LEU   273       3.405 -16.519   5.552  1.00  0.00           C  
ATOM   3978 HD11 LEU   273       3.393 -17.422   4.942  1.00  0.00           H  
ATOM   3979 HD12 LEU   273       3.678 -16.622   6.602  1.00  0.00           H  
ATOM   3980 HD13 LEU   273       2.445 -16.003   5.583  1.00  0.00           H  
ATOM   3981  CD2 LEU   273       3.924 -15.615   3.439  1.00  0.00           C  
ATOM   3982 HD21 LEU   273       3.877 -16.619   3.019  1.00  0.00           H  
ATOM   3983 HD22 LEU   273       4.642 -15.033   2.861  1.00  0.00           H  
ATOM   3984 HD23 LEU   273       2.941 -15.146   3.414  1.00  0.00           H  
ATOM   3985  C   LEU   273       6.456 -14.956   7.139  1.00  0.00           C  
ATOM   3986  O   LEU   273       6.654 -16.152   7.344  1.00  0.00           O  
ATOM   3987  N   LEU   274       7.431 -14.085   7.191  1.00  0.00           N  
ATOM   3988  H   LEU   274       7.183 -13.125   7.001  1.00  0.00           H  
ATOM   3989  CA  LEU   274       8.896 -14.341   7.410  1.00  0.00           C  
ATOM   3990  HA  LEU   274       9.145 -15.168   6.745  1.00  0.00           H  
ATOM   3991  CB  LEU   274       9.735 -13.222   6.979  1.00  0.00           C  
ATOM   3992  HB2 LEU   274      10.756 -13.384   7.325  1.00  0.00           H  
ATOM   3993  HB3 LEU   274       9.402 -12.292   7.440  1.00  0.00           H  
ATOM   3994  CG  LEU   274       9.838 -13.015   5.482  1.00  0.00           C  
ATOM   3995  HG  LEU   274       8.875 -12.678   5.099  1.00  0.00           H  
ATOM   3996  CD1 LEU   274      10.878 -11.944   5.179  1.00  0.00           C  
ATOM   3997 HD11 LEU   274      10.878 -11.587   4.149  1.00  0.00           H  
ATOM   3998 HD12 LEU   274      11.837 -12.360   5.488  1.00  0.00           H  
ATOM   3999 HD13 LEU   274      10.773 -11.099   5.859  1.00  0.00           H  
ATOM   4000  CD2 LEU   274      10.295 -14.216   4.687  1.00  0.00           C  
ATOM   4001 HD21 LEU   274      11.190 -14.634   5.147  1.00  0.00           H  
ATOM   4002 HD22 LEU   274       9.402 -14.830   4.562  1.00  0.00           H  
ATOM   4003 HD23 LEU   274      10.519 -13.761   3.722  1.00  0.00           H  
ATOM   4004  C   LEU   274       9.156 -14.903   8.755  1.00  0.00           C  
ATOM   4005  O   LEU   274       9.612 -16.066   8.860  1.00  0.00           O  
ATOM   4006  N   TRP   275       8.712 -14.263   9.833  1.00  0.00           N  
ATOM   4007  H   TRP   275       8.072 -13.496   9.687  1.00  0.00           H  
ATOM   4008  CA  TRP   275       8.954 -14.689  11.253  1.00  0.00           C  
ATOM   4009  HA  TRP   275      10.013 -14.712  11.513  1.00  0.00           H  
ATOM   4010  CB  TRP   275       8.216 -13.709  12.211  1.00  0.00           C  
ATOM   4011  HB2 TRP   275       7.143 -13.690  12.025  1.00  0.00           H  
ATOM   4012  HB3 TRP   275       8.463 -12.682  11.942  1.00  0.00           H  
ATOM   4013  CG  TRP   275       8.603 -13.691  13.718  1.00  0.00           C  
ATOM   4014  CD1 TRP   275       8.213 -14.653  14.607  1.00  0.00           C  
ATOM   4015  HD1 TRP   275       7.552 -15.484  14.411  1.00  0.00           H  
ATOM   4016  NE1 TRP   275       8.723 -14.366  15.877  1.00  0.00           N  
ATOM   4017  HE1 TRP   275       8.584 -14.921  16.709  1.00  0.00           H  
ATOM   4018  CE2 TRP   275       9.456 -13.102  15.862  1.00  0.00           C  
ATOM   4019  CZ2 TRP   275       9.978 -12.247  16.893  1.00  0.00           C  
ATOM   4020  HZ2 TRP   275       9.901 -12.399  17.959  1.00  0.00           H  
ATOM   4021  CH2 TRP   275      10.553 -11.013  16.488  1.00  0.00           C  
ATOM   4022  HH2 TRP   275      10.964 -10.320  17.207  1.00  0.00           H  
ATOM   4023  CZ3 TRP   275      10.654 -10.690  15.099  1.00  0.00           C  
ATOM   4024  HZ3 TRP   275      11.017  -9.762  14.683  1.00  0.00           H  
ATOM   4025  CE3 TRP   275      10.034 -11.506  14.129  1.00  0.00           C  
ATOM   4026  HE3 TRP   275       9.937 -11.139  13.118  1.00  0.00           H  
ATOM   4027  CD2 TRP   275       9.439 -12.736  14.444  1.00  0.00           C  
ATOM   4028  C   TRP   275       8.376 -16.047  11.581  1.00  0.00           C  
ATOM   4029  O   TRP   275       8.847 -16.712  12.485  1.00  0.00           O  
ATOM   4030  N   ALA   276       7.354 -16.498  10.802  1.00  0.00           N  
ATOM   4031  H   ALA   276       7.079 -15.808  10.117  1.00  0.00           H  
ATOM   4032  CA  ALA   276       6.566 -17.734  10.906  1.00  0.00           C  
ATOM   4033  HA  ALA   276       6.449 -18.048  11.943  1.00  0.00           H  
ATOM   4034  CB  ALA   276       5.143 -17.443  10.383  1.00  0.00           C  
ATOM   4035  HB1 ALA   276       4.475 -18.298  10.485  1.00  0.00           H  
ATOM   4036  HB2 ALA   276       4.714 -16.624  10.960  1.00  0.00           H  
ATOM   4037  HB3 ALA   276       5.233 -17.150   9.337  1.00  0.00           H  
ATOM   4038  C   ALA   276       7.135 -18.809  10.025  1.00  0.00           C  
ATOM   4039  O   ALA   276       7.146 -20.022  10.382  1.00  0.00           O  
ATOM   4040  N   SER   277       7.664 -18.439   8.851  1.00  0.00           N  
ATOM   4041  H   SER   277       7.712 -17.431   8.796  1.00  0.00           H  
ATOM   4042  CA  SER   277       8.525 -19.246   7.990  1.00  0.00           C  
ATOM   4043  HA  SER   277       8.003 -20.154   7.691  1.00  0.00           H  
ATOM   4044  CB  SER   277       8.799 -18.553   6.668  1.00  0.00           C  
ATOM   4045  HB2 SER   277       9.239 -17.574   6.856  1.00  0.00           H  
ATOM   4046  HB3 SER   277       9.588 -18.986   6.052  1.00  0.00           H  
ATOM   4047  OG  SER   277       7.577 -18.355   5.980  1.00  0.00           O  
ATOM   4048  HG  SER   277       7.082 -17.690   6.465  1.00  0.00           H  
ATOM   4049  C   SER   277       9.780 -19.620   8.716  1.00  0.00           C  
ATOM   4050  O   SER   277      10.515 -20.506   8.250  1.00  0.00           O  
ATOM   4051  N   GLY   278      10.140 -18.940   9.826  1.00  0.00           N  
ATOM   4052  H   GLY   278       9.507 -18.272  10.241  1.00  0.00           H  
ATOM   4053  CA  GLY   278      11.411 -19.156  10.509  1.00  0.00           C  
ATOM   4054  HA2 GLY   278      11.182 -18.729  11.486  1.00  0.00           H  
ATOM   4055  HA3 GLY   278      11.591 -20.217  10.679  1.00  0.00           H  
ATOM   4056  C   GLY   278      12.628 -18.397   9.949  1.00  0.00           C  
ATOM   4057  O   GLY   278      13.687 -18.660  10.355  1.00  0.00           O  
ATOM   4058  N   ILE   279      12.414 -17.416   9.068  1.00  0.00           N  
ATOM   4059  H   ILE   279      11.464 -17.082   8.996  1.00  0.00           H  
ATOM   4060  CA  ILE   279      13.517 -16.507   8.573  1.00  0.00           C  
ATOM   4061  HA  ILE   279      14.452 -17.052   8.705  1.00  0.00           H  
ATOM   4062  CB  ILE   279      13.301 -16.091   7.113  1.00  0.00           C  
ATOM   4063  HB  ILE   279      12.263 -15.769   7.032  1.00  0.00           H  
ATOM   4064  CG2 ILE   279      14.183 -14.878   6.587  1.00  0.00           C  
ATOM   4065 HG21 ILE   279      15.226 -15.192   6.554  1.00  0.00           H  
ATOM   4066 HG22 ILE   279      14.032 -14.104   7.340  1.00  0.00           H  
ATOM   4067 HG23 ILE   279      13.828 -14.647   5.583  1.00  0.00           H  
ATOM   4068  CG1 ILE   279      13.577 -17.343   6.310  1.00  0.00           C  
ATOM   4069 HG12 ILE   279      14.149 -17.124   5.408  1.00  0.00           H  
ATOM   4070 HG13 ILE   279      14.209 -18.039   6.863  1.00  0.00           H  
ATOM   4071  CD1 ILE   279      12.276 -18.066   5.860  1.00  0.00           C  
ATOM   4072 HD11 ILE   279      11.562 -18.215   6.670  1.00  0.00           H  
ATOM   4073 HD12 ILE   279      12.470 -19.016   5.360  1.00  0.00           H  
ATOM   4074 HD13 ILE   279      11.874 -17.414   5.084  1.00  0.00           H  
ATOM   4075  C   ILE   279      13.453 -15.274   9.547  1.00  0.00           C  
ATOM   4076  O   ILE   279      12.474 -14.498   9.437  1.00  0.00           O  
ATOM   4077  N   ARG   280      14.440 -15.218  10.454  1.00  0.00           N  
ATOM   4078  H   ARG   280      15.268 -15.757  10.242  1.00  0.00           H  
ATOM   4079  CA  ARG   280      14.492 -14.273  11.641  1.00  0.00           C  
ATOM   4080  HA  ARG   280      13.558 -13.713  11.588  1.00  0.00           H  
ATOM   4081  CB  ARG   280      14.167 -15.102  12.929  1.00  0.00           C  
ATOM   4082  HB2 ARG   280      14.818 -15.967  13.051  1.00  0.00           H  
ATOM   4083  HB3 ARG   280      14.398 -14.483  13.796  1.00  0.00           H  
ATOM   4084  CG  ARG   280      12.738 -15.684  13.053  1.00  0.00           C  
ATOM   4085  HG2 ARG   280      12.080 -14.815  13.055  1.00  0.00           H  
ATOM   4086  HG3 ARG   280      12.610 -16.237  12.122  1.00  0.00           H  
ATOM   4087  CD  ARG   280      12.398 -16.653  14.260  1.00  0.00           C  
ATOM   4088  HD2 ARG   280      11.379 -16.973  14.046  1.00  0.00           H  
ATOM   4089  HD3 ARG   280      13.101 -17.478  14.144  1.00  0.00           H  
ATOM   4090  NE  ARG   280      12.397 -15.841  15.482  1.00  0.00           N  
ATOM   4091  HE  ARG   280      12.953 -14.998  15.467  1.00  0.00           H  
ATOM   4092  CZ  ARG   280      11.591 -15.981  16.501  1.00  0.00           C  
ATOM   4093  NH1 ARG   280      10.958 -17.096  16.646  1.00  0.00           N  
ATOM   4094 HH11 ARG   280      11.218 -17.936  16.148  1.00  0.00           H  
ATOM   4095 HH12 ARG   280      10.201 -17.123  17.314  1.00  0.00           H  
ATOM   4096  NH2 ARG   280      11.459 -15.025  17.386  1.00  0.00           N  
ATOM   4097 HH21 ARG   280      11.945 -14.150  17.252  1.00  0.00           H  
ATOM   4098 HH22 ARG   280      10.947 -15.224  18.234  1.00  0.00           H  
ATOM   4099  C   ARG   280      15.677 -13.237  11.732  1.00  0.00           C  
ATOM   4100  O   ARG   280      16.169 -13.043  12.829  1.00  0.00           O  
ATOM   4101  N   PRO   281      16.078 -12.512  10.690  1.00  0.00           N  
ATOM   4102  CD  PRO   281      15.458 -12.467   9.354  1.00  0.00           C  
ATOM   4103  HD2 PRO   281      14.406 -12.181   9.368  1.00  0.00           H  
ATOM   4104  HD3 PRO   281      15.713 -13.449   8.957  1.00  0.00           H  
ATOM   4105  CG  PRO   281      16.220 -11.401   8.596  1.00  0.00           C  
ATOM   4106  HG2 PRO   281      16.441 -11.641   7.556  1.00  0.00           H  
ATOM   4107  HG3 PRO   281      15.726 -10.453   8.806  1.00  0.00           H  
ATOM   4108  CB  PRO   281      17.591 -11.373   9.324  1.00  0.00           C  
ATOM   4109  HB2 PRO   281      18.073 -10.403   9.197  1.00  0.00           H  
ATOM   4110  HB3 PRO   281      18.199 -12.211   8.982  1.00  0.00           H  
ATOM   4111  CA  PRO   281      17.215 -11.599  10.771  1.00  0.00           C  
ATOM   4112  HA  PRO   281      17.994 -12.134  11.315  1.00  0.00           H  
ATOM   4113  C   PRO   281      16.906 -10.316  11.526  1.00  0.00           C  
ATOM   4114  O   PRO   281      15.741  -9.966  11.779  1.00  0.00           O  
ATOM   4115  N   ASP   282      17.962  -9.511  11.810  1.00  0.00           N  
ATOM   4116  H   ASP   282      18.893  -9.837  11.591  1.00  0.00           H  
ATOM   4117  CA  ASP   282      17.936  -8.388  12.768  1.00  0.00           C  
ATOM   4118  HA  ASP   282      17.374  -8.629  13.670  1.00  0.00           H  
ATOM   4119  CB  ASP   282      19.274  -7.959  13.313  1.00  0.00           C  
ATOM   4120  HB2 ASP   282      19.952  -7.953  12.460  1.00  0.00           H  
ATOM   4121  HB3 ASP   282      19.212  -6.950  13.720  1.00  0.00           H  
ATOM   4122  CG  ASP   282      19.899  -8.798  14.508  1.00  0.00           C  
ATOM   4123  OD1 ASP   282      20.896  -8.408  15.189  1.00  0.00           O  
ATOM   4124  OD2 ASP   282      19.603 -10.003  14.625  1.00  0.00           O  
ATOM   4125  C   ASP   282      17.235  -7.132  12.100  1.00  0.00           C  
ATOM   4126  O   ASP   282      16.645  -6.195  12.675  1.00  0.00           O  
ATOM   4127  N   ALA   283      17.156  -7.175  10.775  1.00  0.00           N  
ATOM   4128  H   ALA   283      17.595  -7.933  10.272  1.00  0.00           H  
ATOM   4129  CA  ALA   283      16.531  -6.196   9.920  1.00  0.00           C  
ATOM   4130  HA  ALA   283      16.760  -5.213  10.330  1.00  0.00           H  
ATOM   4131  CB  ALA   283      17.141  -6.261   8.522  1.00  0.00           C  
ATOM   4132  HB1 ALA   283      18.149  -5.859   8.628  1.00  0.00           H  
ATOM   4133  HB2 ALA   283      16.627  -5.737   7.716  1.00  0.00           H  
ATOM   4134  HB3 ALA   283      17.253  -7.265   8.114  1.00  0.00           H  
ATOM   4135  C   ALA   283      15.016  -6.466   9.973  1.00  0.00           C  
ATOM   4136  O   ALA   283      14.283  -5.563   9.607  1.00  0.00           O  
ATOM   4137  N   LEU   284      14.442  -7.618  10.278  1.00  0.00           N  
ATOM   4138  H   LEU   284      15.000  -8.340  10.710  1.00  0.00           H  
ATOM   4139  CA  LEU   284      13.083  -7.986  10.026  1.00  0.00           C  
ATOM   4140  HA  LEU   284      12.994  -7.903   8.943  1.00  0.00           H  
ATOM   4141  CB  LEU   284      12.901  -9.436  10.435  1.00  0.00           C  
ATOM   4142  HB2 LEU   284      13.645 -10.043   9.918  1.00  0.00           H  
ATOM   4143  HB3 LEU   284      13.113  -9.538  11.500  1.00  0.00           H  
ATOM   4144  CG  LEU   284      11.408  -9.979  10.269  1.00  0.00           C  
ATOM   4145  HG  LEU   284      10.795  -9.527  11.048  1.00  0.00           H  
ATOM   4146  CD1 LEU   284      10.786  -9.657   8.946  1.00  0.00           C  
ATOM   4147 HD11 LEU   284      10.520  -8.617   8.757  1.00  0.00           H  
ATOM   4148 HD12 LEU   284       9.926 -10.303   8.767  1.00  0.00           H  
ATOM   4149 HD13 LEU   284      11.526  -9.932   8.194  1.00  0.00           H  
ATOM   4150  CD2 LEU   284      11.389 -11.460  10.553  1.00  0.00           C  
ATOM   4151 HD21 LEU   284      11.970 -11.829  11.398  1.00  0.00           H  
ATOM   4152 HD22 LEU   284      10.383 -11.790  10.813  1.00  0.00           H  
ATOM   4153 HD23 LEU   284      11.569 -11.969   9.606  1.00  0.00           H  
ATOM   4154  C   LEU   284      12.035  -7.068  10.722  1.00  0.00           C  
ATOM   4155  O   LEU   284      11.961  -7.084  11.963  1.00  0.00           O  
ATOM   4156  N   GLY   285      11.337  -6.225   9.977  1.00  0.00           N  
ATOM   4157  H   GLY   285      11.517  -6.080   8.994  1.00  0.00           H  
ATOM   4158  CA  GLY   285      10.232  -5.422  10.503  1.00  0.00           C  
ATOM   4159  HA2 GLY   285       9.569  -5.342   9.642  1.00  0.00           H  
ATOM   4160  HA3 GLY   285       9.743  -5.985  11.299  1.00  0.00           H  
ATOM   4161  C   GLY   285      10.577  -3.984  10.917  1.00  0.00           C  
ATOM   4162  O   GLY   285       9.719  -3.145  11.105  1.00  0.00           O  
ATOM   4163  N   ARG   286      11.847  -3.754  11.201  1.00  0.00           N  
ATOM   4164  H   ARG   286      12.345  -4.615  11.026  1.00  0.00           H  
ATOM   4165  CA  ARG   286      12.454  -2.489  11.502  1.00  0.00           C  
ATOM   4166  HA  ARG   286      11.762  -1.976  12.170  1.00  0.00           H  
ATOM   4167  CB  ARG   286      13.875  -2.748  12.055  1.00  0.00           C  
ATOM   4168  HB2 ARG   286      14.344  -1.770  12.157  1.00  0.00           H  
ATOM   4169  HB3 ARG   286      14.436  -3.375  11.362  1.00  0.00           H  
ATOM   4170  CG  ARG   286      13.817  -3.337  13.406  1.00  0.00           C  
ATOM   4171  HG2 ARG   286      13.160  -2.662  13.955  1.00  0.00           H  
ATOM   4172  HG3 ARG   286      13.423  -4.353  13.371  1.00  0.00           H  
ATOM   4173  CD  ARG   286      15.301  -3.298  13.935  1.00  0.00           C  
ATOM   4174  HD2 ARG   286      15.797  -2.368  13.657  1.00  0.00           H  
ATOM   4175  HD3 ARG   286      15.837  -4.139  13.495  1.00  0.00           H  
ATOM   4176  NE  ARG   286      15.202  -3.526  15.406  1.00  0.00           N  
ATOM   4177  HE  ARG   286      14.457  -3.061  15.906  1.00  0.00           H  
ATOM   4178  CZ  ARG   286      15.962  -4.302  16.119  1.00  0.00           C  
ATOM   4179  NH1 ARG   286      16.986  -4.941  15.587  1.00  0.00           N  
ATOM   4180 HH11 ARG   286      17.164  -4.720  14.617  1.00  0.00           H  
ATOM   4181 HH12 ARG   286      17.672  -5.444  16.130  1.00  0.00           H  
ATOM   4182  NH2 ARG   286      15.862  -4.492  17.422  1.00  0.00           N  
ATOM   4183 HH21 ARG   286      15.198  -3.942  17.948  1.00  0.00           H  
ATOM   4184 HH22 ARG   286      16.356  -5.287  17.800  1.00  0.00           H  
ATOM   4185  C   ARG   286      12.512  -1.530  10.263  1.00  0.00           C  
ATOM   4186  O   ARG   286      12.221  -1.944   9.168  1.00  0.00           O  
ATOM   4187  N   TYR   287      12.907  -0.324  10.571  1.00  0.00           N  
ATOM   4188  H   TYR   287      13.034  -0.108  11.550  1.00  0.00           H  
ATOM   4189  CA  TYR   287      12.957   0.763   9.626  1.00  0.00           C  
ATOM   4190  HA  TYR   287      13.249   1.608  10.250  1.00  0.00           H  
ATOM   4191  CB  TYR   287      14.185   0.730   8.614  1.00  0.00           C  
ATOM   4192  HB2 TYR   287      14.159  -0.153   7.976  1.00  0.00           H  
ATOM   4193  HB3 TYR   287      14.070   1.617   7.991  1.00  0.00           H  
ATOM   4194  CG  TYR   287      15.553   0.610   9.243  1.00  0.00           C  
ATOM   4195  CD1 TYR   287      16.343   1.774   9.351  1.00  0.00           C  
ATOM   4196  HD1 TYR   287      15.936   2.733   9.066  1.00  0.00           H  
ATOM   4197  CE1 TYR   287      17.621   1.774   9.900  1.00  0.00           C  
ATOM   4198  HE1 TYR   287      18.224   2.670   9.921  1.00  0.00           H  
ATOM   4199  CZ  TYR   287      18.163   0.504  10.289  1.00  0.00           C  
ATOM   4200  OH  TYR   287      19.411   0.519  10.915  1.00  0.00           O  
ATOM   4201  HH  TYR   287      19.827  -0.346  10.877  1.00  0.00           H  
ATOM   4202  CE2 TYR   287      17.301  -0.656  10.240  1.00  0.00           C  
ATOM   4203  HE2 TYR   287      17.621  -1.671  10.426  1.00  0.00           H  
ATOM   4204  CD2 TYR   287      16.032  -0.566   9.645  1.00  0.00           C  
ATOM   4205  HD2 TYR   287      15.372  -1.420   9.598  1.00  0.00           H  
ATOM   4206  C   TYR   287      11.584   1.019   8.939  1.00  0.00           C  
ATOM   4207  O   TYR   287      11.459   1.392   7.809  1.00  0.00           O  
ATOM   4208  N   LEU   288      10.554   0.825   9.799  1.00  0.00           N  
ATOM   4209  H   LEU   288      10.766   0.593  10.760  1.00  0.00           H  
ATOM   4210  CA  LEU   288       9.175   1.063   9.570  1.00  0.00           C  
ATOM   4211  HA  LEU   288       8.897   0.532   8.660  1.00  0.00           H  
ATOM   4212  CB  LEU   288       8.289   0.443  10.682  1.00  0.00           C  
ATOM   4213  HB2 LEU   288       8.423  -0.639  10.652  1.00  0.00           H  
ATOM   4214  HB3 LEU   288       8.746   0.789  11.609  1.00  0.00           H  
ATOM   4215  CG  LEU   288       6.769   0.768  10.548  1.00  0.00           C  
ATOM   4216  HG  LEU   288       6.572   1.765  10.942  1.00  0.00           H  
ATOM   4217  CD1 LEU   288       6.189   0.702   9.178  1.00  0.00           C  
ATOM   4218 HD11 LEU   288       6.582   1.494   8.541  1.00  0.00           H  
ATOM   4219 HD12 LEU   288       5.101   0.710   9.113  1.00  0.00           H  
ATOM   4220 HD13 LEU   288       6.428  -0.314   8.863  1.00  0.00           H  
ATOM   4221  CD2 LEU   288       6.048  -0.231  11.447  1.00  0.00           C  
ATOM   4222 HD21 LEU   288       6.338  -1.235  11.138  1.00  0.00           H  
ATOM   4223 HD22 LEU   288       4.977  -0.050  11.355  1.00  0.00           H  
ATOM   4224 HD23 LEU   288       6.338  -0.081  12.487  1.00  0.00           H  
ATOM   4225  C   LEU   288       8.931   2.589   9.457  1.00  0.00           C  
ATOM   4226  O   LEU   288       9.070   3.420  10.349  1.00  0.00           O  
ATOM   4227  N   ASN   289       8.579   3.098   8.257  1.00  0.00           N  
ATOM   4228  H   ASN   289       8.397   2.501   7.463  1.00  0.00           H  
ATOM   4229  CA  ASN   289       8.472   4.456   7.869  1.00  0.00           C  
ATOM   4230  HA  ASN   289       8.214   4.968   8.796  1.00  0.00           H  
ATOM   4231  CB  ASN   289       9.944   4.881   7.417  1.00  0.00           C  
ATOM   4232  HB2 ASN   289      10.117   5.958   7.420  1.00  0.00           H  
ATOM   4233  HB3 ASN   289      10.611   4.428   8.151  1.00  0.00           H  
ATOM   4234  CG  ASN   289      10.204   4.476   5.994  1.00  0.00           C  
ATOM   4235  OD1 ASN   289       9.878   5.170   5.078  1.00  0.00           O  
ATOM   4236  ND2 ASN   289      10.685   3.313   5.747  1.00  0.00           N  
ATOM   4237 HD21 ASN   289      11.106   2.767   6.485  1.00  0.00           H  
ATOM   4238 HD22 ASN   289      11.088   3.144   4.836  1.00  0.00           H  
ATOM   4239  C   ASN   289       7.296   4.726   6.958  1.00  0.00           C  
ATOM   4240  O   ASN   289       6.942   3.810   6.186  1.00  0.00           O  
ATOM   4241  N   ASP   290       6.738   5.867   7.098  1.00  0.00           N  
ATOM   4242  H   ASP   290       7.162   6.603   7.643  1.00  0.00           H  
ATOM   4243  CA  ASP   290       5.379   6.214   6.656  1.00  0.00           C  
ATOM   4244  HA  ASP   290       5.065   5.597   5.814  1.00  0.00           H  
ATOM   4245  CB  ASP   290       4.492   5.790   7.878  1.00  0.00           C  
ATOM   4246  HB2 ASP   290       4.478   4.700   7.889  1.00  0.00           H  
ATOM   4247  HB3 ASP   290       4.971   6.129   8.797  1.00  0.00           H  
ATOM   4248  CG  ASP   290       3.095   6.317   7.603  1.00  0.00           C  
ATOM   4249  OD1 ASP   290       2.448   5.940   6.558  1.00  0.00           O  
ATOM   4250  OD2 ASP   290       2.548   7.030   8.484  1.00  0.00           O  
ATOM   4251  C   ASP   290       5.553   7.795   6.476  1.00  0.00           C  
ATOM   4252  O   ASP   290       6.011   8.548   7.364  1.00  0.00           O  
ATOM   4253  N   GLN   291       4.998   8.246   5.371  1.00  0.00           N  
ATOM   4254  H   GLN   291       4.529   7.557   4.800  1.00  0.00           H  
ATOM   4255  CA  GLN   291       5.026   9.616   4.955  1.00  0.00           C  
ATOM   4256  HA  GLN   291       6.034  10.025   5.006  1.00  0.00           H  
ATOM   4257  CB  GLN   291       4.540   9.575   3.506  1.00  0.00           C  
ATOM   4258  HB2 GLN   291       4.090  10.546   3.297  1.00  0.00           H  
ATOM   4259  HB3 GLN   291       3.763   8.813   3.456  1.00  0.00           H  
ATOM   4260  CG  GLN   291       5.708   9.275   2.518  1.00  0.00           C  
ATOM   4261  HG2 GLN   291       6.303   8.388   2.734  1.00  0.00           H  
ATOM   4262  HG3 GLN   291       6.419  10.090   2.656  1.00  0.00           H  
ATOM   4263  CD  GLN   291       5.281   9.043   1.103  1.00  0.00           C  
ATOM   4264  OE1 GLN   291       4.241   9.444   0.606  1.00  0.00           O  
ATOM   4265  NE2 GLN   291       6.123   8.439   0.235  1.00  0.00           N  
ATOM   4266 HE21 GLN   291       7.020   8.066   0.510  1.00  0.00           H  
ATOM   4267 HE22 GLN   291       5.924   8.431  -0.755  1.00  0.00           H  
ATOM   4268  C   GLN   291       4.114  10.488   5.836  1.00  0.00           C  
ATOM   4269  O   GLN   291       2.963  10.164   6.139  1.00  0.00           O  
ATOM   4270  N   ALA   292       4.630  11.655   6.176  1.00  0.00           N  
ATOM   4271  H   ALA   292       5.623  11.829   6.114  1.00  0.00           H  
ATOM   4272  CA  ALA   292       3.848  12.621   6.943  1.00  0.00           C  
ATOM   4273  HA  ALA   292       3.175  12.097   7.622  1.00  0.00           H  
ATOM   4274  CB  ALA   292       4.725  13.375   8.046  1.00  0.00           C  
ATOM   4275  HB1 ALA   292       5.306  14.068   7.437  1.00  0.00           H  
ATOM   4276  HB2 ALA   292       5.354  12.635   8.542  1.00  0.00           H  
ATOM   4277  HB3 ALA   292       4.063  13.845   8.773  1.00  0.00           H  
ATOM   4278  C   ALA   292       2.972  13.520   6.045  1.00  0.00           C  
ATOM   4279  O   ALA   292       3.563  14.013   5.101  1.00  0.00           O  
ATOM   4280  N   GLN   293       1.646  13.686   6.220  1.00  0.00           N  
ATOM   4281  H   GLN   293       1.321  13.315   7.101  1.00  0.00           H  
ATOM   4282  CA  GLN   293       0.786  14.320   5.208  1.00  0.00           C  
ATOM   4283  HA  GLN   293       1.326  14.667   4.326  1.00  0.00           H  
ATOM   4284  CB  GLN   293      -0.069  13.185   4.497  1.00  0.00           C  
ATOM   4285  HB2 GLN   293       0.500  12.367   4.056  1.00  0.00           H  
ATOM   4286  HB3 GLN   293      -0.580  12.669   5.309  1.00  0.00           H  
ATOM   4287  CG  GLN   293      -1.038  13.625   3.409  1.00  0.00           C  
ATOM   4288  HG2 GLN   293      -1.624  14.482   3.742  1.00  0.00           H  
ATOM   4289  HG3 GLN   293      -0.428  13.919   2.554  1.00  0.00           H  
ATOM   4290  CD  GLN   293      -2.036  12.602   2.881  1.00  0.00           C  
ATOM   4291  OE1 GLN   293      -2.950  12.928   2.177  1.00  0.00           O  
ATOM   4292  NE2 GLN   293      -1.749  11.291   2.995  1.00  0.00           N  
ATOM   4293 HE21 GLN   293      -0.899  11.028   3.473  1.00  0.00           H  
ATOM   4294 HE22 GLN   293      -2.460  10.709   2.576  1.00  0.00           H  
ATOM   4295  C   GLN   293       0.085  15.474   5.886  1.00  0.00           C  
ATOM   4296  O   GLN   293      -0.529  15.345   6.959  1.00  0.00           O  
ATOM   4297  N   VAL   294       0.071  16.633   5.237  1.00  0.00           N  
ATOM   4298  H   VAL   294       0.548  16.509   4.356  1.00  0.00           H  
ATOM   4299  CA  VAL   294      -0.695  17.786   5.525  1.00  0.00           C  
ATOM   4300  HA  VAL   294      -1.236  17.499   6.427  1.00  0.00           H  
ATOM   4301  CB  VAL   294       0.194  19.009   5.854  1.00  0.00           C  
ATOM   4302  HB  VAL   294      -0.336  19.886   6.226  1.00  0.00           H  
ATOM   4303  CG1 VAL   294       1.134  18.920   7.056  1.00  0.00           C  
ATOM   4304 HG11 VAL   294       0.646  18.540   7.953  1.00  0.00           H  
ATOM   4305 HG12 VAL   294       1.542  19.869   7.404  1.00  0.00           H  
ATOM   4306 HG13 VAL   294       1.935  18.227   6.797  1.00  0.00           H  
ATOM   4307  CG2 VAL   294       1.006  19.445   4.642  1.00  0.00           C  
ATOM   4308 HG21 VAL   294       1.574  18.607   4.237  1.00  0.00           H  
ATOM   4309 HG22 VAL   294       0.329  19.728   3.837  1.00  0.00           H  
ATOM   4310 HG23 VAL   294       1.684  20.238   4.956  1.00  0.00           H  
ATOM   4311  C   VAL   294      -1.805  18.028   4.394  1.00  0.00           C  
ATOM   4312  O   VAL   294      -1.571  17.828   3.219  1.00  0.00           O  
ATOM   4313  N   VAL   295      -3.030  18.435   4.765  1.00  0.00           N  
ATOM   4314  H   VAL   295      -3.208  18.601   5.745  1.00  0.00           H  
ATOM   4315  CA  VAL   295      -4.179  18.716   3.875  1.00  0.00           C  
ATOM   4316  HA  VAL   295      -3.819  18.751   2.847  1.00  0.00           H  
ATOM   4317  CB  VAL   295      -5.252  17.507   3.878  1.00  0.00           C  
ATOM   4318  HB  VAL   295      -5.573  17.421   4.917  1.00  0.00           H  
ATOM   4319  CG1 VAL   295      -6.548  17.861   3.254  1.00  0.00           C  
ATOM   4320 HG11 VAL   295      -7.018  18.691   3.781  1.00  0.00           H  
ATOM   4321 HG12 VAL   295      -7.226  17.052   3.526  1.00  0.00           H  
ATOM   4322 HG13 VAL   295      -6.434  18.058   2.188  1.00  0.00           H  
ATOM   4323  CG2 VAL   295      -4.636  16.223   3.390  1.00  0.00           C  
ATOM   4324 HG21 VAL   295      -4.177  16.317   2.406  1.00  0.00           H  
ATOM   4325 HG22 VAL   295      -3.878  15.827   4.066  1.00  0.00           H  
ATOM   4326 HG23 VAL   295      -5.470  15.522   3.410  1.00  0.00           H  
ATOM   4327  C   VAL   295      -4.801  20.058   4.182  1.00  0.00           C  
ATOM   4328  O   VAL   295      -4.794  20.456   5.343  1.00  0.00           O  
ATOM   4329  N   PHE   296      -5.372  20.807   3.238  1.00  0.00           N  
ATOM   4330  H   PHE   296      -5.398  20.439   2.298  1.00  0.00           H  
ATOM   4331  CA  PHE   296      -5.795  22.225   3.358  1.00  0.00           C  
ATOM   4332  HA  PHE   296      -6.174  22.392   4.366  1.00  0.00           H  
ATOM   4333  CB  PHE   296      -4.563  23.183   3.292  1.00  0.00           C  
ATOM   4334  HB2 PHE   296      -3.823  22.826   4.008  1.00  0.00           H  
ATOM   4335  HB3 PHE   296      -4.155  23.093   2.285  1.00  0.00           H  
ATOM   4336  CG  PHE   296      -4.862  24.630   3.605  1.00  0.00           C  
ATOM   4337  CD1 PHE   296      -5.641  25.088   4.671  1.00  0.00           C  
ATOM   4338  HD1 PHE   296      -5.972  24.322   5.356  1.00  0.00           H  
ATOM   4339  CE1 PHE   296      -5.830  26.475   4.876  1.00  0.00           C  
ATOM   4340  HE1 PHE   296      -6.455  26.804   5.693  1.00  0.00           H  
ATOM   4341  CZ  PHE   296      -5.246  27.384   4.008  1.00  0.00           C  
ATOM   4342  HZ  PHE   296      -5.320  28.434   4.249  1.00  0.00           H  
ATOM   4343  CE2 PHE   296      -4.436  27.007   3.004  1.00  0.00           C  
ATOM   4344  HE2 PHE   296      -4.091  27.754   2.304  1.00  0.00           H  
ATOM   4345  CD2 PHE   296      -4.351  25.605   2.728  1.00  0.00           C  
ATOM   4346  HD2 PHE   296      -3.765  25.241   1.897  1.00  0.00           H  
ATOM   4347  C   PHE   296      -6.835  22.487   2.303  1.00  0.00           C  
ATOM   4348  O   PHE   296      -7.066  21.668   1.412  1.00  0.00           O  
ATOM   4349  N   ALA   297      -7.468  23.632   2.329  1.00  0.00           N  
ATOM   4350  H   ALA   297      -7.299  24.327   3.042  1.00  0.00           H  
ATOM   4351  CA  ALA   297      -8.561  23.971   1.385  1.00  0.00           C  
ATOM   4352  HA  ALA   297      -8.587  23.256   0.562  1.00  0.00           H  
ATOM   4353  CB  ALA   297      -9.971  23.804   2.129  1.00  0.00           C  
ATOM   4354  HB1 ALA   297     -10.809  23.682   1.443  1.00  0.00           H  
ATOM   4355  HB2 ALA   297     -10.062  24.758   2.648  1.00  0.00           H  
ATOM   4356  HB3 ALA   297      -9.901  23.071   2.933  1.00  0.00           H  
ATOM   4357  C   ALA   297      -8.348  25.405   0.838  1.00  0.00           C  
ATOM   4358  O   ALA   297      -7.651  26.205   1.430  1.00  0.00           O  
ATOM   4359  N   SER   298      -8.995  25.690  -0.291  1.00  0.00           N  
ATOM   4360  H   SER   298      -9.424  24.917  -0.780  1.00  0.00           H  
ATOM   4361  CA  SER   298      -8.951  26.964  -0.914  1.00  0.00           C  
ATOM   4362  HA  SER   298      -8.972  27.767  -0.176  1.00  0.00           H  
ATOM   4363  CB  SER   298      -7.622  27.049  -1.649  1.00  0.00           C  
ATOM   4364  HB2 SER   298      -6.823  26.794  -0.953  1.00  0.00           H  
ATOM   4365  HB3 SER   298      -7.611  26.249  -2.390  1.00  0.00           H  
ATOM   4366  OG  SER   298      -7.396  28.364  -2.167  1.00  0.00           O  
ATOM   4367  HG  SER   298      -6.444  28.481  -2.157  1.00  0.00           H  
ATOM   4368  C   SER   298     -10.154  27.160  -1.881  1.00  0.00           C  
ATOM   4369  O   SER   298     -10.793  26.137  -2.151  1.00  0.00           O  
ATOM   4370  N   ARG   299     -10.347  28.345  -2.490  1.00  0.00           N  
ATOM   4371  H   ARG   299      -9.699  29.093  -2.286  1.00  0.00           H  
ATOM   4372  CA  ARG   299     -11.265  28.521  -3.594  1.00  0.00           C  
ATOM   4373  HA  ARG   299     -11.247  27.540  -4.069  1.00  0.00           H  
ATOM   4374  CB  ARG   299     -12.731  28.618  -3.085  1.00  0.00           C  
ATOM   4375  HB2 ARG   299     -13.405  28.151  -3.803  1.00  0.00           H  
ATOM   4376  HB3 ARG   299     -12.856  28.056  -2.159  1.00  0.00           H  
ATOM   4377  CG  ARG   299     -13.250  30.043  -2.744  1.00  0.00           C  
ATOM   4378  HG2 ARG   299     -14.126  30.011  -2.095  1.00  0.00           H  
ATOM   4379  HG3 ARG   299     -12.435  30.652  -2.352  1.00  0.00           H  
ATOM   4380  CD  ARG   299     -13.635  30.775  -4.103  1.00  0.00           C  
ATOM   4381  HD2 ARG   299     -12.728  30.921  -4.690  1.00  0.00           H  
ATOM   4382  HD3 ARG   299     -14.254  30.138  -4.735  1.00  0.00           H  
ATOM   4383  NE  ARG   299     -14.234  32.111  -3.822  1.00  0.00           N  
ATOM   4384  HE  ARG   299     -14.453  32.337  -2.863  1.00  0.00           H  
ATOM   4385  CZ  ARG   299     -14.704  32.967  -4.660  1.00  0.00           C  
ATOM   4386  NH1 ARG   299     -14.496  32.912  -5.970  1.00  0.00           N  
ATOM   4387 HH11 ARG   299     -13.891  32.214  -6.379  1.00  0.00           H  
ATOM   4388 HH12 ARG   299     -15.067  33.477  -6.582  1.00  0.00           H  
ATOM   4389  NH2 ARG   299     -15.290  33.984  -4.180  1.00  0.00           N  
ATOM   4390 HH21 ARG   299     -15.411  34.194  -3.200  1.00  0.00           H  
ATOM   4391 HH22 ARG   299     -15.485  34.680  -4.886  1.00  0.00           H  
ATOM   4392  C   ARG   299     -10.768  29.411  -4.745  1.00  0.00           C  
ATOM   4393  O   ARG   299     -10.179  30.415  -4.502  1.00  0.00           O  
ATOM   4394  N   LEU   300     -10.978  29.028  -5.984  1.00  0.00           N  
ATOM   4395  H   LEU   300     -11.573  28.234  -6.172  1.00  0.00           H  
ATOM   4396  CA  LEU   300     -10.579  29.900  -7.104  1.00  0.00           C  
ATOM   4397  HA  LEU   300      -9.518  30.135  -7.024  1.00  0.00           H  
ATOM   4398  CB  LEU   300     -10.896  29.034  -8.423  1.00  0.00           C  
ATOM   4399  HB2 LEU   300     -11.867  28.569  -8.252  1.00  0.00           H  
ATOM   4400  HB3 LEU   300     -11.026  29.685  -9.288  1.00  0.00           H  
ATOM   4401  CG  LEU   300      -9.923  27.916  -8.916  1.00  0.00           C  
ATOM   4402  HG  LEU   300      -9.908  27.068  -8.231  1.00  0.00           H  
ATOM   4403  CD1 LEU   300     -10.355  27.296 -10.293  1.00  0.00           C  
ATOM   4404 HD11 LEU   300     -11.090  26.517 -10.093  1.00  0.00           H  
ATOM   4405 HD12 LEU   300     -10.799  28.008 -10.990  1.00  0.00           H  
ATOM   4406 HD13 LEU   300      -9.506  26.819 -10.783  1.00  0.00           H  
ATOM   4407  CD2 LEU   300      -8.546  28.441  -9.071  1.00  0.00           C  
ATOM   4408 HD21 LEU   300      -8.111  28.874  -8.171  1.00  0.00           H  
ATOM   4409 HD22 LEU   300      -8.672  29.353  -9.655  1.00  0.00           H  
ATOM   4410 HD23 LEU   300      -7.800  27.755  -9.473  1.00  0.00           H  
ATOM   4411  C   LEU   300     -11.471  31.223  -7.190  1.00  0.00           C  
ATOM   4412  O   LEU   300     -12.724  31.159  -7.100  1.00  0.00           O  
ATOM   4413  N   ARG   301     -10.705  32.338  -7.336  1.00  0.00           N  
ATOM   4414  H   ARG   301      -9.726  32.192  -7.534  1.00  0.00           H  
ATOM   4415  CA  ARG   301     -11.056  33.702  -6.992  1.00  0.00           C  
ATOM   4416  HA  ARG   301     -11.568  33.667  -6.030  1.00  0.00           H  
ATOM   4417  CB  ARG   301      -9.794  34.663  -6.770  1.00  0.00           C  
ATOM   4418  HB2 ARG   301      -9.059  34.450  -7.546  1.00  0.00           H  
ATOM   4419  HB3 ARG   301     -10.223  35.665  -6.793  1.00  0.00           H  
ATOM   4420  CG  ARG   301      -9.228  34.402  -5.331  1.00  0.00           C  
ATOM   4421  HG2 ARG   301      -8.974  33.350  -5.201  1.00  0.00           H  
ATOM   4422  HG3 ARG   301     -10.065  34.688  -4.693  1.00  0.00           H  
ATOM   4423  CD  ARG   301      -7.990  35.257  -4.954  1.00  0.00           C  
ATOM   4424  HD2 ARG   301      -7.183  34.836  -5.554  1.00  0.00           H  
ATOM   4425  HD3 ARG   301      -8.208  36.310  -5.128  1.00  0.00           H  
ATOM   4426  NE  ARG   301      -7.698  34.985  -3.531  1.00  0.00           N  
ATOM   4427  HE  ARG   301      -8.311  35.320  -2.801  1.00  0.00           H  
ATOM   4428  CZ  ARG   301      -6.542  34.582  -3.032  1.00  0.00           C  
ATOM   4429  NH1 ARG   301      -5.501  34.202  -3.714  1.00  0.00           N  
ATOM   4430 HH11 ARG   301      -5.469  34.316  -4.717  1.00  0.00           H  
ATOM   4431 HH12 ARG   301      -4.684  33.793  -3.284  1.00  0.00           H  
ATOM   4432  NH2 ARG   301      -6.342  34.644  -1.785  1.00  0.00           N  
ATOM   4433 HH21 ARG   301      -6.964  35.013  -1.080  1.00  0.00           H  
ATOM   4434 HH22 ARG   301      -5.425  34.421  -1.427  1.00  0.00           H  
ATOM   4435  C   ARG   301     -12.000  34.292  -8.025  1.00  0.00           C  
ATOM   4436  O   ARG   301     -11.934  33.918  -9.137  1.00  0.00           O  
ATOM   4437  N   ASP   302     -12.839  35.172  -7.512  1.00  0.00           N  
ATOM   4438  H   ASP   302     -12.771  35.381  -6.526  1.00  0.00           H  
ATOM   4439  CA  ASP   302     -13.769  36.022  -8.396  1.00  0.00           C  
ATOM   4440  HA  ASP   302     -14.358  35.443  -9.108  1.00  0.00           H  
ATOM   4441  CB  ASP   302     -14.661  36.749  -7.491  1.00  0.00           C  
ATOM   4442  HB2 ASP   302     -14.052  37.329  -6.798  1.00  0.00           H  
ATOM   4443  HB3 ASP   302     -15.187  37.463  -8.125  1.00  0.00           H  
ATOM   4444  CG  ASP   302     -15.636  35.871  -6.760  1.00  0.00           C  
ATOM   4445  OD1 ASP   302     -16.002  36.217  -5.638  1.00  0.00           O  
ATOM   4446  OD2 ASP   302     -16.177  34.892  -7.322  1.00  0.00           O  
ATOM   4447  C   ASP   302     -12.968  37.000  -9.330  1.00  0.00           C  
ATOM   4448  O   ASP   302     -12.009  37.561  -8.799  1.00  0.00           O  
ATOM   4449  N   VAL   303     -13.379  37.204 -10.591  1.00  0.00           N  
ATOM   4450  H   VAL   303     -14.190  36.695 -10.911  1.00  0.00           H  
ATOM   4451  CA  VAL   303     -12.849  38.360 -11.386  1.00  0.00           C  
ATOM   4452  HA  VAL   303     -11.999  38.845 -10.907  1.00  0.00           H  
ATOM   4453  CB  VAL   303     -12.214  37.870 -12.717  1.00  0.00           C  
ATOM   4454  HB  VAL   303     -12.106  38.662 -13.458  1.00  0.00           H  
ATOM   4455  CG1 VAL   303     -10.775  37.313 -12.467  1.00  0.00           C  
ATOM   4456 HG11 VAL   303     -10.136  37.011 -13.296  1.00  0.00           H  
ATOM   4457 HG12 VAL   303     -10.207  38.055 -11.905  1.00  0.00           H  
ATOM   4458 HG13 VAL   303     -10.868  36.398 -11.883  1.00  0.00           H  
ATOM   4459  CG2 VAL   303     -13.117  36.835 -13.361  1.00  0.00           C  
ATOM   4460 HG21 VAL   303     -14.151  37.179 -13.358  1.00  0.00           H  
ATOM   4461 HG22 VAL   303     -13.139  35.872 -12.852  1.00  0.00           H  
ATOM   4462 HG23 VAL   303     -12.824  36.612 -14.387  1.00  0.00           H  
ATOM   4463  C   VAL   303     -13.932  39.390 -11.622  1.00  0.00           C  
ATOM   4464  O   VAL   303     -13.568  40.540 -11.899  1.00  0.00           O  
ATOM   4465  N   GLN   304     -15.217  39.038 -11.553  1.00  0.00           N  
ATOM   4466  H   GLN   304     -15.460  38.074 -11.374  1.00  0.00           H  
ATOM   4467  CA  GLN   304     -16.326  39.976 -11.651  1.00  0.00           C  
ATOM   4468  HA  GLN   304     -16.103  40.727 -12.409  1.00  0.00           H  
ATOM   4469  CB  GLN   304     -17.547  39.076 -11.967  1.00  0.00           C  
ATOM   4470  HB2 GLN   304     -17.472  38.492 -12.885  1.00  0.00           H  
ATOM   4471  HB3 GLN   304     -18.466  39.613 -12.199  1.00  0.00           H  
ATOM   4472  CG  GLN   304     -18.062  38.206 -10.822  1.00  0.00           C  
ATOM   4473  HG2 GLN   304     -18.270  38.823  -9.948  1.00  0.00           H  
ATOM   4474  HG3 GLN   304     -19.016  37.738 -11.063  1.00  0.00           H  
ATOM   4475  CD  GLN   304     -17.160  36.972 -10.316  1.00  0.00           C  
ATOM   4476  OE1 GLN   304     -16.122  36.599 -10.810  1.00  0.00           O  
ATOM   4477  NE2 GLN   304     -17.578  36.421  -9.199  1.00  0.00           N  
ATOM   4478 HE21 GLN   304     -18.378  36.882  -8.790  1.00  0.00           H  
ATOM   4479 HE22 GLN   304     -17.109  35.647  -8.751  1.00  0.00           H  
ATOM   4480  C   GLN   304     -16.513  40.783 -10.352  1.00  0.00           C  
ATOM   4481  O   GLN   304     -16.174  40.266  -9.280  1.00  0.00           O  
ATOM   4482  N   PRO   305     -17.092  42.016 -10.467  1.00  0.00           N  
ATOM   4483  CD  PRO   305     -17.393  42.739 -11.646  1.00  0.00           C  
ATOM   4484  HD2 PRO   305     -17.588  42.056 -12.472  1.00  0.00           H  
ATOM   4485  HD3 PRO   305     -16.684  43.527 -11.899  1.00  0.00           H  
ATOM   4486  CG  PRO   305     -18.693  43.456 -11.421  1.00  0.00           C  
ATOM   4487  HG2 PRO   305     -18.850  44.275 -12.123  1.00  0.00           H  
ATOM   4488  HG3 PRO   305     -19.544  42.776 -11.389  1.00  0.00           H  
ATOM   4489  CB  PRO   305     -18.563  43.856  -9.944  1.00  0.00           C  
ATOM   4490  HB2 PRO   305     -19.573  43.905  -9.536  1.00  0.00           H  
ATOM   4491  HB3 PRO   305     -18.009  44.794  -9.918  1.00  0.00           H  
ATOM   4492  CA  PRO   305     -17.702  42.687  -9.314  1.00  0.00           C  
ATOM   4493  HA  PRO   305     -16.889  43.087  -8.708  1.00  0.00           H  
ATOM   4494  C   PRO   305     -18.530  41.816  -8.354  1.00  0.00           C  
ATOM   4495  O   PRO   305     -19.280  40.953  -8.812  1.00  0.00           O  
ATOM   4496  N   GLU   306     -18.535  42.098  -7.037  1.00  0.00           N  
ATOM   4497  H   GLU   306     -18.008  42.826  -6.577  1.00  0.00           H  
ATOM   4498  CA  GLU   306     -19.250  41.316  -5.998  1.00  0.00           C  
ATOM   4499  HA  GLU   306     -18.873  40.309  -6.181  1.00  0.00           H  
ATOM   4500  CB  GLU   306     -18.895  41.838  -4.606  1.00  0.00           C  
ATOM   4501  HB2 GLU   306     -19.218  42.871  -4.735  1.00  0.00           H  
ATOM   4502  HB3 GLU   306     -17.817  41.896  -4.457  1.00  0.00           H  
ATOM   4503  CG  GLU   306     -19.774  41.287  -3.438  1.00  0.00           C  
ATOM   4504  HG2 GLU   306     -19.446  41.801  -2.534  1.00  0.00           H  
ATOM   4505  HG3 GLU   306     -20.812  41.611  -3.506  1.00  0.00           H  
ATOM   4506  CD  GLU   306     -19.549  39.828  -3.090  1.00  0.00           C  
ATOM   4507  OE1 GLU   306     -18.492  39.259  -3.364  1.00  0.00           O  
ATOM   4508  OE2 GLU   306     -20.514  39.137  -2.759  1.00  0.00           O  
ATOM   4509  C   GLU   306     -20.811  41.098  -6.165  1.00  0.00           C  
ATOM   4510  O   GLU   306     -21.344  40.082  -5.682  1.00  0.00           O  
ATOM   4511  N   ASP   307     -21.470  41.976  -6.863  1.00  0.00           N  
ATOM   4512  H   ASP   307     -20.991  42.827  -7.123  1.00  0.00           H  
ATOM   4513  CA  ASP   307     -22.924  41.986  -7.043  1.00  0.00           C  
ATOM   4514  HA  ASP   307     -23.409  41.259  -6.391  1.00  0.00           H  
ATOM   4515  CB  ASP   307     -23.578  43.360  -6.826  1.00  0.00           C  
ATOM   4516  HB2 ASP   307     -22.994  44.115  -7.352  1.00  0.00           H  
ATOM   4517  HB3 ASP   307     -24.616  43.446  -7.146  1.00  0.00           H  
ATOM   4518  CG  ASP   307     -23.506  43.682  -5.303  1.00  0.00           C  
ATOM   4519  OD1 ASP   307     -24.513  43.294  -4.635  1.00  0.00           O  
ATOM   4520  OD2 ASP   307     -22.489  44.309  -4.780  1.00  0.00           O  
ATOM   4521  C   ASP   307     -23.242  41.554  -8.431  1.00  0.00           C  
ATOM   4522  O   ASP   307     -24.393  41.407  -8.816  1.00  0.00           O  
ATOM   4523  N   ALA   308     -22.309  41.109  -9.237  1.00  0.00           N  
ATOM   4524  H   ALA   308     -21.392  41.204  -8.824  1.00  0.00           H  
ATOM   4525  CA  ALA   308     -22.451  40.267 -10.458  1.00  0.00           C  
ATOM   4526  HA  ALA   308     -23.328  40.653 -10.977  1.00  0.00           H  
ATOM   4527  CB  ALA   308     -21.190  40.429 -11.350  1.00  0.00           C  
ATOM   4528  HB1 ALA   308     -20.247  40.514 -10.811  1.00  0.00           H  
ATOM   4529  HB2 ALA   308     -21.145  39.584 -12.037  1.00  0.00           H  
ATOM   4530  HB3 ALA   308     -21.258  41.338 -11.948  1.00  0.00           H  
ATOM   4531  C   ALA   308     -22.647  38.770 -10.116  1.00  0.00           C  
ATOM   4532  O   ALA   308     -22.132  38.288  -9.098  1.00  0.00           O  
ATOM   4533  N   PRO   309     -23.271  37.958 -11.008  1.00  0.00           N  
ATOM   4534  CD  PRO   309     -23.958  38.449 -12.205  1.00  0.00           C  
ATOM   4535  HD2 PRO   309     -23.234  38.638 -12.997  1.00  0.00           H  
ATOM   4536  HD3 PRO   309     -24.612  39.312 -12.072  1.00  0.00           H  
ATOM   4537  CG  PRO   309     -24.890  37.309 -12.692  1.00  0.00           C  
ATOM   4538  HG2 PRO   309     -25.854  37.658 -12.322  1.00  0.00           H  
ATOM   4539  HG3 PRO   309     -24.819  37.165 -13.770  1.00  0.00           H  
ATOM   4540  CB  PRO   309     -24.406  36.103 -11.985  1.00  0.00           C  
ATOM   4541  HB2 PRO   309     -23.978  35.442 -12.738  1.00  0.00           H  
ATOM   4542  HB3 PRO   309     -25.170  35.459 -11.550  1.00  0.00           H  
ATOM   4543  CA  PRO   309     -23.409  36.531 -10.840  1.00  0.00           C  
ATOM   4544  HA  PRO   309     -23.956  36.384  -9.909  1.00  0.00           H  
ATOM   4545  C   PRO   309     -22.017  35.842 -10.816  1.00  0.00           C  
ATOM   4546  O   PRO   309     -21.221  36.058 -11.675  1.00  0.00           O  
ATOM   4547  N   ALA   310     -21.826  34.814 -10.000  1.00  0.00           N  
ATOM   4548  H   ALA   310     -22.600  34.634  -9.376  1.00  0.00           H  
ATOM   4549  CA  ALA   310     -20.697  33.908 -10.014  1.00  0.00           C  
ATOM   4550  HA  ALA   310     -19.823  34.521  -9.796  1.00  0.00           H  
ATOM   4551  CB  ALA   310     -20.654  33.006  -8.798  1.00  0.00           C  
ATOM   4552  HB1 ALA   310     -21.376  32.193  -8.864  1.00  0.00           H  
ATOM   4553  HB2 ALA   310     -19.660  32.605  -8.597  1.00  0.00           H  
ATOM   4554  HB3 ALA   310     -20.905  33.634  -7.943  1.00  0.00           H  
ATOM   4555  C   ALA   310     -20.385  33.195 -11.346  1.00  0.00           C  
ATOM   4556  O   ALA   310     -19.404  32.487 -11.393  1.00  0.00           O  
ATOM   4557  N   ALA   311     -21.198  33.199 -12.398  1.00  0.00           N  
ATOM   4558  H   ALA   311     -21.912  33.912 -12.440  1.00  0.00           H  
ATOM   4559  CA  ALA   311     -20.958  32.389 -13.685  1.00  0.00           C  
ATOM   4560  HA  ALA   311     -20.854  31.331 -13.447  1.00  0.00           H  
ATOM   4561  CB  ALA   311     -22.243  32.567 -14.468  1.00  0.00           C  
ATOM   4562  HB1 ALA   311     -23.030  31.932 -14.060  1.00  0.00           H  
ATOM   4563  HB2 ALA   311     -22.529  33.619 -14.464  1.00  0.00           H  
ATOM   4564  HB3 ALA   311     -22.179  32.248 -15.508  1.00  0.00           H  
ATOM   4565  C   ALA   311     -19.736  32.899 -14.432  1.00  0.00           C  
ATOM   4566  O   ALA   311     -19.188  32.112 -15.190  1.00  0.00           O  
ATOM   4567  N   ALA   312     -19.226  34.152 -14.279  1.00  0.00           N  
ATOM   4568  H   ALA   312     -19.608  34.733 -13.547  1.00  0.00           H  
ATOM   4569  CA  ALA   312     -18.034  34.557 -14.910  1.00  0.00           C  
ATOM   4570  HA  ALA   312     -18.106  34.400 -15.987  1.00  0.00           H  
ATOM   4571  CB  ALA   312     -17.882  36.057 -14.599  1.00  0.00           C  
ATOM   4572  HB1 ALA   312     -18.228  36.257 -13.585  1.00  0.00           H  
ATOM   4573  HB2 ALA   312     -18.603  36.522 -15.271  1.00  0.00           H  
ATOM   4574  HB3 ALA   312     -16.859  36.386 -14.782  1.00  0.00           H  
ATOM   4575  C   ALA   312     -16.778  33.779 -14.396  1.00  0.00           C  
ATOM   4576  O   ALA   312     -15.829  33.327 -15.092  1.00  0.00           O  
ATOM   4577  N   ASN   313     -16.830  33.504 -13.068  1.00  0.00           N  
ATOM   4578  H   ASN   313     -17.521  33.946 -12.478  1.00  0.00           H  
ATOM   4579  CA  ASN   313     -15.793  32.554 -12.429  1.00  0.00           C  
ATOM   4580  HA  ASN   313     -14.813  32.819 -12.827  1.00  0.00           H  
ATOM   4581  CB  ASN   313     -15.789  32.737 -10.908  1.00  0.00           C  
ATOM   4582  HB2 ASN   313     -15.663  33.800 -10.705  1.00  0.00           H  
ATOM   4583  HB3 ASN   313     -16.768  32.390 -10.578  1.00  0.00           H  
ATOM   4584  CG  ASN   313     -14.662  31.964 -10.230  1.00  0.00           C  
ATOM   4585  OD1 ASN   313     -13.542  31.800 -10.655  1.00  0.00           O  
ATOM   4586  ND2 ASN   313     -14.937  31.441  -9.034  1.00  0.00           N  
ATOM   4587 HD21 ASN   313     -15.869  31.502  -8.649  1.00  0.00           H  
ATOM   4588 HD22 ASN   313     -14.159  30.993  -8.572  1.00  0.00           H  
ATOM   4589  C   ASN   313     -16.091  31.092 -12.757  1.00  0.00           C  
ATOM   4590  O   ASN   313     -15.122  30.291 -12.798  1.00  0.00           O  
ATOM   4591  N   GLY   314     -17.393  30.763 -12.920  1.00  0.00           N  
ATOM   4592  H   GLY   314     -18.043  31.535 -12.892  1.00  0.00           H  
ATOM   4593  CA  GLY   314     -17.871  29.426 -13.380  1.00  0.00           C  
ATOM   4594  HA2 GLY   314     -17.791  28.615 -12.656  1.00  0.00           H  
ATOM   4595  HA3 GLY   314     -18.934  29.506 -13.608  1.00  0.00           H  
ATOM   4596  C   GLY   314     -17.248  29.086 -14.732  1.00  0.00           C  
ATOM   4597  O   GLY   314     -16.639  28.015 -14.776  1.00  0.00           O  
ATOM   4598  N   ALA   315     -17.289  29.940 -15.719  1.00  0.00           N  
ATOM   4599  H   ALA   315     -17.719  30.809 -15.434  1.00  0.00           H  
ATOM   4600  CA  ALA   315     -16.586  29.878 -17.019  1.00  0.00           C  
ATOM   4601  HA  ALA   315     -17.030  29.170 -17.718  1.00  0.00           H  
ATOM   4602  CB  ALA   315     -16.622  31.248 -17.687  1.00  0.00           C  
ATOM   4603  HB1 ALA   315     -17.650  31.606 -17.629  1.00  0.00           H  
ATOM   4604  HB2 ALA   315     -16.237  31.183 -18.704  1.00  0.00           H  
ATOM   4605  HB3 ALA   315     -16.108  31.968 -17.051  1.00  0.00           H  
ATOM   4606  C   ALA   315     -15.091  29.503 -16.799  1.00  0.00           C  
ATOM   4607  O   ALA   315     -14.531  28.740 -17.605  1.00  0.00           O  
ATOM   4608  N   LEU   316     -14.352  29.900 -15.691  1.00  0.00           N  
ATOM   4609  H   LEU   316     -14.948  30.309 -14.986  1.00  0.00           H  
ATOM   4610  CA  LEU   316     -12.967  29.703 -15.374  1.00  0.00           C  
ATOM   4611  HA  LEU   316     -12.391  29.352 -16.230  1.00  0.00           H  
ATOM   4612  CB  LEU   316     -12.419  31.012 -14.807  1.00  0.00           C  
ATOM   4613  HB2 LEU   316     -12.886  31.226 -13.846  1.00  0.00           H  
ATOM   4614  HB3 LEU   316     -11.368  30.832 -14.580  1.00  0.00           H  
ATOM   4615  CG  LEU   316     -12.506  32.253 -15.697  1.00  0.00           C  
ATOM   4616  HG  LEU   316     -13.550  32.496 -15.898  1.00  0.00           H  
ATOM   4617  CD1 LEU   316     -11.724  33.425 -15.120  1.00  0.00           C  
ATOM   4618 HD11 LEU   316     -10.709  33.039 -15.024  1.00  0.00           H  
ATOM   4619 HD12 LEU   316     -12.092  33.608 -14.110  1.00  0.00           H  
ATOM   4620 HD13 LEU   316     -11.692  34.247 -15.834  1.00  0.00           H  
ATOM   4621  CD2 LEU   316     -11.770  32.051 -17.035  1.00  0.00           C  
ATOM   4622 HD21 LEU   316     -11.717  32.964 -17.629  1.00  0.00           H  
ATOM   4623 HD22 LEU   316     -10.814  31.572 -16.829  1.00  0.00           H  
ATOM   4624 HD23 LEU   316     -12.374  31.322 -17.576  1.00  0.00           H  
ATOM   4625  C   LEU   316     -12.817  28.609 -14.287  1.00  0.00           C  
ATOM   4626  O   LEU   316     -11.759  28.521 -13.680  1.00  0.00           O  
ATOM   4627  N   SER   317     -13.856  27.821 -13.981  1.00  0.00           N  
ATOM   4628  H   SER   317     -14.751  27.986 -14.419  1.00  0.00           H  
ATOM   4629  CA  SER   317     -13.825  26.766 -12.945  1.00  0.00           C  
ATOM   4630  HA  SER   317     -12.839  26.834 -12.484  1.00  0.00           H  
ATOM   4631  CB  SER   317     -14.882  27.055 -11.858  1.00  0.00           C  
ATOM   4632  HB2 SER   317     -15.880  27.057 -12.297  1.00  0.00           H  
ATOM   4633  HB3 SER   317     -14.860  26.271 -11.101  1.00  0.00           H  
ATOM   4634  OG  SER   317     -14.482  28.246 -11.165  1.00  0.00           O  
ATOM   4635  HG  SER   317     -14.646  28.995 -11.743  1.00  0.00           H  
ATOM   4636  C   SER   317     -13.979  25.315 -13.486  1.00  0.00           C  
ATOM   4637  O   SER   317     -14.300  24.360 -12.771  1.00  0.00           O  
ATOM   4638  N   GLU   318     -13.832  25.170 -14.811  1.00  0.00           N  
ATOM   4639  H   GLU   318     -13.706  26.016 -15.348  1.00  0.00           H  
ATOM   4640  CA  GLU   318     -14.065  23.838 -15.620  1.00  0.00           C  
ATOM   4641  HA  GLU   318     -15.121  23.611 -15.768  1.00  0.00           H  
ATOM   4642  CB  GLU   318     -13.495  23.998 -17.020  1.00  0.00           C  
ATOM   4643  HB2 GLU   318     -12.425  24.199 -16.979  1.00  0.00           H  
ATOM   4644  HB3 GLU   318     -13.945  24.872 -17.490  1.00  0.00           H  
ATOM   4645  CG  GLU   318     -13.771  22.844 -17.960  1.00  0.00           C  
ATOM   4646  HG2 GLU   318     -13.240  23.028 -18.894  1.00  0.00           H  
ATOM   4647  HG3 GLU   318     -13.307  21.900 -17.674  1.00  0.00           H  
ATOM   4648  CD  GLU   318     -15.218  22.522 -18.381  1.00  0.00           C  
ATOM   4649  OE1 GLU   318     -16.216  23.085 -17.839  1.00  0.00           O  
ATOM   4650  OE2 GLU   318     -15.269  21.605 -19.217  1.00  0.00           O  
ATOM   4651  C   GLU   318     -13.430  22.638 -14.906  1.00  0.00           C  
ATOM   4652  O   GLU   318     -12.242  22.669 -14.594  1.00  0.00           O  
ATOM   4653  N   GLN   319     -14.166  21.479 -14.807  1.00  0.00           N  
ATOM   4654  H   GLN   319     -15.150  21.467 -15.036  1.00  0.00           H  
ATOM   4655  CA  GLN   319     -13.606  20.297 -14.182  1.00  0.00           C  
ATOM   4656  HA  GLN   319     -13.383  20.584 -13.154  1.00  0.00           H  
ATOM   4657  CB  GLN   319     -14.771  19.182 -13.978  1.00  0.00           C  
ATOM   4658  HB2 GLN   319     -15.288  18.991 -14.918  1.00  0.00           H  
ATOM   4659  HB3 GLN   319     -14.347  18.226 -13.671  1.00  0.00           H  
ATOM   4660  CG  GLN   319     -15.845  19.521 -12.921  1.00  0.00           C  
ATOM   4661  HG2 GLN   319     -16.451  20.381 -13.207  1.00  0.00           H  
ATOM   4662  HG3 GLN   319     -16.562  18.700 -12.941  1.00  0.00           H  
ATOM   4663  CD  GLN   319     -15.352  19.629 -11.453  1.00  0.00           C  
ATOM   4664  OE1 GLN   319     -14.173  19.657 -11.206  1.00  0.00           O  
ATOM   4665  NE2 GLN   319     -16.248  19.611 -10.415  1.00  0.00           N  
ATOM   4666 HE21 GLN   319     -17.220  19.395 -10.581  1.00  0.00           H  
ATOM   4667 HE22 GLN   319     -15.744  19.437  -9.557  1.00  0.00           H  
ATOM   4668  C   GLN   319     -12.480  19.693 -15.002  1.00  0.00           C  
ATOM   4669  O   GLN   319     -12.607  19.355 -16.192  1.00  0.00           O  
ATOM   4670  N   SER   320     -11.353  19.588 -14.285  1.00  0.00           N  
ATOM   4671  H   SER   320     -11.411  19.877 -13.319  1.00  0.00           H  
ATOM   4672  CA  SER   320     -10.012  19.200 -14.911  1.00  0.00           C  
ATOM   4673  HA  SER   320     -10.188  18.751 -15.889  1.00  0.00           H  
ATOM   4674  CB  SER   320      -9.181  20.464 -15.094  1.00  0.00           C  
ATOM   4675  HB2 SER   320      -8.328  20.218 -15.727  1.00  0.00           H  
ATOM   4676  HB3 SER   320      -9.757  21.298 -15.494  1.00  0.00           H  
ATOM   4677  OG  SER   320      -8.498  20.806 -13.860  1.00  0.00           O  
ATOM   4678  HG  SER   320      -9.106  21.152 -13.202  1.00  0.00           H  
ATOM   4679  C   SER   320      -9.208  18.170 -14.155  1.00  0.00           C  
ATOM   4680  O   SER   320      -8.116  17.805 -14.616  1.00  0.00           O  
ATOM   4681  N   GLY   321      -9.751  17.546 -13.130  1.00  0.00           N  
ATOM   4682  H   GLY   321     -10.606  17.945 -12.769  1.00  0.00           H  
ATOM   4683  CA  GLY   321      -9.253  16.325 -12.478  1.00  0.00           C  
ATOM   4684  HA2 GLY   321      -9.956  15.991 -11.715  1.00  0.00           H  
ATOM   4685  HA3 GLY   321      -9.167  15.556 -13.247  1.00  0.00           H  
ATOM   4686  C   GLY   321      -7.962  16.538 -11.743  1.00  0.00           C  
ATOM   4687  O   GLY   321      -7.466  17.655 -11.629  1.00  0.00           O  
ATOM   4688  N   VAL   322      -7.493  15.490 -11.080  1.00  0.00           N  
ATOM   4689  H   VAL   322      -7.935  14.602 -11.270  1.00  0.00           H  
ATOM   4690  CA  VAL   322      -6.371  15.544 -10.088  1.00  0.00           C  
ATOM   4691  HA  VAL   322      -6.648  16.311  -9.365  1.00  0.00           H  
ATOM   4692  CB  VAL   322      -6.259  14.238  -9.262  1.00  0.00           C  
ATOM   4693  HB  VAL   322      -7.240  14.083  -8.813  1.00  0.00           H  
ATOM   4694  CG1 VAL   322      -5.803  13.055 -10.072  1.00  0.00           C  
ATOM   4695 HG11 VAL   322      -4.786  12.900  -9.714  1.00  0.00           H  
ATOM   4696 HG12 VAL   322      -5.732  13.335 -11.123  1.00  0.00           H  
ATOM   4697 HG13 VAL   322      -6.472  12.202  -9.964  1.00  0.00           H  
ATOM   4698  CG2 VAL   322      -5.374  14.483  -8.061  1.00  0.00           C  
ATOM   4699 HG21 VAL   322      -5.349  13.586  -7.442  1.00  0.00           H  
ATOM   4700 HG22 VAL   322      -4.349  14.545  -8.426  1.00  0.00           H  
ATOM   4701 HG23 VAL   322      -5.598  15.403  -7.521  1.00  0.00           H  
ATOM   4702  C   VAL   322      -5.033  16.128 -10.673  1.00  0.00           C  
ATOM   4703  O   VAL   322      -4.504  15.752 -11.741  1.00  0.00           O  
ATOM   4704  N   ALA   323      -4.480  17.169 -10.014  1.00  0.00           N  
ATOM   4705  H   ALA   323      -5.065  17.549  -9.283  1.00  0.00           H  
ATOM   4706  CA  ALA   323      -3.183  17.716 -10.388  1.00  0.00           C  
ATOM   4707  HA  ALA   323      -2.822  17.323 -11.339  1.00  0.00           H  
ATOM   4708  CB  ALA   323      -3.256  19.240 -10.408  1.00  0.00           C  
ATOM   4709  HB1 ALA   323      -4.086  19.455 -11.081  1.00  0.00           H  
ATOM   4710  HB2 ALA   323      -3.564  19.589  -9.423  1.00  0.00           H  
ATOM   4711  HB3 ALA   323      -2.362  19.711 -10.817  1.00  0.00           H  
ATOM   4712  C   ALA   323      -2.117  17.232  -9.403  1.00  0.00           C  
ATOM   4713  O   ALA   323      -2.425  16.777  -8.316  1.00  0.00           O  
ATOM   4714  N   TRP   324      -0.849  17.486  -9.798  1.00  0.00           N  
ATOM   4715  H   TRP   324      -0.787  18.150 -10.557  1.00  0.00           H  
ATOM   4716  CA  TRP   324       0.371  17.073  -9.137  1.00  0.00           C  
ATOM   4717  HA  TRP   324      -0.009  16.560  -8.253  1.00  0.00           H  
ATOM   4718  CB  TRP   324       1.098  16.044 -10.013  1.00  0.00           C  
ATOM   4719  HB2 TRP   324       1.298  16.450 -11.004  1.00  0.00           H  
ATOM   4720  HB3 TRP   324       0.383  15.283 -10.326  1.00  0.00           H  
ATOM   4721  CG  TRP   324       2.420  15.480  -9.551  1.00  0.00           C  
ATOM   4722  CD1 TRP   324       2.736  14.900  -8.313  1.00  0.00           C  
ATOM   4723  HD1 TRP   324       2.054  14.702  -7.499  1.00  0.00           H  
ATOM   4724  NE1 TRP   324       4.087  14.524  -8.420  1.00  0.00           N  
ATOM   4725  HE1 TRP   324       4.580  14.075  -7.662  1.00  0.00           H  
ATOM   4726  CE2 TRP   324       4.584  14.684  -9.681  1.00  0.00           C  
ATOM   4727  CZ2 TRP   324       5.826  14.337 -10.152  1.00  0.00           C  
ATOM   4728  HZ2 TRP   324       6.580  13.800  -9.595  1.00  0.00           H  
ATOM   4729  CH2 TRP   324       6.249  14.715 -11.449  1.00  0.00           C  
ATOM   4730  HH2 TRP   324       7.225  14.633 -11.906  1.00  0.00           H  
ATOM   4731  CZ3 TRP   324       5.204  15.218 -12.283  1.00  0.00           C  
ATOM   4732  HZ3 TRP   324       5.394  15.440 -13.323  1.00  0.00           H  
ATOM   4733  CE3 TRP   324       3.878  15.498 -11.812  1.00  0.00           C  
ATOM   4734  HE3 TRP   324       3.047  15.941 -12.341  1.00  0.00           H  
ATOM   4735  CD2 TRP   324       3.590  15.308 -10.455  1.00  0.00           C  
ATOM   4736  C   TRP   324       1.203  18.307  -8.836  1.00  0.00           C  
ATOM   4737  O   TRP   324       1.362  19.179  -9.695  1.00  0.00           O  
ATOM   4738  N   VAL   325       1.819  18.285  -7.655  1.00  0.00           N  
ATOM   4739  H   VAL   325       1.743  17.444  -7.101  1.00  0.00           H  
ATOM   4740  CA  VAL   325       2.971  19.145  -7.380  1.00  0.00           C  
ATOM   4741  HA  VAL   325       2.997  19.917  -8.149  1.00  0.00           H  
ATOM   4742  CB  VAL   325       2.836  19.777  -5.947  1.00  0.00           C  
ATOM   4743  HB  VAL   325       2.953  18.990  -5.202  1.00  0.00           H  
ATOM   4744  CG1 VAL   325       3.972  20.733  -5.515  1.00  0.00           C  
ATOM   4745 HG11 VAL   325       4.966  20.367  -5.774  1.00  0.00           H  
ATOM   4746 HG12 VAL   325       3.917  21.042  -4.471  1.00  0.00           H  
ATOM   4747 HG13 VAL   325       3.900  21.650  -6.098  1.00  0.00           H  
ATOM   4748  CG2 VAL   325       1.398  20.288  -5.672  1.00  0.00           C  
ATOM   4749 HG21 VAL   325       1.142  21.104  -6.348  1.00  0.00           H  
ATOM   4750 HG22 VAL   325       1.210  20.510  -4.622  1.00  0.00           H  
ATOM   4751 HG23 VAL   325       0.651  19.540  -5.934  1.00  0.00           H  
ATOM   4752  C   VAL   325       4.309  18.263  -7.410  1.00  0.00           C  
ATOM   4753  O   VAL   325       4.599  17.570  -6.419  1.00  0.00           O  
ATOM   4754  N   PRO   326       5.192  18.383  -8.416  1.00  0.00           N  
ATOM   4755  CD  PRO   326       4.963  19.279  -9.577  1.00  0.00           C  
ATOM   4756  HD2 PRO   326       4.140  18.815 -10.120  1.00  0.00           H  
ATOM   4757  HD3 PRO   326       4.744  20.309  -9.296  1.00  0.00           H  
ATOM   4758  CG  PRO   326       6.233  19.291 -10.316  1.00  0.00           C  
ATOM   4759  HG2 PRO   326       6.791  20.162  -9.974  1.00  0.00           H  
ATOM   4760  HG3 PRO   326       6.189  19.286 -11.406  1.00  0.00           H  
ATOM   4761  CB  PRO   326       7.056  18.083  -9.804  1.00  0.00           C  
ATOM   4762  HB2 PRO   326       8.121  18.314  -9.779  1.00  0.00           H  
ATOM   4763  HB3 PRO   326       6.747  17.283 -10.477  1.00  0.00           H  
ATOM   4764  CA  PRO   326       6.525  17.766  -8.427  1.00  0.00           C  
ATOM   4765  HA  PRO   326       6.453  16.691  -8.263  1.00  0.00           H  
ATOM   4766  C   PRO   326       7.402  18.368  -7.349  1.00  0.00           C  
ATOM   4767  O   PRO   326       7.250  19.463  -6.856  1.00  0.00           O  
ATOM   4768  N   TYR   327       8.484  17.644  -6.932  1.00  0.00           N  
ATOM   4769  H   TYR   327       8.653  16.774  -7.417  1.00  0.00           H  
ATOM   4770  CA  TYR   327       9.479  18.067  -5.945  1.00  0.00           C  
ATOM   4771  HA  TYR   327       8.937  18.492  -5.100  1.00  0.00           H  
ATOM   4772  CB  TYR   327      10.290  16.850  -5.493  1.00  0.00           C  
ATOM   4773  HB2 TYR   327       9.685  16.141  -4.926  1.00  0.00           H  
ATOM   4774  HB3 TYR   327      10.577  16.258  -6.362  1.00  0.00           H  
ATOM   4775  CG  TYR   327      11.516  17.149  -4.667  1.00  0.00           C  
ATOM   4776  CD1 TYR   327      12.758  17.420  -5.296  1.00  0.00           C  
ATOM   4777  HD1 TYR   327      12.863  17.341  -6.368  1.00  0.00           H  
ATOM   4778  CE1 TYR   327      13.894  17.649  -4.541  1.00  0.00           C  
ATOM   4779  HE1 TYR   327      14.838  18.024  -4.908  1.00  0.00           H  
ATOM   4780  CZ  TYR   327      13.792  17.630  -3.109  1.00  0.00           C  
ATOM   4781  OH  TYR   327      14.866  17.935  -2.425  1.00  0.00           O  
ATOM   4782  HH  TYR   327      15.285  18.720  -2.785  1.00  0.00           H  
ATOM   4783  CE2 TYR   327      12.554  17.517  -2.469  1.00  0.00           C  
ATOM   4784  HE2 TYR   327      12.507  17.648  -1.398  1.00  0.00           H  
ATOM   4785  CD2 TYR   327      11.400  17.303  -3.230  1.00  0.00           C  
ATOM   4786  HD2 TYR   327      10.414  17.168  -2.811  1.00  0.00           H  
ATOM   4787  C   TYR   327      10.449  19.151  -6.532  1.00  0.00           C  
ATOM   4788  O   TYR   327      11.065  18.970  -7.600  1.00  0.00           O  
ATOM   4789  N   THR   328      10.919  20.066  -5.646  1.00  0.00           N  
ATOM   4790  H   THR   328      10.753  20.036  -4.650  1.00  0.00           H  
ATOM   4791  CA  THR   328      11.950  20.994  -6.043  1.00  0.00           C  
ATOM   4792  HA  THR   328      12.786  20.449  -6.483  1.00  0.00           H  
ATOM   4793  CB  THR   328      11.406  22.091  -7.017  1.00  0.00           C  
ATOM   4794  HB  THR   328      11.102  21.531  -7.901  1.00  0.00           H  
ATOM   4795  CG2 THR   328      10.160  22.764  -6.510  1.00  0.00           C  
ATOM   4796 HG21 THR   328       9.744  23.397  -7.293  1.00  0.00           H  
ATOM   4797 HG22 THR   328       9.438  21.967  -6.334  1.00  0.00           H  
ATOM   4798 HG23 THR   328      10.237  23.323  -5.578  1.00  0.00           H  
ATOM   4799  OG1 THR   328      12.362  22.978  -7.288  1.00  0.00           O  
ATOM   4800  HG1 THR   328      13.106  22.445  -7.579  1.00  0.00           H  
ATOM   4801  C   THR   328      12.520  21.589  -4.697  1.00  0.00           C  
ATOM   4802  O   THR   328      11.827  21.886  -3.780  1.00  0.00           O  
ATOM   4803  N   ASP   329      13.810  21.921  -4.647  1.00  0.00           N  
ATOM   4804  H   ASP   329      14.419  21.542  -5.358  1.00  0.00           H  
ATOM   4805  CA  ASP   329      14.454  22.387  -3.342  1.00  0.00           C  
ATOM   4806  HA  ASP   329      14.237  21.678  -2.544  1.00  0.00           H  
ATOM   4807  CB  ASP   329      15.897  22.441  -3.631  1.00  0.00           C  
ATOM   4808  HB2 ASP   329      16.137  22.994  -4.539  1.00  0.00           H  
ATOM   4809  HB3 ASP   329      16.402  22.961  -2.817  1.00  0.00           H  
ATOM   4810  CG  ASP   329      16.564  21.076  -3.724  1.00  0.00           C  
ATOM   4811  OD1 ASP   329      16.026  20.091  -3.147  1.00  0.00           O  
ATOM   4812  OD2 ASP   329      17.688  20.967  -4.201  1.00  0.00           O  
ATOM   4813  C   ASP   329      13.981  23.741  -2.820  1.00  0.00           C  
ATOM   4814  O   ASP   329      14.200  24.023  -1.622  1.00  0.00           O  
ATOM   4815  N   GLU   330      13.351  24.564  -3.637  1.00  0.00           N  
ATOM   4816  H   GLU   330      13.240  24.299  -4.605  1.00  0.00           H  
ATOM   4817  CA  GLU   330      12.518  25.759  -3.201  1.00  0.00           C  
ATOM   4818  HA  GLU   330      13.256  26.419  -2.745  1.00  0.00           H  
ATOM   4819  CB  GLU   330      11.769  26.384  -4.386  1.00  0.00           C  
ATOM   4820  HB2 GLU   330      12.509  26.800  -5.069  1.00  0.00           H  
ATOM   4821  HB3 GLU   330      11.184  25.664  -4.959  1.00  0.00           H  
ATOM   4822  CG  GLU   330      10.676  27.413  -4.006  1.00  0.00           C  
ATOM   4823  HG2 GLU   330      10.344  27.817  -4.962  1.00  0.00           H  
ATOM   4824  HG3 GLU   330       9.842  26.856  -3.579  1.00  0.00           H  
ATOM   4825  CD  GLU   330      11.167  28.601  -3.125  1.00  0.00           C  
ATOM   4826  OE1 GLU   330      10.428  29.136  -2.297  1.00  0.00           O  
ATOM   4827  OE2 GLU   330      12.391  28.773  -3.133  1.00  0.00           O  
ATOM   4828  C   GLU   330      11.415  25.371  -2.157  1.00  0.00           C  
ATOM   4829  O   GLU   330      11.225  26.083  -1.134  1.00  0.00           O  
ATOM   4830  N   ALA   331      10.729  24.237  -2.446  1.00  0.00           N  
ATOM   4831  H   ALA   331      11.119  23.656  -3.174  1.00  0.00           H  
ATOM   4832  CA  ALA   331       9.694  23.691  -1.596  1.00  0.00           C  
ATOM   4833  HA  ALA   331       9.778  24.100  -0.589  1.00  0.00           H  
ATOM   4834  CB  ALA   331       8.319  24.254  -2.086  1.00  0.00           C  
ATOM   4835  HB1 ALA   331       8.368  25.338  -2.196  1.00  0.00           H  
ATOM   4836  HB2 ALA   331       8.150  23.871  -3.092  1.00  0.00           H  
ATOM   4837  HB3 ALA   331       7.512  23.943  -1.422  1.00  0.00           H  
ATOM   4838  C   ALA   331       9.760  22.165  -1.555  1.00  0.00           C  
ATOM   4839  O   ALA   331       9.012  21.500  -2.330  1.00  0.00           O  
ATOM   4840  N   PRO   332      10.651  21.512  -0.779  1.00  0.00           N  
ATOM   4841  CD  PRO   332      11.278  22.214   0.339  1.00  0.00           C  
ATOM   4842  HD2 PRO   332      11.961  22.992  -0.002  1.00  0.00           H  
ATOM   4843  HD3 PRO   332      10.563  22.675   1.020  1.00  0.00           H  
ATOM   4844  CG  PRO   332      12.065  21.204   1.054  1.00  0.00           C  
ATOM   4845  HG2 PRO   332      12.969  21.714   1.386  1.00  0.00           H  
ATOM   4846  HG3 PRO   332      11.354  20.762   1.752  1.00  0.00           H  
ATOM   4847  CB  PRO   332      12.416  20.268  -0.069  1.00  0.00           C  
ATOM   4848  HB2 PRO   332      12.671  19.293   0.347  1.00  0.00           H  
ATOM   4849  HB3 PRO   332      13.280  20.635  -0.623  1.00  0.00           H  
ATOM   4850  CA  PRO   332      11.214  20.171  -0.975  1.00  0.00           C  
ATOM   4851  HA  PRO   332      11.491  20.099  -2.027  1.00  0.00           H  
ATOM   4852  C   PRO   332      10.229  19.061  -0.586  1.00  0.00           C  
ATOM   4853  O   PRO   332      10.625  18.127   0.140  1.00  0.00           O  
ATOM   4854  N   PHE   333       9.003  19.078  -1.088  1.00  0.00           N  
ATOM   4855  H   PHE   333       8.789  19.932  -1.583  1.00  0.00           H  
ATOM   4856  CA  PHE   333       7.853  18.199  -0.854  1.00  0.00           C  
ATOM   4857  HA  PHE   333       8.139  17.354  -0.227  1.00  0.00           H  
ATOM   4858  CB  PHE   333       6.812  18.886  -0.002  1.00  0.00           C  
ATOM   4859  HB2 PHE   333       6.247  19.655  -0.529  1.00  0.00           H  
ATOM   4860  HB3 PHE   333       6.157  18.132   0.435  1.00  0.00           H  
ATOM   4861  CG  PHE   333       7.502  19.514   1.241  1.00  0.00           C  
ATOM   4862  CD1 PHE   333       7.891  20.870   1.265  1.00  0.00           C  
ATOM   4863  HD1 PHE   333       7.614  21.371   0.349  1.00  0.00           H  
ATOM   4864  CE1 PHE   333       8.522  21.433   2.377  1.00  0.00           C  
ATOM   4865  HE1 PHE   333       8.947  22.425   2.418  1.00  0.00           H  
ATOM   4866  CZ  PHE   333       8.852  20.601   3.393  1.00  0.00           C  
ATOM   4867  HZ  PHE   333       9.458  20.927   4.224  1.00  0.00           H  
ATOM   4868  CE2 PHE   333       8.435  19.261   3.462  1.00  0.00           C  
ATOM   4869  HE2 PHE   333       8.575  18.590   4.297  1.00  0.00           H  
ATOM   4870  CD2 PHE   333       7.664  18.750   2.373  1.00  0.00           C  
ATOM   4871  HD2 PHE   333       7.283  17.739   2.396  1.00  0.00           H  
ATOM   4872  C   PHE   333       7.232  17.751  -2.187  1.00  0.00           C  
ATOM   4873  O   PHE   333       7.687  18.193  -3.286  1.00  0.00           O  
ATOM   4874  N   HID   334       6.157  16.943  -2.063  1.00  0.00           N  
ATOM   4875  H   HID   334       5.906  16.754  -1.103  1.00  0.00           H  
ATOM   4876  CA  HID   334       5.410  16.277  -3.210  1.00  0.00           C  
ATOM   4877  HA  HID   334       5.512  16.898  -4.100  1.00  0.00           H  
ATOM   4878  CB  HID   334       5.955  14.796  -3.483  1.00  0.00           C  
ATOM   4879  HB2 HID   334       6.931  14.827  -3.966  1.00  0.00           H  
ATOM   4880  HB3 HID   334       6.027  14.217  -2.563  1.00  0.00           H  
ATOM   4881  CG  HID   334       5.140  13.970  -4.425  1.00  0.00           C  
ATOM   4882  ND1 HID   334       3.974  13.348  -4.136  1.00  0.00           N  
ATOM   4883  HD1 HID   334       3.528  13.258  -3.234  1.00  0.00           H  
ATOM   4884  CE1 HID   334       3.652  12.581  -5.223  1.00  0.00           C  
ATOM   4885  HE1 HID   334       2.815  11.902  -5.282  1.00  0.00           H  
ATOM   4886  NE2 HID   334       4.558  12.674  -6.238  1.00  0.00           N  
ATOM   4887  CD2 HID   334       5.485  13.614  -5.709  1.00  0.00           C  
ATOM   4888  HD2 HID   334       6.399  13.874  -6.223  1.00  0.00           H  
ATOM   4889  C   HID   334       3.936  16.249  -2.801  1.00  0.00           C  
ATOM   4890  O   HID   334       3.647  15.956  -1.654  1.00  0.00           O  
ATOM   4891  N   GLY   335       3.096  16.556  -3.763  1.00  0.00           N  
ATOM   4892  H   GLY   335       3.407  16.912  -4.655  1.00  0.00           H  
ATOM   4893  CA  GLY   335       1.604  16.528  -3.384  1.00  0.00           C  
ATOM   4894  HA2 GLY   335       1.436  15.707  -2.687  1.00  0.00           H  
ATOM   4895  HA3 GLY   335       1.408  17.403  -2.764  1.00  0.00           H  
ATOM   4896  C   GLY   335       0.611  16.598  -4.569  1.00  0.00           C  
ATOM   4897  O   GLY   335       0.905  16.436  -5.777  1.00  0.00           O  
ATOM   4898  N   GLN   336      -0.654  16.839  -4.187  1.00  0.00           N  
ATOM   4899  H   GLN   336      -0.833  17.028  -3.212  1.00  0.00           H  
ATOM   4900  CA  GLN   336      -1.877  16.764  -4.985  1.00  0.00           C  
ATOM   4901  HA  GLN   336      -1.743  16.518  -6.039  1.00  0.00           H  
ATOM   4902  CB  GLN   336      -2.790  15.707  -4.403  1.00  0.00           C  
ATOM   4903  HB2 GLN   336      -3.050  16.049  -3.401  1.00  0.00           H  
ATOM   4904  HB3 GLN   336      -3.634  15.647  -5.090  1.00  0.00           H  
ATOM   4905  CG  GLN   336      -2.041  14.289  -4.428  1.00  0.00           C  
ATOM   4906  HG2 GLN   336      -1.728  14.210  -3.387  1.00  0.00           H  
ATOM   4907  HG3 GLN   336      -1.229  14.371  -5.151  1.00  0.00           H  
ATOM   4908  CD  GLN   336      -2.856  13.018  -4.647  1.00  0.00           C  
ATOM   4909  OE1 GLN   336      -4.059  12.957  -4.743  1.00  0.00           O  
ATOM   4910  NE2 GLN   336      -2.261  11.839  -4.728  1.00  0.00           N  
ATOM   4911 HE21 GLN   336      -1.322  11.698  -4.387  1.00  0.00           H  
ATOM   4912 HE22 GLN   336      -2.850  11.033  -4.879  1.00  0.00           H  
ATOM   4913  C   GLN   336      -2.660  18.052  -4.854  1.00  0.00           C  
ATOM   4914  O   GLN   336      -2.560  18.696  -3.806  1.00  0.00           O  
ATOM   4915  N   ILE   337      -3.333  18.444  -5.923  1.00  0.00           N  
ATOM   4916  H   ILE   337      -3.183  17.841  -6.719  1.00  0.00           H  
ATOM   4917  CA  ILE   337      -4.300  19.464  -6.039  1.00  0.00           C  
ATOM   4918  HA  ILE   337      -4.670  19.619  -5.025  1.00  0.00           H  
ATOM   4919  CB  ILE   337      -3.708  20.856  -6.514  1.00  0.00           C  
ATOM   4920  HB  ILE   337      -3.003  20.557  -7.289  1.00  0.00           H  
ATOM   4921  CG2 ILE   337      -4.818  21.780  -6.969  1.00  0.00           C  
ATOM   4922 HG21 ILE   337      -5.624  21.867  -6.240  1.00  0.00           H  
ATOM   4923 HG22 ILE   337      -4.401  22.755  -7.220  1.00  0.00           H  
ATOM   4924 HG23 ILE   337      -5.284  21.412  -7.883  1.00  0.00           H  
ATOM   4925  CG1 ILE   337      -2.907  21.714  -5.465  1.00  0.00           C  
ATOM   4926 HG12 ILE   337      -3.708  22.321  -5.043  1.00  0.00           H  
ATOM   4927 HG13 ILE   337      -2.388  21.163  -4.681  1.00  0.00           H  
ATOM   4928  CD1 ILE   337      -1.889  22.652  -6.287  1.00  0.00           C  
ATOM   4929 HD11 ILE   337      -2.318  23.163  -7.150  1.00  0.00           H  
ATOM   4930 HD12 ILE   337      -1.400  23.398  -5.660  1.00  0.00           H  
ATOM   4931 HD13 ILE   337      -1.073  22.009  -6.618  1.00  0.00           H  
ATOM   4932  C   ILE   337      -5.533  19.122  -6.856  1.00  0.00           C  
ATOM   4933  O   ILE   337      -5.459  18.782  -8.030  1.00  0.00           O  
ATOM   4934  N   MET   338      -6.706  19.112  -6.212  1.00  0.00           N  
ATOM   4935  H   MET   338      -6.701  19.310  -5.221  1.00  0.00           H  
ATOM   4936  CA  MET   338      -8.041  18.788  -6.734  1.00  0.00           C  
ATOM   4937  HA  MET   338      -7.953  18.793  -7.820  1.00  0.00           H
[truncated: 3,755,356 more chars]
