# Supplementary material for: Mechanistic insights into glycoside 3-oxidases involved in C-glycoside metabolism in soil microorganisms
Source: Nat Commun. 2023 Nov 14;14:7289. doi: 10.1038/s41467-023-42000-3 (PMC10646112; doi:10.1038/s41467-023-42000-3)
Supplement: Supplementary file 5 — Supplementary Data 1 [file 41467_2023_42000_MOESM5_ESM.zip › SuppInfo-MD-files/GAMDs/Model_III_star_GAMD_initial.pdb]

CRYST1   82.086   95.439   74.743  90.00  90.00  90.00               1
ATOM      1  N   ARG     1       0.182 -25.937  17.370  1.00  0.00           N  
ATOM      2  H1  ARG     1       0.499 -26.429  16.547  1.00  0.00           H  
ATOM      3  H2  ARG     1      -0.623 -26.478  17.656  1.00  0.00           H  
ATOM      4  H3  ARG     1       0.957 -25.944  18.017  1.00  0.00           H  
ATOM      5  CA  ARG     1      -0.386 -24.585  17.178  1.00  0.00           C  
ATOM      6  HA  ARG     1      -0.857 -24.207  18.086  1.00  0.00           H  
ATOM      7  CB  ARG     1       0.624 -23.540  16.824  1.00  0.00           C  
ATOM      8  HB2 ARG     1       1.464 -23.587  17.517  1.00  0.00           H  
ATOM      9  HB3 ARG     1       1.098 -23.764  15.868  1.00  0.00           H  
ATOM     10  CG  ARG     1       0.064 -22.089  16.800  1.00  0.00           C  
ATOM     11  HG2 ARG     1      -0.664 -21.892  17.587  1.00  0.00           H  
ATOM     12  HG3 ARG     1      -0.371 -22.084  15.801  1.00  0.00           H  
ATOM     13  CD  ARG     1       1.080 -20.981  17.005  1.00  0.00           C  
ATOM     14  HD2 ARG     1       1.442 -21.111  18.025  1.00  0.00           H  
ATOM     15  HD3 ARG     1       1.801 -21.131  16.201  1.00  0.00           H  
ATOM     16  NE  ARG     1       0.367 -19.702  16.841  1.00  0.00           N  
ATOM     17  HE  ARG     1      -0.636 -19.661  16.952  1.00  0.00           H  
ATOM     18  CZ  ARG     1       0.881 -18.542  16.498  1.00  0.00           C  
ATOM     19  NH1 ARG     1       2.193 -18.367  16.285  1.00  0.00           N  
ATOM     20 HH11 ARG     1       2.868 -19.114  16.369  1.00  0.00           H  
ATOM     21 HH12 ARG     1       2.472 -17.526  15.801  1.00  0.00           H  
ATOM     22  NH2 ARG     1       0.011 -17.634  16.306  1.00  0.00           N  
ATOM     23 HH21 ARG     1      -0.958 -17.857  16.486  1.00  0.00           H  
ATOM     24 HH22 ARG     1       0.302 -16.693  16.080  1.00  0.00           H  
ATOM     25  C   ARG     1      -1.510 -24.689  16.094  1.00  0.00           C  
ATOM     26  O   ARG     1      -2.676 -24.510  16.496  1.00  0.00           O  
ATOM     27  N   TYR     2      -1.258 -25.139  14.877  1.00  0.00           N  
ATOM     28  H   TYR     2      -0.351 -25.514  14.640  1.00  0.00           H  
ATOM     29  CA  TYR     2      -2.128 -25.029  13.717  1.00  0.00           C  
ATOM     30  HA  TYR     2      -2.787 -24.164  13.795  1.00  0.00           H  
ATOM     31  CB  TYR     2      -1.226 -24.869  12.392  1.00  0.00           C  
ATOM     32  HB2 TYR     2      -0.693 -25.795  12.176  1.00  0.00           H  
ATOM     33  HB3 TYR     2      -1.795 -24.709  11.476  1.00  0.00           H  
ATOM     34  CG  TYR     2      -0.228 -23.682  12.589  1.00  0.00           C  
ATOM     35  CD1 TYR     2      -0.610 -22.350  13.001  1.00  0.00           C  
ATOM     36  HD1 TYR     2      -1.653 -22.103  13.130  1.00  0.00           H  
ATOM     37  CE1 TYR     2       0.333 -21.308  13.180  1.00  0.00           C  
ATOM     38  HE1 TYR     2      -0.015 -20.339  13.507  1.00  0.00           H  
ATOM     39  CZ  TYR     2       1.708 -21.664  13.129  1.00  0.00           C  
ATOM     40  OH  TYR     2       2.738 -20.780  13.264  1.00  0.00           O  
ATOM     41  HH  TYR     2       2.429 -19.879  13.142  1.00  0.00           H  
ATOM     42  CE2 TYR     2       2.089 -22.955  12.777  1.00  0.00           C  
ATOM     43  HE2 TYR     2       3.132 -23.126  12.553  1.00  0.00           H  
ATOM     44  CD2 TYR     2       1.142 -23.943  12.478  1.00  0.00           C  
ATOM     45  HD2 TYR     2       1.426 -24.891  12.044  1.00  0.00           H  
ATOM     46  C   TYR     2      -2.934 -26.303  13.508  1.00  0.00           C  
ATOM     47  O   TYR     2      -2.443 -27.365  13.889  1.00  0.00           O  
ATOM     48  N   PRO     3      -4.028 -26.222  12.769  1.00  0.00           N  
ATOM     49  CD  PRO     3      -4.614 -24.941  12.261  1.00  0.00           C  
ATOM     50  HD2 PRO     3      -5.147 -24.440  13.069  1.00  0.00           H  
ATOM     51  HD3 PRO     3      -3.829 -24.331  11.815  1.00  0.00           H  
ATOM     52  CG  PRO     3      -5.506 -25.387  11.128  1.00  0.00           C  
ATOM     53  HG2 PRO     3      -4.864 -25.631  10.282  1.00  0.00           H  
ATOM     54  HG3 PRO     3      -6.263 -24.621  10.956  1.00  0.00           H  
ATOM     55  CB  PRO     3      -6.099 -26.728  11.714  1.00  0.00           C  
ATOM     56  HB2 PRO     3      -6.531 -27.351  10.932  1.00  0.00           H  
ATOM     57  HB3 PRO     3      -6.936 -26.597  12.400  1.00  0.00           H  
ATOM     58  CA  PRO     3      -4.844 -27.381  12.334  1.00  0.00           C  
ATOM     59  HA  PRO     3      -5.054 -27.963  13.231  1.00  0.00           H  
ATOM     60  C   PRO     3      -4.114 -28.253  11.279  1.00  0.00           C  
ATOM     61  O   PRO     3      -3.099 -27.810  10.746  1.00  0.00           O  
ATOM     62  N   ALA     4      -4.665 -29.395  10.868  1.00  0.00           N  
ATOM     63  H   ALA     4      -5.460 -29.775  11.362  1.00  0.00           H  
ATOM     64  CA  ALA     4      -4.087 -30.237   9.809  1.00  0.00           C  
ATOM     65  HA  ALA     4      -3.042 -29.985   9.632  1.00  0.00           H  
ATOM     66  CB  ALA     4      -4.048 -31.695  10.312  1.00  0.00           C  
ATOM     67  HB1 ALA     4      -5.067 -32.074  10.395  1.00  0.00           H  
ATOM     68  HB2 ALA     4      -3.535 -32.096   9.437  1.00  0.00           H  
ATOM     69  HB3 ALA     4      -3.490 -31.730  11.247  1.00  0.00           H  
ATOM     70  C   ALA     4      -4.804 -30.106   8.440  1.00  0.00           C  
ATOM     71  O   ALA     4      -4.147 -30.313   7.403  1.00  0.00           O  
ATOM     72  N   ALA     5      -5.998 -29.501   8.356  1.00  0.00           N  
ATOM     73  H   ALA     5      -6.430 -29.132   9.192  1.00  0.00           H  
ATOM     74  CA  ALA     5      -6.689 -29.242   7.123  1.00  0.00           C  
ATOM     75  HA  ALA     5      -5.978 -28.957   6.348  1.00  0.00           H  
ATOM     76  CB  ALA     5      -7.386 -30.498   6.571  1.00  0.00           C  
ATOM     77  HB1 ALA     5      -7.883 -30.217   5.643  1.00  0.00           H  
ATOM     78  HB2 ALA     5      -6.624 -31.242   6.336  1.00  0.00           H  
ATOM     79  HB3 ALA     5      -8.149 -30.866   7.258  1.00  0.00           H  
ATOM     80  C   ALA     5      -7.762 -28.135   7.426  1.00  0.00           C  
ATOM     81  O   ALA     5      -8.429 -28.206   8.434  1.00  0.00           O  
ATOM     82  N   VAL     6      -7.897 -27.183   6.549  1.00  0.00           N  
ATOM     83  H   VAL     6      -7.278 -27.154   5.752  1.00  0.00           H  
ATOM     84  CA  VAL     6      -9.000 -26.254   6.428  1.00  0.00           C  
ATOM     85  HA  VAL     6      -9.725 -26.682   7.120  1.00  0.00           H  
ATOM     86  CB  VAL     6      -8.513 -24.819   6.874  1.00  0.00           C  
ATOM     87  HB  VAL     6      -9.364 -24.160   7.049  1.00  0.00           H  
ATOM     88  CG1 VAL     6      -7.869 -24.857   8.248  1.00  0.00           C  
ATOM     89 HG11 VAL     6      -6.835 -25.199   8.290  1.00  0.00           H  
ATOM     90 HG12 VAL     6      -8.477 -25.476   8.908  1.00  0.00           H  
ATOM     91 HG13 VAL     6      -7.835 -23.854   8.674  1.00  0.00           H  
ATOM     92  CG2 VAL     6      -7.496 -24.225   5.819  1.00  0.00           C  
ATOM     93 HG21 VAL     6      -7.824 -23.994   4.806  1.00  0.00           H  
ATOM     94 HG22 VAL     6      -6.660 -24.924   5.853  1.00  0.00           H  
ATOM     95 HG23 VAL     6      -7.118 -23.329   6.312  1.00  0.00           H  
ATOM     96  C   VAL     6      -9.609 -26.110   5.056  1.00  0.00           C  
ATOM     97  O   VAL     6      -9.061 -26.541   4.073  1.00  0.00           O  
ATOM     98  N   ASP     7     -10.733 -25.416   4.887  1.00  0.00           N  
ATOM     99  H   ASP     7     -11.108 -24.896   5.667  1.00  0.00           H  
ATOM    100  CA  ASP     7     -11.183 -24.947   3.574  1.00  0.00           C  
ATOM    101  HA  ASP     7     -11.244 -25.851   2.968  1.00  0.00           H  
ATOM    102  CB  ASP     7     -12.685 -24.529   3.709  1.00  0.00           C  
ATOM    103  HB2 ASP     7     -12.775 -23.582   4.242  1.00  0.00           H  
ATOM    104  HB3 ASP     7     -13.076 -24.327   2.712  1.00  0.00           H  
ATOM    105  CG  ASP     7     -13.538 -25.631   4.302  1.00  0.00           C  
ATOM    106  OD1 ASP     7     -14.283 -25.338   5.295  1.00  0.00           O  
ATOM    107  OD2 ASP     7     -13.438 -26.739   3.753  1.00  0.00           O  
ATOM    108  C   ASP     7     -10.253 -23.897   2.874  1.00  0.00           C  
ATOM    109  O   ASP     7      -9.951 -24.186   1.705  1.00  0.00           O  
ATOM    110  N   VAL     8      -9.901 -22.761   3.476  1.00  0.00           N  
ATOM    111  H   VAL     8     -10.297 -22.595   4.391  1.00  0.00           H  
ATOM    112  CA  VAL     8      -9.173 -21.713   2.798  1.00  0.00           C  
ATOM    113  HA  VAL     8      -8.902 -22.053   1.799  1.00  0.00           H  
ATOM    114  CB  VAL     8     -10.119 -20.510   2.613  1.00  0.00           C  
ATOM    115  HB  VAL     8     -10.493 -20.142   3.569  1.00  0.00           H  
ATOM    116  CG1 VAL     8      -9.405 -19.329   1.856  1.00  0.00           C  
ATOM    117 HG11 VAL     8      -8.497 -19.115   2.421  1.00  0.00           H  
ATOM    118 HG12 VAL     8     -10.056 -18.455   1.857  1.00  0.00           H  
ATOM    119 HG13 VAL     8      -9.062 -19.499   0.835  1.00  0.00           H  
ATOM    120  CG2 VAL     8     -11.368 -20.849   1.732  1.00  0.00           C  
ATOM    121 HG21 VAL     8     -11.882 -19.902   1.572  1.00  0.00           H  
ATOM    122 HG22 VAL     8     -12.088 -21.520   2.201  1.00  0.00           H  
ATOM    123 HG23 VAL     8     -11.051 -21.248   0.769  1.00  0.00           H  
ATOM    124  C   VAL     8      -7.999 -21.425   3.688  1.00  0.00           C  
ATOM    125  O   VAL     8      -8.138 -21.249   4.876  1.00  0.00           O  
ATOM    126  N   ALA     9      -6.849 -21.393   3.061  1.00  0.00           N  
ATOM    127  H   ALA     9      -6.808 -21.632   2.080  1.00  0.00           H  
ATOM    128  CA  ALA     9      -5.676 -20.815   3.719  1.00  0.00           C  
ATOM    129  HA  ALA     9      -5.821 -20.517   4.758  1.00  0.00           H  
ATOM    130  CB  ALA     9      -4.547 -21.831   3.797  1.00  0.00           C  
ATOM    131  HB1 ALA     9      -3.674 -21.341   4.228  1.00  0.00           H  
ATOM    132  HB2 ALA     9      -4.882 -22.727   4.319  1.00  0.00           H  
ATOM    133  HB3 ALA     9      -4.362 -22.106   2.758  1.00  0.00           H  
ATOM    134  C   ALA     9      -5.283 -19.496   3.004  1.00  0.00           C  
ATOM    135  O   ALA     9      -4.774 -19.484   1.922  1.00  0.00           O  
ATOM    136  N   ILE    10      -5.517 -18.344   3.665  1.00  0.00           N  
ATOM    137  H   ILE    10      -5.941 -18.398   4.580  1.00  0.00           H  
ATOM    138  CA  ILE    10      -5.007 -17.001   3.321  1.00  0.00           C  
ATOM    139  HA  ILE    10      -5.023 -16.926   2.234  1.00  0.00           H  
ATOM    140  CB  ILE    10      -5.978 -15.859   3.713  1.00  0.00           C  
ATOM    141  HB  ILE    10      -5.943 -15.703   4.791  1.00  0.00           H  
ATOM    142  CG2 ILE    10      -5.477 -14.509   3.207  1.00  0.00           C  
ATOM    143 HG21 ILE    10      -4.449 -14.314   3.514  1.00  0.00           H  
ATOM    144 HG22 ILE    10      -5.533 -14.645   2.127  1.00  0.00           H  
ATOM    145 HG23 ILE    10      -6.189 -13.739   3.502  1.00  0.00           H  
ATOM    146  CG1 ILE    10      -7.395 -16.154   3.184  1.00  0.00           C  
ATOM    147 HG12 ILE    10      -7.273 -16.286   2.109  1.00  0.00           H  
ATOM    148 HG13 ILE    10      -7.728 -17.134   3.526  1.00  0.00           H  
ATOM    149  CD1 ILE    10      -8.481 -15.182   3.612  1.00  0.00           C  
ATOM    150 HD11 ILE    10      -9.392 -15.657   3.246  1.00  0.00           H  
ATOM    151 HD12 ILE    10      -8.494 -15.086   4.698  1.00  0.00           H  
ATOM    152 HD13 ILE    10      -8.355 -14.282   3.011  1.00  0.00           H  
ATOM    153  C   ILE    10      -3.601 -16.818   3.892  1.00  0.00           C  
ATOM    154  O   ILE    10      -3.265 -17.153   5.104  1.00  0.00           O  
ATOM    155  N   VAL    11      -2.703 -16.258   3.107  1.00  0.00           N  
ATOM    156  H   VAL    11      -2.914 -16.071   2.137  1.00  0.00           H  
ATOM    157  CA  VAL    11      -1.413 -15.689   3.688  1.00  0.00           C  
ATOM    158  HA  VAL    11      -1.327 -15.892   4.755  1.00  0.00           H  
ATOM    159  CB  VAL    11      -0.130 -16.126   2.869  1.00  0.00           C  
ATOM    160  HB  VAL    11      -0.052 -15.705   1.867  1.00  0.00           H  
ATOM    161  CG1 VAL    11       1.194 -15.810   3.581  1.00  0.00           C  
ATOM    162 HG11 VAL    11       1.968 -16.557   3.407  1.00  0.00           H  
ATOM    163 HG12 VAL    11       1.096 -15.687   4.659  1.00  0.00           H  
ATOM    164 HG13 VAL    11       1.574 -14.851   3.229  1.00  0.00           H  
ATOM    165  CG2 VAL    11      -0.147 -17.726   2.657  1.00  0.00           C  
ATOM    166 HG21 VAL    11      -0.772 -17.977   1.801  1.00  0.00           H  
ATOM    167 HG22 VAL    11      -0.426 -18.278   3.554  1.00  0.00           H  
ATOM    168 HG23 VAL    11       0.821 -18.075   2.297  1.00  0.00           H  
ATOM    169  C   VAL    11      -1.496 -14.094   3.618  1.00  0.00           C  
ATOM    170  O   VAL    11      -1.670 -13.584   2.550  1.00  0.00           O  
ATOM    171  N   GLY    12      -1.169 -13.398   4.672  1.00  0.00           N  
ATOM    172  H   GLY    12      -0.985 -13.932   5.509  1.00  0.00           H  
ATOM    173  CA  GLY    12      -0.923 -11.977   4.719  1.00  0.00           C  
ATOM    174  HA2 GLY    12      -0.878 -11.613   3.693  1.00  0.00           H  
ATOM    175  HA3 GLY    12       0.033 -11.722   5.176  1.00  0.00           H  
ATOM    176  C   GLY    12      -2.097 -11.173   5.254  1.00  0.00           C  
ATOM    177  O   GLY    12      -3.258 -11.519   4.996  1.00  0.00           O  
ATOM    178  N   SER    13      -1.800 -10.103   6.024  1.00  0.00           N  
ATOM    179  H   SER    13      -0.807  -9.982   6.165  1.00  0.00           H  
ATOM    180  CA  SER    13      -2.885  -9.303   6.729  1.00  0.00           C  
ATOM    181  HA  SER    13      -3.820  -9.862   6.745  1.00  0.00           H  
ATOM    182  CB  SER    13      -2.435  -9.055   8.143  1.00  0.00           C  
ATOM    183  HB2 SER    13      -3.226  -8.494   8.642  1.00  0.00           H  
ATOM    184  HB3 SER    13      -2.406 -10.055   8.577  1.00  0.00           H  
ATOM    185  OG  SER    13      -1.217  -8.376   8.092  1.00  0.00           O  
ATOM    186  HG  SER    13      -0.589  -9.099   8.021  1.00  0.00           H  
ATOM    187  C   SER    13      -3.298  -7.952   6.098  1.00  0.00           C  
ATOM    188  O   SER    13      -4.183  -7.214   6.639  1.00  0.00           O  
ATOM    189  N   GLY    14      -2.719  -7.650   4.925  1.00  0.00           N  
ATOM    190  H   GLY    14      -2.106  -8.333   4.502  1.00  0.00           H  
ATOM    191  CA  GLY    14      -2.951  -6.421   4.158  1.00  0.00           C  
ATOM    192  HA2 GLY    14      -2.274  -6.424   3.303  1.00  0.00           H  
ATOM    193  HA3 GLY    14      -2.754  -5.547   4.779  1.00  0.00           H  
ATOM    194  C   GLY    14      -4.359  -6.351   3.579  1.00  0.00           C  
ATOM    195  O   GLY    14      -5.097  -7.376   3.455  1.00  0.00           O  
ATOM    196  N   PRO    15      -4.708  -5.176   2.997  1.00  0.00           N  
ATOM    197  CD  PRO    15      -3.816  -4.032   2.657  1.00  0.00           C  
ATOM    198  HD2 PRO    15      -3.124  -4.436   1.918  1.00  0.00           H  
ATOM    199  HD3 PRO    15      -3.357  -3.605   3.549  1.00  0.00           H  
ATOM    200  CG  PRO    15      -4.717  -3.041   1.907  1.00  0.00           C  
ATOM    201  HG2 PRO    15      -4.887  -3.376   0.884  1.00  0.00           H  
ATOM    202  HG3 PRO    15      -4.432  -1.990   1.943  1.00  0.00           H  
ATOM    203  CB  PRO    15      -6.064  -3.307   2.669  1.00  0.00           C  
ATOM    204  HB2 PRO    15      -6.027  -2.890   3.675  1.00  0.00           H  
ATOM    205  HB3 PRO    15      -6.941  -2.888   2.174  1.00  0.00           H  
ATOM    206  CA  PRO    15      -6.090  -4.862   2.638  1.00  0.00           C  
ATOM    207  HA  PRO    15      -6.839  -5.138   3.381  1.00  0.00           H  
ATOM    208  C   PRO    15      -6.528  -5.526   1.299  1.00  0.00           C  
ATOM    209  O   PRO    15      -7.693  -5.885   1.134  1.00  0.00           O  
ATOM    210  N   THR    16      -5.609  -5.811   0.364  1.00  0.00           N  
ATOM    211  H   THR    16      -4.653  -5.582   0.594  1.00  0.00           H  
ATOM    212  CA  THR    16      -5.838  -6.586  -0.784  1.00  0.00           C  
ATOM    213  HA  THR    16      -6.762  -6.228  -1.239  1.00  0.00           H  
ATOM    214  CB  THR    16      -4.748  -6.489  -1.882  1.00  0.00           C  
ATOM    215  HB  THR    16      -5.046  -7.005  -2.795  1.00  0.00           H  
ATOM    216  CG2 THR    16      -4.475  -5.060  -2.319  1.00  0.00           C  
ATOM    217 HG21 THR    16      -3.564  -5.059  -2.918  1.00  0.00           H  
ATOM    218 HG22 THR    16      -4.253  -4.410  -1.472  1.00  0.00           H  
ATOM    219 HG23 THR    16      -5.402  -4.735  -2.790  1.00  0.00           H  
ATOM    220  OG1 THR    16      -3.538  -7.045  -1.320  1.00  0.00           O  
ATOM    221  HG1 THR    16      -2.941  -6.384  -0.962  1.00  0.00           H  
ATOM    222  C   THR    16      -6.089  -8.073  -0.343  1.00  0.00           C  
ATOM    223  O   THR    16      -7.057  -8.645  -0.808  1.00  0.00           O  
ATOM    224  N   ALA    17      -5.391  -8.668   0.644  1.00  0.00           N  
ATOM    225  H   ALA    17      -4.661  -8.106   1.058  1.00  0.00           H  
ATOM    226  CA  ALA    17      -5.537 -10.081   0.997  1.00  0.00           C  
ATOM    227  HA  ALA    17      -5.546 -10.695   0.097  1.00  0.00           H  
ATOM    228  CB  ALA    17      -4.371 -10.404   1.977  1.00  0.00           C  
ATOM    229  HB1 ALA    17      -4.033 -11.440   1.975  1.00  0.00           H  
ATOM    230  HB2 ALA    17      -3.527  -9.780   1.683  1.00  0.00           H  
ATOM    231  HB3 ALA    17      -4.725 -10.112   2.966  1.00  0.00           H  
ATOM    232  C   ALA    17      -6.974 -10.210   1.707  1.00  0.00           C  
ATOM    233  O   ALA    17      -7.842 -11.108   1.437  1.00  0.00           O  
ATOM    234  N   SER    18      -7.345  -9.167   2.499  1.00  0.00           N  
ATOM    235  H   SER    18      -6.656  -8.453   2.687  1.00  0.00           H  
ATOM    236  CA  SER    18      -8.585  -8.988   3.205  1.00  0.00           C  
ATOM    237  HA  SER    18      -8.593  -9.886   3.823  1.00  0.00           H  
ATOM    238  CB  SER    18      -8.509  -7.727   4.136  1.00  0.00           C  
ATOM    239  HB2 SER    18      -8.288  -6.833   3.553  1.00  0.00           H  
ATOM    240  HB3 SER    18      -9.493  -7.576   4.580  1.00  0.00           H  
ATOM    241  OG  SER    18      -7.524  -7.825   5.101  1.00  0.00           O  
ATOM    242  HG  SER    18      -6.698  -7.811   4.611  1.00  0.00           H  
ATOM    243  C   SER    18      -9.860  -8.951   2.340  1.00  0.00           C  
ATOM    244  O   SER    18     -10.987  -9.188   2.931  1.00  0.00           O  
ATOM    245  N   ALA    19      -9.802  -8.598   1.047  1.00  0.00           N  
ATOM    246  H   ALA    19      -8.898  -8.357   0.667  1.00  0.00           H  
ATOM    247  CA  ALA    19     -10.977  -8.779   0.205  1.00  0.00           C  
ATOM    248  HA  ALA    19     -11.803  -8.134   0.508  1.00  0.00           H  
ATOM    249  CB  ALA    19     -10.665  -8.440  -1.245  1.00  0.00           C  
ATOM    250  HB1 ALA    19     -11.422  -8.814  -1.935  1.00  0.00           H  
ATOM    251  HB2 ALA    19      -9.725  -8.839  -1.626  1.00  0.00           H  
ATOM    252  HB3 ALA    19     -10.647  -7.365  -1.428  1.00  0.00           H  
ATOM    253  C   ALA    19     -11.525 -10.221   0.284  1.00  0.00           C  
ATOM    254  O   ALA    19     -12.750 -10.486   0.379  1.00  0.00           O  
ATOM    255  N   TYR    20     -10.605 -11.158   0.158  1.00  0.00           N  
ATOM    256  H   TYR    20      -9.629 -10.924   0.047  1.00  0.00           H  
ATOM    257  CA  TYR    20     -10.933 -12.560   0.201  1.00  0.00           C  
ATOM    258  HA  TYR    20     -11.693 -12.756  -0.555  1.00  0.00           H  
ATOM    259  CB  TYR    20      -9.683 -13.385  -0.192  1.00  0.00           C  
ATOM    260  HB2 TYR    20      -8.830 -13.249   0.474  1.00  0.00           H  
ATOM    261  HB3 TYR    20     -10.033 -14.415  -0.137  1.00  0.00           H  
ATOM    262  CG  TYR    20      -9.176 -13.090  -1.584  1.00  0.00           C  
ATOM    263  CD1 TYR    20      -8.221 -12.108  -1.810  1.00  0.00           C  
ATOM    264  HD1 TYR    20      -7.925 -11.513  -0.958  1.00  0.00           H  
ATOM    265  CE1 TYR    20      -7.678 -11.816  -3.092  1.00  0.00           C  
ATOM    266  HE1 TYR    20      -7.094 -10.913  -3.192  1.00  0.00           H  
ATOM    267  CZ  TYR    20      -8.039 -12.630  -4.126  1.00  0.00           C  
ATOM    268  OH  TYR    20      -7.444 -12.478  -5.300  1.00  0.00           O  
ATOM    269  HH  TYR    20      -6.519 -12.229  -5.229  1.00  0.00           H  
ATOM    270  CE2 TYR    20      -8.938 -13.746  -3.885  1.00  0.00           C  
ATOM    271  HE2 TYR    20      -9.182 -14.441  -4.676  1.00  0.00           H  
ATOM    272  CD2 TYR    20      -9.550 -13.930  -2.671  1.00  0.00           C  
ATOM    273  HD2 TYR    20     -10.453 -14.523  -2.689  1.00  0.00           H  
ATOM    274  C   TYR    20     -11.467 -12.951   1.623  1.00  0.00           C  
ATOM    275  O   TYR    20     -12.351 -13.735   1.748  1.00  0.00           O  
ATOM    276  N   ALA    21     -10.883 -12.423   2.684  1.00  0.00           N  
ATOM    277  H   ALA    21     -10.026 -11.898   2.588  1.00  0.00           H  
ATOM    278  CA  ALA    21     -11.319 -12.645   4.052  1.00  0.00           C  
ATOM    279  HA  ALA    21     -11.224 -13.724   4.171  1.00  0.00           H  
ATOM    280  CB  ALA    21     -10.334 -11.962   5.055  1.00  0.00           C  
ATOM    281  HB1 ALA    21     -10.571 -12.195   6.093  1.00  0.00           H  
ATOM    282  HB2 ALA    21      -9.310 -12.265   4.838  1.00  0.00           H  
ATOM    283  HB3 ALA    21     -10.351 -10.873   5.005  1.00  0.00           H  
ATOM    284  C   ALA    21     -12.747 -12.203   4.311  1.00  0.00           C  
ATOM    285  O   ALA    21     -13.643 -12.956   4.785  1.00  0.00           O  
ATOM    286  N   ARG    22     -12.963 -10.963   3.828  1.00  0.00           N  
ATOM    287  H   ARG    22     -12.202 -10.462   3.393  1.00  0.00           H  
ATOM    288  CA  ARG    22     -14.253 -10.302   3.871  1.00  0.00           C  
ATOM    289  HA  ARG    22     -14.579 -10.230   4.909  1.00  0.00           H  
ATOM    290  CB  ARG    22     -14.032  -8.842   3.434  1.00  0.00           C  
ATOM    291  HB2 ARG    22     -13.797  -8.847   2.370  1.00  0.00           H  
ATOM    292  HB3 ARG    22     -13.263  -8.344   4.023  1.00  0.00           H  
ATOM    293  CG  ARG    22     -15.417  -8.150   3.672  1.00  0.00           C  
ATOM    294  HG2 ARG    22     -15.338  -7.099   3.396  1.00  0.00           H  
ATOM    295  HG3 ARG    22     -16.202  -8.509   3.006  1.00  0.00           H  
ATOM    296  CD  ARG    22     -15.936  -8.225   5.108  1.00  0.00           C  
ATOM    297  HD2 ARG    22     -16.304  -9.234   5.294  1.00  0.00           H  
ATOM    298  HD3 ARG    22     -15.126  -8.111   5.828  1.00  0.00           H  
ATOM    299  NE  ARG    22     -16.940  -7.090   5.263  1.00  0.00           N  
ATOM    300  HE  ARG    22     -17.899  -7.277   5.007  1.00  0.00           H  
ATOM    301  CZ  ARG    22     -16.634  -5.923   5.737  1.00  0.00           C  
ATOM    302  NH1 ARG    22     -15.407  -5.475   5.840  1.00  0.00           N  
ATOM    303 HH11 ARG    22     -14.682  -5.934   5.309  1.00  0.00           H  
ATOM    304 HH12 ARG    22     -15.128  -4.550   6.135  1.00  0.00           H  
ATOM    305  NH2 ARG    22     -17.597  -5.122   6.101  1.00  0.00           N  
ATOM    306 HH21 ARG    22     -18.502  -5.504   5.866  1.00  0.00           H  
ATOM    307 HH22 ARG    22     -17.336  -4.155   6.228  1.00  0.00           H  
ATOM    308  C   ARG    22     -15.410 -10.872   3.024  1.00  0.00           C  
ATOM    309  O   ARG    22     -16.521 -11.055   3.486  1.00  0.00           O  
ATOM    310  N   ILE    23     -15.167 -11.246   1.773  1.00  0.00           N  
ATOM    311  H   ILE    23     -14.223 -11.031   1.485  1.00  0.00           H  
ATOM    312  CA  ILE    23     -16.238 -11.546   0.758  1.00  0.00           C  
ATOM    313  HA  ILE    23     -17.035 -10.847   1.013  1.00  0.00           H  
ATOM    314  CB  ILE    23     -15.730 -11.251  -0.669  1.00  0.00           C  
ATOM    315  HB  ILE    23     -14.727 -11.673  -0.734  1.00  0.00           H  
ATOM    316  CG2 ILE    23     -16.644 -11.906  -1.728  1.00  0.00           C  
ATOM    317 HG21 ILE    23     -16.745 -12.985  -1.615  1.00  0.00           H  
ATOM    318 HG22 ILE    23     -16.194 -11.827  -2.718  1.00  0.00           H  
ATOM    319 HG23 ILE    23     -17.626 -11.443  -1.628  1.00  0.00           H  
ATOM    320  CG1 ILE    23     -15.679  -9.657  -0.808  1.00  0.00           C  
ATOM    321 HG12 ILE    23     -15.086  -9.243   0.007  1.00  0.00           H  
ATOM    322 HG13 ILE    23     -16.675  -9.221  -0.724  1.00  0.00           H  
ATOM    323  CD1 ILE    23     -15.065  -9.265  -2.131  1.00  0.00           C  
ATOM    324 HD11 ILE    23     -14.085  -9.732  -2.231  1.00  0.00           H  
ATOM    325 HD12 ILE    23     -15.055  -8.175  -2.163  1.00  0.00           H  
ATOM    326 HD13 ILE    23     -15.726  -9.566  -2.944  1.00  0.00           H  
ATOM    327  C   ILE    23     -16.774 -12.959   1.039  1.00  0.00           C  
ATOM    328  O   ILE    23     -17.985 -13.272   0.937  1.00  0.00           O  
ATOM    329  N   LEU    24     -15.896 -13.895   1.425  1.00  0.00           N  
ATOM    330  H   LEU    24     -14.942 -13.564   1.415  1.00  0.00           H  
ATOM    331  CA  LEU    24     -16.305 -15.289   1.900  1.00  0.00           C  
ATOM    332  HA  LEU    24     -16.995 -15.708   1.168  1.00  0.00           H  
ATOM    333  CB  LEU    24     -15.116 -16.267   2.063  1.00  0.00           C  
ATOM    334  HB2 LEU    24     -14.475 -15.892   2.860  1.00  0.00           H  
ATOM    335  HB3 LEU    24     -15.525 -17.192   2.472  1.00  0.00           H  
ATOM    336  CG  LEU    24     -14.227 -16.669   0.849  1.00  0.00           C  
ATOM    337  HG  LEU    24     -14.157 -15.783   0.219  1.00  0.00           H  
ATOM    338  CD1 LEU    24     -12.842 -17.138   1.369  1.00  0.00           C  
ATOM    339 HD11 LEU    24     -12.382 -16.336   1.946  1.00  0.00           H  
ATOM    340 HD12 LEU    24     -12.127 -17.364   0.578  1.00  0.00           H  
ATOM    341 HD13 LEU    24     -13.012 -17.935   2.092  1.00  0.00           H  
ATOM    342  CD2 LEU    24     -14.922 -17.835   0.081  1.00  0.00           C  
ATOM    343 HD21 LEU    24     -15.897 -17.541  -0.308  1.00  0.00           H  
ATOM    344 HD22 LEU    24     -15.002 -18.718   0.715  1.00  0.00           H  
ATOM    345 HD23 LEU    24     -14.287 -18.184  -0.734  1.00  0.00           H  
ATOM    346  C   LEU    24     -17.119 -15.220   3.260  1.00  0.00           C  
ATOM    347  O   LEU    24     -18.170 -15.883   3.378  1.00  0.00           O  
ATOM    348  N   SER    25     -16.682 -14.284   4.195  1.00  0.00           N  
ATOM    349  H   SER    25     -15.817 -13.772   4.095  1.00  0.00           H  
ATOM    350  CA  SER    25     -17.516 -13.963   5.449  1.00  0.00           C  
ATOM    351  HA  SER    25     -17.652 -14.953   5.884  1.00  0.00           H  
ATOM    352  CB  SER    25     -16.759 -13.110   6.439  1.00  0.00           C  
ATOM    353  HB2 SER    25     -16.389 -12.235   5.905  1.00  0.00           H  
ATOM    354  HB3 SER    25     -17.495 -12.876   7.208  1.00  0.00           H  
ATOM    355  OG  SER    25     -15.670 -13.857   7.001  1.00  0.00           O  
ATOM    356  HG  SER    25     -14.927 -13.744   6.403  1.00  0.00           H  
ATOM    357  C   SER    25     -18.963 -13.459   5.101  1.00  0.00           C  
ATOM    358  O   SER    25     -19.658 -13.295   6.097  1.00  0.00           O  
ATOM    359  N   GLU    26     -19.360 -13.202   3.892  1.00  0.00           N  
ATOM    360  H   GLU    26     -18.712 -13.408   3.145  1.00  0.00           H  
ATOM    361  CA  GLU    26     -20.711 -12.748   3.563  1.00  0.00           C  
ATOM    362  HA  GLU    26     -21.289 -12.681   4.485  1.00  0.00           H  
ATOM    363  CB  GLU    26     -20.621 -11.305   2.992  1.00  0.00           C  
ATOM    364  HB2 GLU    26     -19.884 -11.390   2.194  1.00  0.00           H  
ATOM    365  HB3 GLU    26     -21.581 -10.934   2.634  1.00  0.00           H  
ATOM    366  CG  GLU    26     -20.128 -10.233   3.833  1.00  0.00           C  
ATOM    367  HG2 GLU    26     -19.127 -10.484   4.185  1.00  0.00           H  
ATOM    368  HG3 GLU    26     -19.998  -9.352   3.204  1.00  0.00           H  
ATOM    369  CD  GLU    26     -21.128  -9.941   4.967  1.00  0.00           C  
ATOM    370  OE1 GLU    26     -20.877  -8.967   5.668  1.00  0.00           O  
ATOM    371  OE2 GLU    26     -22.190 -10.500   5.099  1.00  0.00           O  
ATOM    372  C   GLU    26     -21.462 -13.536   2.438  1.00  0.00           C  
ATOM    373  O   GLU    26     -22.684 -13.619   2.307  1.00  0.00           O  
ATOM    374  N   GLU    27     -20.662 -13.897   1.407  1.00  0.00           N  
ATOM    375  H   GLU    27     -19.700 -13.599   1.483  1.00  0.00           H  
ATOM    376  CA  GLU    27     -21.181 -14.529   0.127  1.00  0.00           C  
ATOM    377  HA  GLU    27     -22.252 -14.366   0.009  1.00  0.00           H  
ATOM    378  CB  GLU    27     -20.433 -13.974  -1.099  1.00  0.00           C  
ATOM    379  HB2 GLU    27     -20.702 -14.561  -1.977  1.00  0.00           H  
ATOM    380  HB3 GLU    27     -19.369 -14.150  -0.942  1.00  0.00           H  
ATOM    381  CG  GLU    27     -20.508 -12.435  -1.324  1.00  0.00           C  
ATOM    382  HG2 GLU    27     -19.861 -11.926  -0.609  1.00  0.00           H  
ATOM    383  HG3 GLU    27     -20.031 -12.311  -2.296  1.00  0.00           H  
ATOM    384  CD  GLU    27     -21.981 -11.921  -1.427  1.00  0.00           C  
ATOM    385  OE1 GLU    27     -22.703 -12.339  -2.391  1.00  0.00           O  
ATOM    386  OE2 GLU    27     -22.392 -11.115  -0.611  1.00  0.00           O  
ATOM    387  C   GLU    27     -21.011 -16.067   0.178  1.00  0.00           C  
ATOM    388  O   GLU    27     -21.575 -16.742  -0.618  1.00  0.00           O  
ATOM    389  N   ALA    28     -20.210 -16.664   1.113  1.00  0.00           N  
ATOM    390  H   ALA    28     -19.692 -16.049   1.724  1.00  0.00           H  
ATOM    391  CA  ALA    28     -19.912 -18.112   1.318  1.00  0.00           C  
ATOM    392  HA  ALA    28     -20.853 -18.632   1.140  1.00  0.00           H  
ATOM    393  CB  ALA    28     -18.909 -18.494   0.270  1.00  0.00           C  
ATOM    394  HB1 ALA    28     -18.634 -19.542   0.392  1.00  0.00           H  
ATOM    395  HB2 ALA    28     -19.310 -18.371  -0.736  1.00  0.00           H  
ATOM    396  HB3 ALA    28     -17.989 -17.919   0.377  1.00  0.00           H  
ATOM    397  C   ALA    28     -19.482 -18.403   2.748  1.00  0.00           C  
ATOM    398  O   ALA    28     -18.514 -19.153   2.911  1.00  0.00           O  
ATOM    399  N   PRO    29     -20.225 -17.926   3.811  1.00  0.00           N  
ATOM    400  CD  PRO    29     -21.568 -17.364   3.687  1.00  0.00           C  
ATOM    401  HD2 PRO    29     -21.478 -16.295   3.496  1.00  0.00           H  
ATOM    402  HD3 PRO    29     -22.098 -17.787   2.833  1.00  0.00           H  
ATOM    403  CG  PRO    29     -22.351 -17.567   5.011  1.00  0.00           C  
ATOM    404  HG2 PRO    29     -22.809 -18.554   4.948  1.00  0.00           H  
ATOM    405  HG3 PRO    29     -23.027 -16.742   5.233  1.00  0.00           H  
ATOM    406  CB  PRO    29     -21.158 -17.593   5.964  1.00  0.00           C  
ATOM    407  HB2 PRO    29     -21.445 -18.138   6.863  1.00  0.00           H  
ATOM    408  HB3 PRO    29     -20.750 -16.593   6.113  1.00  0.00           H  
ATOM    409  CA  PRO    29     -20.045 -18.351   5.189  1.00  0.00           C  
ATOM    410  HA  PRO    29     -19.078 -17.974   5.525  1.00  0.00           H  
ATOM    411  C   PRO    29     -20.310 -19.877   5.290  1.00  0.00           C  
ATOM    412  O   PRO    29     -21.004 -20.466   4.462  1.00  0.00           O  
ATOM    413  N   GLY    30     -19.630 -20.572   6.251  1.00  0.00           N  
ATOM    414  H   GLY    30     -19.243 -19.997   6.985  1.00  0.00           H  
ATOM    415  CA  GLY    30     -19.557 -22.007   6.330  1.00  0.00           C  
ATOM    416  HA2 GLY    30     -20.468 -22.450   5.926  1.00  0.00           H  
ATOM    417  HA3 GLY    30     -19.642 -22.317   7.371  1.00  0.00           H  
ATOM    418  C   GLY    30     -18.298 -22.602   5.737  1.00  0.00           C  
ATOM    419  O   GLY    30     -18.051 -23.784   5.927  1.00  0.00           O  
ATOM    420  N   ALA    31     -17.498 -21.799   5.025  1.00  0.00           N  
ATOM    421  H   ALA    31     -17.517 -20.791   4.962  1.00  0.00           H  
ATOM    422  CA  ALA    31     -16.126 -22.317   4.766  1.00  0.00           C  
ATOM    423  HA  ALA    31     -16.253 -23.378   4.552  1.00  0.00           H  
ATOM    424  CB  ALA    31     -15.504 -21.640   3.532  1.00  0.00           C  
ATOM    425  HB1 ALA    31     -14.436 -21.782   3.366  1.00  0.00           H  
ATOM    426  HB2 ALA    31     -15.670 -20.564   3.586  1.00  0.00           H  
ATOM    427  HB3 ALA    31     -15.995 -21.963   2.614  1.00  0.00           H  
ATOM    428  C   ALA    31     -15.213 -22.005   6.016  1.00  0.00           C  
ATOM    429  O   ALA    31     -15.320 -20.945   6.589  1.00  0.00           O  
ATOM    430  N   THR    32     -14.254 -22.822   6.329  1.00  0.00           N  
ATOM    431  H   THR    32     -14.000 -23.670   5.841  1.00  0.00           H  
ATOM    432  CA  THR    32     -13.247 -22.549   7.323  1.00  0.00           C  
ATOM    433  HA  THR    32     -13.689 -21.762   7.934  1.00  0.00           H  
ATOM    434  CB  THR    32     -12.882 -23.820   8.059  1.00  0.00           C  
ATOM    435  HB  THR    32     -12.350 -24.491   7.384  1.00  0.00           H  
ATOM    436  CG2 THR    32     -12.010 -23.676   9.296  1.00  0.00           C  
ATOM    437 HG21 THR    32     -12.686 -23.200  10.007  1.00  0.00           H  
ATOM    438 HG22 THR    32     -11.076 -23.126   9.181  1.00  0.00           H  
ATOM    439 HG23 THR    32     -11.851 -24.659   9.741  1.00  0.00           H  
ATOM    440  OG1 THR    32     -14.012 -24.640   8.389  1.00  0.00           O  
ATOM    441  HG1 THR    32     -14.596 -24.830   7.651  1.00  0.00           H  
ATOM    442  C   THR    32     -12.039 -21.858   6.723  1.00  0.00           C  
ATOM    443  O   THR    32     -11.331 -22.437   5.914  1.00  0.00           O  
ATOM    444  N   ILE    33     -11.764 -20.691   7.215  1.00  0.00           N  
ATOM    445  H   ILE    33     -12.339 -20.387   7.988  1.00  0.00           H  
ATOM    446  CA  ILE    33     -10.687 -19.835   6.723  1.00  0.00           C  
ATOM    447  HA  ILE    33     -10.115 -20.321   5.933  1.00  0.00           H  
ATOM    448  CB  ILE    33     -11.116 -18.405   6.338  1.00  0.00           C  
ATOM    449  HB  ILE    33     -11.396 -17.904   7.265  1.00  0.00           H  
ATOM    450  CG2 ILE    33      -9.988 -17.492   5.712  1.00  0.00           C  
ATOM    451 HG21 ILE    33      -9.168 -17.420   6.427  1.00  0.00           H  
ATOM    452 HG22 ILE    33     -10.371 -16.486   5.542  1.00  0.00           H  
ATOM    453 HG23 ILE    33      -9.573 -17.794   4.751  1.00  0.00           H  
ATOM    454  CG1 ILE    33     -12.411 -18.537   5.460  1.00  0.00           C  
ATOM    455 HG12 ILE    33     -12.082 -18.610   4.424  1.00  0.00           H  
ATOM    456 HG13 ILE    33     -12.990 -19.425   5.715  1.00  0.00           H  
ATOM    457  CD1 ILE    33     -13.445 -17.480   5.824  1.00  0.00           C  
ATOM    458 HD11 ILE    33     -13.635 -17.651   6.884  1.00  0.00           H  
ATOM    459 HD12 ILE    33     -14.353 -17.704   5.264  1.00  0.00           H  
ATOM    460 HD13 ILE    33     -13.109 -16.460   5.641  1.00  0.00           H  
ATOM    461  C   ILE    33      -9.610 -19.851   7.808  1.00  0.00           C  
ATOM    462  O   ILE    33      -9.832 -19.418   8.971  1.00  0.00           O  
ATOM    463  N   ALA    34      -8.393 -20.057   7.448  1.00  0.00           N  
ATOM    464  H   ALA    34      -8.158 -20.412   6.533  1.00  0.00           H  
ATOM    465  CA  ALA    34      -7.222 -19.517   8.170  1.00  0.00           C  
ATOM    466  HA  ALA    34      -7.562 -19.265   9.174  1.00  0.00           H  
ATOM    467  CB  ALA    34      -6.147 -20.549   8.307  1.00  0.00           C  
ATOM    468  HB1 ALA    34      -5.373 -20.183   8.981  1.00  0.00           H  
ATOM    469  HB2 ALA    34      -6.537 -21.469   8.741  1.00  0.00           H  
ATOM    470  HB3 ALA    34      -5.676 -20.778   7.351  1.00  0.00           H  
ATOM    471  C   ALA    34      -6.644 -18.302   7.477  1.00  0.00           C  
ATOM    472  O   ALA    34      -6.680 -18.253   6.236  1.00  0.00           O  
ATOM    473  N   MET    35      -5.969 -17.368   8.192  1.00  0.00           N  
ATOM    474  H   MET    35      -6.085 -17.417   9.194  1.00  0.00           H  
ATOM    475  CA  MET    35      -5.088 -16.326   7.834  1.00  0.00           C  
ATOM    476  HA  MET    35      -4.821 -16.535   6.798  1.00  0.00           H  
ATOM    477  CB  MET    35      -5.742 -14.902   7.988  1.00  0.00           C  
ATOM    478  HB2 MET    35      -6.069 -14.796   9.022  1.00  0.00           H  
ATOM    479  HB3 MET    35      -6.509 -14.848   7.215  1.00  0.00           H  
ATOM    480  CG  MET    35      -4.775 -13.744   7.547  1.00  0.00           C  
ATOM    481  HG2 MET    35      -3.924 -13.824   8.224  1.00  0.00           H  
ATOM    482  HG3 MET    35      -4.329 -13.813   6.555  1.00  0.00           H  
ATOM    483  SD  MET    35      -5.440 -12.077   7.788  1.00  0.00           S  
ATOM    484  CE  MET    35      -6.291 -12.024   6.137  1.00  0.00           C  
ATOM    485  HE1 MET    35      -6.714 -11.028   6.009  1.00  0.00           H  
ATOM    486  HE2 MET    35      -5.645 -12.329   5.313  1.00  0.00           H  
ATOM    487  HE3 MET    35      -7.139 -12.709   6.149  1.00  0.00           H  
ATOM    488  C   MET    35      -3.782 -16.438   8.606  1.00  0.00           C  
ATOM    489  O   MET    35      -3.737 -16.132   9.810  1.00  0.00           O  
ATOM    490  N   PHE    36      -2.655 -16.864   7.971  1.00  0.00           N  
ATOM    491  H   PHE    36      -2.784 -17.185   7.022  1.00  0.00           H  
ATOM    492  CA  PHE    36      -1.281 -16.769   8.488  1.00  0.00           C  
ATOM    493  HA  PHE    36      -1.346 -16.963   9.559  1.00  0.00           H  
ATOM    494  CB  PHE    36      -0.537 -18.020   7.929  1.00  0.00           C  
ATOM    495  HB2 PHE    36       0.464 -17.950   8.356  1.00  0.00           H  
ATOM    496  HB3 PHE    36      -0.460 -17.864   6.853  1.00  0.00           H  
ATOM    497  CG  PHE    36      -1.154 -19.362   8.080  1.00  0.00           C  
ATOM    498  CD1 PHE    36      -0.781 -20.058   9.209  1.00  0.00           C  
ATOM    499  HD1 PHE    36      -0.060 -19.661   9.909  1.00  0.00           H  
ATOM    500  CE1 PHE    36      -1.174 -21.352   9.406  1.00  0.00           C  
ATOM    501  HE1 PHE    36      -0.854 -22.018  10.193  1.00  0.00           H  
ATOM    502  CZ  PHE    36      -2.126 -21.968   8.549  1.00  0.00           C  
ATOM    503  HZ  PHE    36      -2.584 -22.908   8.819  1.00  0.00           H  
ATOM    504  CE2 PHE    36      -2.457 -21.280   7.393  1.00  0.00           C  
ATOM    505  HE2 PHE    36      -3.070 -21.792   6.666  1.00  0.00           H  
ATOM    506  CD2 PHE    36      -2.032 -19.985   7.118  1.00  0.00           C  
ATOM    507  HD2 PHE    36      -2.446 -19.407   6.305  1.00  0.00           H  
ATOM    508  C   PHE    36      -0.439 -15.512   8.154  1.00  0.00           C  
ATOM    509  O   PHE    36      -0.556 -15.018   7.053  1.00  0.00           O  
ATOM    510  N   GLU    37       0.312 -15.010   9.162  1.00  0.00           N  
ATOM    511  H   GLU    37       0.280 -15.503  10.043  1.00  0.00           H  
ATOM    512  CA  GLU    37       1.028 -13.752   9.048  1.00  0.00           C  
ATOM    513  HA  GLU    37       1.232 -13.503   8.007  1.00  0.00           H  
ATOM    514  CB  GLU    37       0.099 -12.630   9.575  1.00  0.00           C  
ATOM    515  HB2 GLU    37      -0.723 -12.561   8.863  1.00  0.00           H  
ATOM    516  HB3 GLU    37      -0.271 -13.030  10.519  1.00  0.00           H  
ATOM    517  CG  GLU    37       0.704 -11.259   9.806  1.00  0.00           C  
ATOM    518  HG2 GLU    37      -0.161 -10.654  10.078  1.00  0.00           H  
ATOM    519  HG3 GLU    37       1.445 -11.215  10.604  1.00  0.00           H  
ATOM    520  CD  GLU    37       1.292 -10.758   8.476  1.00  0.00           C  
ATOM    521  OE1 GLU    37       0.492 -10.325   7.617  1.00  0.00           O  
ATOM    522  OE2 GLU    37       2.537 -10.693   8.341  1.00  0.00           O  
ATOM    523  C   GLU    37       2.309 -13.839   9.905  1.00  0.00           C  
ATOM    524  O   GLU    37       2.318 -14.255  11.048  1.00  0.00           O  
ATOM    525  N   VAL    38       3.432 -13.441   9.273  1.00  0.00           N  
ATOM    526  H   VAL    38       3.350 -13.227   8.290  1.00  0.00           H  
ATOM    527  CA  VAL    38       4.770 -13.384   9.807  1.00  0.00           C  
ATOM    528  HA  VAL    38       4.844 -14.318  10.365  1.00  0.00           H  
ATOM    529  CB  VAL    38       5.869 -13.288   8.703  1.00  0.00           C  
ATOM    530  HB  VAL    38       5.629 -14.043   7.955  1.00  0.00           H  
ATOM    531  CG1 VAL    38       6.120 -11.981   7.934  1.00  0.00           C  
ATOM    532 HG11 VAL    38       5.245 -11.958   7.285  1.00  0.00           H  
ATOM    533 HG12 VAL    38       6.983 -11.898   7.273  1.00  0.00           H  
ATOM    534 HG13 VAL    38       6.130 -11.153   8.643  1.00  0.00           H  
ATOM    535  CG2 VAL    38       7.255 -13.710   9.260  1.00  0.00           C  
ATOM    536 HG21 VAL    38       7.096 -14.743   9.569  1.00  0.00           H  
ATOM    537 HG22 VAL    38       7.691 -13.090  10.044  1.00  0.00           H  
ATOM    538 HG23 VAL    38       8.020 -13.795   8.488  1.00  0.00           H  
ATOM    539  C   VAL    38       4.984 -12.342  10.962  1.00  0.00           C  
ATOM    540  O   VAL    38       5.803 -12.595  11.862  1.00  0.00           O  
ATOM    541  N   GLY    39       4.176 -11.265  10.897  1.00  0.00           N  
ATOM    542  H   GLY    39       3.695 -11.134  10.019  1.00  0.00           H  
ATOM    543  CA  GLY    39       4.234 -10.109  11.801  1.00  0.00           C  
ATOM    544  HA2 GLY    39       5.291  -9.912  11.985  1.00  0.00           H  
ATOM    545  HA3 GLY    39       3.835  -9.246  11.268  1.00  0.00           H  
ATOM    546  C   GLY    39       3.348 -10.378  13.057  1.00  0.00           C  
ATOM    547  O   GLY    39       2.531 -11.273  13.143  1.00  0.00           O  
ATOM    548  N   PRO    40       3.581  -9.593  14.125  1.00  0.00           N  
ATOM    549  CD  PRO    40       4.961  -9.155  14.460  1.00  0.00           C  
ATOM    550  HD2 PRO    40       5.701  -9.751  13.926  1.00  0.00           H  
ATOM    551  HD3 PRO    40       5.094  -8.141  14.083  1.00  0.00           H  
ATOM    552  CG  PRO    40       5.100  -9.244  15.968  1.00  0.00           C  
ATOM    553  HG2 PRO    40       5.769  -8.434  16.256  1.00  0.00           H  
ATOM    554  HG3 PRO    40       5.401 -10.280  16.124  1.00  0.00           H  
ATOM    555  CB  PRO    40       3.671  -8.982  16.509  1.00  0.00           C  
ATOM    556  HB2 PRO    40       3.604  -9.536  17.445  1.00  0.00           H  
ATOM    557  HB3 PRO    40       3.577  -7.948  16.842  1.00  0.00           H  
ATOM    558  CA  PRO    40       2.733  -9.506  15.363  1.00  0.00           C  
ATOM    559  HA  PRO    40       2.390 -10.496  15.661  1.00  0.00           H  
ATOM    560  C   PRO    40       1.500  -8.603  15.266  1.00  0.00           C  
ATOM    561  O   PRO    40       1.295  -7.754  14.381  1.00  0.00           O  
ATOM    562  N   THR    41       0.621  -8.742  16.240  1.00  0.00           N  
ATOM    563  H   THR    41       0.888  -9.424  16.935  1.00  0.00           H  
ATOM    564  CA  THR    41      -0.690  -8.145  16.387  1.00  0.00           C  
ATOM    565  HA  THR    41      -1.042  -7.931  15.378  1.00  0.00           H  
ATOM    566  CB  THR    41      -1.738  -9.120  16.941  1.00  0.00           C  
ATOM    567  HB  THR    41      -1.571  -9.440  17.970  1.00  0.00           H  
ATOM    568  CG2 THR    41      -3.103  -8.490  16.785  1.00  0.00           C  
ATOM    569 HG21 THR    41      -3.391  -8.367  15.742  1.00  0.00           H  
ATOM    570 HG22 THR    41      -3.235  -7.544  17.311  1.00  0.00           H  
ATOM    571 HG23 THR    41      -3.804  -9.205  17.215  1.00  0.00           H  
ATOM    572  OG1 THR    41      -1.715 -10.355  16.191  1.00  0.00           O  
ATOM    573  HG1 THR    41      -1.081 -10.936  16.618  1.00  0.00           H  
ATOM    574  C   THR    41      -0.564  -6.842  17.050  1.00  0.00           C  
ATOM    575  O   THR    41      -0.768  -6.795  18.224  1.00  0.00           O  
ATOM    576  N   VAL    42      -0.055  -5.801  16.398  1.00  0.00           N  
ATOM    577  H   VAL    42       0.227  -5.875  15.431  1.00  0.00           H  
ATOM    578  CA  VAL    42       0.290  -4.566  17.107  1.00  0.00           C  
ATOM    579  HA  VAL    42       0.449  -4.862  18.144  1.00  0.00           H  
ATOM    580  CB  VAL    42       1.610  -3.918  16.652  1.00  0.00           C  
ATOM    581  HB  VAL    42       1.957  -3.273  17.460  1.00  0.00           H  
ATOM    582  CG1 VAL    42       2.739  -4.888  16.233  1.00  0.00           C  
ATOM    583 HG11 VAL    42       3.121  -5.395  17.120  1.00  0.00           H  
ATOM    584 HG12 VAL    42       3.582  -4.346  15.805  1.00  0.00           H  
ATOM    585 HG13 VAL    42       2.460  -5.642  15.496  1.00  0.00           H  
ATOM    586  CG2 VAL    42       1.219  -3.144  15.394  1.00  0.00           C  
ATOM    587 HG21 VAL    42       0.594  -2.297  15.676  1.00  0.00           H  
ATOM    588 HG22 VAL    42       0.717  -3.674  14.585  1.00  0.00           H  
ATOM    589 HG23 VAL    42       2.129  -2.755  14.939  1.00  0.00           H  
ATOM    590  C   VAL    42      -0.821  -3.614  17.290  1.00  0.00           C  
ATOM    591  O   VAL    42      -0.652  -2.715  18.130  1.00  0.00           O  
ATOM    592  N   SER    43      -1.945  -3.772  16.519  1.00  0.00           N  
ATOM    593  H   SER    43      -2.060  -4.563  15.901  1.00  0.00           H  
ATOM    594  CA  SER    43      -3.025  -2.842  16.643  1.00  0.00           C  
ATOM    595  HA  SER    43      -2.677  -1.930  17.129  1.00  0.00           H  
ATOM    596  CB  SER    43      -3.413  -2.450  15.204  1.00  0.00           C  
ATOM    597  HB2 SER    43      -4.124  -1.624  15.232  1.00  0.00           H  
ATOM    598  HB3 SER    43      -2.558  -2.044  14.664  1.00  0.00           H  
ATOM    599  OG  SER    43      -3.998  -3.532  14.564  1.00  0.00           O  
ATOM    600  HG  SER    43      -4.949  -3.435  14.654  1.00  0.00           H  
ATOM    601  C   SER    43      -4.233  -3.369  17.465  1.00  0.00           C  
ATOM    602  O   SER    43      -4.222  -4.579  17.684  1.00  0.00           O  
ATOM    603  N   ASN    44      -5.220  -2.570  17.803  1.00  0.00           N  
ATOM    604  H   ASN    44      -5.258  -1.642  17.406  1.00  0.00           H  
ATOM    605  CA  ASN    44      -6.467  -2.873  18.474  1.00  0.00           C  
ATOM    606  HA  ASN    44      -6.611  -3.953  18.466  1.00  0.00           H  
ATOM    607  CB  ASN    44      -6.233  -2.503  19.962  1.00  0.00           C  
ATOM    608  HB2 ASN    44      -5.953  -1.450  19.992  1.00  0.00           H  
ATOM    609  HB3 ASN    44      -5.446  -3.188  20.278  1.00  0.00           H  
ATOM    610  CG  ASN    44      -7.433  -2.716  20.824  1.00  0.00           C  
ATOM    611  OD1 ASN    44      -8.555  -2.946  20.342  1.00  0.00           O  
ATOM    612  ND2 ASN    44      -7.280  -2.609  22.128  1.00  0.00           N  
ATOM    613 HD21 ASN    44      -6.301  -2.512  22.354  1.00  0.00           H  
ATOM    614 HD22 ASN    44      -8.040  -2.718  22.784  1.00  0.00           H  
ATOM    615  C   ASN    44      -7.602  -2.144  17.713  1.00  0.00           C  
ATOM    616  O   ASN    44      -7.695  -0.919  17.819  1.00  0.00           O  
ATOM    617  N   PRO    45      -8.438  -2.815  16.884  1.00  0.00           N  
ATOM    618  CD  PRO    45      -9.519  -2.179  16.296  1.00  0.00           C  
ATOM    619  HD2 PRO    45     -10.106  -1.745  17.105  1.00  0.00           H  
ATOM    620  HD3 PRO    45      -9.205  -1.401  15.599  1.00  0.00           H  
ATOM    621  CG  PRO    45     -10.411  -3.229  15.559  1.00  0.00           C  
ATOM    622  HG2 PRO    45     -10.082  -3.116  14.526  1.00  0.00           H  
ATOM    623  HG3 PRO    45     -11.448  -2.954  15.749  1.00  0.00           H  
ATOM    624  CB  PRO    45      -9.944  -4.551  16.256  1.00  0.00           C  
ATOM    625  HB2 PRO    45     -10.550  -4.705  17.149  1.00  0.00           H  
ATOM    626  HB3 PRO    45     -10.069  -5.375  15.554  1.00  0.00           H  
ATOM    627  CA  PRO    45      -8.435  -4.293  16.602  1.00  0.00           C  
ATOM    628  HA  PRO    45      -8.218  -4.897  17.483  1.00  0.00           H  
ATOM    629  C   PRO    45      -7.401  -4.693  15.523  1.00  0.00           C  
ATOM    630  O   PRO    45      -6.669  -3.884  14.938  1.00  0.00           O  
ATOM    631  N   PRO    46      -7.295  -6.040  15.298  1.00  0.00           N  
ATOM    632  CD  PRO    46      -7.707  -7.048  16.243  1.00  0.00           C  
ATOM    633  HD2 PRO    46      -8.743  -7.356  16.104  1.00  0.00           H  
ATOM    634  HD3 PRO    46      -7.581  -6.668  17.257  1.00  0.00           H  
ATOM    635  CG  PRO    46      -6.883  -8.241  15.960  1.00  0.00           C  
ATOM    636  HG2 PRO    46      -6.045  -8.351  16.649  1.00  0.00           H  
ATOM    637  HG3 PRO    46      -7.381  -9.208  16.035  1.00  0.00           H  
ATOM    638  CB  PRO    46      -6.412  -8.002  14.552  1.00  0.00           C  
ATOM    639  HB2 PRO    46      -7.232  -8.277  13.887  1.00  0.00           H  
ATOM    640  HB3 PRO    46      -5.436  -8.412  14.291  1.00  0.00           H  
ATOM    641  CA  PRO    46      -6.229  -6.527  14.406  1.00  0.00           C  
ATOM    642  HA  PRO    46      -5.304  -6.218  14.892  1.00  0.00           H  
ATOM    643  C   PRO    46      -6.410  -5.867  12.960  1.00  0.00           C  
ATOM    644  O   PRO    46      -7.481  -6.027  12.299  1.00  0.00           O  
ATOM    645  N   GLY    47      -5.340  -5.221  12.477  1.00  0.00           N  
ATOM    646  H   GLY    47      -4.535  -5.214  13.087  1.00  0.00           H  
ATOM    647  CA  GLY    47      -5.395  -4.468  11.244  1.00  0.00           C  
ATOM    648  HA2 GLY    47      -6.180  -4.814  10.571  1.00  0.00           H  
ATOM    649  HA3 GLY    47      -4.479  -4.643  10.680  1.00  0.00           H  
ATOM    650  C   GLY    47      -5.661  -2.935  11.300  1.00  0.00           C  
ATOM    651  O   GLY    47      -5.510  -2.302  10.269  1.00  0.00           O  
ATOM    652  N   ALA    48      -6.028  -2.270  12.403  1.00  0.00           N  
ATOM    653  H   ALA    48      -5.962  -2.739  13.295  1.00  0.00           H  
ATOM    654  CA  ALA    48      -6.244  -0.821  12.480  1.00  0.00           C  
ATOM    655  HA  ALA    48      -6.982  -0.411  11.791  1.00  0.00           H  
ATOM    656  CB  ALA    48      -6.863  -0.500  13.875  1.00  0.00           C  
ATOM    657  HB1 ALA    48      -6.797   0.543  14.186  1.00  0.00           H  
ATOM    658  HB2 ALA    48      -7.919  -0.762  13.822  1.00  0.00           H  
ATOM    659  HB3 ALA    48      -6.485  -1.292  14.522  1.00  0.00           H  
ATOM    660  C   ALA    48      -4.949   0.101  12.342  1.00  0.00           C  
ATOM    661  O   ALA    48      -3.829  -0.338  12.747  1.00  0.00           O  
ATOM    662  N   HID    49      -5.158   1.230  11.706  1.00  0.00           N  
ATOM    663  H   HID    49      -6.100   1.531  11.503  1.00  0.00           H  
ATOM    664  CA  HID    49      -4.140   2.256  11.438  1.00  0.00           C  
ATOM    665  HA  HID    49      -3.234   1.890  10.955  1.00  0.00           H  
ATOM    666  CB  HID    49      -4.690   3.302  10.458  1.00  0.00           C  
ATOM    667  HB2 HID    49      -4.652   2.905   9.444  1.00  0.00           H  
ATOM    668  HB3 HID    49      -5.744   3.557  10.566  1.00  0.00           H  
ATOM    669  CG  HID    49      -3.888   4.564  10.541  1.00  0.00           C  
ATOM    670  ND1 HID    49      -2.644   4.652  10.020  1.00  0.00           N  
ATOM    671  HD1 HID    49      -2.166   3.920   9.514  1.00  0.00           H  
ATOM    672  CE1 HID    49      -2.046   5.810  10.453  1.00  0.00           C  
ATOM    673  HE1 HID    49      -1.075   6.157  10.134  1.00  0.00           H  
ATOM    674  NE2 HID    49      -2.920   6.510  11.190  1.00  0.00           N  
ATOM    675  CD2 HID    49      -4.069   5.686  11.379  1.00  0.00           C  
ATOM    676  HD2 HID    49      -4.992   5.913  11.891  1.00  0.00           H  
ATOM    677  C   HID    49      -3.641   2.908  12.782  1.00  0.00           C  
ATOM    678  O   HID    49      -4.412   3.379  13.658  1.00  0.00           O  
ATOM    679  N   VAL    50      -2.329   3.005  12.944  1.00  0.00           N  
ATOM    680  H   VAL    50      -1.733   2.744  12.171  1.00  0.00           H  
ATOM    681  CA  VAL    50      -1.564   3.398  14.139  1.00  0.00           C  
ATOM    682  HA  VAL    50      -1.757   2.604  14.860  1.00  0.00           H  
ATOM    683  CB  VAL    50      -0.077   3.377  13.871  1.00  0.00           C  
ATOM    684  HB  VAL    50       0.355   3.879  14.736  1.00  0.00           H  
ATOM    685  CG1 VAL    50       0.445   1.999  13.751  1.00  0.00           C  
ATOM    686 HG11 VAL    50       0.186   1.464  14.665  1.00  0.00           H  
ATOM    687 HG12 VAL    50       1.530   2.020  13.858  1.00  0.00           H  
ATOM    688 HG13 VAL    50       0.133   1.556  12.805  1.00  0.00           H  
ATOM    689  CG2 VAL    50       0.280   4.237  12.619  1.00  0.00           C  
ATOM    690 HG21 VAL    50      -0.564   4.857  12.316  1.00  0.00           H  
ATOM    691 HG22 VAL    50       0.435   3.613  11.739  1.00  0.00           H  
ATOM    692 HG23 VAL    50       1.181   4.842  12.720  1.00  0.00           H  
ATOM    693  C   VAL    50      -1.867   4.803  14.875  1.00  0.00           C  
ATOM    694  O   VAL    50      -1.399   4.974  16.003  1.00  0.00           O  
ATOM    695  N   LYS    51      -2.642   5.694  14.341  1.00  0.00           N  
ATOM    696  H   LYS    51      -2.971   5.685  13.387  1.00  0.00           H  
ATOM    697  CA  LYS    51      -3.216   6.915  15.003  1.00  0.00           C  
ATOM    698  HA  LYS    51      -2.493   7.170  15.778  1.00  0.00           H  
ATOM    699  CB  LYS    51      -3.245   8.211  14.230  1.00  0.00           C  
ATOM    700  HB2 LYS    51      -4.240   8.296  13.794  1.00  0.00           H  
ATOM    701  HB3 LYS    51      -2.485   8.147  13.452  1.00  0.00           H  
ATOM    702  CG  LYS    51      -3.009   9.486  15.075  1.00  0.00           C  
ATOM    703  HG2 LYS    51      -3.662   9.384  15.942  1.00  0.00           H  
ATOM    704  HG3 LYS    51      -2.008   9.373  15.492  1.00  0.00           H  
ATOM    705  CD  LYS    51      -3.089  10.872  14.381  1.00  0.00           C  
ATOM    706  HD2 LYS    51      -2.269  10.913  13.665  1.00  0.00           H  
ATOM    707  HD3 LYS    51      -3.945  11.052  13.730  1.00  0.00           H  
ATOM    708  CE  LYS    51      -3.140  11.997  15.446  1.00  0.00           C  
ATOM    709  HE2 LYS    51      -2.227  12.012  16.040  1.00  0.00           H  
ATOM    710  HE3 LYS    51      -3.160  12.875  14.800  1.00  0.00           H  
ATOM    711  NZ  LYS    51      -4.378  11.831  16.305  1.00  0.00           N  
ATOM    712  HZ1 LYS    51      -5.128  11.367  15.814  1.00  0.00           H  
ATOM    713  HZ2 LYS    51      -4.701  12.662  16.780  1.00  0.00           H  
ATOM    714  HZ3 LYS    51      -4.238  11.254  17.122  1.00  0.00           H  
ATOM    715  C   LYS    51      -4.533   6.639  15.773  1.00  0.00           C  
ATOM    716  O   LYS    51      -4.881   7.416  16.648  1.00  0.00           O  
ATOM    717  N   ASN    52      -5.069   5.386  15.702  1.00  0.00           N  
ATOM    718  H   ASN    52      -4.958   4.761  14.916  1.00  0.00           H  
ATOM    719  CA  ASN    52      -5.957   4.943  16.821  1.00  0.00           C  
ATOM    720  HA  ASN    52      -6.801   5.631  16.858  1.00  0.00           H  
ATOM    721  CB  ASN    52      -6.557   3.589  16.516  1.00  0.00           C  
ATOM    722  HB2 ASN    52      -5.811   2.809  16.363  1.00  0.00           H  
ATOM    723  HB3 ASN    52      -6.977   3.186  17.438  1.00  0.00           H  
ATOM    724  CG  ASN    52      -7.593   3.601  15.451  1.00  0.00           C  
ATOM    725  OD1 ASN    52      -8.730   4.134  15.686  1.00  0.00           O  
ATOM    726  ND2 ASN    52      -7.285   3.175  14.231  1.00  0.00           N  
ATOM    727 HD21 ASN    52      -6.312   3.003  14.018  1.00  0.00           H  
ATOM    728 HD22 ASN    52      -7.989   3.311  13.520  1.00  0.00           H  
ATOM    729  C   ASN    52      -5.258   4.966  18.188  1.00  0.00           C  
ATOM    730  O   ASN    52      -5.830   5.402  19.209  1.00  0.00           O  
ATOM    731  N   ILE    53      -3.948   4.691  18.199  1.00  0.00           N  
ATOM    732  H   ILE    53      -3.598   4.422  17.291  1.00  0.00           H  
ATOM    733  CA  ILE    53      -3.127   4.735  19.409  1.00  0.00           C  
ATOM    734  HA  ILE    53      -3.637   4.335  20.285  1.00  0.00           H  
ATOM    735  CB  ILE    53      -1.924   3.768  19.111  1.00  0.00           C  
ATOM    736  HB  ILE    53      -1.401   4.266  18.294  1.00  0.00           H  
ATOM    737  CG2 ILE    53      -0.982   3.836  20.399  1.00  0.00           C  
ATOM    738 HG21 ILE    53      -0.179   3.099  20.404  1.00  0.00           H  
ATOM    739 HG22 ILE    53      -0.579   4.844  20.499  1.00  0.00           H  
ATOM    740 HG23 ILE    53      -1.609   3.712  21.283  1.00  0.00           H  
ATOM    741  CG1 ILE    53      -2.279   2.355  18.507  1.00  0.00           C  
ATOM    742 HG12 ILE    53      -2.663   2.546  17.505  1.00  0.00           H  
ATOM    743 HG13 ILE    53      -3.001   1.929  19.204  1.00  0.00           H  
ATOM    744  CD1 ILE    53      -1.103   1.392  18.305  1.00  0.00           C  
ATOM    745 HD11 ILE    53      -0.688   1.099  19.270  1.00  0.00           H  
ATOM    746 HD12 ILE    53      -1.433   0.389  18.034  1.00  0.00           H  
ATOM    747 HD13 ILE    53      -0.328   1.753  17.629  1.00  0.00           H  
ATOM    748  C   ILE    53      -2.716   6.248  19.754  1.00  0.00           C  
ATOM    749  O   ILE    53      -1.822   6.825  19.211  1.00  0.00           O  
ATOM    750  N   GLU    54      -3.515   6.756  20.762  1.00  0.00           N  
ATOM    751  H   GLU    54      -4.095   6.111  21.280  1.00  0.00           H  
ATOM    752  CA  GLU    54      -3.300   8.117  21.296  1.00  0.00           C  
ATOM    753  HA  GLU    54      -3.311   8.855  20.494  1.00  0.00           H  
ATOM    754  CB  GLU    54      -4.482   8.481  22.234  1.00  0.00           C  
ATOM    755  HB2 GLU    54      -5.448   8.430  21.732  1.00  0.00           H  
ATOM    756  HB3 GLU    54      -4.601   7.670  22.953  1.00  0.00           H  
ATOM    757  CG  GLU    54      -4.443   9.795  22.983  1.00  0.00           C  
ATOM    758  HG2 GLU    54      -3.649   9.878  23.725  1.00  0.00           H  
ATOM    759  HG3 GLU    54      -5.397   9.914  23.496  1.00  0.00           H  
ATOM    760  CD  GLU    54      -4.433  11.025  22.031  1.00  0.00           C  
ATOM    761  OE1 GLU    54      -4.450  10.868  20.793  1.00  0.00           O  
ATOM    762  OE2 GLU    54      -4.500  12.121  22.556  1.00  0.00           O  
ATOM    763  C   GLU    54      -1.947   8.283  22.064  1.00  0.00           C  
ATOM    764  O   GLU    54      -1.542   9.461  22.112  1.00  0.00           O  
ATOM    765  N   ASP    55      -1.243   7.332  22.747  1.00  0.00           N  
ATOM    766  H   ASP    55      -1.611   6.397  22.858  1.00  0.00           H  
ATOM    767  CA  ASP    55       0.134   7.519  23.337  1.00  0.00           C  
ATOM    768  HA  ASP    55       0.204   8.535  23.724  1.00  0.00           H  
ATOM    769  CB  ASP    55       0.258   6.573  24.536  1.00  0.00           C  
ATOM    770  HB2 ASP    55      -0.160   5.600  24.278  1.00  0.00           H  
ATOM    771  HB3 ASP    55      -0.388   6.956  25.326  1.00  0.00           H  
ATOM    772  CG  ASP    55       1.697   6.434  25.002  1.00  0.00           C  
ATOM    773  OD1 ASP    55       2.002   5.324  25.503  1.00  0.00           O  
ATOM    774  OD2 ASP    55       2.392   7.495  24.938  1.00  0.00           O  
ATOM    775  C   ASP    55       1.265   7.159  22.327  1.00  0.00           C  
ATOM    776  O   ASP    55       1.375   6.063  21.837  1.00  0.00           O  
ATOM    777  N   PRO    56       2.211   8.114  22.076  1.00  0.00           N  
ATOM    778  CD  PRO    56       2.164   9.427  22.569  1.00  0.00           C  
ATOM    779  HD2 PRO    56       1.335   9.952  22.094  1.00  0.00           H  
ATOM    780  HD3 PRO    56       1.934   9.535  23.629  1.00  0.00           H  
ATOM    781  CG  PRO    56       3.544  10.041  22.187  1.00  0.00           C  
ATOM    782  HG2 PRO    56       4.332   9.953  22.935  1.00  0.00           H  
ATOM    783  HG3 PRO    56       3.412  11.050  21.796  1.00  0.00           H  
ATOM    784  CB  PRO    56       4.069   9.320  20.948  1.00  0.00           C  
ATOM    785  HB2 PRO    56       5.150   9.202  21.026  1.00  0.00           H  
ATOM    786  HB3 PRO    56       3.751   9.833  20.041  1.00  0.00           H  
ATOM    787  CA  PRO    56       3.360   7.937  21.155  1.00  0.00           C  
ATOM    788  HA  PRO    56       2.997   7.619  20.177  1.00  0.00           H  
ATOM    789  C   PRO    56       4.355   6.920  21.598  1.00  0.00           C  
ATOM    790  O   PRO    56       5.029   6.281  20.779  1.00  0.00           O  
ATOM    791  N   ASP    57       4.422   6.628  22.896  1.00  0.00           N  
ATOM    792  H   ASP    57       3.819   7.075  23.573  1.00  0.00           H  
ATOM    793  CA  ASP    57       5.422   5.691  23.399  1.00  0.00           C  
ATOM    794  HA  ASP    57       6.290   5.891  22.771  1.00  0.00           H  
ATOM    795  CB  ASP    57       5.898   6.063  24.850  1.00  0.00           C  
ATOM    796  HB2 ASP    57       5.230   5.670  25.616  1.00  0.00           H  
ATOM    797  HB3 ASP    57       6.740   5.386  24.998  1.00  0.00           H  
ATOM    798  CG  ASP    57       6.304   7.453  25.159  1.00  0.00           C  
ATOM    799  OD1 ASP    57       6.501   7.705  26.378  1.00  0.00           O  
ATOM    800  OD2 ASP    57       6.605   8.219  24.204  1.00  0.00           O  
ATOM    801  C   ASP    57       4.918   4.233  23.101  1.00  0.00           C  
ATOM    802  O   ASP    57       5.675   3.445  22.474  1.00  0.00           O  
ATOM    803  N   SER    58       3.658   3.991  23.244  1.00  0.00           N  
ATOM    804  H   SER    58       3.096   4.663  23.745  1.00  0.00           H  
ATOM    805  CA  SER    58       2.967   2.753  22.874  1.00  0.00           C  
ATOM    806  HA  SER    58       3.604   1.921  23.173  1.00  0.00           H  
ATOM    807  CB  SER    58       1.538   2.790  23.521  1.00  0.00           C  
ATOM    808  HB2 SER    58       1.039   3.662  23.099  1.00  0.00           H  
ATOM    809  HB3 SER    58       1.075   1.928  23.040  1.00  0.00           H  
ATOM    810  OG  SER    58       1.533   2.736  24.917  1.00  0.00           O  
ATOM    811  HG  SER    58       1.625   3.633  25.247  1.00  0.00           H  
ATOM    812  C   SER    58       2.880   2.633  21.372  1.00  0.00           C  
ATOM    813  O   SER    58       3.090   1.547  20.841  1.00  0.00           O  
ATOM    814  N   ARG    59       2.667   3.751  20.684  1.00  0.00           N  
ATOM    815  H   ARG    59       2.401   4.588  21.183  1.00  0.00           H  
ATOM    816  CA  ARG    59       2.669   3.784  19.211  1.00  0.00           C  
ATOM    817  HA  ARG    59       1.927   3.012  19.007  1.00  0.00           H  
ATOM    818  CB  ARG    59       2.133   5.126  18.616  1.00  0.00           C  
ATOM    819  HB2 ARG    59       2.734   6.035  18.633  1.00  0.00           H  
ATOM    820  HB3 ARG    59       1.210   5.413  19.119  1.00  0.00           H  
ATOM    821  CG  ARG    59       1.818   4.974  17.145  1.00  0.00           C  
ATOM    822  HG2 ARG    59       2.719   4.624  16.642  1.00  0.00           H  
ATOM    823  HG3 ARG    59       0.925   4.358  17.031  1.00  0.00           H  
ATOM    824  CD  ARG    59       1.580   6.349  16.542  1.00  0.00           C  
ATOM    825  HD2 ARG    59       2.498   6.936  16.506  1.00  0.00           H  
ATOM    826  HD3 ARG    59       1.199   6.037  15.569  1.00  0.00           H  
ATOM    827  NE  ARG    59       0.606   7.181  17.227  1.00  0.00           N  
ATOM    828  HE  ARG    59      -0.152   6.654  17.637  1.00  0.00           H  
ATOM    829  CZ  ARG    59       0.688   8.456  17.610  1.00  0.00           C  
ATOM    830  NH1 ARG    59       1.640   9.243  17.230  1.00  0.00           N  
ATOM    831 HH11 ARG    59       2.458   8.855  16.781  1.00  0.00           H  
ATOM    832 HH12 ARG    59       1.566  10.245  17.330  1.00  0.00           H  
ATOM    833  NH2 ARG    59      -0.241   8.987  18.357  1.00  0.00           N  
ATOM    834 HH21 ARG    59      -0.937   8.362  18.739  1.00  0.00           H  
ATOM    835 HH22 ARG    59      -0.258   9.996  18.403  1.00  0.00           H  
ATOM    836  C   ARG    59       4.032   3.323  18.647  1.00  0.00           C  
ATOM    837  O   ARG    59       3.965   2.379  17.796  1.00  0.00           O  
ATOM    838  N   SER    60       5.118   3.863  19.142  1.00  0.00           N  
ATOM    839  H   SER    60       4.954   4.568  19.846  1.00  0.00           H  
ATOM    840  CA  SER    60       6.506   3.389  18.858  1.00  0.00           C  
ATOM    841  HA  SER    60       6.756   3.540  17.808  1.00  0.00           H  
ATOM    842  CB  SER    60       7.441   4.372  19.676  1.00  0.00           C  
ATOM    843  HB2 SER    60       7.457   5.328  19.152  1.00  0.00           H  
ATOM    844  HB3 SER    60       7.212   4.475  20.736  1.00  0.00           H  
ATOM    845  OG  SER    60       8.736   3.952  19.588  1.00  0.00           O  
ATOM    846  HG  SER    60       8.988   3.755  18.683  1.00  0.00           H  
ATOM    847  C   SER    60       6.769   1.930  19.246  1.00  0.00           C  
ATOM    848  O   SER    60       7.465   1.212  18.448  1.00  0.00           O  
ATOM    849  N   LEU    61       6.143   1.391  20.349  1.00  0.00           N  
ATOM    850  H   LEU    61       5.423   1.923  20.817  1.00  0.00           H  
ATOM    851  CA  LEU    61       6.384  -0.061  20.659  1.00  0.00           C  
ATOM    852  HA  LEU    61       7.427  -0.330  20.493  1.00  0.00           H  
ATOM    853  CB  LEU    61       5.976  -0.310  22.074  1.00  0.00           C  
ATOM    854  HB2 LEU    61       5.163   0.371  22.328  1.00  0.00           H  
ATOM    855  HB3 LEU    61       5.616  -1.337  22.135  1.00  0.00           H  
ATOM    856  CG  LEU    61       7.083  -0.144  23.082  1.00  0.00           C  
ATOM    857  HG  LEU    61       7.722   0.660  22.719  1.00  0.00           H  
ATOM    858  CD1 LEU    61       6.507   0.186  24.474  1.00  0.00           C  
ATOM    859 HD11 LEU    61       6.053   1.174  24.401  1.00  0.00           H  
ATOM    860 HD12 LEU    61       7.265   0.143  25.257  1.00  0.00           H  
ATOM    861 HD13 LEU    61       5.696  -0.521  24.650  1.00  0.00           H  
ATOM    862  CD2 LEU    61       7.906  -1.379  23.234  1.00  0.00           C  
ATOM    863 HD21 LEU    61       8.530  -1.579  22.363  1.00  0.00           H  
ATOM    864 HD22 LEU    61       7.342  -2.286  23.449  1.00  0.00           H  
ATOM    865 HD23 LEU    61       8.538  -1.152  24.093  1.00  0.00           H  
ATOM    866  C   LEU    61       5.671  -1.044  19.655  1.00  0.00           C  
ATOM    867  O   LEU    61       6.269  -2.063  19.294  1.00  0.00           O  
ATOM    868  N   ALA    62       4.498  -0.630  19.180  1.00  0.00           N  
ATOM    869  H   ALA    62       4.277   0.322  19.436  1.00  0.00           H  
ATOM    870  CA  ALA    62       3.885  -1.234  18.043  1.00  0.00           C  
ATOM    871  HA  ALA    62       3.831  -2.296  18.283  1.00  0.00           H  
ATOM    872  CB  ALA    62       2.466  -0.573  17.884  1.00  0.00           C  
ATOM    873  HB1 ALA    62       2.210  -0.677  16.830  1.00  0.00           H  
ATOM    874  HB2 ALA    62       1.760  -1.232  18.388  1.00  0.00           H  
ATOM    875  HB3 ALA    62       2.392   0.427  18.311  1.00  0.00           H  
ATOM    876  C   ALA    62       4.832  -1.076  16.835  1.00  0.00           C  
ATOM    877  O   ALA    62       5.131  -2.051  16.187  1.00  0.00           O  
ATOM    878  N   GLN    63       5.300   0.177  16.517  1.00  0.00           N  
ATOM    879  H   GLN    63       5.034   0.918  17.149  1.00  0.00           H  
ATOM    880  CA  GLN    63       6.117   0.547  15.377  1.00  0.00           C  
ATOM    881  HA  GLN    63       5.490   0.131  14.588  1.00  0.00           H  
ATOM    882  CB  GLN    63       6.213   2.058  15.256  1.00  0.00           C  
ATOM    883  HB2 GLN    63       6.852   2.385  14.436  1.00  0.00           H  
ATOM    884  HB3 GLN    63       6.828   2.362  16.103  1.00  0.00           H  
ATOM    885  CG  GLN    63       4.802   2.694  15.046  1.00  0.00           C  
ATOM    886  HG2 GLN    63       4.009   1.946  15.047  1.00  0.00           H  
ATOM    887  HG3 GLN    63       4.529   3.364  15.862  1.00  0.00           H  
ATOM    888  CD  GLN    63       4.690   3.530  13.742  1.00  0.00           C  
ATOM    889  OE1 GLN    63       3.929   3.265  12.849  1.00  0.00           O  
ATOM    890  NE2 GLN    63       5.309   4.649  13.791  1.00  0.00           N  
ATOM    891 HE21 GLN    63       5.681   4.966  14.676  1.00  0.00           H  
ATOM    892 HE22 GLN    63       5.007   5.304  13.084  1.00  0.00           H  
ATOM    893  C   GLN    63       7.498  -0.143  15.261  1.00  0.00           C  
ATOM    894  O   GLN    63       8.182  -0.119  14.210  1.00  0.00           O  
ATOM    895  N   ARG    64       7.912  -0.578  16.440  1.00  0.00           N  
ATOM    896  H   ARG    64       7.393  -0.298  17.260  1.00  0.00           H  
ATOM    897  CA  ARG    64       9.119  -1.313  16.594  1.00  0.00           C  
ATOM    898  HA  ARG    64       9.803  -0.906  15.849  1.00  0.00           H  
ATOM    899  CB  ARG    64       9.763  -1.119  17.981  1.00  0.00           C  
ATOM    900  HB2 ARG    64       9.169  -1.598  18.759  1.00  0.00           H  
ATOM    901  HB3 ARG    64       9.852  -0.105  18.373  1.00  0.00           H  
ATOM    902  CG  ARG    64      11.141  -1.784  18.061  1.00  0.00           C  
ATOM    903  HG2 ARG    64      11.460  -1.564  19.080  1.00  0.00           H  
ATOM    904  HG3 ARG    64      11.147  -2.867  17.940  1.00  0.00           H  
ATOM    905  CD  ARG    64      12.278  -1.226  17.194  1.00  0.00           C  
ATOM    906  HD2 ARG    64      12.198  -1.585  16.168  1.00  0.00           H  
ATOM    907  HD3 ARG    64      12.285  -0.136  17.220  1.00  0.00           H  
ATOM    908  NE  ARG    64      13.624  -1.681  17.713  1.00  0.00           N  
ATOM    909  HE  ARG    64      13.710  -2.024  18.659  1.00  0.00           H  
ATOM    910  CZ  ARG    64      14.794  -1.573  17.130  1.00  0.00           C  
ATOM    911  NH1 ARG    64      15.878  -1.756  17.838  1.00  0.00           N  
ATOM    912 HH11 ARG    64      15.824  -2.271  18.706  1.00  0.00           H  
ATOM    913 HH12 ARG    64      16.753  -1.454  17.435  1.00  0.00           H  
ATOM    914  NH2 ARG    64      15.020  -1.175  15.854  1.00  0.00           N  
ATOM    915 HH21 ARG    64      14.241  -1.126  15.213  1.00  0.00           H  
ATOM    916 HH22 ARG    64      15.945  -1.171  15.447  1.00  0.00           H  
ATOM    917  C   ARG    64       8.972  -2.816  16.401  1.00  0.00           C  
ATOM    918  O   ARG    64       9.777  -3.424  15.728  1.00  0.00           O  
ATOM    919  N   ALA    65       7.847  -3.427  16.679  1.00  0.00           N  
ATOM    920  H   ALA    65       7.029  -2.997  17.087  1.00  0.00           H  
ATOM    921  CA  ALA    65       7.423  -4.762  16.312  1.00  0.00           C  
ATOM    922  HA  ALA    65       8.257  -5.438  16.496  1.00  0.00           H  
ATOM    923  CB  ALA    65       6.314  -5.198  17.211  1.00  0.00           C  
ATOM    924  HB1 ALA    65       5.420  -4.611  17.005  1.00  0.00           H  
ATOM    925  HB2 ALA    65       6.255  -6.281  17.108  1.00  0.00           H  
ATOM    926  HB3 ALA    65       6.620  -4.936  18.224  1.00  0.00           H  
ATOM    927  C   ALA    65       7.048  -4.913  14.825  1.00  0.00           C  
ATOM    928  O   ALA    65       7.143  -5.975  14.256  1.00  0.00           O  
ATOM    929  N   SER    66       6.658  -3.810  14.137  1.00  0.00           N  
ATOM    930  H   SER    66       6.539  -2.960  14.670  1.00  0.00           H  
ATOM    931  CA  SER    66       6.549  -3.764  12.660  1.00  0.00           C  
ATOM    932  HA  SER    66       5.741  -4.357  12.230  1.00  0.00           H  
ATOM    933  CB  SER    66       6.367  -2.326  12.195  1.00  0.00           C  
ATOM    934  HB2 SER    66       6.153  -2.217  11.132  1.00  0.00           H  
ATOM    935  HB3 SER    66       7.319  -1.881  12.485  1.00  0.00           H  
ATOM    936  OG  SER    66       5.414  -1.632  12.907  1.00  0.00           O  
ATOM    937  HG  SER    66       4.559  -2.069  12.879  1.00  0.00           H  
ATOM    938  C   SER    66       7.781  -4.267  11.861  1.00  0.00           C  
ATOM    939  O   SER    66       7.640  -4.609  10.724  1.00  0.00           O  
ATOM    940  N   GLU    67       9.023  -4.228  12.398  1.00  0.00           N  
ATOM    941  H   GLU    67       9.004  -3.887  13.349  1.00  0.00           H  
ATOM    942  CA  GLU    67      10.357  -4.345  11.684  1.00  0.00           C  
ATOM    943  HA  GLU    67      10.281  -3.859  10.711  1.00  0.00           H  
ATOM    944  CB  GLU    67      11.507  -3.550  12.395  1.00  0.00           C  
ATOM    945  HB2 GLU    67      12.424  -3.529  11.806  1.00  0.00           H  
ATOM    946  HB3 GLU    67      11.777  -4.015  13.343  1.00  0.00           H  
ATOM    947  CG  GLU    67      11.133  -2.065  12.668  1.00  0.00           C  
ATOM    948  HG2 GLU    67      10.400  -1.885  13.454  1.00  0.00           H  
ATOM    949  HG3 GLU    67      10.667  -1.622  11.787  1.00  0.00           H  
ATOM    950  CD  GLU    67      12.327  -1.122  13.002  1.00  0.00           C  
ATOM    951  OE1 GLU    67      12.328   0.107  12.814  1.00  0.00           O  
ATOM    952  OE2 GLU    67      13.309  -1.590  13.625  1.00  0.00           O  
ATOM    953  C   GLU    67      10.713  -5.815  11.281  1.00  0.00           C  
ATOM    954  O   GLU    67      11.842  -6.155  11.117  1.00  0.00           O  
ATOM    955  N   GLY    68       9.739  -6.662  11.088  1.00  0.00           N  
ATOM    956  H   GLY    68       8.839  -6.241  11.265  1.00  0.00           H  
ATOM    957  CA  GLY    68       9.768  -7.901  10.379  1.00  0.00           C  
ATOM    958  HA2 GLY    68       8.805  -8.411  10.371  1.00  0.00           H  
ATOM    959  HA3 GLY    68       9.984  -7.730   9.324  1.00  0.00           H  
ATOM    960  C   GLY    68      10.706  -8.927  10.887  1.00  0.00           C  
ATOM    961  O   GLY    68      10.375  -9.585  11.883  1.00  0.00           O  
ATOM    962  N   PRO    69      11.898  -9.161  10.307  1.00  0.00           N  
ATOM    963  CD  PRO    69      12.360  -8.546   9.131  1.00  0.00           C  
ATOM    964  HD2 PRO    69      11.541  -8.601   8.414  1.00  0.00           H  
ATOM    965  HD3 PRO    69      12.661  -7.524   9.362  1.00  0.00           H  
ATOM    966  CG  PRO    69      13.649  -9.287   8.693  1.00  0.00           C  
ATOM    967  HG2 PRO    69      14.570  -8.740   8.893  1.00  0.00           H  
ATOM    968  HG3 PRO    69      13.641  -9.752   7.707  1.00  0.00           H  
ATOM    969  CB  PRO    69      13.643 -10.423   9.745  1.00  0.00           C  
ATOM    970  HB2 PRO    69      14.651 -10.775   9.964  1.00  0.00           H  
ATOM    971  HB3 PRO    69      13.164 -11.288   9.287  1.00  0.00           H  
ATOM    972  CA  PRO    69      12.905  -9.981  10.961  1.00  0.00           C  
ATOM    973  HA  PRO    69      12.390 -10.885  11.284  1.00  0.00           H  
ATOM    974  C   PRO    69      13.773  -9.323  12.035  1.00  0.00           C  
ATOM    975  O   PRO    69      14.615  -9.952  12.671  1.00  0.00           O  
ATOM    976  N   GLY    70      13.477  -8.069  12.336  1.00  0.00           N  
ATOM    977  H   GLY    70      12.909  -7.527  11.701  1.00  0.00           H  
ATOM    978  CA  GLY    70      13.884  -7.312  13.504  1.00  0.00           C  
ATOM    979  HA2 GLY    70      14.600  -7.840  14.135  1.00  0.00           H  
ATOM    980  HA3 GLY    70      14.289  -6.352  13.183  1.00  0.00           H  
ATOM    981  C   GLY    70      12.659  -6.945  14.368  1.00  0.00           C  
ATOM    982  O   GLY    70      12.737  -5.887  15.048  1.00  0.00           O  
ATOM    983  N   ALA    71      11.581  -7.743  14.307  1.00  0.00           N  
ATOM    984  H   ALA    71      11.621  -8.546  13.695  1.00  0.00           H  
ATOM    985  CA  ALA    71      10.405  -7.565  15.149  1.00  0.00           C  
ATOM    986  HA  ALA    71      10.006  -6.568  14.965  1.00  0.00           H  
ATOM    987  CB  ALA    71       9.283  -8.511  14.620  1.00  0.00           C  
ATOM    988  HB1 ALA    71       8.366  -8.272  15.159  1.00  0.00           H  
ATOM    989  HB2 ALA    71       9.533  -9.552  14.825  1.00  0.00           H  
ATOM    990  HB3 ALA    71       8.994  -8.379  13.577  1.00  0.00           H  
ATOM    991  C   ALA    71      10.668  -7.596  16.659  1.00  0.00           C  
ATOM    992  O   ALA    71      10.466  -8.613  17.389  1.00  0.00           O  
ATOM    993  N   GLY    72      11.121  -6.512  17.288  1.00  0.00           N  
ATOM    994  H   GLY    72      11.155  -5.676  16.722  1.00  0.00           H  
ATOM    995  CA  GLY    72      11.426  -6.384  18.718  1.00  0.00           C  
ATOM    996  HA2 GLY    72      11.809  -5.421  19.054  1.00  0.00           H  
ATOM    997  HA3 GLY    72      10.470  -6.536  19.219  1.00  0.00           H  
ATOM    998  C   GLY    72      12.420  -7.479  19.071  1.00  0.00           C  
ATOM    999  O   GLY    72      13.294  -7.838  18.291  1.00  0.00           O  
ATOM   1000  N   ALA    73      12.272  -8.083  20.271  1.00  0.00           N  
ATOM   1001  H   ALA    73      11.611  -7.610  20.870  1.00  0.00           H  
ATOM   1002  CA  ALA    73      12.922  -9.276  20.798  1.00  0.00           C  
ATOM   1003  HA  ALA    73      13.885  -9.039  21.252  1.00  0.00           H  
ATOM   1004  CB  ALA    73      11.982  -9.784  21.941  1.00  0.00           C  
ATOM   1005  HB1 ALA    73      12.507 -10.504  22.569  1.00  0.00           H  
ATOM   1006  HB2 ALA    73      11.047 -10.098  21.477  1.00  0.00           H  
ATOM   1007  HB3 ALA    73      11.852  -9.033  22.720  1.00  0.00           H  
ATOM   1008  C   ALA    73      13.184 -10.385  19.747  1.00  0.00           C  
ATOM   1009  O   ALA    73      14.272 -10.909  19.795  1.00  0.00           O  
ATOM   1010  N   ALA    74      12.270 -10.735  18.807  1.00  0.00           N  
ATOM   1011  H   ALA    74      11.461 -10.160  18.617  1.00  0.00           H  
ATOM   1012  CA  ALA    74      12.499 -11.908  17.939  1.00  0.00           C  
ATOM   1013  HA  ALA    74      13.140 -12.603  18.480  1.00  0.00           H  
ATOM   1014  CB  ALA    74      11.187 -12.624  17.554  1.00  0.00           C  
ATOM   1015  HB1 ALA    74      11.381 -13.607  17.123  1.00  0.00           H  
ATOM   1016  HB2 ALA    74      10.641 -11.999  16.848  1.00  0.00           H  
ATOM   1017  HB3 ALA    74      10.585 -12.743  18.456  1.00  0.00           H  
ATOM   1018  C   ALA    74      13.378 -11.469  16.784  1.00  0.00           C  
ATOM   1019  O   ALA    74      13.203 -12.106  15.684  1.00  0.00           O  
ATOM   1020  N   THR    75      14.280 -10.499  16.977  1.00  0.00           N  
ATOM   1021  H   THR    75      14.346 -10.186  17.935  1.00  0.00           H  
ATOM   1022  CA  THR    75      15.405 -10.084  16.032  1.00  0.00           C  
ATOM   1023  HA  THR    75      14.997  -9.722  15.088  1.00  0.00           H  
ATOM   1024  CB  THR    75      16.236  -8.892  16.634  1.00  0.00           C  
ATOM   1025  HB  THR    75      16.550  -9.231  17.621  1.00  0.00           H  
ATOM   1026  CG2 THR    75      17.470  -8.591  15.751  1.00  0.00           C  
ATOM   1027 HG21 THR    75      17.882  -7.630  16.058  1.00  0.00           H  
ATOM   1028 HG22 THR    75      17.156  -8.594  14.707  1.00  0.00           H  
ATOM   1029 HG23 THR    75      18.217  -9.331  16.039  1.00  0.00           H  
ATOM   1030  OG1 THR    75      15.636  -7.633  16.719  1.00  0.00           O  
ATOM   1031  HG1 THR    75      14.771  -7.682  17.133  1.00  0.00           H  
ATOM   1032  C   THR    75      16.393 -11.245  15.710  1.00  0.00           C  
ATOM   1033  O   THR    75      16.969 -11.950  16.584  1.00  0.00           O  
ATOM   1034  N   VAL    76      16.502 -11.594  14.410  1.00  0.00           N  
ATOM   1035  H   VAL    76      16.143 -10.972  13.700  1.00  0.00           H  
ATOM   1036  CA  VAL    76      17.446 -12.625  13.835  1.00  0.00           C  
ATOM   1037  HA  VAL    76      17.799 -13.062  14.769  1.00  0.00           H  
ATOM   1038  CB  VAL    76      16.642 -13.653  13.055  1.00  0.00           C  
ATOM   1039  HB  VAL    76      17.344 -14.333  12.572  1.00  0.00           H  
ATOM   1040  CG1 VAL    76      15.690 -14.560  13.901  1.00  0.00           C  
ATOM   1041 HG11 VAL    76      16.193 -15.019  14.752  1.00  0.00           H  
ATOM   1042 HG12 VAL    76      14.917 -14.009  14.436  1.00  0.00           H  
ATOM   1043 HG13 VAL    76      15.169 -15.262  13.250  1.00  0.00           H  
ATOM   1044  CG2 VAL    76      15.948 -13.125  11.841  1.00  0.00           C  
ATOM   1045 HG21 VAL    76      15.426 -13.921  11.310  1.00  0.00           H  
ATOM   1046 HG22 VAL    76      16.625 -12.677  11.114  1.00  0.00           H  
ATOM   1047 HG23 VAL    76      15.236 -12.363  12.158  1.00  0.00           H  
ATOM   1048  C   VAL    76      18.503 -11.991  12.937  1.00  0.00           C  
ATOM   1049  O   VAL    76      18.505 -10.755  12.756  1.00  0.00           O  
ATOM   1050  N   ASN    77      19.449 -12.844  12.362  1.00  0.00           N  
ATOM   1051  H   ASN    77      19.380 -13.828  12.575  1.00  0.00           H  
ATOM   1052  CA  ASN    77      20.459 -12.388  11.410  1.00  0.00           C  
ATOM   1053  HA  ASN    77      21.077 -11.699  11.985  1.00  0.00           H  
ATOM   1054  CB  ASN    77      21.391 -13.639  11.146  1.00  0.00           C  
ATOM   1055  HB2 ASN    77      22.223 -13.422  10.476  1.00  0.00           H  
ATOM   1056  HB3 ASN    77      20.758 -14.387  10.667  1.00  0.00           H  
ATOM   1057  CG  ASN    77      21.986 -14.210  12.444  1.00  0.00           C  
ATOM   1058  OD1 ASN    77      22.217 -13.579  13.400  1.00  0.00           O  
ATOM   1059  ND2 ASN    77      22.010 -15.467  12.551  1.00  0.00           N  
ATOM   1060 HD21 ASN    77      21.677 -16.026  11.779  1.00  0.00           H  
ATOM   1061 HD22 ASN    77      22.469 -15.915  13.331  1.00  0.00           H  
ATOM   1062  C   ASN    77      19.899 -11.957  10.081  1.00  0.00           C  
ATOM   1063  O   ASN    77      18.731 -12.304   9.729  1.00  0.00           O  
ATOM   1064  N   SER    78      20.685 -11.299   9.268  1.00  0.00           N  
ATOM   1065  H   SER    78      21.580 -11.034   9.654  1.00  0.00           H  
ATOM   1066  CA  SER    78      20.406 -10.904   7.807  1.00  0.00           C  
ATOM   1067  HA  SER    78      19.621 -11.579   7.466  1.00  0.00           H  
ATOM   1068  CB  SER    78      19.928  -9.449   7.720  1.00  0.00           C  
ATOM   1069  HB2 SER    78      19.568  -9.241   6.713  1.00  0.00           H  
ATOM   1070  HB3 SER    78      19.180  -9.144   8.452  1.00  0.00           H  
ATOM   1071  OG  SER    78      21.032  -8.530   8.013  1.00  0.00           O  
ATOM   1072  HG  SER    78      21.509  -8.746   8.818  1.00  0.00           H  
ATOM   1073  C   SER    78      21.638 -11.226   6.947  1.00  0.00           C  
ATOM   1074  O   SER    78      22.702 -11.500   7.493  1.00  0.00           O  
ATOM   1075  N   PRO    79      21.566 -11.297   5.618  1.00  0.00           N  
ATOM   1076  CD  PRO    79      20.316 -11.004   4.781  1.00  0.00           C  
ATOM   1077  HD2 PRO    79      19.465 -11.626   5.059  1.00  0.00           H  
ATOM   1078  HD3 PRO    79      20.065  -9.943   4.780  1.00  0.00           H  
ATOM   1079  CG  PRO    79      20.718 -11.470   3.348  1.00  0.00           C  
ATOM   1080  HG2 PRO    79      20.265 -10.783   2.634  1.00  0.00           H  
ATOM   1081  HG3 PRO    79      20.313 -12.471   3.205  1.00  0.00           H  
ATOM   1082  CB  PRO    79      22.252 -11.342   3.284  1.00  0.00           C  
ATOM   1083  HB2 PRO    79      22.508 -10.316   3.021  1.00  0.00           H  
ATOM   1084  HB3 PRO    79      22.625 -12.137   2.637  1.00  0.00           H  
ATOM   1085  CA  PRO    79      22.688 -11.583   4.699  1.00  0.00           C  
ATOM   1086  HA  PRO    79      22.890 -12.654   4.662  1.00  0.00           H  
ATOM   1087  C   PRO    79      24.004 -10.885   4.978  1.00  0.00           C  
ATOM   1088  O   PRO    79      24.020  -9.670   4.902  1.00  0.00           O  
ATOM   1089  N   GLY    80      25.086 -11.627   5.277  1.00  0.00           N  
ATOM   1090  H   GLY    80      25.057 -12.621   5.098  1.00  0.00           H  
ATOM   1091  CA  GLY    80      26.308 -11.080   5.816  1.00  0.00           C  
ATOM   1092  HA2 GLY    80      27.068 -11.659   5.292  1.00  0.00           H  
ATOM   1093  HA3 GLY    80      26.436 -10.043   5.503  1.00  0.00           H  
ATOM   1094  C   GLY    80      26.425 -11.112   7.367  1.00  0.00           C  
ATOM   1095  O   GLY    80      27.240 -10.460   7.985  1.00  0.00           O  
ATOM   1096  N   ALA    81      25.607 -11.958   8.006  1.00  0.00           N  
ATOM   1097  H   ALA    81      24.857 -12.344   7.451  1.00  0.00           H  
ATOM   1098  CA  ALA    81      25.548 -12.374   9.440  1.00  0.00           C  
ATOM   1099  HA  ALA    81      24.622 -12.943   9.354  1.00  0.00           H  
ATOM   1100  CB  ALA    81      26.727 -13.257   9.854  1.00  0.00           C  
ATOM   1101  HB1 ALA    81      26.489 -13.928  10.680  1.00  0.00           H  
ATOM   1102  HB2 ALA    81      27.666 -12.734  10.034  1.00  0.00           H  
ATOM   1103  HB3 ALA    81      26.976 -13.994   9.091  1.00  0.00           H  
ATOM   1104  C   ALA    81      25.233 -11.275  10.493  1.00  0.00           C  
ATOM   1105  O   ALA    81      24.630 -11.581  11.510  1.00  0.00           O  
ATOM   1106  N   VAL    82      25.450 -10.029  10.156  1.00  0.00           N  
ATOM   1107  H   VAL    82      25.920  -9.946   9.266  1.00  0.00           H  
ATOM   1108  CA  VAL    82      24.880  -8.872  10.842  1.00  0.00           C  
ATOM   1109  HA  VAL    82      25.381  -8.722  11.798  1.00  0.00           H  
ATOM   1110  CB  VAL    82      25.157  -7.547  10.166  1.00  0.00           C  
ATOM   1111  HB  VAL    82      26.234  -7.380  10.169  1.00  0.00           H  
ATOM   1112  CG1 VAL    82      24.797  -7.444   8.660  1.00  0.00           C  
ATOM   1113 HG11 VAL    82      25.195  -8.362   8.229  1.00  0.00           H  
ATOM   1114 HG12 VAL    82      25.201  -6.529   8.225  1.00  0.00           H  
ATOM   1115 HG13 VAL    82      23.718  -7.500   8.518  1.00  0.00           H  
ATOM   1116  CG2 VAL    82      24.544  -6.232  10.797  1.00  0.00           C  
ATOM   1117 HG21 VAL    82      24.788  -6.180  11.858  1.00  0.00           H  
ATOM   1118 HG22 VAL    82      23.470  -6.215  10.610  1.00  0.00           H  
ATOM   1119 HG23 VAL    82      24.979  -5.382  10.272  1.00  0.00           H  
ATOM   1120  C   VAL    82      23.344  -8.934  10.945  1.00  0.00           C  
ATOM   1121  O   VAL    82      22.644  -9.413  10.095  1.00  0.00           O  
ATOM   1122  N   LYS    83      22.879  -8.475  12.158  1.00  0.00           N  
ATOM   1123  H   LYS    83      23.489  -8.008  12.813  1.00  0.00           H  
ATOM   1124  CA  LYS    83      21.438  -8.701  12.591  1.00  0.00           C  
ATOM   1125  HA  LYS    83      21.260  -9.736  12.300  1.00  0.00           H  
ATOM   1126  CB  LYS    83      21.375  -8.454  14.117  1.00  0.00           C  
ATOM   1127  HB2 LYS    83      21.817  -7.479  14.321  1.00  0.00           H  
ATOM   1128  HB3 LYS    83      20.384  -8.415  14.568  1.00  0.00           H  
ATOM   1129  CG  LYS    83      22.068  -9.540  15.003  1.00  0.00           C  
ATOM   1130  HG2 LYS    83      22.051  -9.159  16.024  1.00  0.00           H  
ATOM   1131  HG3 LYS    83      23.075  -9.510  14.587  1.00  0.00           H  
ATOM   1132  CD  LYS    83      21.427 -10.911  14.853  1.00  0.00           C  
ATOM   1133  HD2 LYS    83      20.342 -10.847  14.935  1.00  0.00           H  
ATOM   1134  HD3 LYS    83      21.787 -11.325  13.911  1.00  0.00           H  
ATOM   1135  CE  LYS    83      21.945 -11.813  16.013  1.00  0.00           C  
ATOM   1136  HE2 LYS    83      21.544 -11.369  16.925  1.00  0.00           H  
ATOM   1137  HE3 LYS    83      23.032 -11.814  16.096  1.00  0.00           H  
ATOM   1138  NZ  LYS    83      21.550 -13.277  15.892  1.00  0.00           N  
ATOM   1139  HZ1 LYS    83      22.166 -13.834  16.468  1.00  0.00           H  
ATOM   1140  HZ2 LYS    83      20.643 -13.490  16.282  1.00  0.00           H  
ATOM   1141  HZ3 LYS    83      21.641 -13.568  14.929  1.00  0.00           H  
ATOM   1142  C   LYS    83      20.439  -7.815  11.815  1.00  0.00           C  
ATOM   1143  O   LYS    83      20.786  -6.777  11.250  1.00  0.00           O  
ATOM   1144  N   SER    84      19.248  -8.276  11.802  1.00  0.00           N  
ATOM   1145  H   SER    84      19.094  -9.181  12.223  1.00  0.00           H  
ATOM   1146  CA  SER    84      18.163  -7.679  11.090  1.00  0.00           C  
ATOM   1147  HA  SER    84      18.454  -7.486  10.057  1.00  0.00           H  
ATOM   1148  CB  SER    84      16.950  -8.611  11.210  1.00  0.00           C  
ATOM   1149  HB2 SER    84      16.882  -8.988  12.231  1.00  0.00           H  
ATOM   1150  HB3 SER    84      16.071  -8.014  10.969  1.00  0.00           H  
ATOM   1151  OG  SER    84      17.041  -9.682  10.293  1.00  0.00           O  
ATOM   1152  HG  SER    84      17.647 -10.332  10.655  1.00  0.00           H  
ATOM   1153  C   SER    84      17.919  -6.289  11.565  1.00  0.00           C  
ATOM   1154  O   SER    84      18.366  -5.966  12.669  1.00  0.00           O  
ATOM   1155  N   GLY    85      17.198  -5.472  10.724  1.00  0.00           N  
ATOM   1156  H   GLY    85      17.119  -5.893   9.810  1.00  0.00           H  
ATOM   1157  CA  GLY    85      16.774  -4.078  11.083  1.00  0.00           C  
ATOM   1158  HA2 GLY    85      16.034  -3.643  10.410  1.00  0.00           H  
ATOM   1159  HA3 GLY    85      16.319  -3.954  12.065  1.00  0.00           H  
ATOM   1160  C   GLY    85      17.952  -3.080  11.174  1.00  0.00           C  
ATOM   1161  O   GLY    85      17.565  -1.932  11.397  1.00  0.00           O  
ATOM   1162  N   GLU    86      19.220  -3.365  10.952  1.00  0.00           N  
ATOM   1163  H   GLU    86      19.456  -4.307  10.676  1.00  0.00           H  
ATOM   1164  CA  GLU    86      20.391  -2.465  10.987  1.00  0.00           C  
ATOM   1165  HA  GLU    86      20.551  -2.200  12.032  1.00  0.00           H  
ATOM   1166  CB  GLU    86      21.644  -3.253  10.583  1.00  0.00           C  
ATOM   1167  HB2 GLU    86      21.362  -3.987   9.828  1.00  0.00           H  
ATOM   1168  HB3 GLU    86      21.943  -3.833  11.456  1.00  0.00           H  
ATOM   1169  CG  GLU    86      22.952  -2.566  10.117  1.00  0.00           C  
ATOM   1170  HG2 GLU    86      23.621  -3.403   9.914  1.00  0.00           H  
ATOM   1171  HG3 GLU    86      22.822  -2.056   9.163  1.00  0.00           H  
ATOM   1172  CD  GLU    86      23.639  -1.708  11.203  1.00  0.00           C  
ATOM   1173  OE1 GLU    86      24.048  -0.593  10.954  1.00  0.00           O  
ATOM   1174  OE2 GLU    86      23.829  -2.251  12.322  1.00  0.00           O  
ATOM   1175  C   GLU    86      20.226  -1.212  10.067  1.00  0.00           C  
ATOM   1176  O   GLU    86      20.446  -0.075  10.502  1.00  0.00           O  
ATOM   1177  N   ARG    87      19.797  -1.321   8.823  1.00  0.00           N  
ATOM   1178  H   ARG    87      19.580  -2.269   8.549  1.00  0.00           H  
ATOM   1179  CA  ARG    87      19.393  -0.317   7.888  1.00  0.00           C  
ATOM   1180  HA  ARG    87      20.074   0.533   7.933  1.00  0.00           H  
ATOM   1181  CB  ARG    87      19.391  -0.748   6.406  1.00  0.00           C  
ATOM   1182  HB2 ARG    87      18.613  -1.490   6.228  1.00  0.00           H  
ATOM   1183  HB3 ARG    87      19.155   0.132   5.808  1.00  0.00           H  
ATOM   1184  CG  ARG    87      20.654  -1.360   5.885  1.00  0.00           C  
ATOM   1185  HG2 ARG    87      20.609  -2.449   5.886  1.00  0.00           H  
ATOM   1186  HG3 ARG    87      21.493  -0.970   6.461  1.00  0.00           H  
ATOM   1187  CD  ARG    87      20.996  -0.862   4.493  1.00  0.00           C  
ATOM   1188  HD2 ARG    87      21.358   0.159   4.613  1.00  0.00           H  
ATOM   1189  HD3 ARG    87      21.900  -1.422   4.256  1.00  0.00           H  
ATOM   1190  NE  ARG    87      19.982  -1.011   3.490  1.00  0.00           N  
ATOM   1191  HE  ARG    87      19.883  -1.852   2.940  1.00  0.00           H  
ATOM   1192  CZ  ARG    87      19.472  -0.014   2.716  1.00  0.00           C  
ATOM   1193  NH1 ARG    87      19.646   1.273   2.885  1.00  0.00           N  
ATOM   1194 HH11 ARG    87      20.176   1.455   3.725  1.00  0.00           H  
ATOM   1195 HH12 ARG    87      19.383   1.921   2.156  1.00  0.00           H  
ATOM   1196  NH2 ARG    87      18.664  -0.332   1.701  1.00  0.00           N  
ATOM   1197 HH21 ARG    87      18.435  -1.315   1.682  1.00  0.00           H  
ATOM   1198 HH22 ARG    87      18.093   0.382   1.272  1.00  0.00           H  
ATOM   1199  C   ARG    87      17.970   0.268   8.294  1.00  0.00           C  
ATOM   1200  O   ARG    87      16.975  -0.194   7.732  1.00  0.00           O  
ATOM   1201  N   ARG    88      17.968   1.146   9.269  1.00  0.00           N  
ATOM   1202  H   ARG    88      18.841   1.169   9.777  1.00  0.00           H  
ATOM   1203  CA  ARG    88      16.805   1.872   9.800  1.00  0.00           C  
ATOM   1204  HA  ARG    88      16.153   1.213  10.372  1.00  0.00           H  
ATOM   1205  CB  ARG    88      17.158   2.996  10.778  1.00  0.00           C  
ATOM   1206  HB2 ARG    88      17.346   3.929  10.247  1.00  0.00           H  
ATOM   1207  HB3 ARG    88      16.239   3.237  11.313  1.00  0.00           H  
ATOM   1208  CG  ARG    88      18.257   2.753  11.757  1.00  0.00           C  
ATOM   1209  HG2 ARG    88      19.174   2.507  11.222  1.00  0.00           H  
ATOM   1210  HG3 ARG    88      18.257   3.613  12.426  1.00  0.00           H  
ATOM   1211  CD  ARG    88      18.018   1.560  12.695  1.00  0.00           C  
ATOM   1212  HD2 ARG    88      18.004   0.579  12.220  1.00  0.00           H  
ATOM   1213  HD3 ARG    88      18.800   1.589  13.454  1.00  0.00           H  
ATOM   1214  NE  ARG    88      16.748   1.693  13.470  1.00  0.00           N  
ATOM   1215  HE  ARG    88      16.686   2.357  14.228  1.00  0.00           H  
ATOM   1216  CZ  ARG    88      15.698   0.927  13.353  1.00  0.00           C  
ATOM   1217  NH1 ARG    88      14.618   1.353  13.922  1.00  0.00           N  
ATOM   1218 HH11 ARG    88      14.554   2.259  14.363  1.00  0.00           H  
ATOM   1219 HH12 ARG    88      13.820   0.819  13.607  1.00  0.00           H  
ATOM   1220  NH2 ARG    88      15.582  -0.202  12.741  1.00  0.00           N  
ATOM   1221 HH21 ARG    88      16.403  -0.585  12.296  1.00  0.00           H  
ATOM   1222 HH22 ARG    88      14.721  -0.727  12.792  1.00  0.00           H  
ATOM   1223  C   ARG    88      15.998   2.448   8.581  1.00  0.00           C  
ATOM   1224  O   ARG    88      16.655   3.152   7.740  1.00  0.00           O  
ATOM   1225  N   ALA    89      14.663   2.326   8.575  1.00  0.00           N  
ATOM   1226  H   ALA    89      14.208   1.623   9.139  1.00  0.00           H  
ATOM   1227  CA  ALA    89      13.798   3.066   7.618  1.00  0.00           C  
ATOM   1228  HA  ALA    89      14.323   3.344   6.704  1.00  0.00           H  
ATOM   1229  CB  ALA    89      12.737   2.043   7.193  1.00  0.00           C  
ATOM   1230  HB1 ALA    89      11.970   1.922   7.958  1.00  0.00           H  
ATOM   1231  HB2 ALA    89      13.184   1.063   7.027  1.00  0.00           H  
ATOM   1232  HB3 ALA    89      12.273   2.276   6.235  1.00  0.00           H  
ATOM   1233  C   ALA    89      13.136   4.379   8.053  1.00  0.00           C  
ATOM   1234  O   ALA    89      13.230   4.600   9.260  1.00  0.00           O  
ATOM   1235  N   ARG    90      12.204   4.975   7.271  1.00  0.00           N  
ATOM   1236  H   ARG    90      12.134   4.755   6.288  1.00  0.00           H  
ATOM   1237  CA  ARG    90      11.050   5.732   7.844  1.00  0.00           C  
ATOM   1238  HA  ARG    90      11.495   6.553   8.405  1.00  0.00           H  
ATOM   1239  CB  ARG    90      10.188   6.455   6.770  1.00  0.00           C  
ATOM   1240  HB2 ARG    90       9.630   7.182   7.361  1.00  0.00           H  
ATOM   1241  HB3 ARG    90      10.902   6.947   6.111  1.00  0.00           H  
ATOM   1242  CG  ARG    90       9.193   5.580   5.994  1.00  0.00           C  
ATOM   1243  HG2 ARG    90       8.250   5.652   6.535  1.00  0.00           H  
ATOM   1244  HG3 ARG    90       9.490   4.532   5.945  1.00  0.00           H  
ATOM   1245  CD  ARG    90       8.894   6.096   4.572  1.00  0.00           C  
ATOM   1246  HD2 ARG    90       7.892   5.823   4.242  1.00  0.00           H  
ATOM   1247  HD3 ARG    90       9.031   7.174   4.660  1.00  0.00           H  
ATOM   1248  NE  ARG    90       9.905   5.508   3.668  1.00  0.00           N  
ATOM   1249  HE  ARG    90      10.790   5.262   4.088  1.00  0.00           H  
ATOM   1250  CZ  ARG    90       9.929   5.525   2.388  1.00  0.00           C  
ATOM   1251  NH1 ARG    90       8.968   5.825   1.600  1.00  0.00           N  
ATOM   1252 HH11 ARG    90       8.022   6.024   1.894  1.00  0.00           H  
ATOM   1253 HH12 ARG    90       9.239   5.793   0.628  1.00  0.00           H  
ATOM   1254  NH2 ARG    90      10.879   5.006   1.684  1.00  0.00           N  
ATOM   1255 HH21 ARG    90      11.689   4.546   2.075  1.00  0.00           H  
ATOM   1256 HH22 ARG    90      10.806   5.053   0.678  1.00  0.00           H  
ATOM   1257  C   ARG    90      10.147   4.877   8.822  1.00  0.00           C  
ATOM   1258  O   ARG    90       9.982   3.681   8.595  1.00  0.00           O  
ATOM   1259  N   PRO    91       9.576   5.488   9.902  1.00  0.00           N  
ATOM   1260  CD  PRO    91       9.676   6.878  10.306  1.00  0.00           C  
ATOM   1261  HD2 PRO    91       9.556   7.608   9.505  1.00  0.00           H  
ATOM   1262  HD3 PRO    91      10.669   7.020  10.732  1.00  0.00           H  
ATOM   1263  CG  PRO    91       8.596   7.068  11.350  1.00  0.00           C  
ATOM   1264  HG2 PRO    91       8.920   7.915  11.954  1.00  0.00           H  
ATOM   1265  HG3 PRO    91       7.695   7.360  10.812  1.00  0.00           H  
ATOM   1266  CB  PRO    91       8.677   5.817  12.153  1.00  0.00           C  
ATOM   1267  HB2 PRO    91       9.510   5.996  12.832  1.00  0.00           H  
ATOM   1268  HB3 PRO    91       7.790   5.690  12.773  1.00  0.00           H  
ATOM   1269  CA  PRO    91       8.960   4.814  11.025  1.00  0.00           C  
ATOM   1270  HA  PRO    91       9.581   3.977  11.342  1.00  0.00           H  
ATOM   1271  C   PRO    91       7.634   4.109  10.612  1.00  0.00           C  
ATOM   1272  O   PRO    91       6.739   4.745  10.043  1.00  0.00           O  
ATOM   1273  N   GLY    92       7.492   2.876  11.022  1.00  0.00           N  
ATOM   1274  H   GLY    92       8.218   2.464  11.592  1.00  0.00           H  
ATOM   1275  CA  GLY    92       6.376   1.931  10.792  1.00  0.00           C  
ATOM   1276  HA2 GLY    92       5.516   2.455  10.375  1.00  0.00           H  
ATOM   1277  HA3 GLY    92       6.062   1.491  11.739  1.00  0.00           H  
ATOM   1278  C   GLY    92       6.788   0.730   9.940  1.00  0.00           C  
ATOM   1279  O   GLY    92       5.937   0.072   9.383  1.00  0.00           O  
ATOM   1280  N   THR    93       8.096   0.540   9.627  1.00  0.00           N  
ATOM   1281  H   THR    93       8.737   1.022  10.242  1.00  0.00           H  
ATOM   1282  CA  THR    93       8.656  -0.236   8.538  1.00  0.00           C  
ATOM   1283  HA  THR    93       8.040  -1.111   8.332  1.00  0.00           H  
ATOM   1284  CB  THR    93       8.472   0.608   7.228  1.00  0.00           C  
ATOM   1285  HB  THR    93       8.507  -0.185   6.481  1.00  0.00           H  
ATOM   1286  CG2 THR    93       7.152   1.309   6.783  1.00  0.00           C  
ATOM   1287 HG21 THR    93       7.236   1.643   5.749  1.00  0.00           H  
ATOM   1288 HG22 THR    93       6.322   0.602   6.785  1.00  0.00           H  
ATOM   1289 HG23 THR    93       6.919   2.239   7.302  1.00  0.00           H  
ATOM   1290  OG1 THR    93       9.473   1.626   6.982  1.00  0.00           O  
ATOM   1291  HG1 THR    93       9.183   2.343   7.550  1.00  0.00           H  
ATOM   1292  C   THR    93      10.158  -0.679   8.682  1.00  0.00           C  
ATOM   1293  O   THR    93      10.881  -0.128   9.505  1.00  0.00           O  
ATOM   1294  N   TYR    94      10.682  -1.560   7.851  1.00  0.00           N  
ATOM   1295  H   TYR    94      10.084  -2.031   7.187  1.00  0.00           H  
ATOM   1296  CA  TYR    94      12.195  -1.783   7.651  1.00  0.00           C  
ATOM   1297  HA  TYR    94      12.722  -0.922   8.063  1.00  0.00           H  
ATOM   1298  CB  TYR    94      12.524  -3.139   8.363  1.00  0.00           C  
ATOM   1299  HB2 TYR    94      13.607  -3.255   8.400  1.00  0.00           H  
ATOM   1300  HB3 TYR    94      12.253  -3.147   9.419  1.00  0.00           H  
ATOM   1301  CG  TYR    94      11.980  -4.303   7.699  1.00  0.00           C  
ATOM   1302  CD1 TYR    94      12.848  -5.146   6.961  1.00  0.00           C  
ATOM   1303  HD1 TYR    94      13.913  -4.986   6.891  1.00  0.00           H  
ATOM   1304  CE1 TYR    94      12.296  -6.296   6.283  1.00  0.00           C  
ATOM   1305  HE1 TYR    94      12.932  -6.867   5.623  1.00  0.00           H  
ATOM   1306  CZ  TYR    94      10.955  -6.666   6.534  1.00  0.00           C  
ATOM   1307  OH  TYR    94      10.370  -7.758   5.890  1.00  0.00           O  
ATOM   1308  HH  TYR    94      10.468  -7.626   4.944  1.00  0.00           H  
ATOM   1309  CE2 TYR    94      10.197  -5.857   7.328  1.00  0.00           C  
ATOM   1310  HE2 TYR    94       9.176  -6.154   7.515  1.00  0.00           H  
ATOM   1311  CD2 TYR    94      10.666  -4.690   7.824  1.00  0.00           C  
ATOM   1312  HD2 TYR    94       9.984  -4.075   8.393  1.00  0.00           H  
ATOM   1313  C   TYR    94      12.592  -1.883   6.127  1.00  0.00           C  
ATOM   1314  O   TYR    94      11.798  -2.293   5.327  1.00  0.00           O  
ATOM   1315  N   LEU    95      13.877  -1.622   5.883  1.00  0.00           N  
ATOM   1316  H   LEU    95      14.231  -1.019   6.613  1.00  0.00           H  
ATOM   1317  CA  LEU    95      14.473  -1.616   4.573  1.00  0.00           C  
ATOM   1318  HA  LEU    95      13.681  -1.321   3.884  1.00  0.00           H  
ATOM   1319  CB  LEU    95      15.688  -0.584   4.501  1.00  0.00           C  
ATOM   1320  HB2 LEU    95      16.414  -0.968   5.218  1.00  0.00           H  
ATOM   1321  HB3 LEU    95      16.015  -0.710   3.469  1.00  0.00           H  
ATOM   1322  CG  LEU    95      15.419   0.851   4.854  1.00  0.00           C  
ATOM   1323  HG  LEU    95      15.048   0.853   5.879  1.00  0.00           H  
ATOM   1324  CD1 LEU    95      16.649   1.687   4.868  1.00  0.00           C  
ATOM   1325 HD11 LEU    95      17.410   1.334   5.564  1.00  0.00           H  
ATOM   1326 HD12 LEU    95      16.307   2.706   5.051  1.00  0.00           H  
ATOM   1327 HD13 LEU    95      17.062   1.730   3.860  1.00  0.00           H  
ATOM   1328  CD2 LEU    95      14.269   1.433   4.088  1.00  0.00           C  
ATOM   1329 HD21 LEU    95      13.313   0.978   4.348  1.00  0.00           H  
ATOM   1330 HD22 LEU    95      14.402   1.340   3.010  1.00  0.00           H  
ATOM   1331 HD23 LEU    95      14.151   2.493   4.311  1.00  0.00           H  
ATOM   1332  C   LEU    95      14.858  -3.065   4.138  1.00  0.00           C  
ATOM   1333  O   LEU    95      15.173  -3.917   4.983  1.00  0.00           O  
ATOM   1334  N   LEU    96      15.050  -3.296   2.840  1.00  0.00           N  
ATOM   1335  H   LEU    96      14.787  -2.610   2.146  1.00  0.00           H  
ATOM   1336  CA  LEU    96      15.942  -4.334   2.351  1.00  0.00           C  
ATOM   1337  HA  LEU    96      15.564  -5.304   2.674  1.00  0.00           H  
ATOM   1338  CB  LEU    96      15.964  -4.258   0.796  1.00  0.00           C  
ATOM   1339  HB2 LEU    96      15.863  -3.237   0.426  1.00  0.00           H  
ATOM   1340  HB3 LEU    96      16.981  -4.543   0.527  1.00  0.00           H  
ATOM   1341  CG  LEU    96      14.975  -5.141   0.066  1.00  0.00           C  
ATOM   1342  HG  LEU    96      14.955  -6.092   0.598  1.00  0.00           H  
ATOM   1343  CD1 LEU    96      13.571  -4.458   0.258  1.00  0.00           C  
ATOM   1344 HD11 LEU    96      13.237  -4.554   1.291  1.00  0.00           H  
ATOM   1345 HD12 LEU    96      12.855  -4.947  -0.402  1.00  0.00           H  
ATOM   1346 HD13 LEU    96      13.696  -3.407  -0.002  1.00  0.00           H  
ATOM   1347  CD2 LEU    96      15.260  -5.381  -1.459  1.00  0.00           C  
ATOM   1348 HD21 LEU    96      16.256  -5.820  -1.520  1.00  0.00           H  
ATOM   1349 HD22 LEU    96      14.568  -6.088  -1.917  1.00  0.00           H  
ATOM   1350 HD23 LEU    96      15.248  -4.418  -1.968  1.00  0.00           H  
ATOM   1351  C   LEU    96      17.357  -4.075   2.912  1.00  0.00           C  
ATOM   1352  O   LEU    96      17.887  -3.059   2.465  1.00  0.00           O  
ATOM   1353  N   GLN    97      17.872  -4.872   3.838  1.00  0.00           N  
ATOM   1354  H   GLN    97      17.226  -5.574   4.168  1.00  0.00           H  
ATOM   1355  CA  GLN    97      19.231  -4.876   4.443  1.00  0.00           C  
ATOM   1356  HA  GLN    97      19.371  -3.870   4.839  1.00  0.00           H  
ATOM   1357  CB  GLN    97      19.391  -5.876   5.633  1.00  0.00           C  
ATOM   1358  HB2 GLN    97      19.455  -6.894   5.248  1.00  0.00           H  
ATOM   1359  HB3 GLN    97      20.309  -5.682   6.188  1.00  0.00           H  
ATOM   1360  CG  GLN    97      18.289  -5.761   6.774  1.00  0.00           C  
ATOM   1361  HG2 GLN    97      17.286  -6.052   6.462  1.00  0.00           H  
ATOM   1362  HG3 GLN    97      18.621  -6.398   7.594  1.00  0.00           H  
ATOM   1363  CD  GLN    97      18.160  -4.359   7.360  1.00  0.00           C  
ATOM   1364  OE1 GLN    97      19.109  -3.882   7.985  1.00  0.00           O  
ATOM   1365  NE2 GLN    97      17.151  -3.626   7.132  1.00  0.00           N  
ATOM   1366 HE21 GLN    97      16.495  -3.926   6.425  1.00  0.00           H  
ATOM   1367 HE22 GLN    97      17.046  -2.693   7.503  1.00  0.00           H  
ATOM   1368  C   GLN    97      20.358  -5.053   3.382  1.00  0.00           C  
ATOM   1369  O   GLN    97      21.462  -4.465   3.560  1.00  0.00           O  
ATOM   1370  N   ASP    98      20.107  -5.790   2.343  1.00  0.00           N  
ATOM   1371  H   ASP    98      19.143  -6.059   2.214  1.00  0.00           H  
ATOM   1372  CA  ASP    98      21.061  -6.153   1.323  1.00  0.00           C  
ATOM   1373  HA  ASP    98      21.727  -5.306   1.154  1.00  0.00           H  
ATOM   1374  CB  ASP    98      21.870  -7.398   1.812  1.00  0.00           C  
ATOM   1375  HB2 ASP    98      22.299  -7.203   2.796  1.00  0.00           H  
ATOM   1376  HB3 ASP    98      21.142  -8.209   1.824  1.00  0.00           H  
ATOM   1377  CG  ASP    98      22.957  -7.754   0.786  1.00  0.00           C  
ATOM   1378  OD1 ASP    98      23.622  -6.848   0.189  1.00  0.00           O  
ATOM   1379  OD2 ASP    98      23.099  -8.985   0.496  1.00  0.00           O  
ATOM   1380  C   ASP    98      20.353  -6.457   0.002  1.00  0.00           C  
ATOM   1381  O   ASP    98      19.120  -6.622  -0.043  1.00  0.00           O  
ATOM   1382  N   GLY    99      21.043  -6.598  -1.178  1.00  0.00           N  
ATOM   1383  H   GLY    99      22.048  -6.512  -1.234  1.00  0.00           H  
ATOM   1384  CA  GLY    99      20.459  -6.958  -2.484  1.00  0.00           C  
ATOM   1385  HA2 GLY    99      21.182  -7.425  -3.153  1.00  0.00           H  
ATOM   1386  HA3 GLY    99      19.594  -7.597  -2.308  1.00  0.00           H  
ATOM   1387  C   GLY    99      19.907  -5.895  -3.422  1.00  0.00           C  
ATOM   1388  O   GLY    99      19.529  -6.165  -4.591  1.00  0.00           O  
ATOM   1389  N   TYR   100      19.638  -4.698  -2.890  1.00  0.00           N  
ATOM   1390  H   TYR   100      19.994  -4.436  -1.982  1.00  0.00           H  
ATOM   1391  CA  TYR   100      18.582  -3.720  -3.341  1.00  0.00           C  
ATOM   1392  HA  TYR   100      17.880  -4.453  -3.739  1.00  0.00           H  
ATOM   1393  CB  TYR   100      18.153  -3.002  -2.044  1.00  0.00           C  
ATOM   1394  HB2 TYR   100      17.440  -2.251  -2.383  1.00  0.00           H  
ATOM   1395  HB3 TYR   100      17.681  -3.739  -1.394  1.00  0.00           H  
ATOM   1396  CG  TYR   100      19.302  -2.266  -1.234  1.00  0.00           C  
ATOM   1397  CD1 TYR   100      19.773  -1.009  -1.642  1.00  0.00           C  
ATOM   1398  HD1 TYR   100      19.439  -0.604  -2.586  1.00  0.00           H  
ATOM   1399  CE1 TYR   100      20.817  -0.474  -0.892  1.00  0.00           C  
ATOM   1400  HE1 TYR   100      21.148   0.519  -1.157  1.00  0.00           H  
ATOM   1401  CZ  TYR   100      21.355  -1.141   0.233  1.00  0.00           C  
ATOM   1402  OH  TYR   100      22.353  -0.572   0.947  1.00  0.00           O  
ATOM   1403  HH  TYR   100      22.727   0.240   0.597  1.00  0.00           H  
ATOM   1404  CE2 TYR   100      20.780  -2.390   0.701  1.00  0.00           C  
ATOM   1405  HE2 TYR   100      21.216  -2.887   1.555  1.00  0.00           H  
ATOM   1406  CD2 TYR   100      19.697  -2.878  -0.030  1.00  0.00           C  
ATOM   1407  HD2 TYR   100      19.111  -3.722   0.303  1.00  0.00           H  
ATOM   1408  C   TYR   100      19.027  -2.718  -4.445  1.00  0.00           C  
ATOM   1409  O   TYR   100      18.202  -2.075  -5.098  1.00  0.00           O  
ATOM   1410  N   ALA   101      20.352  -2.593  -4.549  1.00  0.00           N  
ATOM   1411  H   ALA   101      20.957  -3.154  -3.967  1.00  0.00           H  
ATOM   1412  CA  ALA   101      21.008  -1.889  -5.627  1.00  0.00           C  
ATOM   1413  HA  ALA   101      20.493  -2.174  -6.545  1.00  0.00           H  
ATOM   1414  CB  ALA   101      21.177  -0.331  -5.362  1.00  0.00           C  
ATOM   1415  HB1 ALA   101      21.362   0.141  -6.327  1.00  0.00           H  
ATOM   1416  HB2 ALA   101      20.290   0.132  -4.930  1.00  0.00           H  
ATOM   1417  HB3 ALA   101      22.006  -0.197  -4.667  1.00  0.00           H  
ATOM   1418  C   ALA   101      22.363  -2.427  -5.924  1.00  0.00           C  
ATOM   1419  O   ALA   101      22.985  -3.158  -5.145  1.00  0.00           O  
ATOM   1420  N   PHE   102      22.980  -2.064  -7.074  1.00  0.00           N  
ATOM   1421  H   PHE   102      22.430  -1.500  -7.706  1.00  0.00           H  
ATOM   1422  CA  PHE   102      24.255  -2.592  -7.519  1.00  0.00           C  
ATOM   1423  HA  PHE   102      24.972  -2.804  -6.726  1.00  0.00           H  
ATOM   1424  CB  PHE   102      24.028  -3.889  -8.282  1.00  0.00           C  
ATOM   1425  HB2 PHE   102      24.957  -4.187  -8.768  1.00  0.00           H  
ATOM   1426  HB3 PHE   102      23.356  -3.726  -9.125  1.00  0.00           H  
ATOM   1427  CG  PHE   102      23.490  -5.049  -7.467  1.00  0.00           C  
ATOM   1428  CD1 PHE   102      22.126  -5.360  -7.679  1.00  0.00           C  
ATOM   1429  HD1 PHE   102      21.528  -4.805  -8.387  1.00  0.00           H  
ATOM   1430  CE1 PHE   102      21.579  -6.530  -7.082  1.00  0.00           C  
ATOM   1431  HE1 PHE   102      20.606  -6.864  -7.409  1.00  0.00           H  
ATOM   1432  CZ  PHE   102      22.291  -7.223  -6.165  1.00  0.00           C  
ATOM   1433  HZ  PHE   102      21.788  -8.019  -5.637  1.00  0.00           H  
ATOM   1434  CE2 PHE   102      23.671  -7.039  -6.018  1.00  0.00           C  
ATOM   1435  HE2 PHE   102      24.274  -7.647  -5.360  1.00  0.00           H  
ATOM   1436  CD2 PHE   102      24.247  -5.957  -6.662  1.00  0.00           C  
ATOM   1437  HD2 PHE   102      25.289  -5.764  -6.453  1.00  0.00           H  
ATOM   1438  C   PHE   102      24.941  -1.692  -8.560  1.00  0.00           C  
ATOM   1439  O   PHE   102      24.334  -0.948  -9.261  1.00  0.00           O  
ATOM   1440  N   PRO   103      26.220  -1.906  -8.833  1.00  0.00           N  
ATOM   1441  CD  PRO   103      27.039  -2.846  -8.094  1.00  0.00           C  
ATOM   1442  HD2 PRO   103      26.983  -3.882  -8.429  1.00  0.00           H  
ATOM   1443  HD3 PRO   103      26.885  -2.796  -7.016  1.00  0.00           H  
ATOM   1444  CG  PRO   103      28.420  -2.383  -8.340  1.00  0.00           C  
ATOM   1445  HG2 PRO   103      29.123  -3.215  -8.303  1.00  0.00           H  
ATOM   1446  HG3 PRO   103      28.696  -1.709  -7.529  1.00  0.00           H  
ATOM   1447  CB  PRO   103      28.437  -1.637  -9.676  1.00  0.00           C  
ATOM   1448  HB2 PRO   103      29.192  -0.854  -9.740  1.00  0.00           H  
ATOM   1449  HB3 PRO   103      28.586  -2.326 -10.507  1.00  0.00           H  
ATOM   1450  CA  PRO   103      27.076  -1.028  -9.704  1.00  0.00           C  
ATOM   1451  HA  PRO   103      27.170  -0.027  -9.283  1.00  0.00           H  
ATOM   1452  C   PRO   103      26.459  -0.895 -11.150  1.00  0.00           C  
ATOM   1453  O   PRO   103      26.472   0.140 -11.740  1.00  0.00           O  
ATOM   1454  N   GLY   104      25.741  -1.889 -11.657  1.00  0.00           N  
ATOM   1455  H   GLY   104      25.702  -2.762 -11.151  1.00  0.00           H  
ATOM   1456  CA  GLY   104      25.158  -1.889 -12.998  1.00  0.00           C  
ATOM   1457  HA2 GLY   104      25.421  -2.770 -13.585  1.00  0.00           H  
ATOM   1458  HA3 GLY   104      25.482  -1.038 -13.597  1.00  0.00           H  
ATOM   1459  C   GLY   104      23.676  -1.626 -13.047  1.00  0.00           C  
ATOM   1460  O   GLY   104      23.007  -1.616 -14.067  1.00  0.00           O  
ATOM   1461  N   GLU   105      23.087  -1.446 -11.898  1.00  0.00           N  
ATOM   1462  H   GLU   105      23.689  -1.639 -11.111  1.00  0.00           H  
ATOM   1463  CA  GLU   105      21.711  -0.978 -11.690  1.00  0.00           C  
ATOM   1464  HA  GLU   105      21.162  -1.055 -12.629  1.00  0.00           H  
ATOM   1465  CB  GLU   105      20.901  -1.831 -10.590  1.00  0.00           C  
ATOM   1466  HB2 GLU   105      21.362  -1.796  -9.603  1.00  0.00           H  
ATOM   1467  HB3 GLU   105      19.892  -1.417 -10.572  1.00  0.00           H  
ATOM   1468  CG  GLU   105      20.862  -3.305 -10.998  1.00  0.00           C  
ATOM   1469  HG2 GLU   105      20.323  -3.839 -10.215  1.00  0.00           H  
ATOM   1470  HG3 GLU   105      21.882  -3.665 -10.867  1.00  0.00           H  
ATOM   1471  CD  GLU   105      20.285  -3.551 -12.371  1.00  0.00           C  
ATOM   1472  OE1 GLU   105      19.304  -2.869 -12.742  1.00  0.00           O  
ATOM   1473  OE2 GLU   105      20.679  -4.546 -12.955  1.00  0.00           O  
ATOM   1474  C   GLU   105      21.592   0.421 -11.121  1.00  0.00           C  
ATOM   1475  O   GLU   105      22.533   0.895 -10.472  1.00  0.00           O  
ATOM   1476  N   ASP   106      20.448   1.135 -11.348  1.00  0.00           N  
ATOM   1477  H   ASP   106      19.734   0.712 -11.923  1.00  0.00           H  
ATOM   1478  CA  ASP   106      19.922   2.056 -10.369  1.00  0.00           C  
ATOM   1479  HA  ASP   106      20.762   2.721 -10.166  1.00  0.00           H  
ATOM   1480  CB  ASP   106      18.851   3.014 -10.967  1.00  0.00           C  
ATOM   1481  HB2 ASP   106      18.560   3.629 -10.115  1.00  0.00           H  
ATOM   1482  HB3 ASP   106      18.101   2.279 -11.262  1.00  0.00           H  
ATOM   1483  CG  ASP   106      19.254   3.959 -12.109  1.00  0.00           C  
ATOM   1484  OD1 ASP   106      20.332   3.773 -12.632  1.00  0.00           O  
ATOM   1485  OD2 ASP   106      18.426   4.823 -12.496  1.00  0.00           O  
ATOM   1486  C   ASP   106      19.566   1.406  -9.012  1.00  0.00           C  
ATOM   1487  O   ASP   106      20.216   1.725  -8.011  1.00  0.00           O  
ATOM   1488  N   GLY   107      18.514   0.531  -9.006  1.00  0.00           N  
ATOM   1489  H   GLY   107      17.971   0.436  -9.852  1.00  0.00           H  
ATOM   1490  CA  GLY   107      18.100  -0.046  -7.746  1.00  0.00           C  
ATOM   1491  HA2 GLY   107      17.513  -0.959  -7.844  1.00  0.00           H  
ATOM   1492  HA3 GLY   107      18.961  -0.446  -7.210  1.00  0.00           H  
ATOM   1493  C   GLY   107      17.243   0.935  -6.909  1.00  0.00           C  
ATOM   1494  O   GLY   107      16.591   1.792  -7.475  1.00  0.00           O  
ATOM   1495  N   MET   108      17.191   0.613  -5.588  1.00  0.00           N  
ATOM   1496  H   MET   108      17.684  -0.208  -5.267  1.00  0.00           H  
ATOM   1497  CA  MET   108      16.375   1.326  -4.607  1.00  0.00           C  
ATOM   1498  HA  MET   108      16.280   2.390  -4.823  1.00  0.00           H  
ATOM   1499  CB  MET   108      15.004   0.733  -4.453  1.00  0.00           C  
ATOM   1500  HB2 MET   108      14.514   1.396  -3.740  1.00  0.00           H  
ATOM   1501  HB3 MET   108      15.111  -0.275  -4.053  1.00  0.00           H  
ATOM   1502  CG  MET   108      14.066   0.634  -5.683  1.00  0.00           C  
ATOM   1503  HG2 MET   108      14.014   1.665  -6.032  1.00  0.00           H  
ATOM   1504  HG3 MET   108      14.590   0.008  -6.406  1.00  0.00           H  
ATOM   1505  SD  MET   108      12.378   0.117  -5.456  1.00  0.00           S  
ATOM   1506  CE  MET   108      11.792   0.532  -7.097  1.00  0.00           C  
ATOM   1507  HE1 MET   108      10.799   0.089  -7.172  1.00  0.00           H  
ATOM   1508  HE2 MET   108      12.515   0.052  -7.756  1.00  0.00           H  
ATOM   1509  HE3 MET   108      11.809   1.619  -7.178  1.00  0.00           H  
ATOM   1510  C   MET   108      17.015   1.344  -3.219  1.00  0.00           C  
ATOM   1511  O   MET   108      16.916   0.318  -2.560  1.00  0.00           O  
ATOM   1512  N   PRO   109      17.743   2.398  -2.787  1.00  0.00           N  
ATOM   1513  CD  PRO   109      18.319   3.460  -3.557  1.00  0.00           C  
ATOM   1514  HD2 PRO   109      17.597   3.961  -4.202  1.00  0.00           H  
ATOM   1515  HD3 PRO   109      19.021   3.053  -4.284  1.00  0.00           H  
ATOM   1516  CG  PRO   109      18.984   4.419  -2.593  1.00  0.00           C  
ATOM   1517  HG2 PRO   109      18.273   5.166  -2.239  1.00  0.00           H  
ATOM   1518  HG3 PRO   109      19.812   4.905  -3.109  1.00  0.00           H  
ATOM   1519  CB  PRO   109      19.441   3.460  -1.492  1.00  0.00           C  
ATOM   1520  HB2 PRO   109      20.437   3.110  -1.761  1.00  0.00           H  
ATOM   1521  HB3 PRO   109      19.406   4.025  -0.561  1.00  0.00           H  
ATOM   1522  CA  PRO   109      18.415   2.352  -1.511  1.00  0.00           C  
ATOM   1523  HA  PRO   109      19.000   1.438  -1.404  1.00  0.00           H  
ATOM   1524  C   PRO   109      17.412   2.565  -0.321  1.00  0.00           C  
ATOM   1525  O   PRO   109      17.730   2.140   0.817  1.00  0.00           O  
ATOM   1526  N   VAL   110      16.288   3.252  -0.423  1.00  0.00           N  
ATOM   1527  H   VAL   110      16.040   3.663  -1.312  1.00  0.00           H  
ATOM   1528  CA  VAL   110      15.336   3.261   0.639  1.00  0.00           C  
ATOM   1529  HA  VAL   110      15.748   2.812   1.543  1.00  0.00           H  
ATOM   1530  CB  VAL   110      15.007   4.710   1.024  1.00  0.00           C  
ATOM   1531  HB  VAL   110      14.342   4.609   1.882  1.00  0.00           H  
ATOM   1532  CG1 VAL   110      16.289   5.315   1.672  1.00  0.00           C  
ATOM   1533 HG11 VAL   110      16.800   4.543   2.247  1.00  0.00           H  
ATOM   1534 HG12 VAL   110      17.007   5.658   0.926  1.00  0.00           H  
ATOM   1535 HG13 VAL   110      16.018   6.236   2.189  1.00  0.00           H  
ATOM   1536  CG2 VAL   110      14.462   5.668  -0.037  1.00  0.00           C  
ATOM   1537 HG21 VAL   110      13.551   5.211  -0.425  1.00  0.00           H  
ATOM   1538 HG22 VAL   110      15.191   5.831  -0.831  1.00  0.00           H  
ATOM   1539 HG23 VAL   110      14.285   6.664   0.369  1.00  0.00           H  
ATOM   1540  C   VAL   110      14.108   2.386   0.264  1.00  0.00           C  
ATOM   1541  O   VAL   110      12.968   2.637   0.744  1.00  0.00           O  
ATOM   1542  N   ALA   111      14.243   1.286  -0.480  1.00  0.00           N  
ATOM   1543  H   ALA   111      15.167   1.082  -0.832  1.00  0.00           H  
ATOM   1544  CA  ALA   111      13.199   0.236  -0.592  1.00  0.00           C  
ATOM   1545  HA  ALA   111      12.256   0.643  -0.955  1.00  0.00           H  
ATOM   1546  CB  ALA   111      13.692  -0.890  -1.464  1.00  0.00           C  
ATOM   1547  HB1 ALA   111      13.080  -1.792  -1.470  1.00  0.00           H  
ATOM   1548  HB2 ALA   111      13.753  -0.497  -2.479  1.00  0.00           H  
ATOM   1549  HB3 ALA   111      14.686  -1.216  -1.159  1.00  0.00           H  
ATOM   1550  C   ALA   111      12.799  -0.305   0.772  1.00  0.00           C  
ATOM   1551  O   ALA   111      13.673  -0.640   1.547  1.00  0.00           O  
ATOM   1552  N   ALA   112      11.543  -0.316   1.119  1.00  0.00           N  
ATOM   1553  H   ALA   112      11.059   0.289   0.471  1.00  0.00           H  
ATOM   1554  CA  ALA   112      11.048  -0.585   2.467  1.00  0.00           C  
ATOM   1555  HA  ALA   112      11.769  -1.134   3.074  1.00  0.00           H  
ATOM   1556  CB  ALA   112      10.888   0.710   3.277  1.00  0.00           C  
ATOM   1557  HB1 ALA   112       9.833   0.979   3.228  1.00  0.00           H  
ATOM   1558  HB2 ALA   112      11.135   0.627   4.336  1.00  0.00           H  
ATOM   1559  HB3 ALA   112      11.408   1.589   2.897  1.00  0.00           H  
ATOM   1560  C   ALA   112       9.666  -1.391   2.502  1.00  0.00           C  
ATOM   1561  O   ALA   112       8.909  -1.430   1.496  1.00  0.00           O  
ATOM   1562  N   MET   113       9.363  -2.090   3.616  1.00  0.00           N  
ATOM   1563  H   MET   113       9.955  -2.019   4.431  1.00  0.00           H  
ATOM   1564  CA  MET   113       8.191  -3.021   3.833  1.00  0.00           C  
ATOM   1565  HA  MET   113       7.369  -2.528   3.314  1.00  0.00           H  
ATOM   1566  CB  MET   113       8.451  -4.369   3.100  1.00  0.00           C  
ATOM   1567  HB2 MET   113       7.697  -5.018   3.546  1.00  0.00           H  
ATOM   1568  HB3 MET   113       8.243  -4.134   2.056  1.00  0.00           H  
ATOM   1569  CG  MET   113       9.890  -4.874   3.265  1.00  0.00           C  
ATOM   1570  HG2 MET   113      10.415  -4.195   2.593  1.00  0.00           H  
ATOM   1571  HG3 MET   113      10.242  -4.714   4.284  1.00  0.00           H  
ATOM   1572  SD  MET   113      10.184  -6.607   2.799  1.00  0.00           S  
ATOM   1573  CE  MET   113       9.628  -6.636   1.019  1.00  0.00           C  
ATOM   1574  HE1 MET   113       9.561  -7.664   0.662  1.00  0.00           H  
ATOM   1575  HE2 MET   113      10.279  -6.004   0.416  1.00  0.00           H  
ATOM   1576  HE3 MET   113       8.648  -6.159   0.989  1.00  0.00           H  
ATOM   1577  C   MET   113       7.893  -3.236   5.324  1.00  0.00           C  
ATOM   1578  O   MET   113       8.702  -2.866   6.193  1.00  0.00           O  
ATOM   1579  N   SER   114       6.693  -3.776   5.641  1.00  0.00           N  
ATOM   1580  H   SER   114       6.007  -4.065   4.958  1.00  0.00           H  
ATOM   1581  CA  SER   114       6.284  -3.878   7.029  1.00  0.00           C  
ATOM   1582  HA  SER   114       7.072  -3.603   7.729  1.00  0.00           H  
ATOM   1583  CB  SER   114       5.206  -2.864   7.421  1.00  0.00           C  
ATOM   1584  HB2 SER   114       4.225  -3.050   6.984  1.00  0.00           H  
ATOM   1585  HB3 SER   114       5.622  -1.881   7.198  1.00  0.00           H  
ATOM   1586  OG  SER   114       5.011  -2.954   8.851  1.00  0.00           O  
ATOM   1587  HG  SER   114       5.066  -2.074   9.231  1.00  0.00           H  
ATOM   1588  C   SER   114       5.836  -5.267   7.340  1.00  0.00           C  
ATOM   1589  O   SER   114       5.490  -6.022   6.404  1.00  0.00           O  
ATOM   1590  N   SER   115       5.824  -5.639   8.615  1.00  0.00           N  
ATOM   1591  H   SER   115       6.263  -5.054   9.312  1.00  0.00           H  
ATOM   1592  CA  SER   115       5.394  -6.959   9.023  1.00  0.00           C  
ATOM   1593  HA  SER   115       4.689  -7.248   8.245  1.00  0.00           H  
ATOM   1594  CB  SER   115       6.518  -7.972   9.112  1.00  0.00           C  
ATOM   1595  HB2 SER   115       7.388  -7.396   9.428  1.00  0.00           H  
ATOM   1596  HB3 SER   115       6.233  -8.713   9.859  1.00  0.00           H  
ATOM   1597  OG  SER   115       6.767  -8.604   7.810  1.00  0.00           O  
ATOM   1598  HG  SER   115       5.892  -8.732   7.437  1.00  0.00           H  
ATOM   1599  C   SER   115       4.646  -6.868  10.355  1.00  0.00           C  
ATOM   1600  O   SER   115       5.274  -6.943  11.389  1.00  0.00           O  
ATOM   1601  N   ASN   116       3.379  -6.456  10.249  1.00  0.00           N  
ATOM   1602  H   ASN   116       2.997  -6.336   9.321  1.00  0.00           H  
ATOM   1603  CA  ASN   116       2.449  -6.469  11.346  1.00  0.00           C  
ATOM   1604  HA  ASN   116       2.653  -7.366  11.930  1.00  0.00           H  
ATOM   1605  CB  ASN   116       2.735  -5.243  12.252  1.00  0.00           C  
ATOM   1606  HB2 ASN   116       3.626  -5.396  12.861  1.00  0.00           H  
ATOM   1607  HB3 ASN   116       1.848  -5.198  12.883  1.00  0.00           H  
ATOM   1608  CG  ASN   116       2.839  -3.897  11.715  1.00  0.00           C  
ATOM   1609  OD1 ASN   116       3.211  -2.996  12.436  1.00  0.00           O  
ATOM   1610  ND2 ASN   116       2.494  -3.554  10.515  1.00  0.00           N  
ATOM   1611 HD21 ASN   116       1.994  -4.210   9.933  1.00  0.00           H  
ATOM   1612 HD22 ASN   116       2.543  -2.570  10.291  1.00  0.00           H  
ATOM   1613  C   ASN   116       0.995  -6.555  10.952  1.00  0.00           C  
ATOM   1614  O   ASN   116       0.640  -6.037   9.876  1.00  0.00           O  
ATOM   1615  N   VAL   117       0.097  -7.047  11.850  1.00  0.00           N  
ATOM   1616  H   VAL   117       0.461  -7.456  12.699  1.00  0.00           H  
ATOM   1617  CA  VAL   117      -1.280  -7.414  11.395  1.00  0.00           C  
ATOM   1618  HA  VAL   117      -1.168  -8.140  10.590  1.00  0.00           H  
ATOM   1619  CB  VAL   117      -2.164  -8.108  12.400  1.00  0.00           C  
ATOM   1620  HB  VAL   117      -2.266  -7.495  13.296  1.00  0.00           H  
ATOM   1621  CG1 VAL   117      -3.600  -8.507  11.841  1.00  0.00           C  
ATOM   1622 HG11 VAL   117      -4.044  -7.663  11.314  1.00  0.00           H  
ATOM   1623 HG12 VAL   117      -4.259  -8.732  12.680  1.00  0.00           H  
ATOM   1624 HG13 VAL   117      -3.599  -9.314  11.109  1.00  0.00           H  
ATOM   1625  CG2 VAL   117      -1.529  -9.453  12.781  1.00  0.00           C  
ATOM   1626 HG21 VAL   117      -0.555  -9.253  13.227  1.00  0.00           H  
ATOM   1627 HG22 VAL   117      -1.407 -10.034  11.866  1.00  0.00           H  
ATOM   1628 HG23 VAL   117      -2.133  -9.966  13.529  1.00  0.00           H  
ATOM   1629  C   VAL   117      -1.996  -6.198  10.888  1.00  0.00           C  
ATOM   1630  O   VAL   117      -2.378  -5.329  11.651  1.00  0.00           O  
ATOM   1631  N   GLY   118      -2.194  -6.151   9.585  1.00  0.00           N  
ATOM   1632  H   GLY   118      -1.708  -6.825   9.011  1.00  0.00           H  
ATOM   1633  CA  GLY   118      -2.870  -5.042   8.818  1.00  0.00           C  
ATOM   1634  HA2 GLY   118      -3.846  -5.325   8.424  1.00  0.00           H  
ATOM   1635  HA3 GLY   118      -2.968  -4.149   9.435  1.00  0.00           H  
ATOM   1636  C   GLY   118      -2.044  -4.710   7.548  1.00  0.00           C  
ATOM   1637  O   GLY   118      -2.393  -3.816   6.825  1.00  0.00           O  
ATOM   1638  N   GLY   119      -0.909  -5.465   7.214  1.00  0.00           N  
ATOM   1639  H   GLY   119      -0.706  -6.242   7.826  1.00  0.00           H  
ATOM   1640  CA  GLY   119      -0.048  -5.129   6.049  1.00  0.00           C  
ATOM   1641  HA2 GLY   119       0.768  -5.845   5.954  1.00  0.00           H  
ATOM   1642  HA3 GLY   119      -0.592  -5.160   5.104  1.00  0.00           H  
ATOM   1643  C   GLY   119       0.648  -3.779   6.294  1.00  0.00           C  
ATOM   1644  O   GLY   119       0.694  -3.220   7.370  1.00  0.00           O  
ATOM   1645  N   MET   120       1.156  -3.117   5.232  1.00  0.00           N  
ATOM   1646  H   MET   120       1.349  -3.649   4.396  1.00  0.00           H  
ATOM   1647  CA  MET   120       1.609  -1.737   5.196  1.00  0.00           C  
ATOM   1648  HA  MET   120       2.360  -1.586   5.971  1.00  0.00           H  
ATOM   1649  CB  MET   120       2.360  -1.446   3.896  1.00  0.00           C  
ATOM   1650  HB2 MET   120       2.582  -0.379   3.916  1.00  0.00           H  
ATOM   1651  HB3 MET   120       1.866  -1.672   2.951  1.00  0.00           H  
ATOM   1652  CG  MET   120       3.791  -2.119   3.902  1.00  0.00           C  
ATOM   1653  HG2 MET   120       4.351  -1.803   4.782  1.00  0.00           H  
ATOM   1654  HG3 MET   120       3.615  -3.185   4.051  1.00  0.00           H  
ATOM   1655  SD  MET   120       4.746  -1.834   2.429  1.00  0.00           S  
ATOM   1656  CE  MET   120       3.853  -2.962   1.320  1.00  0.00           C  
ATOM   1657  HE1 MET   120       4.505  -3.215   0.484  1.00  0.00           H  
ATOM   1658  HE2 MET   120       3.572  -3.849   1.888  1.00  0.00           H  
ATOM   1659  HE3 MET   120       2.913  -2.569   0.931  1.00  0.00           H  
ATOM   1660  C   MET   120       0.460  -0.700   5.423  1.00  0.00           C  
ATOM   1661  O   MET   120       0.856   0.330   5.874  1.00  0.00           O  
ATOM   1662  N   ALA   121      -0.793  -1.023   5.114  1.00  0.00           N  
ATOM   1663  H   ALA   121      -0.896  -1.942   4.707  1.00  0.00           H  
ATOM   1664  CA  ALA   121      -1.894  -0.097   5.396  1.00  0.00           C  
ATOM   1665  HA  ALA   121      -1.784   0.835   4.843  1.00  0.00           H  
ATOM   1666  CB  ALA   121      -3.109  -0.772   4.824  1.00  0.00           C  
ATOM   1667  HB1 ALA   121      -4.037  -0.200   4.843  1.00  0.00           H  
ATOM   1668  HB2 ALA   121      -3.266  -1.776   5.218  1.00  0.00           H  
ATOM   1669  HB3 ALA   121      -2.882  -0.977   3.777  1.00  0.00           H  
ATOM   1670  C   ALA   121      -2.155   0.237   6.915  1.00  0.00           C  
ATOM   1671  O   ALA   121      -2.890   1.221   7.228  1.00  0.00           O  
ATOM   1672  N   ALA   122      -1.459  -0.426   7.827  1.00  0.00           N  
ATOM   1673  H   ALA   122      -0.857  -1.175   7.517  1.00  0.00           H  
ATOM   1674  CA  ALA   122      -1.345  -0.042   9.271  1.00  0.00           C  
ATOM   1675  HA  ALA   122      -2.385   0.036   9.587  1.00  0.00           H  
ATOM   1676  CB  ALA   122      -0.623  -1.109  10.093  1.00  0.00           C  
ATOM   1677  HB1 ALA   122      -0.461  -0.684  11.083  1.00  0.00           H  
ATOM   1678  HB2 ALA   122       0.341  -1.403   9.678  1.00  0.00           H  
ATOM   1679  HB3 ALA   122      -1.359  -1.912  10.061  1.00  0.00           H  
ATOM   1680  C   ALA   122      -0.665   1.349   9.482  1.00  0.00           C  
ATOM   1681  O   ALA   122      -1.018   2.007  10.402  1.00  0.00           O  
ATOM   1682  N   HID   123       0.172   1.774   8.554  1.00  0.00           N  
ATOM   1683  H   HID   123       0.210   1.142   7.767  1.00  0.00           H  
ATOM   1684  CA  HID   123       0.929   2.993   8.616  1.00  0.00           C  
ATOM   1685  HA  HID   123       0.621   3.498   9.532  1.00  0.00           H  
ATOM   1686  CB  HID   123       2.427   2.674   8.665  1.00  0.00           C  
ATOM   1687  HB2 HID   123       2.699   2.335   7.665  1.00  0.00           H  
ATOM   1688  HB3 HID   123       3.031   3.544   8.920  1.00  0.00           H  
ATOM   1689  CG  HID   123       2.869   1.485   9.470  1.00  0.00           C  
ATOM   1690  ND1 HID   123       3.017   1.421  10.856  1.00  0.00           N  
ATOM   1691  HD1 HID   123       2.941   2.234  11.451  1.00  0.00           H  
ATOM   1692  CE1 HID   123       3.142   0.134  11.232  1.00  0.00           C  
ATOM   1693  HE1 HID   123       3.239  -0.250  12.237  1.00  0.00           H  
ATOM   1694  NE2 HID   123       2.940  -0.646  10.186  1.00  0.00           N  
ATOM   1695  CD2 HID   123       2.785   0.189   9.081  1.00  0.00           C  
ATOM   1696  HD2 HID   123       2.460  -0.143   8.106  1.00  0.00           H  
ATOM   1697  C   HID   123       0.633   3.927   7.473  1.00  0.00           C  
ATOM   1698  O   HID   123       1.196   4.996   7.446  1.00  0.00           O  
ATOM   1699  N   TRP   124      -0.069   3.590   6.373  1.00  0.00           N  
ATOM   1700  H   TRP   124      -0.629   2.755   6.461  1.00  0.00           H  
ATOM   1701  CA  TRP   124      -0.417   4.430   5.297  1.00  0.00           C  
ATOM   1702  HA  TRP   124       0.483   4.655   4.724  1.00  0.00           H  
ATOM   1703  CB  TRP   124      -1.269   3.731   4.221  1.00  0.00           C  
ATOM   1704  HB2 TRP   124      -0.772   2.808   3.923  1.00  0.00           H  
ATOM   1705  HB3 TRP   124      -1.378   4.394   3.363  1.00  0.00           H  
ATOM   1706  CG  TRP   124      -2.708   3.425   4.531  1.00  0.00           C  
ATOM   1707  CD1 TRP   124      -3.326   3.537   5.765  1.00  0.00           C  
ATOM   1708  HD1 TRP   124      -2.887   3.864   6.696  1.00  0.00           H  
ATOM   1709  NE1 TRP   124      -4.613   3.035   5.641  1.00  0.00           N  
ATOM   1710  HE1 TRP   124      -5.215   3.010   6.452  1.00  0.00           H  
ATOM   1711  CE2 TRP   124      -4.988   2.666   4.387  1.00  0.00           C  
ATOM   1712  CZ2 TRP   124      -6.176   2.232   3.713  1.00  0.00           C  
ATOM   1713  HZ2 TRP   124      -7.082   2.002   4.254  1.00  0.00           H  
ATOM   1714  CH2 TRP   124      -6.149   2.215   2.341  1.00  0.00           C  
ATOM   1715  HH2 TRP   124      -7.057   1.822   1.908  1.00  0.00           H  
ATOM   1716  CZ3 TRP   124      -5.027   2.395   1.597  1.00  0.00           C  
ATOM   1717  HZ3 TRP   124      -5.061   2.175   0.540  1.00  0.00           H  
ATOM   1718  CE3 TRP   124      -3.831   2.725   2.249  1.00  0.00           C  
ATOM   1719  HE3 TRP   124      -2.931   2.922   1.686  1.00  0.00           H  
ATOM   1720  CD2 TRP   124      -3.762   2.880   3.635  1.00  0.00           C  
ATOM   1721  C   TRP   124      -0.970   5.843   5.595  1.00  0.00           C  
ATOM   1722  O   TRP   124      -1.518   6.111   6.684  1.00  0.00           O  
ATOM   1723  N   THR   125      -1.007   6.723   4.618  1.00  0.00           N  
ATOM   1724  H   THR   125      -0.493   6.403   3.809  1.00  0.00           H  
ATOM   1725  CA  THR   125      -1.798   7.996   4.601  1.00  0.00           C  
ATOM   1726  HA  THR   125      -1.785   8.413   5.608  1.00  0.00           H  
ATOM   1727  CB  THR   125      -1.123   9.126   3.929  1.00  0.00           C  
ATOM   1728  HB  THR   125      -1.680  10.047   3.757  1.00  0.00           H  
ATOM   1729  CG2 THR   125       0.144   9.612   4.619  1.00  0.00           C  
ATOM   1730 HG21 THR   125       0.927   8.854   4.583  1.00  0.00           H  
ATOM   1731 HG22 THR   125       0.494  10.404   3.956  1.00  0.00           H  
ATOM   1732 HG23 THR   125      -0.007   9.861   5.669  1.00  0.00           H  
ATOM   1733  OG1 THR   125      -0.804   8.827   2.604  1.00  0.00           O  
ATOM   1734  HG1 THR   125      -1.547   8.338   2.243  1.00  0.00           H  
ATOM   1735  C   THR   125      -3.281   7.834   4.125  1.00  0.00           C  
ATOM   1736  O   THR   125      -3.960   8.820   3.821  1.00  0.00           O  
ATOM   1737  N   ALA   126      -3.761   6.543   3.875  1.00  0.00           N  
ATOM   1738  H   ALA   126      -3.084   5.840   4.136  1.00  0.00           H  
ATOM   1739  CA  ALA   126      -5.075   6.092   3.543  1.00  0.00           C  
ATOM   1740  HA  ALA   126      -4.907   5.017   3.486  1.00  0.00           H  
ATOM   1741  CB  ALA   126      -5.947   6.190   4.787  1.00  0.00           C  
ATOM   1742  HB1 ALA   126      -6.972   5.988   4.473  1.00  0.00           H  
ATOM   1743  HB2 ALA   126      -5.934   7.187   5.228  1.00  0.00           H  
ATOM   1744  HB3 ALA   126      -5.661   5.420   5.503  1.00  0.00           H  
ATOM   1745  C   ALA   126      -5.761   6.705   2.305  1.00  0.00           C  
ATOM   1746  O   ALA   126      -6.957   6.502   2.020  1.00  0.00           O  
ATOM   1747  N   ALA   127      -4.979   7.411   1.501  1.00  0.00           N  
ATOM   1748  H   ALA   127      -4.066   7.717   1.806  1.00  0.00           H  
ATOM   1749  CA  ALA   127      -5.498   8.071   0.234  1.00  0.00           C  
ATOM   1750  HA  ALA   127      -6.381   8.688   0.402  1.00  0.00           H  
ATOM   1751  CB  ALA   127      -4.403   8.958  -0.325  1.00  0.00           C  
ATOM   1752  HB1 ALA   127      -4.168   9.708   0.430  1.00  0.00           H  
ATOM   1753  HB2 ALA   127      -3.478   8.445  -0.590  1.00  0.00           H  
ATOM   1754  HB3 ALA   127      -4.723   9.442  -1.248  1.00  0.00           H  
ATOM   1755  C   ALA   127      -5.887   6.852  -0.685  1.00  0.00           C  
ATOM   1756  O   ALA   127      -4.981   6.036  -0.923  1.00  0.00           O  
ATOM   1757  N   CYS   128      -7.134   6.861  -1.188  1.00  0.00           N  
ATOM   1758  H   CYS   128      -7.668   7.644  -0.841  1.00  0.00           H  
ATOM   1759  CA  CYS   128      -7.821   6.004  -2.132  1.00  0.00           C  
ATOM   1760  HA  CYS   128      -7.223   5.130  -2.393  1.00  0.00           H  
ATOM   1761  CB  CYS   128      -9.073   5.540  -1.443  1.00  0.00           C  
ATOM   1762  HB2 CYS   128      -9.681   5.051  -2.204  1.00  0.00           H  
ATOM   1763  HB3 CYS   128      -9.614   6.423  -1.104  1.00  0.00           H  
ATOM   1764  SG  CYS   128      -8.732   4.337  -0.054  1.00  0.00           S  
ATOM   1765  HG  CYS   128      -8.285   5.256   0.807  1.00  0.00           H  
ATOM   1766  C   CYS   128      -8.113   6.615  -3.598  1.00  0.00           C  
ATOM   1767  O   CYS   128      -9.274   6.807  -4.019  1.00  0.00           O  
ATOM   1768  N   PRO   129      -7.028   6.985  -4.418  1.00  0.00           N  
ATOM   1769  CD  PRO   129      -5.612   7.049  -4.089  1.00  0.00           C  
ATOM   1770  HD2 PRO   129      -5.455   7.804  -3.319  1.00  0.00           H  
ATOM   1771  HD3 PRO   129      -5.232   6.084  -3.753  1.00  0.00           H  
ATOM   1772  CG  PRO   129      -4.933   7.574  -5.398  1.00  0.00           C  
ATOM   1773  HG2 PRO   129      -4.812   6.738  -6.086  1.00  0.00           H  
ATOM   1774  HG3 PRO   129      -3.949   7.985  -5.173  1.00  0.00           H  
ATOM   1775  CB  PRO   129      -5.939   8.484  -5.989  1.00  0.00           C  
ATOM   1776  HB2 PRO   129      -5.922   9.419  -5.430  1.00  0.00           H  
ATOM   1777  HB3 PRO   129      -5.724   8.594  -7.052  1.00  0.00           H  
ATOM   1778  CA  PRO   129      -7.260   7.610  -5.712  1.00  0.00           C  
ATOM   1779  HA  PRO   129      -8.132   8.258  -5.617  1.00  0.00           H  
ATOM   1780  C   PRO   129      -7.460   6.537  -6.791  1.00  0.00           C  
ATOM   1781  O   PRO   129      -7.493   5.312  -6.560  1.00  0.00           O  
ATOM   1782  N   ARG   130      -7.902   7.093  -7.905  1.00  0.00           N  
ATOM   1783  H   ARG   130      -7.947   8.102  -7.898  1.00  0.00           H  
ATOM   1784  CA  ARG   130      -8.300   6.385  -9.118  1.00  0.00           C  
ATOM   1785  HA  ARG   130      -8.311   5.339  -8.811  1.00  0.00           H  
ATOM   1786  CB  ARG   130      -9.732   6.768  -9.536  1.00  0.00           C  
ATOM   1787  HB2 ARG   130      -9.933   7.839  -9.563  1.00  0.00           H  
ATOM   1788  HB3 ARG   130      -9.984   6.320 -10.497  1.00  0.00           H  
ATOM   1789  CG  ARG   130     -10.716   6.240  -8.528  1.00  0.00           C  
ATOM   1790  HG2 ARG   130     -10.368   5.256  -8.215  1.00  0.00           H  
ATOM   1791  HG3 ARG   130     -10.577   6.862  -7.643  1.00  0.00           H  
ATOM   1792  CD  ARG   130     -12.227   6.202  -9.005  1.00  0.00           C  
ATOM   1793  HD2 ARG   130     -12.479   7.173  -9.431  1.00  0.00           H  
ATOM   1794  HD3 ARG   130     -12.239   5.348  -9.683  1.00  0.00           H  
ATOM   1795  NE  ARG   130     -13.166   5.946  -7.830  1.00  0.00           N  
ATOM   1796  HE  ARG   130     -12.766   6.208  -6.941  1.00  0.00           H  
ATOM   1797  CZ  ARG   130     -14.371   5.436  -7.906  1.00  0.00           C  
ATOM   1798  NH1 ARG   130     -14.997   5.184  -9.046  1.00  0.00           N  
ATOM   1799 HH11 ARG   130     -14.624   5.407  -9.958  1.00  0.00           H  
ATOM   1800 HH12 ARG   130     -15.967   4.905  -9.018  1.00  0.00           H  
ATOM   1801  NH2 ARG   130     -15.018   5.270  -6.829  1.00  0.00           N  
ATOM   1802 HH21 ARG   130     -14.578   5.281  -5.920  1.00  0.00           H  
ATOM   1803 HH22 ARG   130     -15.897   4.779  -6.905  1.00  0.00           H  
ATOM   1804  C   ARG   130      -7.334   6.616 -10.279  1.00  0.00           C  
ATOM   1805  O   ARG   130      -6.970   7.813 -10.566  1.00  0.00           O  
ATOM   1806  N   PRO   131      -6.975   5.552 -11.088  1.00  0.00           N  
ATOM   1807  CD  PRO   131      -7.583   4.165 -11.183  1.00  0.00           C  
ATOM   1808  HD2 PRO   131      -7.869   3.886 -10.169  1.00  0.00           H  
ATOM   1809  HD3 PRO   131      -8.475   4.244 -11.805  1.00  0.00           H  
ATOM   1810  CG  PRO   131      -6.374   3.372 -11.734  1.00  0.00           C  
ATOM   1811  HG2 PRO   131      -6.717   2.458 -12.219  1.00  0.00           H  
ATOM   1812  HG3 PRO   131      -5.644   3.186 -10.946  1.00  0.00           H  
ATOM   1813  CB  PRO   131      -5.752   4.288 -12.785  1.00  0.00           C  
ATOM   1814  HB2 PRO   131      -4.686   4.090 -12.681  1.00  0.00           H  
ATOM   1815  HB3 PRO   131      -6.132   4.054 -13.779  1.00  0.00           H  
ATOM   1816  CA  PRO   131      -6.100   5.704 -12.259  1.00  0.00           C  
ATOM   1817  HA  PRO   131      -5.171   6.146 -11.901  1.00  0.00           H  
ATOM   1818  C   PRO   131      -6.514   6.683 -13.425  1.00  0.00           C  
ATOM   1819  O   PRO   131      -7.710   6.763 -13.672  1.00  0.00           O  
ATOM   1820  N   GLY   132      -5.526   7.249 -14.025  1.00  0.00           N  
ATOM   1821  H   GLY   132      -4.584   7.018 -13.744  1.00  0.00           H  
ATOM   1822  CA  GLY   132      -5.630   8.126 -15.272  1.00  0.00           C  
ATOM   1823  HA2 GLY   132      -6.329   8.916 -14.998  1.00  0.00           H  
ATOM   1824  HA3 GLY   132      -4.678   8.558 -15.579  1.00  0.00           H  
ATOM   1825  C   GLY   132      -6.122   7.300 -16.469  1.00  0.00           C  
ATOM   1826  O   GLY   132      -6.300   6.110 -16.372  1.00  0.00           O  
ATOM   1827  N   GLY   133      -6.287   7.995 -17.609  1.00  0.00           N  
ATOM   1828  H   GLY   133      -6.013   8.967 -17.626  1.00  0.00           H  
ATOM   1829  CA  GLY   133      -6.796   7.336 -18.782  1.00  0.00           C  
ATOM   1830  HA2 GLY   133      -7.003   8.108 -19.524  1.00  0.00           H  
ATOM   1831  HA3 GLY   133      -7.757   6.843 -18.637  1.00  0.00           H  
ATOM   1832  C   GLY   133      -5.834   6.327 -19.368  1.00  0.00           C  
ATOM   1833  O   GLY   133      -6.146   5.173 -19.601  1.00  0.00           O  
ATOM   1834  N   LYS   134      -4.589   6.743 -19.417  1.00  0.00           N  
ATOM   1835  H   LYS   134      -4.426   7.737 -19.343  1.00  0.00           H  
ATOM   1836  CA  LYS   134      -3.479   5.970 -20.033  1.00  0.00           C  
ATOM   1837  HA  LYS   134      -3.734   5.617 -21.033  1.00  0.00           H  
ATOM   1838  CB  LYS   134      -2.207   6.926 -20.203  1.00  0.00           C  
ATOM   1839  HB2 LYS   134      -2.138   7.448 -19.248  1.00  0.00           H  
ATOM   1840  HB3 LYS   134      -1.258   6.426 -20.397  1.00  0.00           H  
ATOM   1841  CG  LYS   134      -2.382   7.757 -21.496  1.00  0.00           C  
ATOM   1842  HG2 LYS   134      -2.304   7.173 -22.414  1.00  0.00           H  
ATOM   1843  HG3 LYS   134      -3.378   8.190 -21.582  1.00  0.00           H  
ATOM   1844  CD  LYS   134      -1.339   8.884 -21.466  1.00  0.00           C  
ATOM   1845  HD2 LYS   134      -1.727   9.750 -20.931  1.00  0.00           H  
ATOM   1846  HD3 LYS   134      -0.443   8.469 -21.004  1.00  0.00           H  
ATOM   1847  CE  LYS   134      -1.012   9.284 -22.887  1.00  0.00           C  
ATOM   1848  HE2 LYS   134      -1.004   8.411 -23.539  1.00  0.00           H  
ATOM   1849  HE3 LYS   134      -1.834   9.910 -23.234  1.00  0.00           H  
ATOM   1850  NZ  LYS   134       0.369   9.824 -22.880  1.00  0.00           N  
ATOM   1851  HZ1 LYS   134       0.960   9.269 -22.277  1.00  0.00           H  
ATOM   1852  HZ2 LYS   134       0.838   9.619 -23.751  1.00  0.00           H  
ATOM   1853  HZ3 LYS   134       0.283  10.824 -22.771  1.00  0.00           H  
ATOM   1854  C   LYS   134      -3.152   4.668 -19.305  1.00  0.00           C  
ATOM   1855  O   LYS   134      -2.258   3.958 -19.759  1.00  0.00           O  
ATOM   1856  N   GLU   135      -3.705   4.589 -18.061  1.00  0.00           N  
ATOM   1857  H   GLU   135      -4.207   5.426 -17.802  1.00  0.00           H  
ATOM   1858  CA  GLU   135      -3.585   3.575 -17.032  1.00  0.00           C  
ATOM   1859  HA  GLU   135      -2.641   3.077 -17.257  1.00  0.00           H  
ATOM   1860  CB  GLU   135      -3.307   4.137 -15.554  1.00  0.00           C  
ATOM   1861  HB2 GLU   135      -3.015   3.356 -14.851  1.00  0.00           H  
ATOM   1862  HB3 GLU   135      -4.202   4.549 -15.088  1.00  0.00           H  
ATOM   1863  CG  GLU   135      -2.184   5.200 -15.556  1.00  0.00           C  
ATOM   1864  HG2 GLU   135      -1.278   4.619 -15.731  1.00  0.00           H  
ATOM   1865  HG3 GLU   135      -2.235   6.004 -16.290  1.00  0.00           H  
ATOM   1866  CD  GLU   135      -1.956   5.869 -14.193  1.00  0.00           C  
ATOM   1867  OE1 GLU   135      -0.794   5.898 -13.752  1.00  0.00           O  
ATOM   1868  OE2 GLU   135      -2.828   6.231 -13.406  1.00  0.00           O  
ATOM   1869  C   GLU   135      -4.638   2.459 -17.010  1.00  0.00           C  
ATOM   1870  O   GLU   135      -4.470   1.453 -16.397  1.00  0.00           O  
ATOM   1871  N   ARG   136      -5.669   2.657 -17.822  1.00  0.00           N  
ATOM   1872  H   ARG   136      -5.650   3.489 -18.394  1.00  0.00           H  
ATOM   1873  CA  ARG   136      -6.803   1.685 -17.890  1.00  0.00           C  
ATOM   1874  HA  ARG   136      -6.903   1.258 -16.893  1.00  0.00           H  
ATOM   1875  CB  ARG   136      -8.186   2.388 -18.242  1.00  0.00           C  
ATOM   1876  HB2 ARG   136      -8.002   2.797 -19.235  1.00  0.00           H  
ATOM   1877  HB3 ARG   136      -8.972   1.634 -18.238  1.00  0.00           H  
ATOM   1878  CG  ARG   136      -8.587   3.587 -17.324  1.00  0.00           C  
ATOM   1879  HG2 ARG   136      -9.630   3.848 -17.501  1.00  0.00           H  
ATOM   1880  HG3 ARG   136      -7.921   4.395 -17.626  1.00  0.00           H  
ATOM   1881  CD  ARG   136      -8.324   3.295 -15.807  1.00  0.00           C  
ATOM   1882  HD2 ARG   136      -8.793   2.400 -15.398  1.00  0.00           H  
ATOM   1883  HD3 ARG   136      -7.271   3.126 -15.579  1.00  0.00           H  
ATOM   1884  NE  ARG   136      -8.767   4.480 -15.111  1.00  0.00           N  
ATOM   1885  HE  ARG   136      -8.138   5.269 -15.078  1.00  0.00           H  
ATOM   1886  CZ  ARG   136      -9.945   4.654 -14.479  1.00  0.00           C  
ATOM   1887  NH1 ARG   136     -10.819   3.735 -14.426  1.00  0.00           N  
ATOM   1888 HH11 ARG   136     -10.666   2.991 -15.091  1.00  0.00           H  
ATOM   1889 HH12 ARG   136     -11.765   3.945 -14.141  1.00  0.00           H  
ATOM   1890  NH2 ARG   136     -10.286   5.800 -13.949  1.00  0.00           N  
ATOM   1891 HH21 ARG   136      -9.672   6.595 -14.049  1.00  0.00           H  
ATOM   1892 HH22 ARG   136     -11.163   5.821 -13.448  1.00  0.00           H  
ATOM   1893  C   ARG   136      -6.423   0.443 -18.764  1.00  0.00           C  
ATOM   1894  O   ARG   136      -5.606   0.516 -19.667  1.00  0.00           O  
ATOM   1895  N   ILE   137      -6.958  -0.697 -18.379  1.00  0.00           N  
ATOM   1896  H   ILE   137      -7.779  -0.741 -17.793  1.00  0.00           H  
ATOM   1897  CA  ILE   137      -6.388  -1.982 -18.705  1.00  0.00           C  
ATOM   1898  HA  ILE   137      -5.315  -1.787 -18.717  1.00  0.00           H  
ATOM   1899  CB  ILE   137      -6.740  -3.053 -17.696  1.00  0.00           C  
ATOM   1900  HB  ILE   137      -7.828  -3.100 -17.660  1.00  0.00           H  
ATOM   1901  CG2 ILE   137      -6.162  -4.433 -18.085  1.00  0.00           C  
ATOM   1902 HG21 ILE   137      -5.075  -4.381 -18.139  1.00  0.00           H  
ATOM   1903 HG22 ILE   137      -6.417  -5.289 -17.459  1.00  0.00           H  
ATOM   1904 HG23 ILE   137      -6.625  -4.714 -19.031  1.00  0.00           H  
ATOM   1905  CG1 ILE   137      -6.373  -2.752 -16.150  1.00  0.00           C  
ATOM   1906 HG12 ILE   137      -5.292  -2.822 -16.026  1.00  0.00           H  
ATOM   1907 HG13 ILE   137      -6.673  -1.754 -15.832  1.00  0.00           H  
ATOM   1908  CD1 ILE   137      -6.918  -3.751 -15.151  1.00  0.00           C  
ATOM   1909 HD11 ILE   137      -6.864  -3.428 -14.111  1.00  0.00           H  
ATOM   1910 HD12 ILE   137      -6.349  -4.680 -15.118  1.00  0.00           H  
ATOM   1911 HD13 ILE   137      -7.989  -3.929 -15.249  1.00  0.00           H  
ATOM   1912  C   ILE   137      -6.841  -2.397 -20.168  1.00  0.00           C  
ATOM   1913  O   ILE   137      -8.015  -2.444 -20.430  1.00  0.00           O  
ATOM   1914  N   PRO   138      -5.960  -2.871 -21.077  1.00  0.00           N  
ATOM   1915  CD  PRO   138      -4.505  -2.996 -21.023  1.00  0.00           C  
ATOM   1916  HD2 PRO   138      -4.091  -2.183 -20.427  1.00  0.00           H  
ATOM   1917  HD3 PRO   138      -4.288  -4.007 -20.678  1.00  0.00           H  
ATOM   1918  CG  PRO   138      -3.842  -2.965 -22.404  1.00  0.00           C  
ATOM   1919  HG2 PRO   138      -2.965  -3.599 -22.535  1.00  0.00           H  
ATOM   1920  HG3 PRO   138      -3.693  -1.927 -22.700  1.00  0.00           H  
ATOM   1921  CB  PRO   138      -5.025  -3.534 -23.232  1.00  0.00           C  
ATOM   1922  HB2 PRO   138      -4.983  -3.097 -24.230  1.00  0.00           H  
ATOM   1923  HB3 PRO   138      -4.879  -4.605 -23.368  1.00  0.00           H  
ATOM   1924  CA  PRO   138      -6.300  -3.167 -22.490  1.00  0.00           C  
ATOM   1925  HA  PRO   138      -6.753  -2.258 -22.886  1.00  0.00           H  
ATOM   1926  C   PRO   138      -7.354  -4.250 -22.714  1.00  0.00           C  
ATOM   1927  O   PRO   138      -7.777  -4.370 -23.848  1.00  0.00           O  
ATOM   1928  N   PHE   139      -7.899  -4.901 -21.730  1.00  0.00           N  
ATOM   1929  H   PHE   139      -7.495  -4.888 -20.805  1.00  0.00           H  
ATOM   1930  CA  PHE   139      -8.857  -6.071 -21.925  1.00  0.00           C  
ATOM   1931  HA  PHE   139      -9.364  -5.919 -22.878  1.00  0.00           H  
ATOM   1932  CB  PHE   139      -8.024  -7.415 -22.022  1.00  0.00           C  
ATOM   1933  HB2 PHE   139      -8.632  -8.301 -22.206  1.00  0.00           H  
ATOM   1934  HB3 PHE   139      -7.444  -7.225 -22.926  1.00  0.00           H  
ATOM   1935  CG  PHE   139      -7.105  -7.703 -20.834  1.00  0.00           C  
ATOM   1936  CD1 PHE   139      -5.774  -7.167 -20.743  1.00  0.00           C  
ATOM   1937  HD1 PHE   139      -5.452  -6.459 -21.492  1.00  0.00           H  
ATOM   1938  CE1 PHE   139      -5.111  -7.337 -19.522  1.00  0.00           C  
ATOM   1939  HE1 PHE   139      -4.083  -7.008 -19.477  1.00  0.00           H  
ATOM   1940  CZ  PHE   139      -5.607  -8.053 -18.444  1.00  0.00           C  
ATOM   1941  HZ  PHE   139      -5.112  -8.223 -17.499  1.00  0.00           H  
ATOM   1942  CE2 PHE   139      -6.911  -8.608 -18.563  1.00  0.00           C  
ATOM   1943  HE2 PHE   139      -7.345  -8.983 -17.647  1.00  0.00           H  
ATOM   1944  CD2 PHE   139      -7.669  -8.363 -19.703  1.00  0.00           C  
ATOM   1945  HD2 PHE   139      -8.693  -8.691 -19.800  1.00  0.00           H  
ATOM   1946  C   PHE   139      -9.981  -6.159 -20.912  1.00  0.00           C  
ATOM   1947  O   PHE   139     -10.800  -7.085 -20.975  1.00  0.00           O  
ATOM   1948  N   LEU   140      -9.972  -5.316 -19.877  1.00  0.00           N  
ATOM   1949  H   LEU   140      -9.175  -4.701 -19.797  1.00  0.00           H  
ATOM   1950  CA  LEU   140     -10.921  -5.378 -18.784  1.00  0.00           C  
ATOM   1951  HA  LEU   140     -11.626  -6.182 -18.994  1.00  0.00           H  
ATOM   1952  CB  LEU   140     -10.141  -5.868 -17.541  1.00  0.00           C  
ATOM   1953  HB2 LEU   140      -9.479  -5.050 -17.256  1.00  0.00           H  
ATOM   1954  HB3 LEU   140      -9.517  -6.739 -17.743  1.00  0.00           H  
ATOM   1955  CG  LEU   140     -11.072  -6.155 -16.324  1.00  0.00           C  
ATOM   1956  HG  LEU   140     -11.910  -5.458 -16.292  1.00  0.00           H  
ATOM   1957  CD1 LEU   140     -11.333  -7.645 -16.277  1.00  0.00           C  
ATOM   1958 HD11 LEU   140     -11.421  -8.142 -17.243  1.00  0.00           H  
ATOM   1959 HD12 LEU   140     -12.200  -7.910 -15.672  1.00  0.00           H  
ATOM   1960 HD13 LEU   140     -10.536  -8.156 -15.737  1.00  0.00           H  
ATOM   1961  CD2 LEU   140     -10.263  -5.740 -15.098  1.00  0.00           C  
ATOM   1962 HD21 LEU   140      -9.997  -4.684 -15.123  1.00  0.00           H  
ATOM   1963 HD22 LEU   140      -9.369  -6.334 -14.909  1.00  0.00           H  
ATOM   1964 HD23 LEU   140     -10.878  -5.853 -14.205  1.00  0.00           H  
ATOM   1965  C   LEU   140     -11.732  -4.120 -18.561  1.00  0.00           C  
ATOM   1966  O   LEU   140     -11.349  -3.262 -17.699  1.00  0.00           O  
ATOM   1967  N   PRO   141     -12.916  -3.966 -19.192  1.00  0.00           N  
ATOM   1968  CD  PRO   141     -13.634  -5.001 -19.897  1.00  0.00           C  
ATOM   1969  HD2 PRO   141     -13.033  -5.315 -20.750  1.00  0.00           H  
ATOM   1970  HD3 PRO   141     -14.105  -5.712 -19.218  1.00  0.00           H  
ATOM   1971  CG  PRO   141     -14.980  -4.309 -20.430  1.00  0.00           C  
ATOM   1972  HG2 PRO   141     -15.848  -4.665 -19.875  1.00  0.00           H  
ATOM   1973  HG3 PRO   141     -15.230  -4.528 -21.468  1.00  0.00           H  
ATOM   1974  CB  PRO   141     -14.840  -2.794 -20.267  1.00  0.00           C  
ATOM   1975  HB2 PRO   141     -15.811  -2.381 -19.991  1.00  0.00           H  
ATOM   1976  HB3 PRO   141     -14.554  -2.304 -21.197  1.00  0.00           H  
ATOM   1977  CA  PRO   141     -13.696  -2.704 -19.250  1.00  0.00           C  
ATOM   1978  HA  PRO   141     -13.036  -1.898 -19.573  1.00  0.00           H  
ATOM   1979  C   PRO   141     -14.231  -2.442 -17.811  1.00  0.00           C  
ATOM   1980  O   PRO   141     -14.776  -1.351 -17.527  1.00  0.00           O  
ATOM   1981  N   ASP   142     -14.209  -3.451 -16.928  1.00  0.00           N  
ATOM   1982  H   ASP   142     -14.014  -4.367 -17.307  1.00  0.00           H  
ATOM   1983  CA  ASP   142     -14.877  -3.368 -15.628  1.00  0.00           C  
ATOM   1984  HA  ASP   142     -15.910  -3.118 -15.872  1.00  0.00           H  
ATOM   1985  CB  ASP   142     -14.835  -4.696 -14.865  1.00  0.00           C  
ATOM   1986  HB2 ASP   142     -15.660  -4.819 -14.164  1.00  0.00           H  
ATOM   1987  HB3 ASP   142     -13.877  -4.735 -14.347  1.00  0.00           H  
ATOM   1988  CG  ASP   142     -15.052  -5.958 -15.678  1.00  0.00           C  
ATOM   1989  OD1 ASP   142     -14.935  -7.088 -15.162  1.00  0.00           O  
ATOM   1990  OD2 ASP   142     -15.347  -5.946 -16.911  1.00  0.00           O  
ATOM   1991  C   ASP   142     -14.373  -2.270 -14.593  1.00  0.00           C  
ATOM   1992  O   ASP   142     -15.222  -1.831 -13.776  1.00  0.00           O  
ATOM   1993  N   LEU   143     -13.090  -1.904 -14.667  1.00  0.00           N  
ATOM   1994  H   LEU   143     -12.581  -2.176 -15.496  1.00  0.00           H  
ATOM   1995  CA  LEU   143     -12.324  -1.379 -13.573  1.00  0.00           C  
ATOM   1996  HA  LEU   143     -12.259  -2.231 -12.896  1.00  0.00           H  
ATOM   1997  CB  LEU   143     -10.817  -1.295 -13.990  1.00  0.00           C  
ATOM   1998  HB2 LEU   143     -10.846  -0.717 -14.914  1.00  0.00           H  
ATOM   1999  HB3 LEU   143     -10.379  -2.275 -14.177  1.00  0.00           H  
ATOM   2000  CG  LEU   143      -9.878  -0.475 -13.078  1.00  0.00           C  
ATOM   2001  HG  LEU   143     -10.237   0.552 -13.017  1.00  0.00           H  
ATOM   2002  CD1 LEU   143      -9.630  -0.966 -11.653  1.00  0.00           C  
ATOM   2003 HD11 LEU   143      -9.113  -0.167 -11.122  1.00  0.00           H  
ATOM   2004 HD12 LEU   143      -9.031  -1.876 -11.671  1.00  0.00           H  
ATOM   2005 HD13 LEU   143     -10.590  -1.185 -11.185  1.00  0.00           H  
ATOM   2006  CD2 LEU   143      -8.479  -0.663 -13.663  1.00  0.00           C  
ATOM   2007 HD21 LEU   143      -8.503  -0.553 -14.747  1.00  0.00           H  
ATOM   2008 HD22 LEU   143      -7.864   0.181 -13.349  1.00  0.00           H  
ATOM   2009 HD23 LEU   143      -8.048  -1.658 -13.551  1.00  0.00           H  
ATOM   2010  C   LEU   143     -12.909  -0.096 -12.897  1.00  0.00           C  
ATOM   2011  O   LEU   143     -12.822   0.074 -11.724  1.00  0.00           O  
ATOM   2012  N   GLU   144     -13.589   0.828 -13.590  1.00  0.00           N  
ATOM   2013  H   GLU   144     -13.598   0.608 -14.576  1.00  0.00           H  
ATOM   2014  CA  GLU   144     -14.287   1.989 -12.999  1.00  0.00           C  
ATOM   2015  HA  GLU   144     -13.540   2.572 -12.460  1.00  0.00           H  
ATOM   2016  CB  GLU   144     -15.003   2.897 -14.025  1.00  0.00           C  
ATOM   2017  HB2 GLU   144     -14.449   2.969 -14.961  1.00  0.00           H  
ATOM   2018  HB3 GLU   144     -15.909   2.361 -14.310  1.00  0.00           H  
ATOM   2019  CG  GLU   144     -15.402   4.322 -13.609  1.00  0.00           C  
ATOM   2020  HG2 GLU   144     -16.366   4.401 -13.106  1.00  0.00           H  
ATOM   2021  HG3 GLU   144     -15.592   4.786 -14.577  1.00  0.00           H  
ATOM   2022  CD  GLU   144     -14.266   5.152 -13.018  1.00  0.00           C  
ATOM   2023  OE1 GLU   144     -13.099   4.948 -13.504  1.00  0.00           O  
ATOM   2024  OE2 GLU   144     -14.460   5.897 -12.066  1.00  0.00           O  
ATOM   2025  C   GLU   144     -15.318   1.573 -11.954  1.00  0.00           C  
ATOM   2026  O   GLU   144     -15.443   2.175 -10.878  1.00  0.00           O  
ATOM   2027  N   GLU   145     -16.057   0.532 -12.251  1.00  0.00           N  
ATOM   2028  H   GLU   145     -15.764  -0.072 -13.006  1.00  0.00           H  
ATOM   2029  CA  GLU   145     -17.017  -0.042 -11.367  1.00  0.00           C  
ATOM   2030  HA  GLU   145     -17.367   0.785 -10.750  1.00  0.00           H  
ATOM   2031  CB  GLU   145     -18.173  -0.578 -12.231  1.00  0.00           C  
ATOM   2032  HB2 GLU   145     -17.745  -1.371 -12.845  1.00  0.00           H  
ATOM   2033  HB3 GLU   145     -18.467   0.193 -12.944  1.00  0.00           H  
ATOM   2034  CG  GLU   145     -19.391  -1.024 -11.382  1.00  0.00           C  
ATOM   2035  HG2 GLU   145     -19.156  -1.834 -10.691  1.00  0.00           H  
ATOM   2036  HG3 GLU   145     -20.181  -1.300 -12.080  1.00  0.00           H  
ATOM   2037  CD  GLU   145     -19.930   0.102 -10.507  1.00  0.00           C  
ATOM   2038  OE1 GLU   145     -19.566   1.281 -10.674  1.00  0.00           O  
ATOM   2039  OE2 GLU   145     -20.706  -0.275  -9.569  1.00  0.00           O  
ATOM   2040  C   GLU   145     -16.397  -1.031 -10.382  1.00  0.00           C  
ATOM   2041  O   GLU   145     -16.957  -1.294  -9.310  1.00  0.00           O  
ATOM   2042  N   LEU   146     -15.158  -1.551 -10.599  1.00  0.00           N  
ATOM   2043  H   LEU   146     -14.856  -1.532 -11.563  1.00  0.00           H  
ATOM   2044  CA  LEU   146     -14.376  -2.322  -9.525  1.00  0.00           C  
ATOM   2045  HA  LEU   146     -15.048  -2.999  -8.999  1.00  0.00           H  
ATOM   2046  CB  LEU   146     -13.211  -3.073 -10.136  1.00  0.00           C  
ATOM   2047  HB2 LEU   146     -12.506  -2.365 -10.572  1.00  0.00           H  
ATOM   2048  HB3 LEU   146     -12.644  -3.540  -9.331  1.00  0.00           H  
ATOM   2049  CG  LEU   146     -13.513  -4.043 -11.311  1.00  0.00           C  
ATOM   2050  HG  LEU   146     -13.912  -3.421 -12.112  1.00  0.00           H  
ATOM   2051  CD1 LEU   146     -12.222  -4.782 -11.858  1.00  0.00           C  
ATOM   2052 HD11 LEU   146     -12.523  -5.267 -12.787  1.00  0.00           H  
ATOM   2053 HD12 LEU   146     -11.916  -5.484 -11.082  1.00  0.00           H  
ATOM   2054 HD13 LEU   146     -11.505  -3.986 -12.056  1.00  0.00           H  
ATOM   2055  CD2 LEU   146     -14.520  -5.175 -11.030  1.00  0.00           C  
ATOM   2056 HD21 LEU   146     -15.487  -4.728 -10.797  1.00  0.00           H  
ATOM   2057 HD22 LEU   146     -14.179  -5.730 -10.156  1.00  0.00           H  
ATOM   2058 HD23 LEU   146     -14.587  -5.833 -11.897  1.00  0.00           H  
ATOM   2059  C   LEU   146     -13.899  -1.294  -8.486  1.00  0.00           C  
ATOM   2060  O   LEU   146     -13.824  -1.573  -7.301  1.00  0.00           O  
ATOM   2061  N   LEU   147     -13.486  -0.130  -8.963  1.00  0.00           N  
ATOM   2062  H   LEU   147     -13.534   0.020  -9.961  1.00  0.00           H  
ATOM   2063  CA  LEU   147     -13.139   0.904  -8.056  1.00  0.00           C  
ATOM   2064  HA  LEU   147     -12.338   0.756  -7.332  1.00  0.00           H  
ATOM   2065  CB  LEU   147     -12.564   2.031  -8.900  1.00  0.00           C  
ATOM   2066  HB2 LEU   147     -13.273   2.359  -9.660  1.00  0.00           H  
ATOM   2067  HB3 LEU   147     -12.524   2.924  -8.277  1.00  0.00           H  
ATOM   2068  CG  LEU   147     -11.141   1.790  -9.420  1.00  0.00           C  
ATOM   2069  HG  LEU   147     -11.050   0.823  -9.915  1.00  0.00           H  
ATOM   2070  CD1 LEU   147     -10.730   2.919 -10.474  1.00  0.00           C  
ATOM   2071 HD11 LEU   147     -10.504   3.855  -9.961  1.00  0.00           H  
ATOM   2072 HD12 LEU   147      -9.828   2.613 -11.002  1.00  0.00           H  
ATOM   2073 HD13 LEU   147     -11.491   3.070 -11.239  1.00  0.00           H  
ATOM   2074  CD2 LEU   147     -10.094   1.881  -8.266  1.00  0.00           C  
ATOM   2075 HD21 LEU   147     -10.071   0.906  -7.779  1.00  0.00           H  
ATOM   2076 HD22 LEU   147      -9.117   2.055  -8.717  1.00  0.00           H  
ATOM   2077 HD23 LEU   147     -10.228   2.757  -7.630  1.00  0.00           H  
ATOM   2078  C   LEU   147     -14.399   1.374  -7.262  1.00  0.00           C  
ATOM   2079  O   LEU   147     -14.292   1.352  -6.060  1.00  0.00           O  
ATOM   2080  N   ASN   148     -15.541   1.728  -7.837  1.00  0.00           N  
ATOM   2081  H   ASN   148     -15.546   1.900  -8.832  1.00  0.00           H  
ATOM   2082  CA  ASN   148     -16.785   1.913  -7.115  1.00  0.00           C  
ATOM   2083  HA  ASN   148     -16.676   2.786  -6.472  1.00  0.00           H  
ATOM   2084  CB  ASN   148     -17.899   2.178  -8.099  1.00  0.00           C  
ATOM   2085  HB2 ASN   148     -17.839   1.316  -8.764  1.00  0.00           H  
ATOM   2086  HB3 ASN   148     -18.872   2.071  -7.619  1.00  0.00           H  
ATOM   2087  CG  ASN   148     -17.822   3.448  -8.804  1.00  0.00           C  
ATOM   2088  OD1 ASN   148     -17.528   4.526  -8.291  1.00  0.00           O  
ATOM   2089  ND2 ASN   148     -18.160   3.515 -10.065  1.00  0.00           N  
ATOM   2090 HD21 ASN   148     -18.599   2.669 -10.399  1.00  0.00           H  
ATOM   2091 HD22 ASN   148     -18.008   4.342 -10.625  1.00  0.00           H  
ATOM   2092  C   ASN   148     -17.112   0.802  -6.080  1.00  0.00           C  
ATOM   2093  O   ASN   148     -17.565   1.030  -4.939  1.00  0.00           O  
ATOM   2094  N   ASP   149     -16.880  -0.423  -6.439  1.00  0.00           N  
ATOM   2095  H   ASP   149     -16.663  -0.610  -7.408  1.00  0.00           H  
ATOM   2096  CA  ASP   149     -16.965  -1.584  -5.571  1.00  0.00           C  
ATOM   2097  HA  ASP   149     -17.926  -1.524  -5.061  1.00  0.00           H  
ATOM   2098  CB  ASP   149     -16.903  -2.872  -6.335  1.00  0.00           C  
ATOM   2099  HB2 ASP   149     -17.461  -2.629  -7.240  1.00  0.00           H  
ATOM   2100  HB3 ASP   149     -15.886  -3.261  -6.378  1.00  0.00           H  
ATOM   2101  CG  ASP   149     -17.651  -4.068  -5.791  1.00  0.00           C  
ATOM   2102  OD1 ASP   149     -18.697  -3.770  -5.142  1.00  0.00           O  
ATOM   2103  OD2 ASP   149     -17.277  -5.251  -5.973  1.00  0.00           O  
ATOM   2104  C   ASP   149     -15.980  -1.620  -4.357  1.00  0.00           C  
ATOM   2105  O   ASP   149     -16.300  -1.905  -3.177  1.00  0.00           O  
ATOM   2106  N   ALA   150     -14.667  -1.178  -4.611  1.00  0.00           N  
ATOM   2107  H   ALA   150     -14.430  -0.900  -5.552  1.00  0.00           H  
ATOM   2108  CA  ALA   150     -13.645  -1.125  -3.621  1.00  0.00           C  
ATOM   2109  HA  ALA   150     -13.754  -2.040  -3.039  1.00  0.00           H  
ATOM   2110  CB  ALA   150     -12.330  -1.142  -4.293  1.00  0.00           C  
ATOM   2111  HB1 ALA   150     -11.454  -1.100  -3.646  1.00  0.00           H  
ATOM   2112  HB2 ALA   150     -12.336  -2.064  -4.874  1.00  0.00           H  
ATOM   2113  HB3 ALA   150     -12.202  -0.354  -5.035  1.00  0.00           H  
ATOM   2114  C   ALA   150     -13.883   0.123  -2.766  1.00  0.00           C  
ATOM   2115  O   ALA   150     -13.721   0.008  -1.521  1.00  0.00           O  
ATOM   2116  N   ASP   151     -14.411   1.189  -3.320  1.00  0.00           N  
ATOM   2117  H   ASP   151     -14.695   1.138  -4.288  1.00  0.00           H  
ATOM   2118  CA  ASP   151     -14.674   2.440  -2.523  1.00  0.00           C  
ATOM   2119  HA  ASP   151     -13.744   2.793  -2.078  1.00  0.00           H  
ATOM   2120  CB  ASP   151     -15.041   3.406  -3.601  1.00  0.00           C  
ATOM   2121  HB2 ASP   151     -14.384   3.306  -4.465  1.00  0.00           H  
ATOM   2122  HB3 ASP   151     -16.046   3.290  -4.009  1.00  0.00           H  
ATOM   2123  CG  ASP   151     -14.906   4.879  -3.327  1.00  0.00           C  
ATOM   2124  OD1 ASP   151     -14.160   5.535  -4.064  1.00  0.00           O  
ATOM   2125  OD2 ASP   151     -15.667   5.413  -2.472  1.00  0.00           O  
ATOM   2126  C   ASP   151     -15.828   2.337  -1.473  1.00  0.00           C  
ATOM   2127  O   ASP   151     -15.754   2.981  -0.376  1.00  0.00           O  
ATOM   2128  N   ARG   152     -16.849   1.428  -1.691  1.00  0.00           N  
ATOM   2129  H   ARG   152     -16.892   1.053  -2.628  1.00  0.00           H  
ATOM   2130  CA  ARG   152     -17.785   0.997  -0.661  1.00  0.00           C  
ATOM   2131  HA  ARG   152     -18.120   1.974  -0.313  1.00  0.00           H  
ATOM   2132  CB  ARG   152     -18.930   0.255  -1.320  1.00  0.00           C  
ATOM   2133  HB2 ARG   152     -19.296   0.907  -2.113  1.00  0.00           H  
ATOM   2134  HB3 ARG   152     -18.523  -0.686  -1.690  1.00  0.00           H  
ATOM   2135  CG  ARG   152     -20.098  -0.104  -0.278  1.00  0.00           C  
ATOM   2136  HG2 ARG   152     -20.498   0.877  -0.022  1.00  0.00           H  
ATOM   2137  HG3 ARG   152     -19.731  -0.764   0.508  1.00  0.00           H  
ATOM   2138  CD  ARG   152     -21.180  -0.875  -1.022  1.00  0.00           C  
ATOM   2139  HD2 ARG   152     -22.023  -1.116  -0.376  1.00  0.00           H  
ATOM   2140  HD3 ARG   152     -21.517  -0.203  -1.812  1.00  0.00           H  
ATOM   2141  NE  ARG   152     -20.643  -2.217  -1.393  1.00  0.00           N  
ATOM   2142  HE  ARG   152     -20.550  -2.898  -0.652  1.00  0.00           H  
ATOM   2143  CZ  ARG   152     -20.211  -2.720  -2.518  1.00  0.00           C  
ATOM   2144  NH1 ARG   152     -20.159  -2.012  -3.607  1.00  0.00           N  
ATOM   2145 HH11 ARG   152     -20.440  -1.044  -3.664  1.00  0.00           H  
ATOM   2146 HH12 ARG   152     -19.715  -2.315  -4.462  1.00  0.00           H  
ATOM   2147  NH2 ARG   152     -19.658  -3.831  -2.505  1.00  0.00           N  
ATOM   2148 HH21 ARG   152     -19.564  -4.408  -1.681  1.00  0.00           H  
ATOM   2149 HH22 ARG   152     -19.109  -4.031  -3.329  1.00  0.00           H  
ATOM   2150  C   ARG   152     -17.070   0.175   0.430  1.00  0.00           C  
ATOM   2151  O   ARG   152     -17.248   0.446   1.609  1.00  0.00           O  
ATOM   2152  N   LEU   153     -16.275  -0.854   0.061  1.00  0.00           N  
ATOM   2153  H   LEU   153     -16.116  -1.031  -0.921  1.00  0.00           H  
ATOM   2154  CA  LEU   153     -15.600  -1.744   1.007  1.00  0.00           C  
ATOM   2155  HA  LEU   153     -16.399  -2.142   1.632  1.00  0.00           H  
ATOM   2156  CB  LEU   153     -15.005  -2.901   0.127  1.00  0.00           C  
ATOM   2157  HB2 LEU   153     -15.890  -3.259  -0.399  1.00  0.00           H  
ATOM   2158  HB3 LEU   153     -14.288  -2.414  -0.534  1.00  0.00           H  
ATOM   2159  CG  LEU   153     -14.230  -3.930   0.928  1.00  0.00           C  
ATOM   2160  HG  LEU   153     -13.455  -3.390   1.472  1.00  0.00           H  
ATOM   2161  CD1 LEU   153     -15.116  -4.687   1.787  1.00  0.00           C  
ATOM   2162 HD11 LEU   153     -15.562  -4.027   2.530  1.00  0.00           H  
ATOM   2163 HD12 LEU   153     -14.581  -5.472   2.322  1.00  0.00           H  
ATOM   2164 HD13 LEU   153     -15.934  -5.108   1.202  1.00  0.00           H  
ATOM   2165  CD2 LEU   153     -13.519  -4.866   0.029  1.00  0.00           C  
ATOM   2166 HD21 LEU   153     -12.740  -4.437  -0.602  1.00  0.00           H  
ATOM   2167 HD22 LEU   153     -14.335  -5.129  -0.644  1.00  0.00           H  
ATOM   2168 HD23 LEU   153     -13.094  -5.692   0.600  1.00  0.00           H  
ATOM   2169  C   LEU   153     -14.743  -0.989   2.010  1.00  0.00           C  
ATOM   2170  O   LEU   153     -14.836  -1.409   3.156  1.00  0.00           O  
ATOM   2171  N   LEU   154     -13.832  -0.114   1.567  1.00  0.00           N  
ATOM   2172  H   LEU   154     -13.892  -0.039   0.562  1.00  0.00           H  
ATOM   2173  CA  LEU   154     -12.924   0.805   2.394  1.00  0.00           C  
ATOM   2174  HA  LEU   154     -12.376   0.376   3.234  1.00  0.00           H  
ATOM   2175  CB  LEU   154     -11.831   1.278   1.412  1.00  0.00           C  
ATOM   2176  HB2 LEU   154     -12.234   1.375   0.404  1.00  0.00           H  
ATOM   2177  HB3 LEU   154     -11.435   2.234   1.753  1.00  0.00           H  
ATOM   2178  CG  LEU   154     -10.661   0.259   1.364  1.00  0.00           C  
ATOM   2179  HG  LEU   154     -11.034  -0.762   1.440  1.00  0.00           H  
ATOM   2180  CD1 LEU   154      -9.889   0.377   0.051  1.00  0.00           C  
ATOM   2181 HD11 LEU   154     -10.573  -0.023  -0.697  1.00  0.00           H  
ATOM   2182 HD12 LEU   154      -9.453   1.373  -0.026  1.00  0.00           H  
ATOM   2183 HD13 LEU   154      -9.070  -0.321   0.227  1.00  0.00           H  
ATOM   2184  CD2 LEU   154      -9.756   0.610   2.551  1.00  0.00           C  
ATOM   2185 HD21 LEU   154     -10.259   0.528   3.515  1.00  0.00           H  
ATOM   2186 HD22 LEU   154      -9.421   1.642   2.450  1.00  0.00           H  
ATOM   2187 HD23 LEU   154      -8.853   0.002   2.604  1.00  0.00           H  
ATOM   2188  C   LEU   154     -13.695   1.966   3.083  1.00  0.00           C  
ATOM   2189  O   LEU   154     -13.128   2.702   3.851  1.00  0.00           O  
ATOM   2190  N   GLY   155     -15.001   2.253   2.772  1.00  0.00           N  
ATOM   2191  H   GLY   155     -15.315   1.768   1.944  1.00  0.00           H  
ATOM   2192  CA  GLY   155     -15.869   3.296   3.364  1.00  0.00           C  
ATOM   2193  HA2 GLY   155     -16.875   3.241   2.949  1.00  0.00           H  
ATOM   2194  HA3 GLY   155     -16.046   3.098   4.421  1.00  0.00           H  
ATOM   2195  C   GLY   155     -15.288   4.687   3.135  1.00  0.00           C  
ATOM   2196  O   GLY   155     -15.274   5.609   3.977  1.00  0.00           O  
ATOM   2197  N   VAL   156     -14.674   4.833   1.965  1.00  0.00           N  
ATOM   2198  H   VAL   156     -14.724   4.053   1.326  1.00  0.00           H  
ATOM   2199  CA  VAL   156     -13.946   5.952   1.379  1.00  0.00           C  
ATOM   2200  HA  VAL   156     -13.225   6.219   2.152  1.00  0.00           H  
ATOM   2201  CB  VAL   156     -13.262   5.558   0.021  1.00  0.00           C  
ATOM   2202  HB  VAL   156     -14.001   5.239  -0.714  1.00  0.00           H  
ATOM   2203  CG1 VAL   156     -12.395   6.638  -0.690  1.00  0.00           C  
ATOM   2204 HG11 VAL   156     -13.046   7.499  -0.842  1.00  0.00           H  
ATOM   2205 HG12 VAL   156     -11.552   6.886  -0.044  1.00  0.00           H  
ATOM   2206 HG13 VAL   156     -12.158   6.253  -1.681  1.00  0.00           H  
ATOM   2207  CG2 VAL   156     -12.328   4.284   0.144  1.00  0.00           C  
ATOM   2208 HG21 VAL   156     -13.001   3.496   0.482  1.00  0.00           H  
ATOM   2209 HG22 VAL   156     -11.622   4.411   0.964  1.00  0.00           H  
ATOM   2210 HG23 VAL   156     -11.898   4.095  -0.840  1.00  0.00           H  
ATOM   2211  C   VAL   156     -14.915   7.111   1.162  1.00  0.00           C  
ATOM   2212  O   VAL   156     -15.939   6.858   0.601  1.00  0.00           O  
ATOM   2213  N   THR   157     -14.492   8.325   1.433  1.00  0.00           N  
ATOM   2214  H   THR   157     -13.561   8.480   1.794  1.00  0.00           H  
ATOM   2215  CA  THR   157     -15.278   9.528   1.093  1.00  0.00           C  
ATOM   2216  HA  THR   157     -15.751   9.438   0.115  1.00  0.00           H  
ATOM   2217  CB  THR   157     -16.381   9.717   2.226  1.00  0.00           C  
ATOM   2218  HB  THR   157     -16.895   8.789   2.476  1.00  0.00           H  
ATOM   2219  CG2 THR   157     -15.803  10.257   3.519  1.00  0.00           C  
ATOM   2220 HG21 THR   157     -15.726  11.336   3.391  1.00  0.00           H  
ATOM   2221 HG22 THR   157     -16.459  10.076   4.370  1.00  0.00           H  
ATOM   2222 HG23 THR   157     -14.813   9.897   3.798  1.00  0.00           H  
ATOM   2223  OG1 THR   157     -17.303  10.781   1.722  1.00  0.00           O  
ATOM   2224  HG1 THR   157     -18.063  10.739   2.308  1.00  0.00           H  
ATOM   2225  C   THR   157     -14.315  10.710   1.132  1.00  0.00           C  
ATOM   2226  O   THR   157     -13.148  10.554   1.557  1.00  0.00           O  
ATOM   2227  N   THR   158     -14.793  11.854   0.685  1.00  0.00           N  
ATOM   2228  H   THR   158     -15.658  11.857   0.164  1.00  0.00           H  
ATOM   2229  CA  THR   158     -14.177  13.197   0.768  1.00  0.00           C  
ATOM   2230  HA  THR   158     -13.153  12.964   1.060  1.00  0.00           H  
ATOM   2231  CB  THR   158     -14.199  13.871  -0.623  1.00  0.00           C  
ATOM   2232  HB  THR   158     -13.857  14.902  -0.526  1.00  0.00           H  
ATOM   2233  CG2 THR   158     -13.426  12.998  -1.490  1.00  0.00           C  
ATOM   2234 HG21 THR   158     -13.780  11.968  -1.524  1.00  0.00           H  
ATOM   2235 HG22 THR   158     -12.382  13.057  -1.182  1.00  0.00           H  
ATOM   2236 HG23 THR   158     -13.461  13.484  -2.465  1.00  0.00           H  
ATOM   2237  OG1 THR   158     -15.555  13.823  -1.066  1.00  0.00           O  
ATOM   2238  HG1 THR   158     -15.699  14.772  -1.065  1.00  0.00           H  
ATOM   2239  C   THR   158     -14.809  14.223   1.753  1.00  0.00           C  
ATOM   2240  O   THR   158     -14.244  15.300   2.013  1.00  0.00           O  
ATOM   2241  N   HID   159     -16.060  13.987   2.174  1.00  0.00           N  
ATOM   2242  H   HID   159     -16.657  13.207   1.940  1.00  0.00           H  
ATOM   2243  CA  HID   159     -16.824  15.074   2.734  1.00  0.00           C  
ATOM   2244  HA  HID   159     -16.822  15.970   2.113  1.00  0.00           H  
ATOM   2245  CB  HID   159     -18.209  14.565   2.978  1.00  0.00           C  
ATOM   2246  HB2 HID   159     -18.742  15.302   3.579  1.00  0.00           H  
ATOM   2247  HB3 HID   159     -18.154  13.636   3.546  1.00  0.00           H  
ATOM   2248  CG  HID   159     -19.002  14.595   1.742  1.00  0.00           C  
ATOM   2249  ND1 HID   159     -19.505  15.767   1.185  1.00  0.00           N  
ATOM   2250  HD1 HID   159     -19.389  16.718   1.503  1.00  0.00           H  
ATOM   2251  CE1 HID   159     -19.774  15.530  -0.113  1.00  0.00           C  
ATOM   2252  HE1 HID   159     -19.965  16.286  -0.861  1.00  0.00           H  
ATOM   2253  NE2 HID   159     -19.679  14.201  -0.350  1.00  0.00           N  
ATOM   2254  CD2 HID   159     -19.158  13.616   0.791  1.00  0.00           C  
ATOM   2255  HD2 HID   159     -18.755  12.621   0.671  1.00  0.00           H  
ATOM   2256  C   HID   159     -16.196  15.609   4.073  1.00  0.00           C  
ATOM   2257  O   HID   159     -16.462  16.772   4.534  1.00  0.00           O  
ATOM   2258  N   ALA   160     -15.165  14.976   4.632  1.00  0.00           N  
ATOM   2259  H   ALA   160     -14.885  14.093   4.228  1.00  0.00           H  
ATOM   2260  CA  ALA   160     -14.535  15.398   5.982  1.00  0.00           C  
ATOM   2261  HA  ALA   160     -15.364  15.520   6.678  1.00  0.00           H  
ATOM   2262  CB  ALA   160     -13.671  14.209   6.460  1.00  0.00           C  
ATOM   2263  HB1 ALA   160     -12.972  13.969   5.659  1.00  0.00           H  
ATOM   2264  HB2 ALA   160     -13.154  14.506   7.372  1.00  0.00           H  
ATOM   2265  HB3 ALA   160     -14.319  13.364   6.692  1.00  0.00           H  
ATOM   2266  C   ALA   160     -13.734  16.713   5.865  1.00  0.00           C  
ATOM   2267  O   ALA   160     -13.245  17.165   6.887  1.00  0.00           O  
ATOM   2268  N   PHE   161     -13.534  17.181   4.648  1.00  0.00           N  
ATOM   2269  H   PHE   161     -13.994  16.694   3.893  1.00  0.00           H  
ATOM   2270  CA  PHE   161     -12.623  18.313   4.278  1.00  0.00           C  
ATOM   2271  HA  PHE   161     -12.020  18.611   5.136  1.00  0.00           H  
ATOM   2272  CB  PHE   161     -11.674  17.758   3.147  1.00  0.00           C  
ATOM   2273  HB2 PHE   161     -12.104  17.651   2.151  1.00  0.00           H  
ATOM   2274  HB3 PHE   161     -10.908  18.533   3.175  1.00  0.00           H  
ATOM   2275  CG  PHE   161     -10.847  16.542   3.551  1.00  0.00           C  
ATOM   2276  CD1 PHE   161     -10.547  16.236   4.892  1.00  0.00           C  
ATOM   2277  HD1 PHE   161     -10.856  16.815   5.749  1.00  0.00           H  
ATOM   2278  CE1 PHE   161      -9.741  15.139   5.140  1.00  0.00           C  
ATOM   2279  HE1 PHE   161      -9.578  14.879   6.176  1.00  0.00           H  
ATOM   2280  CZ  PHE   161      -9.053  14.540   4.053  1.00  0.00           C  
ATOM   2281  HZ  PHE   161      -8.439  13.695   4.326  1.00  0.00           H  
ATOM   2282  CE2 PHE   161      -9.371  14.788   2.702  1.00  0.00           C  
ATOM   2283  HE2 PHE   161      -8.911  14.223   1.905  1.00  0.00           H  
ATOM   2284  CD2 PHE   161     -10.217  15.856   2.475  1.00  0.00           C  
ATOM   2285  HD2 PHE   161     -10.572  16.034   1.471  1.00  0.00           H  
ATOM   2286  C   PHE   161     -13.373  19.567   3.910  1.00  0.00           C  
ATOM   2287  O   PHE   161     -12.707  20.563   3.522  1.00  0.00           O  
ATOM   2288  N   ASP   162     -14.721  19.527   3.976  1.00  0.00           N  
ATOM   2289  H   ASP   162     -15.096  18.637   4.271  1.00  0.00           H  
ATOM   2290  CA  ASP   162     -15.555  20.695   3.690  1.00  0.00           C  
ATOM   2291  HA  ASP   162     -15.078  21.374   2.983  1.00  0.00           H  
ATOM   2292  CB  ASP   162     -16.909  20.265   3.035  1.00  0.00           C  
ATOM   2293  HB2 ASP   162     -17.192  19.301   3.457  1.00  0.00           H  
ATOM   2294  HB3 ASP   162     -17.724  20.930   3.321  1.00  0.00           H  
ATOM   2295  CG  ASP   162     -16.868  20.068   1.518  1.00  0.00           C  
ATOM   2296  OD1 ASP   162     -15.815  19.932   0.905  1.00  0.00           O  
ATOM   2297  OD2 ASP   162     -17.917  20.085   0.863  1.00  0.00           O  
ATOM   2298  C   ASP   162     -15.858  21.451   4.969  1.00  0.00           C  
ATOM   2299  O   ASP   162     -15.742  20.833   6.032  1.00  0.00           O  
ATOM   2300  N   GLY   163     -16.067  22.744   4.874  1.00  0.00           N  
ATOM   2301  H   GLY   163     -16.099  23.157   3.952  1.00  0.00           H  
ATOM   2302  CA  GLY   163     -16.105  23.752   5.938  1.00  0.00           C  
ATOM   2303  HA2 GLY   163     -17.070  23.743   6.445  1.00  0.00           H  
ATOM   2304  HA3 GLY   163     -16.132  24.707   5.414  1.00  0.00           H  
ATOM   2305  C   GLY   163     -14.895  23.850   6.896  1.00  0.00           C  
ATOM   2306  O   GLY   163     -14.818  24.932   7.571  1.00  0.00           O  
ATOM   2307  N   ALA   164     -14.019  22.881   6.994  1.00  0.00           N  
ATOM   2308  H   ALA   164     -14.167  22.100   6.371  1.00  0.00           H  
ATOM   2309  CA  ALA   164     -12.855  23.025   7.837  1.00  0.00           C  
ATOM   2310  HA  ALA   164     -13.351  22.929   8.803  1.00  0.00           H  
ATOM   2311  CB  ALA   164     -11.937  21.744   7.546  1.00  0.00           C  
ATOM   2312  HB1 ALA   164     -11.448  21.933   6.590  1.00  0.00           H  
ATOM   2313  HB2 ALA   164     -11.184  21.695   8.332  1.00  0.00           H  
ATOM   2314  HB3 ALA   164     -12.475  20.812   7.715  1.00  0.00           H  
ATOM   2315  C   ALA   164     -12.082  24.287   7.598  1.00  0.00           C  
ATOM   2316  O   ALA   164     -12.158  24.887   6.523  1.00  0.00           O  
ATOM   2317  N   PRO   165     -11.311  24.774   8.588  1.00  0.00           N  
ATOM   2318  CD  PRO   165     -11.276  24.185   9.924  1.00  0.00           C  
ATOM   2319  HD2 PRO   165     -12.248  24.383  10.377  1.00  0.00           H  
ATOM   2320  HD3 PRO   165     -11.032  23.123   9.898  1.00  0.00           H  
ATOM   2321  CG  PRO   165     -10.130  24.965  10.653  1.00  0.00           C  
ATOM   2322  HG2 PRO   165      -9.138  24.637  10.344  1.00  0.00           H  
ATOM   2323  HG3 PRO   165     -10.131  24.827  11.735  1.00  0.00           H  
ATOM   2324  CB  PRO   165     -10.202  26.385  10.080  1.00  0.00           C  
ATOM   2325  HB2 PRO   165     -10.913  27.008  10.622  1.00  0.00           H  
ATOM   2326  HB3 PRO   165      -9.211  26.838  10.060  1.00  0.00           H  
ATOM   2327  CA  PRO   165     -10.819  26.150   8.648  1.00  0.00           C  
ATOM   2328  HA  PRO   165     -11.611  26.899   8.646  1.00  0.00           H  
ATOM   2329  C   PRO   165      -9.638  26.489   7.696  1.00  0.00           C  
ATOM   2330  O   PRO   165      -9.426  27.663   7.441  1.00  0.00           O  
ATOM   2331  N   PHE   166      -8.938  25.475   7.148  1.00  0.00           N  
ATOM   2332  H   PHE   166      -9.225  24.520   7.312  1.00  0.00           H  
ATOM   2333  CA  PHE   166      -7.855  25.606   6.144  1.00  0.00           C  
ATOM   2334  HA  PHE   166      -7.828  26.646   5.821  1.00  0.00           H  
ATOM   2335  CB  PHE   166      -6.486  25.242   6.688  1.00  0.00           C  
ATOM   2336  HB2 PHE   166      -6.586  24.242   7.112  1.00  0.00           H  
ATOM   2337  HB3 PHE   166      -5.804  25.280   5.839  1.00  0.00           H  
ATOM   2338  CG  PHE   166      -6.078  26.301   7.653  1.00  0.00           C  
ATOM   2339  CD1 PHE   166      -5.437  27.498   7.208  1.00  0.00           C  
ATOM   2340  HD1 PHE   166      -5.251  27.676   6.159  1.00  0.00           H  
ATOM   2341  CE1 PHE   166      -4.990  28.407   8.191  1.00  0.00           C  
ATOM   2342  HE1 PHE   166      -4.569  29.347   7.865  1.00  0.00           H  
ATOM   2343  CZ  PHE   166      -5.298  28.235   9.579  1.00  0.00           C  
ATOM   2344  HZ  PHE   166      -5.029  29.056  10.227  1.00  0.00           H  
ATOM   2345  CE2 PHE   166      -5.848  27.008   9.995  1.00  0.00           C  
ATOM   2346  HE2 PHE   166      -6.184  26.793  10.999  1.00  0.00           H  
ATOM   2347  CD2 PHE   166      -6.186  26.073   9.027  1.00  0.00           C  
ATOM   2348  HD2 PHE   166      -6.700  25.189   9.374  1.00  0.00           H  
ATOM   2349  C   PHE   166      -8.150  24.794   4.882  1.00  0.00           C  
ATOM   2350  O   PHE   166      -7.916  25.241   3.768  1.00  0.00           O  
ATOM   2351  N   SER   167      -8.533  23.475   4.978  1.00  0.00           N  
ATOM   2352  H   SER   167      -8.502  23.137   5.930  1.00  0.00           H  
ATOM   2353  CA  SER   167      -8.833  22.547   3.819  1.00  0.00           C  
ATOM   2354  HA  SER   167      -7.916  22.478   3.235  1.00  0.00           H  
ATOM   2355  CB  SER   167      -9.086  21.174   4.361  1.00  0.00           C  
ATOM   2356  HB2 SER   167      -9.797  21.207   5.187  1.00  0.00           H  
ATOM   2357  HB3 SER   167      -9.508  20.520   3.599  1.00  0.00           H  
ATOM   2358  OG  SER   167      -7.948  20.653   4.909  1.00  0.00           O  
ATOM   2359  HG  SER   167      -8.065  20.738   5.858  1.00  0.00           H  
ATOM   2360  C   SER   167      -9.935  22.911   2.808  1.00  0.00           C  
ATOM   2361  O   SER   167      -9.885  22.529   1.666  1.00  0.00           O  
ATOM   2362  N   ASP   168     -10.967  23.630   3.193  1.00  0.00           N  
ATOM   2363  H   ASP   168     -10.933  23.875   4.172  1.00  0.00           H  
ATOM   2364  CA  ASP   168     -11.900  24.339   2.280  1.00  0.00           C  
ATOM   2365  HA  ASP   168     -12.445  23.513   1.824  1.00  0.00           H  
ATOM   2366  CB  ASP   168     -12.846  25.047   3.239  1.00  0.00           C  
ATOM   2367  HB2 ASP   168     -13.233  24.276   3.906  1.00  0.00           H  
ATOM   2368  HB3 ASP   168     -12.408  25.907   3.745  1.00  0.00           H  
ATOM   2369  CG  ASP   168     -14.122  25.457   2.433  1.00  0.00           C  
ATOM   2370  OD1 ASP   168     -14.350  25.090   1.246  1.00  0.00           O  
ATOM   2371  OD2 ASP   168     -14.986  26.013   3.131  1.00  0.00           O  
ATOM   2372  C   ASP   168     -11.241  25.381   1.328  1.00  0.00           C  
ATOM   2373  O   ASP   168     -11.446  25.466   0.076  1.00  0.00           O  
ATOM   2374  N   LEU   169     -10.369  26.124   2.006  1.00  0.00           N  
ATOM   2375  H   LEU   169     -10.251  26.014   3.003  1.00  0.00           H  
ATOM   2376  CA  LEU   169      -9.693  27.334   1.435  1.00  0.00           C  
ATOM   2377  HA  LEU   169     -10.395  27.731   0.702  1.00  0.00           H  
ATOM   2378  CB  LEU   169      -9.359  28.363   2.573  1.00  0.00           C  
ATOM   2379  HB2 LEU   169      -8.519  28.048   3.192  1.00  0.00           H  
ATOM   2380  HB3 LEU   169      -9.036  29.284   2.088  1.00  0.00           H  
ATOM   2381  CG  LEU   169     -10.591  28.734   3.422  1.00  0.00           C  
ATOM   2382  HG  LEU   169     -10.782  27.828   3.998  1.00  0.00           H  
ATOM   2383  CD1 LEU   169     -10.073  29.778   4.489  1.00  0.00           C  
ATOM   2384 HD11 LEU   169     -10.689  29.668   5.382  1.00  0.00           H  
ATOM   2385 HD12 LEU   169      -9.083  29.522   4.868  1.00  0.00           H  
ATOM   2386 HD13 LEU   169     -10.106  30.805   4.125  1.00  0.00           H  
ATOM   2387  CD2 LEU   169     -11.850  29.274   2.736  1.00  0.00           C  
ATOM   2388 HD21 LEU   169     -12.118  28.552   1.964  1.00  0.00           H  
ATOM   2389 HD22 LEU   169     -12.631  29.467   3.472  1.00  0.00           H  
ATOM   2390 HD23 LEU   169     -11.666  30.255   2.299  1.00  0.00           H  
ATOM   2391  C   LEU   169      -8.419  26.871   0.713  1.00  0.00           C  
ATOM   2392  O   LEU   169      -8.274  27.354  -0.414  1.00  0.00           O  
ATOM   2393  N   VAL   170      -7.584  25.991   1.171  1.00  0.00           N  
ATOM   2394  H   VAL   170      -7.653  25.752   2.150  1.00  0.00           H  
ATOM   2395  CA  VAL   170      -6.355  25.642   0.430  1.00  0.00           C  
ATOM   2396  HA  VAL   170      -5.926  26.555   0.019  1.00  0.00           H  
ATOM   2397  CB  VAL   170      -5.277  24.928   1.250  1.00  0.00           C  
ATOM   2398  HB  VAL   170      -5.650  24.099   1.851  1.00  0.00           H  
ATOM   2399  CG1 VAL   170      -4.119  24.378   0.462  1.00  0.00           C  
ATOM   2400 HG11 VAL   170      -4.331  23.388   0.060  1.00  0.00           H  
ATOM   2401 HG12 VAL   170      -3.883  24.914  -0.457  1.00  0.00           H  
ATOM   2402 HG13 VAL   170      -3.300  24.194   1.157  1.00  0.00           H  
ATOM   2403  CG2 VAL   170      -4.670  25.858   2.344  1.00  0.00           C  
ATOM   2404 HG21 VAL   170      -5.410  25.905   3.143  1.00  0.00           H  
ATOM   2405 HG22 VAL   170      -3.681  25.520   2.653  1.00  0.00           H  
ATOM   2406 HG23 VAL   170      -4.567  26.889   2.007  1.00  0.00           H  
ATOM   2407  C   VAL   170      -6.720  24.927  -0.862  1.00  0.00           C  
ATOM   2408  O   VAL   170      -6.105  25.213  -1.856  1.00  0.00           O  
ATOM   2409  N   ARG   171      -7.851  24.183  -0.950  1.00  0.00           N  
ATOM   2410  H   ARG   171      -8.432  24.098  -0.128  1.00  0.00           H  
ATOM   2411  CA  ARG   171      -8.478  23.718  -2.152  1.00  0.00           C  
ATOM   2412  HA  ARG   171      -7.720  23.145  -2.686  1.00  0.00           H  
ATOM   2413  CB  ARG   171      -9.628  22.824  -1.860  1.00  0.00           C  
ATOM   2414  HB2 ARG   171     -10.198  23.155  -0.992  1.00  0.00           H  
ATOM   2415  HB3 ARG   171     -10.413  22.881  -2.614  1.00  0.00           H  
ATOM   2416  CG  ARG   171      -9.090  21.436  -1.487  1.00  0.00           C  
ATOM   2417  HG2 ARG   171      -8.385  21.255  -2.298  1.00  0.00           H  
ATOM   2418  HG3 ARG   171      -8.457  21.528  -0.605  1.00  0.00           H  
ATOM   2419  CD  ARG   171     -10.230  20.448  -1.451  1.00  0.00           C  
ATOM   2420  HD2 ARG   171      -9.846  19.432  -1.363  1.00  0.00           H  
ATOM   2421  HD3 ARG   171     -10.901  20.398  -2.309  1.00  0.00           H  
ATOM   2422  NE  ARG   171     -11.074  20.781  -0.323  1.00  0.00           N  
ATOM   2423  HE  ARG   171     -10.639  20.768   0.588  1.00  0.00           H  
ATOM   2424  CZ  ARG   171     -12.438  20.833  -0.255  1.00  0.00           C  
ATOM   2425  NH1 ARG   171     -13.029  20.740   0.926  1.00  0.00           N  
ATOM   2426 HH11 ARG   171     -12.466  20.739   1.764  1.00  0.00           H  
ATOM   2427 HH12 ARG   171     -14.034  20.812   1.004  1.00  0.00           H  
ATOM   2428  NH2 ARG   171     -13.217  20.942  -1.274  1.00  0.00           N  
ATOM   2429 HH21 ARG   171     -12.749  21.179  -2.137  1.00  0.00           H  
ATOM   2430 HH22 ARG   171     -14.222  20.927  -1.168  1.00  0.00           H  
ATOM   2431  C   ARG   171      -8.952  24.842  -3.147  1.00  0.00           C  
ATOM   2432  O   ARG   171      -8.693  24.708  -4.318  1.00  0.00           O  
ATOM   2433  N   GLU   172      -9.451  25.902  -2.610  1.00  0.00           N  
ATOM   2434  H   GLU   172      -9.529  25.912  -1.603  1.00  0.00           H  
ATOM   2435  CA  GLU   172      -9.923  27.007  -3.409  1.00  0.00           C  
ATOM   2436  HA  GLU   172     -10.367  26.571  -4.304  1.00  0.00           H  
ATOM   2437  CB  GLU   172     -10.949  27.935  -2.656  1.00  0.00           C  
ATOM   2438  HB2 GLU   172     -11.623  27.316  -2.064  1.00  0.00           H  
ATOM   2439  HB3 GLU   172     -10.276  28.422  -1.950  1.00  0.00           H  
ATOM   2440  CG  GLU   172     -11.697  28.942  -3.411  1.00  0.00           C  
ATOM   2441  HG2 GLU   172     -10.941  29.448  -4.011  1.00  0.00           H  
ATOM   2442  HG3 GLU   172     -12.122  29.705  -2.758  1.00  0.00           H  
ATOM   2443  CD  GLU   172     -12.674  28.417  -4.435  1.00  0.00           C  
ATOM   2444  OE1 GLU   172     -13.132  27.289  -4.345  1.00  0.00           O  
ATOM   2445  OE2 GLU   172     -12.923  29.236  -5.369  1.00  0.00           O  
ATOM   2446  C   GLU   172      -8.839  27.835  -3.996  1.00  0.00           C  
ATOM   2447  O   GLU   172      -9.020  28.295  -5.106  1.00  0.00           O  
ATOM   2448  N   ARG   173      -7.785  28.038  -3.329  1.00  0.00           N  
ATOM   2449  H   ARG   173      -7.691  27.547  -2.452  1.00  0.00           H  
ATOM   2450  CA  ARG   173      -6.527  28.589  -3.721  1.00  0.00           C  
ATOM   2451  HA  ARG   173      -6.734  29.602  -4.065  1.00  0.00           H  
ATOM   2452  CB  ARG   173      -5.640  28.696  -2.479  1.00  0.00           C  
ATOM   2453  HB2 ARG   173      -4.654  28.980  -2.847  1.00  0.00           H  
ATOM   2454  HB3 ARG   173      -5.595  27.701  -2.036  1.00  0.00           H  
ATOM   2455  CG  ARG   173      -6.099  29.776  -1.423  1.00  0.00           C  
ATOM   2456  HG2 ARG   173      -6.161  30.783  -1.835  1.00  0.00           H  
ATOM   2457  HG3 ARG   173      -7.122  29.522  -1.146  1.00  0.00           H  
ATOM   2458  CD  ARG   173      -5.150  29.854  -0.192  1.00  0.00           C  
ATOM   2459  HD2 ARG   173      -5.029  28.916   0.351  1.00  0.00           H  
ATOM   2460  HD3 ARG   173      -4.193  30.187  -0.594  1.00  0.00           H  
ATOM   2461  NE  ARG   173      -5.576  30.783   0.863  1.00  0.00           N  
ATOM   2462  HE  ARG   173      -6.570  30.778   1.044  1.00  0.00           H  
ATOM   2463  CZ  ARG   173      -4.906  31.685   1.530  1.00  0.00           C  
ATOM   2464  NH1 ARG   173      -3.620  31.819   1.486  1.00  0.00           N  
ATOM   2465 HH11 ARG   173      -3.109  31.354   0.749  1.00  0.00           H  
ATOM   2466 HH12 ARG   173      -3.044  32.368   2.108  1.00  0.00           H  
ATOM   2467  NH2 ARG   173      -5.587  32.428   2.307  1.00  0.00           N  
ATOM   2468 HH21 ARG   173      -6.595  32.469   2.250  1.00  0.00           H  
ATOM   2469 HH22 ARG   173      -5.191  33.171   2.864  1.00  0.00           H  
ATOM   2470  C   ARG   173      -5.848  27.888  -4.874  1.00  0.00           C  
ATOM   2471  O   ARG   173      -4.968  28.457  -5.488  1.00  0.00           O  
ATOM   2472  N   LEU   174      -6.140  26.609  -4.995  1.00  0.00           N  
ATOM   2473  H   LEU   174      -6.666  26.165  -4.255  1.00  0.00           H  
ATOM   2474  CA  LEU   174      -5.640  25.713  -6.109  1.00  0.00           C  
ATOM   2475  HA  LEU   174      -4.668  26.123  -6.383  1.00  0.00           H  
ATOM   2476  CB  LEU   174      -5.396  24.257  -5.602  1.00  0.00           C  
ATOM   2477  HB2 LEU   174      -6.280  23.929  -5.056  1.00  0.00           H  
ATOM   2478  HB3 LEU   174      -5.373  23.571  -6.449  1.00  0.00           H  
ATOM   2479  CG  LEU   174      -4.203  24.021  -4.697  1.00  0.00           C  
ATOM   2480  HG  LEU   174      -4.232  24.904  -4.058  1.00  0.00           H  
ATOM   2481  CD1 LEU   174      -4.389  22.758  -3.879  1.00  0.00           C  
ATOM   2482 HD11 LEU   174      -4.371  21.924  -4.581  1.00  0.00           H  
ATOM   2483 HD12 LEU   174      -5.369  22.731  -3.404  1.00  0.00           H  
ATOM   2484 HD13 LEU   174      -3.676  22.586  -3.073  1.00  0.00           H  
ATOM   2485  CD2 LEU   174      -2.944  24.053  -5.365  1.00  0.00           C  
ATOM   2486 HD21 LEU   174      -2.796  25.054  -5.771  1.00  0.00           H  
ATOM   2487 HD22 LEU   174      -2.625  23.309  -6.094  1.00  0.00           H  
ATOM   2488 HD23 LEU   174      -2.246  23.895  -4.543  1.00  0.00           H  
ATOM   2489  C   LEU   174      -6.618  25.797  -7.216  1.00  0.00           C  
ATOM   2490  O   LEU   174      -6.239  25.822  -8.387  1.00  0.00           O  
ATOM   2491  N   ALA   175      -7.903  25.894  -6.921  1.00  0.00           N  
ATOM   2492  H   ALA   175      -8.222  25.777  -5.970  1.00  0.00           H  
ATOM   2493  CA  ALA   175      -8.924  25.819  -7.936  1.00  0.00           C  
ATOM   2494  HA  ALA   175      -8.797  24.994  -8.637  1.00  0.00           H  
ATOM   2495  CB  ALA   175     -10.248  25.532  -7.184  1.00  0.00           C  
ATOM   2496  HB1 ALA   175     -11.040  25.391  -7.919  1.00  0.00           H  
ATOM   2497  HB2 ALA   175     -10.611  26.384  -6.609  1.00  0.00           H  
ATOM   2498  HB3 ALA   175     -10.129  24.703  -6.486  1.00  0.00           H  
ATOM   2499  C   ALA   175      -8.948  27.157  -8.735  1.00  0.00           C  
ATOM   2500  O   ALA   175      -8.909  27.046  -9.974  1.00  0.00           O  
ATOM   2501  N   ALA   176      -8.808  28.293  -8.041  1.00  0.00           N  
ATOM   2502  H   ALA   176      -8.836  28.291  -7.031  1.00  0.00           H  
ATOM   2503  CA  ALA   176      -8.727  29.640  -8.649  1.00  0.00           C  
ATOM   2504  HA  ALA   176      -9.496  29.666  -9.422  1.00  0.00           H  
ATOM   2505  CB  ALA   176      -9.034  30.622  -7.561  1.00  0.00           C  
ATOM   2506  HB1 ALA   176      -9.376  31.524  -8.068  1.00  0.00           H  
ATOM   2507  HB2 ALA   176      -8.158  30.929  -6.990  1.00  0.00           H  
ATOM   2508  HB3 ALA   176      -9.860  30.213  -6.980  1.00  0.00           H  
ATOM   2509  C   ALA   176      -7.400  30.012  -9.319  1.00  0.00           C  
ATOM   2510  O   ALA   176      -7.247  31.009  -9.959  1.00  0.00           O  
ATOM   2511  N   VAL   177      -6.450  29.058  -9.311  1.00  0.00           N  
ATOM   2512  H   VAL   177      -6.591  28.227  -8.755  1.00  0.00           H  
ATOM   2513  CA  VAL   177      -5.115  29.247  -9.919  1.00  0.00           C  
ATOM   2514  HA  VAL   177      -5.131  30.132 -10.555  1.00  0.00           H  
ATOM   2515  CB  VAL   177      -3.958  29.487  -8.846  1.00  0.00           C  
ATOM   2516  HB  VAL   177      -3.959  28.619  -8.186  1.00  0.00           H  
ATOM   2517  CG1 VAL   177      -2.602  29.752  -9.475  1.00  0.00           C  
ATOM   2518 HG11 VAL   177      -2.287  28.881 -10.050  1.00  0.00           H  
ATOM   2519 HG12 VAL   177      -1.827  29.944  -8.732  1.00  0.00           H  
ATOM   2520 HG13 VAL   177      -2.624  30.520 -10.249  1.00  0.00           H  
ATOM   2521  CG2 VAL   177      -4.304  30.558  -7.811  1.00  0.00           C  
ATOM   2522 HG21 VAL   177      -3.387  30.888  -7.323  1.00  0.00           H  
ATOM   2523 HG22 VAL   177      -5.077  30.064  -7.222  1.00  0.00           H  
ATOM   2524 HG23 VAL   177      -4.829  31.437  -8.185  1.00  0.00           H  
ATOM   2525  C   VAL   177      -4.855  28.148 -10.905  1.00  0.00           C  
ATOM   2526  O   VAL   177      -5.455  28.104 -11.974  1.00  0.00           O  
ATOM   2527  N   VAL   178      -4.028  27.135 -10.450  1.00  0.00           N  
ATOM   2528  H   VAL   178      -3.590  27.397  -9.578  1.00  0.00           H  
ATOM   2529  CA  VAL   178      -3.363  26.072 -11.287  1.00  0.00           C  
ATOM   2530  HA  VAL   178      -2.708  26.579 -11.995  1.00  0.00           H  
ATOM   2531  CB  VAL   178      -2.507  25.128 -10.393  1.00  0.00           C  
ATOM   2532  HB  VAL   178      -2.085  24.371 -11.053  1.00  0.00           H  
ATOM   2533  CG1 VAL   178      -1.286  25.931  -9.908  1.00  0.00           C  
ATOM   2534 HG11 VAL   178      -1.017  26.702 -10.630  1.00  0.00           H  
ATOM   2535 HG12 VAL   178      -0.459  25.226  -9.834  1.00  0.00           H  
ATOM   2536 HG13 VAL   178      -1.401  26.527  -9.003  1.00  0.00           H  
ATOM   2537  CG2 VAL   178      -3.166  24.433  -9.192  1.00  0.00           C  
ATOM   2538 HG21 VAL   178      -3.968  23.860  -9.658  1.00  0.00           H  
ATOM   2539 HG22 VAL   178      -2.369  23.819  -8.772  1.00  0.00           H  
ATOM   2540 HG23 VAL   178      -3.611  25.159  -8.512  1.00  0.00           H  
ATOM   2541  C   VAL   178      -4.414  25.244 -12.080  1.00  0.00           C  
ATOM   2542  O   VAL   178      -4.189  24.784 -13.178  1.00  0.00           O  
ATOM   2543  N   ASP   179      -5.603  25.037 -11.480  1.00  0.00           N  
ATOM   2544  H   ASP   179      -5.780  25.389 -10.551  1.00  0.00           H  
ATOM   2545  CA  ASP   179      -6.573  24.096 -12.041  1.00  0.00           C  
ATOM   2546  HA  ASP   179      -6.043  23.179 -12.300  1.00  0.00           H  
ATOM   2547  CB  ASP   179      -7.650  23.700 -10.995  1.00  0.00           C  
ATOM   2548  HB2 ASP   179      -7.085  23.386 -10.118  1.00  0.00           H  
ATOM   2549  HB3 ASP   179      -8.183  24.640 -10.852  1.00  0.00           H  
ATOM   2550  CG  ASP   179      -8.643  22.600 -11.368  1.00  0.00           C  
ATOM   2551  OD1 ASP   179      -9.821  22.709 -11.059  1.00  0.00           O  
ATOM   2552  OD2 ASP   179      -8.193  21.632 -12.018  1.00  0.00           O  
ATOM   2553  C   ASP   179      -7.269  24.595 -13.325  1.00  0.00           C  
ATOM   2554  O   ASP   179      -8.036  23.821 -13.923  1.00  0.00           O  
ATOM   2555  N   GLN   180      -7.163  25.911 -13.647  1.00  0.00           N  
ATOM   2556  H   GLN   180      -6.602  26.456 -13.008  1.00  0.00           H  
ATOM   2557  CA  GLN   180      -8.094  26.538 -14.615  1.00  0.00           C  
ATOM   2558  HA  GLN   180      -9.078  26.157 -14.341  1.00  0.00           H  
ATOM   2559  CB  GLN   180      -8.217  28.094 -14.557  1.00  0.00           C  
ATOM   2560  HB2 GLN   180      -7.237  28.568 -14.596  1.00  0.00           H  
ATOM   2561  HB3 GLN   180      -8.737  28.426 -15.456  1.00  0.00           H  
ATOM   2562  CG  GLN   180      -8.934  28.546 -13.236  1.00  0.00           C  
ATOM   2563  HG2 GLN   180      -9.880  28.034 -13.061  1.00  0.00           H  
ATOM   2564  HG3 GLN   180      -8.251  28.268 -12.434  1.00  0.00           H  
ATOM   2565  CD  GLN   180      -9.369  29.956 -13.149  1.00  0.00           C  
ATOM   2566  OE1 GLN   180      -8.906  30.802 -13.875  1.00  0.00           O  
ATOM   2567  NE2 GLN   180     -10.171  30.240 -12.181  1.00  0.00           N  
ATOM   2568 HE21 GLN   180     -10.628  29.587 -11.560  1.00  0.00           H  
ATOM   2569 HE22 GLN   180     -10.503  31.193 -12.148  1.00  0.00           H  
ATOM   2570  C   GLN   180      -7.935  26.069 -16.121  1.00  0.00           C  
ATOM   2571  O   GLN   180      -8.663  26.613 -16.959  1.00  0.00           O  
ATOM   2572  N   GLY   181      -6.917  25.180 -16.421  1.00  0.00           N  
ATOM   2573  H   GLY   181      -6.393  24.792 -15.650  1.00  0.00           H  
ATOM   2574  CA  GLY   181      -6.595  24.776 -17.754  1.00  0.00           C  
ATOM   2575  HA2 GLY   181      -5.529  24.845 -17.970  1.00  0.00           H  
ATOM   2576  HA3 GLY   181      -7.097  25.426 -18.471  1.00  0.00           H  
ATOM   2577  C   GLY   181      -6.835  23.259 -18.099  1.00  0.00           C  
ATOM   2578  O   GLY   181      -6.621  22.911 -19.285  1.00  0.00           O  
ATOM   2579  N   ARG   182      -6.915  22.460 -17.035  1.00  0.00           N  
ATOM   2580  H   ARG   182      -6.972  22.868 -16.112  1.00  0.00           H  
ATOM   2581  CA  ARG   182      -6.773  20.923 -17.029  1.00  0.00           C  
ATOM   2582  HA  ARG   182      -5.821  20.780 -17.542  1.00  0.00           H  
ATOM   2583  CB  ARG   182      -6.613  20.378 -15.606  1.00  0.00           C  
ATOM   2584  HB2 ARG   182      -6.887  21.132 -14.867  1.00  0.00           H  
ATOM   2585  HB3 ARG   182      -7.102  19.412 -15.479  1.00  0.00           H  
ATOM   2586  CG  ARG   182      -5.205  20.018 -15.287  1.00  0.00           C  
ATOM   2587  HG2 ARG   182      -4.973  19.098 -15.825  1.00  0.00           H  
ATOM   2588  HG3 ARG   182      -4.556  20.835 -15.601  1.00  0.00           H  
ATOM   2589  CD  ARG   182      -4.789  19.814 -13.814  1.00  0.00           C  
ATOM   2590  HD2 ARG   182      -5.598  19.217 -13.393  1.00  0.00           H  
ATOM   2591  HD3 ARG   182      -4.767  20.777 -13.305  1.00  0.00           H  
ATOM   2592  NE  ARG   182      -3.425  19.144 -13.642  1.00  0.00           N  
ATOM   2593  HE  ARG   182      -2.641  19.769 -13.759  1.00  0.00           H  
ATOM   2594  CZ  ARG   182      -3.140  17.856 -13.451  1.00  0.00           C  
ATOM   2595  NH1 ARG   182      -1.952  17.390 -13.293  1.00  0.00           N  
ATOM   2596 HH11 ARG   182      -1.163  18.020 -13.256  1.00  0.00           H  
ATOM   2597 HH12 ARG   182      -1.740  16.429 -13.067  1.00  0.00           H  
ATOM   2598  NH2 ARG   182      -4.038  16.836 -13.526  1.00  0.00           N  
ATOM   2599 HH21 ARG   182      -5.032  16.969 -13.644  1.00  0.00           H  
ATOM   2600 HH22 ARG   182      -3.759  15.885 -13.333  1.00  0.00           H  
ATOM   2601  C   ARG   182      -7.962  20.177 -17.713  1.00  0.00           C  
ATOM   2602  O   ARG   182      -9.082  20.645 -17.772  1.00  0.00           O  
ATOM   2603  N   THR   183      -7.626  18.955 -18.194  1.00  0.00           N  
ATOM   2604  H   THR   183      -6.628  18.852 -18.305  1.00  0.00           H  
ATOM   2605  CA  THR   183      -8.593  18.002 -18.668  1.00  0.00           C  
ATOM   2606  HA  THR   183      -9.088  18.321 -19.585  1.00  0.00           H  
ATOM   2607  CB  THR   183      -7.915  16.696 -19.048  1.00  0.00           C  
ATOM   2608  HB  THR   183      -7.218  16.342 -18.289  1.00  0.00           H  
ATOM   2609  CG2 THR   183      -8.754  15.411 -19.350  1.00  0.00           C  
ATOM   2610 HG21 THR   183      -8.207  14.853 -20.110  1.00  0.00           H  
ATOM   2611 HG22 THR   183      -8.943  14.816 -18.456  1.00  0.00           H  
ATOM   2612 HG23 THR   183      -9.623  15.706 -19.939  1.00  0.00           H  
ATOM   2613  OG1 THR   183      -7.317  16.927 -20.291  1.00  0.00           O  
ATOM   2614  HG1 THR   183      -6.678  17.595 -20.030  1.00  0.00           H  
ATOM   2615  C   THR   183      -9.643  17.753 -17.623  1.00  0.00           C  
ATOM   2616  O   THR   183      -9.215  17.446 -16.500  1.00  0.00           O  
ATOM   2617  N   PRO   184     -10.981  17.687 -17.879  1.00  0.00           N  
ATOM   2618  CD  PRO   184     -11.644  17.900 -19.168  1.00  0.00           C  
ATOM   2619  HD2 PRO   184     -11.620  16.957 -19.714  1.00  0.00           H  
ATOM   2620  HD3 PRO   184     -11.108  18.706 -19.668  1.00  0.00           H  
ATOM   2621  CG  PRO   184     -13.053  18.338 -18.977  1.00  0.00           C  
ATOM   2622  HG2 PRO   184     -13.119  19.426 -18.966  1.00  0.00           H  
ATOM   2623  HG3 PRO   184     -13.651  17.788 -19.704  1.00  0.00           H  
ATOM   2624  CB  PRO   184     -13.359  17.778 -17.609  1.00  0.00           C  
ATOM   2625  HB2 PRO   184     -13.875  16.823 -17.713  1.00  0.00           H  
ATOM   2626  HB3 PRO   184     -14.107  18.400 -17.117  1.00  0.00           H  
ATOM   2627  CA  PRO   184     -12.095  17.747 -16.905  1.00  0.00           C  
ATOM   2628  HA  PRO   184     -12.049  18.702 -16.380  1.00  0.00           H  
ATOM   2629  C   PRO   184     -12.018  16.666 -15.807  1.00  0.00           C  
ATOM   2630  O   PRO   184     -12.015  17.111 -14.599  1.00  0.00           O  
ATOM   2631  N   ALA   185     -11.987  15.346 -16.078  1.00  0.00           N  
ATOM   2632  H   ALA   185     -12.049  15.062 -17.046  1.00  0.00           H  
ATOM   2633  CA  ALA   185     -11.837  14.197 -15.231  1.00  0.00           C  
ATOM   2634  HA  ALA   185     -12.705  14.202 -14.571  1.00  0.00           H  
ATOM   2635  CB  ALA   185     -11.761  12.959 -16.121  1.00  0.00           C  
ATOM   2636  HB1 ALA   185     -12.710  12.785 -16.628  1.00  0.00           H  
ATOM   2637  HB2 ALA   185     -10.865  13.089 -16.728  1.00  0.00           H  
ATOM   2638  HB3 ALA   185     -11.573  12.117 -15.455  1.00  0.00           H  
ATOM   2639  C   ALA   185     -10.588  14.280 -14.310  1.00  0.00           C  
ATOM   2640  O   ALA   185     -10.602  13.834 -13.160  1.00  0.00           O  
ATOM   2641  N   PHE   186      -9.537  14.919 -14.699  1.00  0.00           N  
ATOM   2642  H   PHE   186      -9.620  15.173 -15.673  1.00  0.00           H  
ATOM   2643  CA  PHE   186      -8.248  14.907 -14.067  1.00  0.00           C  
ATOM   2644  HA  PHE   186      -8.279  14.250 -13.198  1.00  0.00           H  
ATOM   2645  CB  PHE   186      -7.332  14.274 -15.135  1.00  0.00           C  
ATOM   2646  HB2 PHE   186      -7.350  14.854 -16.057  1.00  0.00           H  
ATOM   2647  HB3 PHE   186      -6.300  14.277 -14.783  1.00  0.00           H  
ATOM   2648  CG  PHE   186      -7.576  12.887 -15.589  1.00  0.00           C  
ATOM   2649  CD1 PHE   186      -7.511  12.503 -16.944  1.00  0.00           C  
ATOM   2650  HD1 PHE   186      -7.204  13.281 -17.628  1.00  0.00           H  
ATOM   2651  CE1 PHE   186      -7.915  11.302 -17.443  1.00  0.00           C  
ATOM   2652  HE1 PHE   186      -7.844  11.079 -18.497  1.00  0.00           H  
ATOM   2653  CZ  PHE   186      -8.291  10.322 -16.556  1.00  0.00           C  
ATOM   2654  HZ  PHE   186      -8.579   9.377 -16.990  1.00  0.00           H  
ATOM   2655  CE2 PHE   186      -8.321  10.620 -15.151  1.00  0.00           C  
ATOM   2656  HE2 PHE   186      -8.504   9.802 -14.471  1.00  0.00           H  
ATOM   2657  CD2 PHE   186      -8.059  11.902 -14.660  1.00  0.00           C  
ATOM   2658  HD2 PHE   186      -8.214  12.115 -13.612  1.00  0.00           H  
ATOM   2659  C   PHE   186      -7.866  16.358 -13.727  1.00  0.00           C  
ATOM   2660  O   PHE   186      -6.774  16.913 -13.867  1.00  0.00           O  
ATOM   2661  N   ARG   187      -8.832  17.121 -13.201  1.00  0.00           N  
ATOM   2662  H   ARG   187      -9.758  16.721 -13.247  1.00  0.00           H  
ATOM   2663  CA  ARG   187      -8.660  18.336 -12.472  1.00  0.00           C  
ATOM   2664  HA  ARG   187      -7.827  18.969 -12.777  1.00  0.00           H  
ATOM   2665  CB  ARG   187      -9.936  19.207 -12.653  1.00  0.00           C  
ATOM   2666  HB2 ARG   187     -10.796  18.587 -12.400  1.00  0.00           H  
ATOM   2667  HB3 ARG   187     -10.018  20.066 -11.987  1.00  0.00           H  
ATOM   2668  CG  ARG   187     -10.078  19.628 -14.067  1.00  0.00           C  
ATOM   2669  HG2 ARG   187      -9.161  20.150 -14.343  1.00  0.00           H  
ATOM   2670  HG3 ARG   187     -10.163  18.707 -14.644  1.00  0.00           H  
ATOM   2671  CD  ARG   187     -11.233  20.602 -14.379  1.00  0.00           C  
ATOM   2672  HD2 ARG   187     -11.306  20.884 -15.429  1.00  0.00           H  
ATOM   2673  HD3 ARG   187     -12.146  20.035 -14.199  1.00  0.00           H  
ATOM   2674  NE  ARG   187     -11.144  21.741 -13.417  1.00  0.00           N  
ATOM   2675  HE  ARG   187     -10.271  21.857 -12.920  1.00  0.00           H  
ATOM   2676  CZ  ARG   187     -12.214  22.452 -13.164  1.00  0.00           C  
ATOM   2677  NH1 ARG   187     -13.303  22.388 -13.781  1.00  0.00           N  
ATOM   2678 HH11 ARG   187     -13.366  21.727 -14.542  1.00  0.00           H  
ATOM   2679 HH12 ARG   187     -14.105  23.000 -13.736  1.00  0.00           H  
ATOM   2680  NH2 ARG   187     -12.103  23.322 -12.219  1.00  0.00           N  
ATOM   2681 HH21 ARG   187     -11.218  23.342 -11.731  1.00  0.00           H  
ATOM   2682 HH22 ARG   187     -12.799  24.051 -12.152  1.00  0.00           H  
ATOM   2683  C   ARG   187      -8.387  18.100 -10.996  1.00  0.00           C  
ATOM   2684  O   ARG   187      -8.708  17.057 -10.431  1.00  0.00           O  
ATOM   2685  N   VAL   188      -7.856  19.145 -10.360  1.00  0.00           N  
ATOM   2686  H   VAL   188      -7.876  19.997 -10.903  1.00  0.00           H  
ATOM   2687  CA  VAL   188      -7.540  19.188  -8.968  1.00  0.00           C  
ATOM   2688  HA  VAL   188      -6.853  18.403  -8.656  1.00  0.00           H  
ATOM   2689  CB  VAL   188      -6.885  20.585  -8.670  1.00  0.00           C  
ATOM   2690  HB  VAL   188      -7.602  21.389  -8.842  1.00  0.00           H  
ATOM   2691  CG1 VAL   188      -6.391  20.487  -7.200  1.00  0.00           C  
ATOM   2692 HG11 VAL   188      -7.215  20.551  -6.489  1.00  0.00           H  
ATOM   2693 HG12 VAL   188      -5.598  21.211  -7.012  1.00  0.00           H  
ATOM   2694 HG13 VAL   188      -5.956  19.518  -6.958  1.00  0.00           H  
ATOM   2695  CG2 VAL   188      -5.736  21.000  -9.583  1.00  0.00           C  
ATOM   2696 HG21 VAL   188      -6.147  20.840 -10.580  1.00  0.00           H  
ATOM   2697 HG22 VAL   188      -5.417  22.036  -9.467  1.00  0.00           H  
ATOM   2698 HG23 VAL   188      -4.910  20.303  -9.447  1.00  0.00           H  
ATOM   2699  C   VAL   188      -8.812  19.055  -8.145  1.00  0.00           C  
ATOM   2700  O   VAL   188      -9.765  19.716  -8.456  1.00  0.00           O  
ATOM   2701  N   GLN   189      -8.817  18.208  -7.135  1.00  0.00           N  
ATOM   2702  H   GLN   189      -7.982  17.660  -6.986  1.00  0.00           H  
ATOM   2703  CA  GLN   189     -10.010  17.869  -6.329  1.00  0.00           C  
ATOM   2704  HA  GLN   189     -10.680  18.712  -6.161  1.00  0.00           H  
ATOM   2705  CB  GLN   189     -10.731  16.745  -7.078  1.00  0.00           C  
ATOM   2706  HB2 GLN   189     -11.642  16.520  -6.523  1.00  0.00           H  
ATOM   2707  HB3 GLN   189     -11.008  17.139  -8.056  1.00  0.00           H  
ATOM   2708  CG  GLN   189      -9.852  15.449  -7.357  1.00  0.00           C  
ATOM   2709  HG2 GLN   189      -8.909  15.673  -7.854  1.00  0.00           H  
ATOM   2710  HG3 GLN   189      -9.638  15.043  -6.368  1.00  0.00           H  
ATOM   2711  CD  GLN   189     -10.645  14.457  -8.274  1.00  0.00           C  
ATOM   2712  OE1 GLN   189     -11.367  13.626  -7.779  1.00  0.00           O  
ATOM   2713  NE2 GLN   189     -10.561  14.703  -9.580  1.00  0.00           N  
ATOM   2714 HE21 GLN   189     -10.046  15.460 -10.008  1.00  0.00           H  
ATOM   2715 HE22 GLN   189     -10.967  14.010 -10.192  1.00  0.00           H  
ATOM   2716  C   GLN   189      -9.690  17.394  -4.931  1.00  0.00           C  
ATOM   2717  O   GLN   189      -8.470  17.024  -4.698  1.00  0.00           O  
ATOM   2718  N   PRO   190     -10.708  17.357  -4.010  1.00  0.00           N  
ATOM   2719  CD  PRO   190     -12.059  17.906  -4.015  1.00  0.00           C  
ATOM   2720  HD2 PRO   190     -12.140  18.984  -3.877  1.00  0.00           H  
ATOM   2721  HD3 PRO   190     -12.598  17.661  -4.930  1.00  0.00           H  
ATOM   2722  CG  PRO   190     -12.757  17.120  -2.885  1.00  0.00           C  
ATOM   2723  HG2 PRO   190     -13.080  16.124  -3.187  1.00  0.00           H  
ATOM   2724  HG3 PRO   190     -13.624  17.659  -2.504  1.00  0.00           H  
ATOM   2725  CB  PRO   190     -11.712  17.040  -1.817  1.00  0.00           C  
ATOM   2726  HB2 PRO   190     -11.856  16.219  -1.115  1.00  0.00           H  
ATOM   2727  HB3 PRO   190     -11.555  17.988  -1.302  1.00  0.00           H  
ATOM   2728  CA  PRO   190     -10.507  16.738  -2.698  1.00  0.00           C  
ATOM   2729  HA  PRO   190      -9.658  17.251  -2.246  1.00  0.00           H  
ATOM   2730  C   PRO   190     -10.150  15.303  -2.773  1.00  0.00           C  
ATOM   2731  O   PRO   190     -10.810  14.555  -3.475  1.00  0.00           O  
ATOM   2732  N   MET   191      -9.064  14.821  -2.137  1.00  0.00           N  
ATOM   2733  H   MET   191      -8.573  15.304  -1.397  1.00  0.00           H  
ATOM   2734  CA  MET   191      -8.543  13.456  -2.275  1.00  0.00           C  
ATOM   2735  HA  MET   191      -8.375  13.166  -3.312  1.00  0.00           H  
ATOM   2736  CB  MET   191      -7.242  13.340  -1.510  1.00  0.00           C  
ATOM   2737  HB2 MET   191      -6.602  14.087  -1.979  1.00  0.00           H  
ATOM   2738  HB3 MET   191      -7.382  13.591  -0.459  1.00  0.00           H  
ATOM   2739  CG  MET   191      -6.525  11.946  -1.385  1.00  0.00           C  
ATOM   2740  HG2 MET   191      -5.721  12.025  -0.653  1.00  0.00           H  
ATOM   2741  HG3 MET   191      -7.260  11.287  -0.922  1.00  0.00           H  
ATOM   2742  SD  MET   191      -5.968  11.208  -2.956  1.00  0.00           S  
ATOM   2743  CE  MET   191      -4.334  11.943  -3.100  1.00  0.00           C  
ATOM   2744  HE1 MET   191      -3.756  11.524  -3.923  1.00  0.00           H  
ATOM   2745  HE2 MET   191      -3.762  11.888  -2.174  1.00  0.00           H  
ATOM   2746  HE3 MET   191      -4.387  13.019  -3.266  1.00  0.00           H  
ATOM   2747  C   MET   191      -9.495  12.446  -1.612  1.00  0.00           C  
ATOM   2748  O   MET   191      -9.885  12.684  -0.429  1.00  0.00           O  
ATOM   2749  N   PRO   192     -10.020  11.389  -2.251  1.00  0.00           N  
ATOM   2750  CD  PRO   192      -9.831  11.167  -3.624  1.00  0.00           C  
ATOM   2751  HD2 PRO   192     -10.135  12.072  -4.150  1.00  0.00           H  
ATOM   2752  HD3 PRO   192      -8.824  10.839  -3.882  1.00  0.00           H  
ATOM   2753  CG  PRO   192     -10.829  10.118  -3.924  1.00  0.00           C  
ATOM   2754  HG2 PRO   192     -11.715  10.717  -4.133  1.00  0.00           H  
ATOM   2755  HG3 PRO   192     -10.503   9.560  -4.802  1.00  0.00           H  
ATOM   2756  CB  PRO   192     -11.004   9.281  -2.661  1.00  0.00           C  
ATOM   2757  HB2 PRO   192     -10.385   8.387  -2.587  1.00  0.00           H  
ATOM   2758  HB3 PRO   192     -12.034   8.927  -2.622  1.00  0.00           H  
ATOM   2759  CA  PRO   192     -10.645  10.311  -1.553  1.00  0.00           C  
ATOM   2760  HA  PRO   192     -11.495  10.725  -1.010  1.00  0.00           H  
ATOM   2761  C   PRO   192      -9.714   9.672  -0.529  1.00  0.00           C  
ATOM   2762  O   PRO   192      -8.572   9.249  -0.911  1.00  0.00           O  
ATOM   2763  N   LEU   193     -10.047   9.488   0.723  1.00  0.00           N  
ATOM   2764  H   LEU   193     -10.872   9.962   1.063  1.00  0.00           H  
ATOM   2765  CA  LEU   193      -9.286   8.596   1.680  1.00  0.00           C  
ATOM   2766  HA  LEU   193      -8.656   7.937   1.081  1.00  0.00           H  
ATOM   2767  CB  LEU   193      -8.305   9.404   2.587  1.00  0.00           C  
ATOM   2768  HB2 LEU   193      -7.483   8.731   2.828  1.00  0.00           H  
ATOM   2769  HB3 LEU   193      -7.966  10.128   1.846  1.00  0.00           H  
ATOM   2770  CG  LEU   193      -8.905  10.067   3.853  1.00  0.00           C  
ATOM   2771  HG  LEU   193      -9.342   9.382   4.580  1.00  0.00           H  
ATOM   2772  CD1 LEU   193      -7.847  10.804   4.617  1.00  0.00           C  
ATOM   2773 HD11 LEU   193      -7.031  10.118   4.842  1.00  0.00           H  
ATOM   2774 HD12 LEU   193      -7.450  11.620   4.013  1.00  0.00           H  
ATOM   2775 HD13 LEU   193      -8.262  11.311   5.488  1.00  0.00           H  
ATOM   2776  CD2 LEU   193     -10.000  11.046   3.477  1.00  0.00           C  
ATOM   2777 HD21 LEU   193     -10.936  10.541   3.241  1.00  0.00           H  
ATOM   2778 HD22 LEU   193     -10.215  11.710   4.314  1.00  0.00           H  
ATOM   2779 HD23 LEU   193      -9.635  11.646   2.643  1.00  0.00           H  
ATOM   2780  C   LEU   193     -10.272   7.663   2.478  1.00  0.00           C  
ATOM   2781  O   LEU   193     -11.488   7.967   2.536  1.00  0.00           O  
ATOM   2782  N   ALA   194      -9.721   6.590   3.045  1.00  0.00           N  
ATOM   2783  H   ALA   194      -8.717   6.479   3.049  1.00  0.00           H  
ATOM   2784  CA  ALA   194     -10.441   5.792   3.970  1.00  0.00           C  
ATOM   2785  HA  ALA   194     -11.501   5.938   3.759  1.00  0.00           H  
ATOM   2786  CB  ALA   194     -10.090   4.311   3.891  1.00  0.00           C  
ATOM   2787  HB1 ALA   194     -10.820   3.713   4.435  1.00  0.00           H  
ATOM   2788  HB2 ALA   194     -10.003   3.949   2.866  1.00  0.00           H  
ATOM   2789  HB3 ALA   194      -9.198   4.105   4.483  1.00  0.00           H  
ATOM   2790  C   ALA   194     -10.395   6.317   5.455  1.00  0.00           C  
ATOM   2791  O   ALA   194      -9.298   6.426   6.009  1.00  0.00           O  
ATOM   2792  N   VAL   195     -11.560   6.614   6.050  1.00  0.00           N  
ATOM   2793  H   VAL   195     -12.420   6.460   5.544  1.00  0.00           H  
ATOM   2794  CA  VAL   195     -11.709   7.565   7.206  1.00  0.00           C  
ATOM   2795  HA  VAL   195     -10.864   7.386   7.871  1.00  0.00           H  
ATOM   2796  CB  VAL   195     -11.707   9.034   6.795  1.00  0.00           C  
ATOM   2797  HB  VAL   195     -10.793   9.119   6.207  1.00  0.00           H  
ATOM   2798  CG1 VAL   195     -12.786   9.318   5.822  1.00  0.00           C  
ATOM   2799 HG11 VAL   195     -12.774   8.652   4.959  1.00  0.00           H  
ATOM   2800 HG12 VAL   195     -13.777   9.242   6.271  1.00  0.00           H  
ATOM   2801 HG13 VAL   195     -12.599  10.337   5.485  1.00  0.00           H  
ATOM   2802  CG2 VAL   195     -11.632  10.036   7.984  1.00  0.00           C  
ATOM   2803 HG21 VAL   195     -10.669  10.056   8.494  1.00  0.00           H  
ATOM   2804 HG22 VAL   195     -11.721  11.041   7.571  1.00  0.00           H  
ATOM   2805 HG23 VAL   195     -12.482   9.893   8.651  1.00  0.00           H  
ATOM   2806  C   VAL   195     -13.004   7.305   7.999  1.00  0.00           C  
ATOM   2807  O   VAL   195     -14.028   7.061   7.286  1.00  0.00           O  
ATOM   2808  N   HID   196     -12.917   7.259   9.313  1.00  0.00           N  
ATOM   2809  H   HID   196     -12.103   7.644   9.770  1.00  0.00           H  
ATOM   2810  CA  HID   196     -13.937   6.884  10.334  1.00  0.00           C  
ATOM   2811  HA  HID   196     -14.916   7.127   9.922  1.00  0.00           H  
ATOM   2812  CB  HID   196     -13.934   5.386  10.425  1.00  0.00           C  
ATOM   2813  HB2 HID   196     -14.073   4.993   9.418  1.00  0.00           H  
ATOM   2814  HB3 HID   196     -14.785   5.091  11.039  1.00  0.00           H  
ATOM   2815  CG  HID   196     -12.746   4.820  11.193  1.00  0.00           C  
ATOM   2816  ND1 HID   196     -12.786   4.441  12.509  1.00  0.00           N  
ATOM   2817  HD1 HID   196     -13.566   4.328  13.141  1.00  0.00           H  
ATOM   2818  CE1 HID   196     -11.542   4.208  12.948  1.00  0.00           C  
ATOM   2819  HE1 HID   196     -11.400   3.919  13.979  1.00  0.00           H  
ATOM   2820  NE2 HID   196     -10.700   4.350  11.955  1.00  0.00           N  
ATOM   2821  CD2 HID   196     -11.472   4.799  10.825  1.00  0.00           C  
ATOM   2822  HD2 HID   196     -11.155   5.198   9.873  1.00  0.00           H  
ATOM   2823  C   HID   196     -13.604   7.482  11.753  1.00  0.00           C  
ATOM   2824  O   HID   196     -12.549   8.073  11.921  1.00  0.00           O  
ATOM   2825  N   ARG   197     -14.480   7.333  12.765  1.00  0.00           N  
ATOM   2826  H   ARG   197     -15.273   6.740  12.567  1.00  0.00           H  
ATOM   2827  CA  ARG   197     -14.338   7.856  14.124  1.00  0.00           C  
ATOM   2828  HA  ARG   197     -13.861   8.834  14.058  1.00  0.00           H  
ATOM   2829  CB  ARG   197     -15.722   7.979  14.728  1.00  0.00           C  
ATOM   2830  HB2 ARG   197     -16.315   7.074  14.590  1.00  0.00           H  
ATOM   2831  HB3 ARG   197     -15.558   8.012  15.805  1.00  0.00           H  
ATOM   2832  CG  ARG   197     -16.585   9.236  14.194  1.00  0.00           C  
ATOM   2833  HG2 ARG   197     -16.634   9.110  13.112  1.00  0.00           H  
ATOM   2834  HG3 ARG   197     -17.625   9.158  14.511  1.00  0.00           H  
ATOM   2835  CD  ARG   197     -15.983  10.578  14.643  1.00  0.00           C  
ATOM   2836  HD2 ARG   197     -16.172  10.705  15.709  1.00  0.00           H  
ATOM   2837  HD3 ARG   197     -14.903  10.590  14.499  1.00  0.00           H  
ATOM   2838  NE  ARG   197     -16.575  11.763  13.967  1.00  0.00           N  
ATOM   2839  HE  ARG   197     -16.934  11.535  13.051  1.00  0.00           H  
ATOM   2840  CZ  ARG   197     -16.768  13.039  14.146  1.00  0.00           C  
ATOM   2841  NH1 ARG   197     -17.439  13.719  13.313  1.00  0.00           N  
ATOM   2842 HH11 ARG   197     -17.974  13.210  12.625  1.00  0.00           H  
ATOM   2843 HH12 ARG   197     -17.654  14.652  13.633  1.00  0.00           H  
ATOM   2844  NH2 ARG   197     -16.392  13.723  15.164  1.00  0.00           N  
ATOM   2845 HH21 ARG   197     -15.759  13.189  15.742  1.00  0.00           H  
ATOM   2846 HH22 ARG   197     -16.285  14.727  15.127  1.00  0.00           H  
ATOM   2847  C   ARG   197     -13.454   6.910  14.980  1.00  0.00           C  
ATOM   2848  O   ARG   197     -13.791   5.714  15.067  1.00  0.00           O  
ATOM   2849  N   ARG   198     -12.544   7.477  15.718  1.00  0.00           N  
ATOM   2850  H   ARG   198     -12.535   8.487  15.691  1.00  0.00           H  
ATOM   2851  CA  ARG   198     -11.812   6.844  16.808  1.00  0.00           C  
ATOM   2852  HA  ARG   198     -11.566   5.884  16.354  1.00  0.00           H  
ATOM   2853  CB  ARG   198     -10.520   7.718  17.018  1.00  0.00           C  
ATOM   2854  HB2 ARG   198     -10.128   7.925  16.022  1.00  0.00           H  
ATOM   2855  HB3 ARG   198     -10.783   8.695  17.421  1.00  0.00           H  
ATOM   2856  CG  ARG   198      -9.395   7.061  18.017  1.00  0.00           C  
ATOM   2857  HG2 ARG   198      -9.258   6.015  17.742  1.00  0.00           H  
ATOM   2858  HG3 ARG   198      -9.827   7.012  19.017  1.00  0.00           H  
ATOM   2859  CD  ARG   198      -8.013   7.725  17.844  1.00  0.00           C  
ATOM   2860  HD2 ARG   198      -7.353   7.136  18.481  1.00  0.00           H  
ATOM   2861  HD3 ARG   198      -7.698   7.758  16.802  1.00  0.00           H  
ATOM   2862  NE  ARG   198      -8.003   8.988  18.556  1.00  0.00           N  
ATOM   2863  HE  ARG   198      -8.856   9.280  19.013  1.00  0.00           H  
ATOM   2864  CZ  ARG   198      -6.941   9.658  18.962  1.00  0.00           C  
ATOM   2865  NH1 ARG   198      -6.996  10.834  19.469  1.00  0.00           N  
ATOM   2866 HH11 ARG   198      -7.953  11.020  19.733  1.00  0.00           H  
ATOM   2867 HH12 ARG   198      -6.215  11.185  20.005  1.00  0.00           H  
ATOM   2868  NH2 ARG   198      -5.762   9.232  18.750  1.00  0.00           N  
ATOM   2869 HH21 ARG   198      -5.540   8.483  18.110  1.00  0.00           H  
ATOM   2870 HH22 ARG   198      -4.986   9.795  19.068  1.00  0.00           H  
ATOM   2871  C   ARG   198     -12.683   6.800  18.042  1.00  0.00           C  
ATOM   2872  O   ARG   198     -13.752   7.473  18.141  1.00  0.00           O  
ATOM   2873  N   GLN   199     -12.201   6.023  19.032  1.00  0.00           N  
ATOM   2874  H   GLN   199     -11.395   5.439  18.863  1.00  0.00           H  
ATOM   2875  CA  GLN   199     -12.918   5.811  20.329  1.00  0.00           C  
ATOM   2876  HA  GLN   199     -13.889   5.353  20.142  1.00  0.00           H  
ATOM   2877  CB  GLN   199     -12.094   4.735  21.133  1.00  0.00           C  
ATOM   2878  HB2 GLN   199     -12.581   4.480  22.075  1.00  0.00           H  
ATOM   2879  HB3 GLN   199     -11.959   3.848  20.514  1.00  0.00           H  
ATOM   2880  CG  GLN   199     -10.671   5.174  21.519  1.00  0.00           C  
ATOM   2881  HG2 GLN   199     -10.071   5.551  20.691  1.00  0.00           H  
ATOM   2882  HG3 GLN   199     -10.638   6.052  22.163  1.00  0.00           H  
ATOM   2883  CD  GLN   199     -10.051   3.937  22.248  1.00  0.00           C  
ATOM   2884  OE1 GLN   199     -10.353   2.814  21.989  1.00  0.00           O  
ATOM   2885  NE2 GLN   199      -9.152   4.268  23.202  1.00  0.00           N  
ATOM   2886 HE21 GLN   199      -9.099   5.201  23.585  1.00  0.00           H  
ATOM   2887 HE22 GLN   199      -8.771   3.541  23.791  1.00  0.00           H  
ATOM   2888  C   GLN   199     -13.239   7.104  21.095  1.00  0.00           C  
ATOM   2889  O   GLN   199     -14.110   7.151  21.972  1.00  0.00           O  
ATOM   2890  N   ASP   200     -12.604   8.224  20.758  1.00  0.00           N  
ATOM   2891  H   ASP   200     -12.112   8.189  19.877  1.00  0.00           H  
ATOM   2892  CA  ASP   200     -12.604   9.480  21.525  1.00  0.00           C  
ATOM   2893  HA  ASP   200     -13.179   9.317  22.436  1.00  0.00           H  
ATOM   2894  CB  ASP   200     -11.164   9.931  21.838  1.00  0.00           C  
ATOM   2895  HB2 ASP   200     -11.207  10.770  22.533  1.00  0.00           H  
ATOM   2896  HB3 ASP   200     -10.748   9.018  22.264  1.00  0.00           H  
ATOM   2897  CG  ASP   200     -10.360  10.399  20.613  1.00  0.00           C  
ATOM   2898  OD1 ASP   200      -9.436  11.198  20.904  1.00  0.00           O  
ATOM   2899  OD2 ASP   200     -10.579  10.004  19.438  1.00  0.00           O  
ATOM   2900  C   ASP   200     -13.320  10.571  20.668  1.00  0.00           C  
ATOM   2901  O   ASP   200     -13.214  11.768  20.927  1.00  0.00           O  
ATOM   2902  N   GLY   201     -13.983  10.254  19.537  1.00  0.00           N  
ATOM   2903  H   GLY   201     -14.111   9.261  19.403  1.00  0.00           H  
ATOM   2904  CA  GLY   201     -14.751  11.208  18.752  1.00  0.00           C  
ATOM   2905  HA2 GLY   201     -15.462  10.722  18.084  1.00  0.00           H  
ATOM   2906  HA3 GLY   201     -15.301  11.800  19.485  1.00  0.00           H  
ATOM   2907  C   GLY   201     -13.853  12.121  17.902  1.00  0.00           C  
ATOM   2908  O   GLY   201     -14.373  12.852  17.080  1.00  0.00           O  
ATOM   2909  N   ALA   202     -12.524  12.115  17.968  1.00  0.00           N  
ATOM   2910  H   ALA   202     -12.086  11.598  18.717  1.00  0.00           H  
ATOM   2911  CA  ALA   202     -11.666  12.475  16.824  1.00  0.00           C  
ATOM   2912  HA  ALA   202     -11.859  13.527  16.616  1.00  0.00           H  
ATOM   2913  CB  ALA   202     -10.214  12.346  17.279  1.00  0.00           C  
ATOM   2914  HB1 ALA   202      -9.570  12.886  16.585  1.00  0.00           H  
ATOM   2915  HB2 ALA   202      -9.789  11.343  17.309  1.00  0.00           H  
ATOM   2916  HB3 ALA   202     -10.141  12.903  18.213  1.00  0.00           H  
ATOM   2917  C   ALA   202     -11.898  11.579  15.616  1.00  0.00           C  
ATOM   2918  O   ALA   202     -12.064  10.394  15.728  1.00  0.00           O  
ATOM   2919  N   LEU   203     -11.938  12.205  14.381  1.00  0.00           N  
ATOM   2920  H   LEU   203     -11.742  13.194  14.321  1.00  0.00           H  
ATOM   2921  CA  LEU   203     -11.770  11.452  13.100  1.00  0.00           C  
ATOM   2922  HA  LEU   203     -12.408  10.573  13.199  1.00  0.00           H  
ATOM   2923  CB  LEU   203     -12.205  12.320  11.906  1.00  0.00           C  
ATOM   2924  HB2 LEU   203     -11.603  12.041  11.041  1.00  0.00           H  
ATOM   2925  HB3 LEU   203     -11.916  13.369  11.957  1.00  0.00           H  
ATOM   2926  CG  LEU   203     -13.661  12.309  11.500  1.00  0.00           C  
ATOM   2927  HG  LEU   203     -14.132  12.812  12.345  1.00  0.00           H  
ATOM   2928  CD1 LEU   203     -13.958  13.176  10.291  1.00  0.00           C  
ATOM   2929 HD11 LEU   203     -13.400  14.111  10.343  1.00  0.00           H  
ATOM   2930 HD12 LEU   203     -14.990  13.506  10.411  1.00  0.00           H  
ATOM   2931 HD13 LEU   203     -13.803  12.600   9.378  1.00  0.00           H  
ATOM   2932  CD2 LEU   203     -14.422  10.980  11.389  1.00  0.00           C  
ATOM   2933 HD21 LEU   203     -14.449  10.385  12.302  1.00  0.00           H  
ATOM   2934 HD22 LEU   203     -15.455  11.206  11.128  1.00  0.00           H  
ATOM   2935 HD23 LEU   203     -14.049  10.403  10.543  1.00  0.00           H  
ATOM   2936  C   LEU   203     -10.309  10.787  12.918  1.00  0.00           C  
ATOM   2937  O   LEU   203      -9.232  11.367  13.343  1.00  0.00           O  
ATOM   2938  N   VAL   204     -10.300   9.662  12.228  1.00  0.00           N  
ATOM   2939  H   VAL   204     -11.183   9.345  11.855  1.00  0.00           H  
ATOM   2940  CA  VAL   204      -9.096   8.807  11.986  1.00  0.00           C  
ATOM   2941  HA  VAL   204      -8.285   9.520  11.840  1.00  0.00           H  
ATOM   2942  CB  VAL   204      -8.568   8.045  13.219  1.00  0.00           C  
ATOM   2943  HB  VAL   204      -8.368   8.736  14.038  1.00  0.00           H  
ATOM   2944  CG1 VAL   204      -9.640   6.970  13.597  1.00  0.00           C  
ATOM   2945 HG11 VAL   204     -10.629   7.396  13.762  1.00  0.00           H  
ATOM   2946 HG12 VAL   204      -9.343   6.525  14.547  1.00  0.00           H  
ATOM   2947 HG13 VAL   204      -9.668   6.248  12.781  1.00  0.00           H  
ATOM   2948  CG2 VAL   204      -7.215   7.350  13.085  1.00  0.00           C  
ATOM   2949 HG21 VAL   204      -6.492   7.926  12.507  1.00  0.00           H  
ATOM   2950 HG22 VAL   204      -7.308   6.466  12.454  1.00  0.00           H  
ATOM   2951 HG23 VAL   204      -6.884   7.161  14.106  1.00  0.00           H  
ATOM   2952  C   VAL   204      -9.101   8.007  10.710  1.00  0.00           C  
ATOM   2953  O   VAL   204     -10.127   7.774  10.120  1.00  0.00           O  
ATOM   2954  N   TRP   205      -7.920   7.677  10.145  1.00  0.00           N  
ATOM   2955  H   TRP   205      -7.059   7.933  10.606  1.00  0.00           H  
ATOM   2956  CA  TRP   205      -7.899   6.878   8.902  1.00  0.00           C  
ATOM   2957  HA  TRP   205      -8.537   7.257   8.105  1.00  0.00           H  
ATOM   2958  CB  TRP   205      -6.425   6.970   8.420  1.00  0.00           C  
ATOM   2959  HB2 TRP   205      -5.920   6.612   9.317  1.00  0.00           H  
ATOM   2960  HB3 TRP   205      -6.147   6.305   7.603  1.00  0.00           H  
ATOM   2961  CG  TRP   205      -5.907   8.304   8.095  1.00  0.00           C  
ATOM   2962  CD1 TRP   205      -6.658   9.363   7.762  1.00  0.00           C  
ATOM   2963  HD1 TRP   205      -7.736   9.389   7.816  1.00  0.00           H  
ATOM   2964  NE1 TRP   205      -5.812  10.459   7.570  1.00  0.00           N  
ATOM   2965  HE1 TRP   205      -6.197  11.338   7.255  1.00  0.00           H  
ATOM   2966  CE2 TRP   205      -4.485  10.169   7.832  1.00  0.00           C  
ATOM   2967  CZ2 TRP   205      -3.284  10.957   7.747  1.00  0.00           C  
ATOM   2968  HZ2 TRP   205      -3.313  12.035   7.687  1.00  0.00           H  
ATOM   2969  CH2 TRP   205      -2.087  10.269   7.974  1.00  0.00           C  
ATOM   2970  HH2 TRP   205      -1.188  10.858   8.086  1.00  0.00           H  
ATOM   2971  CZ3 TRP   205      -2.118   8.905   8.268  1.00  0.00           C  
ATOM   2972  HZ3 TRP   205      -1.267   8.357   8.645  1.00  0.00           H  
ATOM   2973  CE3 TRP   205      -3.289   8.182   8.135  1.00  0.00           C  
ATOM   2974  HE3 TRP   205      -3.264   7.136   8.402  1.00  0.00           H  
ATOM   2975  CD2 TRP   205      -4.561   8.812   8.054  1.00  0.00           C  
ATOM   2976  C   TRP   205      -8.237   5.424   9.229  1.00  0.00           C  
ATOM   2977  O   TRP   205      -7.790   4.963  10.311  1.00  0.00           O  
ATOM   2978  N   SER   206      -8.974   4.698   8.450  1.00  0.00           N  
ATOM   2979  H   SER   206      -9.324   5.166   7.627  1.00  0.00           H  
ATOM   2980  CA  SER   206      -9.002   3.197   8.634  1.00  0.00           C  
ATOM   2981  HA  SER   206      -9.233   2.986   9.678  1.00  0.00           H  
ATOM   2982  CB  SER   206     -10.122   2.692   7.709  1.00  0.00           C  
ATOM   2983  HB2 SER   206     -10.064   3.128   6.712  1.00  0.00           H  
ATOM   2984  HB3 SER   206      -9.992   1.612   7.637  1.00  0.00           H  
ATOM   2985  OG  SER   206     -11.338   3.049   8.283  1.00  0.00           O  
ATOM   2986  HG  SER   206     -11.454   2.542   9.090  1.00  0.00           H  
ATOM   2987  C   SER   206      -7.673   2.591   8.205  1.00  0.00           C  
ATOM   2988  O   SER   206      -6.847   3.273   7.531  1.00  0.00           O  
ATOM   2989  N   GLY   207      -7.503   1.254   8.453  1.00  0.00           N  
ATOM   2990  H   GLY   207      -8.223   0.816   9.010  1.00  0.00           H  
ATOM   2991  CA  GLY   207      -6.330   0.429   7.905  1.00  0.00           C  
ATOM   2992  HA2 GLY   207      -5.617   1.102   7.430  1.00  0.00           H  
ATOM   2993  HA3 GLY   207      -5.857  -0.119   8.720  1.00  0.00           H  
ATOM   2994  C   GLY   207      -6.835  -0.736   6.984  1.00  0.00           C  
ATOM   2995  O   GLY   207      -7.752  -0.653   6.210  1.00  0.00           O  
ATOM   2996  N   SER   208      -6.302  -1.909   7.196  1.00  0.00           N  
ATOM   2997  H   SER   208      -5.384  -1.895   7.616  1.00  0.00           H  
ATOM   2998  CA  SER   208      -6.799  -3.133   6.633  1.00  0.00           C  
ATOM   2999  HA  SER   208      -7.123  -2.973   5.604  1.00  0.00           H  
ATOM   3000  CB  SER   208      -5.642  -4.138   6.677  1.00  0.00           C  
ATOM   3001  HB2 SER   208      -5.469  -4.417   7.716  1.00  0.00           H  
ATOM   3002  HB3 SER   208      -4.757  -3.687   6.229  1.00  0.00           H  
ATOM   3003  OG  SER   208      -5.781  -5.228   5.843  1.00  0.00           O  
ATOM   3004  HG  SER   208      -5.290  -6.008   6.115  1.00  0.00           H  
ATOM   3005  C   SER   208      -8.011  -3.611   7.464  1.00  0.00           C  
ATOM   3006  O   SER   208      -8.742  -4.564   7.107  1.00  0.00           O  
ATOM   3007  N   ASP   209      -8.263  -2.957   8.615  1.00  0.00           N  
ATOM   3008  H   ASP   209      -7.647  -2.189   8.842  1.00  0.00           H  
ATOM   3009  CA  ASP   209      -9.322  -3.306   9.513  1.00  0.00           C  
ATOM   3010  HA  ASP   209      -9.281  -4.380   9.696  1.00  0.00           H  
ATOM   3011  CB  ASP   209      -9.189  -2.514  10.832  1.00  0.00           C  
ATOM   3012  HB2 ASP   209      -9.737  -3.019  11.628  1.00  0.00           H  
ATOM   3013  HB3 ASP   209      -8.129  -2.559  11.080  1.00  0.00           H  
ATOM   3014  CG  ASP   209      -9.622  -1.025  10.767  1.00  0.00           C  
ATOM   3015  OD1 ASP   209      -9.030  -0.244  10.025  1.00  0.00           O  
ATOM   3016  OD2 ASP   209     -10.646  -0.723  11.413  1.00  0.00           O  
ATOM   3017  C   ASP   209     -10.753  -3.027   8.920  1.00  0.00           C  
ATOM   3018  O   ASP   209     -11.630  -3.755   9.297  1.00  0.00           O  
ATOM   3019  N   VAL   210     -11.013  -1.927   8.193  1.00  0.00           N  
ATOM   3020  H   VAL   210     -10.360  -1.159   8.246  1.00  0.00           H  
ATOM   3021  CA  VAL   210     -12.292  -1.756   7.555  1.00  0.00           C  
ATOM   3022  HA  VAL   210     -13.068  -1.888   8.309  1.00  0.00           H  
ATOM   3023  CB  VAL   210     -12.395  -0.333   6.969  1.00  0.00           C  
ATOM   3024  HB  VAL   210     -12.115   0.376   7.748  1.00  0.00           H  
ATOM   3025  CG1 VAL   210     -11.444   0.020   5.854  1.00  0.00           C  
ATOM   3026 HG11 VAL   210     -10.412  -0.075   6.192  1.00  0.00           H  
ATOM   3027 HG12 VAL   210     -11.621  -0.646   5.009  1.00  0.00           H  
ATOM   3028 HG13 VAL   210     -11.651   1.056   5.583  1.00  0.00           H  
ATOM   3029  CG2 VAL   210     -13.830  -0.030   6.493  1.00  0.00           C  
ATOM   3030 HG21 VAL   210     -14.064  -0.612   5.601  1.00  0.00           H  
ATOM   3031 HG22 VAL   210     -13.905   1.018   6.204  1.00  0.00           H  
ATOM   3032 HG23 VAL   210     -14.587  -0.155   7.267  1.00  0.00           H  
ATOM   3033  C   VAL   210     -12.585  -2.704   6.391  1.00  0.00           C  
ATOM   3034  O   VAL   210     -13.751  -3.049   6.240  1.00  0.00           O  
ATOM   3035  N   VAL   211     -11.515  -3.233   5.793  1.00  0.00           N  
ATOM   3036  H   VAL   211     -10.604  -2.825   5.949  1.00  0.00           H  
ATOM   3037  CA  VAL   211     -11.663  -4.260   4.754  1.00  0.00           C  
ATOM   3038  HA  VAL   211     -12.514  -3.979   4.134  1.00  0.00           H  
ATOM   3039  CB  VAL   211     -10.490  -4.288   3.751  1.00  0.00           C  
ATOM   3040  HB  VAL   211      -9.475  -4.421   4.127  1.00  0.00           H  
ATOM   3041  CG1 VAL   211     -10.652  -5.450   2.740  1.00  0.00           C  
ATOM   3042 HG11 VAL   211     -10.416  -6.433   3.147  1.00  0.00           H  
ATOM   3043 HG12 VAL   211     -11.696  -5.590   2.460  1.00  0.00           H  
ATOM   3044 HG13 VAL   211     -10.192  -5.161   1.795  1.00  0.00           H  
ATOM   3045  CG2 VAL   211     -10.334  -3.011   2.941  1.00  0.00           C  
ATOM   3046 HG21 VAL   211     -11.292  -2.737   2.501  1.00  0.00           H  
ATOM   3047 HG22 VAL   211      -9.597  -3.116   2.144  1.00  0.00           H  
ATOM   3048 HG23 VAL   211     -10.046  -2.245   3.661  1.00  0.00           H  
ATOM   3049  C   VAL   211     -11.841  -5.580   5.364  1.00  0.00           C  
ATOM   3050  O   VAL   211     -12.891  -6.186   4.987  1.00  0.00           O  
ATOM   3051  N   MET   212     -11.045  -6.066   6.347  1.00  0.00           N  
ATOM   3052  H   MET   212     -10.197  -5.535   6.489  1.00  0.00           H  
ATOM   3053  CA  MET   212     -11.287  -7.190   7.300  1.00  0.00           C  
ATOM   3054  HA  MET   212     -11.179  -8.152   6.801  1.00  0.00           H  
ATOM   3055  CB  MET   212     -10.196  -7.067   8.400  1.00  0.00           C  
ATOM   3056  HB2 MET   212     -10.272  -6.095   8.888  1.00  0.00           H  
ATOM   3057  HB3 MET   212      -9.253  -7.240   7.881  1.00  0.00           H  
ATOM   3058  CG  MET   212     -10.135  -8.119   9.615  1.00  0.00           C  
ATOM   3059  HG2 MET   212      -9.228  -7.886  10.173  1.00  0.00           H  
ATOM   3060  HG3 MET   212     -10.982  -7.828  10.236  1.00  0.00           H  
ATOM   3061  SD  MET   212     -10.271  -9.860   9.117  1.00  0.00           S  
ATOM   3062  CE  MET   212      -8.580  -9.934   8.258  1.00  0.00           C  
ATOM   3063  HE1 MET   212      -8.656  -9.350   7.341  1.00  0.00           H  
ATOM   3064  HE2 MET   212      -7.738  -9.648   8.889  1.00  0.00           H  
ATOM   3065  HE3 MET   212      -8.516 -10.960   7.893  1.00  0.00           H  
ATOM   3066  C   MET   212     -12.723  -7.183   7.937  1.00  0.00           C  
ATOM   3067  O   MET   212     -13.543  -8.036   7.637  1.00  0.00           O  
ATOM   3068  N   GLY   213     -13.109  -6.083   8.599  1.00  0.00           N  
ATOM   3069  H   GLY   213     -12.464  -5.311   8.509  1.00  0.00           H  
ATOM   3070  CA  GLY   213     -14.448  -5.829   9.209  1.00  0.00           C  
ATOM   3071  HA2 GLY   213     -14.489  -4.791   9.541  1.00  0.00           H  
ATOM   3072  HA3 GLY   213     -15.233  -5.903   8.457  1.00  0.00           H  
ATOM   3073  C   GLY   213     -14.762  -6.690  10.404  1.00  0.00           C  
ATOM   3074  O   GLY   213     -14.304  -7.806  10.546  1.00  0.00           O  
ATOM   3075  N   GLU   214     -15.662  -6.248  11.317  1.00  0.00           N  
ATOM   3076  H   GLU   214     -16.017  -5.305  11.244  1.00  0.00           H  
ATOM   3077  CA  GLU   214     -16.393  -7.021  12.307  1.00  0.00           C  
ATOM   3078  HA  GLU   214     -15.665  -7.275  13.077  1.00  0.00           H  
ATOM   3079  CB  GLU   214     -17.445  -6.317  13.168  1.00  0.00           C  
ATOM   3080  HB2 GLU   214     -18.296  -5.973  12.581  1.00  0.00           H  
ATOM   3081  HB3 GLU   214     -17.746  -7.037  13.929  1.00  0.00           H  
ATOM   3082  CG  GLU   214     -16.947  -5.075  13.951  1.00  0.00           C  
ATOM   3083  HG2 GLU   214     -16.420  -4.371  13.306  1.00  0.00           H  
ATOM   3084  HG3 GLU   214     -17.706  -4.448  14.419  1.00  0.00           H  
ATOM   3085  CD  GLU   214     -15.946  -5.473  15.092  1.00  0.00           C  
ATOM   3086  OE1 GLU   214     -16.163  -6.397  15.881  1.00  0.00           O  
ATOM   3087  OE2 GLU   214     -14.794  -4.989  14.978  1.00  0.00           O  
ATOM   3088  C   GLU   214     -16.920  -8.381  11.815  1.00  0.00           C  
ATOM   3089  O   GLU   214     -16.767  -9.363  12.594  1.00  0.00           O  
ATOM   3090  N   ALA   215     -17.480  -8.386  10.630  1.00  0.00           N  
ATOM   3091  H   ALA   215     -17.542  -7.483  10.182  1.00  0.00           H  
ATOM   3092  CA  ALA   215     -18.035  -9.496   9.965  1.00  0.00           C  
ATOM   3093  HA  ALA   215     -18.870  -9.870  10.558  1.00  0.00           H  
ATOM   3094  CB  ALA   215     -18.591  -9.015   8.615  1.00  0.00           C  
ATOM   3095  HB1 ALA   215     -18.929  -7.985   8.729  1.00  0.00           H  
ATOM   3096  HB2 ALA   215     -19.321  -9.750   8.278  1.00  0.00           H  
ATOM   3097  HB3 ALA   215     -17.764  -8.848   7.924  1.00  0.00           H  
ATOM   3098  C   ALA   215     -17.105 -10.694   9.724  1.00  0.00           C  
ATOM   3099  O   ALA   215     -17.571 -11.816   9.506  1.00  0.00           O  
ATOM   3100  N   THR   216     -15.779 -10.472   9.775  1.00  0.00           N  
ATOM   3101  H   THR   216     -15.481  -9.538  10.018  1.00  0.00           H  
ATOM   3102  CA  THR   216     -14.757 -11.576   9.690  1.00  0.00           C  
ATOM   3103  HA  THR   216     -15.104 -12.568   9.400  1.00  0.00           H  
ATOM   3104  CB  THR   216     -13.651 -11.239   8.638  1.00  0.00           C  
ATOM   3105  HB  THR   216     -13.065 -10.451   9.110  1.00  0.00           H  
ATOM   3106  CG2 THR   216     -12.734 -12.364   8.279  1.00  0.00           C  
ATOM   3107 HG21 THR   216     -12.800 -12.527   7.204  1.00  0.00           H  
ATOM   3108 HG22 THR   216     -13.132 -13.325   8.607  1.00  0.00           H  
ATOM   3109 HG23 THR   216     -11.711 -12.262   8.642  1.00  0.00           H  
ATOM   3110  OG1 THR   216     -14.155 -10.617   7.407  1.00  0.00           O  
ATOM   3111  HG1 THR   216     -13.962  -9.692   7.580  1.00  0.00           H  
ATOM   3112  C   THR   216     -14.159 -11.887  11.072  1.00  0.00           C  
ATOM   3113  O   THR   216     -13.917 -13.056  11.381  1.00  0.00           O  
ATOM   3114  N   ARG   217     -13.940 -10.883  11.900  1.00  0.00           N  
ATOM   3115  H   ARG   217     -14.140  -9.972  11.512  1.00  0.00           H  
ATOM   3116  CA  ARG   217     -13.366 -11.035  13.296  1.00  0.00           C  
ATOM   3117  HA  ARG   217     -12.556 -11.739  13.106  1.00  0.00           H  
ATOM   3118  CB  ARG   217     -12.864  -9.677  13.865  1.00  0.00           C  
ATOM   3119  HB2 ARG   217     -12.388  -9.886  14.823  1.00  0.00           H  
ATOM   3120  HB3 ARG   217     -13.745  -9.055  14.021  1.00  0.00           H  
ATOM   3121  CG  ARG   217     -11.914  -9.135  12.792  1.00  0.00           C  
ATOM   3122  HG2 ARG   217     -12.415  -8.795  11.885  1.00  0.00           H  
ATOM   3123  HG3 ARG   217     -11.084  -9.801  12.557  1.00  0.00           H  
ATOM   3124  CD  ARG   217     -11.330  -7.835  13.382  1.00  0.00           C  
ATOM   3125  HD2 ARG   217     -11.055  -8.097  14.404  1.00  0.00           H  
ATOM   3126  HD3 ARG   217     -10.429  -7.538  12.846  1.00  0.00           H  
ATOM   3127  NE  ARG   217     -12.275  -6.651  13.383  1.00  0.00           N  
ATOM   3128  HE  ARG   217     -12.986  -6.635  14.100  1.00  0.00           H  
ATOM   3129  CZ  ARG   217     -12.219  -5.599  12.609  1.00  0.00           C  
ATOM   3130  NH1 ARG   217     -11.292  -5.455  11.702  1.00  0.00           N  
ATOM   3131 HH11 ARG   217     -10.460  -6.020  11.797  1.00  0.00           H  
ATOM   3132 HH12 ARG   217     -11.369  -4.650  11.097  1.00  0.00           H  
ATOM   3133  NH2 ARG   217     -13.174  -4.660  12.740  1.00  0.00           N  
ATOM   3134 HH21 ARG   217     -13.807  -4.862  13.500  1.00  0.00           H  
ATOM   3135 HH22 ARG   217     -13.124  -3.776  12.254  1.00  0.00           H  
ATOM   3136  C   ARG   217     -14.232 -11.788  14.203  1.00  0.00           C  
ATOM   3137  O   ARG   217     -13.711 -12.472  15.069  1.00  0.00           O  
ATOM   3138  N   ASP   218     -15.542 -11.671  14.047  1.00  0.00           N  
ATOM   3139  H   ASP   218     -15.835 -11.051  13.304  1.00  0.00           H  
ATOM   3140  CA  ASP   218     -16.576 -12.451  14.773  1.00  0.00           C  
ATOM   3141  HA  ASP   218     -16.166 -12.794  15.723  1.00  0.00           H  
ATOM   3142  CB  ASP   218     -17.872 -11.709  14.906  1.00  0.00           C  
ATOM   3143  HB2 ASP   218     -18.591 -12.366  15.396  1.00  0.00           H  
ATOM   3144  HB3 ASP   218     -18.231 -11.548  13.890  1.00  0.00           H  
ATOM   3145  CG  ASP   218     -18.043 -10.389  15.754  1.00  0.00           C  
ATOM   3146  OD1 ASP   218     -19.079  -9.747  15.533  1.00  0.00           O  
ATOM   3147  OD2 ASP   218     -17.277 -10.028  16.648  1.00  0.00           O  
ATOM   3148  C   ASP   218     -16.951 -13.804  14.049  1.00  0.00           C  
ATOM   3149  O   ASP   218     -17.623 -14.641  14.670  1.00  0.00           O  
ATOM   3150  N   ASN   219     -16.561 -14.036  12.796  1.00  0.00           N  
ATOM   3151  H   ASN   219     -15.782 -13.487  12.461  1.00  0.00           H  
ATOM   3152  CA  ASN   219     -16.878 -15.270  12.021  1.00  0.00           C  
ATOM   3153  HA  ASN   219     -17.948 -15.477  11.995  1.00  0.00           H  
ATOM   3154  CB  ASN   219     -16.333 -15.211  10.587  1.00  0.00           C  
ATOM   3155  HB2 ASN   219     -16.878 -14.356  10.186  1.00  0.00           H  
ATOM   3156  HB3 ASN   219     -15.258 -15.070  10.479  1.00  0.00           H  
ATOM   3157  CG  ASN   219     -16.781 -16.374   9.683  1.00  0.00           C  
ATOM   3158  OD1 ASN   219     -17.337 -17.349  10.177  1.00  0.00           O  
ATOM   3159  ND2 ASN   219     -16.505 -16.302   8.383  1.00  0.00           N  
ATOM   3160 HD21 ASN   219     -16.398 -15.345   8.079  1.00  0.00           H  
ATOM   3161 HD22 ASN   219     -17.052 -16.989   7.884  1.00  0.00           H  
ATOM   3162  C   ASN   219     -16.244 -16.538  12.777  1.00  0.00           C  
ATOM   3163  O   ASN   219     -15.047 -16.726  12.793  1.00  0.00           O  
ATOM   3164  N   PRO   220     -17.139 -17.432  13.280  1.00  0.00           N  
ATOM   3165  CD  PRO   220     -18.588 -17.524  13.011  1.00  0.00           C  
ATOM   3166  HD2 PRO   220     -18.822 -17.340  11.962  1.00  0.00           H  
ATOM   3167  HD3 PRO   220     -19.072 -16.782  13.647  1.00  0.00           H  
ATOM   3168  CG  PRO   220     -18.919 -18.886  13.442  1.00  0.00           C  
ATOM   3169  HG2 PRO   220     -19.953 -19.043  13.748  1.00  0.00           H  
ATOM   3170  HG3 PRO   220     -18.747 -19.557  12.600  1.00  0.00           H  
ATOM   3171  CB  PRO   220     -17.966 -19.216  14.529  1.00  0.00           C  
ATOM   3172  HB2 PRO   220     -17.820 -20.257  14.819  1.00  0.00           H  
ATOM   3173  HB3 PRO   220     -18.300 -18.859  15.503  1.00  0.00           H  
ATOM   3174  CA  PRO   220     -16.646 -18.502  14.105  1.00  0.00           C  
ATOM   3175  HA  PRO   220     -16.109 -18.016  14.920  1.00  0.00           H  
ATOM   3176  C   PRO   220     -15.648 -19.412  13.336  1.00  0.00           C  
ATOM   3177  O   PRO   220     -14.862 -20.048  13.978  1.00  0.00           O  
ATOM   3178  N   GLN   221     -15.730 -19.496  12.035  1.00  0.00           N  
ATOM   3179  H   GLN   221     -16.388 -18.861  11.608  1.00  0.00           H  
ATOM   3180  CA  GLN   221     -14.827 -20.357  11.224  1.00  0.00           C  
ATOM   3181  HA  GLN   221     -14.505 -21.190  11.848  1.00  0.00           H  
ATOM   3182  CB  GLN   221     -15.656 -21.188  10.186  1.00  0.00           C  
ATOM   3183  HB2 GLN   221     -15.959 -20.519   9.380  1.00  0.00           H  
ATOM   3184  HB3 GLN   221     -14.941 -21.857   9.707  1.00  0.00           H  
ATOM   3185  CG  GLN   221     -16.828 -22.102  10.641  1.00  0.00           C  
ATOM   3186  HG2 GLN   221     -17.610 -21.509  11.115  1.00  0.00           H  
ATOM   3187  HG3 GLN   221     -17.193 -22.658   9.777  1.00  0.00           H  
ATOM   3188  CD  GLN   221     -16.274 -23.172  11.660  1.00  0.00           C  
ATOM   3189  OE1 GLN   221     -15.148 -23.665  11.464  1.00  0.00           O  
ATOM   3190  NE2 GLN   221     -16.904 -23.384  12.809  1.00  0.00           N  
ATOM   3191 HE21 GLN   221     -17.835 -22.995  12.869  1.00  0.00           H  
ATOM   3192 HE22 GLN   221     -16.607 -24.092  13.464  1.00  0.00           H  
ATOM   3193  C   GLN   221     -13.586 -19.668  10.590  1.00  0.00           C  
ATOM   3194  O   GLN   221     -12.775 -20.378   9.988  1.00  0.00           O  
ATOM   3195  N   PHE   222     -13.447 -18.364  10.761  1.00  0.00           N  
ATOM   3196  H   PHE   222     -14.066 -17.912  11.418  1.00  0.00           H  
ATOM   3197  CA  PHE   222     -12.209 -17.648  10.440  1.00  0.00           C  
ATOM   3198  HA  PHE   222     -11.854 -18.215   9.579  1.00  0.00           H  
ATOM   3199  CB  PHE   222     -12.499 -16.133  10.020  1.00  0.00           C  
ATOM   3200  HB2 PHE   222     -12.887 -16.191   9.003  1.00  0.00           H  
ATOM   3201  HB3 PHE   222     -13.183 -15.605  10.686  1.00  0.00           H  
ATOM   3202  CG  PHE   222     -11.261 -15.262   9.876  1.00  0.00           C  
ATOM   3203  CD1 PHE   222     -10.457 -15.384   8.753  1.00  0.00           C  
ATOM   3204  HD1 PHE   222     -10.696 -16.006   7.903  1.00  0.00           H  
ATOM   3205  CE1 PHE   222      -9.334 -14.545   8.596  1.00  0.00           C  
ATOM   3206  HE1 PHE   222      -8.716 -14.537   7.711  1.00  0.00           H  
ATOM   3207  CZ  PHE   222      -8.811 -13.794   9.734  1.00  0.00           C  
ATOM   3208  HZ  PHE   222      -7.889 -13.259   9.561  1.00  0.00           H  
ATOM   3209  CE2 PHE   222      -9.611 -13.719  10.894  1.00  0.00           C  
ATOM   3210  HE2 PHE   222      -9.127 -13.175  11.691  1.00  0.00           H  
ATOM   3211  CD2 PHE   222     -10.827 -14.440  10.938  1.00  0.00           C  
ATOM   3212  HD2 PHE   222     -11.390 -14.334  11.854  1.00  0.00           H  
ATOM   3213  C   PHE   222     -11.221 -17.789  11.576  1.00  0.00           C  
ATOM   3214  O   PHE   222     -11.593 -17.632  12.759  1.00  0.00           O  
ATOM   3215  N   GLU   223      -9.966 -17.901  11.282  1.00  0.00           N  
ATOM   3216  H   GLU   223      -9.651 -18.072  10.338  1.00  0.00           H  
ATOM   3217  CA  GLU   223      -8.867 -17.887  12.288  1.00  0.00           C  
ATOM   3218  HA  GLU   223      -9.308 -17.387  13.150  1.00  0.00           H  
ATOM   3219  CB  GLU   223      -8.647 -19.316  12.832  1.00  0.00           C  
ATOM   3220  HB2 GLU   223      -9.610 -19.709  13.157  1.00  0.00           H  
ATOM   3221  HB3 GLU   223      -8.406 -20.057  12.069  1.00  0.00           H  
ATOM   3222  CG  GLU   223      -7.710 -19.401  14.047  1.00  0.00           C  
ATOM   3223  HG2 GLU   223      -6.886 -18.744  13.769  1.00  0.00           H  
ATOM   3224  HG3 GLU   223      -7.421 -20.448  14.140  1.00  0.00           H  
ATOM   3225  CD  GLU   223      -8.460 -18.933  15.287  1.00  0.00           C  
ATOM   3226  OE1 GLU   223      -7.665 -18.567  16.206  1.00  0.00           O  
ATOM   3227  OE2 GLU   223      -9.742 -18.866  15.435  1.00  0.00           O  
ATOM   3228  C   GLU   223      -7.544 -17.236  11.849  1.00  0.00           C  
ATOM   3229  O   GLU   223      -7.033 -17.554  10.759  1.00  0.00           O  
ATOM   3230  N   LEU   224      -7.026 -16.254  12.614  1.00  0.00           N  
ATOM   3231  H   LEU   224      -7.587 -15.984  13.410  1.00  0.00           H  
ATOM   3232  CA  LEU   224      -5.769 -15.537  12.410  1.00  0.00           C  
ATOM   3233  HA  LEU   224      -5.482 -15.495  11.360  1.00  0.00           H  
ATOM   3234  CB  LEU   224      -6.069 -14.047  12.744  1.00  0.00           C  
ATOM   3235  HB2 LEU   224      -6.838 -13.779  12.019  1.00  0.00           H  
ATOM   3236  HB3 LEU   224      -6.560 -14.198  13.705  1.00  0.00           H  
ATOM   3237  CG  LEU   224      -4.928 -13.001  12.645  1.00  0.00           C  
ATOM   3238  HG  LEU   224      -4.143 -13.194  13.376  1.00  0.00           H  
ATOM   3239  CD1 LEU   224      -4.283 -13.114  11.280  1.00  0.00           C  
ATOM   3240 HD11 LEU   224      -5.011 -13.533  10.585  1.00  0.00           H  
ATOM   3241 HD12 LEU   224      -3.443 -13.797  11.151  1.00  0.00           H  
ATOM   3242 HD13 LEU   224      -3.964 -12.139  10.911  1.00  0.00           H  
ATOM   3243  CD2 LEU   224      -5.420 -11.617  12.930  1.00  0.00           C  
ATOM   3244 HD21 LEU   224      -6.098 -11.711  13.779  1.00  0.00           H  
ATOM   3245 HD22 LEU   224      -6.056 -11.250  12.125  1.00  0.00           H  
ATOM   3246 HD23 LEU   224      -4.717 -10.809  13.131  1.00  0.00           H  
ATOM   3247  C   LEU   224      -4.614 -16.077  13.236  1.00  0.00           C  
ATOM   3248  O   LEU   224      -4.532 -16.175  14.483  1.00  0.00           O  
ATOM   3249  N   PHE   225      -3.580 -16.439  12.499  1.00  0.00           N  
ATOM   3250  H   PHE   225      -3.697 -16.475  11.496  1.00  0.00           H  
ATOM   3251  CA  PHE   225      -2.292 -16.969  12.860  1.00  0.00           C  
ATOM   3252  HA  PHE   225      -2.303 -17.240  13.916  1.00  0.00           H  
ATOM   3253  CB  PHE   225      -2.196 -18.298  12.179  1.00  0.00           C  
ATOM   3254  HB2 PHE   225      -2.135 -18.053  11.119  1.00  0.00           H  
ATOM   3255  HB3 PHE   225      -1.183 -18.622  12.420  1.00  0.00           H  
ATOM   3256  CG  PHE   225      -3.152 -19.399  12.613  1.00  0.00           C  
ATOM   3257  CD1 PHE   225      -3.366 -19.680  14.011  1.00  0.00           C  
ATOM   3258  HD1 PHE   225      -2.817 -19.143  14.770  1.00  0.00           H  
ATOM   3259  CE1 PHE   225      -4.122 -20.791  14.378  1.00  0.00           C  
ATOM   3260  HE1 PHE   225      -4.181 -21.039  15.428  1.00  0.00           H  
ATOM   3261  CZ  PHE   225      -4.716 -21.604  13.396  1.00  0.00           C  
ATOM   3262  HZ  PHE   225      -5.221 -22.532  13.621  1.00  0.00           H  
ATOM   3263  CE2 PHE   225      -4.613 -21.263  12.039  1.00  0.00           C  
ATOM   3264  HE2 PHE   225      -5.091 -21.822  11.248  1.00  0.00           H  
ATOM   3265  CD2 PHE   225      -3.868 -20.177  11.632  1.00  0.00           C  
ATOM   3266  HD2 PHE   225      -3.716 -19.942  10.589  1.00  0.00           H  
ATOM   3267  C   PHE   225      -1.121 -15.976  12.694  1.00  0.00           C  
ATOM   3268  O   PHE   225      -0.405 -16.014  11.707  1.00  0.00           O  
ATOM   3269  N   ASP   226      -1.036 -15.063  13.668  1.00  0.00           N  
ATOM   3270  H   ASP   226      -1.668 -15.067  14.456  1.00  0.00           H  
ATOM   3271  CA  ASP   226       0.083 -14.080  13.767  1.00  0.00           C  
ATOM   3272  HA  ASP   226       0.311 -13.741  12.756  1.00  0.00           H  
ATOM   3273  CB  ASP   226      -0.254 -12.841  14.689  1.00  0.00           C  
ATOM   3274  HB2 ASP   226      -1.115 -12.398  14.189  1.00  0.00           H  
ATOM   3275  HB3 ASP   226       0.571 -12.130  14.630  1.00  0.00           H  
ATOM   3276  CG  ASP   226      -0.747 -13.063  16.125  1.00  0.00           C  
ATOM   3277  OD1 ASP   226      -0.278 -12.281  16.982  1.00  0.00           O  
ATOM   3278  OD2 ASP   226      -1.549 -14.037  16.427  1.00  0.00           O  
ATOM   3279  C   ASP   226       1.355 -14.719  14.181  1.00  0.00           C  
ATOM   3280  O   ASP   226       1.349 -15.849  14.719  1.00  0.00           O  
ATOM   3281  N   GLU   227       2.482 -14.000  14.053  1.00  0.00           N  
ATOM   3282  H   GLU   227       2.393 -13.135  13.538  1.00  0.00           H  
ATOM   3283  CA  GLU   227       3.815 -14.457  14.444  1.00  0.00           C  
ATOM   3284  HA  GLU   227       4.506 -13.755  13.979  1.00  0.00           H  
ATOM   3285  CB  GLU   227       4.017 -14.271  15.962  1.00  0.00           C  
ATOM   3286  HB2 GLU   227       3.379 -14.993  16.473  1.00  0.00           H  
ATOM   3287  HB3 GLU   227       4.991 -14.660  16.257  1.00  0.00           H  
ATOM   3288  CG  GLU   227       3.901 -12.837  16.480  1.00  0.00           C  
ATOM   3289  HG2 GLU   227       2.886 -12.483  16.300  1.00  0.00           H  
ATOM   3290  HG3 GLU   227       4.603 -12.216  15.924  1.00  0.00           H  
ATOM   3291  CD  GLU   227       4.165 -12.675  18.015  1.00  0.00           C  
ATOM   3292  OE1 GLU   227       3.403 -11.853  18.596  1.00  0.00           O  
ATOM   3293  OE2 GLU   227       5.088 -13.302  18.526  1.00  0.00           O  
ATOM   3294  C   GLU   227       4.153 -15.781  13.763  1.00  0.00           C  
ATOM   3295  O   GLU   227       4.664 -16.689  14.441  1.00  0.00           O  
ATOM   3296  N   SER   228       3.851 -15.972  12.473  1.00  0.00           N  
ATOM   3297  H   SER   228       3.306 -15.206  12.104  1.00  0.00           H  
ATOM   3298  CA  SER   228       3.812 -17.226  11.749  1.00  0.00           C  
ATOM   3299  HA  SER   228       4.374 -18.056  12.177  1.00  0.00           H  
ATOM   3300  CB  SER   228       2.362 -17.723  11.721  1.00  0.00           C  
ATOM   3301  HB2 SER   228       1.682 -17.035  11.220  1.00  0.00           H  
ATOM   3302  HB3 SER   228       2.366 -18.577  11.043  1.00  0.00           H  
ATOM   3303  OG  SER   228       1.937 -18.157  12.987  1.00  0.00           O  
ATOM   3304  HG  SER   228       1.516 -17.397  13.394  1.00  0.00           H  
ATOM   3305  C   SER   228       4.179 -17.049  10.263  1.00  0.00           C  
ATOM   3306  O   SER   228       3.441 -16.500   9.432  1.00  0.00           O  
ATOM   3307  N   LEU   229       5.353 -17.628   9.891  1.00  0.00           N  
ATOM   3308  H   LEU   229       5.919 -17.925  10.673  1.00  0.00           H  
ATOM   3309  CA  LEU   229       5.990 -17.451   8.557  1.00  0.00           C  
ATOM   3310  HA  LEU   229       5.856 -16.449   8.148  1.00  0.00           H  
ATOM   3311  CB  LEU   229       7.580 -17.551   8.589  1.00  0.00           C  
ATOM   3312  HB2 LEU   229       8.023 -16.662   9.037  1.00  0.00           H  
ATOM   3313  HB3 LEU   229       7.824 -18.360   9.278  1.00  0.00           H  
ATOM   3314  CG  LEU   229       8.379 -17.604   7.217  1.00  0.00           C  
ATOM   3315  HG  LEU   229       8.202 -18.537   6.683  1.00  0.00           H  
ATOM   3316  CD1 LEU   229       8.217 -16.345   6.492  1.00  0.00           C  
ATOM   3317 HD11 LEU   229       8.782 -15.511   6.908  1.00  0.00           H  
ATOM   3318 HD12 LEU   229       8.532 -16.614   5.483  1.00  0.00           H  
ATOM   3319 HD13 LEU   229       7.201 -15.957   6.417  1.00  0.00           H  
ATOM   3320  CD2 LEU   229       9.830 -17.649   7.649  1.00  0.00           C  
ATOM   3321 HD21 LEU   229      10.020 -18.481   8.327  1.00  0.00           H  
ATOM   3322 HD22 LEU   229      10.406 -17.792   6.734  1.00  0.00           H  
ATOM   3323 HD23 LEU   229      10.230 -16.791   8.190  1.00  0.00           H  
ATOM   3324  C   LEU   229       5.414 -18.543   7.660  1.00  0.00           C  
ATOM   3325  O   LEU   229       5.642 -19.706   7.878  1.00  0.00           O  
ATOM   3326  N   VAL   230       4.767 -18.226   6.567  1.00  0.00           N  
ATOM   3327  H   VAL   230       4.804 -17.250   6.309  1.00  0.00           H  
ATOM   3328  CA  VAL   230       4.616 -19.180   5.483  1.00  0.00           C  
ATOM   3329  HA  VAL   230       4.506 -20.128   6.009  1.00  0.00           H  
ATOM   3330  CB  VAL   230       3.376 -18.874   4.636  1.00  0.00           C  
ATOM   3331  HB  VAL   230       3.444 -17.866   4.227  1.00  0.00           H  
ATOM   3332  CG1 VAL   230       3.192 -19.944   3.569  1.00  0.00           C  
ATOM   3333 HG11 VAL   230       4.077 -19.941   2.932  1.00  0.00           H  
ATOM   3334 HG12 VAL   230       3.008 -20.908   4.044  1.00  0.00           H  
ATOM   3335 HG13 VAL   230       2.287 -19.665   3.029  1.00  0.00           H  
ATOM   3336  CG2 VAL   230       2.086 -19.011   5.515  1.00  0.00           C  
ATOM   3337 HG21 VAL   230       2.097 -18.276   6.319  1.00  0.00           H  
ATOM   3338 HG22 VAL   230       2.186 -19.956   6.049  1.00  0.00           H  
ATOM   3339 HG23 VAL   230       1.175 -18.875   4.932  1.00  0.00           H  
ATOM   3340  C   VAL   230       5.883 -19.212   4.615  1.00  0.00           C  
ATOM   3341  O   VAL   230       6.367 -18.140   4.330  1.00  0.00           O  
ATOM   3342  N   THR   231       6.346 -20.402   4.256  1.00  0.00           N  
ATOM   3343  H   THR   231       5.718 -21.143   4.534  1.00  0.00           H  
ATOM   3344  CA  THR   231       7.697 -20.653   3.673  1.00  0.00           C  
ATOM   3345  HA  THR   231       8.267 -19.724   3.648  1.00  0.00           H  
ATOM   3346  CB  THR   231       8.531 -21.762   4.427  1.00  0.00           C  
ATOM   3347  HB  THR   231       9.432 -22.037   3.880  1.00  0.00           H  
ATOM   3348  CG2 THR   231       8.819 -21.381   5.859  1.00  0.00           C  
ATOM   3349 HG21 THR   231       9.462 -22.068   6.410  1.00  0.00           H  
ATOM   3350 HG22 THR   231       9.347 -20.427   5.864  1.00  0.00           H  
ATOM   3351 HG23 THR   231       7.926 -21.340   6.482  1.00  0.00           H  
ATOM   3352  OG1 THR   231       7.810 -22.969   4.434  1.00  0.00           O  
ATOM   3353  HG1 THR   231       6.984 -22.796   4.891  1.00  0.00           H  
ATOM   3354  C   THR   231       7.537 -21.158   2.182  1.00  0.00           C  
ATOM   3355  O   THR   231       8.465 -20.996   1.371  1.00  0.00           O  
ATOM   3356  N   ARG   232       6.409 -21.747   1.880  1.00  0.00           N  
ATOM   3357  H   ARG   232       5.814 -21.841   2.691  1.00  0.00           H  
ATOM   3358  CA  ARG   232       5.858 -22.283   0.556  1.00  0.00           C  
ATOM   3359  HA  ARG   232       5.913 -21.521  -0.222  1.00  0.00           H  
ATOM   3360  CB  ARG   232       6.729 -23.545   0.050  1.00  0.00           C  
ATOM   3361  HB2 ARG   232       7.783 -23.337   0.233  1.00  0.00           H  
ATOM   3362  HB3 ARG   232       6.634 -23.676  -1.028  1.00  0.00           H  
ATOM   3363  CG  ARG   232       6.446 -24.894   0.713  1.00  0.00           C  
ATOM   3364  HG2 ARG   232       6.151 -24.786   1.756  1.00  0.00           H  
ATOM   3365  HG3 ARG   232       5.743 -25.412   0.060  1.00  0.00           H  
ATOM   3366  CD  ARG   232       7.791 -25.674   0.733  1.00  0.00           C  
ATOM   3367  HD2 ARG   232       8.606 -25.073   1.136  1.00  0.00           H  
ATOM   3368  HD3 ARG   232       8.083 -25.864  -0.300  1.00  0.00           H  
ATOM   3369  NE  ARG   232       7.631 -27.000   1.386  1.00  0.00           N  
ATOM   3370  HE  ARG   232       7.764 -27.124   2.379  1.00  0.00           H  
ATOM   3371  CZ  ARG   232       7.472 -28.155   0.766  1.00  0.00           C  
ATOM   3372  NH1 ARG   232       7.553 -28.361  -0.497  1.00  0.00           N  
ATOM   3373 HH11 ARG   232       7.576 -27.561  -1.113  1.00  0.00           H  
ATOM   3374 HH12 ARG   232       7.466 -29.275  -0.918  1.00  0.00           H  
ATOM   3375  NH2 ARG   232       7.281 -29.181   1.469  1.00  0.00           N  
ATOM   3376 HH21 ARG   232       6.930 -29.030   2.404  1.00  0.00           H  
ATOM   3377 HH22 ARG   232       7.104 -30.028   0.947  1.00  0.00           H  
ATOM   3378  C   ARG   232       4.459 -22.707   0.601  1.00  0.00           C  
ATOM   3379  O   ARG   232       3.941 -23.186   1.599  1.00  0.00           O  
ATOM   3380  N   VAL   233       3.824 -22.578  -0.579  1.00  0.00           N  
ATOM   3381  H   VAL   233       4.400 -22.201  -1.318  1.00  0.00           H  
ATOM   3382  CA  VAL   233       2.500 -23.196  -0.857  1.00  0.00           C  
ATOM   3383  HA  VAL   233       1.844 -23.084   0.006  1.00  0.00           H  
ATOM   3384  CB  VAL   233       1.775 -22.372  -1.995  1.00  0.00           C  
ATOM   3385  HB  VAL   233       2.316 -22.420  -2.940  1.00  0.00           H  
ATOM   3386  CG1 VAL   233       0.354 -22.849  -2.283  1.00  0.00           C  
ATOM   3387 HG11 VAL   233       0.391 -23.879  -2.638  1.00  0.00           H  
ATOM   3388 HG12 VAL   233      -0.116 -22.235  -3.051  1.00  0.00           H  
ATOM   3389 HG13 VAL   233      -0.255 -22.837  -1.380  1.00  0.00           H  
ATOM   3390  CG2 VAL   233       1.663 -20.890  -1.628  1.00  0.00           C  
ATOM   3391 HG21 VAL   233       2.641 -20.467  -1.860  1.00  0.00           H  
ATOM   3392 HG22 VAL   233       1.022 -20.410  -2.367  1.00  0.00           H  
ATOM   3393 HG23 VAL   233       1.321 -20.756  -0.602  1.00  0.00           H  
ATOM   3394  C   VAL   233       2.634 -24.639  -1.406  1.00  0.00           C  
ATOM   3395  O   VAL   233       3.561 -24.967  -2.209  1.00  0.00           O  
ATOM   3396  N   LEU   234       1.765 -25.538  -0.939  1.00  0.00           N  
ATOM   3397  H   LEU   234       1.008 -25.156  -0.391  1.00  0.00           H  
ATOM   3398  CA  LEU   234       1.780 -27.014  -1.251  1.00  0.00           C  
ATOM   3399  HA  LEU   234       2.769 -27.319  -1.593  1.00  0.00           H  
ATOM   3400  CB  LEU   234       1.444 -27.875  -0.056  1.00  0.00           C  
ATOM   3401  HB2 LEU   234       1.406 -28.940  -0.285  1.00  0.00           H  
ATOM   3402  HB3 LEU   234       0.421 -27.586   0.183  1.00  0.00           H  
ATOM   3403  CG  LEU   234       2.155 -27.513   1.242  1.00  0.00           C  
ATOM   3404  HG  LEU   234       2.038 -26.459   1.494  1.00  0.00           H  
ATOM   3405  CD1 LEU   234       1.544 -28.314   2.384  1.00  0.00           C  
ATOM   3406 HD11 LEU   234       0.499 -28.047   2.541  1.00  0.00           H  
ATOM   3407 HD12 LEU   234       1.933 -27.929   3.326  1.00  0.00           H  
ATOM   3408 HD13 LEU   234       1.661 -29.391   2.260  1.00  0.00           H  
ATOM   3409  CD2 LEU   234       3.648 -27.834   1.236  1.00  0.00           C  
ATOM   3410 HD21 LEU   234       4.251 -27.550   0.374  1.00  0.00           H  
ATOM   3411 HD22 LEU   234       4.159 -27.454   2.121  1.00  0.00           H  
ATOM   3412 HD23 LEU   234       3.769 -28.886   0.976  1.00  0.00           H  
ATOM   3413  C   LEU   234       0.828 -27.248  -2.420  1.00  0.00           C  
ATOM   3414  O   LEU   234      -0.143 -26.506  -2.675  1.00  0.00           O  
ATOM   3415  N   VAL   235       1.015 -28.335  -3.065  1.00  0.00           N  
ATOM   3416  H   VAL   235       1.720 -28.990  -2.756  1.00  0.00           H  
ATOM   3417  CA  VAL   235       0.316 -28.748  -4.265  1.00  0.00           C  
ATOM   3418  HA  VAL   235      -0.717 -28.405  -4.203  1.00  0.00           H  
ATOM   3419  CB  VAL   235       1.033 -28.250  -5.523  1.00  0.00           C  
ATOM   3420  HB  VAL   235       2.114 -28.274  -5.380  1.00  0.00           H  
ATOM   3421  CG1 VAL   235       0.771 -29.110  -6.800  1.00  0.00           C  
ATOM   3422 HG11 VAL   235       1.246 -30.082  -6.667  1.00  0.00           H  
ATOM   3423 HG12 VAL   235      -0.299 -29.151  -7.004  1.00  0.00           H  
ATOM   3424 HG13 VAL   235       1.247 -28.618  -7.648  1.00  0.00           H  
ATOM   3425  CG2 VAL   235       0.618 -26.814  -5.891  1.00  0.00           C  
ATOM   3426 HG21 VAL   235       0.884 -26.088  -5.123  1.00  0.00           H  
ATOM   3427 HG22 VAL   235      -0.464 -26.871  -6.010  1.00  0.00           H  
ATOM   3428 HG23 VAL   235       1.110 -26.468  -6.800  1.00  0.00           H  
ATOM   3429  C   VAL   235       0.057 -30.288  -4.314  1.00  0.00           C  
ATOM   3430  O   VAL   235       0.974 -30.962  -3.875  1.00  0.00           O  
ATOM   3431  N   GLU   236      -1.148 -30.737  -4.826  1.00  0.00           N  
ATOM   3432  H   GLU   236      -1.769 -30.097  -5.300  1.00  0.00           H  
ATOM   3433  CA  GLU   236      -1.545 -32.114  -4.777  1.00  0.00           C  
ATOM   3434  HA  GLU   236      -0.692 -32.784  -4.882  1.00  0.00           H  
ATOM   3435  CB  GLU   236      -2.319 -32.414  -3.491  1.00  0.00           C  
ATOM   3436  HB2 GLU   236      -1.693 -32.161  -2.636  1.00  0.00           H  
ATOM   3437  HB3 GLU   236      -3.155 -31.714  -3.494  1.00  0.00           H  
ATOM   3438  CG  GLU   236      -2.912 -33.821  -3.351  1.00  0.00           C  
ATOM   3439  HG2 GLU   236      -3.472 -34.152  -4.226  1.00  0.00           H  
ATOM   3440  HG3 GLU   236      -3.616 -33.644  -2.538  1.00  0.00           H  
ATOM   3441  CD  GLU   236      -1.867 -34.891  -2.869  1.00  0.00           C  
ATOM   3442  OE1 GLU   236      -1.131 -34.747  -1.855  1.00  0.00           O  
ATOM   3443  OE2 GLU   236      -1.709 -35.932  -3.546  1.00  0.00           O  
ATOM   3444  C   GLU   236      -2.355 -32.459  -6.114  1.00  0.00           C  
ATOM   3445  O   GLU   236      -3.371 -31.809  -6.359  1.00  0.00           O  
ATOM   3446  N   ASP   237      -1.877 -33.386  -6.925  1.00  0.00           N  
ATOM   3447  H   ASP   237      -1.097 -33.938  -6.597  1.00  0.00           H  
ATOM   3448  CA  ASP   237      -2.293 -33.668  -8.259  1.00  0.00           C  
ATOM   3449  HA  ASP   237      -1.554 -34.402  -8.581  1.00  0.00           H  
ATOM   3450  CB  ASP   237      -3.640 -34.412  -8.220  1.00  0.00           C  
ATOM   3451  HB2 ASP   237      -4.433 -33.754  -7.864  1.00  0.00           H  
ATOM   3452  HB3 ASP   237      -3.544 -35.226  -7.502  1.00  0.00           H  
ATOM   3453  CG  ASP   237      -3.859 -35.160  -9.548  1.00  0.00           C  
ATOM   3454  OD1 ASP   237      -5.028 -35.452  -9.887  1.00  0.00           O  
ATOM   3455  OD2 ASP   237      -2.922 -35.602 -10.254  1.00  0.00           O  
ATOM   3456  C   ASP   237      -2.385 -32.418  -9.157  1.00  0.00           C  
ATOM   3457  O   ASP   237      -3.378 -32.260  -9.876  1.00  0.00           O  
ATOM   3458  N   GLY   238      -1.442 -31.497  -8.998  1.00  0.00           N  
ATOM   3459  H   GLY   238      -0.699 -31.712  -8.348  1.00  0.00           H  
ATOM   3460  CA  GLY   238      -1.320 -30.260  -9.874  1.00  0.00           C  
ATOM   3461  HA2 GLY   238      -0.276 -29.948  -9.912  1.00  0.00           H  
ATOM   3462  HA3 GLY   238      -1.545 -30.496 -10.914  1.00  0.00           H  
ATOM   3463  C   GLY   238      -2.021 -29.019  -9.333  1.00  0.00           C  
ATOM   3464  O   GLY   238      -1.885 -27.937  -9.880  1.00  0.00           O  
ATOM   3465  N   THR   239      -2.796 -29.176  -8.246  1.00  0.00           N  
ATOM   3466  H   THR   239      -2.788 -30.068  -7.773  1.00  0.00           H  
ATOM   3467  CA  THR   239      -3.675 -28.166  -7.552  1.00  0.00           C  
ATOM   3468  HA  THR   239      -3.783 -27.242  -8.120  1.00  0.00           H  
ATOM   3469  CB  THR   239      -5.170 -28.788  -7.464  1.00  0.00           C  
ATOM   3470  HB  THR   239      -5.906 -28.017  -7.238  1.00  0.00           H  
ATOM   3471  CG2 THR   239      -5.575 -29.457  -8.776  1.00  0.00           C  
ATOM   3472 HG21 THR   239      -5.723 -28.713  -9.559  1.00  0.00           H  
ATOM   3473 HG22 THR   239      -6.525 -29.933  -8.536  1.00  0.00           H  
ATOM   3474 HG23 THR   239      -4.923 -30.250  -9.142  1.00  0.00           H  
ATOM   3475  OG1 THR   239      -5.210 -29.783  -6.369  1.00  0.00           O  
ATOM   3476  HG1 THR   239      -4.509 -30.433  -6.283  1.00  0.00           H  
ATOM   3477  C   THR   239      -3.142 -27.656  -6.257  1.00  0.00           C  
ATOM   3478  O   THR   239      -2.475 -28.457  -5.523  1.00  0.00           O  
ATOM   3479  N   ALA   240      -3.333 -26.349  -5.836  1.00  0.00           N  
ATOM   3480  H   ALA   240      -3.957 -25.764  -6.373  1.00  0.00           H  
ATOM   3481  CA  ALA   240      -2.778 -25.774  -4.561  1.00  0.00           C  
ATOM   3482  HA  ALA   240      -1.738 -26.056  -4.398  1.00  0.00           H  
ATOM   3483  CB  ALA   240      -2.780 -24.294  -4.665  1.00  0.00           C  
ATOM   3484  HB1 ALA   240      -3.152 -23.782  -3.777  1.00  0.00           H  
ATOM   3485  HB2 ALA   240      -3.301 -23.915  -5.544  1.00  0.00           H  
ATOM   3486  HB3 ALA   240      -1.751 -24.046  -4.926  1.00  0.00           H  
ATOM   3487  C   ALA   240      -3.638 -26.206  -3.437  1.00  0.00           C  
ATOM   3488  O   ALA   240      -4.868 -26.113  -3.453  1.00  0.00           O  
ATOM   3489  N   ALA   241      -2.927 -26.780  -2.453  1.00  0.00           N  
ATOM   3490  H   ALA   241      -1.956 -26.890  -2.707  1.00  0.00           H  
ATOM   3491  CA  ALA   241      -3.575 -27.765  -1.594  1.00  0.00           C  
ATOM   3492  HA  ALA   241      -4.656 -27.743  -1.734  1.00  0.00           H  
ATOM   3493  CB  ALA   241      -3.100 -29.167  -1.969  1.00  0.00           C  
ATOM   3494  HB1 ALA   241      -3.545 -29.971  -1.384  1.00  0.00           H  
ATOM   3495  HB2 ALA   241      -2.017 -29.208  -1.856  1.00  0.00           H  
ATOM   3496  HB3 ALA   241      -3.365 -29.387  -3.003  1.00  0.00           H  
ATOM   3497  C   ALA   241      -3.279 -27.390  -0.153  1.00  0.00           C  
ATOM   3498  O   ALA   241      -3.594 -28.181   0.732  1.00  0.00           O  
ATOM   3499  N   GLY   242      -2.656 -26.300   0.190  1.00  0.00           N  
ATOM   3500  H   GLY   242      -2.363 -25.691  -0.560  1.00  0.00           H  
ATOM   3501  CA  GLY   242      -2.185 -25.972   1.590  1.00  0.00           C  
ATOM   3502  HA2 GLY   242      -2.875 -25.353   2.164  1.00  0.00           H  
ATOM   3503  HA3 GLY   242      -1.981 -26.900   2.125  1.00  0.00           H  
ATOM   3504  C   GLY   242      -0.995 -25.049   1.629  1.00  0.00           C  
ATOM   3505  O   GLY   242      -0.626 -24.464   0.582  1.00  0.00           O  
ATOM   3506  N   VAL   243      -0.293 -24.999   2.732  1.00  0.00           N  
ATOM   3507  H   VAL   243      -0.557 -25.544   3.541  1.00  0.00           H  
ATOM   3508  CA  VAL   243       0.870 -24.102   3.034  1.00  0.00           C  
ATOM   3509  HA  VAL   243       1.307 -23.993   2.041  1.00  0.00           H  
ATOM   3510  CB  VAL   243       0.413 -22.799   3.617  1.00  0.00           C  
ATOM   3511  HB  VAL   243       1.357 -22.332   3.897  1.00  0.00           H  
ATOM   3512  CG1 VAL   243      -0.175 -21.855   2.535  1.00  0.00           C  
ATOM   3513 HG11 VAL   243       0.581 -21.646   1.778  1.00  0.00           H  
ATOM   3514 HG12 VAL   243      -1.107 -22.290   2.173  1.00  0.00           H  
ATOM   3515 HG13 VAL   243      -0.355 -20.925   3.076  1.00  0.00           H  
ATOM   3516  CG2 VAL   243      -0.484 -22.909   4.893  1.00  0.00           C  
ATOM   3517 HG21 VAL   243      -0.064 -23.745   5.453  1.00  0.00           H  
ATOM   3518 HG22 VAL   243      -0.525 -21.928   5.366  1.00  0.00           H  
ATOM   3519 HG23 VAL   243      -1.466 -23.361   4.755  1.00  0.00           H  
ATOM   3520  C   VAL   243       1.829 -24.865   4.038  1.00  0.00           C  
ATOM   3521  O   VAL   243       1.419 -25.862   4.687  1.00  0.00           O  
ATOM   3522  N   GLU   244       3.148 -24.464   4.102  1.00  0.00           N  
ATOM   3523  H   GLU   244       3.590 -23.924   3.372  1.00  0.00           H  
ATOM   3524  CA  GLU   244       4.089 -24.915   5.096  1.00  0.00           C  
ATOM   3525  HA  GLU   244       3.487 -25.619   5.671  1.00  0.00           H  
ATOM   3526  CB  GLU   244       5.262 -25.679   4.372  1.00  0.00           C  
ATOM   3527  HB2 GLU   244       4.805 -26.297   3.599  1.00  0.00           H  
ATOM   3528  HB3 GLU   244       5.827 -24.933   3.813  1.00  0.00           H  
ATOM   3529  CG  GLU   244       6.165 -26.511   5.312  1.00  0.00           C  
ATOM   3530  HG2 GLU   244       5.535 -27.134   5.948  1.00  0.00           H  
ATOM   3531  HG3 GLU   244       6.805 -25.850   5.895  1.00  0.00           H  
ATOM   3532  CD  GLU   244       7.114 -27.517   4.564  1.00  0.00           C  
ATOM   3533  OE1 GLU   244       6.584 -28.564   4.185  1.00  0.00           O  
ATOM   3534  OE2 GLU   244       8.235 -27.141   4.203  1.00  0.00           O  
ATOM   3535  C   GLU   244       4.600 -23.811   5.990  1.00  0.00           C  
ATOM   3536  O   GLU   244       5.094 -22.805   5.492  1.00  0.00           O  
ATOM   3537  N   VAL   245       4.456 -23.873   7.354  1.00  0.00           N  
ATOM   3538  H   VAL   245       4.178 -24.782   7.697  1.00  0.00           H  
ATOM   3539  CA  VAL   245       4.350 -22.734   8.315  1.00  0.00           C  
ATOM   3540  HA  VAL   245       4.604 -21.809   7.798  1.00  0.00           H  
ATOM   3541  CB  VAL   245       2.936 -22.594   8.863  1.00  0.00           C  
ATOM   3542  HB  VAL   245       2.806 -23.297   9.686  1.00  0.00           H  
ATOM   3543  CG1 VAL   245       2.736 -21.271   9.651  1.00  0.00           C  
ATOM   3544 HG11 VAL   245       3.499 -21.263  10.429  1.00  0.00           H  
ATOM   3545 HG12 VAL   245       2.816 -20.402   8.999  1.00  0.00           H  
ATOM   3546 HG13 VAL   245       1.750 -21.267  10.116  1.00  0.00           H  
ATOM   3547  CG2 VAL   245       1.834 -22.835   7.775  1.00  0.00           C  
ATOM   3548 HG21 VAL   245       1.987 -23.904   7.629  1.00  0.00           H  
ATOM   3549 HG22 VAL   245       1.977 -22.291   6.841  1.00  0.00           H  
ATOM   3550 HG23 VAL   245       0.960 -22.513   8.342  1.00  0.00           H  
ATOM   3551  C   VAL   245       5.287 -22.849   9.509  1.00  0.00           C  
ATOM   3552  O   VAL   245       5.208 -23.836  10.258  1.00  0.00           O  
ATOM   3553  N   GLN   246       6.199 -21.886   9.681  1.00  0.00           N  
ATOM   3554  H   GLN   246       6.284 -21.102   9.050  1.00  0.00           H  
ATOM   3555  CA  GLN   246       7.105 -21.868  10.807  1.00  0.00           C  
ATOM   3556  HA  GLN   246       7.171 -22.868  11.237  1.00  0.00           H  
ATOM   3557  CB  GLN   246       8.381 -21.449  10.286  1.00  0.00           C  
ATOM   3558  HB2 GLN   246       8.623 -21.937   9.342  1.00  0.00           H  
ATOM   3559  HB3 GLN   246       8.370 -20.381  10.068  1.00  0.00           H  
ATOM   3560  CG  GLN   246       9.556 -21.583  11.274  1.00  0.00           C  
ATOM   3561  HG2 GLN   246       9.547 -20.795  12.026  1.00  0.00           H  
ATOM   3562  HG3 GLN   246       9.382 -22.595  11.639  1.00  0.00           H  
ATOM   3563  CD  GLN   246      10.933 -21.496  10.597  1.00  0.00           C  
ATOM   3564  OE1 GLN   246      11.237 -20.710   9.731  1.00  0.00           O  
ATOM   3565  NE2 GLN   246      11.728 -22.434  10.840  1.00  0.00           N  
ATOM   3566 HE21 GLN   246      11.395 -23.158  11.460  1.00  0.00           H  
ATOM   3567 HE22 GLN   246      12.526 -22.619  10.249  1.00  0.00           H  
ATOM   3568  C   GLN   246       6.563 -21.032  12.026  1.00  0.00           C  
ATOM   3569  O   GLN   246       6.249 -19.806  11.809  1.00  0.00           O  
ATOM   3570  N   ASP   247       6.594 -21.563  13.266  1.00  0.00           N  
ATOM   3571  H   ASP   247       6.924 -22.512  13.372  1.00  0.00           H  
ATOM   3572  CA  ASP   247       6.079 -20.869  14.455  1.00  0.00           C  
ATOM   3573  HA  ASP   247       5.351 -20.135  14.110  1.00  0.00           H  
ATOM   3574  CB  ASP   247       5.309 -21.921  15.250  1.00  0.00           C  
ATOM   3575  HB2 ASP   247       4.632 -22.436  14.569  1.00  0.00           H  
ATOM   3576  HB3 ASP   247       6.066 -22.648  15.546  1.00  0.00           H  
ATOM   3577  CG  ASP   247       4.447 -21.371  16.437  1.00  0.00           C  
ATOM   3578  OD1 ASP   247       4.361 -20.130  16.673  1.00  0.00           O  
ATOM   3579  OD2 ASP   247       3.878 -22.258  17.150  1.00  0.00           O  
ATOM   3580  C   ASP   247       7.172 -20.127  15.285  1.00  0.00           C  
ATOM   3581  O   ASP   247       7.858 -20.716  16.143  1.00  0.00           O  
ATOM   3582  N   ARG   248       7.346 -18.817  15.055  1.00  0.00           N  
ATOM   3583  H   ARG   248       6.732 -18.401  14.370  1.00  0.00           H  
ATOM   3584  CA  ARG   248       8.640 -18.036  15.326  1.00  0.00           C  
ATOM   3585  HA  ARG   248       9.410 -18.451  14.675  1.00  0.00           H  
ATOM   3586  CB  ARG   248       8.346 -16.549  15.024  1.00  0.00           C  
ATOM   3587  HB2 ARG   248       9.140 -15.896  15.387  1.00  0.00           H  
ATOM   3588  HB3 ARG   248       7.426 -16.207  15.500  1.00  0.00           H  
ATOM   3589  CG  ARG   248       8.017 -16.293  13.547  1.00  0.00           C  
ATOM   3590  HG2 ARG   248       8.762 -16.692  12.859  1.00  0.00           H  
ATOM   3591  HG3 ARG   248       7.134 -16.880  13.295  1.00  0.00           H  
ATOM   3592  CD  ARG   248       7.869 -14.759  13.272  1.00  0.00           C  
ATOM   3593  HD2 ARG   248       7.650 -14.663  12.208  1.00  0.00           H  
ATOM   3594  HD3 ARG   248       6.978 -14.320  13.721  1.00  0.00           H  
ATOM   3595  NE  ARG   248       9.050 -13.894  13.606  1.00  0.00           N  
ATOM   3596  HE  ARG   248       9.839 -14.426  13.945  1.00  0.00           H  
ATOM   3597  CZ  ARG   248       9.271 -12.614  13.286  1.00  0.00           C  
ATOM   3598  NH1 ARG   248       8.383 -11.896  12.636  1.00  0.00           N  
ATOM   3599 HH11 ARG   248       7.592 -12.370  12.224  1.00  0.00           H  
ATOM   3600 HH12 ARG   248       8.501 -10.899  12.524  1.00  0.00           H  
ATOM   3601  NH2 ARG   248      10.380 -11.943  13.627  1.00  0.00           N  
ATOM   3602 HH21 ARG   248      11.141 -12.509  13.976  1.00  0.00           H  
ATOM   3603 HH22 ARG   248      10.547 -11.006  13.290  1.00  0.00           H  
ATOM   3604  C   ARG   248       9.096 -18.127  16.778  1.00  0.00           C  
ATOM   3605  O   ARG   248      10.321 -17.955  16.965  1.00  0.00           O  
ATOM   3606  N   ARG   249       8.183 -18.377  17.745  1.00  0.00           N  
ATOM   3607  H   ARG   249       7.229 -18.459  17.421  1.00  0.00           H  
ATOM   3608  CA  ARG   249       8.477 -18.543  19.198  1.00  0.00           C  
ATOM   3609  HA  ARG   249       8.940 -17.601  19.492  1.00  0.00           H  
ATOM   3610  CB  ARG   249       7.190 -18.692  19.970  1.00  0.00           C  
ATOM   3611  HB2 ARG   249       7.505 -18.728  21.013  1.00  0.00           H  
ATOM   3612  HB3 ARG   249       6.569 -17.802  19.870  1.00  0.00           H  
ATOM   3613  CG  ARG   249       6.272 -19.914  19.725  1.00  0.00           C  
ATOM   3614  HG2 ARG   249       6.718 -20.786  20.204  1.00  0.00           H  
ATOM   3615  HG3 ARG   249       6.281 -20.082  18.649  1.00  0.00           H  
ATOM   3616  CD  ARG   249       4.836 -19.744  20.230  1.00  0.00           C  
ATOM   3617  HD2 ARG   249       4.905 -19.847  21.313  1.00  0.00           H  
ATOM   3618  HD3 ARG   249       4.509 -18.718  20.061  1.00  0.00           H  
ATOM   3619  NE  ARG   249       3.836 -20.774  19.713  1.00  0.00           N  
ATOM   3620  HE  ARG   249       3.636 -20.751  18.723  1.00  0.00           H  
ATOM   3621  CZ  ARG   249       3.209 -21.686  20.325  1.00  0.00           C  
ATOM   3622  NH1 ARG   249       3.098 -21.769  21.569  1.00  0.00           N  
ATOM   3623 HH11 ARG   249       3.663 -21.120  22.098  1.00  0.00           H  
ATOM   3624 HH12 ARG   249       2.661 -22.548  22.040  1.00  0.00           H  
ATOM   3625  NH2 ARG   249       2.658 -22.609  19.629  1.00  0.00           N  
ATOM   3626 HH21 ARG   249       2.868 -22.580  18.642  1.00  0.00           H  
ATOM   3627 HH22 ARG   249       2.236 -23.404  20.087  1.00  0.00           H  
ATOM   3628  C   ARG   249       9.472 -19.671  19.510  1.00  0.00           C  
ATOM   3629  O   ARG   249      10.383 -19.379  20.231  1.00  0.00           O  
ATOM   3630  N   SER   250       9.273 -20.776  18.899  1.00  0.00           N  
ATOM   3631  H   SER   250       8.525 -20.850  18.225  1.00  0.00           H  
ATOM   3632  CA  SER   250      10.108 -22.006  19.035  1.00  0.00           C  
ATOM   3633  HA  SER   250      10.966 -21.720  19.644  1.00  0.00           H  
ATOM   3634  CB  SER   250       9.255 -23.200  19.516  1.00  0.00           C  
ATOM   3635  HB2 SER   250       9.829 -24.102  19.725  1.00  0.00           H  
ATOM   3636  HB3 SER   250       8.651 -22.925  20.381  1.00  0.00           H  
ATOM   3637  OG  SER   250       8.302 -23.497  18.492  1.00  0.00           O  
ATOM   3638  HG  SER   250       8.356 -24.443  18.336  1.00  0.00           H  
ATOM   3639  C   SER   250      10.801 -22.271  17.669  1.00  0.00           C  
ATOM   3640  O   SER   250      11.785 -23.009  17.744  1.00  0.00           O  
ATOM   3641  N   GLY   251      10.393 -21.751  16.528  1.00  0.00           N  
ATOM   3642  H   GLY   251       9.558 -21.193  16.639  1.00  0.00           H  
ATOM   3643  CA  GLY   251      10.944 -22.034  15.219  1.00  0.00           C  
ATOM   3644  HA2 GLY   251      10.511 -21.237  14.614  1.00  0.00           H  
ATOM   3645  HA3 GLY   251      12.023 -21.894  15.283  1.00  0.00           H  
ATOM   3646  C   GLY   251      10.549 -23.403  14.617  1.00  0.00           C  
ATOM   3647  O   GLY   251      11.040 -23.773  13.579  1.00  0.00           O  
ATOM   3648  N   ASP   252       9.574 -24.204  15.147  1.00  0.00           N  
ATOM   3649  H   ASP   252       9.020 -23.919  15.943  1.00  0.00           H  
ATOM   3650  CA  ASP   252       9.038 -25.391  14.471  1.00  0.00           C  
ATOM   3651  HA  ASP   252       9.902 -25.984  14.171  1.00  0.00           H  
ATOM   3652  CB  ASP   252       8.289 -26.087  15.609  1.00  0.00           C  
ATOM   3653  HB2 ASP   252       8.081 -27.050  15.142  1.00  0.00           H  
ATOM   3654  HB3 ASP   252       7.382 -25.544  15.871  1.00  0.00           H  
ATOM   3655  CG  ASP   252       9.071 -26.419  16.852  1.00  0.00           C  
ATOM   3656  OD1 ASP   252       8.775 -25.924  17.969  1.00  0.00           O  
ATOM   3657  OD2 ASP   252       9.909 -27.294  16.774  1.00  0.00           O  
ATOM   3658  C   ASP   252       8.204 -25.167  13.219  1.00  0.00           C  
ATOM   3659  O   ASP   252       7.259 -24.413  13.248  1.00  0.00           O  
ATOM   3660  N   THR   253       8.556 -25.846  12.039  1.00  0.00           N  
ATOM   3661  H   THR   253       9.289 -26.541  12.049  1.00  0.00           H  
ATOM   3662  CA  THR   253       7.775 -25.836  10.829  1.00  0.00           C  
ATOM   3663  HA  THR   253       7.172 -24.929  10.858  1.00  0.00           H  
ATOM   3664  CB  THR   253       8.768 -25.696   9.586  1.00  0.00           C  
ATOM   3665  HB  THR   253       9.258 -26.668   9.513  1.00  0.00           H  
ATOM   3666  CG2 THR   253       7.980 -25.427   8.309  1.00  0.00           C  
ATOM   3667 HG21 THR   253       8.698 -25.374   7.491  1.00  0.00           H  
ATOM   3668 HG22 THR   253       7.399 -26.332   8.127  1.00  0.00           H  
ATOM   3669 HG23 THR   253       7.566 -24.424   8.408  1.00  0.00           H  
ATOM   3670  OG1 THR   253       9.730 -24.629   9.822  1.00  0.00           O  
ATOM   3671  HG1 THR   253      10.349 -24.889   9.136  1.00  0.00           H  
ATOM   3672  C   THR   253       6.819 -27.046  10.709  1.00  0.00           C  
ATOM   3673  O   THR   253       7.077 -28.215  10.940  1.00  0.00           O  
ATOM   3674  N   TYR   254       5.586 -26.772  10.199  1.00  0.00           N  
ATOM   3675  H   TYR   254       5.351 -25.807  10.020  1.00  0.00           H  
ATOM   3676  CA  TYR   254       4.431 -27.710  10.140  1.00  0.00           C  
ATOM   3677  HA  TYR   254       4.791 -28.731  10.265  1.00  0.00           H  
ATOM   3678  CB  TYR   254       3.542 -27.378  11.254  1.00  0.00           C  
ATOM   3679  HB2 TYR   254       3.212 -26.362  11.036  1.00  0.00           H  
ATOM   3680  HB3 TYR   254       2.655 -28.009  11.304  1.00  0.00           H  
ATOM   3681  CG  TYR   254       4.003 -27.438  12.666  1.00  0.00           C  
ATOM   3682  CD1 TYR   254       4.075 -28.671  13.346  1.00  0.00           C  
ATOM   3683  HD1 TYR   254       3.712 -29.576  12.882  1.00  0.00           H  
ATOM   3684  CE1 TYR   254       4.423 -28.705  14.657  1.00  0.00           C  
ATOM   3685  HE1 TYR   254       4.358 -29.595  15.264  1.00  0.00           H  
ATOM   3686  CZ  TYR   254       4.837 -27.546  15.370  1.00  0.00           C  
ATOM   3687  OH  TYR   254       5.142 -27.519  16.700  1.00  0.00           O  
ATOM   3688  HH  TYR   254       5.136 -26.606  16.995  1.00  0.00           H  
ATOM   3689  CE2 TYR   254       4.845 -26.336  14.629  1.00  0.00           C  
ATOM   3690  HE2 TYR   254       5.122 -25.381  15.050  1.00  0.00           H  
ATOM   3691  CD2 TYR   254       4.457 -26.286  13.313  1.00  0.00           C  
ATOM   3692  HD2 TYR   254       4.498 -25.364  12.751  1.00  0.00           H  
ATOM   3693  C   TYR   254       3.691 -27.546   8.803  1.00  0.00           C  
ATOM   3694  O   TYR   254       3.542 -26.427   8.341  1.00  0.00           O  
ATOM   3695  N   GLN   255       3.304 -28.671   8.115  1.00  0.00           N  
ATOM   3696  H   GLN   255       3.542 -29.615   8.385  1.00  0.00           H  
ATOM   3697  CA  GLN   255       2.377 -28.620   6.974  1.00  0.00           C  
ATOM   3698  HA  GLN   255       2.608 -27.785   6.314  1.00  0.00           H  
ATOM   3699  CB  GLN   255       2.440 -29.886   6.143  1.00  0.00           C  
ATOM   3700  HB2 GLN   255       2.073 -30.715   6.748  1.00  0.00           H  
ATOM   3701  HB3 GLN   255       1.713 -29.741   5.345  1.00  0.00           H  
ATOM   3702  CG  GLN   255       3.889 -30.075   5.561  1.00  0.00           C  
ATOM   3703  HG2 GLN   255       4.245 -29.063   5.366  1.00  0.00           H  
ATOM   3704  HG3 GLN   255       4.588 -30.349   6.352  1.00  0.00           H  
ATOM   3705  CD  GLN   255       4.007 -31.012   4.431  1.00  0.00           C  
ATOM   3706  OE1 GLN   255       3.233 -31.948   4.211  1.00  0.00           O  
ATOM   3707  NE2 GLN   255       4.895 -30.649   3.533  1.00  0.00           N  
ATOM   3708 HE21 GLN   255       5.502 -29.870   3.746  1.00  0.00           H  
ATOM   3709 HE22 GLN   255       5.089 -31.284   2.772  1.00  0.00           H  
ATOM   3710  C   GLN   255       0.940 -28.436   7.500  1.00  0.00           C  
ATOM   3711  O   GLN   255       0.657 -28.950   8.597  1.00  0.00           O  
ATOM   3712  N   VAL   256       0.100 -27.800   6.707  1.00  0.00           N  
ATOM   3713  H   VAL   256       0.627 -27.330   5.986  1.00  0.00           H  
ATOM   3714  CA  VAL   256      -1.362 -27.525   6.845  1.00  0.00           C  
ATOM   3715  HA  VAL   256      -1.675 -28.314   7.529  1.00  0.00           H  
ATOM   3716  CB  VAL   256      -1.546 -26.203   7.585  1.00  0.00           C  
ATOM   3717  HB  VAL   256      -1.115 -25.462   6.912  1.00  0.00           H  
ATOM   3718  CG1 VAL   256      -3.078 -25.944   7.768  1.00  0.00           C  
ATOM   3719 HG11 VAL   256      -3.646 -26.011   6.840  1.00  0.00           H  
ATOM   3720 HG12 VAL   256      -3.140 -24.920   8.137  1.00  0.00           H  
ATOM   3721 HG13 VAL   256      -3.364 -26.735   8.460  1.00  0.00           H  
ATOM   3722  CG2 VAL   256      -0.771 -25.944   8.862  1.00  0.00           C  
ATOM   3723 HG21 VAL   256       0.237 -26.166   8.512  1.00  0.00           H  
ATOM   3724 HG22 VAL   256      -0.830 -26.780   9.559  1.00  0.00           H  
ATOM   3725 HG23 VAL   256      -0.974 -24.936   9.224  1.00  0.00           H  
ATOM   3726  C   VAL   256      -2.020 -27.661   5.494  1.00  0.00           C  
ATOM   3727  O   VAL   256      -1.461 -27.140   4.522  1.00  0.00           O  
ATOM   3728  N   ALA   257      -3.110 -28.382   5.366  1.00  0.00           N  
ATOM   3729  H   ALA   257      -3.483 -28.846   6.182  1.00  0.00           H  
ATOM   3730  CA  ALA   257      -3.874 -28.492   4.127  1.00  0.00           C  
ATOM   3731  HA  ALA   257      -3.218 -28.409   3.260  1.00  0.00           H  
ATOM   3732  CB  ALA   257      -4.416 -29.905   4.034  1.00  0.00           C  
ATOM   3733  HB1 ALA   257      -4.911 -29.980   3.066  1.00  0.00           H  
ATOM   3734  HB2 ALA   257      -3.568 -30.585   3.953  1.00  0.00           H  
ATOM   3735  HB3 ALA   257      -5.048 -30.237   4.858  1.00  0.00           H  
ATOM   3736  C   ALA   257      -5.004 -27.456   3.943  1.00  0.00           C  
ATOM   3737  O   ALA   257      -5.634 -27.077   4.859  1.00  0.00           O  
ATOM   3738  N   ALA   258      -5.198 -27.017   2.708  1.00  0.00           N  
ATOM   3739  H   ALA   258      -4.783 -27.563   1.967  1.00  0.00           H  
ATOM   3740  CA  ALA   258      -6.297 -26.230   2.252  1.00  0.00           C  
ATOM   3741  HA  ALA   258      -7.078 -26.238   3.013  1.00  0.00           H  
ATOM   3742  CB  ALA   258      -5.879 -24.815   2.103  1.00  0.00           C  
ATOM   3743  HB1 ALA   258      -5.311 -24.610   3.010  1.00  0.00           H  
ATOM   3744  HB2 ALA   258      -6.772 -24.197   2.014  1.00  0.00           H  
ATOM   3745  HB3 ALA   258      -5.273 -24.772   1.198  1.00  0.00           H  
ATOM   3746  C   ALA   258      -6.984 -26.681   0.997  1.00  0.00           C  
ATOM   3747  O   ALA   258      -6.443 -27.414   0.214  1.00  0.00           O  
ATOM   3748  N   ARG   259      -8.250 -26.289   0.818  1.00  0.00           N  
ATOM   3749  H   ARG   259      -8.664 -25.703   1.529  1.00  0.00           H  
ATOM   3750  CA  ARG   259      -8.911 -26.688  -0.441  1.00  0.00           C  
ATOM   3751  HA  ARG   259      -8.725 -27.727  -0.715  1.00  0.00           H  
ATOM   3752  CB  ARG   259     -10.465 -26.630  -0.325  1.00  0.00           C  
ATOM   3753  HB2 ARG   259     -10.829 -25.739   0.187  1.00  0.00           H  
ATOM   3754  HB3 ARG   259     -10.861 -26.533  -1.335  1.00  0.00           H  
ATOM   3755  CG  ARG   259     -10.995 -27.908   0.354  1.00  0.00           C  
ATOM   3756  HG2 ARG   259     -10.345 -28.237   1.164  1.00  0.00           H  
ATOM   3757  HG3 ARG   259     -10.943 -28.741  -0.347  1.00  0.00           H  
ATOM   3758  CD  ARG   259     -12.390 -27.748   0.878  1.00  0.00           C  
ATOM   3759  HD2 ARG   259     -12.744 -28.681   1.318  1.00  0.00           H  
ATOM   3760  HD3 ARG   259     -12.292 -26.960   1.624  1.00  0.00           H  
ATOM   3761  NE  ARG   259     -13.295 -27.314  -0.153  1.00  0.00           N  
ATOM   3762  HE  ARG   259     -13.035 -27.509  -1.109  1.00  0.00           H  
ATOM   3763  CZ  ARG   259     -14.528 -26.993   0.072  1.00  0.00           C  
ATOM   3764  NH1 ARG   259     -15.040 -26.821   1.274  1.00  0.00           N  
ATOM   3765 HH11 ARG   259     -14.477 -26.911   2.108  1.00  0.00           H  
ATOM   3766 HH12 ARG   259     -16.046 -26.811   1.352  1.00  0.00           H  
ATOM   3767  NH2 ARG   259     -15.340 -26.764  -0.905  1.00  0.00           N  
ATOM   3768 HH21 ARG   259     -15.120 -26.974  -1.869  1.00  0.00           H  
ATOM   3769 HH22 ARG   259     -16.291 -26.495  -0.695  1.00  0.00           H  
ATOM   3770  C   ARG   259      -8.515 -25.692  -1.576  1.00  0.00           C  
ATOM   3771  O   ARG   259      -8.396 -26.118  -2.725  1.00  0.00           O  
ATOM   3772  N   TYR   260      -8.260 -24.496  -1.159  1.00  0.00           N  
ATOM   3773  H   TYR   260      -8.465 -24.367  -0.178  1.00  0.00           H  
ATOM   3774  CA  TYR   260      -8.036 -23.258  -1.858  1.00  0.00           C  
ATOM   3775  HA  TYR   260      -7.504 -23.442  -2.791  1.00  0.00           H  
ATOM   3776  CB  TYR   260      -9.466 -22.563  -2.026  1.00  0.00           C  
ATOM   3777  HB2 TYR   260      -9.301 -21.565  -2.432  1.00  0.00           H  
ATOM   3778  HB3 TYR   260      -9.824 -22.420  -1.007  1.00  0.00           H  
ATOM   3779  CG  TYR   260     -10.557 -23.363  -2.682  1.00  0.00           C  
ATOM   3780  CD1 TYR   260     -11.734 -23.750  -1.992  1.00  0.00           C  
ATOM   3781  HD1 TYR   260     -11.949 -23.386  -0.998  1.00  0.00           H  
ATOM   3782  CE1 TYR   260     -12.704 -24.478  -2.699  1.00  0.00           C  
ATOM   3783  HE1 TYR   260     -13.588 -24.690  -2.116  1.00  0.00           H  
ATOM   3784  CZ  TYR   260     -12.495 -24.866  -3.997  1.00  0.00           C  
ATOM   3785  OH  TYR   260     -13.449 -25.588  -4.643  1.00  0.00           O  
ATOM   3786  HH  TYR   260     -13.633 -25.188  -5.496  1.00  0.00           H  
ATOM   3787  CE2 TYR   260     -11.314 -24.484  -4.687  1.00  0.00           C  
ATOM   3788  HE2 TYR   260     -11.120 -24.691  -5.729  1.00  0.00           H  
ATOM   3789  CD2 TYR   260     -10.359 -23.770  -3.997  1.00  0.00           C  
ATOM   3790  HD2 TYR   260      -9.389 -23.557  -4.422  1.00  0.00           H  
ATOM   3791  C   TYR   260      -6.999 -22.373  -1.034  1.00  0.00           C  
ATOM   3792  O   TYR   260      -6.942 -22.406   0.211  1.00  0.00           O  
ATOM   3793  N   VAL   261      -6.240 -21.613  -1.784  1.00  0.00           N  
ATOM   3794  H   VAL   261      -6.359 -21.563  -2.786  1.00  0.00           H  
ATOM   3795  CA  VAL   261      -5.264 -20.665  -1.218  1.00  0.00           C  
ATOM   3796  HA  VAL   261      -5.342 -20.601  -0.133  1.00  0.00           H  
ATOM   3797  CB  VAL   261      -3.866 -21.220  -1.457  1.00  0.00           C  
ATOM   3798  HB  VAL   261      -3.785 -21.374  -2.533  1.00  0.00           H  
ATOM   3799  CG1 VAL   261      -2.636 -20.223  -1.142  1.00  0.00           C  
ATOM   3800 HG11 VAL   261      -2.681 -19.423  -1.881  1.00  0.00           H  
ATOM   3801 HG12 VAL   261      -2.407 -19.905  -0.125  1.00  0.00           H  
ATOM   3802 HG13 VAL   261      -1.766 -20.837  -1.377  1.00  0.00           H  
ATOM   3803  CG2 VAL   261      -3.700 -22.623  -0.742  1.00  0.00           C  
ATOM   3804 HG21 VAL   261      -4.350 -23.383  -1.175  1.00  0.00           H  
ATOM   3805 HG22 VAL   261      -3.963 -22.491   0.307  1.00  0.00           H  
ATOM   3806 HG23 VAL   261      -2.682 -23.009  -0.785  1.00  0.00           H  
ATOM   3807  C   VAL   261      -5.329 -19.306  -1.883  1.00  0.00           C  
ATOM   3808  O   VAL   261      -5.558 -19.188  -3.107  1.00  0.00           O  
ATOM   3809  N   VAL   262      -5.076 -18.295  -0.982  1.00  0.00           N  
ATOM   3810  H   VAL   262      -4.969 -18.547  -0.010  1.00  0.00           H  
ATOM   3811  CA  VAL   262      -4.915 -16.869  -1.395  1.00  0.00           C  
ATOM   3812  HA  VAL   262      -5.071 -16.651  -2.451  1.00  0.00           H  
ATOM   3813  CB  VAL   262      -6.069 -16.003  -0.801  1.00  0.00           C  
ATOM   3814  HB  VAL   262      -5.893 -15.993   0.275  1.00  0.00           H  
ATOM   3815  CG1 VAL   262      -6.149 -14.575  -1.281  1.00  0.00           C  
ATOM   3816 HG11 VAL   262      -5.168 -14.113  -1.176  1.00  0.00           H  
ATOM   3817 HG12 VAL   262      -6.519 -14.357  -2.283  1.00  0.00           H  
ATOM   3818 HG13 VAL   262      -6.785 -13.992  -0.615  1.00  0.00           H  
ATOM   3819  CG2 VAL   262      -7.418 -16.611  -1.105  1.00  0.00           C  
ATOM   3820 HG21 VAL   262      -7.490 -17.696  -1.030  1.00  0.00           H  
ATOM   3821 HG22 VAL   262      -7.736 -16.256  -2.086  1.00  0.00           H  
ATOM   3822 HG23 VAL   262      -8.222 -16.204  -0.492  1.00  0.00           H  
ATOM   3823  C   VAL   262      -3.507 -16.453  -0.851  1.00  0.00           C  
ATOM   3824  O   VAL   262      -3.274 -16.476   0.310  1.00  0.00           O  
ATOM   3825  N   VAL   263      -2.639 -15.881  -1.696  1.00  0.00           N  
ATOM   3826  H   VAL   263      -2.874 -15.906  -2.678  1.00  0.00           H  
ATOM   3827  CA  VAL   263      -1.413 -15.274  -1.317  1.00  0.00           C  
ATOM   3828  HA  VAL   263      -1.203 -15.573  -0.290  1.00  0.00           H  
ATOM   3829  CB  VAL   263      -0.246 -15.802  -2.185  1.00  0.00           C  
ATOM   3830  HB  VAL   263      -0.559 -15.596  -3.209  1.00  0.00           H  
ATOM   3831  CG1 VAL   263       1.202 -15.312  -1.925  1.00  0.00           C  
ATOM   3832 HG11 VAL   263       1.323 -14.284  -2.265  1.00  0.00           H  
ATOM   3833 HG12 VAL   263       1.861 -15.961  -2.501  1.00  0.00           H  
ATOM   3834 HG13 VAL   263       1.497 -15.252  -0.877  1.00  0.00           H  
ATOM   3835  CG2 VAL   263      -0.094 -17.323  -2.066  1.00  0.00           C  
ATOM   3836 HG21 VAL   263      -1.007 -17.825  -2.384  1.00  0.00           H  
ATOM   3837 HG22 VAL   263       0.673 -17.740  -2.719  1.00  0.00           H  
ATOM   3838 HG23 VAL   263      -0.003 -17.504  -0.995  1.00  0.00           H  
ATOM   3839  C   VAL   263      -1.475 -13.730  -1.415  1.00  0.00           C  
ATOM   3840  O   VAL   263      -1.587 -13.272  -2.530  1.00  0.00           O  
ATOM   3841  N   GLY   264      -1.505 -12.936  -0.333  1.00  0.00           N  
ATOM   3842  H   GLY   264      -1.366 -13.410   0.548  1.00  0.00           H  
ATOM   3843  CA  GLY   264      -1.426 -11.445  -0.335  1.00  0.00           C  
ATOM   3844  HA2 GLY   264      -2.204 -10.978   0.270  1.00  0.00           H  
ATOM   3845  HA3 GLY   264      -1.336 -11.202  -1.394  1.00  0.00           H  
ATOM   3846  C   GLY   264      -0.163 -10.886   0.316  1.00  0.00           C  
ATOM   3847  O   GLY   264      -0.257 -10.166   1.269  1.00  0.00           O  
ATOM   3848  N   ALA   265       0.958 -11.507   0.057  1.00  0.00           N  
ATOM   3849  H   ALA   265       0.968 -12.196  -0.682  1.00  0.00           H  
ATOM   3850  CA  ALA   265       2.253 -11.408   0.770  1.00  0.00           C  
ATOM   3851  HA  ALA   265       2.034 -11.259   1.828  1.00  0.00           H  
ATOM   3852  CB  ALA   265       2.919 -12.855   0.589  1.00  0.00           C  
ATOM   3853  HB1 ALA   265       2.446 -13.572   1.260  1.00  0.00           H  
ATOM   3854  HB2 ALA   265       2.731 -13.181  -0.434  1.00  0.00           H  
ATOM   3855  HB3 ALA   265       3.992 -12.825   0.777  1.00  0.00           H  
ATOM   3856  C   ALA   265       3.065 -10.178   0.243  1.00  0.00           C  
ATOM   3857  O   ALA   265       4.163 -10.312  -0.160  1.00  0.00           O  
ATOM   3858  N   ASP   266       2.446  -8.966   0.161  1.00  0.00           N  
ATOM   3859  H   ASP   266       1.495  -9.006   0.498  1.00  0.00           H  
ATOM   3860  CA  ASP   266       2.936  -7.767  -0.487  1.00  0.00           C  
ATOM   3861  HA  ASP   266       2.121  -7.043  -0.501  1.00  0.00           H  
ATOM   3862  CB  ASP   266       3.962  -7.073   0.512  1.00  0.00           C  
ATOM   3863  HB2 ASP   266       3.702  -6.034   0.314  1.00  0.00           H  
ATOM   3864  HB3 ASP   266       3.573  -7.165   1.527  1.00  0.00           H  
ATOM   3865  CG  ASP   266       5.442  -7.416   0.452  1.00  0.00           C  
ATOM   3866  OD1 ASP   266       5.935  -7.471  -0.703  1.00  0.00           O  
ATOM   3867  OD2 ASP   266       6.066  -7.219   1.470  1.00  0.00           O  
ATOM   3868  C   ASP   266       3.486  -8.036  -1.918  1.00  0.00           C  
ATOM   3869  O   ASP   266       3.340  -9.120  -2.484  1.00  0.00           O  
ATOM   3870  N   ALA   267       3.985  -7.004  -2.605  1.00  0.00           N  
ATOM   3871  H   ALA   267       3.916  -6.103  -2.153  1.00  0.00           H  
ATOM   3872  CA  ALA   267       4.403  -6.871  -4.013  1.00  0.00           C  
ATOM   3873  HA  ALA   267       3.580  -7.218  -4.638  1.00  0.00           H  
ATOM   3874  CB  ALA   267       4.396  -5.350  -4.334  1.00  0.00           C  
ATOM   3875  HB1 ALA   267       4.801  -5.046  -5.299  1.00  0.00           H  
ATOM   3876  HB2 ALA   267       3.406  -4.929  -4.157  1.00  0.00           H  
ATOM   3877  HB3 ALA   267       5.108  -4.923  -3.629  1.00  0.00           H  
ATOM   3878  C   ALA   267       5.737  -7.422  -4.300  1.00  0.00           C  
ATOM   3879  O   ALA   267       6.031  -7.525  -5.477  1.00  0.00           O  
ATOM   3880  N   LEU   268       6.541  -7.797  -3.305  1.00  0.00           N  
ATOM   3881  H   LEU   268       6.189  -7.624  -2.374  1.00  0.00           H  
ATOM   3882  CA  LEU   268       7.946  -8.248  -3.417  1.00  0.00           C  
ATOM   3883  HA  LEU   268       8.252  -8.323  -4.460  1.00  0.00           H  
ATOM   3884  CB  LEU   268       8.795  -7.156  -2.725  1.00  0.00           C  
ATOM   3885  HB2 LEU   268       8.521  -6.947  -1.691  1.00  0.00           H  
ATOM   3886  HB3 LEU   268       9.843  -7.451  -2.762  1.00  0.00           H  
ATOM   3887  CG  LEU   268       8.742  -5.699  -3.283  1.00  0.00           C  
ATOM   3888  HG  LEU   268       7.704  -5.365  -3.282  1.00  0.00           H  
ATOM   3889  CD1 LEU   268       9.699  -4.736  -2.437  1.00  0.00           C  
ATOM   3890 HD11 LEU   268       9.166  -4.537  -1.507  1.00  0.00           H  
ATOM   3891 HD12 LEU   268       9.844  -3.809  -2.992  1.00  0.00           H  
ATOM   3892 HD13 LEU   268      10.615  -5.306  -2.283  1.00  0.00           H  
ATOM   3893  CD2 LEU   268       9.315  -5.690  -4.683  1.00  0.00           C  
ATOM   3894 HD21 LEU   268       8.545  -6.196  -5.265  1.00  0.00           H  
ATOM   3895 HD22 LEU   268       9.580  -4.696  -5.044  1.00  0.00           H  
ATOM   3896 HD23 LEU   268      10.272  -6.208  -4.635  1.00  0.00           H  
ATOM   3897  C   LEU   268       8.159  -9.612  -2.728  1.00  0.00           C  
ATOM   3898  O   LEU   268       8.787 -10.450  -3.335  1.00  0.00           O  
ATOM   3899  N   ARG   269       7.375  -9.916  -1.729  1.00  0.00           N  
ATOM   3900  H   ARG   269       6.694  -9.198  -1.526  1.00  0.00           H  
ATOM   3901  CA  ARG   269       7.333 -11.165  -0.987  1.00  0.00           C  
ATOM   3902  HA  ARG   269       8.260 -11.721  -1.129  1.00  0.00           H  
ATOM   3903  CB  ARG   269       7.287 -10.985   0.570  1.00  0.00           C  
ATOM   3904  HB2 ARG   269       6.957 -11.877   1.104  1.00  0.00           H  
ATOM   3905  HB3 ARG   269       6.557 -10.231   0.864  1.00  0.00           H  
ATOM   3906  CG  ARG   269       8.595 -10.564   1.085  1.00  0.00           C  
ATOM   3907  HG2 ARG   269       9.341 -11.350   0.967  1.00  0.00           H  
ATOM   3908  HG3 ARG   269       8.956  -9.642   0.629  1.00  0.00           H  
ATOM   3909  CD  ARG   269       8.386 -10.266   2.588  1.00  0.00           C  
ATOM   3910  HD2 ARG   269       8.175 -11.229   3.054  1.00  0.00           H  
ATOM   3911  HD3 ARG   269       9.304  -9.953   3.085  1.00  0.00           H  
ATOM   3912  NE  ARG   269       7.481  -9.176   2.902  1.00  0.00           N  
ATOM   3913  HE  ARG   269       7.073  -8.718   2.100  1.00  0.00           H  
ATOM   3914  CZ  ARG   269       7.167  -8.660   4.118  1.00  0.00           C  
ATOM   3915  NH1 ARG   269       7.526  -9.341   5.146  1.00  0.00           N  
ATOM   3916 HH11 ARG   269       7.862 -10.281   4.992  1.00  0.00           H  
ATOM   3917 HH12 ARG   269       7.530  -8.920   6.064  1.00  0.00           H  
ATOM   3918  NH2 ARG   269       6.431  -7.601   4.250  1.00  0.00           N  
ATOM   3919 HH21 ARG   269       6.030  -7.299   3.374  1.00  0.00           H  
ATOM   3920 HH22 ARG   269       6.183  -7.193   5.141  1.00  0.00           H  
ATOM   3921  C   ARG   269       6.256 -12.110  -1.523  1.00  0.00           C  
ATOM   3922  O   ARG   269       6.315 -13.281  -1.208  1.00  0.00           O  
ATOM   3923  N   THR   270       5.317 -11.680  -2.291  1.00  0.00           N  
ATOM   3924  H   THR   270       5.182 -10.679  -2.296  1.00  0.00           H  
ATOM   3925  CA  THR   270       4.444 -12.560  -3.083  1.00  0.00           C  
ATOM   3926  HA  THR   270       4.103 -13.368  -2.435  1.00  0.00           H  
ATOM   3927  CB  THR   270       3.162 -12.005  -3.628  1.00  0.00           C  
ATOM   3928  HB  THR   270       3.414 -11.070  -4.128  1.00  0.00           H  
ATOM   3929  CG2 THR   270       2.264 -12.812  -4.556  1.00  0.00           C  
ATOM   3930 HG21 THR   270       1.466 -12.132  -4.854  1.00  0.00           H  
ATOM   3931 HG22 THR   270       1.865 -13.741  -4.149  1.00  0.00           H  
ATOM   3932 HG23 THR   270       2.794 -13.102  -5.463  1.00  0.00           H  
ATOM   3933  OG1 THR   270       2.371 -11.597  -2.528  1.00  0.00           O  
ATOM   3934  HG1 THR   270       2.668 -10.712  -2.303  1.00  0.00           H  
ATOM   3935  C   THR   270       5.329 -13.141  -4.231  1.00  0.00           C  
ATOM   3936  O   THR   270       5.565 -14.357  -4.304  1.00  0.00           O  
ATOM   3937  N   PRO   271       6.098 -12.389  -5.074  1.00  0.00           N  
ATOM   3938  CD  PRO   271       6.085 -10.935  -5.319  1.00  0.00           C  
ATOM   3939  HD2 PRO   271       5.122 -10.466  -5.522  1.00  0.00           H  
ATOM   3940  HD3 PRO   271       6.544 -10.397  -4.490  1.00  0.00           H  
ATOM   3941  CG  PRO   271       7.001 -10.699  -6.496  1.00  0.00           C  
ATOM   3942  HG2 PRO   271       7.534  -9.752  -6.416  1.00  0.00           H  
ATOM   3943  HG3 PRO   271       6.420 -10.758  -7.417  1.00  0.00           H  
ATOM   3944  CB  PRO   271       7.946 -11.900  -6.516  1.00  0.00           C  
ATOM   3945  HB2 PRO   271       8.328 -12.053  -7.525  1.00  0.00           H  
ATOM   3946  HB3 PRO   271       8.702 -11.641  -5.774  1.00  0.00           H  
ATOM   3947  CA  PRO   271       7.111 -13.004  -5.942  1.00  0.00           C  
ATOM   3948  HA  PRO   271       6.584 -13.561  -6.717  1.00  0.00           H  
ATOM   3949  C   PRO   271       8.116 -13.976  -5.249  1.00  0.00           C  
ATOM   3950  O   PRO   271       8.361 -15.064  -5.861  1.00  0.00           O  
ATOM   3951  N   GLN   272       8.729 -13.628  -4.075  1.00  0.00           N  
ATOM   3952  H   GLN   272       8.651 -12.670  -3.765  1.00  0.00           H  
ATOM   3953  CA  GLN   272       9.624 -14.488  -3.338  1.00  0.00           C  
ATOM   3954  HA  GLN   272      10.455 -14.647  -4.025  1.00  0.00           H  
ATOM   3955  CB  GLN   272      10.128 -13.706  -2.073  1.00  0.00           C  
ATOM   3956  HB2 GLN   272       9.288 -13.525  -1.401  1.00  0.00           H  
ATOM   3957  HB3 GLN   272      10.460 -12.743  -2.461  1.00  0.00           H  
ATOM   3958  CG  GLN   272      11.228 -14.311  -1.157  1.00  0.00           C  
ATOM   3959  HG2 GLN   272      10.938 -15.291  -0.778  1.00  0.00           H  
ATOM   3960  HG3 GLN   272      12.091 -14.341  -1.823  1.00  0.00           H  
ATOM   3961  CD  GLN   272      11.492 -13.588   0.124  1.00  0.00           C  
ATOM   3962  OE1 GLN   272      10.581 -13.314   0.920  1.00  0.00           O  
ATOM   3963  NE2 GLN   272      12.750 -13.366   0.522  1.00  0.00           N  
ATOM   3964 HE21 GLN   272      13.572 -13.681   0.026  1.00  0.00           H  
ATOM   3965 HE22 GLN   272      12.787 -12.880   1.407  1.00  0.00           H  
ATOM   3966  C   GLN   272       8.928 -15.787  -2.860  1.00  0.00           C  
ATOM   3967  O   GLN   272       9.590 -16.806  -2.920  1.00  0.00           O  
ATOM   3968  N   LEU   273       7.671 -15.775  -2.412  1.00  0.00           N  
ATOM   3969  H   LEU   273       7.174 -14.919  -2.209  1.00  0.00           H  
ATOM   3970  CA  LEU   273       7.070 -16.964  -2.047  1.00  0.00           C  
ATOM   3971  HA  LEU   273       7.701 -17.652  -1.486  1.00  0.00           H  
ATOM   3972  CB  LEU   273       5.999 -16.548  -1.019  1.00  0.00           C  
ATOM   3973  HB2 LEU   273       5.435 -15.739  -1.483  1.00  0.00           H  
ATOM   3974  HB3 LEU   273       6.565 -16.021  -0.251  1.00  0.00           H  
ATOM   3975  CG  LEU   273       5.135 -17.741  -0.522  1.00  0.00           C  
ATOM   3976  HG  LEU   273       4.609 -18.198  -1.360  1.00  0.00           H  
ATOM   3977  CD1 LEU   273       5.886 -18.903   0.173  1.00  0.00           C  
ATOM   3978 HD11 LEU   273       6.500 -19.464  -0.532  1.00  0.00           H  
ATOM   3979 HD12 LEU   273       6.581 -18.479   0.898  1.00  0.00           H  
ATOM   3980 HD13 LEU   273       5.220 -19.516   0.781  1.00  0.00           H  
ATOM   3981  CD2 LEU   273       4.099 -17.225   0.485  1.00  0.00           C  
ATOM   3982 HD21 LEU   273       3.542 -16.367   0.110  1.00  0.00           H  
ATOM   3983 HD22 LEU   273       4.597 -16.928   1.408  1.00  0.00           H  
ATOM   3984 HD23 LEU   273       3.438 -18.053   0.741  1.00  0.00           H  
ATOM   3985  C   LEU   273       6.500 -17.845  -3.235  1.00  0.00           C  
ATOM   3986  O   LEU   273       6.880 -18.994  -3.141  1.00  0.00           O  
ATOM   3987  N   LEU   274       5.985 -17.250  -4.320  1.00  0.00           N  
ATOM   3988  H   LEU   274       5.820 -16.260  -4.213  1.00  0.00           H  
ATOM   3989  CA  LEU   274       5.784 -17.923  -5.628  1.00  0.00           C  
ATOM   3990  HA  LEU   274       5.050 -18.652  -5.286  1.00  0.00           H  
ATOM   3991  CB  LEU   274       5.321 -16.927  -6.760  1.00  0.00           C  
ATOM   3992  HB2 LEU   274       5.199 -17.454  -7.707  1.00  0.00           H  
ATOM   3993  HB3 LEU   274       6.084 -16.151  -6.831  1.00  0.00           H  
ATOM   3994  CG  LEU   274       4.001 -16.250  -6.487  1.00  0.00           C  
ATOM   3995  HG  LEU   274       4.015 -15.795  -5.496  1.00  0.00           H  
ATOM   3996  CD1 LEU   274       3.788 -15.144  -7.532  1.00  0.00           C  
ATOM   3997 HD11 LEU   274       4.647 -14.475  -7.597  1.00  0.00           H  
ATOM   3998 HD12 LEU   274       2.887 -14.535  -7.457  1.00  0.00           H  
ATOM   3999 HD13 LEU   274       3.605 -15.535  -8.533  1.00  0.00           H  
ATOM   4000  CD2 LEU   274       2.726 -17.142  -6.567  1.00  0.00           C  
ATOM   4001 HD21 LEU   274       1.913 -16.705  -5.988  1.00  0.00           H  
ATOM   4002 HD22 LEU   274       2.445 -17.275  -7.612  1.00  0.00           H  
ATOM   4003 HD23 LEU   274       2.878 -18.154  -6.190  1.00  0.00           H  
ATOM   4004  C   LEU   274       7.080 -18.703  -6.004  1.00  0.00           C  
ATOM   4005  O   LEU   274       6.907 -19.932  -6.094  1.00  0.00           O  
ATOM   4006  N   TRP   275       8.209 -18.004  -6.107  1.00  0.00           N  
ATOM   4007  H   TRP   275       8.180 -16.995  -6.056  1.00  0.00           H  
ATOM   4008  CA  TRP   275       9.561 -18.545  -6.444  1.00  0.00           C  
ATOM   4009  HA  TRP   275       9.554 -18.685  -7.525  1.00  0.00           H  
ATOM   4010  CB  TRP   275      10.628 -17.469  -6.251  1.00  0.00           C  
ATOM   4011  HB2 TRP   275      10.737 -17.255  -5.188  1.00  0.00           H  
ATOM   4012  HB3 TRP   275      10.262 -16.595  -6.789  1.00  0.00           H  
ATOM   4013  CG  TRP   275      11.969 -17.965  -6.761  1.00  0.00           C  
ATOM   4014  CD1 TRP   275      12.936 -18.626  -6.018  1.00  0.00           C  
ATOM   4015  HD1 TRP   275      12.867 -18.672  -4.942  1.00  0.00           H  
ATOM   4016  NE1 TRP   275      13.973 -18.921  -6.845  1.00  0.00           N  
ATOM   4017  HE1 TRP   275      14.818 -19.290  -6.432  1.00  0.00           H  
ATOM   4018  CE2 TRP   275      13.732 -18.584  -8.145  1.00  0.00           C  
ATOM   4019  CZ2 TRP   275      14.501 -18.748  -9.315  1.00  0.00           C  
ATOM   4020  HZ2 TRP   275      15.487 -19.187  -9.319  1.00  0.00           H  
ATOM   4021  CH2 TRP   275      13.908 -18.415 -10.515  1.00  0.00           C  
ATOM   4022  HH2 TRP   275      14.425 -18.584 -11.447  1.00  0.00           H  
ATOM   4023  CZ3 TRP   275      12.580 -17.784 -10.494  1.00  0.00           C  
ATOM   4024  HZ3 TRP   275      12.153 -17.556 -11.460  1.00  0.00           H  
ATOM   4025  CE3 TRP   275      11.912 -17.555  -9.318  1.00  0.00           C  
ATOM   4026  HE3 TRP   275      11.005 -16.969  -9.290  1.00  0.00           H  
ATOM   4027  CD2 TRP   275      12.444 -17.927  -8.110  1.00  0.00           C  
ATOM   4028  C   TRP   275       9.872 -19.790  -5.668  1.00  0.00           C  
ATOM   4029  O   TRP   275      10.153 -20.861  -6.187  1.00  0.00           O  
ATOM   4030  N   ALA   276       9.794 -19.627  -4.377  1.00  0.00           N  
ATOM   4031  H   ALA   276       9.800 -18.686  -4.010  1.00  0.00           H  
ATOM   4032  CA  ALA   276      10.071 -20.640  -3.384  1.00  0.00           C  
ATOM   4033  HA  ALA   276      11.071 -20.964  -3.673  1.00  0.00           H  
ATOM   4034  CB  ALA   276      10.097 -20.047  -1.968  1.00  0.00           C  
ATOM   4035  HB1 ALA   276       9.428 -19.193  -1.864  1.00  0.00           H  
ATOM   4036  HB2 ALA   276       9.685 -20.768  -1.261  1.00  0.00           H  
ATOM   4037  HB3 ALA   276      11.091 -19.770  -1.619  1.00  0.00           H  
ATOM   4038  C   ALA   276       9.084 -21.804  -3.453  1.00  0.00           C  
ATOM   4039  O   ALA   276       9.484 -22.882  -3.044  1.00  0.00           O  
ATOM   4040  N   SER   277       7.897 -21.635  -3.872  1.00  0.00           N  
ATOM   4041  H   SER   277       7.697 -20.709  -4.222  1.00  0.00           H  
ATOM   4042  CA  SER   277       6.857 -22.634  -3.974  1.00  0.00           C  
ATOM   4043  HA  SER   277       6.919 -23.300  -3.113  1.00  0.00           H  
ATOM   4044  CB  SER   277       5.444 -21.979  -3.907  1.00  0.00           C  
ATOM   4045  HB2 SER   277       5.337 -21.286  -4.741  1.00  0.00           H  
ATOM   4046  HB3 SER   277       4.622 -22.679  -4.058  1.00  0.00           H  
ATOM   4047  OG  SER   277       5.298 -21.258  -2.754  1.00  0.00           O  
ATOM   4048  HG  SER   277       5.855 -20.483  -2.856  1.00  0.00           H  
ATOM   4049  C   SER   277       6.917 -23.395  -5.306  1.00  0.00           C  
ATOM   4050  O   SER   277       5.938 -24.034  -5.765  1.00  0.00           O  
ATOM   4051  N   GLY   278       7.995 -23.269  -6.068  1.00  0.00           N  
ATOM   4052  H   GLY   278       8.677 -22.638  -5.671  1.00  0.00           H  
ATOM   4053  CA  GLY   278       8.185 -23.905  -7.423  1.00  0.00           C  
ATOM   4054  HA2 GLY   278       9.243 -24.081  -7.614  1.00  0.00           H  
ATOM   4055  HA3 GLY   278       7.755 -24.905  -7.360  1.00  0.00           H  
ATOM   4056  C   GLY   278       7.693 -23.199  -8.686  1.00  0.00           C  
ATOM   4057  O   GLY   278       8.036 -23.553  -9.806  1.00  0.00           O  
ATOM   4058  N   ILE   279       6.965 -22.049  -8.576  1.00  0.00           N  
ATOM   4059  H   ILE   279       6.971 -21.757  -7.610  1.00  0.00           H  
ATOM   4060  CA  ILE   279       6.356 -21.130  -9.571  1.00  0.00           C  
ATOM   4061  HA  ILE   279       6.107 -21.727 -10.448  1.00  0.00           H  
ATOM   4062  CB  ILE   279       5.066 -20.641  -9.004  1.00  0.00           C  
ATOM   4063  HB  ILE   279       5.271 -19.943  -8.191  1.00  0.00           H  
ATOM   4064  CG2 ILE   279       4.421 -19.778 -10.055  1.00  0.00           C  
ATOM   4065 HG21 ILE   279       5.207 -19.059 -10.286  1.00  0.00           H  
ATOM   4066 HG22 ILE   279       3.531 -19.286  -9.662  1.00  0.00           H  
ATOM   4067 HG23 ILE   279       4.145 -20.274 -10.986  1.00  0.00           H  
ATOM   4068  CG1 ILE   279       4.104 -21.745  -8.513  1.00  0.00           C  
ATOM   4069 HG12 ILE   279       3.730 -22.339  -9.347  1.00  0.00           H  
ATOM   4070 HG13 ILE   279       4.614 -22.469  -7.877  1.00  0.00           H  
ATOM   4071  CD1 ILE   279       2.933 -21.060  -7.694  1.00  0.00           C  
ATOM   4072 HD11 ILE   279       3.356 -20.428  -6.913  1.00  0.00           H  
ATOM   4073 HD12 ILE   279       2.301 -21.826  -7.246  1.00  0.00           H  
ATOM   4074 HD13 ILE   279       2.300 -20.488  -8.372  1.00  0.00           H  
ATOM   4075  C   ILE   279       7.362 -20.085 -10.040  1.00  0.00           C  
ATOM   4076  O   ILE   279       7.736 -19.128  -9.339  1.00  0.00           O  
ATOM   4077  N   ARG   280       8.019 -20.269 -11.185  1.00  0.00           N  
ATOM   4078  H   ARG   280       7.906 -21.145 -11.674  1.00  0.00           H  
ATOM   4079  CA  ARG   280       9.219 -19.494 -11.486  1.00  0.00           C  
ATOM   4080  HA  ARG   280       9.189 -18.589 -10.880  1.00  0.00           H  
ATOM   4081  CB  ARG   280      10.473 -20.345 -11.166  1.00  0.00           C  
ATOM   4082  HB2 ARG   280      10.433 -21.200 -11.841  1.00  0.00           H  
ATOM   4083  HB3 ARG   280      11.397 -19.796 -11.346  1.00  0.00           H  
ATOM   4084  CG  ARG   280      10.603 -20.877  -9.649  1.00  0.00           C  
ATOM   4085  HG2 ARG   280      10.511 -20.002  -9.005  1.00  0.00           H  
ATOM   4086  HG3 ARG   280       9.742 -21.509  -9.431  1.00  0.00           H  
ATOM   4087  CD  ARG   280      11.984 -21.440  -9.441  1.00  0.00           C  
ATOM   4088  HD2 ARG   280      12.092 -22.351 -10.030  1.00  0.00           H  
ATOM   4089  HD3 ARG   280      12.750 -20.751  -9.797  1.00  0.00           H  
ATOM   4090  NE  ARG   280      12.125 -21.837  -7.990  1.00  0.00           N  
ATOM   4091  HE  ARG   280      11.315 -21.703  -7.402  1.00  0.00           H  
ATOM   4092  CZ  ARG   280      13.324 -22.047  -7.386  1.00  0.00           C  
ATOM   4093  NH1 ARG   280      14.427 -21.987  -8.026  1.00  0.00           N  
ATOM   4094 HH11 ARG   280      14.517 -21.807  -9.015  1.00  0.00           H  
ATOM   4095 HH12 ARG   280      15.327 -21.965  -7.567  1.00  0.00           H  
ATOM   4096  NH2 ARG   280      13.298 -22.397  -6.130  1.00  0.00           N  
ATOM   4097 HH21 ARG   280      12.445 -22.657  -5.655  1.00  0.00           H  
ATOM   4098 HH22 ARG   280      14.159 -22.209  -5.636  1.00  0.00           H  
ATOM   4099  C   ARG   280       9.290 -18.931 -12.927  1.00  0.00           C  
ATOM   4100  O   ARG   280      10.347 -18.826 -13.541  1.00  0.00           O  
ATOM   4101  N   PRO   281       8.188 -18.586 -13.622  1.00  0.00           N  
ATOM   4102  CD  PRO   281       6.839 -18.305 -13.077  1.00  0.00           C  
ATOM   4103  HD2 PRO   281       6.898 -17.481 -12.365  1.00  0.00           H  
ATOM   4104  HD3 PRO   281       6.320 -19.196 -12.724  1.00  0.00           H  
ATOM   4105  CG  PRO   281       6.041 -17.737 -14.255  1.00  0.00           C  
ATOM   4106  HG2 PRO   281       5.002 -18.060 -14.330  1.00  0.00           H  
ATOM   4107  HG3 PRO   281       6.111 -16.654 -14.361  1.00  0.00           H  
ATOM   4108  CB  PRO   281       6.850 -18.266 -15.480  1.00  0.00           C  
ATOM   4109  HB2 PRO   281       6.702 -17.704 -16.402  1.00  0.00           H  
ATOM   4110  HB3 PRO   281       6.557 -19.294 -15.697  1.00  0.00           H  
ATOM   4111  CA  PRO   281       8.307 -18.233 -15.007  1.00  0.00           C  
ATOM   4112  HA  PRO   281       8.984 -18.914 -15.524  1.00  0.00           H  
ATOM   4113  C   PRO   281       8.910 -16.859 -15.220  1.00  0.00           C  
ATOM   4114  O   PRO   281       8.838 -15.935 -14.418  1.00  0.00           O  
ATOM   4115  N   ASP   282       9.311 -16.645 -16.464  1.00  0.00           N  
ATOM   4116  H   ASP   282       9.310 -17.454 -17.068  1.00  0.00           H  
ATOM   4117  CA  ASP   282      10.082 -15.468 -17.001  1.00  0.00           C  
ATOM   4118  HA  ASP   282      11.088 -15.384 -16.590  1.00  0.00           H  
ATOM   4119  CB  ASP   282      10.135 -15.534 -18.528  1.00  0.00           C  
ATOM   4120  HB2 ASP   282      10.371 -16.569 -18.779  1.00  0.00           H  
ATOM   4121  HB3 ASP   282       9.165 -15.332 -18.982  1.00  0.00           H  
ATOM   4122  CG  ASP   282      11.306 -14.741 -19.145  1.00  0.00           C  
ATOM   4123  OD1 ASP   282      12.320 -14.641 -18.390  1.00  0.00           O  
ATOM   4124  OD2 ASP   282      11.312 -14.343 -20.341  1.00  0.00           O  
ATOM   4125  C   ASP   282       9.365 -14.145 -16.590  1.00  0.00           C  
ATOM   4126  O   ASP   282      10.067 -13.171 -16.225  1.00  0.00           O  
ATOM   4127  N   ALA   283       7.994 -14.036 -16.606  1.00  0.00           N  
ATOM   4128  H   ALA   283       7.488 -14.902 -16.728  1.00  0.00           H  
ATOM   4129  CA  ALA   283       7.197 -12.877 -16.342  1.00  0.00           C  
ATOM   4130  HA  ALA   283       7.645 -12.101 -16.964  1.00  0.00           H  
ATOM   4131  CB  ALA   283       5.659 -13.152 -16.615  1.00  0.00           C  
ATOM   4132  HB1 ALA   283       5.026 -12.273 -16.488  1.00  0.00           H  
ATOM   4133  HB2 ALA   283       5.326 -13.941 -15.941  1.00  0.00           H  
ATOM   4134  HB3 ALA   283       5.444 -13.494 -17.628  1.00  0.00           H  
ATOM   4135  C   ALA   283       7.274 -12.451 -14.905  1.00  0.00           C  
ATOM   4136  O   ALA   283       7.145 -11.232 -14.623  1.00  0.00           O  
ATOM   4137  N   LEU   284       7.457 -13.404 -13.980  1.00  0.00           N  
ATOM   4138  H   LEU   284       7.849 -14.282 -14.288  1.00  0.00           H  
ATOM   4139  CA  LEU   284       7.172 -13.106 -12.524  1.00  0.00           C  
ATOM   4140  HA  LEU   284       6.306 -12.445 -12.557  1.00  0.00           H  
ATOM   4141  CB  LEU   284       6.797 -14.366 -11.838  1.00  0.00           C  
ATOM   4142  HB2 LEU   284       5.925 -14.770 -12.351  1.00  0.00           H  
ATOM   4143  HB3 LEU   284       7.641 -15.049 -11.940  1.00  0.00           H  
ATOM   4144  CG  LEU   284       6.480 -14.362 -10.327  1.00  0.00           C  
ATOM   4145  HG  LEU   284       5.599 -13.764 -10.090  1.00  0.00           H  
ATOM   4146  CD1 LEU   284       6.216 -15.805 -10.108  1.00  0.00           C  
ATOM   4147 HD11 LEU   284       5.241 -16.135 -10.464  1.00  0.00           H  
ATOM   4148 HD12 LEU   284       6.059 -15.966  -9.041  1.00  0.00           H  
ATOM   4149 HD13 LEU   284       7.016 -16.470 -10.435  1.00  0.00           H  
ATOM   4150  CD2 LEU   284       7.704 -13.945  -9.534  1.00  0.00           C  
ATOM   4151 HD21 LEU   284       7.685 -12.856  -9.522  1.00  0.00           H  
ATOM   4152 HD22 LEU   284       7.644 -14.345  -8.522  1.00  0.00           H  
ATOM   4153 HD23 LEU   284       8.592 -14.314 -10.048  1.00  0.00           H  
ATOM   4154  C   LEU   284       8.254 -12.189 -11.892  1.00  0.00           C  
ATOM   4155  O   LEU   284       9.416 -12.627 -11.882  1.00  0.00           O  
ATOM   4156  N   GLY   285       7.957 -11.061 -11.263  1.00  0.00           N  
ATOM   4157  H   GLY   285       6.975 -10.826 -11.275  1.00  0.00           H  
ATOM   4158  CA  GLY   285       8.789 -10.153 -10.464  1.00  0.00           C  
ATOM   4159  HA2 GLY   285       8.228  -9.630  -9.690  1.00  0.00           H  
ATOM   4160  HA3 GLY   285       9.633 -10.676 -10.015  1.00  0.00           H  
ATOM   4161  C   GLY   285       9.343  -9.059 -11.383  1.00  0.00           C  
ATOM   4162  O   GLY   285      10.016  -8.157 -10.790  1.00  0.00           O  
ATOM   4163  N   ARG   286       9.016  -9.050 -12.652  1.00  0.00           N  
ATOM   4164  H   ARG   286       8.584  -9.908 -12.964  1.00  0.00           H  
ATOM   4165  CA  ARG   286       9.301  -7.992 -13.634  1.00  0.00           C  
ATOM   4166  HA  ARG   286      10.284  -7.548 -13.479  1.00  0.00           H  
ATOM   4167  CB  ARG   286       9.300  -8.500 -15.089  1.00  0.00           C  
ATOM   4168  HB2 ARG   286       9.284  -7.637 -15.755  1.00  0.00           H  
ATOM   4169  HB3 ARG   286       8.399  -9.084 -15.273  1.00  0.00           H  
ATOM   4170  CG  ARG   286      10.463  -9.508 -15.361  1.00  0.00           C  
ATOM   4171  HG2 ARG   286      11.454  -9.166 -15.065  1.00  0.00           H  
ATOM   4172  HG3 ARG   286      10.306 -10.456 -14.845  1.00  0.00           H  
ATOM   4173  CD  ARG   286      10.399  -9.861 -16.858  1.00  0.00           C  
ATOM   4174  HD2 ARG   286      10.653  -9.000 -17.476  1.00  0.00           H  
ATOM   4175  HD3 ARG   286       9.429 -10.267 -17.146  1.00  0.00           H  
ATOM   4176  NE  ARG   286      11.402 -10.907 -17.237  1.00  0.00           N  
ATOM   4177  HE  ARG   286      11.133 -11.862 -17.046  1.00  0.00           H  
ATOM   4178  CZ  ARG   286      12.670 -10.779 -17.564  1.00  0.00           C  
ATOM   4179  NH1 ARG   286      13.152  -9.597 -17.731  1.00  0.00           N  
ATOM   4180 HH11 ARG   286      12.578  -8.771 -17.635  1.00  0.00           H  
ATOM   4181 HH12 ARG   286      14.079  -9.458 -18.107  1.00  0.00           H  
ATOM   4182  NH2 ARG   286      13.466 -11.837 -17.588  1.00  0.00           N  
ATOM   4183 HH21 ARG   286      13.190 -12.806 -17.512  1.00  0.00           H  
ATOM   4184 HH22 ARG   286      14.423 -11.628 -17.831  1.00  0.00           H  
ATOM   4185  C   ARG   286       8.328  -6.835 -13.445  1.00  0.00           C  
ATOM   4186  O   ARG   286       7.407  -6.884 -12.690  1.00  0.00           O  
ATOM   4187  N   TYR   287       8.464  -5.894 -14.331  1.00  0.00           N  
ATOM   4188  H   TYR   287       9.324  -5.854 -14.859  1.00  0.00           H  
ATOM   4189  CA  TYR   287       7.488  -4.799 -14.358  1.00  0.00           C  
ATOM   4190  HA  TYR   287       7.877  -4.079 -15.077  1.00  0.00           H  
ATOM   4191  CB  TYR   287       6.155  -5.270 -15.008  1.00  0.00           C  
ATOM   4192  HB2 TYR   287       5.481  -5.661 -14.245  1.00  0.00           H  
ATOM   4193  HB3 TYR   287       5.599  -4.406 -15.371  1.00  0.00           H  
ATOM   4194  CG  TYR   287       6.226  -6.354 -16.048  1.00  0.00           C  
ATOM   4195  CD1 TYR   287       6.614  -6.111 -17.403  1.00  0.00           C  
ATOM   4196  HD1 TYR   287       6.974  -5.195 -17.847  1.00  0.00           H  
ATOM   4197  CE1 TYR   287       6.658  -7.203 -18.287  1.00  0.00           C  
ATOM   4198  HE1 TYR   287       6.953  -7.140 -19.324  1.00  0.00           H  
ATOM   4199  CZ  TYR   287       6.461  -8.536 -17.820  1.00  0.00           C  
ATOM   4200  OH  TYR   287       6.485  -9.563 -18.739  1.00  0.00           O  
ATOM   4201  HH  TYR   287       6.556  -9.287 -19.655  1.00  0.00           H  
ATOM   4202  CE2 TYR   287       5.984  -8.750 -16.530  1.00  0.00           C  
ATOM   4203  HE2 TYR   287       5.694  -9.721 -16.159  1.00  0.00           H  
ATOM   4204  CD2 TYR   287       5.868  -7.662 -15.659  1.00  0.00           C  
ATOM   4205  HD2 TYR   287       5.347  -7.742 -14.717  1.00  0.00           H  
ATOM   4206  C   TYR   287       7.445  -4.067 -13.009  1.00  0.00           C  
ATOM   4207  O   TYR   287       6.387  -3.535 -12.675  1.00  0.00           O  
ATOM   4208  N   LEU   288       8.492  -4.071 -12.198  1.00  0.00           N  
ATOM   4209  H   LEU   288       9.360  -4.477 -12.517  1.00  0.00           H  
ATOM   4210  CA  LEU   288       8.567  -3.393 -10.837  1.00  0.00           C  
ATOM   4211  HA  LEU   288       7.629  -3.691 -10.367  1.00  0.00           H  
ATOM   4212  CB  LEU   288       9.907  -3.857 -10.157  1.00  0.00           C  
ATOM   4213  HB2 LEU   288       9.901  -4.936 -10.002  1.00  0.00           H  
ATOM   4214  HB3 LEU   288      10.646  -3.661 -10.934  1.00  0.00           H  
ATOM   4215  CG  LEU   288      10.255  -3.139  -8.871  1.00  0.00           C  
ATOM   4216  HG  LEU   288      10.122  -2.067  -9.021  1.00  0.00           H  
ATOM   4217  CD1 LEU   288       9.492  -3.634  -7.733  1.00  0.00           C  
ATOM   4218 HD11 LEU   288       9.771  -4.678  -7.593  1.00  0.00           H  
ATOM   4219 HD12 LEU   288       8.437  -3.424  -7.912  1.00  0.00           H  
ATOM   4220 HD13 LEU   288       9.870  -3.147  -6.834  1.00  0.00           H  
ATOM   4221  CD2 LEU   288      11.743  -3.391  -8.590  1.00  0.00           C  
ATOM   4222 HD21 LEU   288      12.367  -3.416  -9.484  1.00  0.00           H  
ATOM   4223 HD22 LEU   288      11.970  -4.262  -7.975  1.00  0.00           H  
ATOM   4224 HD23 LEU   288      12.093  -2.621  -7.903  1.00  0.00           H  
ATOM   4225  C   LEU   288       8.568  -1.766 -10.980  1.00  0.00           C  
ATOM   4226  O   LEU   288       9.379  -1.364 -11.802  1.00  0.00           O  
ATOM   4227  N   ASN   289       7.741  -0.987 -10.303  1.00  0.00           N  
ATOM   4228  H   ASN   289       6.968  -1.364  -9.774  1.00  0.00           H  
ATOM   4229  CA  ASN   289       7.896   0.521 -10.310  1.00  0.00           C  
ATOM   4230  HA  ASN   289       8.699   0.782 -11.000  1.00  0.00           H  
ATOM   4231  CB  ASN   289       6.569   1.109 -10.903  1.00  0.00           C  
ATOM   4232  HB2 ASN   289       6.800   2.134 -11.194  1.00  0.00           H  
ATOM   4233  HB3 ASN   289       6.390   0.610 -11.855  1.00  0.00           H  
ATOM   4234  CG  ASN   289       5.421   1.082  -9.922  1.00  0.00           C  
ATOM   4235  OD1 ASN   289       4.850  -0.023  -9.705  1.00  0.00           O  
ATOM   4236  ND2 ASN   289       5.079   2.208  -9.390  1.00  0.00           N  
ATOM   4237 HD21 ASN   289       5.462   3.030  -9.833  1.00  0.00           H  
ATOM   4238 HD22 ASN   289       4.322   2.204  -8.721  1.00  0.00           H  
ATOM   4239  C   ASN   289       8.261   1.167  -8.942  1.00  0.00           C  
ATOM   4240  O   ASN   289       8.087   0.538  -7.891  1.00  0.00           O  
ATOM   4241  N   ASP   290       8.695   2.495  -9.015  1.00  0.00           N  
ATOM   4242  H   ASP   290       8.922   2.966  -9.880  1.00  0.00           H  
ATOM   4243  CA  ASP   290       8.595   3.438  -7.901  1.00  0.00           C  
ATOM   4244  HA  ASP   290       7.783   3.014  -7.310  1.00  0.00           H  
ATOM   4245  CB  ASP   290       9.883   3.522  -7.078  1.00  0.00           C  
ATOM   4246  HB2 ASP   290      10.003   2.581  -6.542  1.00  0.00           H  
ATOM   4247  HB3 ASP   290      10.741   3.626  -7.742  1.00  0.00           H  
ATOM   4248  CG  ASP   290       9.888   4.728  -6.036  1.00  0.00           C  
ATOM   4249  OD1 ASP   290       8.839   5.129  -5.474  1.00  0.00           O  
ATOM   4250  OD2 ASP   290      11.036   5.133  -5.756  1.00  0.00           O  
ATOM   4251  C   ASP   290       8.266   4.786  -8.583  1.00  0.00           C  
ATOM   4252  O   ASP   290       8.743   5.032  -9.739  1.00  0.00           O  
ATOM   4253  N   GLN   291       7.460   5.618  -7.884  1.00  0.00           N  
ATOM   4254  H   GLN   291       7.368   5.448  -6.892  1.00  0.00           H  
ATOM   4255  CA  GLN   291       6.857   6.917  -8.318  1.00  0.00           C  
ATOM   4256  HA  GLN   291       6.730   7.032  -9.395  1.00  0.00           H  
ATOM   4257  CB  GLN   291       5.432   6.942  -7.835  1.00  0.00           C  
ATOM   4258  HB2 GLN   291       5.045   7.873  -8.249  1.00  0.00           H  
ATOM   4259  HB3 GLN   291       5.435   6.936  -6.745  1.00  0.00           H  
ATOM   4260  CG  GLN   291       4.480   5.854  -8.328  1.00  0.00           C  
ATOM   4261  HG2 GLN   291       4.935   4.891  -8.099  1.00  0.00           H  
ATOM   4262  HG3 GLN   291       4.396   5.919  -9.412  1.00  0.00           H  
ATOM   4263  CD  GLN   291       3.078   5.943  -7.684  1.00  0.00           C  
ATOM   4264  OE1 GLN   291       2.888   6.621  -6.672  1.00  0.00           O  
ATOM   4265  NE2 GLN   291       2.097   5.149  -8.059  1.00  0.00           N  
ATOM   4266 HE21 GLN   291       2.085   4.524  -8.852  1.00  0.00           H  
ATOM   4267 HE22 GLN   291       1.219   5.153  -7.560  1.00  0.00           H  
ATOM   4268  C   GLN   291       7.692   8.115  -7.764  1.00  0.00           C  
ATOM   4269  O   GLN   291       7.286   9.021  -7.037  1.00  0.00           O  
ATOM   4270  N   ALA   292       8.925   8.102  -8.159  1.00  0.00           N  
ATOM   4271  H   ALA   292       9.200   7.269  -8.661  1.00  0.00           H  
ATOM   4272  CA  ALA   292      10.019   8.985  -7.554  1.00  0.00           C  
ATOM   4273  HA  ALA   292      10.237   8.393  -6.665  1.00  0.00           H  
ATOM   4274  CB  ALA   292      11.253   9.057  -8.497  1.00  0.00           C  
ATOM   4275  HB1 ALA   292      11.995   9.740  -8.085  1.00  0.00           H  
ATOM   4276  HB2 ALA   292      11.097   9.399  -9.520  1.00  0.00           H  
ATOM   4277  HB3 ALA   292      11.746   8.085  -8.466  1.00  0.00           H  
ATOM   4278  C   ALA   292       9.654  10.409  -7.150  1.00  0.00           C  
ATOM   4279  O   ALA   292       9.120  11.140  -8.046  1.00  0.00           O  
ATOM   4280  N   GLN   293       9.727  10.720  -5.858  1.00  0.00           N  
ATOM   4281  H   GLN   293      10.215  10.044  -5.286  1.00  0.00           H  
ATOM   4282  CA  GLN   293       8.908  11.739  -5.229  1.00  0.00           C  
ATOM   4283  HA  GLN   293       8.127  12.015  -5.937  1.00  0.00           H  
ATOM   4284  CB  GLN   293       8.371  11.221  -3.888  1.00  0.00           C  
ATOM   4285  HB2 GLN   293       7.830  10.286  -4.033  1.00  0.00           H  
ATOM   4286  HB3 GLN   293       9.291  11.165  -3.305  1.00  0.00           H  
ATOM   4287  CG  GLN   293       7.451  12.289  -3.202  1.00  0.00           C  
ATOM   4288  HG2 GLN   293       8.051  13.157  -2.929  1.00  0.00           H  
ATOM   4289  HG3 GLN   293       6.615  12.527  -3.860  1.00  0.00           H  
ATOM   4290  CD  GLN   293       6.799  11.575  -1.995  1.00  0.00           C  
ATOM   4291  OE1 GLN   293       7.051  11.750  -0.848  1.00  0.00           O  
ATOM   4292  NE2 GLN   293       5.917  10.643  -2.252  1.00  0.00           N  
ATOM   4293 HE21 GLN   293       5.823  10.461  -3.241  1.00  0.00           H  
ATOM   4294 HE22 GLN   293       5.532  10.281  -1.392  1.00  0.00           H  
ATOM   4295  C   GLN   293       9.727  13.021  -5.048  1.00  0.00           C  
ATOM   4296  O   GLN   293      10.783  13.086  -4.421  1.00  0.00           O  
ATOM   4297  N   VAL   294       9.208  14.172  -5.541  1.00  0.00           N  
ATOM   4298  H   VAL   294       8.218  14.250  -5.723  1.00  0.00           H  
ATOM   4299  CA  VAL   294       9.677  15.465  -5.046  1.00  0.00           C  
ATOM   4300  HA  VAL   294      10.665  15.328  -4.606  1.00  0.00           H  
ATOM   4301  CB  VAL   294       9.983  16.530  -6.153  1.00  0.00           C  
ATOM   4302  HB  VAL   294      10.764  16.102  -6.781  1.00  0.00           H  
ATOM   4303  CG1 VAL   294       8.715  16.961  -6.940  1.00  0.00           C  
ATOM   4304 HG11 VAL   294       8.032  16.120  -7.063  1.00  0.00           H  
ATOM   4305 HG12 VAL   294       8.947  17.451  -7.885  1.00  0.00           H  
ATOM   4306 HG13 VAL   294       8.203  17.705  -6.329  1.00  0.00           H  
ATOM   4307  CG2 VAL   294      10.618  17.805  -5.574  1.00  0.00           C  
ATOM   4308 HG21 VAL   294      11.210  17.447  -4.732  1.00  0.00           H  
ATOM   4309 HG22 VAL   294      11.279  18.259  -6.312  1.00  0.00           H  
ATOM   4310 HG23 VAL   294       9.971  18.512  -5.055  1.00  0.00           H  
ATOM   4311  C   VAL   294       8.759  15.982  -3.870  1.00  0.00           C  
ATOM   4312  O   VAL   294       7.546  15.835  -3.952  1.00  0.00           O  
ATOM   4313  N   VAL   295       9.325  16.700  -2.970  1.00  0.00           N  
ATOM   4314  H   VAL   295      10.324  16.802  -2.871  1.00  0.00           H  
ATOM   4315  CA  VAL   295       8.652  17.217  -1.788  1.00  0.00           C  
ATOM   4316  HA  VAL   295       7.594  17.193  -2.051  1.00  0.00           H  
ATOM   4317  CB  VAL   295       8.822  16.312  -0.504  1.00  0.00           C  
ATOM   4318  HB  VAL   295       8.742  17.011   0.328  1.00  0.00           H  
ATOM   4319  CG1 VAL   295       7.895  15.106  -0.383  1.00  0.00           C  
ATOM   4320 HG11 VAL   295       8.393  14.300  -0.922  1.00  0.00           H  
ATOM   4321 HG12 VAL   295       6.880  15.237  -0.758  1.00  0.00           H  
ATOM   4322 HG13 VAL   295       7.762  14.957   0.688  1.00  0.00           H  
ATOM   4323  CG2 VAL   295      10.226  15.786  -0.166  1.00  0.00           C  
ATOM   4324 HG21 VAL   295      10.871  16.613   0.130  1.00  0.00           H  
ATOM   4325 HG22 VAL   295      10.276  15.091   0.672  1.00  0.00           H  
ATOM   4326 HG23 VAL   295      10.640  15.239  -1.012  1.00  0.00           H  
ATOM   4327  C   VAL   295       9.045  18.710  -1.484  1.00  0.00           C  
ATOM   4328  O   VAL   295      10.125  19.196  -1.843  1.00  0.00           O  
ATOM   4329  N   PHE   296       8.073  19.385  -0.886  1.00  0.00           N  
ATOM   4330  H   PHE   296       7.246  18.870  -0.618  1.00  0.00           H  
ATOM   4331  CA  PHE   296       8.315  20.805  -0.561  1.00  0.00           C  
ATOM   4332  HA  PHE   296       9.355  20.837  -0.235  1.00  0.00           H  
ATOM   4333  CB  PHE   296       8.236  21.681  -1.842  1.00  0.00           C  
ATOM   4334  HB2 PHE   296       8.584  21.112  -2.704  1.00  0.00           H  
ATOM   4335  HB3 PHE   296       7.160  21.826  -1.937  1.00  0.00           H  
ATOM   4336  CG  PHE   296       8.752  23.101  -1.796  1.00  0.00           C  
ATOM   4337  CD1 PHE   296       9.922  23.458  -1.122  1.00  0.00           C  
ATOM   4338  HD1 PHE   296      10.491  22.751  -0.538  1.00  0.00           H  
ATOM   4339  CE1 PHE   296      10.415  24.722  -1.116  1.00  0.00           C  
ATOM   4340  HE1 PHE   296      11.357  24.943  -0.637  1.00  0.00           H  
ATOM   4341  CZ  PHE   296       9.723  25.769  -1.753  1.00  0.00           C  
ATOM   4342  HZ  PHE   296      10.112  26.762  -1.924  1.00  0.00           H  
ATOM   4343  CE2 PHE   296       8.526  25.486  -2.386  1.00  0.00           C  
ATOM   4344  HE2 PHE   296       7.858  26.278  -2.691  1.00  0.00           H  
ATOM   4345  CD2 PHE   296       8.031  24.172  -2.367  1.00  0.00           C  
ATOM   4346  HD2 PHE   296       7.098  23.882  -2.828  1.00  0.00           H  
ATOM   4347  C   PHE   296       7.327  21.303   0.555  1.00  0.00           C  
ATOM   4348  O   PHE   296       6.480  20.576   1.051  1.00  0.00           O  
ATOM   4349  N   ALA   297       7.470  22.586   0.888  1.00  0.00           N  
ATOM   4350  H   ALA   297       8.124  23.241   0.484  1.00  0.00           H  
ATOM   4351  CA  ALA   297       6.665  23.116   1.992  1.00  0.00           C  
ATOM   4352  HA  ALA   297       5.692  22.645   1.852  1.00  0.00           H  
ATOM   4353  CB  ALA   297       7.300  22.834   3.338  1.00  0.00           C  
ATOM   4354  HB1 ALA   297       7.641  21.799   3.370  1.00  0.00           H  
ATOM   4355  HB2 ALA   297       6.459  23.049   3.996  1.00  0.00           H  
ATOM   4356  HB3 ALA   297       8.126  23.504   3.577  1.00  0.00           H  
ATOM   4357  C   ALA   297       6.340  24.592   1.845  1.00  0.00           C  
ATOM   4358  O   ALA   297       7.168  25.411   1.354  1.00  0.00           O  
ATOM   4359  N   SER   298       5.145  24.877   2.412  1.00  0.00           N  
ATOM   4360  H   SER   298       4.581  24.131   2.793  1.00  0.00           H  
ATOM   4361  CA  SER   298       4.487  26.187   2.337  1.00  0.00           C  
ATOM   4362  HA  SER   298       5.264  26.941   2.213  1.00  0.00           H  
ATOM   4363  CB  SER   298       3.676  26.145   1.097  1.00  0.00           C  
ATOM   4364  HB2 SER   298       4.339  25.829   0.292  1.00  0.00           H  
ATOM   4365  HB3 SER   298       2.813  25.481   1.159  1.00  0.00           H  
ATOM   4366  OG  SER   298       3.145  27.375   0.791  1.00  0.00           O  
ATOM   4367  HG  SER   298       3.525  27.728  -0.017  1.00  0.00           H  
ATOM   4368  C   SER   298       3.701  26.448   3.657  1.00  0.00           C  
ATOM   4369  O   SER   298       3.554  25.553   4.406  1.00  0.00           O  
ATOM   4370  N   ARG   299       3.201  27.728   3.875  1.00  0.00           N  
ATOM   4371  H   ARG   299       3.402  28.426   3.174  1.00  0.00           H  
ATOM   4372  CA  ARG   299       2.407  28.200   5.036  1.00  0.00           C  
ATOM   4373  HA  ARG   299       1.765  27.337   5.211  1.00  0.00           H  
ATOM   4374  CB  ARG   299       3.311  28.466   6.217  1.00  0.00           C  
ATOM   4375  HB2 ARG   299       2.663  28.512   7.092  1.00  0.00           H  
ATOM   4376  HB3 ARG   299       3.958  27.602   6.366  1.00  0.00           H  
ATOM   4377  CG  ARG   299       4.245  29.700   6.019  1.00  0.00           C  
ATOM   4378  HG2 ARG   299       5.107  29.352   5.451  1.00  0.00           H  
ATOM   4379  HG3 ARG   299       3.768  30.481   5.426  1.00  0.00           H  
ATOM   4380  CD  ARG   299       4.696  30.391   7.323  1.00  0.00           C  
ATOM   4381  HD2 ARG   299       5.283  29.799   8.025  1.00  0.00           H  
ATOM   4382  HD3 ARG   299       5.492  31.012   6.910  1.00  0.00           H  
ATOM   4383  NE  ARG   299       3.617  31.119   7.953  1.00  0.00           N  
ATOM   4384  HE  ARG   299       2.688  30.983   7.581  1.00  0.00           H  
ATOM   4385  CZ  ARG   299       3.764  31.742   9.126  1.00  0.00           C  
ATOM   4386  NH1 ARG   299       4.859  31.756   9.834  1.00  0.00           N  
ATOM   4387 HH11 ARG   299       5.682  31.356   9.406  1.00  0.00           H  
ATOM   4388 HH12 ARG   299       4.885  32.279  10.697  1.00  0.00           H  
ATOM   4389  NH2 ARG   299       2.839  32.501   9.567  1.00  0.00           N  
ATOM   4390 HH21 ARG   299       1.922  32.401   9.154  1.00  0.00           H  
ATOM   4391 HH22 ARG   299       3.076  33.122  10.328  1.00  0.00           H  
ATOM   4392  C   ARG   299       1.490  29.403   4.738  1.00  0.00           C  
ATOM   4393  O   ARG   299       1.700  30.125   3.778  1.00  0.00           O  
ATOM   4394  N   LEU   300       0.586  29.642   5.638  1.00  0.00           N  
ATOM   4395  H   LEU   300       0.353  28.923   6.308  1.00  0.00           H  
ATOM   4396  CA  LEU   300      -0.382  30.775   5.608  1.00  0.00           C  
ATOM   4397  HA  LEU   300      -0.230  31.225   4.627  1.00  0.00           H  
ATOM   4398  CB  LEU   300      -1.800  30.154   5.727  1.00  0.00           C  
ATOM   4399  HB2 LEU   300      -1.820  29.535   6.623  1.00  0.00           H  
ATOM   4400  HB3 LEU   300      -2.445  30.991   5.992  1.00  0.00           H  
ATOM   4401  CG  LEU   300      -2.485  29.502   4.477  1.00  0.00           C  
ATOM   4402  HG  LEU   300      -1.983  29.924   3.607  1.00  0.00           H  
ATOM   4403  CD1 LEU   300      -2.205  28.031   4.368  1.00  0.00           C  
ATOM   4404 HD11 LEU   300      -1.154  27.748   4.418  1.00  0.00           H  
ATOM   4405 HD12 LEU   300      -2.744  27.470   5.131  1.00  0.00           H  
ATOM   4406 HD13 LEU   300      -2.602  27.690   3.411  1.00  0.00           H  
ATOM   4407  CD2 LEU   300      -3.992  29.777   4.500  1.00  0.00           C  
ATOM   4408 HD21 LEU   300      -4.032  30.860   4.378  1.00  0.00           H  
ATOM   4409 HD22 LEU   300      -4.489  29.441   5.409  1.00  0.00           H  
ATOM   4410 HD23 LEU   300      -4.482  29.389   3.607  1.00  0.00           H  
ATOM   4411  C   LEU   300      -0.014  31.816   6.757  1.00  0.00           C  
ATOM   4412  O   LEU   300       0.718  31.451   7.700  1.00  0.00           O  
ATOM   4413  N   ARG   301      -0.739  32.925   6.652  1.00  0.00           N  
ATOM   4414  H   ARG   301      -1.379  33.092   5.889  1.00  0.00           H  
ATOM   4415  CA  ARG   301      -0.780  34.030   7.692  1.00  0.00           C  
ATOM   4416  HA  ARG   301      -0.541  33.554   8.643  1.00  0.00           H  
ATOM   4417  CB  ARG   301       0.202  35.144   7.302  1.00  0.00           C  
ATOM   4418  HB2 ARG   301      -0.043  35.405   6.273  1.00  0.00           H  
ATOM   4419  HB3 ARG   301       0.052  35.891   8.082  1.00  0.00           H  
ATOM   4420  CG  ARG   301       1.681  34.709   7.291  1.00  0.00           C  
ATOM   4421  HG2 ARG   301       1.922  34.050   6.456  1.00  0.00           H  
ATOM   4422  HG3 ARG   301       1.870  34.173   8.221  1.00  0.00           H  
ATOM   4423  CD  ARG   301       2.562  35.911   7.198  1.00  0.00           C  
ATOM   4424  HD2 ARG   301       2.235  36.618   6.435  1.00  0.00           H  
ATOM   4425  HD3 ARG   301       2.498  36.394   8.173  1.00  0.00           H  
ATOM   4426  NE  ARG   301       3.929  35.530   6.963  1.00  0.00           N  
ATOM   4427  HE  ARG   301       4.159  35.344   5.997  1.00  0.00           H  
ATOM   4428  CZ  ARG   301       4.806  35.210   7.876  1.00  0.00           C  
ATOM   4429  NH1 ARG   301       4.697  35.445   9.136  1.00  0.00           N  
ATOM   4430 HH11 ARG   301       3.890  35.893   9.545  1.00  0.00           H  
ATOM   4431 HH12 ARG   301       5.495  35.220   9.714  1.00  0.00           H  
ATOM   4432  NH2 ARG   301       5.814  34.495   7.499  1.00  0.00           N  
ATOM   4433 HH21 ARG   301       5.868  34.118   6.563  1.00  0.00           H  
ATOM   4434 HH22 ARG   301       6.488  34.325   8.231  1.00  0.00           H  
ATOM   4435  C   ARG   301      -2.219  34.553   7.974  1.00  0.00           C  
ATOM   4436  O   ARG   301      -2.396  35.488   8.792  1.00  0.00           O  
ATOM   4437  N   ASP   302      -3.195  34.090   7.300  1.00  0.00           N  
ATOM   4438  H   ASP   302      -2.908  33.497   6.534  1.00  0.00           H  
ATOM   4439  CA  ASP   302      -4.600  34.122   7.670  1.00  0.00           C  
ATOM   4440  HA  ASP   302      -4.931  35.075   8.082  1.00  0.00           H  
ATOM   4441  CB  ASP   302      -5.471  33.912   6.349  1.00  0.00           C  
ATOM   4442  HB2 ASP   302      -5.553  32.887   5.988  1.00  0.00           H  
ATOM   4443  HB3 ASP   302      -6.471  34.176   6.694  1.00  0.00           H  
ATOM   4444  CG  ASP   302      -5.135  34.797   5.222  1.00  0.00           C  
ATOM   4445  OD1 ASP   302      -4.655  34.257   4.231  1.00  0.00           O  
ATOM   4446  OD2 ASP   302      -5.430  36.039   5.195  1.00  0.00           O  
ATOM   4447  C   ASP   302      -4.880  32.939   8.669  1.00  0.00           C  
ATOM   4448  O   ASP   302      -4.097  31.994   8.751  1.00  0.00           O  
ATOM   4449  N   VAL   303      -6.034  33.021   9.363  1.00  0.00           N  
ATOM   4450  H   VAL   303      -6.628  33.815   9.172  1.00  0.00           H  
ATOM   4451  CA  VAL   303      -6.448  32.079  10.453  1.00  0.00           C  
ATOM   4452  HA  VAL   303      -6.389  31.055  10.086  1.00  0.00           H  
ATOM   4453  CB  VAL   303      -5.572  32.269  11.805  1.00  0.00           C  
ATOM   4454  HB  VAL   303      -4.585  31.992  11.434  1.00  0.00           H  
ATOM   4455  CG1 VAL   303      -5.472  33.652  12.306  1.00  0.00           C  
ATOM   4456 HG11 VAL   303      -4.881  33.712  13.220  1.00  0.00           H  
ATOM   4457 HG12 VAL   303      -5.125  34.339  11.534  1.00  0.00           H  
ATOM   4458 HG13 VAL   303      -6.473  34.035  12.505  1.00  0.00           H  
ATOM   4459  CG2 VAL   303      -5.865  31.246  12.923  1.00  0.00           C  
ATOM   4460 HG21 VAL   303      -5.768  30.291  12.406  1.00  0.00           H  
ATOM   4461 HG22 VAL   303      -6.842  31.169  13.400  1.00  0.00           H  
ATOM   4462 HG23 VAL   303      -5.191  31.223  13.779  1.00  0.00           H  
ATOM   4463  C   VAL   303      -7.997  32.217  10.682  1.00  0.00           C  
ATOM   4464  O   VAL   303      -8.510  33.325  10.434  1.00  0.00           O  
ATOM   4465  N   GLN   304      -8.677  31.166  11.086  1.00  0.00           N  
ATOM   4466  H   GLN   304      -8.147  30.310  11.168  1.00  0.00           H  
ATOM   4467  CA  GLN   304     -10.090  31.358  11.440  1.00  0.00           C  
ATOM   4468  HA  GLN   304     -10.552  31.837  10.577  1.00  0.00           H  
ATOM   4469  CB  GLN   304     -10.698  29.988  11.608  1.00  0.00           C  
ATOM   4470  HB2 GLN   304     -10.521  29.367  10.730  1.00  0.00           H  
ATOM   4471  HB3 GLN   304     -11.786  30.065  11.609  1.00  0.00           H  
ATOM   4472  CG  GLN   304     -10.270  29.161  12.870  1.00  0.00           C  
ATOM   4473  HG2 GLN   304     -10.050  29.763  13.752  1.00  0.00           H  
ATOM   4474  HG3 GLN   304     -11.075  28.481  13.148  1.00  0.00           H  
ATOM   4475  CD  GLN   304      -9.014  28.283  12.571  1.00  0.00           C  
ATOM   4476  OE1 GLN   304      -8.162  28.569  11.744  1.00  0.00           O  
ATOM   4477  NE2 GLN   304      -8.872  27.130  13.172  1.00  0.00           N  
ATOM   4478 HE21 GLN   304      -9.629  26.703  13.687  1.00  0.00           H  
ATOM   4479 HE22 GLN   304      -8.111  26.501  12.960  1.00  0.00           H  
ATOM   4480  C   GLN   304     -10.217  32.231  12.742  1.00  0.00           C  
ATOM   4481  O   GLN   304      -9.193  32.350  13.451  1.00  0.00           O  
ATOM   4482  N   PRO   305     -11.376  32.878  13.033  1.00  0.00           N  
ATOM   4483  CD  PRO   305     -12.579  32.838  12.189  1.00  0.00           C  
ATOM   4484  HD2 PRO   305     -13.049  31.855  12.181  1.00  0.00           H  
ATOM   4485  HD3 PRO   305     -12.473  33.117  11.140  1.00  0.00           H  
ATOM   4486  CG  PRO   305     -13.573  33.798  12.813  1.00  0.00           C  
ATOM   4487  HG2 PRO   305     -14.091  34.445  12.106  1.00  0.00           H  
ATOM   4488  HG3 PRO   305     -14.272  33.308  13.491  1.00  0.00           H  
ATOM   4489  CB  PRO   305     -12.666  34.680  13.631  1.00  0.00           C  
ATOM   4490  HB2 PRO   305     -13.236  35.232  14.378  1.00  0.00           H  
ATOM   4491  HB3 PRO   305     -12.027  35.299  13.001  1.00  0.00           H  
ATOM   4492  CA  PRO   305     -11.505  33.803  14.132  1.00  0.00           C  
ATOM   4493  HA  PRO   305     -10.590  34.379  14.274  1.00  0.00           H  
ATOM   4494  C   PRO   305     -11.795  33.037  15.451  1.00  0.00           C  
ATOM   4495  O   PRO   305     -12.761  33.363  16.098  1.00  0.00           O  
ATOM   4496  N   GLU   306     -10.947  32.082  15.878  1.00  0.00           N  
ATOM   4497  H   GLU   306     -10.101  32.005  15.333  1.00  0.00           H  
ATOM   4498  CA  GLU   306     -11.172  31.193  17.006  1.00  0.00           C  
ATOM   4499  HA  GLU   306     -12.028  31.588  17.553  1.00  0.00           H  
ATOM   4500  CB  GLU   306     -11.291  29.664  16.616  1.00  0.00           C  
ATOM   4501  HB2 GLU   306     -10.309  29.290  16.325  1.00  0.00           H  
ATOM   4502  HB3 GLU   306     -11.867  29.458  15.714  1.00  0.00           H  
ATOM   4503  CG  GLU   306     -11.886  28.662  17.624  1.00  0.00           C  
ATOM   4504  HG2 GLU   306     -12.341  27.824  17.095  1.00  0.00           H  
ATOM   4505  HG3 GLU   306     -11.149  27.986  18.056  1.00  0.00           H  
ATOM   4506  CD  GLU   306     -12.770  29.358  18.646  1.00  0.00           C  
ATOM   4507  OE1 GLU   306     -13.807  29.992  18.342  1.00  0.00           O  
ATOM   4508  OE2 GLU   306     -12.309  29.453  19.822  1.00  0.00           O  
ATOM   4509  C   GLU   306     -10.002  31.423  17.984  1.00  0.00           C  
ATOM   4510  O   GLU   306      -8.821  31.455  17.627  1.00  0.00           O  
ATOM   4511  N   ASP   307     -10.228  31.404  19.300  1.00  0.00           N  
ATOM   4512  H   ASP   307     -11.131  31.031  19.555  1.00  0.00           H  
ATOM   4513  CA  ASP   307      -9.186  31.533  20.355  1.00  0.00           C  
ATOM   4514  HA  ASP   307      -8.814  32.556  20.287  1.00  0.00           H  
ATOM   4515  CB  ASP   307     -10.032  31.524  21.638  1.00  0.00           C  
ATOM   4516  HB2 ASP   307     -10.990  32.017  21.475  1.00  0.00           H  
ATOM   4517  HB3 ASP   307     -10.340  30.501  21.854  1.00  0.00           H  
ATOM   4518  CG  ASP   307      -9.257  32.062  22.819  1.00  0.00           C  
ATOM   4519  OD1 ASP   307      -9.868  32.153  23.904  1.00  0.00           O  
ATOM   4520  OD2 ASP   307      -8.193  32.593  22.623  1.00  0.00           O  
ATOM   4521  C   ASP   307      -8.054  30.507  20.373  1.00  0.00           C  
ATOM   4522  O   ASP   307      -6.902  30.898  20.142  1.00  0.00           O  
ATOM   4523  N   ALA   308      -8.371  29.257  20.718  1.00  0.00           N  
ATOM   4524  H   ALA   308      -9.328  29.029  20.947  1.00  0.00           H  
ATOM   4525  CA  ALA   308      -7.456  28.239  20.936  1.00  0.00           C  
ATOM   4526  HA  ALA   308      -6.493  28.434  20.463  1.00  0.00           H  
ATOM   4527  CB  ALA   308      -7.137  28.303  22.397  1.00  0.00           C  
ATOM   4528  HB1 ALA   308      -6.463  27.470  22.596  1.00  0.00           H  
ATOM   4529  HB2 ALA   308      -6.747  29.305  22.577  1.00  0.00           H  
ATOM   4530  HB3 ALA   308      -8.021  28.127  23.010  1.00  0.00           H  
ATOM   4531  C   ALA   308      -7.955  26.891  20.464  1.00  0.00           C  
ATOM   4532  O   ALA   308      -8.325  26.120  21.366  1.00  0.00           O  
ATOM   4533  N   PRO   309      -8.032  26.627  19.110  1.00  0.00           N  
ATOM   4534  CD  PRO   309      -7.797  27.567  18.036  1.00  0.00           C  
ATOM   4535  HD2 PRO   309      -6.949  28.233  18.192  1.00  0.00           H  
ATOM   4536  HD3 PRO   309      -8.702  28.167  17.936  1.00  0.00           H  
ATOM   4537  CG  PRO   309      -7.616  26.729  16.731  1.00  0.00           C  
ATOM   4538  HG2 PRO   309      -8.013  27.236  15.852  1.00  0.00           H  
ATOM   4539  HG3 PRO   309      -6.553  26.493  16.672  1.00  0.00           H  
ATOM   4540  CB  PRO   309      -8.566  25.553  16.991  1.00  0.00           C  
ATOM   4541  HB2 PRO   309      -8.345  24.692  16.359  1.00  0.00           H  
ATOM   4542  HB3 PRO   309      -9.556  26.007  16.981  1.00  0.00           H  
ATOM   4543  CA  PRO   309      -8.412  25.294  18.535  1.00  0.00           C  
ATOM   4544  HA  PRO   309      -9.414  25.028  18.872  1.00  0.00           H  
ATOM   4545  C   PRO   309      -7.245  24.230  18.885  1.00  0.00           C  
ATOM   4546  O   PRO   309      -7.447  23.022  18.690  1.00  0.00           O  
ATOM   4547  N   ALA   310      -6.019  24.589  19.361  1.00  0.00           N  
ATOM   4548  H   ALA   310      -5.685  25.539  19.288  1.00  0.00           H  
ATOM   4549  CA  ALA   310      -5.021  23.565  19.732  1.00  0.00           C  
ATOM   4550  HA  ALA   310      -4.856  22.862  18.915  1.00  0.00           H  
ATOM   4551  CB  ALA   310      -3.725  24.304  19.942  1.00  0.00           C  
ATOM   4552  HB1 ALA   310      -3.023  23.647  20.455  1.00  0.00           H  
ATOM   4553  HB2 ALA   310      -3.352  24.740  19.015  1.00  0.00           H  
ATOM   4554  HB3 ALA   310      -3.835  25.273  20.427  1.00  0.00           H  
ATOM   4555  C   ALA   310      -5.474  22.802  21.046  1.00  0.00           C  
ATOM   4556  O   ALA   310      -5.038  21.646  21.239  1.00  0.00           O  
ATOM   4557  N   ALA   311      -5.965  23.459  22.148  1.00  0.00           N  
ATOM   4558  H   ALA   311      -6.254  24.425  22.087  1.00  0.00           H  
ATOM   4559  CA  ALA   311      -6.276  22.756  23.404  1.00  0.00           C  
ATOM   4560  HA  ALA   311      -5.459  22.103  23.711  1.00  0.00           H  
ATOM   4561  CB  ALA   311      -6.581  23.908  24.323  1.00  0.00           C  
ATOM   4562  HB1 ALA   311      -6.906  23.582  25.311  1.00  0.00           H  
ATOM   4563  HB2 ALA   311      -5.791  24.628  24.538  1.00  0.00           H  
ATOM   4564  HB3 ALA   311      -7.433  24.504  23.996  1.00  0.00           H  
ATOM   4565  C   ALA   311      -7.438  21.757  23.295  1.00  0.00           C  
ATOM   4566  O   ALA   311      -8.206  21.778  22.330  1.00  0.00           O  
ATOM   4567  N   ALA   312      -7.602  20.869  24.265  1.00  0.00           N  
ATOM   4568  H   ALA   312      -6.863  20.909  24.951  1.00  0.00           H  
ATOM   4569  CA  ALA   312      -8.662  19.870  24.328  1.00  0.00           C  
ATOM   4570  HA  ALA   312      -8.584  19.171  23.496  1.00  0.00           H  
ATOM   4571  CB  ALA   312      -8.360  18.981  25.561  1.00  0.00           C  
ATOM   4572  HB1 ALA   312      -8.427  19.639  26.427  1.00  0.00           H  
ATOM   4573  HB2 ALA   312      -7.431  18.423  25.452  1.00  0.00           H  
ATOM   4574  HB3 ALA   312      -9.041  18.131  25.605  1.00  0.00           H  
ATOM   4575  C   ALA   312     -10.150  20.425  24.408  1.00  0.00           C  
ATOM   4576  O   ALA   312     -11.091  19.613  24.360  1.00  0.00           O  
ATOM   4577  N   ASN   313     -10.392  21.709  24.286  1.00  0.00           N  
ATOM   4578  H   ASN   313      -9.588  22.319  24.243  1.00  0.00           H  
ATOM   4579  CA  ASN   313     -11.714  22.366  24.544  1.00  0.00           C  
ATOM   4580  HA  ASN   313     -12.263  22.025  25.421  1.00  0.00           H  
ATOM   4581  CB  ASN   313     -11.412  23.851  24.804  1.00  0.00           C  
ATOM   4582  HB2 ASN   313     -10.507  23.953  25.403  1.00  0.00           H  
ATOM   4583  HB3 ASN   313     -11.192  24.381  23.877  1.00  0.00           H  
ATOM   4584  CG  ASN   313     -12.540  24.680  25.468  1.00  0.00           C  
ATOM   4585  OD1 ASN   313     -13.670  24.219  25.481  1.00  0.00           O  
ATOM   4586  ND2 ASN   313     -12.266  25.734  26.160  1.00  0.00           N  
ATOM   4587 HD21 ASN   313     -11.371  26.196  26.084  1.00  0.00           H  
ATOM   4588 HD22 ASN   313     -13.043  26.195  26.612  1.00  0.00           H  
ATOM   4589  C   ASN   313     -12.656  22.066  23.325  1.00  0.00           C  
ATOM   4590  O   ASN   313     -13.898  22.217  23.470  1.00  0.00           O  
ATOM   4591  N   GLY   314     -12.072  21.586  22.268  1.00  0.00           N  
ATOM   4592  H   GLY   314     -11.086  21.797  22.217  1.00  0.00           H  
ATOM   4593  CA  GLY   314     -12.761  21.212  21.052  1.00  0.00           C  
ATOM   4594  HA2 GLY   314     -12.004  20.702  20.455  1.00  0.00           H  
ATOM   4595  HA3 GLY   314     -13.626  20.588  21.277  1.00  0.00           H  
ATOM   4596  C   GLY   314     -13.297  22.363  20.136  1.00  0.00           C  
ATOM   4597  O   GLY   314     -14.439  22.159  19.586  1.00  0.00           O  
ATOM   4598  N   ALA   315     -12.529  23.464  20.102  1.00  0.00           N  
ATOM   4599  H   ALA   315     -11.634  23.484  20.571  1.00  0.00           H  
ATOM   4600  CA  ALA   315     -12.899  24.483  19.200  1.00  0.00           C  
ATOM   4601  HA  ALA   315     -13.983  24.540  19.305  1.00  0.00           H  
ATOM   4602  CB  ALA   315     -12.336  25.858  19.643  1.00  0.00           C  
ATOM   4603  HB1 ALA   315     -12.722  26.722  19.101  1.00  0.00           H  
ATOM   4604  HB2 ALA   315     -11.264  25.935  19.457  1.00  0.00           H  
ATOM   4605  HB3 ALA   315     -12.557  26.099  20.683  1.00  0.00           H  
ATOM   4606  C   ALA   315     -12.620  24.102  17.730  1.00  0.00           C  
ATOM   4607  O   ALA   315     -12.113  23.019  17.489  1.00  0.00           O  
ATOM   4608  N   LEU   316     -13.017  24.976  16.826  1.00  0.00           N  
ATOM   4609  H   LEU   316     -13.621  25.754  17.048  1.00  0.00           H  
ATOM   4610  CA  LEU   316     -12.906  24.669  15.396  1.00  0.00           C  
ATOM   4611  HA  LEU   316     -13.362  23.726  15.095  1.00  0.00           H  
ATOM   4612  CB  LEU   316     -13.679  25.883  14.752  1.00  0.00           C  
ATOM   4613  HB2 LEU   316     -14.584  26.067  15.330  1.00  0.00           H  
ATOM   4614  HB3 LEU   316     -13.101  26.794  14.906  1.00  0.00           H  
ATOM   4615  CG  LEU   316     -13.926  25.819  13.228  1.00  0.00           C  
ATOM   4616  HG  LEU   316     -12.926  25.951  12.814  1.00  0.00           H  
ATOM   4617  CD1 LEU   316     -14.615  24.645  12.632  1.00  0.00           C  
ATOM   4618 HD11 LEU   316     -14.068  23.708  12.743  1.00  0.00           H  
ATOM   4619 HD12 LEU   316     -14.840  24.778  11.574  1.00  0.00           H  
ATOM   4620 HD13 LEU   316     -15.585  24.659  13.129  1.00  0.00           H  
ATOM   4621  CD2 LEU   316     -14.628  27.165  12.812  1.00  0.00           C  
ATOM   4622 HD21 LEU   316     -13.991  27.984  13.149  1.00  0.00           H  
ATOM   4623 HD22 LEU   316     -14.797  27.213  11.736  1.00  0.00           H  
ATOM   4624 HD23 LEU   316     -15.555  27.204  13.384  1.00  0.00           H  
ATOM   4625  C   LEU   316     -11.416  24.592  14.961  1.00  0.00           C  
ATOM   4626  O   LEU   316     -10.766  25.588  14.734  1.00  0.00           O  
ATOM   4627  N   SER   317     -10.982  23.302  14.739  1.00  0.00           N  
ATOM   4628  H   SER   317     -11.578  22.497  14.871  1.00  0.00           H  
ATOM   4629  CA  SER   317      -9.579  23.003  14.316  1.00  0.00           C  
ATOM   4630  HA  SER   317      -8.988  23.916  14.235  1.00  0.00           H  
ATOM   4631  CB  SER   317      -8.872  22.162  15.355  1.00  0.00           C  
ATOM   4632  HB2 SER   317      -8.899  22.580  16.361  1.00  0.00           H  
ATOM   4633  HB3 SER   317      -9.320  21.171  15.431  1.00  0.00           H  
ATOM   4634  OG  SER   317      -7.567  22.176  15.015  1.00  0.00           O  
ATOM   4635  HG  SER   317      -7.114  21.383  15.309  1.00  0.00           H  
ATOM   4636  C   SER   317      -9.550  22.433  12.919  1.00  0.00           C  
ATOM   4637  O   SER   317     -10.466  21.759  12.542  1.00  0.00           O  
ATOM   4638  N   GLU   318      -8.425  22.493  12.168  1.00  0.00           N  
ATOM   4639  H   GLU   318      -7.680  23.132  12.406  1.00  0.00           H  
ATOM   4640  CA  GLU   318      -8.254  21.714  10.927  1.00  0.00           C  
ATOM   4641  HA  GLU   318      -9.114  21.989  10.316  1.00  0.00           H  
ATOM   4642  CB  GLU   318      -6.918  22.258  10.287  1.00  0.00           C  
ATOM   4643  HB2 GLU   318      -6.088  22.158  10.987  1.00  0.00           H  
ATOM   4644  HB3 GLU   318      -6.994  23.340  10.181  1.00  0.00           H  
ATOM   4645  CG  GLU   318      -6.503  21.710   8.935  1.00  0.00           C  
ATOM   4646  HG2 GLU   318      -5.773  22.405   8.520  1.00  0.00           H  
ATOM   4647  HG3 GLU   318      -5.991  20.756   9.061  1.00  0.00           H  
ATOM   4648  CD  GLU   318      -7.698  21.415   7.988  1.00  0.00           C  
ATOM   4649  OE1 GLU   318      -8.401  22.305   7.521  1.00  0.00           O  
ATOM   4650  OE2 GLU   318      -7.898  20.276   7.704  1.00  0.00           O  
ATOM   4651  C   GLU   318      -8.308  20.183  11.102  1.00  0.00           C  
ATOM   4652  O   GLU   318      -7.760  19.579  11.990  1.00  0.00           O  
ATOM   4653  N   GLN   319      -8.971  19.473  10.246  1.00  0.00           N  
ATOM   4654  H   GLN   319      -9.339  19.902   9.409  1.00  0.00           H  
ATOM   4655  CA  GLN   319      -8.974  17.994  10.268  1.00  0.00           C  
ATOM   4656  HA  GLN   319      -9.021  17.621  11.291  1.00  0.00           H  
ATOM   4657  CB  GLN   319     -10.109  17.478   9.386  1.00  0.00           C  
ATOM   4658  HB2 GLN   319      -9.978  17.941   8.407  1.00  0.00           H  
ATOM   4659  HB3 GLN   319      -9.935  16.422   9.184  1.00  0.00           H  
ATOM   4660  CG  GLN   319     -11.451  17.748   9.972  1.00  0.00           C  
ATOM   4661  HG2 GLN   319     -11.529  18.806  10.223  1.00  0.00           H  
ATOM   4662  HG3 GLN   319     -12.229  17.418   9.283  1.00  0.00           H  
ATOM   4663  CD  GLN   319     -11.778  16.882  11.242  1.00  0.00           C  
ATOM   4664  OE1 GLN   319     -10.959  16.023  11.730  1.00  0.00           O  
ATOM   4665  NE2 GLN   319     -12.957  17.016  11.802  1.00  0.00           N  
ATOM   4666 HE21 GLN   319     -13.714  17.495  11.337  1.00  0.00           H  
ATOM   4667 HE22 GLN   319     -13.150  16.342  12.530  1.00  0.00           H  
ATOM   4668  C   GLN   319      -7.613  17.431   9.699  1.00  0.00           C  
ATOM   4669  O   GLN   319      -7.494  16.202   9.549  1.00  0.00           O  
ATOM   4670  N   SER   320      -6.625  18.220   9.398  1.00  0.00           N  
ATOM   4671  H   SER   320      -7.000  19.157   9.441  1.00  0.00           H  
ATOM   4672  CA  SER   320      -5.470  17.945   8.497  1.00  0.00           C  
ATOM   4673  HA  SER   320      -4.993  18.875   8.186  1.00  0.00           H  
ATOM   4674  CB  SER   320      -4.340  17.207   9.305  1.00  0.00           C  
ATOM   4675  HB2 SER   320      -4.592  16.158   9.462  1.00  0.00           H  
ATOM   4676  HB3 SER   320      -3.400  17.126   8.758  1.00  0.00           H  
ATOM   4677  OG  SER   320      -4.014  17.908  10.518  1.00  0.00           O  
ATOM   4678  HG  SER   320      -3.060  17.991  10.580  1.00  0.00           H  
ATOM   4679  C   SER   320      -5.771  17.301   7.121  1.00  0.00           C  
ATOM   4680  O   SER   320      -5.346  16.162   6.892  1.00  0.00           O  
ATOM   4681  N   GLY   321      -6.671  17.931   6.302  1.00  0.00           N  
ATOM   4682  H   GLY   321      -6.996  18.865   6.508  1.00  0.00           H  
ATOM   4683  CA  GLY   321      -7.162  17.407   5.061  1.00  0.00           C  
ATOM   4684  HA2 GLY   321      -7.479  16.373   5.193  1.00  0.00           H  
ATOM   4685  HA3 GLY   321      -8.069  17.950   4.795  1.00  0.00           H  
ATOM   4686  C   GLY   321      -6.080  17.429   3.992  1.00  0.00           C  
ATOM   4687  O   GLY   321      -5.017  17.967   4.223  1.00  0.00           O  
ATOM   4688  N   VAL   322      -6.428  16.736   2.836  1.00  0.00           N  
ATOM   4689  H   VAL   322      -7.406  16.498   2.752  1.00  0.00           H  
ATOM   4690  CA  VAL   322      -5.602  16.137   1.748  1.00  0.00           C  
ATOM   4691  HA  VAL   322      -4.580  16.515   1.725  1.00  0.00           H  
ATOM   4692  CB  VAL   322      -5.561  14.599   1.933  1.00  0.00           C  
ATOM   4693  HB  VAL   322      -6.522  14.094   1.834  1.00  0.00           H  
ATOM   4694  CG1 VAL   322      -4.546  14.076   0.856  1.00  0.00           C  
ATOM   4695 HG11 VAL   322      -4.853  14.407  -0.137  1.00  0.00           H  
ATOM   4696 HG12 VAL   322      -4.466  12.990   0.831  1.00  0.00           H  
ATOM   4697 HG13 VAL   322      -3.603  14.554   1.121  1.00  0.00           H  
ATOM   4698  CG2 VAL   322      -5.011  14.205   3.312  1.00  0.00           C  
ATOM   4699 HG21 VAL   322      -5.813  14.237   4.049  1.00  0.00           H  
ATOM   4700 HG22 VAL   322      -4.627  13.189   3.405  1.00  0.00           H  
ATOM   4701 HG23 VAL   322      -4.263  14.895   3.702  1.00  0.00           H  
ATOM   4702  C   VAL   322      -6.214  16.518   0.330  1.00  0.00           C  
ATOM   4703  O   VAL   322      -7.444  16.233   0.095  1.00  0.00           O  
ATOM   4704  N   ALA   323      -5.487  17.199  -0.559  1.00  0.00           N  
ATOM   4705  H   ALA   323      -4.608  17.526  -0.184  1.00  0.00           H  
ATOM   4706  CA  ALA   323      -5.915  17.454  -1.958  1.00  0.00           C  
ATOM   4707  HA  ALA   323      -6.961  17.156  -2.041  1.00  0.00           H  
ATOM   4708  CB  ALA   323      -5.771  18.910  -2.343  1.00  0.00           C  
ATOM   4709  HB1 ALA   323      -6.057  19.037  -3.387  1.00  0.00           H  
ATOM   4710  HB2 ALA   323      -6.351  19.500  -1.633  1.00  0.00           H  
ATOM   4711  HB3 ALA   323      -4.807  19.345  -2.081  1.00  0.00           H  
ATOM   4712  C   ALA   323      -5.146  16.658  -2.963  1.00  0.00           C  
ATOM   4713  O   ALA   323      -4.036  16.135  -2.667  1.00  0.00           O  
ATOM   4714  N   TRP   324      -5.738  16.418  -4.070  1.00  0.00           N  
ATOM   4715  H   TRP   324      -6.636  16.858  -4.212  1.00  0.00           H  
ATOM   4716  CA  TRP   324      -5.247  15.456  -5.029  1.00  0.00           C  
ATOM   4717  HA  TRP   324      -4.365  14.962  -4.620  1.00  0.00           H  
ATOM   4718  CB  TRP   324      -6.306  14.386  -5.205  1.00  0.00           C  
ATOM   4719  HB2 TRP   324      -7.224  14.784  -5.638  1.00  0.00           H  
ATOM   4720  HB3 TRP   324      -6.512  13.870  -4.267  1.00  0.00           H  
ATOM   4721  CG  TRP   324      -5.857  13.253  -6.142  1.00  0.00           C  
ATOM   4722  CD1 TRP   324      -4.580  12.861  -6.290  1.00  0.00           C  
ATOM   4723  HD1 TRP   324      -3.714  13.264  -5.786  1.00  0.00           H  
ATOM   4724  NE1 TRP   324      -4.562  11.840  -7.188  1.00  0.00           N  
ATOM   4725  HE1 TRP   324      -3.784  11.217  -7.355  1.00  0.00           H  
ATOM   4726  CE2 TRP   324      -5.812  11.527  -7.675  1.00  0.00           C  
ATOM   4727  CZ2 TRP   324      -6.290  10.619  -8.628  1.00  0.00           C  
ATOM   4728  HZ2 TRP   324      -5.560  10.076  -9.210  1.00  0.00           H  
ATOM   4729  CH2 TRP   324      -7.689  10.629  -8.899  1.00  0.00           C  
ATOM   4730  HH2 TRP   324      -8.171   9.943  -9.580  1.00  0.00           H  
ATOM   4731  CZ3 TRP   324      -8.568  11.397  -8.155  1.00  0.00           C  
ATOM   4732  HZ3 TRP   324      -9.625  11.221  -8.293  1.00  0.00           H  
ATOM   4733  CE3 TRP   324      -8.026  12.325  -7.214  1.00  0.00           C  
ATOM   4734  HE3 TRP   324      -8.682  12.797  -6.499  1.00  0.00           H  
ATOM   4735  CD2 TRP   324      -6.663  12.484  -7.024  1.00  0.00           C  
ATOM   4736  C   TRP   324      -5.037  16.142  -6.466  1.00  0.00           C  
ATOM   4737  O   TRP   324      -5.969  16.804  -7.026  1.00  0.00           O  
ATOM   4738  N   VAL   325      -3.867  15.888  -6.990  1.00  0.00           N  
ATOM   4739  H   VAL   325      -3.165  15.470  -6.396  1.00  0.00           H  
ATOM   4740  CA  VAL   325      -3.505  16.267  -8.408  1.00  0.00           C  
ATOM   4741  HA  VAL   325      -4.246  16.908  -8.886  1.00  0.00           H  
ATOM   4742  CB  VAL   325      -2.277  17.162  -8.465  1.00  0.00           C  
ATOM   4743  HB  VAL   325      -1.458  16.874  -7.806  1.00  0.00           H  
ATOM   4744  CG1 VAL   325      -1.634  17.317  -9.811  1.00  0.00           C  
ATOM   4745 HG11 VAL   325      -1.049  16.418 -10.006  1.00  0.00           H  
ATOM   4746 HG12 VAL   325      -0.955  18.169  -9.869  1.00  0.00           H  
ATOM   4747 HG13 VAL   325      -2.458  17.491 -10.503  1.00  0.00           H  
ATOM   4748  CG2 VAL   325      -2.640  18.556  -7.983  1.00  0.00           C  
ATOM   4749 HG21 VAL   325      -2.759  18.568  -6.900  1.00  0.00           H  
ATOM   4750 HG22 VAL   325      -3.556  18.892  -8.469  1.00  0.00           H  
ATOM   4751 HG23 VAL   325      -1.827  19.278  -8.063  1.00  0.00           H  
ATOM   4752  C   VAL   325      -3.309  14.926  -9.249  1.00  0.00           C  
ATOM   4753  O   VAL   325      -2.299  14.204  -8.964  1.00  0.00           O  
ATOM   4754  N   PRO   326      -4.249  14.581 -10.197  1.00  0.00           N  
ATOM   4755  CD  PRO   326      -5.599  15.131 -10.244  1.00  0.00           C  
ATOM   4756  HD2 PRO   326      -5.853  15.514  -9.255  1.00  0.00           H  
ATOM   4757  HD3 PRO   326      -5.617  15.919 -10.996  1.00  0.00           H  
ATOM   4758  CG  PRO   326      -6.423  13.960 -10.731  1.00  0.00           C  
ATOM   4759  HG2 PRO   326      -7.368  14.330 -11.129  1.00  0.00           H  
ATOM   4760  HG3 PRO   326      -6.616  13.431  -9.798  1.00  0.00           H  
ATOM   4761  CB  PRO   326      -5.551  13.161 -11.746  1.00  0.00           C  
ATOM   4762  HB2 PRO   326      -5.530  13.594 -12.747  1.00  0.00           H  
ATOM   4763  HB3 PRO   326      -5.792  12.104 -11.858  1.00  0.00           H  
ATOM   4764  CA  PRO   326      -4.200  13.359 -10.994  1.00  0.00           C  
ATOM   4765  HA  PRO   326      -4.127  12.509 -10.316  1.00  0.00           H  
ATOM   4766  C   PRO   326      -3.077  13.410 -11.978  1.00  0.00           C  
ATOM   4767  O   PRO   326      -2.754  14.485 -12.499  1.00  0.00           O  
ATOM   4768  N   TYR   327      -2.549  12.233 -12.282  1.00  0.00           N  
ATOM   4769  H   TYR   327      -2.942  11.400 -11.867  1.00  0.00           H  
ATOM   4770  CA  TYR   327      -1.759  11.993 -13.476  1.00  0.00           C  
ATOM   4771  HA  TYR   327      -0.845  12.588 -13.485  1.00  0.00           H  
ATOM   4772  CB  TYR   327      -1.318  10.484 -13.448  1.00  0.00           C  
ATOM   4773  HB2 TYR   327      -0.680  10.302 -12.583  1.00  0.00           H  
ATOM   4774  HB3 TYR   327      -2.223   9.878 -13.400  1.00  0.00           H  
ATOM   4775  CG  TYR   327      -0.592  10.167 -14.705  1.00  0.00           C  
ATOM   4776  CD1 TYR   327       0.812  10.116 -14.659  1.00  0.00           C  
ATOM   4777  HD1 TYR   327       1.291  10.394 -13.732  1.00  0.00           H  
ATOM   4778  CE1 TYR   327       1.610   9.791 -15.806  1.00  0.00           C  
ATOM   4779  HE1 TYR   327       2.684   9.692 -15.745  1.00  0.00           H  
ATOM   4780  CZ  TYR   327       0.973   9.361 -16.962  1.00  0.00           C  
ATOM   4781  OH  TYR   327       1.723   9.040 -18.064  1.00  0.00           O  
ATOM   4782  HH  TYR   327       2.645   9.172 -17.833  1.00  0.00           H  
ATOM   4783  CE2 TYR   327      -0.455   9.356 -17.041  1.00  0.00           C  
ATOM   4784  HE2 TYR   327      -1.085   9.122 -17.886  1.00  0.00           H  
ATOM   4785  CD2 TYR   327      -1.202   9.676 -15.885  1.00  0.00           C  
ATOM   4786  HD2 TYR   327      -2.274   9.678 -16.013  1.00  0.00           H  
ATOM   4787  C   TYR   327      -2.655  12.323 -14.713  1.00  0.00           C  
ATOM   4788  O   TYR   327      -3.865  12.023 -14.672  1.00  0.00           O  
ATOM   4789  N   THR   328      -2.050  12.985 -15.698  1.00  0.00           N  
ATOM   4790  H   THR   328      -1.143  13.395 -15.528  1.00  0.00           H  
ATOM   4791  CA  THR   328      -2.788  13.327 -16.897  1.00  0.00           C  
ATOM   4792  HA  THR   328      -3.441  12.510 -17.206  1.00  0.00           H  
ATOM   4793  CB  THR   328      -3.722  14.496 -16.574  1.00  0.00           C  
ATOM   4794  HB  THR   328      -4.195  14.266 -15.619  1.00  0.00           H  
ATOM   4795  CG2 THR   328      -2.994  15.811 -16.409  1.00  0.00           C  
ATOM   4796 HG21 THR   328      -2.324  15.949 -17.257  1.00  0.00           H  
ATOM   4797 HG22 THR   328      -3.670  16.661 -16.318  1.00  0.00           H  
ATOM   4798 HG23 THR   328      -2.430  15.706 -15.482  1.00  0.00           H  
ATOM   4799  OG1 THR   328      -4.698  14.660 -17.489  1.00  0.00           O  
ATOM   4800  HG1 THR   328      -4.403  15.362 -18.073  1.00  0.00           H  
ATOM   4801  C   THR   328      -1.914  13.574 -18.125  1.00  0.00           C  
ATOM   4802  O   THR   328      -0.743  13.909 -17.951  1.00  0.00           O  
ATOM   4803  N   ASP   329      -2.467  13.438 -19.348  1.00  0.00           N  
ATOM   4804  H   ASP   329      -3.462  13.293 -19.434  1.00  0.00           H  
ATOM   4805  CA  ASP   329      -1.648  13.593 -20.552  1.00  0.00           C  
ATOM   4806  HA  ASP   329      -0.942  12.766 -20.472  1.00  0.00           H  
ATOM   4807  CB  ASP   329      -2.477  13.191 -21.810  1.00  0.00           C  
ATOM   4808  HB2 ASP   329      -3.009  12.278 -21.542  1.00  0.00           H  
ATOM   4809  HB3 ASP   329      -3.241  13.960 -21.918  1.00  0.00           H  
ATOM   4810  CG  ASP   329      -1.723  12.968 -23.173  1.00  0.00           C  
ATOM   4811  OD1 ASP   329      -2.293  13.352 -24.256  1.00  0.00           O  
ATOM   4812  OD2 ASP   329      -0.613  12.445 -23.242  1.00  0.00           O  
ATOM   4813  C   ASP   329      -0.931  14.916 -20.770  1.00  0.00           C  
ATOM   4814  O   ASP   329       0.118  14.882 -21.434  1.00  0.00           O  
ATOM   4815  N   GLU   330      -1.411  15.987 -20.224  1.00  0.00           N  
ATOM   4816  H   GLU   330      -2.369  15.957 -19.905  1.00  0.00           H  
ATOM   4817  CA  GLU   330      -0.757  17.271 -20.199  1.00  0.00           C  
ATOM   4818  HA  GLU   330      -0.122  17.482 -21.059  1.00  0.00           H  
ATOM   4819  CB  GLU   330      -1.859  18.354 -20.217  1.00  0.00           C  
ATOM   4820  HB2 GLU   330      -1.298  19.285 -20.138  1.00  0.00           H  
ATOM   4821  HB3 GLU   330      -2.462  18.221 -21.115  1.00  0.00           H  
ATOM   4822  CG  GLU   330      -2.771  18.481 -19.010  1.00  0.00           C  
ATOM   4823  HG2 GLU   330      -2.191  17.974 -18.240  1.00  0.00           H  
ATOM   4824  HG3 GLU   330      -2.976  19.486 -18.643  1.00  0.00           H  
ATOM   4825  CD  GLU   330      -4.052  17.657 -19.160  1.00  0.00           C  
ATOM   4826  OE1 GLU   330      -5.198  18.169 -19.418  1.00  0.00           O  
ATOM   4827  OE2 GLU   330      -3.890  16.447 -19.136  1.00  0.00           O  
ATOM   4828  C   GLU   330       0.249  17.408 -19.018  1.00  0.00           C  
ATOM   4829  O   GLU   330       0.781  18.452 -18.762  1.00  0.00           O  
ATOM   4830  N   ALA   331       0.348  16.415 -18.146  1.00  0.00           N  
ATOM   4831  H   ALA   331      -0.101  15.534 -18.350  1.00  0.00           H  
ATOM   4832  CA  ALA   331       1.240  16.419 -16.908  1.00  0.00           C  
ATOM   4833  HA  ALA   331       2.225  16.868 -17.035  1.00  0.00           H  
ATOM   4834  CB  ALA   331       0.440  17.246 -15.838  1.00  0.00           C  
ATOM   4835  HB1 ALA   331      -0.499  16.699 -15.749  1.00  0.00           H  
ATOM   4836  HB2 ALA   331       1.034  17.146 -14.930  1.00  0.00           H  
ATOM   4837  HB3 ALA   331       0.372  18.266 -16.216  1.00  0.00           H  
ATOM   4838  C   ALA   331       1.467  14.970 -16.468  1.00  0.00           C  
ATOM   4839  O   ALA   331       0.750  14.405 -15.614  1.00  0.00           O  
ATOM   4840  N   PRO   332       2.538  14.351 -16.907  1.00  0.00           N  
ATOM   4841  CD  PRO   332       3.384  14.787 -18.013  1.00  0.00           C  
ATOM   4842  HD2 PRO   332       2.928  15.393 -18.795  1.00  0.00           H  
ATOM   4843  HD3 PRO   332       4.184  15.392 -17.586  1.00  0.00           H  
ATOM   4844  CG  PRO   332       4.010  13.592 -18.654  1.00  0.00           C  
ATOM   4845  HG2 PRO   332       3.450  13.324 -19.550  1.00  0.00           H  
ATOM   4846  HG3 PRO   332       5.088  13.687 -18.789  1.00  0.00           H  
ATOM   4847  CB  PRO   332       3.935  12.515 -17.574  1.00  0.00           C  
ATOM   4848  HB2 PRO   332       4.922  12.381 -17.131  1.00  0.00           H  
ATOM   4849  HB3 PRO   332       3.582  11.562 -17.968  1.00  0.00           H  
ATOM   4850  CA  PRO   332       2.889  12.937 -16.578  1.00  0.00           C  
ATOM   4851  HA  PRO   332       1.992  12.357 -16.797  1.00  0.00           H  
ATOM   4852  C   PRO   332       3.378  12.616 -15.153  1.00  0.00           C  
ATOM   4853  O   PRO   332       4.348  11.896 -14.903  1.00  0.00           O  
ATOM   4854  N   PHE   333       2.788  13.210 -14.144  1.00  0.00           N  
ATOM   4855  H   PHE   333       1.954  13.748 -14.329  1.00  0.00           H  
ATOM   4856  CA  PHE   333       3.118  13.033 -12.739  1.00  0.00           C  
ATOM   4857  HA  PHE   333       3.630  12.080 -12.603  1.00  0.00           H  
ATOM   4858  CB  PHE   333       4.096  14.111 -12.278  1.00  0.00           C  
ATOM   4859  HB2 PHE   333       4.162  14.062 -11.191  1.00  0.00           H  
ATOM   4860  HB3 PHE   333       5.114  13.860 -12.578  1.00  0.00           H  
ATOM   4861  CG  PHE   333       3.777  15.498 -12.784  1.00  0.00           C  
ATOM   4862  CD1 PHE   333       4.254  15.898 -14.012  1.00  0.00           C  
ATOM   4863  HD1 PHE   333       4.742  15.166 -14.639  1.00  0.00           H  
ATOM   4864  CE1 PHE   333       3.855  17.173 -14.538  1.00  0.00           C  
ATOM   4865  HE1 PHE   333       4.227  17.489 -15.501  1.00  0.00           H  
ATOM   4866  CZ  PHE   333       3.086  18.015 -13.765  1.00  0.00           C  
ATOM   4867  HZ  PHE   333       2.811  18.978 -14.168  1.00  0.00           H  
ATOM   4868  CE2 PHE   333       2.701  17.610 -12.491  1.00  0.00           C  
ATOM   4869  HE2 PHE   333       2.039  18.255 -11.931  1.00  0.00           H  
ATOM   4870  CD2 PHE   333       2.935  16.303 -12.041  1.00  0.00           C  
ATOM   4871  HD2 PHE   333       2.538  15.975 -11.091  1.00  0.00           H  
ATOM   4872  C   PHE   333       1.825  13.091 -11.870  1.00  0.00           C  
ATOM   4873  O   PHE   333       0.828  13.635 -12.270  1.00  0.00           O  
ATOM   4874  N   HID   334       1.938  12.665 -10.582  1.00  0.00           N  
ATOM   4875  H   HID   334       2.797  12.250 -10.249  1.00  0.00           H  
ATOM   4876  CA  HID   334       0.830  12.653  -9.639  1.00  0.00           C  
ATOM   4877  HA  HID   334      -0.073  12.974 -10.159  1.00  0.00           H  
ATOM   4878  CB  HID   334       0.687  11.161  -9.334  1.00  0.00           C  
ATOM   4879  HB2 HID   334       0.145  10.749 -10.184  1.00  0.00           H  
ATOM   4880  HB3 HID   334       1.662  10.700  -9.176  1.00  0.00           H  
ATOM   4881  CG  HID   334      -0.161  10.792  -8.207  1.00  0.00           C  
ATOM   4882  ND1 HID   334       0.182  10.872  -6.883  1.00  0.00           N  
ATOM   4883  HD1 HID   334       1.085  10.964  -6.440  1.00  0.00           H  
ATOM   4884  CE1 HID   334      -0.935  10.704  -6.112  1.00  0.00           C  
ATOM   4885  HE1 HID   334      -0.967  10.752  -5.034  1.00  0.00           H  
ATOM   4886  NE2 HID   334      -1.993  10.540  -6.968  1.00  0.00           N  
ATOM   4887  CD2 HID   334      -1.509  10.507  -8.313  1.00  0.00           C  
ATOM   4888  HD2 HID   334      -2.175  10.414  -9.159  1.00  0.00           H  
ATOM   4889  C   HID   334       1.064  13.629  -8.413  1.00  0.00           C  
ATOM   4890  O   HID   334       2.237  14.000  -8.208  1.00  0.00           O  
ATOM   4891  N   GLY   335       0.107  14.038  -7.609  1.00  0.00           N  
ATOM   4892  H   GLY   335      -0.856  13.853  -7.849  1.00  0.00           H  
ATOM   4893  CA  GLY   335       0.361  14.953  -6.444  1.00  0.00           C  
ATOM   4894  HA2 GLY   335       1.319  14.693  -5.993  1.00  0.00           H  
ATOM   4895  HA3 GLY   335       0.198  15.931  -6.899  1.00  0.00           H  
ATOM   4896  C   GLY   335      -0.638  14.902  -5.360  1.00  0.00           C  
ATOM   4897  O   GLY   335      -1.830  14.816  -5.517  1.00  0.00           O  
ATOM   4898  N   GLN   336      -0.101  15.163  -4.190  1.00  0.00           N  
ATOM   4899  H   GLN   336       0.845  15.514  -4.228  1.00  0.00           H  
ATOM   4900  CA  GLN   336      -0.900  15.319  -2.999  1.00  0.00           C  
ATOM   4901  HA  GLN   336      -1.880  15.713  -3.268  1.00  0.00           H  
ATOM   4902  CB  GLN   336      -1.220  14.043  -2.260  1.00  0.00           C  
ATOM   4903  HB2 GLN   336      -1.694  14.425  -1.357  1.00  0.00           H  
ATOM   4904  HB3 GLN   336      -1.862  13.453  -2.913  1.00  0.00           H  
ATOM   4905  CG  GLN   336       0.039  13.234  -1.804  1.00  0.00           C  
ATOM   4906  HG2 GLN   336       0.706  13.934  -1.301  1.00  0.00           H  
ATOM   4907  HG3 GLN   336       0.538  12.847  -2.692  1.00  0.00           H  
ATOM   4908  CD  GLN   336      -0.212  12.057  -0.863  1.00  0.00           C  
ATOM   4909  OE1 GLN   336      -0.114  10.877  -1.180  1.00  0.00           O  
ATOM   4910  NE2 GLN   336      -0.570  12.274   0.362  1.00  0.00           N  
ATOM   4911 HE21 GLN   336      -0.857  13.164   0.745  1.00  0.00           H  
ATOM   4912 HE22 GLN   336      -0.776  11.462   0.926  1.00  0.00           H  
ATOM   4913  C   GLN   336      -0.364  16.388  -1.999  1.00  0.00           C  
ATOM   4914  O   GLN   336       0.841  16.666  -2.017  1.00  0.00           O  
ATOM   4915  N   ILE   337      -1.332  17.133  -1.505  1.00  0.00           N  
ATOM   4916  H   ILE   337      -2.288  16.808  -1.518  1.00  0.00           H  
ATOM   4917  CA  ILE   337      -0.984  18.311  -0.699  1.00  0.00           C  
ATOM   4918  HA  ILE   337       0.068  18.289  -0.416  1.00  0.00           H  
ATOM   4919  CB  ILE   337      -1.226  19.610  -1.466  1.00  0.00           C  
ATOM   4920  HB  ILE   337      -2.279  19.579  -1.747  1.00  0.00           H  
ATOM   4921  CG2 ILE   337      -1.004  20.803  -0.577  1.00  0.00           C  
ATOM   4922 HG21 ILE   337      -1.801  20.954   0.152  1.00  0.00           H  
ATOM   4923 HG22 ILE   337      -0.053  20.923  -0.058  1.00  0.00           H  
ATOM   4924 HG23 ILE   337      -0.854  21.691  -1.190  1.00  0.00           H  
ATOM   4925  CG1 ILE   337      -0.285  19.846  -2.691  1.00  0.00           C  
ATOM   4926 HG12 ILE   337      -0.122  20.916  -2.816  1.00  0.00           H  
ATOM   4927 HG13 ILE   337       0.616  19.252  -2.541  1.00  0.00           H  
ATOM   4928  CD1 ILE   337      -0.892  19.395  -4.046  1.00  0.00           C  
ATOM   4929 HD11 ILE   337      -0.432  18.468  -4.391  1.00  0.00           H  
ATOM   4930 HD12 ILE   337      -1.958  19.203  -3.923  1.00  0.00           H  
ATOM   4931 HD13 ILE   337      -0.715  20.222  -4.733  1.00  0.00           H  
ATOM   4932  C   ILE   337      -1.757  18.195   0.614  1.00  0.00           C  
ATOM   4933  O   ILE   337      -2.958  17.974   0.538  1.00  0.00           O  
ATOM   4934  N   MET   338      -1.271  18.453   1.855  1.00  0.00           N  
ATOM   4935  H   MET   338      -0.302  18.711   1.981  1.00  0.00           H  
ATOM   4936  CA  MET   338      -2.015  18.364   3.118  1.00  0.00           C  
ATOM   4937  HA  MET   338      -3.085  18.275   2.931  1.00  0.00           H
[truncated: 3,755,356 more chars]
