# Supplementary material for: Mechanistic insights into glycoside 3-oxidases involved in C-glycoside metabolism in soil microorganisms
Source: Nat Commun. 2023 Nov 14;14:7289. doi: 10.1038/s41467-023-42000-3 (PMC10646112; doi:10.1038/s41467-023-42000-3)
Supplement: Supplementary file 6 — Source data [file 41467_2023_42000_MOESM6_ESM.xlsx]

## Sheet: Summary
	[Source data file] Mechanistic Insights into Glycoside 3-Oxidases Involved in C-Glycoside Metabolism in Soil Microorganisms
Manuscript	Table 1	Catalytic parameters of wild-type, ∆loop(345-359) and ∆insert(73-93) variants for D-Glc and Mang
	Fig 1a	kobs obtained in transient state kinetics to calculate the pseudo-second-order for D-Glc, Mang and oxygen
	Fig 1c	Aminoacid sequences of the enzymes used for the construction of the phylogenetic tree
	Fig 4	Conformational transitions of loops close to PsG3Ox active site: loop distances and PCA
	Fig 5f	Fold-change on the catalytic parameters for D-Glc and Mang in the variants K55A, R94A, T129A, Q297A, Q340A
Supplementary	Fig S1	Example of the traces obtained in the transient-state kinetic experiments
	Fig S2	Example of steady-state kinetics obtained for wild-type PsG3Ox for different substrates
	Fig S12	Circular dichroism and fluorescence spectras of Apo-PsG3Ox
	Fig S13	Determination of binding constant for FAD
	Fig S14	FAD attachment analysis in the variants A125S and A126T
	Fig S18	RMSD of Cα positions along the cMD simulations of Model I - IV
	Fig S19	RMSF of Cα positions along the cMD simulations of Model I - IV
	Fig S20	Distance of Substrate-loop, Inserion1-loop and radius of gyration along cMD simulations
	Fig S21	Dynamical cross-correlation maps (DCCM) for the cMD simulations
	Fig S22	RMSD of Cα positions along the GaMD simulations of Models I , II, III and III*
	Fig S23	RMSF of Cα positions along the GaMD simulations of Models I , II, III and III*
	Fig S24	Distance of Substrate-loop, Inserion1-loop and radius of gyration along GaMD simulations
	Fig S25	Dynamical cross-correlation maps (DCCM) for the GaMD simulations
	Fig S26	Distance between C2 of D-Glc and N5 of FAD during the cMDs and GaMD simulations for model II and III
	Fig S27	Binding energies of local dockings of D-Glc to PsG3Ox with a semi-open and open conformations
	Fig S28	Distances of D-Glc to FAD(N5) and H440 of local dockings of D-Glc to PsG3Ox with a semi-open and open conformations
	Fig S29	Distances of D-Glc to R94, T129, Q297 and Q340 of local dockings of D-Glc to PsG3Ox with a semi-open and open conformations
	Fig S30	Distances of D-Glc and Mangiferin to FAD(N5) and H440 in molecular dynamics simulations (10 trajectories of 100 ns length each) of the enzyme:substrate complex for D-Glc and Mang; used in the MMPBSA free energy calculations
	Fig S31	Binding energy and distances of Mangiferin to FAD(N5) and H440 of local dockings of Mangiferin to PsG3Ox with open conformation
	Fig S32	Distances of Mangiferin to K55, R94, Q297, T129 and Q340 of local dockings of Mangiferin to PsG3Ox with open conformation
	Fig S34	Determination of Inhibition constants for rutin and carminic acid
	Table S1	Rates of chromogen consumption by PsG3Ox in presence or absence of oxygen
	Table S6	Catalytic paremeters for D-Glc and Mang of the site-directed mutagenesis variants generated in this study

## Sheet: Table 1
Table 1
			kcat (s-1)	average	SD	Km (M)	average	SD	kcat/Km (M-1s-1)	average	SD
	wild-type	D-Glucose	0.2	0.193333	0.0305505	0.59	0.456667	0.125831	0.35	0.446667	0.085049
		D-Glucose	0.22			0.44			0.51
		D-Glucose	0.16			0.34			0.48
		D-Xylose	0.15	0.126667	0.0208167	1.04	0.996667	0.198578	0.144	0.130333	0.0317857
		D-Xylose	0.11			1.17			0.094
		D-Xylose	0.12			0.78			0.153
		D-Galactose	0.015	0.0163333	0.00152753	0.41	0.583333	0.158219	0.037	0.0293333	0.00665833
		D-Galactose	0.016			0.62			0.026
		D-Galactose	0.018			0.72			0.025
		L-Arabinose	0.021	0.018	0.003	0.62	0.57	0.043589	0.034	0.0316667	0.00321455
		L-Arabinose	0.018			0.55			0.033
		L-Arabinose	0.015			0.54			0.028
		D-Ribose	0.011	0.0116667	0.00305505	0.141	0.192667	0.0843465	0.078	0.0636667	0.0132035
		D-Ribose	0.009			0.147			0.061
		D-Ribose	0.015			0.29			0.052
		Dioxygen	0.11	0.145	0.0465475	7.5e-06	5.825e-06	2.09662e-06	14548	19867.7	4828.12
		Dioxygen	0.18			7.6e-06			23972
		Dioxygen	0.1			4.9e-06			21083
		Dioxygen	0.19			3.3e-06			57575.8
		Mangiferin	7.2	8.3125	1.42266	0.00044	0.00044	8.52447e-05	16360	19215	2708.63
		Mangiferin	7.1			0.00037			19420
		Mangiferin	8.9			0.00039			22810
		Mangiferin	10.05			0.00056			18270
	∆loop(345-359)	D-Glucose	0.067	0.0633333	0.00550757	0.49	0.363333	0.130128	0.136	0.187667	0.0558957
		D-Glucose	0.057			0.23			0.247
		D-Glucose	0.066			0.37			0.18
		Mangiferin	1.61	1.595	0.0212132	6.8e-05	7.8e-05	1.73205e-05	23760	23580	254.558
		Mangiferin	1.58			6.8e-05			23400
		Mangiferin	0.98			9.8e-05			10000
	∆insert(73-93)	D-Glucose							0.0019	0.00186667	5.7735e-05
		D-Glucose							0.0018
		D-Glucose							0.0019

## Sheet: Fig 1a
Figure 1a
	D-Glc
	[D-Glc] M	Measured kobs (s-1)							[D-Glc] M	Measured kobs (s-1)								[D-Glc] M	Measured kobs (s-1)
	0	0							0	0								0	0
	0.05	0.01	0.009	0.01					0.05	0.007	0.008	0.01	0.011	0.01				0.1	0.017	0.018	0.017						Average	SD
	0.15	0.025	0.027	0.026					0.15	0.012	0.016	0.019						0.25	0.043	0.045	0.045					kred Glc (M-1 s-1)	0.146667	0.0152753
	0.25	0.045	0.045	0.049					0.25	0.026	0.036	0.028						0.35	0.055	0.057	0.053					kred Mang (𝞵M-1 s-1)	0.0266667	0.00208167
	0.35	0.055	0.053	0.054					0.35	0.051	0.046	0.052	0.06	0.051	0.054			0.5	0.078	0.089	0.089					kox Oxygen (𝞵M-1 s-1)	0.763333	0.0568624
	0.45	0.077	0.071	0.069	0.07				0.45	0.068	0.067	0.065	0.064					0.75	0.12	0.12	0.12
	0.55	0.087	0.089	0.086	0.08				0.55	0.079	0.073	0.076	0.08					0.85	0.12	0.11
	0.65	0.11	0.11	0.11	0.1				0.65	0.071	0.086	0.081	0.088					1	0.18	0.17
	1	0.16	0.15	0.16	0.16	0.15			0.75	0.093	0.107	0.11	0.092					kred (M-1 s-1)	0.16
	kred (M-1 s-1)	0.15							0.85	0.12	0.11	0.12	0.1
									1	0.129	0.12
									kred (M-1 s-1)	0.13
	Mang
	[Mang] 𝞵M	Measured kobs (s-1)							[Mang] 𝞵M	Measured kobs (s-1)								[Mang] 𝞵M	Measured kobs (s-1)
	0	0							0	0								0	0
	50	1.2	1.2	1.2	0.9				50	1.2	1.2	1.6	1.6					50	1.8	1.5	1.5	1.2
	75	1.9	2.1	2.1	2.1				75	2.6	2.6	2.7						100	2.5	3.1	3.5	3.4
	100	2.9	2.9	3	3				100	3.6	3.5	3.5	3.6					150	4.1	4	4.2
	150	4.4	4.4	4.5					150	4.8	4.7	5.1	5.3	5				250	6.6	6.6	6.5
	200	5.4	4.9	5.3	5.2				200	6.1	5.8	5.9						400	10.4	10.2
	250	7.4	6.9	6.9					250	7.4	7.3	7.6	7.2					kred (𝞵M-1 s-1)	0.025
	300	8.1	7.7	8.1					400	12	11.9
	400	9.7	10	9.4					kred (𝞵M-1 s-1)	0.029
	kred (𝞵M-1 s-1)	0.026
	0xygen
	[oxygen] 𝞵M	Measured kobs (s-1)							[oxygen] 𝞵M	Measured kobs (s-1)								[oxygen] 𝞵M	Measured kobs (s-1)
	0	0							0	0								0	0
	12.4332	6.6	6.6	7.1	9	8.7	9.1		12.4332	8.1	7.7	7.7	6.1	6.2	6.1			16.625	10.5	10.7	11.6
	24.8663	15.2	15.7	15	17.4	18.7	18.2		22.3797	12.13	11.6	12.7	13.1	14.1	15.3			29	20.9	22.8	22.2
	38.5428	41.4	41	41.4	39.4	40.4			29.9639	18.5	18.4	15.9	16.1	16.4				39.75	28.5	31.1	29.9
	48.4894	35.8	35.7	35.7	37.3	37.3			30.3369	17.6	17.2	18.4						48.5	38.9	35.1	38.6
	62.1659	54.8	57.1	52.1	47.8	51.1			35.8075	33.1	31	30.9	31					57.375	47.5	46.4	48.1	47.3
	149.198	96.2	100.1	98.2					73.853	53	54	61						80.9	62.4	65.9	64.8
	190.228	143	141.9	136.1	137.9				81.3129	60.1	66.9	66	66					130.54	101.5	104.6	102.3
	kox (𝞵M-1 s-1)	0.7							150.69	112.8	110	113.2						kox (𝞵M-1 s-1)	0.81
									kox (𝞵M-1 s-1)	0.78

## Sheet: Fig 1c
Fig 1c
	>PsG3Ox [Pseudarthrobacter siccitolerans; Acession code WP_050056845.1] MSGHRYPAAVDVAIVGSGPTASAYARILSEEAPGATIAMFEVGPTVSNPPGAHVKNIEDPDSRSLAQRASEGPGAGAATVNSPGAVKSGERRARPGTYLLQDGYAFPGEDGMPVAAMSSNVGGMAAHWTAACPRPGGKERIPFLPDLEELLNDADRLLGVTTHAFDGAPFSDLVRERLAAVVDQGRTPAFRVQPMPLAVHRRQDGALVWSGSDVVMGEATRDNPQFELFDESLVTRVLVEDGTAAGVEVQDRRSGDTYQVAARYVVVGADALRTPQLLWASGIRPDALGRYLNDQAQVVFASRLRDVQPEDAPAAANGALSEQSGVA…
	>KaP2Ox [Kitasatospora aureofaciens; Acession code WP_046385855.1] MITRYTDTLVVGSGPVGATFARTLVESGREVLMVDAGAQLSPRPGEHLKNAYIYQHNTNLFASIIRGHLHLLSVPTSARAELAVDPAAMAELGSNRSSARNAENPDQDPYRNLSAAAACYAVGGMGTHWTGATPRHHPVLERYDGISDQEWDGLYGEAERLLRVSAREFDFSIRQHLVTEALRREFSELPDGYQVQSLPLAARRRRDNPRMVHWTGVDTVLGDLADGHPLFSLLPQHLCTRLVLDRDGTRIAYAEVRDLNRSETVRVVADNYVVAAGAVLAPQLLHASGIRPAALGRYLTEHPMAFCQVILLKDLVEQARTDQRFGGQVARH…
	>ScP2Ox [Streptomyces canus; Acession code WP_062047964.1] MTHTPRTDVLIVGSGIMGSLVARLLRRSDPALHITMADGGSPIGGVPGRHLHDLDDPDLWSRYNEKVATGIQGMYTGAEVVRDVAGSLPDLTPGMFHALAFGEDAEAMPQAALAWNAGGMGVHWTAATPWPAGDEVFDFGDPDAWAADLDTARRLLAVTPAPIGPTKVGELVLDVLRRRYGGTGPADRAPQPMPMAVTPTPSGPMPRTAPGTIFPPLAQGGDPAFTLLTGTLVTALVRDAGRVTGARLRRVADGTESELSADTVVVCADALRTPQLLYASGIRPEALGRHLNEHAFVTARVLLDLDRFGLDPDALPLPRPGEFSTDSLWLPCNGPSQPFH…
	>CarA [Microbacterium sp.; Acession code BBE36490.1] MSEAVDVLVVGSGPAGSSVARRIREIAPELSVLIVEAGPDLTPDAPGENVRNLPAAERLPLQIRVSGPQPVGFQPFGSRPLHARPGTVLFREDDGSGDGQEGMPGGAFSANVGGMGAHWTCAVPRPSGSELSDVLGREEWDAAFAVAESYLKATTAAFPETPASVAVLAALRGVYEERLAGARPAGPMPLACEPTAQGPRWTGADTVLAGSPVPVPIRSGTVVVAIRAEGGMATGVETVDAVTGAREEIPARAVVVAGDAIRSPQLLWASGIRPPALGCYLNDQPQVTVGARVDVPRVNAAIDAEADLRETLTGVCWVPFADGAHPFHGQVMQLDASPIRFHVDDK…
	>MtCarA [Microbacterium trichothecenolyticum NBRC15077; Acession code 7DVE_A ] MSTRVYPAQVDVAIVGSGPAGATYARILSERASSATIAMFEVGPTVSDPPGAHVKNIADADERAHAQRRSEGPHAREDDDRVGGIVKSAQRRARPGTYLLESGYQADGEDGLPVAAFSSNVGGMAAHWTGACPRPNDSERIGFLDETGELDELLSEGERLLGVTTDAFDASPYAGIVRERLAAVEDAHRDADERVQRMPLAVHRRDDGPLVWSGSDVVLGDITRGNPNFTLFDESLVTRVLVEDGRAAGVVVTDVRTGERRDVRARFVVVAADALRTPQLLWASGIRPDALGRYLNDQAQIVFAVRMRDFTPVVDADGVP…
	>AgCarA [Arthrobacter globiformis NBRC12137; Acession code WP_003803563.1] MSGSRYPAAVDVAIVGSGPTASAYARILSEEAPGASIAMFEVGPTVSNPPGAHVKNIEDPERRSHAQRASEGPGAGAETVNSPGAVKSGERRARPGTYLLQDGYVFPGEDGMPVAAMSSNVGGMAAHWTAACPRPGGTERIPFLPDLEQLLDDADRLLGVTTHAFDGAPFSDLVRERLAAVVDNGRKPAFRVQPMPLAVHRREDAGLVWSGSDVVMGEVTRENPQFDLFDESLVTRVLVEDGVAAGVEVQDRRSGATHRVSARYVVVGGDALRTPQLLWASGIRPDALGRYLNDQAQVVFASRLRGVTDLQGPPAAGGTLSEQS…
	>TmP2Ox [Trametes multicolor; Acession code 1TT0_A] MSTSSSDPFFNFAKSSFRSAAAQKASASSLPPLPGPDKKVPGMDIKYDVVIVGSGPIGCTYARELVGAGYKVAMFDIGEIDSGLKIGAHKKNTVEYQKNIDKFVNVIQGQLMSVSVPVNTLVVDTLSPTSWQASTFFVRNGSNPEQDPLRNLSGQAVTRVVGGMSTHWTCATPRFDREQRPLLVKDDADADDAEWDRLYTKAESYFQTGTDQFKESIRHNLVLNKLTEEYKGQRDFQQIPLAATRRSPTFVEWSSANTVFDLQNRPNTDAPEERFNLFPAVACERVVRNALNSEIESLHIHDLISGDRFEIKADVYVLTAGAVHNTQLLVNSGFGQLGRPNPANPPE…
	>PcP2Ox [Phanerochaete chrysosporium; Acession code 4MIG_A] MASMTGGQQMGRGSMFLDTTPFRADEPYDVFIAGSGPIGATFAKLCVDANLRVCMVEIGAADSFTSKPMKGDPNAPRSVQFGPGQVPIPGYHKKNEIEYQKDIDRFVNVIKGALSTCSIPTSNNHIATLDPSVVSNSLDKPFISLGKNPAQNPFVNLGAEAVTRGVGGMSTHWTCATPEFFAPADFNAPHRERPKLSTDAAEDARIWKDLYAQAKEIIGTSTTEFDHSIRHNLVLRKYNDIFQKENVIREFSPLPLACHRLTDPDYVEWHATDRILEELFTDPVKRGRFTLLTNHRCTKLVFKHYRPGEENEVDYALVEDLLPHMQNPGNPASVKKIYA…
	>PsP2Ox [ Peniophora sp.; Acession code AAO13382.1] STSSSDPFFNFAKSSFRSAAAQKASASSLPPLPGPDKKVPGMDIKYDVVIVGSGPIGCTYARELVGAGYKVAMFDIGEIDSGLKIGAHKKNTVEYQKNIDKFVNVIQGQLMSVSVPVNTLVVDTLSPTSWQASTFFVRNGSNPEQDPLRNLSGQAVTRVVGGMSTHWTCATPRFDREQRPLLVKDDADADDAEWDRLYTKAESYFQTGTDQFKESIRHNLVLNKLAEEYKGQRDFQQIPLAATRRSPTFVEWSSANTVFDLQNRPNTDAPEERFNLFPAVACERVVRNALNSEIESLHIHDLISGDRFEIKADVYVLTAGAVHNTQLLVNSGFGQLGRPNPTNPPEL…
	>TmaP2Ox (Tricholoma matsutake ; Acession code Q8J2V8.1) MPIRLSKEKINDLLQRSQGDLTSSQDEIVHYTDVFIAGSGPIACTYARHIIDNTSTTKVYMAEIGSQDNPVIGAHHRNSIKFQKDTDKFVNIINGALQPISISPSDTYQPTLAVAAWAPPIDPAEGQLVIMGHNPNQEAGLNLPGSAVTRTVGGMATHWTCACPTPHDEERVNNPVDKQEFDALLERAKTLLNVHSDQYDDSIRQIVVKETLQQTLDASRGVTTLPLGVERRTDNPIYVTWTGADTVLGDVPKSPRFVLVTETRVTKFIVSETNPTQVVAALLRNLNTSNDELVVAQSFVIACGAVCTPQILWNSNIRPHALGRYLSEQSMTFCQIVLKRSI…
	> PhgP2Ox [Phlebiopsis gigantea; Acession code Q6UG02.1] MSASSSDPFHSFAKTSFTSKAAKRATAHSLPPLPGPGDLPPGMNVEYDVAIVGSGPIGSTYARELVEAGFNVAMFEIGEIDSGLKIGSHKKNTVEYQKNIDKFVNVIQGQLMPVSVPVNTMVVDTLSPASWQASTFFVRNGANPEQDPLRNLSGQAVTRVVGGMSTHWTCATPRFEKLQRPLLVKNDPVADDAEWDRLYKKAESYFKTGTTQFAESIRHNLVLKKLQEEYKGVRDFQQIPLAATRQSPTFVEWSSAHTVFDLENRPNKDAPKQRFNLFPAVACTSVRRNDANSEIIGLDVRDLHGGKSITIKAKVYILTAGAVHNAQLLAASGFGQLGRPDP…
	> PegP2Ox (Peniophora gigantea ;Acession code AY370876) MSASSSDPFHSFAKTSFTSKAAKRATAHSLPPLPGPGDLPPGMNVEYDVAIVGSGPIGSTYARELVEAGFNVAMFEIGEIDSGLKIGSHKKNTVEYQKNIDKFVNVIQGQLMPVSVPVNTMVVDTLSPASWQASTFFVRNGANPEQDPLRNLSGQAVTRVVGGMSTHWTCATPRFEKLQRPLLVKNDPVADDAEWDRLYKKAESYFKTGTTQFAESIRHNLVLKKLQEEYKGVRDFQQIPLAATRQSPTFVEWSSAHTVFDLENRPNKDAPKQRFNLFPAVACTSVRRNDANSEIIGLDVRDLHGGKSITIKAKVYILTAGAVHNAQLLAASGFGQLGRPDPA…
	> LsP2Ox (Lyophyllum shimeji ;Acession code AB119106) MSLSTEQMLRDYPRSMQINGQIPKNAIHETYGNDGVDVFIAGSGPIGATYAKLCVEAGLRVVMVEIGAADSFYAVNAEEGTAVPYVPGYHKKNEIEFQKDIDRFVNVIKGALQQVSVPVRNQNVPTLDPGAWSAPPGSSAISNGKNPHQREFENLSAEAVTRGVGGMSTHWTCSTPRIHPPMESLPGIGRPKLSNDPAEDDKEWNELYSEAERLIGTSTKEFDESIRHTLVLRSLQDAYKDRQRIFRPLPLACHRLKNAPEYVEWHSAENLFHSIYNDDKQKKLFTLLTNHRCTRLALTGGYEKKIGAAEVRNLLATRNPSSQLDSYIMAKVYVLASGAIGNPQI…
	> AoP2Ox (Aspergillus oryzae ; Acession code BAE56707) MSMTSGRQAFTSECRDSNTTNSFWLANSPTLTLGSTMQVVGSGPIGATYAKILADAGKDVLMVETGTQESKIAGEHKKNAINYQKDIDAFVHVIKVISSRISTFECISLTFDLLLFQGSLHYTSVPTNKAAVPTLAPISWKANGQIFNGQNPRQDPNVNLDANGVARNVGGMSTHWTCATPRQKEKVERSDIFSGDEWDSLYKEAEKLIGTSKTVLNDSIRQELVMEILNDEYGKRSAEPLPLAAKRNGNTAYITWSSSSTILDAMNCKKKFTLWPEHHCEKFKVEETDNGPQVTKAIIRKLATDKLITVKAKVFIACGGPILTPQLLFNSGFVPTKPNRDPRT…
	> AnP2Ox (Aspergillus nidulans; Acession code AN5281.2 ) MQYSRMTATRENPKYKNLRVEECDVLSKGSTTNPRICGIKLNNSTVIGSGPVGATYAREILDPGSGASPGRKAPKVIMVETGAQESKVPGEHKKNAVVYQKHIDSFVNEKQNFNGQNKEQNIYHNLDANGVSRNVGGMSTHWTCATPRQHELERSKIFDDATWDRLYKRAEELIGTRTDVLDQSIRQRLVLDILRKKFKNRDAKALPLAAEKVEGKNLIKWSSSSTVLGNLLEDEKFTLLDQHHCEKLEFNDETNKVSFAIIKNLAKPQTSKEDEDRLRIKAKYVIVCGGPILTPQLLFKSGFRYDEEDAEDSEGNKSSLYIPALGRNLTEQTMCFCQIVLK…
	>ChOx CHOLESTEROL OXIDASE [Streptomyces sp.] DNGGYVPAVVIGTGYGAAVSALRLGEAGVQTLMLEMGQLWNQPGPDGNIFCGMLNPDKRSSWFKNRTEAPLGSFLWLDVVNRNIDPYAGVLDRVNYDQMSVYVGRGVGGGSLVNGGMAVEPKRSYFEEILPRVDSSEMYDRYFPRANSMLRVNHIDTKWFEDTEWYKFARVSREQAGKAGLGTVFVPNVYDFGYMQREAAGEVPKSALATEVIYGNNHGKQSLDKTYLAAALGTGKVTIQTLHQVKTIRQTKDGGYALTVEQKDTDGKLLATKEISCRYLFLGAGSLGSTELLVRARDTGTLPNLNSEVGAGWGPNGNIMTARANHMWNPTGAHQSSIPALGIDAWDNSDSSVF…

## Sheet: Fig 4 
Fig 4	PCA (d, h)					GaMD Distances for PCA and Histrograms (a-c, e-g)																				cMD Distance for PCA and Histograms (k, l)					j
	0	1			time (ns)	Sloop_I (Å)	Sloop_I_rep (Å)	Sloop_II (Å)	Sloop_II_rep (Å)	Sloop_IV (Å)	Sloop_IV_rep (Å)	Iloop_I (Å)	Iloop_I_rep (Å)	Iloop_II (Å)	Iloop_II_rep (Å)	Iloop_IV (Å)	Iloop_IV_rep (Å)	radgyr_I (Å)	radgyr_Irep (Å)	radgyr_II (Å)	radgyr_Iirep (Å)	radgyr_IV(Å)	radgyr_Ivrep (Å)			time (ns)	distance_Sloop_IV (Å)	distance_Iloop_IV (Å)			rmsf IV
	-74.2358	-24.4353			0	18.4339	17.7655	18.3639	18.8844	25.2959	27.0285	19.6573	20.0701	18.3361	18.8315	30.985	29.502	22.3464	22.2575	22.1695	22.2102	22.5465	22.6528			0	27.289	28.7347			1.09864
	-72.9631	-25.0193			0.479233	18.3266	17.9885	17.4807	19.6627	24.2136	26.6892	20.4849	19.246	18.1947	17.6156	28.3498	33.4036	22.387	22.4179	22.2268	22.2603	22.4145	22.9429			0.3996	25.7549	30.99			0.846594
	-73.3809	-18.8803			0.958466	17.9395	17.9813	16.8303	20.151	25.1372	26.0942	20.0709	19.3967	17.669	15.8052	28.7865	29.5712	22.3701	22.3984	22.3138	22.4391	22.5383	23.0336			0.799201	27.5073	30.1011			0.881862
	-74.8695	-17.3449			1.4377	18.0354	18.5101	17.1718	19.6208	24.4736	28.0119	20.902	19.8883	18.9348	16.7411	27.9078	30.595	22.3873	22.3802	22.4592	22.4612	22.4036	23.158			1.1988	28.6355	27.2623			0.880743
	-70.8158	-18.6915			1.91693	18.9463	18.3687	18.9361	20.6107	25.6335	26.6429	20.9679	20.6691	18.8327	17.4348	34.4201	30.3172	22.4949	22.4156	22.4675	22.4741	22.7553	23.058			1.5984	28.497	27.3861			0.753511
	-74.8458	-20.9176			2.39617	18.1276	18.2121	16.4615	21.3143	26.1594	27.6476	20.4371	20.1245	18.3682	17.4507	34.5534	30.7937	22.4713	22.4692	22.3937	22.4089	22.8258	23.168			1.998	30.6551	26.9335			0.667303
	-72.2687	-20.2106			2.8754	17.8987	17.619	18.5371	20.3834	27.2267	25.9166	20.8972	20.0674	21.2936	17.4122	30.3387	30.1025	22.5226	22.3393	22.3999	22.6613	22.9791	23.0222			2.3976	29.6048	25.1074			0.611642
	-73.76	-17.1865			3.35463	17.997	17.9737	18.5306	22.0322	26.3998	26.437	20.9189	20.113	21.0566	18.3106	32.5454	29.3157	22.4307	22.4257	22.3131	22.577	22.8374	23.0461			2.7972	29.4603	26.945			0.513279
	-75.2204	-13.7252			3.83387	16.7714	16.9489	17.3898	22.8631	25.9669	26.8329	20.4044	19.7834	22.3433	19.7342	34.1121	29.3135	22.3071	22.3223	22.561	22.705	22.7049	22.9697			3.1968	26.2953	26.9451			0.480822
	-71.5437	-15.4012			4.3131	18.2954	17.4882	17.7403	23.8578	26.0914	26.7777	20.6321	19.4372	21.2355	18.9927	35.171	28.5902	22.3379	22.3871	22.6133	22.4929	22.924	22.9721			3.5964	27.8003	26.1514			0.454612
	-72.1899	-24.4429			4.79233	17.0401	18.4277	17.2825	25.1196	26.9316	29.591	20.1873	20.6018	19.7529	19.1405	32.9596	29.2363	22.2741	22.4113	22.5749	22.5945	22.8924	23.0987			3.996	26.9781	26.5178			0.467329
	-75.9954	-18.5719			5.27157	18.1461	17.8389	17.6817	25.041	27.4339	26.3886	20.2016	20.6337	20.3648	18.289	32.3797	29.2615	22.295	22.3638	22.5484	22.5084	22.9059	22.9632			4.3956	27.5604	27.2391			0.55208
	-75.3205	-20.1011			5.7508	17.2971	18.0134	17.8906	25.5801	28.3359	26.3196	20.0153	20.7546	19.8635	18.4855	32.3055	29.9381	22.3336	22.3312	22.5577	22.5911	23.0117	22.9787			4.7952	27.8263	28.2456			0.588664
	-72.5523	-16.7151			6.23003	17.9193	18.1526	18.3124	23.2872	25.4904	27.1515	20.7844	20.4504	19.7614	19.2115	33.1086	29.6267	22.3269	22.5001	22.572	22.4149	22.8515	23.1613			5.19481	27.4747	26.5656			0.615828
	-74.0088	-19.2018			6.70927	17.8962	17.6201	20.278	22.986	27.0749	27.6049	20.9298	19.8124	20.9219	20.3659	30.7211	29.7429	22.3119	22.3796	22.5392	22.4703	22.8883	22.9753			5.59441	27.0204	28.0881			0.618117
	-75.2647	-16.7698			7.1885	18.0453	17.9738	17.9208	22.8284	26.6148	26.8597	20.5856	20.4352	19.9176	19.821	36.7071	30.6814	22.4093	22.4546	22.566	22.492	23.0053	23.0615			5.99401	26.0391	26.8094			0.559129
	-71.7478	-14.9598			7.66773	17.4564	17.4206	18.5173	23.7033	26.3198	27.3354	20.3918	19.8586	19.8224	19.8445	33.59	30.3972	22.3193	22.3666	22.6093	22.4752	22.8476	23.2112			6.39361	27.3877	26.3458			0.536324
	-76.0539	-18.4417			8.14696	17.4247	18.6004	17.9047	23.3073	27.4187	26.6032	20.4888	20.1854	19.3114	18.3436	34.5968	30.3397	22.3223	22.5473	22.5338	22.4556	22.9294	22.9333			6.79321	27.3276	25.6199			0.575419
	-73.6265	-16.2595			8.6262	17.6924	18.5073	17.0591	23.1593	28.3208	27.226	21.5652	20.3774	21.2035	17.8092	30.3894	30.1236	22.2878	22.4831	22.5975	22.4145	23.1626	22.9825			7.19281	27.6477	26.2275			0.557947
	-74.2048	-18.2747			9.10543	18.1193	17.47	18.0957	23.4379	28.4306	26.0224	20.9397	19.838	20.2552	18.9278	33.8726	29.8608	22.3122	22.4298	22.632	22.4901	23.1294	22.9672			7.59241	28.8085	24.2812			0.515546
	-71.5945	-18.5621			9.58466	18.3237	18.1513	17.9219	22.7683	26.8436	26.8368	19.7396	20.7334	21.0515	16.9448	35.7978	29.9437	22.3834	22.4212	22.5313	22.5089	22.9993	22.7909			7.99201	27.898	24.7409			0.55881
	-73.3818	-16.8898			10.0639	18.4644	18.0184	17.1387	23.111	27.6331	25.9669	21.5659	21.1312	21.5952	19.6041	36.0992	30.3368	22.3122	22.4919	22.4211	22.5126	23.1623	22.8738			8.39161	26.4173	24.6729			0.580601
	-72.8728	-15.3115			10.5431	18.1688	17.1732	18.0859	23.3042	26.3147	26.6309	20.9434	19.8774	20.5597	19.1842	31.719	30.8359	22.3456	22.4156	22.5081	22.5106	22.9429	22.9727			8.79121	26.7921	25.5463			0.5903
	-75.3131	-12.7391			11.0224	18.4108	17.4697	17.8846	24.3083	26.382	26.483	20.5572	20.0481	19.9566	18.5633	32.1901	30.4105	22.3408	22.4727	22.5209	22.5384	23.0838	22.9355			9.19081	26.5739	25.5118			0.631931
	-75.0981	-10.298			11.5016	18.1726	17.8171	17.9781	24.6496	27.4129	25.2333	20.9972	20.1477	21.5299	21.1449	33.2863	30.6331	22.3926	22.4342	22.4229	22.4708	23.1312	22.9003			9.59041	26.4254	24.9474			0.718656
	-73.0522	-15.0591			11.9808	18.4459	17.7813	17.524	24.8969	27.8752	29.1436	21.3375	20.4825	19.4684	19.2364	38.8189	29.9649	22.4206	22.5042	22.4684	22.5291	23.2308	23.2938			9.99001	26.8657	25.843			0.985658
	-74.8815	-10.7612			12.4601	19.2449	18.5435	17.5431	24.2568	26.5763	29.6436	21.8715	20.0272	20.7873	19.4815	37.084	31.5466	22.4101	22.4401	22.423	22.5911	23.0472	23.1477			10.3896	26.1924	25.8465			1.12866
	-73.2936	-9.23251			12.9393	18.1837	18.3858	17.7248	23.5005	27.4598	26.4977	21.7269	20.7657	19.2808	18.5042	34.2465	31.3704	22.3956	22.4837	22.5481	22.5406	23.0835	22.9462			10.7892	26.614	24.8936			1.19406
	-69.3612	-16.9912			13.4185	19.9181	18.2768	17.9698	23.0652	28.8977	26.2561	21.8617	20.6173	19.7582	18.7529	35.299	30.1477	22.5293	22.4224	22.4783	22.6825	23.2146	23.025			11.1888	26.7641	24.7373			2.02395
	-73.4674	-14.2154			13.8978	18.6522	18.7346	17.9292	23.5297	28.1141	26.5554	21.4295	20.3777	19.959	18.7658	34.9572	29.5994	22.3623	22.4534	22.4902	22.5437	23.1307	22.9586			11.5884	26.1188	25.7085			1.13916
	-70.124	-19.6235			14.377	18.5093	19.059	17.8224	23.298	28.7107	24.6397	20.2308	20.2953	20.7209	16.9906	32.295	30.8569	22.4215	22.4126	22.4106	22.4654	23.155	22.8462			11.988	26.8048	25.1584			0.804537
	-71.699	-15.7758			14.8562	18.2095	18.607	17.6168	22.8677	26.5515	26.1206	20.5101	19.8681	20.5375	15.5758	34.9363	32.1038	22.3858	22.518	22.4523	22.4794	22.9998	22.9726			12.3876	28.197	24.7304			0.679616
	-72.8633	-15.2644			15.3355	17.9237	17.4798	17.5286	22.0751	25.2243	26.631	20.6788	19.8368	20.0184	16.7591	29.7005	32.7709	22.3982	22.4281	22.5125	22.4836	22.9823	22.9853			12.7872	27.6153	24.1965			0.602679
	-75.6409	-17.154			15.8147	17.8818	18.4247	16.6991	23.0258	27.0764	27.6501	21.3161	20.6167	19.2936	17.3874	28.8133	32.1761	22.3377	22.4828	22.485	22.5239	22.9513	22.9721			13.1868	26.0753	28.1954			0.587739
	-72.4005	-18.6113			16.2939	16.3898	18.3478	19.0033	23.6734	26.869	27.6879	19.6735	20.4731	21.2255	18.3171	21.2707	30.5128	22.2229	22.5635	22.4749	22.5563	22.9342	22.9602			13.5864	25.6121	26.2723			0.547491
	-75.4766	-13.5435			16.7732	17.5564	19.3901	18.0321	22.5305	27.3487	28.5448	21.462	21.4518	20.5346	17.977	21.585	32.4329	22.4327	22.5416	22.4371	22.6614	23.084	22.9531			13.986	26.6681	26.7495			0.537198
	-71.2072	-20.4005			17.2524	17.8326	18.0498	17.4048	23.0747	27.5466	27.7751	20.1984	20.2225	20.3564	19.3614	19.7297	32.8194	22.3353	22.499	22.3904	22.6628	23.0105	22.974			14.3856	28.2933	26.6346			0.583954
	-78.3272	-11.8797			17.7316	17.5516	18.7042	16.9897	23.2345	27.1815	26.0705	20.1748	20.838	19.5102	19.2394	25.8383	32.009	22.3807	22.4366	22.4863	22.6995	23.1675	23.0924			14.7852	25.9672	23.8234			0.677408
	-75.9148	-11.1507			18.2109	17.3567	17.9414	16.5973	21.6307	26.7013	25.2962	20.6508	20.6642	18.8919	17.7825	28.8933	34.796	22.4548	22.446	22.542	22.7382	22.992	22.9218			15.1848	25.4355	22.255			0.776077
	-74.8428	-13.8344			18.6901	17.5943	18.564	15.3499	22.7145	24.6393	31.136	20.7258	19.8732	18.3818	18.8226	31.0282	32.7884	22.4304	22.4926	22.3272	22.5165	22.8436	23.2661			15.5844	25.8839	24.2621			0.807957
	-78.9256	-7.55208			19.1693	18.3379	17.4566	16.2709	22.4841	26.9921	26.8505	21.7367	19.2426	18.5475	16.8785	23.2614	31.7238	22.4138	22.5304	22.352	22.448	22.9296	22.9509			15.984	25.6147	24.6023			0.941023
	-74.5459	-7.22543			19.6486	18.6995	17.8517	16.2923	24.5446	27.0353	29.6561	20.7272	20.3312	18.5786	17.9473	24.1498	32.645	22.4483	22.5091	22.4375	22.6238	23.0373	23.011			16.3836	26.2276	25.8162			1.09808
	-73.1574	-11.1401			20.1278	18.5532	18.7594	16.095	25.0698	25.1336	31.8965	21.396	21.372	19.2976	17.9753	28.4843	31.0238	22.3989	22.4561	22.4465	22.4986	22.7936	23.1114			16.7832	28.7351	24.9375			1.43257
	-76.6407	-6.03001			20.607	18.8536	18.3546	15.4835	23.4539	25.3412	30.2444	20.8589	19.5664	18.4377	15.7863	33.535	37.3648	22.5259	22.4956	22.4956	22.4031	22.8154	23.1388			17.1828	27.0334	25.6421			1.47593
	-74.0791	-8.76343			21.0863	17.8343	17.9663	16.0434	22.8966	25.6008	30.2262	20.5602	20.1172	19.1944	16.8335	28.9378	34.3354	22.2676	22.5294	22.3966	22.4168	22.8288	23.1001			17.5824	26.4065	25.1019			1.3055
	-74.4676	-11.3026			21.5655	17.9738	17.2361	17.2082	23.3205	25.445	27.1393	19.6624	19.2174	19.0501	16.4438	33.1696	34.5204	22.4611	22.4593	22.3992	22.5458	22.78	23.1678			17.982	26.1224	27.029			1.12907
	-76.7538	-8.69097			22.0447	17.512	17.9833	16.6783	23.6497	25.5399	30.212	20.4147	20.0962	19.1665	15.3944	32.0952	34.3638	22.382	22.4225	22.4302	22.5677	22.8431	23.1776			18.3816	26.3074	27.5926			1.02843
	-79.6112	-2.37272			22.524	17.7663	17.9283	17.4168	22.5326	26.2974	29.8044	19.2933	20.0624	18.2549	16.3647	34.4451	29.8499	22.4741	22.4263	22.3454	22.5297	22.7721	23.1006			18.7812	26.6716	26.9127			0.91918
	-83.1079	-1.16211			23.0032	18.62	17.7961	17.9276	22.951	24.2659	27.2287	19.9768	19.2904	18.0085	16.6755	33.8694	29.8179	22.497	22.5394	22.3942	22.6013	22.6588	22.9426			19.1808	26.9422	25.2972			0.933779
	-82.781	-3.9218			23.4824	17.3663	17.0562	17.7867	22.7041	24.9688	30.795	19.7389	20.127	18.9277	17.4379	33.1092	31.8461	22.5078	22.4817	22.4094	22.5862	22.701	23.1503			19.5804	25.9681	25.312			1.10996
	-80.5304	-9.42743			23.9617	18.644	17.9207	18.3743	23.5582	24.8292	32.5292	19.8748	19.9981	18.5997	13.2993	33.5204	30.2646	22.4972	22.4771	22.4952	22.4414	22.7353	23.1067			19.98	26.4077	26.7862			1.24831
	-75.3274	-13.4177			24.4409	19.0344	18.2627	17.6943	23.8641	26.162	33.7924	20.448	20.0058	18.8031	14.0666	29.425	30.5844	22.5347	22.4785	22.4035	22.5797	22.7247	23.1652			20.3796	25.4355	25.8877			1.28656
	-75.347	-12.7124			24.9201	18.251	18.8621	16.0115	23.3344	24.194	32.2042	19.548	20.9527	19.1721	13.8713	29.9038	31.803	22.4505	22.631	22.4051	22.533	22.7479	23.0375			20.7792	26.4549	27.7548			1.56056
	-80.8746	-7.99976			25.3994	18.5933	17.728	17.1824	23.5061	25.6539	30.443	20.136	19.3258	19.5462	14.4483	30.1388	30.216	22.4975	22.487	22.3701	22.7452	22.7061	23.1248			21.1788	25.3663	29.2182			2.13503
	-77.6568	-10.9739			25.8786	16.3435	18.2871	16.7241	22.9583	25.4014	31.904	19.4834	20.1202	18.6703	13.9099	32.2543	31.5035	22.4027	22.483	22.4356	22.8726	22.7787	23.0677			21.5784	26.0099	24.7411			2.46005
	-76.0343	-10.982			26.3578	17.3808	17.9684	17.3816	20.6197	25.1093	28.9062	19.0717	20.8776	19.0843	13.41	32.1369	33.2172	22.4184	22.5441	22.4724	22.7581	22.7648	23.0209			21.978	24.9556	25.2731			2.53314
	-77.8064	-13.7166			26.8371	17.8646	17.7565	17.323	22.4516	25.5498	30.0927	19.8745	20.1025	19.8788	14.2579	31.2736	32.8062	22.4896	22.5089	22.3581	22.7383	22.6738	23.1857			22.3776	24.4455	25.6426			2.6948
	-74.9492	-9.13887			27.3163	18.6198	18.2335	17.826	21.7046	26.5327	32.82	20.5592	20.8725	19.1041	14.7831	29.2246	36.1291	22.5462	22.5659	22.3574	22.7597	22.7084	23.0197			22.7772	24.8448	26.5698			2.26436
	-78.1823	-9.85999			27.7955	17.4935	18.1643	17.7948	23.0364	25.2047	34.0205	19.3409	20.5644	18.947	16.0831	27.2034	33.1231	22.5227	22.4819	22.477	22.715	22.8678	23.1602			23.1768	24.6618	26.2381			1.92487
	-78.1891	-10.6838			28.2748	17.6188	17.5944	17.3377	23.2792	25.6883	32.9523	20.1789	20.7179	21.31	12.9272	33.3413	31.84	22.5213	22.4905	22.5062	22.7685	23.1671	23.086			23.5764	25.1891	26.1159			2.20907
	-79.8983	-3.37655			28.754	17.3281	18.2056	17.7922	20.9618	25.8179	34.3353	19.6397	20.1325	19.3345	14.0372	33.163	34.0245	22.5312	22.6115	22.4876	22.7865	22.8798	23.2158			23.976	25.5373	26.5993			2.25475
	-77.2342	-7.77086			29.2332	17.7175	17.6698	17.6342	19.4073	25.9556	33.7813	20.4401	19.8461	19.0339	14.1835	33.8547	34.1253	22.5359	22.5417	22.4745	22.7129	22.8894	23.22			24.3756	24.598	28.3213			1.81852
	-80.8075	-3.84727			29.7125	17.3521	17.8935	17.9578	19.2212	27.2326	32.0656	20.2895	20.4021	19.1134	13.7051	31.1559	33.4868	22.4623	22.5903	22.413	22.6585	22.893	23.1897			24.7752	24.6337	27.8527			1.85478
	-78.8603	-7.07148			30.1917	18.1315	18.0261	16.4914	22.3902	27.1577	34.6557	20.0206	19.6048	18.3503	14.1317	33.2222	33.8978	22.3764	22.5276	22.4384	22.8463	22.9326	23.385			25.1748	25.5922	28.6042			2.20332
	-73.4932	-7.04785			30.6709	17.7431	17.5701	18.3693	24.1946	25.61	34.8356	20.1483	19.2305	20.023	15.6466	34.8388	33.3735	22.5667	22.5411	22.5844	22.8149	22.9478	23.2805			25.5744	25.1462	27.7443			2.14248
	-75.6492	-2.30146			31.1502	17.5103	17.4485	18.0515	24.4274	27.1807	34.3234	19.7473	19.9055	19.0623	15.8639	30.6628	32.9194	22.5173	22.653	22.5474	22.7016	23.0856	23.2647			25.974	24.848	27.7389			1.9598
	-75.4891	-6.70895			31.6294	17.0731	17.8658	18.7613	22.663	24.8621	34.4347	20.0151	19.2348	19.9013	15.3768	32.13	29.1822	22.3977	22.4878	22.5251	22.7271	22.9111	23.1824			26.3736	24.8513	28.0491			2.29881
	-71.5536	-12.5065			32.1086	17.1937	18.0395	17.0382	23.7427	27.0499	35.6263	19.7624	19.8592	18.2881	15.9797	26.2783	30.8174	22.5153	22.4952	22.4742	22.8401	22.9647	23.3679			26.7732	26.0694	28.5458			2.92948
	-72.6948	-11.1491			32.5879	17.8621	17.1834	19.0036	22.9536	27.8813	34.7373	20.4568	19.1893	20.523	17.1346	31.2926	31.9684	22.4919	22.503	22.562	22.6969	23.0968	23.3008			27.1728	25.9968	27.9288			4.48115
	-70.9238	-11.6441			33.0671	17.9448	18.2201	18.112	23.4544	27.4246	34.1652	20.6436	20.6079	20.0347	17.1697	29.8789	31.1931	22.4139	22.4832	22.5849	22.8387	23.0413	23.0764			27.5724	24.9566	27.7207			5.57158
	-80.0126	-4.4283			33.5463	17.9466	17.3176	18.542	25.2626	26.391	35.8847	20.5723	19.2007	21.0688	18.1623	31.8657	30.0458	22.485	22.5472	22.4645	22.8144	23.016	23.4159			27.972	25.3459	28.5703			6.99094
	-82.3808	-2.76693			34.0256	18.2549	18.2921	18.3051	24.2461	28.3978	34.7493	20.9048	20.1857	20.2566	17.8942	31.305	28.742	22.4572	22.5493	22.5312	22.7599	23.1819	23.2894			28.3716	26.2096	27.0697			7.92774
	-79.3837	-3.93683			34.5048	17.8845	17.8044	18.5709	23.9529	28.7264	34.4085	20.0507	19.3725	21.1985	18.0837	31.3799	30.8904	22.4722	22.5876	22.4961	22.8009	23.3314	23.3014			28.7712	26.0161	25.7561			9.22611
	-77.7637	-17.0973			34.984	17.9509	16.9053	18.8431	19.1904	29.6476	35.1782	21.405	18.5053	21.0309	16.272	30.3129	30.3326	22.5066	22.663	22.5663	22.7243	23.3126	23.3666			29.1708	26.7738	27.6409			10.2598
	-76.6797	-16.8058			35.4633	18.239	18.3675	18.6755	21.6904	26.1547	36.4812	21.1272	20.2125	20.5779	16.8385	31.2402	31.3151	22.5062	22.5675	22.4754	22.7163	23.0733	23.4322			29.5704	24.3757	26.1842			10.2334
	-72.7991	-13.1485			35.9425	17.8279	17.9482	18.427	20.0162	26.5506	34.5886	20.6386	20.4413	21.1067	17.5681	29.3235	31.3819	22.4503	22.4517	22.654	22.8243	22.9977	23.4205			29.97	25.0497	26.2629			10.845
	-71.8784	-16.9469			36.4217	18.0413	18.6023	18.3733	19.9181	27.5695	33.9714	20.398	19.8509	21.606	16.6946	31.6975	32.0585	22.5366	22.5379	22.6545	22.8102	22.9706	23.3296			30.3696	25.0475	26.7653			11.936
	-68.1164	-13.9377			36.901	16.4984	17.2259	18.1899	20.23	27.9847	35.1656	19.2497	20.1829	21.2765	18.0587	31.6845	30.4835	22.4208	22.5859	22.688	22.8064	22.8624	23.4853			30.7692	25.3332	24.8399			12.6413
	-66.0118	-19.7268			37.3802	17.9155	18.1161	18.5771	20.0753	26.8979	34.8049	20.4552	20.3771	20.9968	18.1984	32.9598	29.5351	22.621	22.5779	22.7732	22.7584	22.737	23.2867			31.1688	25.3198	25.5433			14.187
	-66.3473	-15.7659			37.8594	17.0925	18.0317	18.9723	20.17	26.2681	30.7702	20.5593	20.2702	21.0205	19.6319	32.1554	31.0577	22.5816	22.6637	22.6138	22.9825	22.8028	23.1655			31.5684	25.496	25.1905			14.49
	-68.7728	-12.2726			38.3387	17.2429	18.1085	18.7223	19.7394	29.0729	32.2527	20.7113	20.3816	20.9396	18.4902	31.3545	30.7209	22.3933	22.5109	22.4516	22.8426	23.0084	23.2765			31.968	25.011	25.9009			12.891
	-69.8616	-5.29306			38.8179	17.2477	18.8713	19.3518	20.5254	26.6331	33.9107	20.3871	21.154	21.5189	17.8436	31.9815	30.1806	22.2865	22.5298	22.6824	22.7602	22.7934	23.3547			32.3676	24.5442	26.6657			12.1044
	-71.4696	-4.32944			39.2971	17.2397	17.7061	18.6476	19.8021	26.301	31.7904	20.6182	19.8363	21.0095	18.6872	31.5062	29.4447	22.327	22.5056	22.5344	22.8945	22.951	23.228			32.7672	25.2854	25.4441			10.0401
	-69.3819	-9.96681			39.7764	19.2989	18.0253	18.5038	20.2475	28.0653	33.2396	20.4574	18.7649	20.0952	18.9858	31.3197	27.4787	22.4487	22.5466	22.6011	22.9634	23.0655	23.3083			33.1668	25.6137	26.3051			7.55291
	-73.556	-13.482			40.2556	18.6383	17.8045	18.679	20.8883	26.6798	32.8378	19.9763	20.1082	21.3413	19.3742	29.3334	30.484	22.4141	22.5109	22.5547	22.9203	22.8294	23.198			33.5664	25.835	25.9432			5.71488
	-70.459	-11.0227			40.7348	17.3988	18.4009	18.5923	19.5271	26.901	33.2029	20.1931	18.4909	19.7644	17.7499	30.605	31.6017	22.4213	22.5373	22.6356	22.8238	22.7469	23.1602			33.966	25.9012	26.738			3.55206
	-74.65	-12.722			41.2141	18.1807	17.5943	18.3151	20.0788	27.2998	31.6237	20.421	18.9737	19.5199	17.8438	28.267	30.5839	22.5676	22.5431	22.5518	22.8558	22.8017	23.179			34.3656	24.7146	25.8222			2.23191
	-72.6674	-21.0518			41.6933	18.5734	18.5147	18.2029	19.757	28.6159	32.1352	20.8152	19.1934	19.1873	18.7715	28.3254	31.4414	22.4584	22.5079	22.6619	22.9502	22.9089	23.144			34.7652	24.9029	27.3551			2.73351
	-73.5733	-9.65039			42.1725	18.6521	17.0396	17.1151	19.4214	26.7481	33.8668	22.1595	18.8766	19.4259	19.2122	28.3456	31.4061	22.5378	22.532	22.5199	22.9068	22.8296	23.3264			35.1648	24.9457	27.8033			2.76853
	-76.8941	-4.69904			42.6518	18.1358	17.9294	18.0018	19.7189	28.7019	32.0799	21.1495	18.547	19.9063	19.1222	26.9739	30.2166	22.3893	22.5674	22.5149	22.904	22.9537	23.0834			35.5644	24.9249	26.6145			2.51647
	-77.7145	-7.80105			43.131	17.4594	16.9862	18.0136	19.9382	26.4061	32.665	20.3069	19.2668	19.4079	19.6979	27.5668	30.2586	22.4695	22.5462	22.5041	22.8559	22.6937	23.149			35.964	25.1907	27.6905			2.05461
	-76.4767	-4.20871			43.6102	18.1554	17.9133	17.773	20.8833	27.1587	34.7264	20.9292	19.5313	19.8173	19.228	29.7996	29.6708	22.4574	22.5428	22.6571	22.9975	22.8179	23.2284			36.3636	24.837	27.0834			1.44293
	-77.6252	-9.66556			44.0895	17.8717	18.2962	17.4674	20.6293	26.0294	33.6342	20.592	20.569	18.017	20.0923	29.8857	29.9312	22.4024	22.4848	22.565	22.9484	22.8788	23.2056			36.7632	26.2028	27.0796			0.960431
	-81.227	-0.572729			44.5687	17.6171	17.1988	16.8138	20.5813	27.5931	32.3611	21.1636	18.7857	18.8514	19.1721	27.7281	30.6149	22.4713	22.4598	22.538	22.9721	22.7534	23.0545			37.1628	25.5108	27.3412			0.919952
	-80.991	3.73158			45.0479	18.4692	18.0269	18.2609	20.1804	25.5942	33.3754	21.3698	20.4622	21.055	19.2048	27.4176	30.402	22.4822	22.6165	22.5241	22.9817	22.8223	23.1277			37.5624	25.7102	27.5413			0.959705
	-80.2012	-7.80044			45.5272	17.9007	18.2181	17.5267	22.0064	26.7035	33.8301	20.7809	19.6582	18.351	19.2903	27.9349	29.8939	22.3705	22.5978	22.449	23.0015	22.6883	23.1438			37.962	25.9351	27.4436			0.972501
	-79.3936	-7.21831			46.0064	18.8811	17.796	17.1239	21.2229	26.6119	33.7832	21.6252	19.5162	20.0353	19.2037	27.3913	30.1275	22.3011	22.506	22.4462	22.9412	22.6697	23.1788			38.3616	25.4033	27.3537			1.22957
	-86.1085	2.52485			46.4856	18.0362	17.7491	17.7206	21.3305	25.9076	34.3728	20.8193	19.9789	21.1812	19.6948	29.4075	30.0536	22.5253	22.6132	22.5007	22.9744	22.7992	23.0744			38.7612	26.5091	27.3556			1.28053
	-84.2409	2.60115			46.9649	17.7317	17.7267	17.8377	21.1804	26.8812	32.8887	20.8073	19.5174	19.4759	20.0858	28.805	30.2463	22.3722	22.5199	22.5212	22.9607	22.9467	23.1676			39.1608	26.5653	25.9807			1.22284
	-79.2834	4.92803			47.4441	17.7462	18.3669	17.9415	20.9498	25.9828	33.1188	20.6827	20.2895	19.5468	20.4834	27.3068	30.5259	22.4667	22.5216	22.5476	22.8916	22.6716	23.1965			39.5604	26.5476	27.0739			1.07462
	-81.4167	3.78683			47.9233	18.0632	19.2881	17.5378	21.5585	27.3881	33.4817	21.1312	20.8183	20.455	19.8243	28.8776	31.0238	22.4844	22.5226	22.4076	22.9854	22.8099	23.1956			39.96	24.9709	26.1215			1.38893
	-80.361	6.60289			48.4026	18.2184	18.1044	16.5617	20.2039	27.5293	34.5638	21.0441	19.8796	18.6628	20.7398	23.2445	29.613	22.4315	22.5564	22.4681	22.9246	23.0058	23.2339			40.3596	25.0265	27.2724			1.36943
	-78.8849	9.60424			48.8818	18.2371	18.1373	16.7245	21.2498	27.7651	33.7989	20.4817	20.2255	20.1449	19.2561	21.9962	30.5186	22.4455	22.4996	22.4155	22.8251	22.7901	23.2858			40.7592	25.4303	26.8921			1.48794
	-79.6841	11.68			49.361	18.6112	17.8355	17.1552	21.4612	26.6981	33.0726	20.8381	20.2503	19.0256	20.0927	27.5195	30.1631	22.4332	22.4844	22.4423	22.7996	22.8535	23.2265			41.1588	25.4353	25.9721			1.43689
	-81.7252	7.09666			49.8403	18.0823	18.6798	17.5022	21.129	26.2944	32.6655	20.7803	19.9712	18.4882	20.2292	28.0281	29.2243	22.4565	22.5638	22.4628	22.7108	22.8784	23.2397			41.5584	26.6011	27.9979			1.09699
	-78.5982	10.0603			50.3195	18.1152	16.888	17.5818	22.4148	26.0529	32.3142	21.4471	20.0452	18.6733	21.1042	32.0792	30.3493	22.5193	22.4678	22.6103	22.8336	22.9533	23.0696			41.958	26.762	28.0127			1.12013
	-79.6375	7.33081			50.7987	16.7342	18.4373	15.9345	23.4966	27.6195	31.7922	19.1755	20.2105	17.099	22.3502	25.4767	31.2334	22.5517	22.5254	22.4327	22.8818	23.0116	23.1777			42.3576	28.9845	27.1573			0.979084
	-77.0221	12.6833			51.278	17.4061	18.3687	17.5635	23.5153	26.5903	32.3501	18.3541	20.4057	19.3406	21.9643	25.7747	31.5067	22.5374	22.4426	22.4498	22.8568	22.8472	22.9667			42.7572	24.9312	27.9511			0.908946
	-74.3235	5.24629			51.7572	17.3883	17.4585	17.3255	23.3213	28.0728	33.9903	20.1253	20.4359	18.9384	19.638	26.9324	30.4655	22.6407	22.5128	22.5541	22.8766	23.0437	23.047			43.1568	26.9269	27.3861			1.02414
	-79.4532	12.6645			52.2364	17.6486	18.1882	17.0981	23.2053	23.9933	33.8433	19.9649	20.7175	18.7342	20.2935	27.7958	31.0961	22.5225	22.5902	22.4128	22.9252	22.8242	23.0365			43.5564	25.4921	27.4413			0.943602
	-82.4449	12.9025			52.7157	18.2308	18.2026	17.3131	22.6545	27.2354	34.0752	20.1441	20.2449	19.5099	19.9253	25.0353	29.817	22.4648	22.4917	22.4571	22.6969	23.0017	23.0007			43.956	25.5334	28.6231			0.939883
	-81.8196	12.7858			53.1949	17.6912	17.5129	16.6457	23.5298	27.8397	33.4037	20.7652	20.4715	19.1088	20.2989	25.9366	29.9384	22.5278	22.4719	22.4751	22.814	23.126	23.1148			44.3556	26.3114	28.8534			0.892124
	-82.0913	18.6795			53.6741	17.5406	17.6879	16.9313	22.0246	27.5044	31.8183	19.8908	20.0892	18.796	18.1249	24.6773	29.7694	22.5327	22.596	22.3911	22.748	22.9581	23.0118			44.7552	25.6705	28.4024			0.848602
	-81.3286	17.2304			54.1534	17.6713	17.862	16.6813	22.9744	26.9027	32.9345	19.63	20.0603	18.272	18.6302	28.084	29.4107	22.4051	22.506	22.3956	22.864	23.0023	23.0442			45.1548	25.3632	27.526			0.861689
	-76.8323	13.5797			54.6326	18.0335	17.3295	16.5249	23.6601	26.3264	32.6655	20.0326	19.766	18.2942	19.1107	26.2812	29.853	22.5296	22.4335	22.3949	22.9281	22.9699	22.8895			45.5544	25.7638	28.2715			1.48372
	-79.0401	12.478			55.1118	18.4113	18.4345	16.6394	19.7179	27.9288	33.4849	19.946	20.8642	17.723	18.7171	26.802	31.4513	22.5057	22.4249	22.4637	23.0126	23.0777	23.0834			45.954	24.902	26.4453			0.816196
	-79.0944	3.26932			55.5911	18.0281	17.9862	17.0239	20.9331	25.4953	34.1033	19.3433	20.5425	18.4119	18.0434	26.8426	30.3095	22.3996	22.5224	22.3751	22.9195	23.0357	23.0752			46.3536	25.1218	28.1699			0.805662
	-80.7939	1.82425			56.0703	19.0426	17.521	16.8501	22.1186	26.2508	31.7866	20.2553	19.9175	18.517	19.2507	27.1112	30.9861	22.5571	22.4459	22.4172	22.7631	22.9033	23.0471			46.7532	26.6218	28.1997			0.94513
	-74.6688	0.0650406			56.5495	18.2298	18.5087	16.6928	21.6017	28.468	33.8041	19.8544	20.5827	19.0622	20.2066	35.4609	30.5757	22.5324	22.4702	22.3845	22.8407	23.1532	23.0085			47.1528	25.8444	28.0443			1.944
	-74.5692	3.71712			57.0288	18.3361	18.0904	17.2902	22.5729	27.9823	31.7409	19.7446	19.8542	19.6067	19.0346	34.4817	30.2845	22.6259	22.4193	22.3876	22.8995	23.0414	23.0831			47.5524	26.0165	28.0462			1.02012
	-77.1115	8.54496			57.508	17.401	17.7018	16.7433	21.2626	27.3299	32.8305	20.6697	19.9949	18.7801	19.3444	31.8824	29.917	22.471	22.5464	22.3732	22.5513	23.1298	22.9583			47.952	26.0505	27.2515			0.835409
	-85.3918	7.92219			57.9872	17.5806	18.0214	17.5105	20.9025	27.8585	33.841	19.757	20.6458	18.6327	18.9966	33.6427	32.0602	22.4878	22.551	22.4191	22.6767	23.0275	23.1282			48.3516	25.7321	26.8281			0.991106
	-76.8663	-1.82642			58.4665	18.5915	18.6325	17.5733	22.212	28.0928	33.2617	20.5026	20.815	20.5139	20.3464	24.0719	33.0318	22.5898	22.4419	22.3308	22.6453	23.1278	23.0755			48.7512	26.0851	27.7839			0.954327
	-78.1076	-5.0666			58.9457	16.9947	18.3095	17.4967	23.2106	26.7939	34.1415	19.4109	20.3743	19.098	19.8799	31.9282	31.5679	22.5726	22.4966	22.4269	22.7199	23.2015	23.025			49.1508	26.0566	27.6444			0.799678
	-79.4169	0.523043			59.4249	17.6144	17.5315	16.1598	21.8598	27.3876	34.6102	20.037	20.189	17.7245	20.0664	34.8594	31.165	22.663	22.4679	22.4339	22.6809	23.2851	23.2081			49.5504	26.527	28.1998			0.88849
	-80.4093	-4.09561			59.9042	18.9641	18.3936	17.1876	22.952	25.555	31.9764	20.6395	20.4051	18.8548	19.1554	34.6821	31.5752	22.5817	22.5099	22.3971	22.7778	23.1728	23.0348			49.95	25.5122	27.9052			0.809173
	-79.0498	-6.8668			60.3834	17.8093	18.793	17.186	21.5205	24.1113	33.5747	20.0891	20.5487	18.3336	18.7586	32.6112	31.0128	22.5658	22.3995	22.5089	22.6221	22.8773	23.1694			50.3497	26.1015	27.2999			0.844418
	-75.4156	-7.515			60.8626	17.3596	17.8818	17.9609	24.6215	26.8239	32.4159	19.6132	20.0029	19.149	19.7031	33.5709	30.1144	22.5047	22.4951	22.4792	22.7732	23.1544	23.2366			50.7493	26.5768	27.6131			0.789606
	-75.1647	0.423762			61.3419	18.7439	17.9901	18.5792	21.925	27.4219	33.9515	20.31	20.2047	18.6025	20.9408	34.233	29.9412	22.4621	22.4002	22.5371	22.7437	23.2334	23.2174			51.1489	25.2278	27.1279			0.8907
	-76.4696	0.599203			61.8211	17.5135	17.3529	18.3502	23.184	26.1399	34.908	18.8803	19.6347	19.828	20.1859	34.0943	29.6495	22.5206	22.4634	22.5208	22.6678	22.9632	23.2228			51.5485	25.4787	27.1003			1.06804
	-81.4216	-3.96055			62.3003	18.2648	17.3442	18.4336	22.4929	25.5299	34.1247	20.8344	20.0705	20.1631	19.7324	32.9545	29.7485	22.5261	22.4588	22.4576	22.6846	22.9906	23.154			51.9481	25.5388	27.4852			1.07901
	-78.8188	-9.22045			62.7796	18.872	18.8442	17.5744	22.9487	26.1048	33.0722	20.9325	19.9901	19.8857	18.2184	32.1657	29.643	22.6416	22.4482	22.4739	22.6	23.0515	23.0408			52.3477	26.0298	27.4956			1.65251
	-80.2798	-0.724414			63.2588	17.3782	18.3503	18.1378	23.1851	25.2276	33.9698	19.5909	20.1814	20.1268	18.5978	33.4167	29.2526	22.678	22.4524	22.2261	22.7408	22.9708	23.1171			52.7473	25.2609	27.8137			2.00348
	-82.4343	4.50325			63.738	18.0602	17.3542	17.9573	22.9502	25.6264	32.0236	19.6917	19.3317	19.8162	19.6215	32.8558	30.5733	22.5626	22.4831	22.4028	22.6111	22.8947	23.0706			53.1469	26.7488	27.8086			1.95935
	-82.8358	0.512715			64.2173	18.8042	18.394	16.3394	21.9394	25.1493	33.4229	19.9863	21.1731	18.6258	19.8753	30.0134	31.2357	22.6554	22.4859	22.5212	22.5751	23.0551	23.1591			53.5465	25.8004	26.7458			1.76533
	-80.3281	-1.49886			64.6965	17.7723	18.9201	17.092	22.5328	25.5686	31.1813	19.9447	22.1775	19.7807	20.5287	30.9509	30.2891	22.5354	22.5312	22.3474	22.5844	22.9266	23.075			53.9461	26.042	26.9866			1.30028
	-79.8194	1.33178			65.1757	17.6699	17.3256	17.0315	23.0536	27.5108	32.5302	19.3289	20.0719	18.1075	19.557	31.1038	31.2333	22.6116	22.3997	22.4075	22.5221	22.9799	23.0995			54.3457	25.895	26.9618			1.27722
	-78.6239	-0.674681			65.655	18.1547	17.5374	16.5559	23.5157	25.8662	30.7129	20.022	19.4234	17.8258	20.3619	29.3913	33.6236	22.463	22.4154	22.4337	22.6038	22.7647	23.0044			54.7453	25.8198	26.0265			1.35342
	-78.5322	0.442316			66.1342	17.887	17.0814	15.9693	22.5065	26.7245	32.5949	19.8736	20.0606	17.3255	19.7044	31.8975	33.5172	22.5006	22.3903	22.4393	22.5824	22.7936	23.0358			55.1449	26.3359	25.0694			1.15769
	-74.2613	-9.90217			66.6134	18.072	18.3331	16.4815	22.1611	27.9742	33.682	19.6756	20.0596	17.9786	18.8742	30.5124	34.083	22.4378	22.5263	22.541	22.5731	22.86	23.0799			55.5445	26.0634	25.3927			0.88878
	-79.2811	-11.1004			67.0927	18.8999	18.3164	17.7287	24.5786	26.903	33.5743	20.7262	20.5091	18.8928	19.7518	31.3428	34.4054	22.6031	22.3799	22.4698	22.6561	22.7031	23.1745			55.9441	26.0786	26.9807			1.24834
	-80.1111	-2.10103			67.5719	18.4684	18.3363	15.6629	23.8184	28.3055	32.7239	20.5043	20.711	17.7218	19.918	33.2503	33.7337	22.4504	22.4636	22.4993	22.5767	23.0239	23.0268			56.3437	26.6231	25.3241			1.03174
	-83.1567	1.56333			68.0511	19.2569	17.5467	17.2242	22.5063	26.737	30.9913	21.2398	20.3753	18.13	18.6151	28.9267	33.3772	22.5711	22.3106	22.4805	22.5904	22.915	22.9983			56.7433	26.5656	29.4835			0.79248
	-84.5146	-1.88262			68.5304	18.2313	17.4422	16.2406	22.7574	25.5483	32.6949	20.0934	18.824	18.2496	18.7505	29.0938	31.2363	22.5808	22.364	22.5301	22.6404	22.9459	23.1644			57.1429	25.8053	25.7871			0.887077
	-79.7936	3.37902			69.0096	18.5959	18.3013	16.3131	22.2663	28.5791	31.778	19.2364	20.5719	17.4564	17.7533	30.581	32.3791	22.6182	22.489	22.4817	22.6498	23.1042	23.1215			57.5425	26.7441	28.9363			0.863461
	-81.1767	1.58812			69.4888	18.8545	18.2172	15.7376	22.5308	27.0095	33.3832	20.4725	20.9521	19.5061	17.7081	29.8682	31.6273	22.587	22.4384	22.4372	22.6132	23.0624	23.0882			57.9421	27.2171	31.4256			0.686022
	-81.267	-0.45126			69.9681	18.1825	17.6081	17.5359	22.1992	25.4163	31.9339	20.7391	20.0702	19.2568	18.1577	29.1788	31.3124	22.5673	22.3985	22.449	22.6336	22.8147	22.885			58.3417	26.8172	25.8677			0.681431
	-76.7508	-6.50797			70.4473	18.8891	17.6343	16.6981	21.9815	24.368	31.2207	20.5787	19.9619	19.1466	18.2007	28.7183	32.6306	22.462	22.4008	22.4738	22.6969	22.8571	23.1095			58.7413	26.7512	24.2667			0.781163
	-83.1751	-4.36285			70.9265	18.3512	17.6179	16.1701	23.1402	24.5587	32.6918	20.4262	20.4102	17.4902	19.5454	28.9282	31.9513	22.5202	22.4269	22.5975	22.5561	22.7575	23.0091			59.1409	26.7609	27.8552			0.73086
	-82.8969	-2.14198			71.4058	17.6896	17.4964	16.004	22.96	25.5416	33.1218	20.0671	20.9233	18.6879	19.0679	30.1772	32.843	22.4052	22.4866	22.4911	22.6727	22.7886	23.1871			59.5405	26.5255	27.8031			0.649397
	-83.9561	-2.46972			71.885	17.887	18.7222	15.8782	23.6857	23.8437	32.7744	21.0592	21.0887	17.4853	19.7424	29.2728	31.9733	22.5375	22.5122	22.5369	22.6416	22.6183	23.217			59.9401	25.1928	26.7569			0.719328
	-86.4659	0.505152			72.3642	17.9471	17.9741	17.5458	22.708	25.4113	32.3995	20.7362	20.1304	19.2102	19.6944	29.3276	31.2687	22.4613	22.5464	22.5206	22.5565	22.8329	22.9828			60.3397	25.5019	27.4007			0.808148
	-87.6549	-5.0093			72.8435	17.6213	18.7019	15.936	22.8252	26.3453	33.431	20.2281	20.4915	18.5371	19.7903	29.8176	32.2472	22.4702	22.5888	22.4851	22.5076	22.7996	23.2055			60.7393	26.7342	28.7624			0.71691
	-82.9124	-10.7044			73.3227	17.6263	17.8081	14.4524	22.9862	24.6588	32.5501	20.4717	20.0377	18.5275	18.6985	29.3558	32.3999	22.4271	22.4674	22.5418	22.604	22.556	23.1722			61.1389	25.3703	28.6054			0.71186
	-84.9268	-6.89103			73.8019	18.1673	17.3767	15.3705	22.8266	25.2542	32.9188	21.0341	20.0114	17.4889	20.1546	29.8294	33.1983	22.439	22.3651	22.4929	22.5182	22.7416	23.1739			61.5385	25.6635	27.8398			0.795514
	-78.823	-10.4857			74.2812	18.0543	18.6056	14.8653	22.4704	23.5869	34.2289	20.8701	20.6109	17.8297	19.1912	31.041	31.7438	22.4685	22.4714	22.5322	22.4929	22.6883	23.2301			61.9381	25.4415	30.1127			0.780311
	-81.7647	-12.6134			74.7604	17.9781	17.761	14.9911	22.4147	25.0296	34.4514	21.3936	19.5179	18.1583	19.5012	33.6483	31.8123	22.6186	22.3875	22.5135	22.6019	22.8113	23.3299			62.3377	25.474	26.2509			0.904574
	-81.0051	-10.895			75.2396	17.4513	18.35	15.3827	23.7017	26.8749	32.201	20.2239	19.8823	17.7228	19.3602	33.9452	31.9721	22.5638	22.4759	22.5816	22.5884	22.8171	23.1115			62.7373	24.8152	31.5528			0.946345
	-84.3296	-3.92239			75.7188	19.117	18.8137	14.7768	21.8599	27.0283	32.2236	22.0526	19.9135	17.9485	19.7438	34.5034	31.9747	22.5699	22.4786	22.6045	22.7219	22.9204	23.1313			63.1369	24.7842	30.6351			1.54494
	-80.7783	1.46052			76.1981	18.0855	18.4425	15.1301	25.2109	26.7431	30.6644	21.0053	20.5568	17.3354	19.6029	29.9897	32.8339	22.4942	22.4377	22.6515	22.5877	22.9868	23.1281			63.5365	26.7316	29.6526			1.74335
	-82.1436	0.0472385			76.6773	17.9153	18.481	14.896	22.1389	26.0326	32.4099	20.6915	20.7737	17.5806	18.4505	30.817	30.7968	22.4746	22.4665	22.7455	22.6148	22.7949	23.1427			63.9361	25.0652	27.7118			2.17261
	-85.9514	4.88802			77.1565	18.0001	18.4256	15.7038	21.5669	26.3643	30.6361	21.0508	20.4497	18.4412	19.5725	31.9324	31.8286	22.4808	22.4554	22.5927	22.5375	22.7092	23.0376			64.3357	27.0021	30.033			2.81961
	-85.0872	4.33076			77.6358	17.611	18.081	16.9798	22.2783	25.3231	32.9765	19.8339	19.751	18.6929	20.1531	28.014	31.6136	22.3746	22.4777	22.5066	22.5245	22.8379	23.2106			64.7353	27.0155	26.1454			2.72826
	-84.9239	5.0777			78.115	17.7593	19.064	16.7272	22.1321	24.6591	33.0154	19.6807	20.5699	19.3816	19.7869	30.8844	31.548	22.4932	22.5109	22.7274	22.5546	22.8251	23.1564			65.1349	25.8762	27.148			2.48353
	-82.104	0.1767			78.5942	18.9441	18.8434	17.3273	21.9163	27.3107	33.3532	19.4832	20.0965	18.4697	18.9352	29.9862	31.6608	22.5074	22.5773	22.7575	22.6157	22.8716	23.2493			65.5345	25.3299	28.052			2.53814
	-86.0237	0.294211			79.0735	18.5246	18.3765	16.7156	22.8552	25.1874	32.6296	21.1907	20.9939	18.5291	20.4888	29.3128	31.8734	22.6112	22.5115	22.5705	22.5914	22.7794	23.1839			65.9341	27.265	27.3383			2.50099
	-83.7993	3.91096			79.5527	17.5175	18.066	15.9239	22.1173	24.191	32.1315	19.9334	20.2195	18.3564	19.7279	30.2046	31.3278	22.5737	22.5947	22.5878	22.4762	22.8161	23.1233			66.3337	26.2354	26.986			2.15141
	-78.3609	9.19849			80.0319	18.1395	17.454	16.4	22.3629	25.5548	32.9629	20.6631	19.9719	18.9544	19.4404	26.4556	30.7644	22.4573	22.5066	22.6188	22.5846	22.7526	23.1844			66.7333	26.953	27.6635			2.10266
	-83.1187	9.63199			80.5112	18.833	17.6879	16.1106	20.6042	26.7785	32.4174	20.747	19.6494	18.6256	20.0839	30.9437	30.6392	22.4378	22.5674	22.6018	22.5531	22.7281	23.1745			67.1329	25.4728	26.618			2.13642
	-83.6108	2.40588			80.9904	18.2281	18.3104	16.2085	20.7028	24.6539	34.058	20.3962	20.5362	18.9313	19.5419	29.6727	31.016	22.5088	22.5074	22.6306	22.5225	22.8276	23.3083			67.5325	24.3508	28.8611			2.14161
	-84.8054	-3.44988			81.4696	18.005	18.7479	15.8897	20.4993	24.578	34.6726	20.7222	20.0605	19.0812	19.6357	28.5597	32.4154	22.5	22.5842	22.5802	22.6745	22.6055	23.2422			67.9321	24.8799	23.1876			2.09389
	-84.8663	-0.31266			81.9489	18.2924	18.5255	16.6309	21.6032	25.6837	30.5604	19.8909	20.3848	19.8485	18.9194	31.0975	31.2042	22.6163	22.5113	22.5695	22.5596	22.8314	23.1459			68.3317	24.6039	25.3603			2.03504
	-81.9629	-1.55007			82.4281	18.5016	18.4955	16.7452	22.126	24.5587	30.8831	19.6281	20.0657	19.8972	19.1547	29.7187	32.1937	22.4578	22.4649	22.6282	22.5191	22.7738	23.0174			68.7313	25.7229	24.5401			2.15297
	-83.7785	-8.31931			82.9073	18.9196	17.3465	16.9444	22.1106	26.0587	33.8794	20.4515	20.6379	19.7373	19.5793	30.6516	31.6387	22.602	22.5047	22.6677	22.6057	22.7133	23.326			69.1309	27.2776	23.7709			2.3271
	-80.5933	-2.77027			83.3866	18.6458	17.3403	15.6898	22.4809	24.8562	32.362	20.6586	20.7921	18.7486	19.4575	26.2244	32.6616	22.4893	22.5478	22.5234	22.6249	22.5419	23.2456			69.5305	24.9787	22.1214			2.19936
	-78.7995	-8.57137			83.8658	18.2744	17.4201	17.6787	21.0717	26.1749	31.8643	20.2985	21.1603	19.0045	19.545	26.6677	31.0678	22.5133	22.4772	22.5664	22.6157	22.8757	23.1368			69.9301	25.0736	28.8121			2.50273
	-77.8892	-5.83049			84.345	18.9332	18.3475	15.9623	21.2419	24.1166	31.3925	20.1854	20.966	18.0581	19.113	26.9181	32.1951	22.7075	22.4872	22.5562	22.6426	22.8404	23.1766			70.3297	25.0326	29.1342			2.74235
	-78.28	1.47882			84.8243	19.6029	18.6555	15.2999	21.9933	26.6819	32.1525	19.7738	21.297	19.5341	18.9333	28.4278	31.7148	22.7186	22.5103	22.6565	22.7319	22.9412	23.1276			70.7293	24.3226	27.9778			2.03376
	-79.6694	-2.19418			85.3035	18.9098	19.0431	15.848	21.3814	23.5148	33.0724	20.7952	20.1177	19.4848	18.7077	28.0132	32.4289	22.6812	22.5306	22.6689	22.6355	22.6894	23.2942			71.1289	24.7738	27.1604			2.11946
	-84.9025	0.497224			85.7827	19.5829	18.2137	16.2568	21.8964	25.5903	33.3209	21.1495	20.5784	18.6124	19.2962	30.2328	32.4888	22.7095	22.5929	22.6592	22.7566	22.7018	23.279			71.5285	25.2951	28.0851			2.16003
	-84.8908	3.69733			86.262	18.0896	19.1405	15.9821	21.6716	25.8894	32.6727	20.24	20.2438	19.7931	19.5489	34.6059	31.4113	22.6305	22.5696	22.6263	22.8105	22.8239	23.2483			71.9281	25.2871	30.6591			2.64972
	-83.8309	3.7367			86.7412	19.455	18.3557	16.8637	22.5548	24.3239	33.6959	21.0693	20.981	19.9884	19.7704	32.7591	32.5749	22.5788	22.557	22.7275	22.5926	22.8861	23.2081			72.3277	25.4217	25.4465			2.08295
	-82.8155	-1.63368			87.2204	19.3419	18.5265	16.0503	22.4749	26.0305	33.7451	20.35	20.2419	18.4352	18.9273	32.4571	32.5357	22.5947	22.5514	22.6581	22.626	23.0124	23.4126			72.7273	24.9332	28.5404			2.33003
	-78.0191	-4.03646			87.6997	18.53	18.7111	16.9253	22.6835	25.1303	31.3542	20.9364	20.258	19.1732	19.7971	29.7693	34.4482	22.5328	22.4144	22.719	22.8083	22.9803	23.2842			73.1269	25.5764	30.5122			2.16245
	-82.5595	-4.7581			88.1789	17.9536	18.2384	17.1803	22.0225	24.0239	33.4209	20.0615	19.8965	18.8794	18.3441	30.821	33.0994	22.5291	22.464	22.786	22.6034	22.8401	23.3872			73.5265	25.757	27.7377			2.03987
	-85.0397	0.973261			88.6581	18.3259	18.268	17.2154	22.8263	26.5232	32.6442	20.5888	20.5298	21.0035	19.3632	33.2237	31.8584	22.5287	22.4381	22.8178	22.7139	23.0628	23.293			73.9261	24.9329	23.0727			1.34909
	-85.6426	0.00406946			89.1374	18.7114	17.8548	17.0757	22.2319	26.535	33.3814	20.7077	20.2295	17.4315	20.6506	34.7245	32.0982	22.6792	22.4956	22.7369	22.7237	22.9759	23.2349			74.3257	24.9966	27.1772			1.21813
	-82.6656	4.95717			89.6166	18.7997	18.4848	16.9521	22.2386	26.0594	32.2785	20.7801	20.6957	18.9489	20.5716	34.8577	31.973	22.6323	22.4427	22.7169	22.6042	22.972	23.2915			74.7253	24.4105	27.6143			1.02719
	-83.9038	7.4074			90.0958	19.1291	18.6569	16.7268	22.0563	24.2049	32.302	21.208	20.6165	18.9194	19.7658	33.8001	34.0462	22.6733	22.5108	22.7445	22.7122	22.832	23.408			75.1249	25.6044	26.1095			0.969965
	-82.9551	2.15626			90.5751	18.5225	17.6697	17.0817	22.878	24.8563	33.1673	20.8501	20.9097	20.2106	18.5675	34.575	33.4854	22.6029	22.5739	22.7191	22.6225	22.887	23.5422			75.5245	25.1744	26.113			0.871151
	-86.4734	2.99724			91.0543	19.635	18.3841	16.7864	20.9619	23.7097	32.6285	21.0957	19.918	19.908	19.6127	33.9055	32.8019	22.626	22.5142	22.7362	22.7718	22.7559	23.3986			75.9241	25.0901	27.5308			0.782253
	-84.2957	-4.5747			91.5335	19.5944	18.0488	16.9705	21.9199	26.1006	34.5911	21.2699	19.6878	19.9115	19.5215	32.6775	33.5905	22.6313	22.5075	22.7213	22.5259	22.8911	23.5485			76.3237	25.4417	28.915			0.800974
	-89.2261	0.618456			92.0128	18.9961	17.5894	17.8762	22.1589	25.1426	31.7264	20.8212	18.9118	19.6191	19.7928	32.3556	33.0069	22.759	22.4633	22.7797	22.6548	23.1333	23.3711			76.7233	25.4825	29.4047			0.808339
	-90.1007	1.88147			92.492	19.0143	17.9776	16.6151	21.6117	22.8858	31.9671	21.8018	19.6663	18.5783	19.0472	30.8572	32.8155	22.6255	22.4049	22.6491	22.5737	22.8031	23.4159			77.1229	26.6143	28.8695			0.780414
	-82.6464	-0.368047			92.9712	19.8833	18.0615	16.3597	22.4594	26.4696	35.0329	21.3842	20.0314	18.9508	18.7226	31.801	31.2593	22.6856	22.4767	22.6029	22.6323	22.9206	23.4772			77.5225	25.577	26.3759			0.978048
	-85.7712	-0.580943			93.4505	18.3063	17.9799	17.2978	22.0123	25.1943	34.7841	20.8872	19.5545	18.4336	20.5212	34.322	32.3987	22.6613	22.4442	22.726	22.6859	23.0238	23.469			77.9221	26.323	28.0232			1.44768
	-85.4162	1.0065			93.9297	18.6875	18.4739	17.0361	22.1597	25.1193	34.1905	20.6495	19.8409	19.1995	21.1646	34.0717	31.5808	22.8126	22.4276	22.8556	22.6302	23.0443	23.3151			78.3217	25.187	27.5976			1.93053
	-82.9224	-0.291825			94.4089	17.9822	18.674	17.0924	22.4444	25.9983	34.5448	20.3742	21.2864	19.5958	20.2493	32.9343	31.2756	22.6587	22.4073	22.7362	22.6321	22.8843	23.4515			78.7213	25.1428	26.5081			2.34807
	-81.2149	-1.85007			94.8882	18.3476	16.9946	17.3936	22.8709	27.1117	34.1494	19.5833	20.7602	19.5188	20.4847	36.0748	32.8168	22.7639	22.4065	22.6544	22.7139	22.8349	23.3478			79.1209	25.2174	28.0515			3.25516
	-78.381	4.75119			95.3674	18.5228	17.1399	17.3801	21.7941	24.3609	33.271	21.4776	19.4103	19.648	20.776	35.6577	31.8177	22.738	22.5227	22.8298	22.6916	23.0231	23.513			79.5205	24.7434	28.9612			3.04393
	-79.9292	1.73008			95.8466	18.6632	17.6678	17.0271	21.1917	25.2592	32.7724	20.1341	20.2578	18.4069	20.6265	36.3906	32.3872	22.5573	22.4794	22.744	22.7287	22.9759	23.3862			79.9201	26.1782	28.7013			2.74795
	-84.4514	4.18135			96.3259	18.575	17.164	16.8438	21.0061	24.5915	34.5932	20.2553	20.2757	18.9376	19.0137	34.3128	32.0513	22.6297	22.4094	22.8005	22.5793	22.7671	23.4286			80.3197	26.7673	27.7233			2.16314
	-84.1681	-2.25518			96.8051	18.7005	17.1937	16.6021	22.1279	24.9862	34.9823	20.8128	20.442	19.2746	20.5395	33.6037	31.094	22.6269	22.3918	22.7804	22.74	22.935	23.415			80.7193	25.6509	27.1368			1.68799
	-79.4759	-7.70172			97.2843	17.4213	18.027	16.703	22.9143	25.1351	35.1508	20.4381	20.451	19.2673	19.7247	31.406	30.1335	22.6523	22.454	22.7983	22.7279	22.8327	23.6065			81.1189	25.2374	25.7162			1.37301
	-83.0657	-3.99539			97.7636	18.4107	17.6737	16.6986	21.4512	25.2163	33.8944	20.3412	19.9984	18.2226	18.9111	34.4792	31.8366	22.66	22.4436	22.6858	22.6096	23.0095	23.3459			81.5185	25.8812	26.2709			1.00095
	-83.9016	-6.03135			98.2428	19.2328	17.5869	16.7678	22.477	24.5719	35.5283	21.5813	20.239	20.7907	19.725	35.0725	29.9005	22.5339	22.4804	22.7175	22.6794	22.9403	23.5392			81.9181	26.6254	21.5944			0.794228
	-81.2124	-9.40979			98.722	18.4787	18.1269	16.8714	22.1016	24.3315	34.5986	20.504	19.8975	19.1217	18.5979	32.7282	30.0248	22.6117	22.4114	22.5238	22.498	22.8766	23.4285			82.3177	27.162	24.3578			0.863526
	-79.8498	-9.66948			99.2013	18.5294	18.4792	16.7673	21.8589	27.1553	34.9043	20.4792	20.646	18.5553	20.3399	35.1051	29.7167	22.6479	22.5088	22.6757	22.6113	23.0764	23.5066			82.7173	25.2093	21.2563			0.773404
	-82.935	1.73045			99.6805	18.9492	17.2897	17.1078	21.2507	27.4693	35.0635	20.1142	20.0684	18.1389	20.0328	28.5293	30.2629	22.6232	22.4416	22.771	22.5413	22.9045	23.5581			83.1169	27.0089	21.709			0.826888
	-79.8536	-6.8035			100.16	18.6071	18.2964	15.8715	21.6123	26.8508	35.5594	20.5355	20.8383	18.7021	20.081	30.6211	29.9844	22.62	22.4864	22.7563	22.6174	23.0039	23.4272			83.5165	24.3785	21.0549			0.786449
	-82.5651	-5.97319			100.639	19.2666	17.8968	16.3775	21.6481	29.2205	34.9321	21.1249	20.7765	17.5683	19.5008	31.6669	30.0656	22.7149	22.6278	22.6977	22.6212	23.0393	23.5144			83.9161	24.2186	23.0528			0.713422
	-81.2456	-5.39231			101.118	17.8638	18.1609	16.9478	21.1728	26.0263	34.7441	20.6503	20.8837	19.1341	20.1357	28.0433	29.4133	22.8141	22.528	22.6543	22.5933	23.0909	23.3896			84.3157	24.2203	20.9221			0.764154
	-80.8737	-11.2297			101.597	17.9078	20.0054	16.0506	21.5415	23.8543	35.349	20.846	20.6213	19.0223	18.3186	24.268	29.1392	22.7225	22.5143	22.6613	22.6986	22.6726	23.4371			84.7153	24.2329	20.0196			0.917379
	-82.5714	-8.96941			102.077	18.2289	18.9344	16.0029	22.2748	25.8326	37.9959	20.5913	21.1777	18.2524	17.822	30.2766	29.4466	22.7369	22.4773	22.7294	22.6185	23.0136	23.6914			85.1149	25.044	22.8148			1.06354
	-77.0334	-10.5318			102.556	17.6529	18.9092	16.5808	22.7203	25.2261	37.1715	20.3255	21.4015	19.2114	18.1664	29.4596	29.5827	22.7628	22.4404	22.8665	22.6511	22.7371	23.5906			85.5145	26.1051	22.5329			1.03159
	-79.794	-4.63992			103.035	17.0922	19.2168	16.1432	21.5718	25.3306	34.4915	20.4409	20.6012	18.6639	19.1012	21.7038	28.7245	22.7243	22.53	22.7891	22.6111	22.7023	23.4414			85.9141	24.5557	22.3729			0.790547
	-85.2829	2.71359			103.514	18.0053	17.7502	15.9971	22.7299	25.0237	32.5732	19.8566	20.1168	18.0863	19.183	17.9969	32.8457	22.6792	22.6072	22.7387	22.63	22.67	23.5065			86.3137	25.5451	23.0482			1.02861
	-81.9282	0.914508			103.994	18.0428	18.7225	16.9947	21.3826	23.1539	32.9257	21.2859	20.5183	19.2621	19.9238	19.1333	32.087	22.7186	22.5022	22.6968	22.6849	22.8163	23.506			86.7133	25.395	22.6699			1.12944
	-73.5315	-5.95361			104.473	17.8456	18.3864	15.2543	22.9621	24.2857	32.4137	20.5529	20.2921	18.4727	19.9127	17.2791	31.6348	22.8117	22.5101	22.7291	22.6284	22.6469	23.5743			87.1129	26.1708	25.2231			0.857615
	-79.2275	-6.71414			104.952	18.2846	17.912	16.9401	21.6803	24.5948	32.9223	20.4443	20.0979	19.2493	18.7002	20.104	31.407	22.869	22.4836	22.65	22.6934	22.6663	23.5869			87.5125	23.9524	25.6716			0.914961
	-80.5307	0.230659			105.431	18.3392	17.7416	15.2524	22.4096	25.2586	32.3961	21.2991	19.7795	19.0394	19.2011	19.0542	31.7008	22.9641	22.4216	22.6767	22.6922	22.7668	23.59			87.9121	24.2497	26.3586			0.771179
	-77.3167	-2.08886			105.911	18.8031	17.4333	15.7781	22.5318	24.9641	33.2224	20.7328	20.432	20.1745	18.4056	23.2521	30.0746	22.786	22.3955	22.7045	22.6461	22.7068	23.4642			88.3117	24.4534	25.6782			0.6743
	-72.8943	-11.8256			106.39	18.1343	18.2923	13.1872	22.3463	25.3845	36.696	19.6153	20.6656	19.5464	18.2673	22.7323	32.4408	22.7279	22.4271	22.6752	22.6237	22.958	23.6639			88.7113	25.6076	24.6211			0.691231
	-73.2719	-2.66155			106.869	18.6937	17.9647	14.8568	22.1454	24.9866	33.3184	21.8619	19.966	18.3826	18.7365	22.6413	31.9272	22.7669	22.4308	22.6566	22.5049	22.9519	23.5675			89.1109	24.6422	24.3975			0.675527
	-72.7159	3.41755			107.348	17.4815	18.2656	15.1939	21.8022	24.285	32.8673	19.2076	21.2588	18.8893	18.896	22.328	31.2082	22.7221	22.4561	22.6992	22.5923	22.7568	23.567			89.5105	24.626	27.1685			0.666679
	-75.7376	1.7231			107.827	17.622	18.6551	15.9646	23.0235	25.6918	34.2834	20.4714	20.8578	19.0869	19.3415	21.4392	33.1975	22.8114	22.5316	22.601	22.5467	22.7952	23.5393			89.9101	25.0543	30.1968			0.705972
	-80.9667	7.69248			108.307	17.1485	17.9515	15.9041	22.2979	25.0913	34.9406	19.8244	19.6193	19.0813	20.1603	23.4878	34.6152	22.7533	22.3058	22.6881	22.5469	22.7094	23.5166			90.3097	26.1414	28.0742			0.720875
	-80.9292	11.1111			108.786	17.5798	18.1592	15.291	22.2394	25.6163	33.6824	19.4496	19.5709	20.0017	19.4853	23.2744	32.0077	22.8702	22.4628	22.7169	22.5841	22.948	23.4678			90.7093	27.5398	27.9342			0.663685
	-83.7337	5.14674			109.265	17.9335	17.7576	15.6464	22.2144	24.565	32.4327	20.1616	20.3368	17.6322	19.7127	18.1739	34.3813	22.772	22.4099	22.7715	22.6932	22.8222	23.4713			91.1089	27.3305	28.1022			0.65491
	-81.8276	6.52681			109.744	17.9967	17.4474	16.1071	22.1826	26.4513	33.6133	20.1351	19.8095	17.8209	17.6242	21.3002	30.6258	22.6588	22.4298	22.7354	22.5784	23.0048	23.4327			91.5085	27.4102	29.6271			0.565653
	-76.9291	5.61218			110.224	17.7014	18.7937	15.6993	22.3155	25.4958	32.8727	19.3426	20.0034	18.1561	19.4927	21.2689	29.3571	22.7528	22.4033	22.827	22.6388	22.8483	23.5646			91.9081	27.3995	29.1053			0.657205
	-78.983	-2.86035			110.703	18.7423	18.5397	15.2828	21.1892	26.941	35.7638	19.7908	20.1181	17.7989	19.3423	20.3338	31.5503	22.85	22.3622	22.7711	22.5958	22.8755	23.7286			92.3077	25.4421	30.3594			0.631215
	-81.176	4.65267			111.182	18.6319	18.9993	16.199	22.1683	26.6767	34.0795	20.5709	21.4985	20.1401	18.1375	22.8857	32.096	22.8135	22.4307	22.7539	22.6361	22.9056	23.5566			92.7073	27.9878	31.9887			0.591004
	-79.6436	3.02375			111.661	17.728	18.5226	16.2044	22.7355	25.4346	34.6521	19.7472	21.2087	20.2273	18.8595	23.6234	32.0669	22.844	22.4274	22.639	22.6149	22.8569	23.5863			93.1069	27.4931	29.141			0.659616
	-77.3456	3.48864			112.141	17.7744	18.2165	16.1148	22.6664	25.334	34.0288	20.8245	21.5211	18.7183	18.5648	25.0893	32.9546	22.7854	22.4702	22.7359	22.5751	22.7981	23.6905			93.5065	26.8105	28.6173			0.791962
	-78.6158	1.94009			112.62	17.439	18.1907	15.5481	21.96	24.4046	33.9281	20.0226	21.3366	18.2838	18.4752	26.4722	33.0241	22.7864	22.3197	22.6783	22.5891	22.624	23.5357			93.9061	27.1957	28.811			0.960967
	-83.7201	8.81845			113.099	16.862	17.4408	17.3401	22.5396	24.8459	33.5891	20.4107	20.021	21.3698	19.1552	25.4647	31.6992	22.7392	22.3626	22.6315	22.5497	22.6376	23.5275			94.3057	26.2725	28.4166			1.22742
	-78.2618	8.57083			113.578	17.5114	20.3395	15.9357	22.0953	25.5969	32.893	18.9706	21.5314	19.2376	18.7106	24.6617	32.8333	22.7794	22.4607	22.7271	22.583	22.7544	23.4183			94.7053	29.1312	30.1357			1.0462
	-75.0782	-1.14577			114.058	17.782	19.3004	15.7892	22.1758	25.6635	33.2704	19.224	21.8088	19.4874	18.8117	26.7743	35.141	22.7021	22.3774	22.7188	22.5021	22.927	23.372			95.1049	29.569	29.8			0.799103
	-76.8379	0.431715			114.537	18.2411	20.106	15.6237	22.4105	25.7493	32.9893	19.9783	21.3931	18.2426	18.2638	25.6048	31.6059	22.8808	22.3687	22.6828	22.6457	22.7545	23.2711			95.5045	29.8542	29.5531			0.692949
	-79.5987	1.68216			115.016	17.9721	20.5866	14.8689	21.2781	26.2909	32.4598	19.9873	22.5479	19.8463	18.1147	25.8107	34.9142	22.6682	22.3995	22.7452	22.6257	22.9786	23.3357			95.9041	29.1096	27.6559			0.669088
	-75.8911	1.49436			115.495	18.8891	20.147	14.684	21.4664	25.128	34.294	20.714	22.0426	19.0493	17.9226	25.618	35.4167	22.717	22.3124	22.7026	22.6801	22.8594	23.4883			96.3037	30.253	29.2064			0.64211
	-76.9176	1.71296			115.974	18.3215	19.7369	15.732	20.1361	23.6663	34.5766	19.8437	21.6145	19.9643	18.0353	25.8363	35.0342	22.8065	22.3464	22.8026	22.6524	22.8943	23.4431			96.7033	30.0571	28.4468			0.570358
	-78.8577	4.45872			116.454	18.7367	19.9547	15.785	22.4876	25.9799	34.0442	20.7294	21.7392	19.6434	18.7306	25.3413	33.4235	22.8302	22.3515	22.7301	22.6528	22.9482	23.4416			97.1029	30.5228	30.7928			0.616111
	-74.7881	1.23102			116.933	18.3754	18.869	15.4871	22.2032	25.152	33.686	21.1393	20.9393	18.7984	18.6091	24.8341	31.7372	22.6552	22.3507	22.6759	22.5482	23.0467	23.3893			97.5025	29.3641	30.8561			0.665463
	-74.1195	4.59749			117.412	18.746	19.1583	18.0009	21.3834	25.991	35.0357	20.0921	21.0082	19.3632	18.7007	26.3544	33.2306	22.6677	22.4004	22.6934	22.6004	23.0765	23.4151			97.9021	31.276	31.004			0.765395
	-75.4278	4.16566			117.891	18.4253	19.2662	15.5843	21.7522	27.4041	35.8279	20.4353	21.0464	18.8843	18.5086	25.9029	34.9024	22.6964	22.4089	22.7661	22.6516	23.1573	23.5288			98.3017	30.3238	29.3058			0.883684
	-76.3256	4.58533			118.371	18.4275	19.1358	15.8399	21.2944	25.2837	33.9592	20.4023	21.3693	17.7719	18.6548	25.3072	34.6263	22.7698	22.4585	22.7127	22.7375	22.9742	23.5655			98.7013	28.8845	30.6288			1.01695
	-80.6843	8.29958			118.85	18.8208	18.7768	15.426	22.3133	24.1443	34.067	20.4726	21.7961	18.4713	18.6586	26.478	35.2348	22.812	22.4049	22.6722	22.5992	22.8101	23.4458			99.1009	31.0692	30.611			1.23334
	-75.2799	2.47366			119.329	18.9143	18.4484	15.1144	21.6543	26.7664	35.6277	21.1688	20.7849	19.3069	18.2946	26.3006	35.3397	22.717	22.4372	22.6785	22.6377	22.9232	23.5559			99.5005	30.9087	29.5065			1.38164
	-82.1411	-8.24064			119.808	19.1468	18.4395	15.5679	21.4487	24.9439	35.197	20.6725	20.9732	19.3734	19.058	26.4941	35.1887	22.7294	22.457	22.7568	22.6745	23.0107	23.6529			99.9001	30.5403	30.9461			1.17922
	-80.6931	-5.24557			120.288	17.504	19.4639	14.6718	22.731	24.7953	34.4658	20.0405	20.6047	18.7663	18.5594	25.9029	33.4314	22.6633	22.4708	22.7743	22.6555	22.8566	23.6327			100.3	30.7482	30.2955			1.01
	-79.0556	-11.5797			120.767	18.6265	20.0777	15.3422	21.7689	30.5619	36.1969	20.3323	21.0778	18.7909	17.5185	25.9168	32.0013	22.677	22.3378	22.7462	22.7367	23.0986	23.772			100.699	29.6381	29.8046			0.845272
	-80.6496	-5.2594			121.246	18.7126	18.4111	16.726	21.5062	26.5773	34.8386	20.2818	20.7286	19.3334	18.8566	26.1517	33.4961	22.7326	22.2887	22.7175	22.696	22.9403	23.5644			101.099	28.2864	31.7108			0.785158
	-73.5674	-3.64373			121.725	18.0583	18.3232	15.3497	21.292	30.5881	34.5178	20.3697	19.8785	18.5456	18.2519	25.5154	34.7681	22.8459	22.3317	22.6934	22.572	22.9117	23.5623			101.499	31.245	31.6744			0.745123
	-71.7459	-16.6341			122.204	18.6958	19.5675	16.0629	22.366	27.4051	34.9997	20.7209	20.3191	18.9405	18.1383	26.0382	36.9617	22.6728	22.4055	22.8037	22.6944	23.0253	23.5909			101.898	31.0873	32.2377			0.675561
	-72.3267	-12.5945			122.684	18.9333	18.9236	16.1035	22.0904	29.4349	35.2376	21.4788	20.4698	18.7715	20.1392	25.4286	36.6019	22.8676	22.4338	22.776	22.6442	23.1048	23.454			102.298	31.0932	31.1118			0.651815
	-72.4286	-13.171			123.163	18.5384	19.157	15.9523	22.5587	30.1615	36.9708	20.899	21.7348	19.994	19.6034	24.4441	33.0527	22.8216	22.4264	22.7178	22.6221	22.9041	23.5398			102.697	31.7813	30.259			0.59913
	-78.3731	-10.8166			123.642	18.6344	19.5668	15.3853	22.0357	28.5029	36.8443	21.1948	21.3013	20.1934	19.0706	25.7608	31.0351	22.8274	22.4361	22.701	22.6949	23.2111	23.5068			103.097	31.2685	31.4885			0.638697
	-76.7039	-8.59679			124.121	18.7308	17.9867	15.7103	22.932	28.7602	37.158	21.0768	20.1961	19.5612	18.8238	26.2591	29.5991	22.8268	22.4376	22.5666	22.6686	23.148	23.476			103.497	31.9558	31.3864			0.524155
	-77.1858	-5.90907			124.601	18.5475	16.9757	15.2286	21.4716	27.8381	35.6616	20.4227	20.2989	17.7575	18.9612	25.524	30.2222	22.7141	22.3734	22.5738	22.6703	23.1427	23.441			103.896	30.8116	31.1969			0.464695
	-76.3177	-10.2261			125.08	17.6396	18.0234	14.3944	20.7329	30.072	37.5264	19.9008	19.84	19.3601	19.3904	25.5334	30.6896	22.7852	22.4376	22.6465	22.6505	22.9797	23.6015			104.296	30.6117	32.5086			0.439863
	-76.8778	-8.0529			125.559	19.0787	18.47	14.5989	21.2851	29.1082	36.2916	20.4555	20.8344	20.2788	18.5962	24.8506	28.6499	22.7619	22.3355	22.5571	22.6045	23.1614	23.48			104.695	31.1479	31.9828			0.504273
	-76.2465	-5.76376			126.038	18.6542	17.1669	15.3035	21.6765	29.0268	35.2102	20.7267	19.8162	24.3679	19.9079	26.8152	31.595	22.8614	22.3788	22.7682	22.5942	23.0916	23.4253			105.095	31.9888	31.8775			0.644236
	-74.6604	-8.62934			126.518	18.4679	17.4214	15.4134	23.6777	29.9818	36.1006	20.2853	20.1096	15.2088	20.4921	25.4627	30.206	22.7397	22.4476	22.6554	22.6985	23.16	23.4312			105.495	30.6536	29.7082			0.889364
	-71.1126	-15.3138			126.997	18.6932	17.9443	15.2295	22.4231	23.75	36.1242	20.4238	20.3233	15.4002	18.996	25.0217	31.5971	22.7129	22.3813	22.5858	22.6796	23.0127	23.436			105.894	29.9441	30.133			0.909367
	-76.9839	-4.45976			127.476	18.6588	17.6069	14.2678	22.1549	23.9484	35.8551	20.6877	19.7993	16.9964	18.9179	26.1966	31.3748	22.6894	22.5217	22.4607	22.6846	22.9098	23.4281			106.294	30.447	30.1382			0.723594
	-72.442	-11.3846			127.955	19.3031	17.65	15.3694	21.6428	23.676	35.5277	21.6653	19.7511	19.0508	18.8361	25.9726	30.5883	22.6486	22.4051	22.6329	22.6222	22.8561	23.4785			106.693	30.8304	29.9524			0.749158
	-76.0242	-0.76607			128.435	18.9822	17.845	14.3974	22.437	24.1518	36.5822	21.8124	19.8062	18.0539	18.9102	25.6714	30.8766	22.7465	22.3928	22.6028	22.7783	22.8665	23.5049			107.093	32.9227	31.3763			0.75621
	-76.1309	-1.34231			128.914	18.4474	18.4037	14.2529	22.3977	22.5458	35.4083	22.1293	20.738	17.8963	19.7282	25.3936	31.12	22.6457	22.4753	22.6091	22.6723	22.8024	23.5159			107.493	30.7619	30.0707			0.675793
	-74.3343	-3.4305			129.393	18.9034	18.0873	15.3574	21.7329	23.16	35.4533	21.3342	20.555	18.6497	19.6701	25.6963	34.4519	22.8203	22.4739	22.7062	22.6413	22.8224	23.5135			107.892	31.8817	30.7146			0.68743
	-72.8414	1.74726			129.872	18.7632	17.6449	15.3529	22.3905	24.3	34.3414	20.277	20.0564	17.8527	19.1276	25.3884	30.4889	22.6678	22.4342	22.7235	22.7871	22.7052	23.436			108.292	31.9902	31.6246			0.726586
	-77.5582	4.00593			130.351	18.0323	17.8587	14.6107	22.5877	20.7268	33.8754	20.217	19.9548	18.7577	19.7676	25.329	31.041	22.6645	22.4774	22.7409	22.669	22.7998	23.4201			108.691	31.1521	27.6204			0.691007
	-73.5417	1.73542			130.831	17.867	17.8137	14.6064	21.8527	21.5615	33.7934	20.2454	20.6661	18.4329	18.852	25.0078	30.2277	22.6442	22.4075	22.6229	22.6176	22.6786	23.4342			109.091	31.2071	29.8943			0.687923
	-71.7062	3.91369			131.31	18.2846	19.1661	14.6298	22.8293	22.3729	36.8423	19.6138	21.0458	19.2208	20.0624	24.4112	30.742	22.7466	22.4295	22.6278	22.6555	22.7805	23.4865			109.491	30.7925	31.4001			0.733304
	-68.3774	-2.57436			131.789	18.7296	17.9139	14.702	22.1426	22.2181	30.9358	21.844	20.1304	17.6695	18.9177	25.4038	31.2777	22.8139	22.4681	22.6914	22.8619	22.7738	23.6164			109.89	30.8724	30.6637			0.77467
	-70.8415	-2.25186			132.268	17.9199	18.7665	14.8422	21.7268	19.5997	34.4231	20.2886	21.0201	17.2509	18.6209	28.0164	34.0366	22.6719	22.4672	22.695	22.6588	22.6438	23.7751			110.29	31.44	31.0495			0.759787
	-79.2488	3.06685			132.748	18.9351	18.3562	14.2441	21.7158	22.4272	33.4504	20.217	20.3065	17.994	19.8276	27.2984	33.1111	22.7204	22.4208	22.6629	22.6564	22.8674	23.5879			110.689	30.5472	30.1038			0.879519
	-71.1636	0.807116			133.227	18.934	18.1728	14.9658	22.4506	21.6861	31.9575	20.4769	21.0613	16.66	18.5383	26.7809	30.847	22.7588	22.4207	22.7039	22.7091	22.6465	23.5398			111.089	30.9399	30.2211			0.842837
	-76.3778	-4.89209			133.706	18.2038	18.4473	15.3843	22.1068	23.4245	31.1943	20.2904	20.2869	18.2821	17.9318	25.0646	35.6539	22.6383	22.3935	22.6977	22.7585	22.7334	23.5773			111.489	30.4168	29.6586			0.889972
	-68.5446	-3.75126			134.185	18.4064	18.3186	14.9373	23.454	26.0696	31.9291	20.5156	20.6864	18.3879	18.6733	25.3603	35.7373	22.5888	22.4423	22.7253	22.5391	22.9337	23.6476			111.888	32.2612	29.3519			0.95963
	-66.1875	-2.07856			134.665	19.4864	18.4199	14.8149	22.0503	26.2452	33.5878	20.4256	20.2816	19.0812	18.5343	25.7878	33.0576	22.7702	22.4385	22.7579	22.7503	23.0968	23.6421			112.288	30.0785	29.815			1.02795
	-63.1786	-3.5638			135.144	19.8143	17.3501	15.2735	22.6718	27.0956	34.8893	20.9046	19.5372	18.1137	18.58	25.751	36.6777	22.7761	22.3473	22.8174	22.6142	22.9607	23.6366			112.687	31.0434	31.1293			0.845306
	-62.0514	-1.71304			135.623	19.7179	17.5272	15.2202	22.1677	25.9683	35.1022	21.7063	19.2326	18.5713	18.8439	23.9746	36.1538	22.7346	22.4279	22.8168	22.7823	22.8659	23.7877			113.087	30.7489	30.4965			0.77049
	-55.0384	-5.29756			136.102	19.2861	18.0028	15.0118	21.8856	25.0144	31.5032	19.9733	19.8069	19.6355	19.0309	24.4148	32.0879	22.823	22.4584	22.6271	22.6351	22.9601	23.6738			113.487	30.8357	30.7869			0.786719
	-49.8646	6.80869			136.581	19.4741	17.3241	14.1635	23.171	25.0476	36.5504	21.2176	20.3028	18.7697	20.2353	26.1432	30.6077	22.8457	22.4695	22.7895	22.6326	23.1675	23.9205			113.886	31.5901	29.3878			0.851703
	-55.7436	2.47946			137.061	18.1569	16.8182	15.0721	22.8397	24.7838	32.1954	20.2555	19.4458	18.2649	19.5347	27.1008	31.6722	22.7468	22.3411	22.7856	22.6562	23.1332	23.6963			114.286	30.4586	31.0932			0.943594
	-50.1643	0.870818			137.54	18.529	16.9076	15.2381	23.2174	25.7425	35.9503	19.6907	19.665	18.8034	18.9818	28.6902	35.0971	22.6488	22.3179	22.7778	22.6103	23.0158	23.8573			114.685	31.2376	30.5117			0.890678
	-59.6414	3.51431			138.019	20.1537	17.6437	15.2535	22.448	32.1734	32.8895	21.7056	19.7897	17.5924	19.1811	26.7676	36.3622	22.7464	22.3249	22.7191	22.8117	23.138	23.719			115.085	28.4459	30.8851			1.01204
	-53.8713	5.75126			138.498	19.3533	17.4024	14.8682	23.3631	31.64	35.3869	21.6553	20.1539	17.4465	19.0402	26.8232	31.4528	22.6471	22.2672	22.6602	22.6927	23.3054	23.6995			115.485	29.6612	30.6173			1.01225
	-58.0285	8.81894			138.978	19.8289	17.6895	14.5084	23.0331	28.9397	37.2745	21.1471	19.5676	18.2587	18.1909	26.5541	34.3565	22.705	22.3925	22.6026	22.7232	23.1293	23.8703			115.884	30.0515	31.5478			0.930424
	-59.8256	8.60557			139.457	18.6638	17.3236	15.2013	21.816	27.6021	35.7563	19.6147	20.0971	17.6794	18.3635	26.8584	30.9994	22.6683	22.3694	22.6744	22.7246	22.9512	23.7256			116.284	29.6569	30.0523			0.914167
	-63.5958	-0.197716			139.936	19.5443	17.0341	15.0587	22.9218	25.9577	36.5995	20.1775	20.2709	17.9573	18.784	26.5927	37.4694	22.713	22.3674	22.6669	22.665	22.9086	23.9804			116.683	29.8683	31.4432			0.932666
	-56.2838	-1.9934			140.415	20.1968	18.1331	14.8812	22.961	29.8756	32.6458	20.9732	20.6635	18.124	19.1223	26.8863	35.7079	22.7469	22.4052	22.7017	22.7256	23.1136	23.9492			117.083	29.2373	30.8504			0.890452
	-61.604	-0.490277			140.895	19.796	17.5354	15.1824	22.1055	26.9284	32.9553	20.732	20.3791	16.908	18.6445	27.5991	35.2007	22.7443	22.3941	22.7211	22.7971	23.0019	23.7652			117.483	30.7394	30.5773			0.927026
	-52.0825	-0.981653			141.374	20.0952	17.8582	14.9715	22.1473	27.9776	32.9439	21.1266	20.1633	18.5869	19.6585	28.5023	35.876	22.636	22.5136	22.6826	22.5768	23.0002	23.7277			117.882	29.8444	27.8515			0.945725
	-53.6375	2.20195			141.853	19.9488	17.5314	15.4133	22.5402	28.4854	36.2736	20.398	19.841	18.9264	19.5793	26.9858	31.2382	22.5676	22.3396	22.7566	22.759	22.9211	23.5806			118.282	30.2754	31.0534			1.03837
	-48.7209	2.1274			142.332	18.7585	18.072	14.4171	22.9774	27.5288	33.7622	20.6237	20.4984	17.4438	19.3855	27.7569	29.7698	22.6555	22.4359	22.6587	22.7258	22.9884	23.4627			118.681	29.8922	30.6463			1.0729
	-54.0148	2.23143			142.812	19.8197	17.5866	14.2241	23.1599	23.9506	35.5707	21.6753	19.8029	18.1716	19.0751	30.2351	28.4579	22.7149	22.4482	22.6997	22.769	22.8848	23.5046			119.081	29.2051	29.4464			1.29811
	-45.8397	3.18575			143.291	19.6687	17.5095	14.9761	22.5679	24.0418	33.7493	21.3172	20.2086	18.2172	19.6731	28.0542	32.7496	22.7824	22.4286	22.6809	22.5723	22.8202	23.6644			119.481	29.3691	32.5424			1.49867
	-52.557	4.55253			143.77	19.8142	17.8873	14.5496	22.6768	23.861	36.8115	21.5849	19.9863	16.5233	19.633	27.6768	34.6375	22.7193	22.4065	22.7419	22.6169	23.003	23.8681			119.88	29.8136	30.7644			1.77556
	-57.8468	-2.56453			144.249	18.6691	17.8485	14.7608	22.3774	24.474	38.2874	19.7029	20.6176	18.2437	17.9471	25.645	31.8964	22.5737	22.3759	22.6595	22.5873	22.9421	23.6911			120.28	29.2249	30.5782			2.04703
	-56.6194	-0.236			144.728	18.457	18.1033	15.0311	22.8552	26.2076	32.5457	20.0461	19.3702	17.7753	18.6377	23.8861	31.7981	22.6289	22.4262	22.6898	22.6999	23.0898	23.6842			120.679	28.7949	30.8909			2.56717
	-56.3463	2.37171			145.208	19.3853	17.8391	14.6042	21.8687	25.7781	35.4496	19.8776	20.2379	17.4368	18.4411	25.7848	31.073	22.6658	22.3968	22.7757	22.7199	23.129	23.6666			121.079	29.1976	31.0183			3.38473
	-60.7195	-11.3495			145.687	19.6419	18.2874	15.0968	23.425	24.6503	34.0653	19.6163	20.571	17.0125	18.9664	25.6429	30.6945	22.6384	22.3899	22.697	22.5857	23.0261	23.6233			121.479	29.3592	30.7792			4.35135
	-48.6072	-4.9326			146.166	19.7317	17.4148	14.7657	23.8774	26.7385	33.3615	21.0991	19.3647	15.91	19.0249	25.8319	31.7391	22.627	22.4154	22.6779	22.6525	23.0645	23.7728			121.878	30.6465	29.4205			6.3614
	-52.231	-1.3662			146.645	19.4873	17.3584	13.954	22.6718	26.968	34.5194	20.9619	19.5998	17.6343	19.0859	26.0853	32.5699	22.6747	22.4886	22.8878	22.616	23.1108	23.5424			122.278	28.421	29.849			6.82291
	-52.6787	-1.74568			147.125	19.0257	18.2014	14.3903	21.9348	26.695	36.2364	20.6215	20.0948	17.1795	18.9056	31.0634	33.6716	22.6641	22.4786	22.6911	22.6236	23.0969	23.7676			122.677	29.516	31.6089			6.21199
	-51.1048	3.99887			147.604	19.4463	18.5166	15.0146	22.5958	24.709	34.8677	20.7242	20.5938	19.0109	18.1132	29.1527	30.9055	22.6259	22.4628	22.783	22.5587	23.0204	23.2645			123.077	31.958	31.3578			7.12753
	-51.4791	1.67621			148.083	18.9884	17.568	14.3108	22.6288	24.7471	34.9655	20.7823	20.214	18.074	19.7356	28.0407	32.5558	22.6584	22.4557	22.7227	22.7273	22.9021	23.4719			123.477	28.5299	29.9772			7.33669
	-59.418	-5.67236			148.562	19.0878	18.1986	16.1013	22.5326	26.1675	34.6578	21.0816	20.874	18.6832	19.3735	28.6053	29.6625	22.851	22.4444	22.8596	22.7552	23.231	23.5071			123.876	29.0631	29.908			7.37172
	-58.3233	-4.827			149.042	20.3732	18.1466	14.8352	22.2863	25.0209	34.6366	21.0566	20.4888	19.103	18.6472	27.5095	31.0212	22.6973	22.437	22.7839	22.6354	23.041	23.4321			124.276	29.7797	30.3089			6.42431
	-57.9693	-7.13002			149.521	19.9471	18.869	14.3619	21.7858	25.2674	34.3789	21.0863	21.3072	18.2905	19.7239	27.2636	31.1776	22.7145	22.5144	22.7139	22.6153	23.0116	23.4822			124.675	31.5011	31.4246			6.29694
	-53.7076	-6.01986			150	19.8246	19.4293	14.9567	22.6139	26.9031	34.4388	21.0164	20.5328	18.5821	18.416	26.8131	30.2251	22.6863	22.5397	22.7919	22.6005	23.2708	23.4561			125.075	31.4278	30.7574			6.24992
	-43.551	1.09463			150.479	19.0673	18.7462	15.3361	22.2877	24.7299	35.5136	19.7165	20.5914	18.4254	18.7548	27.1797	28.8608	22.5988	22.436	22.7535	22.6069	23.023	23.381			125.475	31.8596	31.4212			5.58455
	-42.7936	-0.897129			150.958	19.3117	18.3739	13.8329	22.699	23.7257	33.1622	20.5168	21.0503	17.2769	18.7802	26.6554	32.1061	22.7016	22.4691	22.7345	22.5964	22.9631	23.4694			125.874	32.8535	30.5076			4.62523
	-49.801	-2.35012			151.438	18.8499	17.7412	14.5088	23.1524	26.2365	34.7183	21.153	20.8578	18.742	19.796	27.6546	30.4313	22.6395	22.4141	22.7445	22.5622	23.2117	23.4989			126.274	30.7838	30.8252			3.82111
	-53.7385	-13.6798			151.917	18.4052	17.9884	14.7678	22.0367	24.9799	35.0049	20.4633	20.0826	18.5759	19.5451	24.8794	31.3471	22.7613	22.4409	22.7245	22.5911	22.9752	23.487			126.673	30.8656	31.533			3.22247
	-57.0618	-5.57864			152.396	18.5372	18.2307	13.9379	22.2528	24.6096	34.8167	20.4339	20.3427	18.0248	18.6863	27.6377	30.2986	22.7618	22.4707	22.7372	22.5944	22.9677	23.5941			127.073	32.5911	30.0667			2.41917
	-65.0577	-2.45249			152.875	18.3118	18.0984	15.1017	22.8798	24.0662	35.836	20.4775	20.9503	18.285	19.0603	27.2188	31.1042	22.6729	22.5052	22.658	22.6223	22.9424	23.6059			127.473	31.8829	30.1997			1.38271
	-59.9265	-5.58395			153.355	18.5771	18.2183	14.7471	22.0023	24.6922	37.3215	20.7907	20.5639	18.2508	18.7294	24.4594	30.591	22.7266	22.4572	22.6623	22.5286	22.8349	23.5557			127.872	32.1884	30.0958			1.21237
	-53.9801	-3.95714			153.834	18.2433	17.554	15.3	22.5011	26.1376	35.7851	20.0897	19.5267	18.2444	19.1189	27.2457	29.7807	22.5349	22.3822	22.64	22.6036	23.0924	23.579			128.272	30.4336	32.4019			0.837281
	-55.2715	-3.76419			154.313	18.9221	17.7891	15.2656	22.3858	25.5925	34.9672	20.6458	19.6508	18.4448	18.5165	26.5365	29.9969	22.7317	22.4035	22.7409	22.6779	22.9823	23.5761			128.671	31.9841	30.9734			0.84247
	-46.9087	-6.53174			154.792	19.9292	18.0798	15.5311	22.1038	25.6778	37.7419	20.0599	19.993	19.6215	18.8319	25.5066	29.9303	22.6274	22.3631	22.7424	22.4951	22.8917	23.6258			129.071	32.8024	32.1394			0.810478
	-47.7459	-4.24518			155.272	19.4521	17.6815	16.1368	22.1309	25.1759	34.7118	20.5647	19.961	18.8833	19.1946	26.4012	29.637	22.6992	22.4845	22.8702	22.5248	22.9287	23.3314			129.471	31.4258	31.8041			0.841876
	-48.3455	-9.83632			155.751	18.8199	18.3259	15.2847	21.7045	24.3596	33.1053	20.4683	19.7677	18.1695	18.8829	27.1749	30.052	22.6117	22.4334	22.6975	22.6736	22.9455	23.4229			129.87	31.0745	30.9759			0.862668
	-56.9721	-7.52028			156.23	18.8583	18.5117	14.4322	22.3183	24.531	34.7353	21.1954	19.4274	17.5434	18.7746	26.5924	30.5845	22.7843	22.3543	22.7031	22.6845	22.922	23.5395			130.27	30.771	31.846			0.920328
	-62.4078	-8.53289			156.709	19.5408	17.151	14.7296	22.7551	23.051	35.6801	21.7819	19.4116	18.1957	16.8722	25.5946	32.3119	22.7434	22.3623	22.7192	22.7187	23.0189	23.8629			130.669	30.3472	31.3891			1.12869
	-64.8703	-15.9318			157.188	19.0931	16.7662	14.4491	22.5549	22.9226	35.906	21.301	19.4237	18.4256	18.922	26.3006	31.9676	22.7077	22.3665	22.7521	22.5817	22.924	23.553			131.069	31.2612	31.0254			1.47707
	-58.6597	-7.88925			157.668	18.3906	18.2488	14.453	22.3186	22.8953	37.8233	20.7901	20.404	17.9191	20.3648	26.8582	30.5582	22.6849	22.4391	22.7388	22.6416	22.9712	23.5552			131.469	30.9683	30.2934			1.43191
	-52.9071	-9.72581			158.147	18.6542	18.1587	15.098	22.5034	24.2201	34.6601	20.5369	20.4342	19.2378	18.4264	25.9778	33.3757	22.6342	22.3893	22.7442	22.6894	23.2317	23.6492			131.868	30.2111	27.9674			1.22067
	-55.0129	-6.33317			158.626	18.5001	17.897	15.2642	23.1665	24.1722	35.531	20.6301	20.4141	18.3424	19.0421	25.6612	32.1082	22.7194	22.3884	22.784	22.6875	23.0141	23.6044			132.268	30.5404	28.8744			1.17571
	-53.6681	-10.073			159.105	19.4875	18.1169	15.815	21.8159	24.7399	36.2401	20.2012	20.4022	19.6487	18.1107	26.2479	28.8778	22.6598	22.3607	22.7375	22.5951	22.9972	23.5167			132.667	30.692	28.2737			0.943332
	-51.3547	-7.79197			159.585	19.0551	17.888	14.9991	22.6919	25.0896	35.0222	20.1596	20.8546	18.8345	18.867	26.2662	30.3276	22.7808	22.4152	22.6693	22.6791	22.9289	23.4417			133.067	29.3302	28.2769			0.790717
	-50.4938	-10.419			160.064	19.004	17.8611	16.1683	21.4481	26.6727	36.5368	20.7461	20.5224	18.1313	19.6164	26.5526	29.9154	22.6636	22.3738	22.6884	22.5524	23.1729	23.559			133.467	31.6722	27.0523			0.982392
	-52.1018	-7.95878			160.543	19.3953	17.9994	14.2934	22.8113	27.8674	35.555	21.4095	20.506	18.1993	19.9343	26.8909	30.7924	22.8476	22.3541	22.7315	22.5662	23.2119	23.3749			133.866	30.4592	28.05			0.781522
	-54.2056	-6.46371			161.022	19.089	18.3763	15.472	22.3547	27.1372	37.098	20.9493	19.8916	20.6589	19.1209	29.8467	30.8601	22.7114	22.3715	22.6866	22.7455	23.1545	23.4461			134.266	30.9391	27.487			0.810334
	-48.0654	-15.4677			161.502	20.0692	18.0702	15.5309	21.7609	24.5847	36.8499	21.3327	19.6412	18.3768	19.0399	29.3155	29.7089	22.7897	22.4032	22.6985	22.632	23.0876	23.6907			134.665	31.3034	28.0757			0.967345
	-55.8329	-14.7342			161.981	20.09	17.7887	15.1816	22.3421	26.1621	36.8823	20.7444	19.9915	19.3734	17.8757	29.2436	29.0647	22.786	22.4141	22.7798	22.6406	23.131	23.514			135.065	30.1303	27.8419			1.08843
	-51.6568	-13.1465			162.46	20.0018	17.7706	15.7463	21.7552	26.8123	34.8695	20.2104	20.0825	19.0107	18.5568	28.3657	31.4131	22.717	22.3046	22.7241	22.6218	23.2837	23.449			135.465	30.5631	27.0876			1.47149
	-51.3725	-13.2729			162.939	19.3224	17.34	15.2322	21.8143	25.4173	37.6958	20.6016	19.248	18.6137	18.9969	27.7455	30.8905	22.6777	22.2803	22.6193	22.6871	23.2072	23.7321			135.864	31.8942	28.4127			1.8424
	-47.9863	-14.0752			163.419	19.4894	19.1203	15.8256	22.0952	27.9639	35.7283	20.3604	20.3096	18.3567	18.7628	27.2724	30.5596	22.6253	22.3859	22.7181	22.6544	23.2878	23.5865			136.264	31.5588	27.9232			2.14797
	-57.1444	-10.8336			163.898	19.4859	19.0523	16.4912	22.2434	27.0394	35.5487	21.2824	19.7959	19.2524	19.4467	25.6339	30.6871	22.7419	22.4271	22.7567	22.6719	23.2261	23.5478			136.663	30.6018	30.1485			3.18689
	-55.6163	-8.25341			164.377	18.6768	18.5928	14.9205	22.5952	28.0242	37.8972	20.8806	21.035	18.9297	20.3669	26.431	29.7686	22.6758	22.4382	22.6925	22.7199	23.4052	23.6187			137.063	29.257	29.5625			4.23834
	-56.3336	-10.5776			164.856	19.8295	18.3225	14.9306	20.2594	26.5054	35.5969	21.1725	19.8538	18.0256	18.6536	32.4238	30.6677	22.821	22.365	22.7376	22.7142	23.3091	23.4812			137.463	29.8894	31.5006			4.51426
	-58.3801	-7.42161			165.335	19.2132	18.303	16.1608	21.5661	27.0053	36.0238	20.6833	20.0585	19.2537	18.6412	28.7772	30.6649	22.7382	22.4324	22.7946	22.6081	23.1357	23.4799			137.862	31.1934	31.2149			3.45041
	-56.701	-7.70493			165.815	18.1649	18.7254	15.3602	21.7024	26.9979	34.4471	19.8823	21.1616	18.4429	19.2881	29.8168	30.3254	22.7287	22.4079	22.7601	22.5915	23.2095	23.5166			138.262	30.3219	30.9846			5.89382
	-57.658	-6.73026			166.294	19.2197	18.6645	15.2911	21.0707	25.8166	35.1845	20.0678	20.7646	19.1446	18.4902	29.0553	30.2553	22.7199	22.435	22.6235	22.5803	23.1529	23.5711			138.661	30.7629	30.9631			7.23711
	-57.1762	-10.1549			166.773	19.0253	17.9824	14.4392	20.9325	28.5671	36.533	20.5451	20.7798	17.7507	18.3002	30.8447	29.3272	22.6226	22.4553	22.6689	22.6893	23.2653	23.4661			139.061	32.2096	31.5125			6.89556
	-58.7265	-5.20997			167.252	18.803	17.5892	15.4585	20.8044	23.908	35.2555	19.5231	20.0772	18.5192	18.6701	29.3677	28.3793	22.6651	22.4125	22.5773	22.6433	23.2049	23.5594			139.461	32.7104	31.6028			8.64482
	-63.0363	-1.36129			167.732	18.4328	18.059	15.1246	21.3369	23.2437	36.809	20.5167	20.6715	19.066	18.8302	30.4356	30.3513	22.5172	22.4827	22.5956	22.7378	23.1755	23.5589			139.86	34.9899	30.2796			9.26008
	-59.4818	-7.18938			168.211	18.5935	18.0265	15.7963	20.8657	22.3123	37.781	20.3492	20.2845	19.0488	19.4963	28.4994	30.7176	22.6469	22.4902	22.6704	22.7148	23.0049	23.7248			140.26	33.248	30.2801			7.36309
	-58.2477	-12.5823			168.69	19.4113	18.2472	14.8481	21.0266	22.0341	34.7599	20.665	20.5226	18.6493	18.5416	27.0106	30.7651	22.6357	22.4783	22.718	22.6072	23.1085	23.3928			140.659	31.6807	29.8375			7.37239
	-64.0357	3.70831			169.169	18.6193	17.8714	14.8529	21.9166	19.4301	35.6309	20.6832	20.8667	18.8569	19.4013	26.2141	30.5695	22.6265	22.4922	22.7345	22.7085	22.8882	23.6316			141.059	31.8335	29.5019			5.66414
	-55.1885	-11.0287			169.649	18.2846	18.1855	14.4504	22.1599	20.132	34.7827	20.0635	21.2995	19.0848	18.2888	27.4696	30.8568	22.745	22.4793	22.5551	22.7574	22.8962	23.681			141.459	29.4894	30.13			3.76751
	-51.7984	-11.1249			170.128	18.6312	17.2946	14.1932	21.0734	17.6216	34.305	19.9	20.5262	18.5691	19.322	26.0467	31.4187	22.5997	22.4481	22.7054	22.6413	22.8741	23.5964			141.858	29.256	30.6319			3.30245
	-54.5726	-8.66092			170.607	18.9955	19.3109	14.5132	22.3149	18.2472	34.4645	19.8697	21.6933	18.5699	19.3721	28.7757	31.3794	22.6558	22.4819	22.7843	22.6067	22.7768	23.4779			142.258	31.6828	30.3938			2.58328
	-55.723	-6.82945			171.086	18.5385	18.1011	15.2254	21.1559	16.6069	35.4042	19.6424	20.8009	19.1047	18.5106	27.5312	30.1327	22.6617	22.4667	22.6846	22.73	22.7625	23.5582			142.657	31.811	31.3372			1.51004
	-63.1	-0.0665606			171.565	17.9105	17.5678	14.7439	21.8823	19.2365	33.9947	19.9564	19.9647	18.2445	18.2315	30.5474	31.1233	22.6113	22.515	22.6616	22.6509	22.9708	23.4982			143.057	31.1855	30.4756			1.05741
	-62.7422	-1.45028			172.045	18.9311	19.0202	14.9315	22.6244	17.3236	32.8486	20.3999	20.6072	18.2705	18.2489	29.3752	29.684	22.6401	22.5086	22.6833	22.759	22.7843	23.4968			143.457	30.0937	30.783			0.990831
	-57.4667	2.63651			172.524	19.1639	18.6152	15.0681	22.5397	18.0353	33.7856	19.885	19.7516	18.3487	18.6788	27.4276	29.8484	22.6111	22.4849	22.6809	22.6857	22.9021	23.5506			143.856	31.3942	30.7831			0.842722
	-59.6291	5.78165			173.003	19.4261	17.6797	14.9056	21.49	19.7687	33.2387	20.248	19.4424	18.3537	19.0884	28.4902	29.3929	22.7569	22.4118	22.7237	22.7336	22.8827	23.6962			144.256	29.8126	31.4366			0.852136
	-64.4307	12.888			173.482	19.0341	19.201	14.6317	21.365	16.7858	33.5393	20.6339	21.4124	17.6159	18.8002	28.7118	29.6251	22.6543	22.5657	22.7657	22.7349	22.7921	23.5436			144.655	31.87	31.1865			0.849755
	-64.6411	5.29261			173.962	17.5239	17.8962	14.8508	20.7121	19.1684	33.0857	19.6779	20.4449	18.2007	19.3878	28.1753	28.6893	22.7436	22.6058	22.7111	22.6317	22.9229	23.5081			145.055	32.9492	31.1295			0.918903
	-61.1261	4.42707			174.441	19.1327	18.6978	14.5787	21.1738	20.9885	33.488	19.5559	20.1077	18.0582	19.2975	28.79	28.9727	22.6878	22.3795	22.6833	22.6321	22.9447	23.5821			145.455	31.4932	31.0091			0.922722
	-66.2544	5.78826			174.92	18.7571	17.7868	14.9055	21.9914	18.6643	33.8223	19.8321	20.7869	18.4521	19.0017	28.0837	29.7334	22.6094	22.4491	22.7635	22.7372	22.9586	23.7671			145.854	32.0603	31.5515			1.25517
	-60.3655	-1.86378			175.399	19.0805	17.7004	15.3995	22.013	17.3444	32.6474	21.6903	19.9229	18.1047	18.8276	29.3293	31.0132	22.7197	22.4482	22.7391	22.7185	22.8066	23.572			146.254	31.317	31.2435			1.22526
	-63.2758	-1.51693			175.879	16.9201	18.4994	15.3053	20.4177	18.5835	34.8127	19.7312	20.8433	19.1459	18.4955	28.392	31.3765	22.5656	22.51	22.6618	22.6726	22.9377	23.7206			146.653	32.243	29.6339			1.15194
	-67.5184	-5.32261			176.358	16.7156	17.5751	15.2151	20.4234	20.8138	33.9513	19.342	20.0112	19.2669	18.8532	30.5227	30.5786	22.4937	22.5446	22.7599	22.5842	22.9873	23.5684			147.053	31.5313	29.8001			1.11512
	-65.6511	-6.48437			176.837	16.542	19.1401	14.5229	19.6707	21.2685	33.5179	19.5087	21.064	18.2218	18.6607	30.6155	34.5832	22.5831	22.5846	22.6671	22.7342	22.9561	23.6214			147.453	31.1069	29.5228			1.13756
	-68.9219	-5.11623			177.316	19.4906	17.8238	15.3575	20.9418	20.199	34.0653	20.7178	20.4478	17.8707	19.2778	29.7199	33.5333	22.7337	22.4854	22.794	22.6483	23.0582	23.6092			147.852	31.5722	29.3815			1.07327
	-77.8396	-6.53152			177.796	17.2439	18.7261	15.3543	19.7521	20.9291	31.6768	19.2461	19.8157	19.3288	18.3027	27.7548	35.7636	22.7533	22.4437	22.761	22.589	23.1296	23.5273			148.252	30.9342	30.1502			1.07198
	-73.7422	-15.5884			178.275	17.4723	17.5475	14.5096	20.3993	19.3803	32.4357	17.9507	20.4039	17.7707	18.78	26.8424	29.5876	22.6673	22.5627	22.7586	22.6647	23.0227	23.5205			148.651	31.0961	30.2628			0.958301
	-76.7738	-12.4076			178.754	20.3634	18.4266	15.5001	21.3724	25.7372	33.8312	20.2639	19.6996	18.2612	18.4735	27.3771	33.843	22.6656	22.4329	22.7332	22.7601	23.1412	23.7289			149.051	32.0435	31.6024			0.824664
	-67.3193	-17.1101			179.233	20.3108	17.6983	14.5792	22.1066	26.7026	33.7428	19.7107	20.1843	19.023	19.6217	27.3542	34.7533	22.6289	22.4422	22.7784	22.7024	23.202	23.7165			149.451	30.9389	30.2679			0.788708
	-72.9482	-9.15464			179.712	19.6484	17.8909	15.0896	21.6571	27.2802	32.4768	21.4568	19.7805	18.1354	21.3486	26.7056	33.2725	22.6214	22.4922	22.8024	22.7152	23.1598	23.5115			149.85	29.9341	30.3153			0.837145
	-67.7877	-9.04566			180.192	16.5044	18.5959	15.3288	20.7944	26.6158	32.8375	19.2874	20.4563	19.3443	21.5979	26.2852	29.0936	22.6295	22.4813	22.6968	22.7144	23.1554	23.4714			150.25	31.1614	30.9118			0.879769
	-71.1105	-7.92695			180.671	19.4994	18.5481	14.9144	21.6608	25.2953	34.2046	19.7781	20.4603	18.9552	24.7966	28.0378	31.689	22.7181	22.4347	22.8563	22.761	23.2902	23.5822			150.649	29.9342	30.4672			1.18556
	-70.8479	-7.10839			181.15	17.263	18.3595	14.9131	19.9364	26.6105	32.3767	20.209	21.3346	19.1793	24.7019	27.1236	31.1183	22.6988	22.6108	22.808	22.7491	23.2103	23.511			151.049	29.8417	30.0995			1.61952
	-69.9201	-9.95926			181.629	16.2271	17.1786	14.4242	20.6206	27.7862	33.5603	18.8583	20.1442	19.463	23.5802	26.8219	30.9188	22.617	22.4961	22.7398	22.7207	23.3251	23.4028			151.449	29.9238	30.1307			1.71266
	-55.9702	-12.0786			182.109	17.5544	18.6609	13.842	21.7984	26.8609	32.3611	19.8464	20.5609	18.3308	23.4498	26.3209	33.3304	22.6505	22.5776	22.8136	22.752	23.2181	23.4293			151.848	30.4933	30.2195			1.40281
	-52.1951	-13.093			182.588	15.9798	19.089	14.0865	21.1114	26.4834	31.3593	19.9097	20.3815	17.6328	23.7623	26.0417	33.4395	22.6198	22.5026	22.8302	22.7283	23.1459	23.4678			152.248	31.748	30.2114			1.24648
	-46.883	-14.2189			183.067	16.5553	19.6204	14.4799	21.4167	27.9349	33.565	19.0786	20.7687	19.7657	22.5358	27.8524	31.8761	22.7129	22.5039	22.7134	22.5899	23.3028	23.6275			152.647	32.8246	30.0032			1.28877
	-47.9894	-17.1596			183.546	16.7149	18.4177	13.9143	21.4051	27.1295	32.9577	18.704	20.2513	19.411	24.8615	27.1264	32.7445	22.6875	22.4708	22.7524	22.6698	23.1723	23.5617			153.047	33.5105	29.4871			1.78573
	-49.8359	-17.6428			184.026	16.935	18.88	14.0858	20.7348	25.9375	33.7041	19.2949	20.9422	18.6281	23.5327	26.8933	31.5811	22.6307	22.5932	22.7477	22.7888	23.0387	23.7279			153.447	30.2283	29.8999			1.84209
	-50.1436	-19.9931			184.505	18.0734	18.4709	15.4273	20.8401	27.9939	32.4938	19.1912	20.1459	19.1328	24.1059	27.2605	31.6414	22.706	22.5201	22.705	22.6417	23.2601	23.4908			153.846	32.7117	30.6886			1.58554
	-50.2861	-17.0705			184.984	17.8683	17.8718	14.6292	21.9044	27.2138	33.423	19.3821	20.0704	18.7754	22.3921	25.4699	30.397	22.6591	22.5532	22.7671	22.6236	23.1011	23.6197			154.246	32.2078	30.1994			1.01833
	-46.6297	-11.7216			185.463	16.9192	18.0679	14.7498	20.6196	27.7589	32.4926	18.6252	20.4258	17.0901	22.9054	25.329	30.2597	22.579	22.4057	22.692	22.773	23.2364	23.5768			154.645	32.0275	29.4085			0.981622
	-51.7334	-14.6251			185.942	16.4753	18.5076	14.7855	21.378	27.6124	33.3405	19.6918	21.1689	17.8285	22.5049	27.5724	31.1584	22.6052	22.5177	22.8024	22.6095	23.3304	23.543			155.045	30.9375	29.8983			1.02772
	-55.2574	-11.7133			186.422	17.1666	18.6824	15.0594	22.0007	27.1261	32.4833	18.6125	20.4997	18.2052	22.3002	29.4351	33.1232	22.6796	22.4627	22.7498	22.7169	23.3386	23.5905			155.445	33.8894	29.6975			0.908489
	-50.2962	-18.4797			186.901	16.8725	17.7126	14.7664	22.1018	26.7821	31.9936	19.1499	20.481	18.4053	23.0679	25.8497	33.1584	22.7753	22.4515	22.7305	22.6962	23.1373	23.526			155.844	32.7938	29.1886			0.921604
	-56.7178	-12.9686			187.38	16.8927	18.3328	14.4707	22.9391	27.0063	32.8858	20.355	20.478	17.3163	19.9731	27.5298	30.7645	22.7581	22.4557	22.6636	22.6147	23.154	23.4942			156.244	32.2504	30.6058			0.862321
	-55.3264	-3.83497			187.859	17.3543	17.9919	15.0214	25.0108	28.6892	33.2657	20.6146	19.999	16.6436	20.7549	30.7046	29.6307	22.7018	22.526	22.7469	22.6172	23.3894	23.6565			156.643	31.5328	30.7917			0.8837
	-61.8368	-0.0675883			188.339	17.2428	18.7901	15.227	21.6598	26.2693	32.7373	19.1584	20.6686	17.8417	22.5135	27.3668	32.9247	22.69	22.4806	22.7714	22.6157	23.001	23.6916			157.043	32.9197	29.7786			0.845509
	-58.425	1.77153			188.818	16.6876	18.6929	15.1747	21.6154	25.8777	32.0351	19.932	21.1237	18.1969	26.0515	27.5278	32.4949	22.7109	22.5544	22.7486	22.6588	23.3113	23.4302			157.443	31.2832	30.1361			0.97999
	-57.8661	-1.84615			189.297	18.2142	18.1278	14.5102	20.2527	28.3459	32.5607	20.418	21.1643	18.9657	25.7933	26.8209	32.0748	22.7376	22.4862	22.8423	22.6362	23.2388	23.4969			157.842	32.6496	29.9263			1.10538
	-47.0948	-15.2554			189.776	18.1383	19.2392	14.4999	22.1916	27.1449	33.5302	20.3739	21.866	18.5039	23.6366	25.8166	32.4447	22.6536	22.4897	22.6886	22.6604	23.1376	23.5955			158.242	32.4803	29.7056			1.54381
	-44.4179	-16.6913			190.256	17.016	19.115	14.7924	23.0944	27.4134	33.7175	19.7295	21.5007	18.4697	25.9829	30.4804	32.3417	22.6801	22.4793	22.7683	22.849	23.2167	23.4669			158.641	31.7733	31.3943			1.5868
	-46.1228	-3.16012			190.735	17.2542	19.5418	15.2937	20.9069	27.787	34.3818	20.0039	20.9597	18.8455	24.399	28.0913	31.6693	22.7591	22.4665	22.7047	22.8407	23.4286	23.5584			159.041	30.8092	32.7458			1.77271
	-46.613	-8.96482			191.214	16.1917	18.9447	14.2227	20.7942	25.9409	32.3493	18.9455	21.6804	17.5391	22.2337	26.4457	32.0132	22.6331	22.4781	22.8602	22.627	23.291	23.4972			159.441	31.5379	31.299			1.67844
	-47.6444	-11.0666			191.693	17.0849	19.0156	14.2998	22.2706	24.161	32.5674	19.9751	21.2593	17.4041	21.9525	25.6973	31.4749	22.6085	22.4013	22.6729	22.579	23.1045	23.3914			159.84	33.1903	31.9975			1.19636
	-55.0623	-16.0678			192.173	16.6775	19.1093	14.3814	20.5398	26.7978	32.7383	19.6839	21.1289	18.6224	24.4792	26.4375	32.0352	22.6515	22.4964	22.6741	22.6099	23.2441	23.5574			160.24	30.6583	31.161			1.16395
	-56.9795	-6.45795			192.652	17.4157	18.0243	14.6744	21.2759	26.8362	32.6135	20.709	21.077	18.5266	20.3137	24.9239	32.5943	22.7178	22.4603	22.7788	22.7534	23.2383	23.5315			160.639	33.6637	32.0709			1.06081
	-49.4239	-11.5113			193.131	17.6878	18.6624	15.6237	20.1457	25.9859	33.2492	19.2375	22.4731	18.5636	21.6581	23.5579	32.4742	22.5659	22.5386	22.8772	22.6857	23.1882	23.6718			161.039	32.2261	31.8838			0.970223
	-51.8581	-6.85761			193.61	16.1021	17.957	14.5448	20.4442	28.0484	34.0285	19.1446	21.8199	19.1255	19.7861	26.1723	32.0439	22.6175	22.5839	22.8687	22.671	23.2407	23.5525			161.439	33.0498	33.3229			0.961924
	-46.4245	-5.27827			194.089	16.8532	19.6059	14.6637	20.6741	27.0092	32.3641	19.2794	22.7448	19.474	21.0224	26.4006	32.367	22.6233	22.5689	22.7973	22.6902	23.308	23.6655			161.838	32.9553	31.5698			0.905146
	-42.7974	-5.62391			194.569	17.1332	20.3717	14.6793	20.99	27.3527	32.1394	19.6002	22.1055	17.7875	21.1954	26.7403	33.9659	22.6576	22.5233	22.6633	22.6781	23.3846	23.6345			162.238	34.0204	32.3166			0.836048
	-38.743	-2.58387			195.048	16.5135	19.8226	14.6876	20.4341	25.3485	34.1407	19.2744	22.517	18.957	21.6904	25.827	33.2737	22.5659	22.4958	22.8624	22.7045	23.0733	23.666			162.637	34.7446	32.5448			0.885741
	-42.2109	-1.344			195.527	17.5246	18.4865	14.3509	19.9683	25.5289	32.6855	19.7702	21.3443	17.2435	24.3529	25.7803	30.9507	22.6992	22.4803	22.7818	22.8216	23.0744	23.5154			163.037	32.419	31.9009			0.928171
	-49.0842	-4.45372			196.006	16.2529	17.8161	15.4629	20.348	26.8479	31.4306	19.3372	20.2266	18.836	28.5864	31.5605	32.9278	22.6624	22.4706	22.7243	22.6985	23.3852	23.587			163.437	33.5129	31.7628			0.827634
	-44.7124	-0.412123			196.486	16.8282	19.1107	14.9233	20.2513	24.8256	32.9328	19.9682	21.7075	18.4499	29.0789	29.7781	32.6135	22.5839	22.5609	22.8799	22.7463	23.1433	23.5634			163.836	33.1544	32.2719			0.783648
	-45.6283	-8.5985			196.965	17.2093	19.2295	14.4652	20.9085	26.6174	33.5671	20.3722	21.4762	18.7978	25.5942	31.3753	33.2386	22.6842	22.5681	22.8378	22.7125	23.4558	23.6251			164.236	33.4773	31.4274			0.881498
	-51.2965	-2.03158			197.444	16.7307	17.807	15.1479	20.8615	27.1757	32.1856	19.37	20.9066	18.7365	25.1541	27.8116	34.8983	22.6471	22.4852	22.7696	22.6637	23.292	23.5601			164.635	34.9119	31.9345			0.910866
	-53.0515	-10.3228			197.923	17.0296	17.9684	14.6231	20.707	27.3229	32.165	19.7449	21.1588	16.7548	25.4617	31.5738	34.907	22.6646	22.5576	22.7631	22.7287	23.312	23.5789			165.035	33.6897	32.1693			0.822544
	-53.3303	-16.3072			198.403	16.6769	17.9778	14.4956	20.6661	26.1111	32.1736	20.0942	20.3157	18.3456	25.1818	27.2926	35.5527	22.6091	22.6032	22.8692	22.7693	23.3039	23.562			165.435	32.2656	31.8478			0.925796
	-48.772	-18.7577			198.882	16.2739	18.5047	13.7601	21.7095	27.6623	32.3185	19.7431	21.1809	18.0819	22.9466	32.2898	30.7898	22.6443	22.4931	22.6621	22.7209	23.4827	23.5296			165.834	31.438	31.9665			1.02743
	-43.3806	-18.4622			199.361	16.9266	17.7315	14.2532	22.5176	27.9874	34.4394	21.0806	20.8654	17.9015	22.5967	30.8031	32.7144	22.6509	22.4084	22.7931	22.7281	23.5344	23.6834			166.234	30.7607	30.0112			1.06649
	-44.3849	-16.3794			199.84	17.9957	18.5612	15.0408	22.1295	26.3599	33.4679	20.3079	20.9401	17.6759	21.5585	26.7863	30.3934	22.6896	22.5609	22.8703	22.6588	23.3266	23.4136			166.633	30.9898	31.2982			1.1131
	-56.0585	-9.91269			200.319	17.4332	18.2307	14.1791	22.9378	26.9316	32.1192	19.7617	21.9934	18.4412	21.4064	28.4251	28.7827	22.7164	22.5224	22.8116	22.7619	23.3797	23.5727			167.033	30.6097	31.0588			1.26036
	-46.1317	-12.8744			200.799	16.8904	18.1238	14.8287	22.7248	25.6838	31.2756	19.7995	20.6576	18.2288	21.0482	31.711	29.0159	22.6263	22.5459	22.8885	22.7041	23.2386	23.3741			167.433	31.95	32.4195			1.24878
	-55.7006	-13.5449			201.278	16.8231	18.9322	14.4468	22.7853	28.3026	31.3849	20.0062	21.0459	18.0497	22.2962	32.3203	29.0257	22.6348	22.541	22.7355	22.799	23.4925	23.3665			167.832	29.9161	31.5632			1.22129
	-51.7996	-15.1784			201.757	16.6592	16.7879	13.245	22.2729	25.4639	32.6511	19.607	20.33	17.4437	21.7055	32.9976	27.9872	22.7064	22.4657	22.871	22.762	23.4239	23.5247			168.232	31.6154	31.7908			1.5245
	-58.0644	-12.8164			202.236	16.7132	19.1837	13.9795	20.4363	24.4477	32.2221	19.3317	21.089	18.3733	18.9456	32.0277	29.4037	22.6165	22.5606	22.7366	22.776	23.3042	23.4894			168.631	33.124	31.6405			1.50901
	-50.5772	-17.431			202.716	17.5952	17.4854	12.7244	21.2087	27.265	32.7187	20.2977	20.8225	17.4607	18.3405	32.0843	28.389	22.6823	22.4638	22.7644	22.7145	23.5006	23.6679			169.031	32.9835	30.9556			1.7256
	-59.8683	-13.1406			203.195	17.0082	18.1694	13.0464	20.468	26.2643	33.5162	19.8793	21.5617	18.0626	22.9419	28.0612	30.4109	22.5589	22.6176	22.6332	22.7852	23.2232	23.5772			169.431	33.1922	31.3063			1.23522
	-53.7383	-18.3817			203.674	17.1911	16.7137	14.4296	20.8051	27.897	32.5126	20.8654	21.6114	17.8889	16.6228	29.2483	29.4565	22.6573	22.4787	22.6468	22.7579	23.3443	23.4937			169.83	31.378	31.1159			1.02597
	-48.1637	-14.0603			204.153	17.3271	18.1005	13.4831	21.0914	25.6518	33.5657	20.5626	20.6791	18.5495	18.1797	28.8022	29.0672	22.642	22.5156	22.6423	22.6985	23.258	23.4872			170.23	32.3721	30.7832			1.17032
	-57.0743	-12.5862			204.633	17.3589	17.7108	12.7125	21.2009	24.2321	32.8069	19.4977	20.5849	17.7924	18.3131	31.8012	29.8405	22.6915	22.459	22.7145	22.7233	23.3504	23.5129			170.629	33.5807	30.959			1.08183
	-55.6855	-19.2378			205.112	17.3955	18.0618	13.1275	20.0242	25.3648	33.7488	19.2816	20.982	17.717	17.3067	34.523	30.1618	22.6395	22.428	22.7712	22.6676	23.0729	23.632			171.029	32.1866	31.126			1.03467
	-54.0758	-21.8354			205.591	17.5737	19.0043	13.0817	21.102	24.9116	31.496	19.8252	21.7045	17.0284	18.3187	28.0614	31.0313	22.5821	22.559	22.777	22.6456	23.0695	23.505			171.429	32.3534	30.7402			1.03181
	-53.6504	-24.439			206.07	17.4833	18.6982	14.7712	20.1174	24.0955	33.0179	20.2554	21.318	17.989	21.1389	27.2845	30.0851	22.6483	22.4906	22.9277	22.6833	23.2201	23.437			171.828	31.7562	30.948			0.910758
	-53.3543	-19.9506			206.55	16.9541	19.0731	14.3363	20.6134	24.5231	32.1525	18.4542	22.429	19.0448	21.7037	29.1525	29.1501	22.7247	22.5758	22.7675	22.6201	23.2864	23.4652			172.228	31.3944	30.9033			0.888437
	-51.0117	-18.3562			207.029	16.5691	18.3927	14.733	20.7975	25.7382	31.5727	19.5202	20.5158	17.9424	24.5759	25.035	28.8875	22.6464	22.5145	22.7674	22.6965	23.2004	23.3802			172.627	32.092	30.9875			0.867881
	-51.3734	-17.8052			207.508	16.7087	17.9748	14.2192	19.7026	26.4774	33.3977	19.9231	20.6186	18.7305	25.179	27.4806	29.3385	22.5416	22.5915	22.6217	22.8234	23.1425	23.506			173.027	32.5143	31.6239			0.882488
	-55.2976	-15.6509			207.987	17.4449	19.6541	13.8331	21.3598	27.8926	30.4885	20.1437	21.8776	17.3497	27.5255	23.7603	29.2835	22.5796	22.5923	22.6475	22.8165	23.2586	23.2324			173.427	32.3435	30.8082			0.844794
	-61.5935	-11.6564			208.466	16.3215	18.3146	13.6919	22.0704	24.1804	32.8733	19.5869	19.638	17.9412	28.4899	29.3911	28.6661	22.5653	22.5229	22.7365	22.6665	23.1463	23.2806			173.826	33.4588	30.9302			0.814603
	-54.2992	-12.7575			208.946	17.1237	16.9702	14.8635	21.2663	25.8798	32.8298	20.2616	19.9876	18.0007	25.5977	24.6543	29.8823	22.6377	22.4888	22.7588	22.688	23.2972	23.5497			174.226	31.9611	31.1658			0.914547
	-56.9276	-21.0493			209.425	17.2815	18.0144	14.5984	20.4092	27.9625	34.1483	21.0809	21.2556	17.2473	26.1119	26.0406	29.1064	22.627	22.4987	22.8124	22.7497	23.3125	23.4349			174.625	34.2174	30.4532			0.879337
	-65.368	-25.4939			209.904	17.607	19.5146	14.778	20.399	26.6986	32.4961	20.2377	21.5837	17.7995	27.1527	26.0315	29.0547	22.5766	22.5562	22.6751	22.8164	23.17	23.5896			175.025	34.0028	30.8156			0.908289
	-63.1395	-21.722			210.383	16.9753	18.6364	14.1855	21.0405	26.2306	31.2205	20.4931	20.0918	17.9176	23.6608	25.3041	29.3196	22.6307	22.5108	22.7922	22.6189	23.1148	23.3376			175.425	34.2304	30.9468			0.739409
	-56.0909	-17.2509			210.863	17.1269	17.9429	15.421	21.4567	25.7826	31.858	18.8181	20.528	17.6077	26.3764	18.9028	28.7683	22.6907	22.4361	22.7346	22.6429	23.0423	23.4587			175.824	32.2378	30.6287			0.636095
	-54.2438	-11.7411			211.342	18.06	17.8425	14.5119	21.0712	25.3694	33.2132	19.1072	20.342	17.5566	30.226	18.6063	28.9074	22.5764	22.3617	22.7617	22.7461	23.1677	23.3744			176.224	32.823	31.6488			0.627286
	-57.5492	-13.3462			211.821	16.6726	18.7438	13.7166	21.8233	29.0004	33.1938	19.3233	21.1033	18.4325	28.672	21.4103	29.1733	22.7697	22.4243	22.8098	22.7519	23.3759	23.5561			176.623	32.6946	30.5092			0.639319
	-51.4442	-6.9586			212.3	17.2851	18.9039	13.5696	20.9074	26.5066	33.8743	19.4704	20.8077	16.9092	26.761	27.4145	29.2507	22.7685	22.5033	22.7117	22.8492	23.2637	23.5842			177.023	32.073	31.2276			0.720845
	-58.3266	-6.50327			212.78	16.9777	17.0775	13.8034	19.8978	27.2994	33.0704	20.0549	20.1849	17.8832	25.2644	15.676	28.8597	22.7093	22.4328	22.858	22.8318	23.1618	23.5544			177.423	32.7996	31.2651			0.966178
	-60.0247	-3.50747			213.259	18.2657	17.9968	14.3649	21.6736	27.2699	34.2891	19.0869	21.6643	17.0331	17.554	14.8428	31.0444	22.7818	22.4771	22.6959	22.6813	23.2311	23.6575			177.822	32.7424	31.7269			1.32384
	-61.5542	-4.5777			213.738	17.7242	18.3046	14.6532	21.1524	28.1497	33.7897	18.6328	20.798	17.9436	20.822	15.3626	29.3851	22.7794	22.5434	22.7491	22.6852	23.2277	23.5819			178.222	32.9336	30.8572			1.49597
	-56.3753	-15.0893			214.217	17.0259	18.3279	14.335	21.3858	28.0853	34.9552	19.1215	21.3308	18.4694	16.9378	14.1615	29.0094	22.7566	22.4619	22.7783	22.7476	23.2654	23.4886			178.621	33.7006	31.469			1.35667
	-49.3196	-17.5883			214.696	17.4009	18.4801	14.47	20.1016	25.0146	32.2538	18.3833	21.0976	17.5048	17.1093	15.551	29.8911	22.784	22.5487	22.8287	22.7574	22.8652	23.447			179.021	31.6349	31.874			2.32176
	-52.7997	-14.3709			215.176	17.8477	18.7481	14.7405	20.2409	25.513	32.4113	19.5312	21.0111	18.4493	20.785	14.6744	30.0364	22.8954	22.5434	22.7424	22.7107	23.0313	23.3453			179.421	32.3267	31.1899			0.92128
	-47.5921	-20.9811			215.655	16.2903	18.5333	13.3097	19.6891	27.6134	32.9428	19.2253	21.1014	17.5699	21.1228	19.1736	29.5802	22.6671	22.5746	22.7057	22.6792	23.279	23.581			179.82	32.0066	30.8673			0.706655
	-55.5682	-17.5834			216.134	17.4455	17.9336	13.8859	20.7311	24.7848	32.4005	19.3352	19.8587	17.5287	19.8627	19.9733	29.0845	22.6454	22.4676	22.7354	22.7432	23.23	23.4089			180.22	31.3071	31.4227			0.625394
	-52.9011	-19.3841			216.613	17.1862	17.5589	14.4992	21.0199	24.8674	32.7832	19.4251	19.6708	18.0276	19.6652	16.024	29.2012	22.6656	22.4792	22.7829	22.6966	23.0117	23.3337			180.619	31.9348	32.2716			0.669765
	-56.1994	-15.1631			217.093	17.1536	17.5037	15.0356	20.132	29.0684	33.4197	19.4659	20.2014	17.5719	21.2315	18.3961	29.0079	22.7631	22.4551	22.7963	22.6673	23.2623	23.3988			181.019	32.1293	31.2535			0.587035
	-57.1552	-17.7393			217.572	16.5928	17.903	14.8248	20.3708	26.3469	33.5135	19.3127	19.2368	17.9042	19.8475	20.0877	29.9125	22.6061	22.4684	22.7863	22.5654	23.0975	23.5008			181.419	31.9285	31.0071			0.648572
	-58.884	-13.0037			218.051	16.9821	17.7731	15.2511	20.3632	26.9246	34.4876	19.3688	20.1321	18.0688	19.1444	18.1645	29.651	22.6066	22.4598	22.8538	22.6645	23.2245	23.5188			181.818	31.3246	31.311			0.68876
	-62.2272	-17.0627			218.53	17.2123	17.3286	14.2937	20.1544	27.7118	33.8334	18.6084	19.7467	18.7998	20.4895	19.6656	30.0775	22.7082	22.4409	22.768	22.6502	23.1114	23.4618			182.218	30.4248	31.2058			0.627062
	-54.6766	-19.0978			219.01	17.3567	18.0672	14.8549	20.8431	26.7624	33.797	18.6047	20.2779	17.5728	19.8444	16.4842	29.1699	22.697	22.3515	22.7722	22.8584	23.1837	23.518			182.617	33.3873	31.2847			0.586893
	-54.9615	-19.9432			219.489	16.95	17.7152	14.2595	20.1507	29.9449	32.8482	18.6033	20.3006	17.789	19.8313	16.7264	29.6039	22.6891	22.4464	22.7252	22.703	23.4057	23.618			183.017	30.8414	30.7646			0.606607
	-56.0633	-18.7955			219.968	16.5531	17.7877	14.1416	19.8911	26.0902	32.1699	18.2334	21.0959	17.2544	18.7405	17.9067	29.3545	22.6911	22.3753	22.7762	22.7015	23.0668	23.4773			183.417	29.5361	32.0173			0.704306
	-50.6181	-19.8824			220.447	16.4722	19.3264	13.876	20.2778	25.8846	33.1305	17.2886	21.7494	18.2834	18.9284	17.4967	29.254	22.639	22.4713	22.6469	22.7115	23.3243	23.4701			183.816	30.9251	31.4866			0.820589
	-56.0312	-21.4404			220.927	16.531	18.3878	14.2412	20.6428	23.2397	33.4152	18.1479	19.294	17.6045	19.9221	16.7535	30.2341	22.7142	22.3988	22.7733	22.7418	23.2379	23.6542			184.216	29.5797	30.4242			0.734741
	-59.4755	-20.697			221.406	16.2986	18.9522	14.7521	20.4823	23.069	32.5406	17.0738	21.434	18.2571	18.8825	18.0259	30.0429	22.6233	22.3947	22.8155	22.6871	23.1369	23.4314			184.615	31.0123	31.1262			0.739244
	-66.5377	-22.2246			221.885	16.0995	18.4354	14.7889	19.7125	21.5992	31.7998	18.1066	19.797	17.1723	20.6396	18.0091	29.5097	22.626	22.5114	22.698	22.7628	23.1828	23.6393			185.015	30.1215	31.0907			0.628698
	-66.3806	-22.3727			222.364	16.35	17.8519	15.2397	20.3574	23.2671	33.4784	17.8168	21.0878	17.7018	20.2155	18.2123	30.0385	22.6648	22.4171	22.7834	22.7722	23.1745	23.6501			185.415	30.1733	32.0329			0.51779
	-60.5666	-24.8223			222.843	16.3324	18.01	14.8997	20.4382	22.9193	32.3903	18.6672	20.1447	18.3124	20.5352	18.1156	30.6499	22.6358	22.4688	22.7415	22.6759	23.2285	23.4551			185.814	28.5548	32.3788			0.502726
	-59.8972	-17.549			223.323	17.2777	17.8756	14.7651	20.7755	22.0196	33.6787	19.1023	19.9483	17.0373	21.4785	18.099	29.7075	22.6834	22.4244	22.7597	22.79	23.1964	23.5933			186.214	29.4461	31.4526			0.588334
	-57.708	-28.4698			223.802	16.579	18.3625	13.6195	20.006	20.382	31.8105	18.6947	20.7104	17.0204	18.5075	17.2787	29.5276	22.6158	22.4675	22.8013	22.7685	23.0318	23.4407			186.613	29.8805	31.875			0.66521
	-60.2813	-26.4585			224.281	16.1178	18.4663	14.0452	21.0999	21.1484	31.5256	18.5271	20.8817	18.0458	20.8439	19.1426	30.4157	22.6563	22.5052	22.7826	22.8132	22.969	23.453			187.013	29.2264	30.8569			0.736552
	-62.1164	-22.6881			224.76	17.1798	19.1993	14.0242	19.7702	21.9101	30.6738	18.0856	21.3488	17.9628	23.7394	17.7474	29.922	22.6963	22.4769	22.6471	22.7517	23.0369	23.3049			187.413	29.3778	30.8352			0.733162
	-65.8204	-17.8322			225.24	16.3419	18.9829	13.8764	20.087	21.2057	32.0648	18.8453	21.4638	17.5278	23.5579	17.5469	29.031	22.6302	22.5235	22.7806	22.771	23.0852	23.4427			187.812	30.1904	31.3861			0.728778
	-58.3799	-24.7158			225.719	17.6811	18.8044	13.5825	19.8994	22.0002	31.4932	18.6803	20.7305	17.4608	23.8313	18.7553	28.5667	22.6412	22.4143	22.7089	22.8027	23.0364	23.4533			188.212	30.9339	31.4972			0.684125
	-62.511	-19.0231			226.198	16.7824	19.135	14.278	20.1722	21.857	31.5213	18.7531	20.8835	17.1899	26.2049	18.4638	28.1636	22.6399	22.4589	22.8274	22.7536	23.0324	23.3267			188.611	28.4699	31.472			0.647514
	-60.6779	-18.7628			226.677	17.4858	18.9975	14.1171	20.211	21.8862	32.7749	19.0207	20.1915	17.3565	25.3535	17.7289	29.4788	22.6583	22.5018	22.7037	22.7347	23.2203	23.5593			189.011	30.6165	30.965			0.971667
	-52.0242	-23.3546			227.157	16.772	17.2238	14.2826	20.2857	21.0239	33.4145	18.5009	19.0409	17.1671	21.863	16.0581	28.6736	22.6272	22.4841	22.8248	22.7398	23.0303	23.5525			189.411	30.1025	30.3424			0.865606
	-54.0343	-21.8464			227.636	16.6465	18.2344	13.9348	20.3641	23.2131	32.762	18.1814	20.6441	17.0973	24.9701	16.9774	28.2759	22.5743	22.4202	22.7515	22.8187	23.1791	23.4584			189.81	30.2983	30.9034			1.27942
	-53.6493	-24.5487			228.115	17.074	18.0335	14.8135	20.5774	21.7002	32.0124	18.5231	21.0313	16.9213	24.6343	18.3469	28.9009	22.5734	22.478	22.7613	22.8319	23.1049	23.4094			190.21	30.8103	30.8154			1.45195
	-61.1374	-16.693			228.594	16.412	17.8429	15.0755	19.4924	24.8223	32.3883	18.5367	20.3647	17.1972	21.8324	19.7911	29.2924	22.5923	22.3568	22.8298	22.769	23.3664	23.496			190.609	29.5329	31.3412			1.02735
	-57.3259	-21.7292			229.073	16.5643	18.1516	14.9243	20.1556	23.6802	32.1324	19.4395	20.9496	17.6104	21.7054	17.1484	28.8364	22.4975	22.4148	22.7641	22.7581	23.157	23.489			191.009	30.3537	30.9722			1.1726
	-56.633	-16.4716			229.553	17.402	18.1589	13.7977	20.7319	22.8898	32.6018	18.8913	20.5281	16.6101	20.7144	18.1648	29.773	22.6938	22.3883	22.8003	22.7927	23.2149	23.4801			191.409	29.2097	30.6581			1.14026
	-62.4674	-14.6608			230.032	17.1852	17.8897	14.4698	20.432	22.7371	32.0783	18.1767	20.4411	17.6131	20.1258	16.7462	29.7738	22.5833	22.436	22.8228	22.7752	23.2379	23.4152			191.808	29.1524	30.6717			0.896325
	-55.9078	-14.1674			230.511	15.9311	18.2039	14.4758	20.6356	20.1283	32.0908	19.4583	20.7167	18.2004	20.107	14.2547	30.3321	22.6552	22.4138	22.768	22.7625	23.1507	23.5241			192.208	31.4716	31.5857			0.795406
	-61.4414	-20.7859			230.99	16.7788	16.6357	15.3845	19.7935	23.4745	31.1507	18.2904	19.57	17.9864	20.0727	15.8034	30.3595	22.7336	22.4226	22.8247	22.7555	23.1313	23.5118			192.607	29.2932	30.9588			0.798433
	-58.3433	-17.5069			231.47	16.1652	18.0261	14.7907	20.0212	24.7631	33.165	18.5075	19.7109	17.6117	23.0713	15.5922	30.4473	22.6147	22.4246	22.7025	22.7829	23.3473	23.4188			193.007	30.4721	31.906			0.755503
	-54.7695	-13.3416			231.949	16.4387	18.5578	14.1372	19.9405	24.0446	30.1836	18.3055	20.8416	17.3162	19.7956	15.582	30.0133	22.6323	22.3517	22.7086	22.7737	23.225	23.315			193.407	31.8464	32.2626			0.583764
	-59.0577	-19.8215			232.428	16.0386	18.3475	14.9386	20.5576	21.5831	31.7706	17.9022	20.0898	18.0587	18.8374	15.8256	30.1193	22.5774	22.4348	22.78	22.7418	23.0025	23.3367			193.806	31.3118	31.0556			0.519847
	-55.4254	-16.1507			232.907	16.1825	19.0071	15.0419	19.5373	20.5136	31.8987	18.5177	21.1723	17.7055	22.8926	16.5244	29.3027	22.5396	22.4636	22.7976	22.748	23.1775	23.3955			194.206	30.3307	30.9182			0.590939
	-59.3425	-19.4298			233.387	16.3223	17.9952	14.6931	20.1971	21.5662	31.7785	18.2208	20.5802	17.6378	20.632	16.9193	29.9121	22.5432	22.4415	22.7924	22.6795	22.9402	23.5038			194.605	31.1498	31.7397			0.606307
	-57.3518	-23.5636			233.866	15.8827	18.8465	14.388	19.5257	28.0675	32.204	18.0593	20.3236	17.0219	21.9865	16.6877	29.9795	22.5796	22.4738	22.7486	22.7004	23.0911	23.4344			195.005	30.3889	32.2448			0.541898
	-63.2958	-18.0606			234.345	16.3109	18.8899	15.5232	19.7333	24.1507	33.0777	17.9749	20.6429	17.4962	18.533	16.0484	29.4357	22.5505	22.4243	22.8438	22.8375	22.9811	23.3583			195.405	32.109	31.5717			0.550674
	-59.8443	-16.3427			234.824	15.9503	18.7819	14.4571	20.6997	28.1641	31.2681	18.3671	21.5881	17.7969	18.4921	15.8419	29.9479	22.5701	22.4917	22.7792	22.7499	23.119	23.3084			195.804	30.6643	31.7546			0.612642
	-53.1039	-17.1671			235.304	16.432	18.7855	15.1533	19.8954	28.0693	31.7688	18.1569	21.5342	18.0592	18.2121	17.2724	30.1483	22.5451	22.487	22.8319	22.7376	23.0484	23.4731			196.204	31.0528	31.8812			0.536653
	-52.1519	-10.4808			235.783	16.7222	18.4309	16.0017	19.9149	27.9919	30.8315	18.7142	19.9824	17.4886	17.5291	19.1434	29.5271	22.5813	22.4424	22.8568	22.6727	23.0991	23.3338			196.603	31.082	31.3246			0.51764
	-56.3016	-15.1187			236.262	15.9913	18.9647	14.4399	19.5931	25.3879	31.057	18.247	20.6876	16.7243	16.9458	19.634	28.7022	22.6298	22.3837	22.8866	22.6463	23.1343	23.3442			197.003	31.6057	32.0224			0.579024
	-56.2015	-11.8207			236.741	16.1321	17.6461	13.6327	19.9604	24.0528	32.3294	18.7549	20.6377	16.297	17.1705	17.5938	29.3392	22.5465	22.4056	22.6841	22.6326	22.9436	23.4068			197.403	31.9234	31.2667			0.60115
	-54.6074	-18.1272			237.22	16.6777	18.5512	14.2341	20.5299	25.1011	30.947	18.8324	20.683	18.2611	18.0131	18.0881	28.9353	22.5483	22.507	22.8694	22.6197	22.9984	23.4855			197.802	31.3264	31.3508			0.565839
	-49.3553	-11.4925			237.7	16.2461	18.5613	15.6983	20.4364	26.8228	32.4498	19.1039	20.6797	19.11	17.5498	18.9806	28.8889	22.533	22.5646	22.8575	22.6884	23.0549	23.356			198.202	30.8936	31.3121			0.665544
	-52.9077	-14.5512			238.179	16.3335	18.6697	14.6963	20.1695	27.0942	32.6287	17.098	20.5248	17.7015	18.7245	18.2681	29.1542	22.5885	22.5055	22.8406	22.6239	23.0673	23.4533			198.601	31.9731	30.8406			0.840177
	-52.0981	-16.9459			238.658	15.7735	18.1599	14.3893	19.7249	26.2	31.9038	18.7259	20.7027	16.1068	17.5834	18.0023	30.4294	22.6499	22.5683	22.7711	22.6839	22.9403	23.5531			199.001	30.6499	31.7924			0.927128
	-52.4717	-12.0107			239.137	16.805	19.1891	15.5589	19.762	25.214	31.541	18.9341	20.5048	16.475	17.3395	16.0231	30.6111	22.5576	22.4298	22.7668	22.6686	22.9607	23.4344			199.401	31.1844	31.4722			0.911698
	-52.9319	-15.9115			239.617	16.6634	19.2353	15.1747	19.9486	24.998	33.1496	17.7339	21.1267	15.9333	17.7225	14.391	31.1545	22.542	22.5562	22.747	22.6371	23.001	23.6587			199.8	29.1149	32.4547			1.15553
	-54.0268	-14.5253			240.096	17.8348	17.576	15.782	19.6198	25.5161	32.6834	17.7381	20.6679	17.7438	17.6972	16.2782	31.7766	22.6327	22.5474	22.8907	22.7412	22.9315	23.5668			200.2	30.9434	30.9731			1.44742
	-53.6475	-16.0757			240.575	16.2258	18.6934	15.2665	19.7292	26.1326	31.6871	18.0518	20.7049	18.1069	17.3959	16.2597	31.4033	22.6875	22.5423	22.8198	22.7466	23.0159	23.4514			200.599	31.846	31.3564			2.5134
	-59.2554	-14.9077			241.054	16.7036	18.6175	15.5104	19.8882	25.9863	30.6862	18.9284	21.2407	18.4849	17.6056	16.3247	30.3567	22.6309	22.641	22.7448	22.7178	23.0371	23.3005			200.999	29.8016	31.1035			4.8177
	-59.2554	-12.8105			241.534	15.4448	17.8215	15.5387	20.1704	27.7457	30.9182	17.6525	20.7757	16.9299	18.2448	16.5112	32.7707	22.6896	22.5832	22.8348	22.6482	23.1336	23.4198			201.399	30.9818	31.4656			6.68569
	-55.8826	-21.4922			242.013	16.208	18.499	15.248	20.4103	26.0152	31.4319	19.2306	20.8418	17.8158	17.055	15.9345	31.2837	22.7073	22.5174	22.8254	22.7146	22.9033	23.3386			201.798	30.0625	30.2851
	-55.8501	-16.8233			242.492	17.2373	18.9255	14.6092	19.8492	26.3644	30.027	16.6996	20.7134	16.9462	18.1261	15.9652	30.027	22.7211	22.5857	22.8307	22.783	23.0332	23.3435			202.198	32.2396	30.9332
	-53.434	-18.0017			242.971	16.6594	17.7294	15.2953	20.7537	24.6728	34.002	17.5054	19.8453	16.0998	17.4082	14.6365	29.8691	22.6178	22.5323	22.7727	22.7896	23.0268	23.5774			202.597	31.6715	30.7733
	-53.2415	-12.7849			243.45	18.0998	19.0711	15.8373	20.4988	26.9774	32.6431	17.6399	21.4267	17.789	17.9876	19.5584	30.2536	22.6857	22.5524	22.8925	22.7896	23.0881	23.519			202.997	32.736	30.2573
	-52.8138	-13.9907			243.93	17.6598	19.2598	15.2379	20.0733	26.7916	31.7295	17.4541	20.3682	19.0822	17.7704	19.6239	30.8606	22.6681	22.4924	22.8058	22.8205	23.104	23.5895			203.397	30.5461	31.4442
	-54.1066	-18.1953			244.409	18.0221	18.498	16.5347	19.7256	26.7955	33.8374	17.2161	19.9001	19.1161	17.6401	20.8351	30.7696	22.6015	22.5647	22.8077	22.7539	23.3513	23.6007			203.796	31.5629	31.5072
	-54.6196	-19.5824			244.888	15.0363	18.7344	15.3834	19.6787	25.888	32.5283	15.3009	20.5596	18.8004	18.8034	21.6435	30.194	22.6101	22.4801	22.7792	22.7419	23.0171	23.4458			204.196	31.9129	30.9028
	-53.138	-15.0763			245.367	15.9794	18.6725	15.5459	20.302	25.2132	32.3754	17.6426	20.2053	19.0054	17.7454	19.8118	30.9558	22.6464	22.5367	22.8624	22.6847	22.9488	23.4747			204.595	30.6814	32.7987
	-50.1722	-13.2051			245.847	16.5991	18.5118	16.1356	20.0072	25.5814	32.8346	18.0046	20.3556	18.5193	18.1323	18.4746	31.2782	22.4808	22.4683	22.9688	22.7542	22.9883	23.568			204.995	30.2916	32.9968
	-53.5031	-16.3793			246.326	16.1544	18.1463	15.4147	20.4471	27.4806	32.1702	17.2256	19.5386	18.0165	18.3013	16.9184	30.4795	22.6234	22.4479	22.8037	22.6421	23.02	23.4378			205.395	31.9813	32.1674
	-47.3178	-15.3812			246.805	16.2731	18.5065	15.0366	19.5739	25.3015	31.6768	18.3836	20.8995	18.7319	19.1961	16.8371	30.5234	22.503	22.4997	22.9022	22.795	22.9087	23.288			205.794	32.613	31.9629
	-58.7588	-20.7248			247.284	16.5554	19.1012	15.5975	20.915	25.1352	33.2163	17.9004	20.7047	19.135	18.4083	17.0582	29.4666	22.5238	22.5308	22.8858	22.7848	23.0388	23.3997			206.194	31.7075	30.3178
	-58.3321	-18.8912			247.764	15.7969	18.8388	15.348	20.779	27.1725	30.9646	17.4804	20.2745	18.0229	18.6239	16.9624	28.7026	22.5292	22.5312	22.8572	22.6711	23.021	23.2409			206.593	28.6353	30.9883
	-56.7512	-9.48706			248.243	16.8801	18.7939	14.7597	19.8832	24.8389	33.2665	17.6102	20.5106	16.3375	17.9081	16.3602	30.7363	22.5028	22.4973	22.7835	22.6182	22.8937	23.3872			206.993	31.293	30.3601
	-52.6879	-19.0169			248.722	16.4202	18.4324	15.332	20.2363	24.418	30.6685	18.2753	21.4769	17.2739	17.6707	18.0363	29.6669	22.6069	22.5325	22.7892	22.5326	22.866	23.2411			207.393	30.4354	30.7383
	-50.6245	-13.7846			249.201	16.3828	18.8426	15.1212	20.4874	22.0927	32.355	17.8115	20.6538	16.8889	18.4304	17.3149	30.6474	22.5623	22.624	22.8121	22.6103	22.8522	23.3415			207.792	30.8797	30.8701
	-48.1311	-20.0838			249.681	16.6541	17.9739	15.5243	19.955	25.1809	32.5331	18.2748	20.5598	18.2018	17.6409	17.4167	29.99	22.5742	22.5985	22.7997	22.5741	23.0809	23.4489			208.192	30.3782	30.6237
	-51.6363	-21.5297			250.16	16.6744	19.5916	15.2816	19.7866	30.7146	33.1058	18.9582	21.391	16.936	17.6601	16.3723	29.2013	22.6024	22.5208	22.7918	22.5392	23.0763	23.4995			208.591	30.2237	30.8636
	-47.1975	-19.6384			250.639	16.2095	18.5672	16.6591	20.7753	30.6462	33.2333	19.0989	20.5928	17.8317	17.5444	16.876	33.6061	22.6606	22.5346	22.8084	22.5866	23.1042	23.6697			208.991	31.2417	29.5613
	-55.0482	-20.9668			251.118	15.9167	18.5541	16.1096	19.7041	27.0259	32.4518	19.2812	20.788	17.4701	16.9547	20.4079	32.5998	22.772	22.4695	22.7896	22.5438	23.031	23.5706			209.391	30.5357	30.3082
	-53.703	-18.1056			251.597	16.1653	18.8976	15.0621	20.0717	23.5841	33.7609	20.2611	20.4846	17.0943	17.3224	20.562	30.5782	22.6542	22.6021	22.8304	22.6372	23.0204	23.533			209.79	30.6132	30.7522
	-54.0039	-18.403			252.077	15.9308	18.9386	15.3804	20.7278	24.0017	32.7562	18.9914	21.4071	17.9935	17.6782	20.0358	29.7301	22.6854	22.5701	22.7654	22.5493	22.9815	23.4671			210.19	29.6824	30.1231
	-52.6372	-15.0753			252.556	16.4182	18.5984	14.6231	20.0376	24.0662	33.9785	18.4266	20.6227	17.3497	17.9343	18.8009	29.4222	22.6018	22.6207	22.8636	22.5067	22.8574	23.5707			210.589	30.2121	31.6595
	-56.948	-12.0756			253.035	15.6547	17.9124	15.3685	20.1009	21.2699	33.0588	19.8825	20.5791	17.5125	17.1131	16.7402	29.6601	22.6834	22.5269	22.9014	22.6528	22.8763	23.4728			210.989	30.0008	30.8771
	-55.9871	-14.9995			253.514	15.6446	18.9247	15.1286	20.2629	22.7511	32.0229	19.1369	21.1239	17.4504	17.434	17.6291	29.7859	22.6422	22.579	22.8587	22.5325	23.0021	23.3904			211.389	30.8187	29.4003
	-50.99	-16.1751			253.994	16.0707	18.8567	15.4643	19.9915	20.9738	33.7615	19.4973	20.93	17.9235	18.0275	18.1704	30.0992	22.5914	22.5121	22.8027	22.6366	22.8325	23.4966			211.788	30.4083	29.9074
	-53.3277	-12.2853			254.473	15.3795	18.4163	15.3189	20.1039	23.9329	32.4349	17.7144	20.4707	17.8296	17.3318	17.1913	30.6933	22.6424	22.3526	22.7585	22.5969	22.827	23.4781			212.188	31.1282	29.8506
	-55.1045	-15.173			254.952	16.0142	17.7862	15.6753	19.6681	24.7852	32.1453	17.0714	20.3487	18.0846	17.8371	17.2405	29.8381	22.5258	22.4663	22.8628	22.6537	22.7492	23.5052			212.587	33.6872	29.7818
	-53.5757	-17.5325			255.431	15.6462	18.2621	16.3695	20.6719	28.4102	32.8105	17.1253	20.1565	17.3872	19.0209	17.5541	30.2489	22.5431	22.4984	22.8254	22.7432	22.9184	23.5583			212.987	33.3656	29.5561
	-54.3577	-12.7618			255.911	14.4223	18.8123	15.2114	19.4419	27.193	31.7513	16.2523	20.8946	18.1257	17.237	17.7577	31.166	22.5619	22.5293	22.7515	22.6529	22.8452	23.5794			213.387	31.4499	28.2612
	-54.9777	-10.0068			256.39	15.1606	18.4951	14.7408	19.8676	22.961	33.7539	16.901	21.0217	17.5055	18.5719	16.5081	29.5169	22.5792	22.5214	22.8134	22.5818	22.8921	23.5099			213.786	32.4295	31.2704
	-57.0857	-10.1043			256.869	15.6852	17.9033	15.3769	19.5972	21.6535	33.0448	17.293	20.7277	18.8995	17.4203	17.4919	30.2058	22.6354	22.5408	22.8747	22.5473	22.8659	23.4925			214.186	31.2364	28.6351
	-58.8148	-19.1676			257.348	15.6362	17.6319	15.6129	19.7456	21.7234	32.9636	18.2918	21.251	17.7662	18.2171	17.1905	29.8657	22.4905	22.5718	22.7907	22.5761	22.8765	23.5151			214.585	31.1328	27.5773
	-58.7366	-15.941			257.827	15.8325	18.811	15.7614	20.3488	20.6287	33.6561	17.5851	20.9635	18.3455	17.7002	18.3723	29.9896	22.4988	22.4819	22.8652	22.6606	22.8059	23.5768			214.985	30.4966	28.0265
	-57.6162	-13.431			258.307	15.6337	18.9765	15.0701	20.1178	20.9654	34.232	18.1758	21.2035	18.0918	18.5111	17.107	29.8063	22.5554	22.5597	22.8388	22.5502	22.8429	23.5977			215.385	30.5397	27.6406
	-64.8648	-12.1889			258.786	15.3414	18.6978	15.5966	20.5983	22.2417	33.1169	17.3739	21.1812	18.2355	17.5399	17.1364	30.4325	22.4944	22.5194	22.7497	22.655	22.9057	23.5983			215.784	30.1607	28.105
	-60.0285	-7.05672			259.265	15.6621	18.3855	15.2357	20.8126	21.885	32.3405	17.0771	20.9734	18.9754	16.7295	17.2912	29.5492	22.6201	22.5981	22.8051	22.6046	22.9272	23.4776			216.184	30.9358	27.8002
	-58.6214	-14.2155			259.744	15.4969	19.0181	15.2389	21.0515	19.0625	32.2427	17.8042	21.4802	19.43	17.457	17.1026	29.8017	22.5652	22.5746	22.7462	22.6094	22.7795	23.5152			216.583	30.3313	30.2047
	-62.1938	-11.4091			260.224	15.5716	18.9498	15.6292	19.654	18.2142	33.7596	16.8414	21.6546	18.3693	17.3152	16.8961	29.695	22.568	22.6192	22.7779	22.5907	22.9375	23.5454			216.983	30.152	31.251
	-55.2311	-16.2755			260.703	15.7044	18.8094	15.6295	20.0485	18.5841	33.6159	17.0788	21.6043	18.5951	17.8954	17.1072	28.165	22.5831	22.5558	22.8153	22.5885	22.8316	23.6031			217.383	31.4972	30.9064
	-58.5273	-12.7682			261.182	15.4758	18.8302	15.655	20.2739	17.4133	32.5202	17.4243	20.9975	18.5692	17.7402	16.5737	29.902	22.4743	22.6212	22.8616	22.5795	22.7607	23.4417			217.782	32.0451	30.8062
	-57.0232	-21.402			261.661	14.1102	18.8092	15.4734	20.331	17.5588	32.5041	17.5363	21.2971	18.7456	20.059	17.3326	29.6466	22.5271	22.5888	22.8053	22.6241	22.7767	23.6399			218.182	31.4813	31.307
	-55.3313	-17.7471			262.141	14.3582	18.873	15.2363	19.9395	17.5916	34.3004	16.3712	21.7426	17.9538	16.857	15.7536	29.7585	22.6021	22.6085	22.8865	22.6937	22.7543	23.5778			218.581	31.6651	31.2372
	-60.0655	-12.2946			262.62	15.3056	18.7867	15.4613	20.0265	17.7459	31.9155	16.8361	20.9575	18.6271	17.6838	16.4557	29.5163	22.5829	22.6145	22.7766	22.6828	22.6621	23.4926			218.981	32.1916	30.583
	-59.1552	-12.1984			263.099	15.2084	18.7057	15.5807	20.259	17.3136	31.4576	17.4416	21.0582	17.968	18.2384	16.2287	29.5669	22.5935	22.5784	22.7679	22.6313	22.6784	23.5621			219.381	32.5803	33.7933
	-56.2758	-14.6219			263.578	14.1953	19.0847	14.7555	20.3348	16.7988	34.4503	17.7061	21.4805	16.7688	17.658	17.1301	29.2053	22.644	22.5296	22.7921	22.6355	22.72	23.6776			219.78	31.0218	32.0949
	-54.3717	-19.4221			264.058	15.1772	18.4696	14.9822	20.3751	17.4768	33.9479	17.5142	21.272	17.6226	18.0205	16.4232	30.8957	22.63	22.5614	22.7932	22.5678	22.7058	23.6412			220.18	32.6665	30.4949
	-56.7642	-17.9606			264.537	15.7008	18.4486	14.7613	20.2242	16.9194	32.8796	18.079	21.1047	17.7714	17.0598	17.008	29.1254	22.699	22.5567	22.7725	22.5761	22.7805	23.4988			220.579	32.2642	30.7852
	-53.1312	-18.9981			265.016	15.1077	18.8049	16.0487	19.9441	17.397	32.9322	17.1781	21.4903	18.1934	17.1562	17.9225	28.2275	22.5817	22.606	22.7133	22.5564	22.9169	23.5849			220.979	33.5463	30.9341
	-53.5727	-19.542			265.495	16.0693	18.8772	14.6887	20.4379	17.8914	34.1061	17.9558	21.7833	17.7449	17.6819	16.589	28.7544	22.6375	22.6051	22.755	22.5305	22.8196	23.5527			221.379	32.3071	30.4513
	-55.8419	-21.0325			265.974	16.0011	18.3962	15.2713	20.3966	18.0638	31.3697	18.2092	20.859	17.7136	17.374	16.4077	30.0994	22.5547	22.5247	22.7188	22.574	22.7818	23.5476			221.778	33.7212	32.1706
	-54.0706	-14.877			266.454	15.1472	19.1631	15.7459	20.6373	18.3794	32.7408	17.5362	21.7057	18.402	17.1323	17.586	29.4915	22.5792	22.5116	22.8022	22.5525	22.7891	23.4884			222.178	32.9451	30.5602
	-54.1073	-9.04187			266.933	15.7002	18.044	15.6825	20.3962	16.8903	32.8163	17.869	21.0299	18.8842	17.5429	16.5534	30.4832	22.6324	22.5427	22.7791	22.5745	22.8935	23.5757			222.577	31.9432	30.6029
	-56.6633	-6.51917			267.412	15.3468	18.8996	14.9946	20.6435	18.0031	32.1158	17.5014	21.702	18.0437	16.8183	16.8677	28.7833	22.5839	22.5235	22.7556	22.5734	22.791	23.4739			222.977	32.5034	33.7438
	-56.9562	-8.43737			267.891	15.9658	18.7713	16.3254	20.7248	18.4827	33.4178	17.7258	21.0555	19.3464	16.299	17.6645	28.263	22.6811	22.507	22.822	22.6179	22.8436	23.6747			223.377	33.3172	32.9837
	-55.4857	-11.6515			268.371	15.6253	18.8334	15.1407	21.1995	17.9262	33.1662	17.36	22.1322	18.0406	17.7763	16.9613	28.9361	22.5516	22.6163	22.8028	22.5304	22.9098	23.5414			223.776	33.4492	31.6656
	-55.0799	-18.6896			268.85	15.7886	19.0686	15.2302	20.0905	17.8858	31.996	17.6347	23.203	18.5296	17.7701	19.2041	28.3199	22.5789	22.6955	22.7274	22.5526	22.8802	23.5583			224.176	32.9614	31.6324
	-50.6387	-18.042			269.329	16.4368	18.3788	14.7787	20.608	17.3339	32.7831	17.5839	23.0254	17.2285	17.0849	16.5107	28.8128	22.6409	22.558	22.7837	22.6397	22.8102	23.4822			224.575	32.3773	30.2878
	-56.5723	-18.7059			269.808	16.9409	18.3574	14.3958	21.019	17.6957	32.5555	19.4578	21.9766	17.5069	17.9484	16.7524	29.5083	22.6652	22.5482	22.8486	22.5685	22.83	23.4056			224.975	31.17	31.3841
	-60.2	-15.8965			270.288	16.6841	19.1687	15.5305	20.3174	18.3972	34.4089	18.7917	22.2456	18.9595	17.7016	17.1185	29.956	22.5992	22.5492	22.7651	22.5764	22.8953	23.5326			225.375	32.1253	31.4007
	-55.7137	-14.4076			270.767	15.7552	18.5404	15.2411	21.3122	17.6695	33.9119	17.8913	21.5779	17.9118	18.0485	17.6501	30.0173	22.638	22.4843	22.8462	22.5379	22.743	23.5725			225.774	32.0791	30.9754
	-58.5318	-14.3297			271.246	14.8637	18.6565	14.9474	20.6551	18.3104	34.223	17.394	21.3666	17.7485	17.4846	17.0077	31.7025	22.5429	22.4331	22.8433	22.5999	22.8014	23.7938			226.174	33.4276	29.893
	-58.316	-14.5972			271.725	15.7398	19.0314	15.5417	20.3546	17.5423	31.3397	18.1879	22.2059	18.7029	17.5561	16.4133	31.5273	22.6306	22.5101	22.7923	22.5042	22.8763	23.5994			226.573	32.5047	30.971
	-50.5695	-16.6271			272.204	17.0956	18.191	15.0886	20.0169	17.9866	31.8897	18.0408	20.9999	17.116	17.2638	16.9155	28.9918	22.6121	22.4993	22.8073	22.4949	22.8424	23.5491			226.973	33.0087	32.5465
	-53.183	-13.8676			272.684	15.4935	18.5739	15.2251	20.3466	18.0801	31.7967	17.7832	21.0112	17.9278	16.9396	18.0118	30.3277	22.6901	22.4392	22.9063	22.6527	22.9703	23.5205			227.373	31.4225	29.9746
	-56.5742	-15.7444			273.163	15.7905	17.4111	14.542	21.4258	17.1602	33.0231	16.5492	20.7314	17.8888	17.9201	16.8196	29.9777	22.6243	22.3456	22.7709	22.5629	22.8468	23.5183			227.772	33.7437	27.2562
	-54.1267	-14.0538			273.642	15.1142	19.22	14.7781	20.4238	17.3536	32.6911	17.4621	21.2425	17.5619	17.8533	16.4585	29.857	22.5695	22.508	22.6798	22.587	22.8816	23.5339			228.172	31.4855	28.3561
	-52.4182	-20.7668			274.121	16.1198	18.793	15.4407	20.2469	17.8896	32.2786	16.9233	21.8663	18.2118	17.393	14.8644	29.4994	22.5572	22.4321	22.8534	22.5734	22.8007	23.6283			228.571	33.3057	30.2285
	-52.0852	-11.4932			274.601	16.0653	18.3071	15.6126	21.3117	17.8322	32.9918	18.6663	21.1265	18.0769	17.3177	16.729	30.091	22.6408	22.4246	22.7223	22.4947	22.8549	23.6014			228.971	33.4523	27.7532
	-44.8011	-12.8746			275.08	16.0953	18.0283	14.7783	21.5952	18.3958	32.1644	15.6825	22.5182	17.4457	17.6105	16.9979	29.1977	22.6652	22.4404	22.7207	22.5036	22.8918	23.4872			229.371	31.7811	32.3599
	-50.2208	-15.8945			275.559	15.8596	18.623	15.3064	20.8038	18.1386	32.2726	17.462	20.7586	17.7082	18.2508	16.9067	30.1646	22.6637	22.4553	22.7631	22.4694	22.8339	23.481			229.77	32.7642	31.7458
	-53.5318	-20.9521			276.038	16.8961	18.1883	15.0879	20.6776	18.2603	30.2233	14.7313	20.8505	17.9015	17.8227	17.4928	29.9195	22.6634	22.4463	22.7489	22.6085	22.9015	23.3483			230.17	30.6172	33.4242
	-51.4401	-8.56329			276.518	16.8102	18.4059	16.5333	20.1541	18.2312	33.7193	17.633	21.2802	18.0795	17.5916	17.6328	29.5524	22.7061	22.4322	22.83	22.5759	22.9057	23.5046			230.569	32.5727	34.7549
	-51.7646	-3.94129			276.997	15.7087	17.5033	14.4824	21.1392	18.4066	32.7967	17.3424	20.7424	17.814	17.6688	17.0726	29.8517	22.7139	22.4603	22.7767	22.5035	22.9432	23.5747			230.969	31.1251	31.8199
	-53.2011	-5.01735			277.476	15.2659	18.3332	14.3826	20.1747	17.5519	31.784	15.9308	21.3652	17.6831	17.6982	16.4608	29.9922	22.6467	22.4559	22.7959	22.5561	22.9105	23.5014			231.369	33.1672	30.7605
	-53.4079	-12.5417			277.955	17.5054	17.9312	14.9431	20.8959	17.3532	33.5603	18.7573	21.0863	17.8102	17.3237	17.3016	29.328	22.619	22.4329	22.791	22.5727	22.8165	23.5983			231.768	32.5321	31.3177
	-54.5375	-6.3345			278.435	17.0051	17.939	14.8233	20.8666	18.0471	32.7712	17.8365	20.7715	17.3732	16.3938	17.3597	29.6038	22.7704	22.3867	22.7988	22.5635	22.9304	23.5851			232.168	30.1015	28.4023
	-50.1711	-3.83201			278.914	16.6709	18.8205	15.2278	19.8604	17.4468	30.5765	16.7575	20.8613	18.7849	17.8918	16.2084	29.7664	22.7363	22.4399	22.8435	22.5073	22.8777	23.483			232.567	33.4202	28.5852
	-52.6673	-7.80651			279.393	17.4916	17.7402	15.5017	19.9916	18.9735	32.3974	16.8609	20.7978	18.7696	17.7175	17.2666	29.0109	22.655	22.4862	22.8645	22.6341	22.9585	23.5552			232.967	31.5464	27.7006
	-54.0823	-15.1245			279.872	16.8623	18.7312	15.3672	20.6299	17.3942	32.6917	15.2849	21.7901	17.9472	16.6199	16.2075	29.812	22.611	22.5635	22.8013	22.4424	22.8563	23.52			233.367	32.4415	28.1658
	-57.4442	-11.2215			280.351	16.6301	18.1203	14.9418	20.777	18.0012	32.022	15.1139	21.1666	17.9416	16.812	18.147	30.43	22.6039	22.4477	22.8577	22.5408	22.9633	23.5514			233.766	32.5414	27.6285
	-60.358	-13.6991			280.831	16.7843	18.1603	15.5255	20.4915	18.2783	33.8493	16.1491	20.5264	17.7772	17.0406	18.0939	29.0804	22.6165	22.5011	22.8564	22.5973	22.9893	23.5254			234.166	33.2115	28.2979
	-61.0194	-6.64507			281.31	17.296	17.8543	15.0742	20.2878	18.5418	32.2822	15.8534	20.2413	17.1068	17.597	17.4889	29.0467	22.6615	22.4607	22.8463	22.55	22.8927	23.4747			234.565	33.2427	27.8371
	-63.481	-6.54719			281.789	16.7187	18.0457	15.451	20.2155	19.4845	31.8683	15.8082	20.3479	18.1081	17.6762	17.6315	29.3991	22.6552	22.5261	22.8566	22.4504	22.9445	23.6155			234.965	31.5677	29.656
	-63.3463	4.92463			282.268	16.5269	18.568	15.3646	20.6718	18.8785	32.2376	14.5093	20.8357	17.8883	17.6435	17.6055	29.3214	22.6884	22.5986	22.8083	22.5138	22.7757	23.5419			235.365	32.6021	31.8751
	-63.3964	2.33788			282.748	17.3666	18.541	14.9999	21.2726	17.8111	32.992	15.7076	21.1153	17.5803	17.2929	16.9696	29.57	22.6737	22.6063	22.8771	22.5614	22.8661	23.5705			235.764	32.6352	31.4028
	-58.2443	1.79036			283.227	17.302	18.8485	13.9544	21.5084	18.1692	32.219	16.9398	21.9602	18.0664	17.6725	17.2701	29.5257	22.6691	22.4672	22.7618	22.4645	22.9149	23.4975			236.164	31.5757	31.5346
	-55.3104	2.72066			283.706	17.7857	18.8659	15.3396	21.0872	18.3314	31.3009	15.2828	21.654	18.4834	17.5599	16.6519	28.9168	22.7154	22.51	22.8597	22.4947	22.797	23.4586			236.563	32.0085	31.63
	-51.2544	1.85883			284.185	18.8672	18.2873	14.1827	20.1986	18.3232	33.4209	14.8464	20.2693	17.5028	17.6498	17.5495	29.2671	22.7249	22.428	22.8587	22.4819	22.8306	23.7534			236.963	32.8974	31.9994
	-54.5594	0.580239			284.665	20.2324	18.7835	13.7044	19.9549	18.346	33.1252	14.357	20.567	17.1844	17.6214	16.6998	29.0763	22.7022	22.427	22.8192	22.4515	22.8483	23.5453			237.363	32.19	32.6925
	-52.7631	-5.64714			285.144	19.6255	18.9381	14.5691	20.8602	18.0671	33.0536	14.2421	21.153	17.8784	17.3537	17.5522	29.8342	22.6862	22.4586	22.8088	22.5385	22.9552	23.4928			237.762	32.1122	30.7297
	-56.7477	1.35078			285.623	20.2617	18.3457	14.5727	20.6014	18.9352	33.3536	14.7519	20.529	16.8359	18.0148	18.151	31.2661	22.7011	22.3398	22.847	22.6111	22.9242	23.7917			238.162	34.1036	30.0503
	-60.3595	-2.12161			286.102	19.9336	18.067	14.9143	20.4906	18.572	32.6256	14.4185	21.0017	18.7877	18.183	17.2187	29.9124	22.7388	22.4949	22.8818	22.5877	22.9451	23.6045			238.561	31.0488	28.3005
	-58.4103	-4.66458			286.581	18.797	18.3089	13.8184	20.4276	18.6495	31.0489	15.7073	21.1512	16.9777	18.021	17.0596	29.9262	22.6498	22.4185	22.8322	22.5158	22.9637	23.4019			238.961	32.7471	28.8945
	-63.717	-11.8127			287.061	17.1402	18.5323	15.2916	20.2408	17.7773	32.4275	12.7154	21.4534	17.7806	17.4447	16.5272	29.2906	22.6285	22.5667	22.8527	22.5592	22.7431	23.6277			239.361	31.6746	27.8307
	-63.6862	-12.0261			287.54	16.0606	18.2753	14.1323	20.5378	19.4799	33.1174	12.9277	20.977	17.7512	16.431	18.1972	29.606	22.6139	22.4642	22.8967	22.5799	23.0117	23.5849			239.76	31.3319	28.9902
	-65.453	-4.14965			288.019	16.7705	18.59	15.3464	20.9508	17.2852	31.3373	12.2505	22.4395	16.516	16.9548	16.8892	29.4046	22.526	22.4556	22.8042	22.6596	22.8645	23.4621			240.16	31.5225	29.1277
	-60.3628	-11.8758			288.498	16.4882	19.1223	14.3216	20.3022	18.4753	32.7798	14.6242	21.5469	17.7753	16.6028	17.1066	29.8121	22.6588	22.4764	22.7752	22.6078	22.9466	23.6146			240.559	30.994	32.4891
	-63.7249	-11.4351			288.978	18.2894	18.2516	14.2449	21.0881	18.5804	33.123	13.7829	21.4767	18.1999	17.3038	16.6999	29.8063	22.734	22.474	22.8192	22.567	22.8649	23.5677			240.959	31.6165	30.5524
	-65.5411	-8.17905			289.457	19.4304	18.3113	14.113	20.6318	18.6334	33.174	13.3855	20.8716	18.1766	17.1235	17.2146	29.2922	22.7485	22.4718	22.7739	22.5523	22.9457	23.5218			241.359	33.2578	30.6081
	-64.8201	-12.59			289.936	20.0993	18.0151	14.9477	20.9386	20.5699	31.7271	12.3565	21.0653	18.2974	17.1414	18.8885	30.2761	22.7224	22.531	22.6776	22.6238	23.0583	23.646			241.758	31.2493	29.9178
	-58.8125	-15.3251			290.415	19.8247	18.1225	15.1434	19.7993	19.6841	31.5196	12.8252	21.1244	18.7948	17.4416	17.6224	30.365	22.7348	22.4553	22.7123	22.6024	22.9614	23.4973			242.158	32.436	30.4505
	-55.2927	-23.376			290.895	19.0304	18.4146	15.0681	19.8663	17.6651	32.0727	14.1475	21.439	17.9789	17.6899	20.3341	30.1357	22.7763	22.5384	22.7451	22.5938	22.7906	23.458			242.557	31.7397	30.7082
	-52.3413	-28.2442			291.374	19.481	18.7502	14.717	20.1312	17.8083	31.9953	13.7845	21.7587	16.9728	18.0007	16.1875	29.5071	22.7498	22.4913	22.722	22.6122	22.8376	23.5153			242.957	31.826	28.7383
	-60.0253	-22.0471			291.853	18.7909	18.6315	14.7942	21.2107	17.9223	32.5038	12.4822	21.1109	16.0953	17.6661	17.2713	30.1786	22.7167	22.5464	22.7398	22.6183	22.9191	23.5234			243.357	31.9683	29.1086
	-67.1434	-17.8367			292.332	18.8672	18.1698	13.8839	20.2976	16.0361	32.3058	15.2867	21.8584	15.6205	16.3279	17.2698	29.3626	22.7203	22.5458	22.6676	22.556	22.8584	23.5351			243.756	31.4162	29.1814
	-64.6327	-15.1241			292.812	19.116	18.0276	14.1606	20.3435	16.9662	32.902	12.9849	21.5018	16.6359	18.0113	17.0267	28.7316	22.7469	22.5224	22.748	22.6362	22.8174	23.4345			244.156	33.4233	27.8191
	-63.9116	-22.3334			293.291	19.3072	18.5983	14.1016	21.1117	17.5783	31.0845	12.6446	21.553	17.2935	17.4983	17.2648	29.2278	22.8028	22.5143	22.7305	22.6171	22.8067	23.3605			244.555	31.0229	25.5125
	-68.5141	-18.6881			293.77	19.9956	18.4852	14.5596	20.1808	17.1624	34.1131	12.8276	22.5173	17.5783	17.5523	17.2505	29.4218	22.7717	22.4259	22.7908	22.5598	22.9427	23.5243			244.955	31.7168	26.5013
	-59.8289	-23.9803			294.249	18.9681	17.9207	14.5918	20.1826	18.747	31.4434	12.5755	21.1593	17.156	17.9316	17.4926	29.4574	22.6818	22.4731	22.8038	22.5129	22.9062	23.4904			245.355	33.9524	27.2919
	-67.713	-14.9431			294.728	19.5248	18.8066	13.7056	20.4788	17.7706	33.56	11.7903	21.7072	16.9239	17.1033	16.7222	29.232	22.6503	22.6825	22.7626	22.5687	22.9294	23.6175			245.754	31.1804	26.5657
	-74.5114	-8.22381			295.208	18.927	17.7997	13.8587	21.1531	17.4493	32.8342	13.239	20.9071	17.1935	16.9972	16.841	29.7069	22.6877	22.4926	22.7798	22.5744	22.936	23.5642			246.154	32.1857	25.9791
	-64.8584	-15.0203			295.687	18.7913	17.4544	14.2091	21.062	18.0093	32.0438	15.6455	21.0997	17.2567	15.9507	17.121	30.4842	22.6762	22.4678	22.7439	22.5961	22.8448	23.4212			246.553	31.6089	25.5122
	-66.4682	-14.8351			296.166	18.4179	18.4439	14.0148	20.4099	16.6383	31.8559	13.6666	21.6299	17.1453	16.8966	18.0156	28.8044	22.6278	22.5646	22.7669	22.6066	22.8426	23.3859			246.953	31.3643	26.2328
	-69.06	-16.4703			296.645	19.1412	17.9726	13.4255	20.5364	18.0337	32.1447	14.2532	20.8407	17.2935	16.9755	17.1129	30.0063	22.6749	22.5246	22.7795	22.7131	22.9064	23.4853			247.353	32.9283	26.1223
	-65.7504	-19.7267			297.125	18.5168	18.1913	14.2234	20.1792	17.3073	31.9783	13.5251	21.2092	17.7038	18.498	16.5353	30.4196	22.7096	22.4298	22.9008	22.7111	22.9093	23.5876			247.752	32.5855	27.2469
	-61.218	-24.6871			297.604	18.6502	18.4847	13.7335	20.7511	16.9691	32.5643	13.316	20.9593	17.1427	17.6832	13.016	30.0338	22.7362	22.5249	22.7591	22.683	22.9141	23.5903			248.152	32.0242	26.1352
	-62.509	-28.7524			298.083	19.5325	17.3843	14.576	19.785	17.8378	33.046	15.4702	20.726	17.5497	17.0276	11.5028	30.0599	22.6842	22.5284	22.7732	22.6369	22.8746	23.511			248.551	31.3639	25.6612
	-66.3781	-22.8681			298.562	18.3295	19.4324	14.5465	20.1805	16.7235	31.7255	15.1346	22.7683	17.6443	17.2516	11.0119	29.3253	22.6312	22.5422	22.7989	22.6553	22.7775	23.4936			248.951	31.4541	25.8723
	-70.7284	-18.5809			299.042	19.1303	18.3257	14.0797	20.7782	16.8376	34.4739	14.0784	20.7115	17.8562	17.3135	16.8888	28.8866	22.7534	22.4301	22.8171	22.6573	22.8613	23.4715			249.351	34.4454	27.1492
	-63.2269	-28.9818			299.521	18.8971	18.8091	13.8634	19.7775	15.4943	33.1094	12.7604	21.139	17.3851	17.6775	16.1071	29.3375	22.6605	22.4868	22.8609	22.655	22.7078	23.4495			249.75	32.8028	25.292
	-60.5423	-12.7526			300	18.1069	19.0231	14.4174	20.3129	14.8085	32.1978	18.3835	21.1452	17.8257	16.9728	14.7611	28.8046	22.627	22.4775	22.9027	22.739	22.7474	23.4695			250.15	32.4059	29.3387
	-64.4709	-17.2379			300.479	18.2871	19.6304	14.8059	21.1591	16.4349	33.0037	17.7731	21.1538	17.8931	16.9165	16.8146	29.0762	22.5804	22.6085	22.8486	22.5743	22.7469	23.4634			250.549	32.8948	28.1258
	-59.8937	-14.0595			300.958	19.0642	18.1942	14.1686	20.7001	16.7292	33.3347	14.2518	21.0214	17.8263	17.2088	17.1764	29.7018	22.789	22.4927	22.8234	22.5411	22.8439	23.6142			250.949	33.5538	24.7652
	-65.6421	-16.1718			301.438	18.8594	18.5095	14.2892	20.7549	16.1749	33.007	14.1618	21.3568	17.9786	17.5359	16.7127	29.2179	22.7611	22.5009	22.8206	22.6734	22.778	23.5685			251.349	33.0189	25.3472
	-64.2216	-19.1973			301.917	18.9516	18.2156	15.1003	20.0906	16.9667	32.9342	13.8056	20.4331	17.9979	18.0544	16.525	29.1404	22.6717	22.3805	22.9338	22.6414	22.7274	23.5348			251.748	33.3021	25.639
	-63.5578	-6.66598			302.396	18.4152	18.3533	14.8383	20.5747	16.0746	31.8617	12.8437	21.2323	17.8271	17.6777	17.0518	29.4207	22.6524	22.4992	22.9042	22.6989	22.7393	23.584			252.148	32.639	25.6202
	-63.2133	-8.52354			302.875	18.3291	18.3723	13.9742	20.7026	18.417	33.2809	15.2772	21.229	17.2051	18.4049	17.7437	29.6989	22.6378	22.4697	22.8254	22.5885	22.8877	23.7289			252.547	32.3356	23.4176
	-60.6468	-8.03392			303.355	18.4661	18.3384	14.3863	19.7305	16.7141	33.0348	15.9121	20.1053	17.1921	18.0503	16.0282	30.1385	22.6187	22.4709	22.8403	22.6486	22.7115	23.7541			252.947	31.8584	25.557
	-59.2916	-11.216			303.834	19.6742	17.939	14.6072	20.8308	16.4005	33.5856	13.7548	20.552	16.8619	18.7012	16.7445	29.4301	22.607	22.4411	22.8644	22.5934	22.8093	23.7412			253.347	32.2163	28.464
	-63.4572	-13.6			304.313	19.1274	17.788	14.3699	20.2285	17.8115	33.9854	15.5734	19.5805	16.5845	18.1445	16.064	28.0977	22.5738	22.448	22.7974	22.7523	22.716	23.6594			253.746	32.9617	28.4255
	-64.4573	-2.77451			304.792	19.4526	17.5374	14.5235	20.5243	18.1692	33.0083	15.8057	20.3619	17.8133	16.9262	18.5724	30.3746	22.5801	22.4961	22.8665	22.6423	22.7755	23.6508			254.146	32.2625	29.3297
	-65.732	-7.48138			305.272	19.2892	18.5637	14.9437	20.7795	17.527	31.8195	15.0078	20.3218	19.0901	17.7794	17.2952	28.4907	22.518	22.4941	22.9128	22.6727	22.8015	23.6571			254.545	31.8621	28.7152
	-60.0372	-9.3124			305.751	16.4151	18.2656	14.5465	20.5608	16.9989	33.1155	11.3787	20.1944	19.1235	18.6206	17.6857	30.3225	22.532	22.5298	22.9902	22.78	22.748	23.6912			254.945	30.833	31.1189
	-63.0956	-14.2803			306.23	17.9278	17.8558	14.4692	20.6444	17.0976	32.5345	13.947	20.6134	18.061	17.0674	17.2954	28.8591	22.5966	22.4647	22.9046	22.6298	22.7404	23.6248			255.345	32.6453	27.6723
	-59.9038	-21.1854			306.709	16.0092	18.3458	14.1136	21.2839	16.747	32.1618	12.8103	20.6881	18.1162	16.7815	17.4176	29.1462	22.5184	22.533	22.8627	22.7308	22.6431	23.5425			255.744	31.1504	29.0531
	-68.7583	-17.2364			307.188	15.8663	18.8357	14.3008	21.0137	17.4685	33.2284	12.8682	21.1167	17.51	16.8991	17.4802	29.6983	22.6002	22.5639	22.8869	22.5705	22.7953	23.7265			256.144	31.8222	27.3353
	-62.5986	-25.8806			307.668	15.9648	18.4032	14.393	21.5751	16.7391	32.636	13.7849	20.8493	17.8224	20.1473	17.9292	30.2023	22.6425	22.4	22.8623	22.6522	22.8807	23.7881			256.543	31.7405	27.7903
	-61.9073	-17.1657			308.147	15.8725	17.9661	15.132	21.0367	17.1525	32.4011	12.7118	21.1626	17.776	18.4095	17.5601	29.6115	22.5935	22.438	22.8828	22.5956	22.8166	23.7346			256.943	32.5265	27.8768
	-60.0772	-16.0404			308.626	16.539	18.3223	15.0158	21.1912	16.852	33.3469	12.6515	21.0679	18.0484	19.5526	17.5415	29.9612	22.5519	22.4662	22.8064	22.7226	22.7792	23.8003			257.343	32.187	28.2273
	-64.1848	-12.4591			309.105	16.5891	19.1278	14.523	21.0122	17.1888	31.8658	12.1855	20.4495	17.9048	18.549	17.8823	30.3562	22.6053	22.5254	22.7603	22.795	22.7931	23.7291			257.742	31.0902	27.4463
	-57.4938	-11.1514			309.585	17.2724	18.2206	14.341	21.5268	16.8315	31.6398	12.4853	20.648	17.0286	18.2384	17.4805	31.447	22.6234	22.5165	22.7022	22.8379	22.7756	23.6964			258.142	32.542	27.2088
	-59.1548	-15.9543			310.064	16.8266	18.3806	13.8716	20.7564	17.0847	31.6635	13.1238	20.8974	17.4409	17.7913	17.7263	30.6573	22.5838	22.5248	22.7159	22.7325	22.8083	23.7008			258.541	31.7242	26.416
	-59.4993	-14.0324			310.543	19.0974	18.0905	13.962	22.0105	16.0869	34.6586	16.3523	20.7943	17.974	17.0614	15.9039	30.678	22.6875	22.4826	22.7659	22.7407	22.8477	23.8423			258.941	31.934	32.3176
	-61.5742	-18.961			311.022	18.5415	18.3384	14.0933	22.2192	17.8693	32.0693	16.7663	21.1041	17.6804	17.7336	18.1835	31.5262	22.7121	22.4517	22.7981	22.7405	22.7634	23.6499			259.341	31.4411	31.706
	-60.4039	-18.5237			311.502	18.6567	18.7303	14.1862	21.2654	18.3043	33.1179	18.1798	20.7887	17.188	18.6706	18.6626	30.5846	22.6951	22.4723	22.8401	22.6632	22.8573	23.6583			259.74	32.7619	33.1829
	-61.4225	-21.9507			311.981	17.8113	18.2846	14.6824	21.6849	18.7907	32.6165	14.4276	20.979	17.9289	18.0879	17.2832	30.7741	22.6926	22.3908	22.8316	22.6742	22.8577	23.7059			260.14	34.3004	33.015
	-57.5441	-20.884			312.46	19.9175	18.4187	14.8517	21.6821	16.5556	33.6527	16.5283	21.685	17.4477	17.1802	16.5683	29.1432	22.643	22.5335	22.8494	22.618	22.8221	23.7783			260.539	34.9257	27.8569
	-57.016	-23.5626			312.939	19.3225	18.4485	14.9429	21.2895	17.3891	33.5707	16.7041	21.0746	18.9113	17.6091	17.4275	30.356	22.6735	22.4033	22.7126	22.679	22.7803	23.6899			260.939	35.7899	28.239
	-64.7242	-19.5409			313.419	18.9222	17.931	14.3127	21.7986	18.8134	32.9137	18.4619	20.6738	17.9677	17.7674	18.4368	30.2019	22.6186	22.4583	22.736	22.6835	22.76	23.7217			261.339	34.5567	29.5088
	-69.0967	-17.8573			313.898	18.7127	18.0549	14.5921	21.0133	17.1834	31.282	18.5821	21.9307	17.6166	17.0894	16.8034	30.631	22.6672	22.4865	22.7409	22.7252	22.7608	23.4937			261.738	33.3061	28.9973
	-62.5334	-29.535			314.377	17.3959	17.8508	14.2505	20.7779	17.8507	33.4409	19.022	21.5025	17.9087	16.805	18.0247	30.4921	22.5784	22.455	22.7769	22.7311	22.8381	23.6617			262.138	34.1103	31.0032
	-63.3104	-31.9691			314.856	18.6549	18.7215	14.3016	20.756	18.0984	33.626	16.3174	21.1233	17.3826	20.8093	16.9733	29.1492	22.6667	22.5205	22.6889	22.7585	22.7906	23.6617			262.537	34.1406	30.8087
	-62.8448	-24.6659			315.335	18.4165	18.0501	14.7337	20.3736	18.282	32.9708	14.2603	21.6874	17.946	18.1911	17.1297	29.8118	22.5981	22.5514	22.7776	22.6802	22.7888	23.7365			262.937	35.9255	27.4047
	-58.1665	-21.5674			315.815	18.2094	19.3638	15.2708	20.8665	18.2167	34.2714	15.5199	21.325	18.2604	17.766	16.825	30.6257	22.6012	22.4216	22.8941	22.6816	22.7872	23.6608			263.337	35.5893	27.0825
	-63.8617	-20.2075			316.294	19.0303	18.2261	14.4103	22.0054	17.6275	30.7046	16.7637	20.7254	18.2898	18.2229	18.4498	30.2863	22.6245	22.3867	22.7626	22.6961	22.817	23.5138			263.736	34.4188	27.1851
	-60.0561	-17.3869			316.773	18.3753	17.6523	14.1719	21.0089	18.365	32.1267	14.4442	20.6908	17.7049	17.8982	17.5618	30.0002	22.5711	22.4765	22.6979	22.6101	22.8647	23.6972			264.136	34.6775	27.5898
	-57.1986	-21.0217			317.252	18.4299	17.7356	14.0209	22.0082	18.8654	33.5419	14.0102	20.6888	18.432	19.1766	17.3931	29.398	22.5304	22.4266	22.7353	22.7012	22.9613	23.6215			264.535	34.2334	26.7042
	-59.1109	-23.1615			317.732	19.8822	18.6193	14.7303	20.5059	17.3295	32.0576	15.6702	21.3385	17.3446	20.1542	17.3521	29.7506	22.6713	22.5029	22.754	22.69	22.7921	23.5765			264.935	34.4111	29.461
	-56.6554	-22.0912			318.211	19.8484	18.2675	13.9588	20.4752	17.7409	30.4241	15.6369	21.8192	17.5115	19.2289	17.0532	29.8098	22.6599	22.45	22.7244	22.5998	22.8047	23.5232			265.335	35.3806	27.7646
	-60.9696	-21.3798			318.69	18.5108	18.1282	14.0877	20.9152	17.5277	32.6086	18.7796	21.4162	17.9182	17.6175	17.608	30.3316	22.6107	22.4997	22.6369	22.6292	22.8464	23.5565			265.734	33.2278	26.9763
	-57.2251	-29.3435			319.169	18.3426	17.9148	14.6149	22.9142	18.6664	31.7842	18.7599	20.5228	18.4552	17.3604	17.9431	30.5515	22.6375	22.4618	22.8382	22.6704	22.8656	23.5393			266.134	31.1459	27.1584
	-58.4088	-26.2884			319.649	18.6543	18.4261	15.0032	21.0607	19.0528	33.8551	19.1752	21.194	18.2395	17.7508	16.982	30.1036	22.6608	22.461	22.7482	22.5019	22.8564	23.5749			266.533	32.0403	27.5707
	-63.1142	-31.9924			320.128	19.1597	18.407	14.2146	21.4176	17.8375	31.908	20.0611	20.9115	17.7255	19.7671	17.6126	29.2924	22.6229	22.4832	22.7086	22.5582	22.8704	23.4717			266.933	32.7415	25.5864
	-61.5866	-23.33			320.607	18.6861	18.6632	13.823	21.6104	17.7448	30.885	19.1006	21.1534	17.8455	19.4916	16.3294	30.1017	22.6336	22.3867	22.6979	22.5904	22.7216	23.4328			267.333	32.3971	25.4677
	-60.395	-22.448			321.086	18.3945	18.3582	14.5765	21.27	18.2802	32.5486	19.4544	19.9697	18.914	18.6478	16.2901	28.9231	22.6213	22.4352	22.7239	22.617	22.7474	23.494			267.732	32.9071	25.4515
	-56.558	-24.8688			321.565	19.517	18.8054	14.1267	20.6125	17.4234	32.6887	19.9242	20.2773	18.6114	19.4936	17.5998	30.5223	22.5568	22.502	22.7958	22.642	22.7632	23.6084			268.132	32.5829	26.8623
	-67.7741	-24.1903			322.045	18.5134	18.4524	14.8879	20.6017	18.3925	31.6241	19.4142	21.279	18.7718	21.475	15.8223	30.5728	22.6558	22.5983	22.7535	22.6673	22.8093	23.5177			268.531	33.6931	25.9963
	-52.3133	-19.9115			322.524	18.9498	18.4259	15.8112	20.5271	18.0393	32.9299	19.9391	21.1788	18.3738	19.309	15.9137	30.4312	22.5624	22.4856	22.7847	22.5846	22.8079	23.6748			268.931	33.8673	25.9319
	-58.4656	-27.1925			323.003	18.2821	17.7624	14.3172	19.8952	17.4457	33.0534	19.2709	20.3012	17.9688	19.464	16.572	30.9274	22.6164	22.4996	22.7326	22.5601	22.9524	23.5891			269.331	33.0211	25.5929
	-53.2777	-21.4798			323.482	18.3731	18.5088	13.8113	20.2192	19.4987	31.6586	19.1687	20.9703	18.3254	19.0597	15.2918	30.6479	22.5447	22.5048	22.7634	22.5314	22.7732	23.6138			269.73	33.3569	24.4993
	-64.0448	-21.3181			323.962	17.8803	18.6482	14.6461	20.7584	18.1299	34.3026	18.9148	21.0986	17.6704	18.7268	16.9099	31.1318	22.5276	22.5781	22.7367	22.6061	22.8136	23.6743			270.13	35.3671	26.877
	-54.4797	-20.7494			324.441	19.3721	19.5029	14.1268	20.6954	17.3719	31.5742	19.5619	21.8898	19.1168	20.3942	15.317	30.3798	22.6473	22.5693	22.7679	22.684	22.7966	23.5634			270.529	34.7273	24.2313
	-59.3955	-15.0942			324.92	18.4954	18.9857	13.8152	21.135	18.5687	34.1633	19.1607	21.3104	17.9485	15.8717	17.4659	31.9295	22.5384	22.6134	22.7986	22.7055	22.7582	23.7366			270.929	32.2059	26.9594
	-55.1621	-25.9149			325.399	18.0848	19.1777	14.1173	20.7741	19.5385	32.3575	20.4248	20.7135	17.087	17.2269	16.8605	31.827	22.5127	22.4741	22.8131	22.5466	22.789	23.6987			271.329	30.6632	24.7102
	-59.2765	-22.3583			325.879	19.3046	18.5299	14.0775	21.4671	18.012	33.2849	20.7386	20.6503	17.5286	17.8982	16.4275	31.0352	22.635	22.5072	22.8112	22.5323	22.8737	23.6129			271.728	31.9428	24.9074
	-56.8604	-21.3919			326.358	18.571	18.622	14.335	21.378	17.5493	32.8677	21.0351	21.2347	17.2782	19.743	16.2943	29.658	22.5356	22.5382	22.7658	22.5666	22.753	23.6679			272.128	29.3672	26.4059
	-53.289	-21.1086			326.837	18.0749	18.8503	14.1766	21.6485	18.7786	32.3311	20.705	21.0116	17.003	20.6904	17.3505	30.602	22.6095	22.5892	22.8132	22.5976	22.7357	23.6613			272.527	32.0313	25.3525
	-58.4637	-20.5972			327.316	18.2348	18.1587	13.7187	20.838	17.9541	32.014	20.6734	21.0893	17.4553	19.6133	16.6635	30.9305	22.5935	22.4784	22.8575	22.6794	22.8113	23.6591			272.927	32.6235	27.371
	-54.6637	-33.2992			327.796	17.8277	19.2233	14.0915	21.1504	17.2752	32.667	20.5728	21.6913	17.7564	18.5617	16.9733	30.6706	22.615	22.4492	22.8843	22.6507	22.7371	23.718			273.327	33.7583	25.7579
	-55.1587	-28.332			328.275	17.6879	18.2795	14.0679	22.0767	18.0601	30.9344	20.2692	21.1351	18.2274	22.6899	16.817	29.9327	22.5563	22.4462	22.7472	22.6652	22.7364	23.623			273.726	32.6429	25.5981
	-55.0161	-26.1331			328.754	18.1266	18.5204	14.1093	21.5737	19.2413	32.5337	21.1647	21.089	17.2993	19.4446	16.3975	31.6519	22.7013	22.4319	22.7493	22.6292	22.8799	23.7367			274.126	31.1178	25.1028
	-52.5117	-25.5944			329.233	18.9581	18.5956	14.4815	21.2442	19.625	32.3898	20.9155	21.3111	18.2852	19.3119	17.9297	30.0773	22.6255	22.4929	22.7468	22.6827	22.8677	23.6504			274.525	31.921	26.5943
	-52.6306	-21.6618			329.712	17.8377	18.5869	14.7078	21.6621	18.2976	32.1971	20.3279	20.7177	18.8547	18.1626	17.1648	30.2313	22.6525	22.43	22.7505	22.6416	22.9585	23.6913			274.925	32.1497	26.0535
	-58.6853	-24.9432			330.192	18.4309	19.2993	13.6321	22.327	17.4819	33.7003	20.2279	21.5672	18.2425	19.0816	17.495	30.4597	22.5548	22.4619	22.6313	22.6455	22.7667	23.6959			275.325	32.5847	24.2276
	-53.8476	-25.001			330.671	18.2842	18.5256	14.2117	21.3453	18.3051	31.6113	19.9845	21.1185	17.7253	19.1119	17.3595	31.239	22.5503	22.3363	22.7385	22.7498	22.9112	23.558			275.724	32.932	26.4371
	-60.447	-17.5649			331.15	18.4846	18.9233	14.0866	22.196	18.2132	32.8617	19.8682	20.9117	17.5997	19.9589	15.4604	30.8248	22.5994	22.3716	22.7201	22.73	22.8165	23.6031			276.124	31.7474	26.3917
	-60.6569	-24.1368			331.629	17.5549	19.517	13.6836	23.3212	17.6813	31.4115	19.4548	21.5961	18.0823	20.44	16.4324	30.8465	22.6774	22.5046	22.7252	22.6849	22.888	23.6602			276.523	31.7152	23.497
	-65.4061	-18.4661			332.109	17.8189	17.9959	14.2354	22.6543	18.9025	32.9927	20.0735	20.8205	18.049	19.9677	16.861	30.8717	22.5624	22.4916	22.7585	22.6374	22.9932	23.7224			276.923	32.9598	25.1861
	-59.0651	-22.6713			332.588	17.8075	18.3632	13.5749	22.3691	19.4834	31.9505	19.7959	20.744	18.0168	20.4938	16.5986	30.921	22.5348	22.4542	22.7081	22.6774	22.91	23.6691			277.323	31.6276	24.3909
	-62.2487	-17.1626			333.067	17.4688	18.0185	15.2737	22.047	18.6596	33.7217	19.4664	20.8357	18.1447	21.8136	17.568	32.1116	22.5747	22.4499	22.7996	22.7166	22.9025	23.7736			277.722	32.6327	24.3539
	-56.7447	-22.7949			333.546	17.2049	18.3257	13.9793	22.9205	18.7556	32.5364	19.8743	21.1952	17.3214	17.6921	16.8025	30.2101	22.4968	22.4478	22.747	22.6405	22.9167	23.7086			278.122	32.306	25.4468
	-63.8798	-22.5586			334.026	17.7845	18.5425	13.8561	21.0836	18.9078	32.2729	20.8582	20.6397	18.1771	19.9608	17.7086	30.3108	22.599	22.4777	22.7482	22.7615	22.8938	23.7525			278.521	33.2604	24.2492
	-56.1563	-26.4316			334.505	17.3951	18.2923	14.1431	20.7673	17.6623	33.9244	19.968	20.2978	18.5077	22.0032	16.2631	30.913	22.5784	22.4698	22.7369	22.7703	22.8701	23.8186			278.921	33.3718	24.4051
	-61.6681	-17.6547			334.984	18.0822	18.5241	15.118	20.9638	17.5827	32.9407	19.9568	20.1684	19.6649	24.8261	16.6863	30.9656	22.6203	22.4526	22.7496	22.6841	22.7977	23.7389			279.321	30.9898	26.8961
	-61.2517	-22.432			335.463	17.7535	18.7869	14.676	21.4934	18.192	33.4712	19.8625	20.8725	17.8033	23.2267	16.9242	30.8267	22.6274	22.4822	22.7151	22.7175	22.8799	23.7063			279.72	32.5943	25.7681
	-60.3923	-24.6684			335.942	18.152	18.2638	15.0127	21.0345	19.671	31.6643	20.5785	20.4695	17.9543	24.4306	17.8283	31.0906	22.6247	22.3943	22.8007	22.7797	22.9668	23.6947			280.12	32.5919	24.6216
	-63.5828	-26.5443			336.422	17.8981	18.6076	15.2497	20.3534	16.7934	32.3723	20.4885	21.0615	18.0394	23.9468	17.6248	31.4796	22.6653	22.3635	22.8121	22.7244	22.9327	23.8033			280.519	31.4409	24.824
	-63.43	-23.3388			336.901	17.7179	18.9461	14.3575	20.51	17.6751	32.7036	20.1444	20.9917	18.4254	23.323	17.6683	30.4365	22.6648	22.3564	22.807	22.7626	22.9102	23.7772			280.919	32.3044	24.0742
	-64.1492	-15.6766			337.38	17.9341	19.6945	15.0585	21.0063	17.9859	31.9484	20.4801	20.9791	18.3284	23.6552	17.4427	30.0914	22.6022	22.3833	22.7375	22.6905	23.0071	23.6287			281.319	32.2026	24.1413
	-65.547	-19.175			337.859	17.9738	18.6384	15.116	21.0126	18.3068	31.9228	20.1769	21.1774	18.0191	23.0552	16.6171	29.6474	22.5961	22.4058	22.7939	22.7291	22.8768	23.6179			281.718	31.8753	24.5428
	-68.1972	-16.769			338.339	18.405	18.9919	14.0254	21.0997	18.7836	33.0215	20.7928	20.8523	18.4485	23.605	16.426	30.081	22.6082	22.3717	22.7039	22.7206	22.7818	23.7064			282.118	31.4659	24.4854
	-64.8254	-22.9568			338.818	17.6109	18.512	14.6077	20.7996	18.741	31.336	20.081	20.6825	17.5719	23.2203	16.677	29.6587	22.6364	22.3675	22.7053	22.7766	22.9071	23.65			282.517	32.6812	24.7286
	-64.7443	-19.072			339.297	17.8322	18.3185	15.0918	21.2696	16.2163	32.6948	19.6774	20.2237	17.963	24.0126	16.6089	31.441	22.5507	22.3398	22.758	22.8377	22.8481	23.7125			282.917	32.3671	24.1503
	-69.2766	-14.3699			339.776	17.1899	18.1856	15.4075	20.8777	16.9448	30.3533	19.6775	20.0468	17.4874	24.1502	16.6355	30.7628	22.5784	22.3599	22.6991	22.7528	22.8627	23.5158			283.317	32.1223	25.5108
	-69.3507	-15.6616			340.256	18.2228	18.8208	14.9597	20.7573	16.4987	31.4848	19.961	20.597	17.7374	19.9315	17.2096	30.3797	22.5254	22.4248	22.6809	22.6368	22.8162	23.536			283.716	31.8104	24.5897
	-70.0142	-10.3856			340.735	17.7774	18.1493	15.3675	21.3929	16.667	31.0757	20.3249	20.0482	16.7794	20.3059	17.1148	29.6442	22.5682	22.3866	22.6753	22.7722	22.8819	23.4948			284.116	30.166	25.0089
	-69.4045	-5.68			341.214	16.8749	18.132	14.8624	21.4416	18.6309	30.9415	20.2561	19.587	18.3872	19.695	16.6338	30.0444	22.5379	22.4158	22.7358	22.7235	22.9124	23.4229			284.515	31.0673	23.7362
	-59.9635	-2.27216			341.693	17.5883	18.0403	15.4343	21.6145	17.6148	31.0389	20.0964	20.7567	18.1387	19.7099	16.1057	30.8975	22.5499	22.4261	22.8515	22.7125	22.826	23.4126			284.915	31.1931	24.729
	-66.481	-3.77158			342.173	17.7559	17.8792	13.9259	21.562	17.0948	32.4162	20.3848	19.7309	17.6595	20.1853	16.3892	30.4697	22.6283	22.4399	22.6832	22.8139	22.9292	23.5731			285.315	32.1697	24.3947
	-64.674	-16.8516			342.652	17.7695	17.9011	14.3416	21.0528	15.555	32.5905	20.4315	20.1795	18.926	18.6507	15.8301	30.567	22.614	22.3786	22.6743	22.676	22.875	23.6617			285.714	31.502	24.496
	-69.9069	-15.5091			343.131	17.9101	19.0069	14.4682	21.2283	17.3695	30.546	20.1907	20.5376	17.6884	18.5627	17.1598	30.3577	22.6736	22.435	22.8288	22.6891	22.8709	23.4566			286.114	32.6575	25.3433
	-71.5783	-13.9842			343.61	17.5759	17.7026	14.4473	20.9766	16.6923	32.9825	19.3179	19.9047	17.5432	17.9087	16.7389	29.9226	22.5708	22.2745	22.7568	22.7023	22.8339	23.6484			286.513	31.9582	24.693
	-70.6596	-15.7375			344.089	17.7804	19.0055	14.6619	23.9308	16.8857	31.8458	20.3017	21.0761	18.8623	18.7675	17.285	30.8514	22.6066	22.4109	22.8024	22.6753	22.93	23.6091			286.913	31.0841	24.7574
	-64.1347	-10.1439			344.569	18.325	18.5638	13.8137	21.1351	17.788	31.8391	20.5534	21.0128	17.0324	20.1516	16.1744	30.7316	22.5678	22.2622	22.6584	22.7382	22.8127	23.4504			287.313	32.2642	24.6998
	-65.3715	-8.48889			345.048	17.8501	18.9804	15.1676	20.932	16.0973	31.6961	20.1232	20.7674	18.1806	20.9892	16.8896	29.4527	22.6062	22.4198	22.7022	22.7564	22.8475	23.5443			287.712	32.4487	23.9964
	-62.1222	-14.7777			345.527	17.9527	18.5063	14.0967	21.3247	16.4015	31.1431	19.7178	20.6357	17.2972	19.9997	16.3976	30.8438	22.606	22.3774	22.618	22.6199	22.7315	23.506			288.112	32.4428	23.9362
	-64.8649	-14.2431			346.006	18.2475	17.8332	14.3161	21.9244	15.4225	31.5203	20.1063	20.4165	16.9803	18.0431	14.8803	30.0458	22.6041	22.3694	22.6407	22.7395	22.6884	23.3472			288.511	33.5122	24.514
	-60.3288	-15.2845			346.486	18.576	18.1123	14.4251	21.9253	17.5125	31.8235	21.3553	20.0855	18.0547	19.0053	14.1253	30.9734	22.5979	22.3135	22.7404	22.6367	22.858	23.4847			288.911	32.6584	23.5473
	-59.0448	-20.1168			346.965	18.4231	18.2705	15.1079	21.7869	15.5847	32.5872	20.5046	20.5475	18.71	20.9033	13.2188	30.4846	22.6411	22.3164	22.8087	22.7426	22.7945	23.6269			289.311	32.4057	24.2233
	-54.8423	-20.6578			347.444	18.6777	18.9122	14.9145	21.2613	16.4553	31.7258	21.517	20.7875	17.995	23.6694	14.3156	30.9768	22.5811	22.4158	22.7259	22.7645	22.8434	23.5278			289.71	31.4881	25.0782
	-59.0029	-14.5559			347.923	17.9164	18.2439	14.4646	21.241	14.4859	32.508	20.688	20.6022	17.4097	21.986	13.6025	29.7314	22.6733	22.3623	22.7229	22.7919	22.7666	23.4558			290.11	32.5873	24.8075
	-60.7234	-9.79667			348.403	18.0803	19.23	14.6784	21.0369	16.3173	31.9116	20.4103	21.2583	17.1766	24.4159	15.1284	30.8426	22.687	22.4097	22.7639	22.7372	22.7443	23.5579			290.509	33.0159	24.1145
	-54.1928	-12.3048			348.882	18.6212	18.7833	14.4672	21.0044	15.3943	32.1054	20.9547	20.7568	17.9756	23.3809	13.83	32.0347	22.5613	22.3444	22.6952	22.7662	22.6876	23.8428			290.909	31.4694	24.744
	-63.5201	-11.2125			349.361	16.9147	18.6524	14.1246	21.7873	16.8969	30.9048	20.4052	20.4537	18.0513	22.8476	15.3269	31.5798	22.648	22.3726	22.8093	22.8104	22.7994	23.5159			291.309	32.4423	25.3147
	-60.4458	-13.3094			349.84	18.2492	18.0934	14.624	21.5374	16.5615	32.267	21.0748	20.9911	18.3428	22.0803	15.6312	32.2105	22.6442	22.3482	22.7996	22.706	22.8275	23.724			291.708	30.8902	24.4467
	-58.4596	-15.74			350.319	18.868	18.5283	14.763	21.5842	17.6627	31.8269	20.6156	20.7191	17.6616	22.4892	14.7408	32.2406	22.5544	22.3139	22.7296	22.7744	22.7919	23.668			292.108	32.3958	24.0645
	-61.4708	-21.7322			350.799	18.2129	19.3082	14.8952	20.8001	17.6697	31.884	20.0723	21.032	18.0795	22.3936	15.8309	31.132	22.5237	22.3971	22.7835	22.8026	22.8166	23.5859			292.507	30.7678	24.3613
	-64.621	-18.1703			351.278	17.8534	19.4171	14.2488	21.1292	16.1865	31.9329	19.8097	21.5573	17.9887	23.1433	14.313	30.881	22.5692	22.3979	22.721	22.7737	22.8353	23.5798			292.907	31.4897	24.0855
	-63.232	-20.4418			351.757	18.3656	18.8422	15.1317	20.6895	16.3546	30.5206	19.8319	20.6649	18.2192	21.7088	14.7326	30.9612	22.6251	22.4093	22.8647	22.8176	22.7778	23.604			293.307	31.3212	25.2646
	-60.6845	-16.3416			352.236	18.4898	19.3272	14.5665	20.8963	16.6165	32.2405	20.3978	21.1562	18.072	21.2332	14.1693	32.103	22.6371	22.3616	22.7239	22.7811	22.8192	23.7801			293.706	31.3294	23.5464
	-62.5381	-16.8643			352.716	18.36	18.581	14.7768	21.7884	16.9329	33.0475	19.695	20.4155	18.5216	23.1715	14.928	31.4013	22.6104	22.3738	22.742	22.7461	22.8217	23.725			294.106	30.9515	24.8268
	-61.6408	-21.2035			353.195	18.3903	17.9584	14.7463	21.5919	16.9677	31.0922	20.4769	20.5838	18.3299	21.7228	14.1367	30.6967	22.6072	22.399	22.7348	22.8236	22.8644	23.6384			294.505	31.9821	23.9281
	-69.9912	-18.3891			353.674	18.2616	18.8659	14.1875	21.6015	17.8409	31.7007	19.803	21.4156	17.0855	23.2674	14.0787	30.9006	22.541	22.4032	22.7482	22.7447	22.8604	23.6519			294.905	32.0602	23.6574
	-65.558	-18.441			354.153	17.9493	19.0885	14.9384	21.2737	16.5661	32.3931	19.5864	20.4992	17.7715	20.2955	16.8038	31.3792	22.5969	22.4277	22.7946	22.7428	22.9269	23.5876			295.305	32.2426	24.319
	-73.0516	-17.2612			354.633	18.4217	18.5413	14.7718	21.0367	16.6283	31.7045	19.6885	20.6886	18.0788	22.9924	15.6974	31.4514	22.5847	22.39	22.8482	22.8477	22.963	23.6983			295.704	33.5436	24.9577
	-70.542	-19.6163			355.112	18.347	18.0886	14.4145	21.951	17.0549	30.4032	20.7181	20.2373	18.0075	23.1768	16.2474	31.3884	22.6805	22.3334	22.7238	22.7946	22.919	23.5311			296.104	32.7219	24.0249
	-71.1739	-18.4181			355.591	18.6496	18.0563	14.5784	21.6469	17.4976	32.3021	21.048	20.3343	17.9065	21.436	17.9773	31.4318	22.6383	22.4025	22.7036	22.7703	22.8658	23.6383			296.503	31.9603	24.6246
	-67.7226	-16.7569			356.07	17.7591	19.4484	14.496	20.6978	18.0117	30.8389	20.2135	19.9754	18.3759	22.2016	16.0945	31.4537	22.6553	22.3883	22.7424	22.7662	22.9579	23.6439			296.903	31.1385	24.2177
	-69.987	-18.0253			356.55	18.3098	18.2365	13.9033	21.4875	17.3382	32.7822	21.2583	20.5538	17.5847	22.3069	17.8424	31.0701	22.713	22.3945	22.7163	22.7858	22.952	23.6349			297.303	32.4477	23.8026
	-69.7648	-21.0962			357.029	18.5561	18.1224	14.3698	20.667	18.1637	32.1356	21.3348	20.8632	18.0145	20.9983	16.2377	31.5177	22.5737	22.3986	22.7817	22.7738	22.9107	23.5639			297.702	31.2244	24.3561
	-71.158	-18.6973			357.508	18.6505	18.4787	13.7358	21.1913	17.354	31.49	20.5066	20.6483	17.4049	20.9107	15.322	30.9309	22.7188	22.4636	22.7404	22.7037	22.9085	23.6286			298.102	32.0871	24.9529
	-72.351	-18.5975			357.987	18.2389	19.0116	14.883	21.341	18.3405	33.1934	20.4084	21.7141	18.6119	20.6709	13.8072	30.3507	22.6635	22.5471	22.8383	22.6456	22.7986	23.6706			298.501	31.6904	24.9423
	-73.5476	-21.9019			358.466	18.5673	18.407	14.695	22.5632	18.0879	31.7818	19.8076	20.5723	17.0668	21.1105	14.3918	31.1992	22.5763	22.4245	22.8493	22.8462	22.8474	23.6426			298.901	32.0265	23.8386
	-69.6727	-16.3755			358.946	19.0148	18.4288	13.9132	22.082	19.1177	32.7907	20.0044	20.76	17.0334	20.9514	14.0203	31.3581	22.6662	22.3855	22.8744	22.7441	22.9044	23.5809			299.301	31.8446	24.2271
	-71.6607	-17.4194			359.425	18.3163	18.8177	14.9189	21.5647	18.1405	31.8749	19.9422	20.3781	18.4916	21.3708	14.1712	31.2059	22.5334	22.351	22.7699	22.728	22.9229	23.5605			299.7	30.3505	24.2009
	-70.3966	-25.0813			359.904	18.6273	18.3245	14.5035	22.4122	17.6571	30.4582	20.2699	20.6762	17.7446	20.2759	14.0567	30.9095	22.6373	22.432	22.7861	22.7937	22.8193	23.518			300.1	30.8636	24.2852
	-67.9717	-24.3497			360.383	18.9606	18.8433	14.7968	22.9737	18.3024	31.1509	20.9709	20.5863	17.7339	21.0168	14.4452	31.2192	22.6431	22.3537	22.8203	22.774	22.8079	23.5444			300.5	30.5708	24.9246
	-68.9498	-19.573			360.863	18.4986	18.7317	14.4607	20.505	18.2983	31.8879	20.4662	20.857	17.5992	20.7386	14.3008	31.4704	22.554	22.2839	22.7754	22.6695	22.8447	23.6044			300.899	31.1826	24.761
	-67.3584	-24.9057			361.342	18.5393	18.5225	14.8688	22.671	17.4335	32.4756	20.0016	20.5178	18.1284	20.1025	14.3563	30.323	22.6822	22.3375	22.7788	22.7633	22.8281	23.6131			301.299	31.4243	24.2114
	-73.4459	-23.0635			361.821	18.4673	19.0873	15.2225	21.3803	17.6793	31.203	20.5608	20.893	18.17	21.155	13.6482	31.7769	22.5803	22.301	22.7849	22.745	22.77	23.455			301.698	30.259	24.4304
	-64.4123	-23.1745			362.3	18.6784	17.8407	14.4327	22.2264	15.4929	32.1491	20.0768	21.3596	18.6578	19.5224	13.6237	31.8195	22.6096	22.2733	22.8958	22.6858	22.868	23.5862			302.098	30.8128	24.2005
	-68.8941	-23.391			362.78	18.0284	17.7924	14.3031	22.6301	16.6161	32.6397	20.0321	20.4678	17.7641	20.6006	14.8926	30.9665	22.5329	22.3023	22.8232	22.804	22.849	23.5397			302.498	31.3489	24.4883
	-72.4769	-19.1243			363.259	18.3161	18.4759	14.3382	21.3504	16.6614	31.1476	20.6671	20.536	17.5484	19.8185	15.0765	30.6065	22.6247	22.3215	22.8271	22.626	22.9027	23.5266			302.897	32.1129	24.3371
	-69.7087	-23.0403			363.738	18.3054	18.5078	14.1638	21.2084	16.8321	31.7693	20.793	20.3545	17.2072	19.6606	14.6697	30.7303	22.6796	22.3771	22.8154	22.608	22.9087	23.5186			303.297	31.9271	24.6838
	-73.5768	-15.3983			364.217	18.9213	18.2682	14.6616	21.4572	16.2906	30.6452	20.6578	20.3795	17.5435	20.4818	15.7939	30.7783	22.6808	22.325	22.776	22.6493	22.8192	23.4992			303.696	31.3567	23.7335
	-70.9578	-13.4059			364.696	18.6961	18.5424	14.5009	21.3918	17.0216	31.0758	20.0716	20.2924	17.7257	20.2077	14.9231	31.0231	22.592	22.2119	22.7364	22.6512	22.8909	23.3137			304.096	31.8455	24.3525
	-69.1566	-22.9855			365.176	17.9164	18.4532	14.5757	20.7499	15.9099	32.6165	20.7209	20.3493	17.8641	21.7604	15.1296	31.4442	22.5921	22.3492	22.7459	22.7062	22.9481	23.4464			304.496	31.8467	24.627
	-71.9333	-24.2794			365.655	17.4256	18.6318	14.6655	20.5033	16.4473	31.7256	20.5289	21.0889	18.1995	20.3796	14.7108	30.4857	22.4656	22.3361	22.7274	22.7039	22.8325	23.4891			304.895	33.7155	24.9685
	-71.6541	-24.5494			366.134	18.6244	17.9663	14.0913	21.7452	17.1042	31.4852	20.5148	20.6982	17.0038	20.9012	14.2014	30.5336	22.5682	22.3304	22.7123	22.6026	22.8617	23.5008			305.295	32.9477	24.3145
	-72.3882	-23.3934			366.613	18.9376	18.5527	13.8751	20.4499	16.0936	31.5609	21.2238	20.7979	18.4003	20.8381	13.4588	31.3525	22.6712	22.4443	22.6929	22.6894	22.896	23.5265			305.694	31.2989	24.4198
	-71.4677	-19.1911			367.093	18.462	18.1515	14.0123	20.1599	15.8462	31.3052	20.7505	20.3781	17.4858	20.7366	14.5344	29.6982	22.6196	22.3251	22.7144	22.638	22.8046	23.366			306.094	33.8849	24.6
	-72.3798	-18.4436			367.572	18.1282	18.9697	14.386	20.5971	16.5603	31.7261	20.3294	20.7547	18.0506	20.8444	14.3333	30.0439	22.6845	22.2666	22.6751	22.7058	22.8728	23.3797			306.494	32.1124	24.231
	-75.3831	-18.4717			368.051	19.1524	18.9882	14.0823	20.8824	16.6098	32.0725	20.7893	20.1277	17.9532	22.3219	14.8693	30.4138	22.6113	22.3667	22.7132	22.7279	22.8351	23.4324			306.893	32.1365	24.6704
	-75.6608	-20.4036			368.53	18.0871	18.6662	14.3897	20.7016	17.6297	31.7729	20.7616	20.3614	17.4681	20.3691	14.2829	30.8096	22.7144	22.3793	22.7004	22.744	22.9175	23.5244			307.293	31.5157	24.4338
	-72.7823	-23.8035			369.01	17.9286	18.4006	14.127	20.872	16.3958	32.7032	20.0723	20.4762	17.2088	20.4065	14.9944	30.8721	22.5998	22.3945	22.7473	22.6537	22.9531	23.6445			307.692	31.5944	24.1212
	-73.3397	-22.3028			369.489	18.72	18.012	13.7252	20.5726	17.4646	32.5601	20.5312	20.0375	17.7223	19.8715	16.0472	30.2783	22.5104	22.3709	22.8117	22.7446	22.8314	23.5698			308.092	31.412	23.9516
	-70.329	-19.8331			369.968	17.8045	18.4219	13.7151	21.0079	17.0408	31.0448	20.3645	20.2976	17.4902	20.5571	18.5226	31.0464	22.5381	22.326	22.7586	22.7428	22.9106	23.5363			308.492	31.493	23.7003
	-72.0687	-18.6379			370.447	18.4839	18.5716	14.345	20.747	17.2013	32.8641	20.5786	20.4244	17.538	22.4167	18.1282	30.8789	22.5824	22.2755	22.6998	22.7261	22.8151	23.3855			308.891	31.6087	24.2988
	-72.8427	-16.7053			370.927	18.0286	17.9943	14.3185	20.6878	17.2179	30.4857	19.5937	21.1097	17.5679	20.2737	17.9146	31.4577	22.6758	22.3425	22.7695	22.8353	22.8172	23.3998			309.291	31.7689	23.9499
	-70.1331	-21.8878			371.406	18.1469	18.4929	14.4685	21.5875	15.7523	31.7452	20.7115	20.4385	17.7082	21.1794	17.2048	31.5709	22.5989	22.2583	22.695	22.7982	22.8417	23.6033			309.69	31.0045	24.2187
	-74.0911	-14.9257			371.885	17.9934	19.7128	14.8713	20.5786	15.446	32.4606	20.1883	20.7175	18.2847	20.2858	15.3273	30.4381	22.637	22.3505	22.7963	22.7504	22.8549	23.5123			310.09	31.0184	24.0056
	-74.6239	-16.7161			372.364	18.422	18.8841	14.2536	20.1601	15.9467	32.6441	20.4642	19.9751	16.9445	20.5355	14.3765	30.8712	22.49	22.3592	22.7783	22.7167	22.9687	23.5074			310.49	32.869	24.0849
	-71.6305	-18.0172			372.843	17.8534	18.4007	14.4149	20.1231	16.6294	33.4265	20.6502	20.1326	17.8804	20.3406	14.7386	31.0327	22.5574	22.3463	22.7104	22.8648	22.8241	23.4871			310.889	31.5333	24.8582
	-76.9388	-14.7517			373.323	18.5868	18.7178	14.5003	19.9859	16.5441	32.6705	20.8898	19.8028	17.7924	20.5613	15.0628	31.5003	22.6595	22.3248	22.6609	22.8026	22.9806	23.6514			311.289	31.5676	24.2663
	-71.374	-26.0906			373.802	18.1862	18.8818	14.9001	19.8612	16.6686	30.7836	20.3466	20.852	17.5571	20.6462	15.08	30.8373	22.6748	22.3163	22.6034	22.8056	23.0628	23.5464			311.688	32.7162	24.4718
	-71.6452	-17.9088			374.281	17.9319	18.9769	13.7816	20.6977	16.7524	30.6737	20.1312	20.9166	17.928	20.1786	14.7255	29.7106	22.5526	22.3607	22.5967	22.727	22.954	23.4208			312.088	30.9928	24.2097
	-72.0814	-22.1672			374.76	18.6897	18.7247	14.5029	20.4918	16.0802	29.7636	21.074	20.898	17.5243	20.0165	14.4474	30.7461	22.5381	22.4041	22.7541	22.7638	22.8443	23.571			312.488	32.4158	26.2335
	-69.374	-26.2778			375.24	18.8049	18.7088	13.7027	20.6138	16.2507	31.3429	21.301	21.5329	17.5731	21.1681	15.3568	30.9356	22.5958	22.4073	22.6798	22.7834	23.0095	23.4953			312.887	32.3395	23.9738
	-69.6894	-24.6205			375.719	18.7374	19.2937	14.4523	20.8348	16.7218	32.1327	20.5936	21.0862	17.6318	21.5243	13.8696	30.9995	22.5541	22.3321	22.791	22.797	22.866	23.5369			313.287	31.713	23.5943
	-63.9734	-28.0267			376.198	18.5368	18.9853	13.6167	20.5144	16.1992	31.7885	20.303	21.5171	16.8191	19.9167	14.6387	31.0118	22.5024	22.4071	22.8292	22.7664	22.9398	23.4999			313.686	31.9767	23.9751
	-63.5225	-32.7779			376.677	18.5111	19.0481	14.3034	20.7251	17.2963	32.1668	20.8062	21.483	16.8702	20.7203	16.0548	30.6079	22.5939	22.358	22.8104	22.7922	22.8996	23.5387			314.086	32.63	23.9391
	-62.9205	-34.8681			377.157	18.3721	18.8625	13.7135	20.5305	16.3282	31.0928	20.9548	21.0125	16.8522	21.1571	13.4833	30.9848	22.5461	22.3726	22.66	22.8015	22.7837	23.4206			314.486	31.9369	24.1605
	-65.9791	-31.3107			377.636	18.5271	18.8095	14.3945	20.7385	16.7785	32.1735	19.6208	20.7705	18.2281	20.1312	13.6077	31.3204	22.5334	22.3817	22.6936	22.9225	22.9041	23.5077			314.885	31.3737	23.8413
	-72.7525	-29.8603			378.115	18.3731	18.2539	14.3836	20.2594	16.8087	31.0247	19.7196	21.0833	18.3169	20.3598	13.8389	30.0707	22.623	22.3282	22.8119	22.8338	22.8466	23.3566			315.285	31.0967	23.9728
	-73.4762	-23.2569			378.594	18.5589	18.4116	14.3928	20.3289	16.5173	31.7187	20.6609	20.8804	17.9628	21.7689	13.9494	29.7737	22.5038	22.3008	22.7699	22.8198	22.7333	23.4239			315.684	31.6119	25.3291
	-72.4059	-26.7729			379.073	18.7379	19.7711	13.6184	20.2316	17.2584	31.7859	20.7573	21.8358	18.0311	21.9477	13.2858	30.542	22.545	22.4099	22.6341	22.9337	22.8278	23.5653			316.084	32.4474	24.9263
	-69.3391	-29.5119			379.553	18.2971	18.7145	14.5942	21.0494	16.1592	32.4836	21.0125	20.767	18.0324	20.5437	13.3733	30.3367	22.5708	22.3612	22.6767	22.8147	22.7721	23.4814			316.484	31.6788	25.2919
	-68.1552	-25.4184			380.032	19.0759	18.7362	14.1713	20.523	17.0189	30.614	20.9647	21.6789	17.5061	21.8445	13.942	30.0976	22.5369	22.3865	22.6609	22.9844	22.7624	23.4713			316.883	30.3899	24.6023
	-68.1899	-31.2847			380.511	18.0575	18.9913	14.2235	20.9049	16.856	31.0852	21.0841	22.0677	18.0002	20.7046	14.1064	31.8308	22.5883	22.3198	22.6602	22.8805	22.845	23.5711			317.283	31.446	23.8391
	-70.0712	-24.5999			380.99	17.824	18.7863	14.3756	21.022	16.3646	32.6997	20.7124	20.7104	17.9074	22.2681	13.7931	31.322	22.5786	22.2415	22.775	22.9602	22.8714	23.6175			317.682	32.8115	24.0575
	-70.2104	-25.5533			381.47	18.4269	19.3086	14.2622	20.5838	17.0719	31.0583	20.9011	20.6925	17.7789	20.481	14.5814	31.7329	22.6155	22.3542	22.724	23.0443	22.9336	23.5671			318.082	32.7019	24.6209
	-69.2713	-28.075			381.949	18.4656	18.1123	14.0459	21.6226	18.4723	30.9149	20.885	20.0469	16.956	21.4937	13.3428	30.2719	22.6936	22.3474	22.7224	22.9033	22.7805	23.5402			318.482	32.2305	24.0361
	-74.356	-23.8195			382.428	17.9678	18.7628	14.066	21.6624	17.939	32.2918	20.6136	20.6536	17.5286	21.1613	13.3854	30.3619	22.566	22.3007	22.6613	22.8556	22.8142	23.4341			318.881	32.1964	23.4376
	-74.7409	-21.6966			382.907	18.4202	18.5191	13.8869	21.0488	17.9017	32.3898	21.0057	20.8971	17.5405	21.0615	15.058	30.8617	22.5334	22.3382	22.6697	22.9588	23.0491	23.6095			319.281	32.8092	23.6812
	-77.842	-17.7036			383.387	18.2547	18.2061	14.4525	20.429	17.7191	31.8491	20.6896	21.0632	18.5535	21.2579	14.2145	31.8112	22.5275	22.3285	22.6918	22.9682	22.9573	23.6126			319.68	32.0328	24.4926
	-76.4959	-16.5575			383.866	18.7461	18.5242	14.6785	21.0134	16.8258	32.1217	21.2657	21.0192	17.5425	21.7225	13.7959	30.8099	22.613	22.2529	22.6846	22.8688	22.9495	23.5677			320.08	31.2064	23.5807
	-73.592	-22.0206			384.345	19.1237	18.5836	13.9916	19.8217	16.281	33.4332	21.1301	20.8436	18.2259	21.111	14.1307	30.8514	22.6232	22.3226	22.6304	22.9192	22.9958	23.5468			320.48	32.4866	24.1935
	-75.5632	-15.8635			384.824	18.7808	18.4481	14.816	19.2943	16.3062	31.9407	20.8224	21.2568	18.1252	21.671	13.4132	30.5621	22.5618	22.3353	22.6574	22.859	22.929	23.5627			320.879	33.3	24.1601
	-80.2856	-18.0357			385.304	18.6042	18.7745	14.7321	20.5125	16.5924	31.2855	21.4039	20.8109	18.922	21.2507	13.5947	31.2238	22.5938	22.3327	22.6677	22.9545	22.9035	23.6878			321.279	33.7755	24.0782
	-75.1279	-13.4001			385.783	17.8052	18.1962	14.5747	20.4366	17.32	31.9019	19.9681	21.0366	18.9983	22.0591	14.3462	31.0027	22.5019	22.3492	22.7222	22.9916	22.7821	23.5854			321.678	30.6088	24.2566
	-72.6306	-25.7108			386.262	18.9404	18.365	14.7005	19.9121	18.2045	32.3804	20.3868	20.541	18.8078	20.1946	16.4338	31.0583	22.6268	22.4125	22.7748	22.991	22.969	23.6663			322.078	32.4943	24.4631
	-73.3265	-22.6016			386.741	18.6283	18.292	14.2085	20.465	15.9909	31.5902	20.2312	20.4542	18.4372	20.1677	15.613	30.4944	22.5501	22.4329	22.7412	22.9874	22.952	23.5516			322.478	32.2785	23.9865
	-76.0073	-19.1589			387.22	17.6735	18.6366	14.5521	19.7793	16.5553	32.8338	19.7309	21.2325	18.3114	21.5784	14.0049	30.9191	22.6033	22.4386	22.7982	22.9198	22.9051	23.6407			322.877	30.0102	23.6791
	-71.781	-25.3914			387.7	17.3629	18.8847	13.7663	19.8027	16.7448	31.1729	20.0621	20.6236	18.2832	20.8025	14.1941	30.5043	22.5593	22.3884	22.7253	22.7814	22.9224	23.5455			323.277	30.6509	23.7014
	-71.7314	-26.7038			388.179	19.2207	18.6593	14.7934	19.7838	16.8979	32.1726	20.7957	20.9182	19.2661	19.6694	14.0447	32.2554	22.6104	22.4211	22.7148	22.8056	22.9275	23.5939			323.676	30.0939	24.1706
	-73.7993	-22.5462			388.658	18.1816	18.2059	14.3665	19.2728	17.2725	31.8	20.1608	20.7388	17.3671	22.7791	14.6642	30.4909	22.6579	22.4118	22.7674	22.8109	22.9294	23.472			324.076	30.9725	24.8222
	-77.8523	-18.6855			389.137	18.9765	18.4158	14.7336	19.3225	17.9902	33.5127	20.72	21.0274	17.3617	22.1919	14.7034	30.5897	22.571	22.3597	22.7203	22.9177	22.8995	23.6366			324.476	30.8109	23.5512
	-76.6416	-24.42			389.617	19.291	17.7077	14.3427	20.5103	16.5073	31.5165	20.0187	20.6969	18.0099	20.3141	14.6948	30.3604	22.6297	22.4477	22.8652	22.7784	22.8472	23.54			324.875	30.9935	24.4566
	-74.6341	-20.5185			390.096	18.8853	18.5947	14.5163	19.6797	15.6573	30.6056	20.2306	21.5799	18.3432	20.2075	14.1803	30.5302	22.6592	22.4346	22.7658	22.8873	22.9367	23.4567			325.275	31.2571	23.6353
	-71.6856	-23.9594			390.575	19.2837	18.7952	15.191	19.4038	16.6488	32.8211	21.0798	21.6039	18.049	18.9112	16.0646	31.7213	22.669	22.3792	22.76	22.8621	22.8441	23.5913			325.674	31.6722	24.8585
	-77.2677	-16.8589			391.054	19.1552	19.2987	14.1306	20.4417	16.0244	34.2263	20.3235	21.1435	17.9648	23.622	14.1032	31.1592	22.5582	22.3962	22.7857	22.7879	22.8412	23.7616			326.074	32.0038	24.6504
	-69.8546	-24.3656			391.534	18.5294	18.9189	15.0612	19.2328	15.5884	33.356	19.9853	20.8452	18.0002	21.3023	14.5218	31.8947	22.5111	22.4232	22.798	22.7978	22.8794	23.8317			326.474	32.729	23.6816
	-76.6116	-16.226			392.013	18.6263	18.137	14.3442	20.7679	16.0283	33.1661	20.1999	20.5021	18.0752	21.4669	14.271	29.6336	22.5146	22.3124	22.7292	22.8388	22.8721	23.643			326.873	32.0071	24.3922
	-75.5552	-16.2488			392.492	18.5049	18.5852	14.7072	20.4306	16.2886	31.8775	20.6479	20.9227	17.5521	21.2606	14.4646	30.3332	22.6473	22.4	22.748	22.8317	22.9139	23.6235			327.273	31.0572	23.9372
	-72.5693	-21.6559			392.971	18.5869	18.138	14.8355	20.4292	16.8684	33.2527	20.3867	20.8019	18.8341	21.4135	14.3181	30.9487	22.6141	22.4147	22.8131	22.7748	22.987	23.5649			327.672	32.0536	23.5646
	-72.0665	-23.7654			393.45	19.4945	19.1798	13.9549	20.5389	15.7397	31.9465	20.5118	20.9085	18.0164	22.0281	13.4909	30.8336	22.6323	22.4052	22.744	22.838	22.9108	23.6168			328.072	32.8431	24.8741
	-69.2267	-18.5418			393.93	19.0363	18.3805	14.8391	19.8726	16.3025	33.7369	20.6179	20.2017	18.3383	22.7665	13.1057	30.1883	22.5455	22.4088	22.7002	22.7441	22.901	23.6713			328.472	31.7455	23.6434
	-77.7954	-15.4496			394.409	18.5294	18.3565	14.2633	19.7786	17.0728	32.9117	20.257	20.684	17.964	20.3624	14.7825	30.7439	22.6193	22.3899	22.7508	22.8808	22.8413	23.5407			328.871	31.9287	23.4416
	-80.1047	-12.9431			394.888	18.621	18.3823	14.274	20.5266	16.5973	32.7162	20.2239	20.6135	17.7647	24.068	14.2791	30.9498	22.6033	22.4263	22.7391	22.8262	22.823	23.5844			329.271	31.3084	24.1926
	-79.7835	-20.0691			395.367	18.9352	18.8872	14.5452	19.9772	16.131	33.2684	20.0698	20.4098	18.1737	21.6135	14.4554	30.3507	22.5572	22.4539	22.7696	22.7933	22.8834	23.719			329.67	32.5901	24.5277
	-80.2985	-20.4876			395.847	18.5835	18.401	14.7393	19.9322	15.8781	32.7889	20.1909	20.8282	18.1292	21.1124	13.9666	31.7533	22.5951	22.4443	22.8518	22.7802	22.8855	23.6255			330.07	30.6261	25.2921
	-77.2042	-14.2186			396.326	19.1179	19.5572	14.8405	19.3217	16.4623	32.6207	20.2089	21.7707	17.7236	20.6221	14.3905	30.7388	22.54	22.3335	22.8135	22.8384	22.8006	23.5538			330.47	31.738	24.6092
	-75.3284	-20.2154			396.805	18.7323	18.482	15.1297	19.8083	16.2974	31.6613	20.0288	20.3187	17.8328	21.7898	13.9733	31.1172	22.5133	22.315	22.8539	22.8496	22.8188	23.4983			330.869	29.5999	25.1808
	-75.8829	-20.1006			397.284	19.4249	19.1594	14.4391	20.0254	15.0712	32.7599	20.1761	21.0358	17.3209	20.4612	14.7929	31.1563	22.5998	22.3302	22.8504	22.6607	22.8027	23.5953			331.269	30.222	24.1264
	-80.4041	-14.136			397.764	19.0146	19.521	13.7192	20.0295	15.8896	31.6783	20.3111	20.777	17.7644	20.2559	14.6269	30.8964	22.5764	22.3689	22.9837	22.7718	22.8346	23.56			331.668	31.3772	24.7701
	-76.7669	-11.2534			398.243	19.0659	18.6083	14.3166	20.8701	16.9989	33.4912	20.9341	21.2552	17.8692	20.8566	14.3011	30.1371	22.5933	22.403	22.9505	22.7336	22.8253	23.6826			332.068	31.0424	24.9188
	-72.4444	-19.5194			398.722	18.2291	19.1032	14.1971	19.959	18.1083	31.1847	20.2472	20.9744	18.5908	21.4226	14.5661	30.8092	22.5704	22.421	22.9377	22.6857	22.8636	23.4407			332.468	30.2816	23.8216
	-75.6052	-22.0047			399.201	18.4748	18.8643	13.841	20.304	16.6603	30.7172	20.7099	20.8639	16.9196	23.0159	14.4305	31.1357	22.5547	22.4254	22.8678	22.748	22.8467	23.5903			332.867	31.8753	24.0191
	-68.6805	-31.3482			399.681	19.3138	19.2126	13.905	20.4348	17.6708	32.8156	20.4487	20.732	18.3095	22.3077	14.3408	30.1627	22.6809	22.4306	22.8262	22.7361	22.9282	23.4885			333.267	32.4941	24.4619
	-70.262	-27.9343			400.16	18.511	18.8532	14.0166	20.8471	18.1247	30.3053	20.1537	20.7121	17.3142	20.8028	14.0208	29.8235	22.5805	22.391	22.9323	22.6523	22.8291	23.5174			333.666	31.5788	24.9635
	-69.753	-26.6752			400.639	18.907	18.6671	15.2161	20.6421	17.9052	31.5661	20.6529	20.5892	17.5267	20.7835	15.0618	30.146	22.569	22.351	22.9441	22.6183	22.9642	23.4797			334.066	30.3327	23.9158
	-71.0659	-24.164			401.118	19.5306	18.8844	14.8262	20.4159	17.3907	32.1399	20.1953	20.9711	18.8733	20.8709	14.8896	30.5064	22.5951	22.3284	22.9729	22.7852	22.9846	23.5527			334.466	31.1678	24.5279
	-65.1627	-30.019			401.597	19.1454	18.9973	14.4288	20.2633	16.9672	32.4589	20.1405	20.4839	17.5125	20.1398	14.0286	30.9627	22.5456	22.3372	22.881	22.7314	22.825	23.7303			334.865	31.6807	25.0639
	-69.7804	-25.6039			402.077	18.6016	18.7984	14.2443	20.1533	15.8052	30.4517	20.0878	20.7641	18.1913	21.0448	14.5848	30.7368	22.5621	22.4119	22.8442	22.6128	22.874	23.5881			335.265	31.4443	24.0299
	-67.5674	-23.8291			402.556	19.5816	18.7122	14.0781	21.3428	17.4299	31.3439	20.3278	21.3855	17.9544	21.0198	13.864	31.3916	22.6027	22.4277	22.9368	22.681	22.8641	23.5522			335.664	30.3287	24.1484
	-75.5687	-22.2721			403.035	18.9242	18.794	13.6024	20.2896	17.7511	32.1088	20.2598	21.5106	17.7068	21.2312	14.1749	31.0667	22.5742	22.3786	22.8952	22.6945	22.7716	23.6334			336.064	32.0205	24.749
	-70.7743	-21.4239			403.514	18.6736	18.2552	13.699	20.1364	16.043	31.9311	19.8745	20.7128	16.6915	21.5591	13.6071	30.4574	22.6668	22.3424	22.8865	22.7246	22.8035	23.6153			336.464	30.0949	24.0798
	-73.9583	-19.4697			403.994	17.7604	18.3353	14.0665	21.0267	15.0809	33.0566	20.7017	20.7152	16.9944	21.4772	13.2166	30.5595	22.6251	22.2914	22.7772	22.836	22.8254	23.5914			336.863	31.1628	23.8032
	-68.8883	-24.4107			404.473	17.7451	18.7834	14.4795	21.4884	16.069	32.5256	20.3014	20.4374	17.6997	21.0949	14.4393	31.0468	22.6551	22.417	22.8534	22.743	22.8748	23.5146			337.263	33.152	24.2285
	-70.7079	-27.428			404.952	18.5145	18.8825	13.8483	22.1248	15.538	32.8267	19.9059	20.6786	17.5658	20.2564	14.7021	31.1459	22.6224	22.4274	22.8691	22.6886	22.8426	23.5987			337.662	31.0931	24.2025
	-70.789	-25.9031			405.431	17.9562	19.0555	15.0154	20.6111	16.5234	32.9684	20.4763	20.9728	18.2527	20.8907	14.3315	30.9011	22.5747	22.4125	22.8937	22.8642	22.7806	23.5438			338.062	31.2868	24.1977
	-74.3608	-23.884			405.911	17.8301	19.5296	13.7538	21.7563	17.0807	32.5049	20.5073	21.8174	17.6781	21.6551	14.3294	30.802	22.6256	22.4153	22.8646	22.8588	22.8482	23.5602			338.462	31.3751	23.402
	-72.3911	-28.9727			406.39	17.8738	19.583	14.6336	22.086	15.3433	32.6481	21.0528	21.0907	17.7774	20.4847	14.1591	30.7097	22.663	22.3854	22.929	22.8419	22.7785	23.5898			338.861	31.4364	23.7085
	-77.2612	-24.9524			406.869	17.9132	18.0547	14.5094	21.9065	16.1155	32.7063	20.9548	20.4157	18.4055	20.2581	13.9252	30.7036	22.6099	22.3798	22.8113	22.8115	22.8954	23.4881			339.261	31.041	24.5146
	-70.455	-29.8842			407.348	18.6633	19.1966	15.4567	20.1125	16.2361	31.6556	20.9588	21.4078	18.8546	21.8707	14.3707	30.7872	22.6373	22.3769	22.926	22.7852	22.8283	23.6059			339.66	31.0226	24.5588
	-67.4201	-24.9072			407.827	18.2575	18.6907	15.2698	21.131	15.6183	31.1313	20.2771	21.1169	18.3444	21.1092	14.1627	29.78	22.6165	22.3335	22.8155	22.7255	22.8264	23.39			340.06	31.5599	24.6859
	-73.7619	-25.3899			408.307	19.0451	19.1168	15.0967	21.6224	15.3688	32.5408	21.0418	20.5646	17.8492	20.6491	13.58	29.6424	22.6078	22.2828	22.8975	22.7719	22.8323	23.426			340.46	31.5114	24.1384
	-76.0314	-27.7098			408.786	18.6573	18.9253	14.4164	22.1651	15.7403	33.1075	20.2606	21.4304	17.5723	19.9699	14.3496	30.6268	22.6546	22.3305	22.8411	22.6212	22.8995	23.6202			340.859	30.7033	24.6121
	-73.1076	-29.4809			409.265	18.05	19.0617	14.7911	20.6362	15.3645	33.4183	20.9622	21.1348	19.1312	20.4937	13.222	30.8194	22.6134	22.4373	22.8147	22.6721	22.7142	23.5987			341.259	31.3183	23.8133
	-75.341	-29.8819			409.744	18.3437	19.2989	14.687	21.117	16.3213	33.9733	20.7183	21.3515	18.3521	21.4117	13.5949	31.4466	22.691	22.312	22.8524	22.7086	22.7854	23.6932			341.658	31.2273	24.0821
	-79.5513	-21.3867			410.224	19.273	18.4475	14.4005	21.5505	16.0522	33.1204	20.7397	20.405	16.9451	19.4363	14.6579	30.9134	22.7611	22.3136	22.926	22.722	22.6997	23.5456			342.058	30.4438	23.8095
	-73.8989	-28.1044			410.703	19.5501	19.3397	13.8109	21.1055	16.7626	31.575	20.6181	20.8274	17.11	20.8452	13.6163	30.4633	22.7899	22.3895	22.986	22.8083	22.7003	23.6216			342.458	31.9268	24.3494
	-79.7813	-19.1154			411.182	18.6048	18.8191	14.2729	21.8741	16.3172	33.3843	20.7873	21.4983	17.421	19.4461	13.7498	30.1511	22.5912	22.3327	22.905	22.6843	22.7674	23.5785			342.857	31.5369	23.8274
	-78.5858	-21.5962			411.661	18.5847	18.8704	15.1687	20.8633	17.7022	32.693	21.8028	21.3324	18.3991	20.7984	14.1894	30.9647	22.6289	22.4653	22.9294	22.769	22.669	23.5619			343.257	32.138	24.7241
	-75.6316	-22.4125			412.141	17.8157	18.5295	14.3998	20.7949	16.2178	31.043	20.7535	21.0363	18.0257	20.2226	12.7939	30.0723	22.5515	22.4397	22.9409	22.6924	22.699	23.5093			343.656	31.569	23.9064
	-76.0087	-17.0379			412.62	19.1343	18.6266	14.2186	20.6079	15.5576	30.9437	20.69	20.9784	18.6017	20.1432	14.4976	30.3846	22.5212	22.4662	22.925	22.7009	22.8727	23.5455			344.056	32.4032	25.2113
	-71.1393	-17.2519			413.099	18.712	18.7428	14.64	20.4902	16.1084	33.1495	20.1438	20.9679	17.4346	21.0497	13.9351	30.2064	22.514	22.4158	22.8576	22.7319	22.7841	23.443			344.456	31.1656	24.6478
	-76.7338	-20.4611			413.578	18.7368	18.6769	14.3512	21.4798	16.175	32.7134	20.4229	21.1343	18.1679	21.1234	14.4121	30.4128	22.6244	22.4334	22.8596	22.7806	22.7267	23.5638			344.855	31.6674	24.6984
	-76.0877	-18.9298			414.058	18.7516	18.0036	14.8499	20.7408	15.323	31.3408	19.7606	21.0482	18.2575	21.0997	13.7514	30.0604	22.5702	22.4648	23.0083	22.8221	22.763	23.4885			345.255	29.9462	24.4493
	-69.7497	-26.291			414.537	18.5308	18.4573	14.3487	21.753	14.9789	32.6352	19.9352	20.7084	18.3457	21.2649	13.9236	30.7884	22.5761	22.3584	22.8647	22.6134	22.8351	23.4569			345.654	29.948	25.4878
	-74.7713	-27.3947			415.016	19.1176	18.384	14.4193	20.751	15.096	32.2346	20.7927	20.809	18.6745	21.56	13.4648	30.4829	22.6697	22.3832	22.8593	22.6985	22.7909	23.4876			346.054	29.8003	24.2268
	-67.0529	-26.6764			415.495	17.9904	18.4762	15.4943	21.4474	15.6257	32.5903	19.8784	20.4974	18.6635	21.854	15.1156	30.4915	22.6061	22.3753	22.9856	22.7222	22.8997	23.4137			346.454	30.2123	24.6208
	-69.9931	-26.1687			415.974	18.3823	18.7987	14.78	20.9169	14.7965	34.242	20.2832	21.187	19.024	20.8976	12.6069	30.3574	22.6633	22.3866	22.9256	22.6838	22.8951	23.4904			346.853	30.3713	24.4876
	-69.2537	-26.3818			416.454	18.0579	18.9435	15.0905	21.6674	17.1603	31.4457	20.164	20.7669	18.6108	20.9484	13.7458	31.2868	22.6512	22.4021	22.8918	22.6686	22.8233	23.4638			347.253	30.8807	24.4574
	-73.4251	-26.2502			416.933	18.0836	18.6801	15.1897	21.2058	15.4877	32.8662	20.5732	20.4097	18.153	21.7993	14.9274	31.5436	22.6485	22.403	22.9489	22.7083	22.9421	23.5574			347.652	31.7013	24.1829
	-76.1345	-25.7253			417.412	18.0255	19.206	15.0051	21.4374	16.0048	31.9962	20.7097	21.571	18.0271	21.7348	13.5338	33.2549	22.6178	22.3521	22.937	22.734	22.8684	23.5518			348.052	30.7907	24.2937
	-74.7807	-24.806			417.891	18.0406	18.4914	14.467	20.8518	15.9211	34.0119	19.2926	20.5015	17.4197	20.4531	13.6941	33.6115	22.5907	22.3637	22.8783	22.6147	22.9631	23.6692			348.452	31.4267	23.8493
	-71.4702	-25.4463			418.371	18.563	18.9228	14.9614	20.9809	16.2636	32.0298	19.3627	21.0793	18.619	20.552	14.463	34.0822	22.6314	22.3468	22.9133	22.5628	22.999	23.5162			348.851	31.9748	23.4978
	-73.3413	-21.7863			418.85	18.2652	18.8508	15.0862	20.198	16.8488	31.5423	19.7559	20.2226	19.4896	20.545	13.852	34.9027	22.5719	22.3733	22.8401	22.668	22.8946	23.5392			349.251	32.144	24.0526
	-73.8371	-24.6696			419.329	19.1855	18.9065	14.7812	20.8213	16.67	33.8621	20.0176	20.5273	19.0213	19.9844	16.4507	34.6065	22.6066	22.4229	22.8799	22.642	23.145	23.6406			349.65	34.3374	24.3247
	-75.6969	-30.4415			419.808	18.5163	18.7759	15.2466	20.5004	16.3384	33.3018	20.3726	20.5159	18.5625	20.1211	14.5398	33.9362	22.5222	22.3484	22.8469	22.6692	23.0298	23.5464			350.05	32.4673	23.8884
	-71.5124	-25.9211			420.288	18.7061	18.8894	14.5032	21.0734	16.4504	31.7309	20.6388	20.6022	20.4394	20.3995	14.4925	33.8803	22.5931	22.3714	22.9071	22.6233	23.0656	23.5366			350.45	32.2949	24.3328
	-75.5088	-23.5943			420.767	18.5901	19.2677	14.1382	20.707	17.8839	31.0938	20.2554	21.2214	19.1086	21.5864	15.2053	34.0944	22.6699	22.2897	22.8829	22.6613	23.0277	23.5392			350.849	30.6512	24.7315
	-69.3592	-26.995			421.246	18.1044	19.7238	14.2901	21.3846	16.8931	32.3112	20.4484	21.8165	18.396	20.8648	14.4987	33.5971	22.4847	22.3722	22.8184	22.6076	22.9996	23.5843			351.249	32.2861	24.3807
	-67.8706	-26.0835			421.725	17.9225	18.2777	14.471	21.2035	15.7129	32.5805	19.4677	20.1192	18.7821	20.9451	15.471	34.3785	22.5698	22.3319	22.8272	22.6955	22.9086	23.7145			351.648	32.6545	23.7927
	-71.5757	-29.8708			422.204	19.2685	19.5131	14.3797	21.427	16.8023	33.3654	20.2438	21.104	18.681	21.7131	14.4932	34.2782	22.5685	22.3553	22.8469	22.6993	22.9873	23.6874			352.048	33.2527	23.9612
	-68.998	-30.0803			422.684	18.5667	19.1405	14.2668	21.0133	15.592	32.6808	20.2325	20.548	18.859	20.6071	14.5946	34.4307	22.5483	22.3406	22.8784	22.6384	22.9834	23.6613			352.448	33.3474	24.604
	-75.1064	-28.4997			423.163	18.1268	18.313	14.2868	20.1254	16.1065	31.6452	20.087	20.0832	17.7825	21.4247	14.9174	34.7504	22.5121	22.3157	22.8208	22.7819	22.899	23.6609			352.847	33.3129	24.2536
	-70.5307	-30.3961			423.642	17.8553	18.0913	15.2306	21.1027	15.494	34.4033	19.9617	20.2325	18.4656	22.1412	13.9835	33.2746	22.5313	22.3542	22.8858	22.6899	22.9031	23.6486			353.247	33.0451	24.5397
	-69.2806	-29.0028			424.121	18.3094	19.5536	14.4194	20.8799	17.1087	32.7647	20.065	20.7041	18.5765	20.9022	15.5839	34.1453	22.5548	22.4435	22.7889	22.6989	22.9998	23.5728			353.646	31.5377	24.6203
	-69.2644	-26.9097			424.601	18.2565	18.6922	14.7455	20.2806	16.2449	33.0778	20.7064	20.9875	18.1632	20.4642	13.6784	33.2015	22.5469	22.3805	22.8205	22.686	23.0676	23.4837			354.046	31.9444	24.9314
	-71.1116	-30.5515			425.08	18.728	19.2081	14.8622	20.9536	16.3739	32.1645	20.4507	20.9271	18.6939	19.7564	14.4168	34.0006	22.5149	22.391	22.8618	22.73	22.8651	23.3973			354.446	32.2095	25.2507
	-72.3466	-30.1898			425.559	18.5403	18.3929	14.8754	21.0192	14.7991	30.7686	20.7775	20.8176	18.0314	20.5463	15.8348	33.2523	22.6174	22.2995	22.9251	22.7187	22.8831	23.3939			354.845	32.4036	23.8804
	-70.3857	-21.0067			426.038	18.5218	18.7437	14.7032	20.2527	16.5881	32.2116	20.016	21.3118	17.8878	19.7579	17.2518	33.5802	22.5167	22.312	22.8135	22.7146	22.8928	23.6179			355.245	32.4811	23.6563
	-69.8944	-21.6059			426.518	17.8176	18.1235	14.9575	20.9535	15.5272	31.8895	20.5853	19.9429	17.7875	20.9029	18.5338	34.2798	22.5026	22.3569	22.861	22.7122	22.8365	23.419			355.644	31.8159	24.7985
	-68.2365	-23.3623			426.997	18.1794	18.3862	14.5803	21.139	17.5375	30.8447	20.9902	21.1958	18.0093	20.2144	19.651	32.6848	22.5133	22.3662	22.9238	22.6392	22.8196	23.4			356.044	33.8111	24.609
	-64.4674	-27.7674			427.476	18.8073	18.1125	14.1021	20.4302	15.7354	31.4142	20.9811	21.7082	18.1571	20.5607	19.3201	31.6545	22.6193	22.362	22.93	22.6122	22.8953	23.4894			356.444	33.0015	23.5978
	-64.9573	-27.308			427.955	19.4298	18.0686	14.4275	21.8575	15.8225	31.1495	21.3311	20.7353	18.1176	20.9604	19.7979	32.5981	22.6509	22.2973	22.9476	22.6711	22.8412	23.5036			356.843	32.4368	24.2276
	-67.1435	-24.4988			428.435	18.7208	17.714	14.4456	21.3635	16.3665	32.17	21.5291	21.0521	18.3413	21.1243	20.1425	29.9317	22.5228	22.3633	22.9171	22.7	22.9102	23.5321			357.243	31.3751	25.9143
	-71.7662	-20.7863			428.914	18.7846	19.1175	14.5958	21.1409	16.5985	31.7895	20.2383	20.9671	17.6835	20.7344	20.0273	29.5252	22.5917	22.359	22.8859	22.6734	23.0148	23.4427			357.642	32.6534	26.4097
	-66.0177	-30.277			429.393	18.8207	18.1885	14.1475	20.9182	15.6504	34.1064	19.7313	21.4394	17.8936	20.3586	21.3771	30.6871	22.7317	22.32	22.9046	22.6063	23.0052	23.7424			358.042	31.4418	26.0216
	-69.2816	-31.3234			429.872	17.5984	17.6333	14.5382	21.6141	18.713	31.0801	19.167	20.9859	18.1649	20.8907	19.6833	31.9512	22.5514	22.3167	22.9379	22.5983	23.0297	23.6312			358.442	32.8547	25.59
	-65.0759	-33.9037			430.351	18.0405	18.3566	14.0602	21.2633	18.9053	34.6853	20.1394	21.3508	17.7718	21.5043	18.4022	33.3413	22.6233	22.427	22.8165	22.7012	22.9059	23.7276			358.841	32.4307	26.3206
	-61.4946	-39.6211			430.831	17.8458	18.5464	14.9384	21.2123	18.0495	34.2141	20.1132	21.4485	18.4245	20.7582	19.1237	34.3246	22.5796	22.362	22.8159	22.7185	22.9531	23.8715			359.241	31.4562	26.7242
	-64.5884	-31.1371			431.31	18.473	18.591	13.94	21.1538	18.2178	34.1596	20.1577	21.0533	17.8521	21.5892	20.004	27.3616	22.6659	22.3696	22.8556	22.6708	22.9188	23.6118			359.64	30.9952	24.2297
	-69.1297	-27.611			431.789	17.4079	18.8065	14.9226	20.8199	16.8028	33.6376	20.1033	20.7392	20.2786	21.4663	18.6245	30.7216	22.5926	22.3706	22.8883	22.6737	22.9089	23.58			360.04	31.313	26.2132
	-67.9583	-27.4774			432.268	18.9379	19.6625	15.0249	20.7687	17.1857	34.6122	20.2749	21.6868	18.682	20.9214	19.047	29.7116	22.5687	22.4368	22.9037	22.7006	22.8916	23.6167			360.44	31.3402	24.053
	-69.6363	-23.1353			432.748	18.6552	18.3273	14.8652	21.7237	17.0153	32.9876	19.5651	20.7259	18.4619	21.0846	20.1287	30.1682	22.5614	22.3979	22.9669	22.6758	22.83	23.5583			360.839	30.0852	22.0653
	-65.9836	-28.6957			433.227	18.373	18.2812	14.5036	21.4819	18.7737	31.468	20.6555	21.1334	17.6028	20.0459	17.4184	28.1872	22.6061	22.376	22.8921	22.6167	22.8234	23.5947			361.239	31.522	24.74
	-71.9666	-25.8482			433.706	19.1648	18.1757	14.7937	21.0026	17.9015	31.8527	20.3351	21.6434	18.3441	19.6992	21.1897	34.2903	22.565	22.3714	22.8572	22.5809	22.8733	23.6856			361.638	30.4834	24.5923
	-72.2358	-29.3051			434.185	18.9498	17.8727	14.73	21.5561	17.1107	33.0042	19.8386	21.1443	18.1956	20.6912	19.3713	32.6905	22.4718	22.4514	22.8707	22.6568	22.8153	23.5188			362.038	31.7547	24.7359
	-68.3511	-30.5435			434.665	17.9098	18.715	14.6285	21.3641	16.5794	31.9364	19.3678	21.3703	17.6312	21.8396	19.2939	32.4919	22.5949	22.3998	22.8868	22.7045	22.8044	23.6038			362.438	31.9743	24.7686
	-72.3886	-30.6895			435.144	17.948	19.4763	14.5536	21.2914	16.5656	33.9122	20.4211	21.769	18.2124	20.7548	19.792	30.78	22.619	22.4679	22.8701	22.7059	22.8449	23.7628			362.837	31.4199	24.7517
	-72.3452	-29.3493			435.623	18.5326	18.8906	14.2273	20.6981	16.6572	32.6486	21.0686	21.4481	17.6147	22.9742	20.2171	28.4746	22.5364	22.3978	22.8465	22.7885	22.9513	23.6645			363.237	30.747	26.2181
	-71.8761	-30.2112			436.102	18.2989	18.7099	13.8442	20.9862	16.6318	31.7008	21.0827	21.3657	17.1308	20.4881	19.0842	28.2473	22.4957	22.4157	22.9407	22.7248	22.8692	23.525			363.636	31.3002	25.2161
	-73.212	-26.0705			436.581	17.6564	18.8238	14.1772	21.1759	16.0172	32.127	20.3785	21.0392	17.8377	20.3332	20.2173	30.7273	22.522	22.3685	22.9112	22.7008	22.9232	23.603			364.036	31.331	28.4238
	-72.8567	-24.4066			437.061	18.0161	19.6134	14.0582	21.283	16.7549	32.4186	20.0587	22.2556	18.2201	21.8268	20.8544	30.6112	22.5535	22.3602	22.8989	22.6958	22.9241	23.6438			364.436	32.087	28.2881
	-68.0051	-31.6458			437.54	18.198	18.7777	14.7243	20.4734	16.69	32.1132	20.5071	21.4811	18.3308	21.3249	20.7628	30.0906	22.4822	22.377	22.9301	22.6919	22.8484	23.6433			364.835	32.3216	27.0442
	-74.5433	-26.6155			438.019	17.9331	19.4952	14.0681	20.7492	16.8885	31.1981	20.3186	21.5597	18.3052	23.8619	21.2738	27.8212	22.508	22.3787	22.9161	22.8389	22.9223	23.6044			365.235	30.6744	29.6512
	-70.185	-35.5428			438.498	17.7164	19.1124	13.9927	20.9678	17.082	32.387	19.9987	21.6185	18.2338	26.5489	21.1398	25.6205	22.5164	22.421	22.9162	22.8109	22.9088	23.5991			365.634	31.1489	25.2743
	-70.2356	-32.4514			438.978	18.2433	19.0593	14.7763	21.5877	16.4064	33.2478	19.4299	20.7533	17.8859	21.7758	20.2346	27.1779	22.4864	22.3575	23.0277	22.8554	22.8619	23.6136			366.034	31.125	26.573
	-68.1811	-39.9101			439.457	19.0291	18.4889	14.0495	21.8201	16.207	34.3667	20.5686	21.086	18.1758	21.7481	20.3103	26.0763	22.5753	22.3338	23.0311	22.8195	22.8809	23.6192			366.434	32.1564	24.7166
	-63.2128	-44.8202			439.936	17.7819	19.132	13.8927	21.5442	15.8715	33.5756	19.3457	21.652	17.5109	21.2713	20.3077	26.6302	22.5468	22.3185	22.9213	22.8297	22.7193	23.5834			366.833	31.4389	26.3667
	-69.332	-37.063			440.415	17.9205	18.9302	14.8139	21.0855	17.1497	31.9146	19.6208	20.8494	17.7274	20.9884	21.3759	29.8553	22.5356	22.3995	22.9415	22.7127	22.848	23.6467			367.233	30.9125	25.1475
	-71.8881	-27.0165			440.895	18.7553	18.9945	14.2704	21.791	17.2561	32.5057	19.747	20.4219	17.3934	20.7694	20.5129	29.2677	22.6591	22.388	22.8661	22.8298	22.9053	23.6056			367.632	32.2682	24.3255
	-68.0812	-33.2729			441.374	18.629	19.3581	15.1074	21.253	17.7192	32.0392	20.1739	20.7244	18.7013	21.3871	20.2016	28.8072	22.5522	22.3394	22.9588	22.6795	22.7944	23.6248			368.032	31.7516	24.3952
	-69.9693	-35.4106			441.853	18.351	18.5761	15.3377	21.049	17.6161	33.9538	20.0694	20.776	18.2422	22.3366	20.1844	27.5159	22.5416	22.3007	22.9148	22.7018	22.9257	23.6998			368.432	31.8297	24.8468
	-72.1625	-28.3754			442.332	18.2719	18.7629	15.1411	22.5061	16.9836	32.9863	20.4939	21.2511	18.686	20.639	20.7241	31.0058	22.5847	22.3012	22.9682	22.7312	22.8447	23.7358			368.831	32.7016	24.0229
	-70.485	-29.615			442.812	18.2333	18.9146	14.8177	23.0301	17.0673	34.2121	20.0047	21.9705	18.6389	21.4701	20.0076	32.4772	22.5688	22.3603	22.946	22.7219	22.7764	23.7092			369.231	31.1153	24.9466
	-70.1136	-28.6977			443.291	17.7081	19.4153	14.0519	23.2955	17.0889	32.768	20.0936	21.0833	17.8172	22.4357	19.6977	32.2358	22.5926	22.4273	23.021	22.7248	22.8816	23.6231			369.63	30.4479	24.9726
	-69.1527	-34.3712			443.77	18.4513	19.4066	14.6203	23.0447	17.0974	33.2712	20.1236	21.1218	17.9373	20.3511	20.5266	31.3561	22.6073	22.3825	23.0373	22.773	22.861	23.6044			370.03	30.2894	24.528
	-67.6583	-29.277			444.249	18.6343	19.4501	15.1576	21.8802	16.9259	31.2152	20.1303	21.4763	17.9051	21.1565	20.8331	32.4684	22.5453	22.3798	22.9564	22.8076	22.8755	23.7442			370.43	32.2531	25.145
	-69.8948	-31.5595			444.728	19.0659	19.1355	14.6184	23.4642	17.3215	32.1328	18.7519	20.0053	17.7519	20.2418	21.5382	31.2139	22.6309	22.3368	23.0067	22.6908	22.8571	23.6919			370.829	31.6223	24.5006
	-64.5876	-35.462			445.208	17.8631	19.0186	14.963	24.8475	16.5888	34.1563	19.539	20.8687	18.3589	21.9144	20.8809	32.3041	22.5089	22.4276	23.0229	22.7417	22.7902	23.7611			371.229	32.4973	25.2131
	-69.2033	-31.9066			445.687	18.5344	19.3863	14.5627	23.6656	16.7404	33.9863	19.8842	21.4348	18.6671	21.3961	20.5899	31.9516	22.4773	22.3179	22.9665	22.7974	22.7513	23.8215			371.628	30.2887	25.8858
	-67.2726	-35.114			446.166	18.7557	19.6277	15.4124	23.3673	16.7776	33.162	20.0782	20.5897	18.9638	21.394	21.17	28.4479	22.4411	22.3174	23.0378	22.8266	22.809	23.734			372.028	30.9855	26.3406
	-62.0717	-33.9744			446.645	17.9439	19.3618	15.0513	23.2105	16.8214	33.2768	19.4315	21.0862	18.2435	21.2517	20.827	27.4101	22.5656	22.3702	22.9401	22.919	22.9052	23.6663			372.428	29.4253	25.8961
	-70.935	-27.1722			447.125	18.641	18.4085	15.3003	22.5662	17.3269	32.4603	20.2521	21.04	19.3315	22.6412	20.53	27.7436	22.5619	22.3927	23.0386	22.8636	22.9358	23.5853			372.827	32.3478	25.4454
	-72.5799	-27.0118			447.604	18.4684	18.8844	15.4369	21.1416	16.6421	32.5447	20.259	20.6497	18.4875	22.1935	20.9131	29.7422	22.5191	22.3345	23.0836	22.8605	22.9379	23.6282			373.227	32.4554	25.7999
	-67.2907	-32.755			448.083	18.3196	17.8326	14.8653	21.2585	16.792	33.8882	20.1564	20.3985	18.8618	21.6266	20.693	28.8291	22.4666	22.312	23.0372	22.8958	22.872	23.6661			373.626	32.796	27.3061
	-70.5671	-27.2887			448.562	18.0532	18.9195	15.4224	22.9676	16.966	31.9976	19.9811	20.7664	18.2676	21.2871	19.9372	28.489	22.5071	22.3584	23	22.8299	22.7573	23.5958			374.026	32.5119	25.6798
	-70.8627	-28.053			449.042	18.6188	19.0029	15.0112	21.4191	17.1069	33.9517	20.6639	21.0942	18.2362	22.8749	19.7183	28.8086	22.513	22.3263	22.8989	22.8794	22.8142	23.6175			374.426	31.6215	26.5956
	-65.637	-30.1944			449.521	17.2651	18.9288	15.2271	22.5562	17.4706	32.2331	20.04	20.6882	19.2151	21.1465	20.4068	27.4225	22.6115	22.3477	23.0036	22.7936	22.8353	23.654			374.825	31.6037	25.4614
	-64.0766	-29.1702			450	18.1017	18.192	14.8932	20.9769	17.452	33.6586	20.4137	21.0942	18.0226	23.9825	19.7327	33.427	22.6357	22.3484	22.9151	22.7485	22.796	23.7027			375.225	31.4377	26.3331
	-63.7829	-28.404			450.479	17.6648	17.8441	14.4411	21.2526	17.816	33.3858	20.1953	20.1077	18.1266	22.4871	20.2331	33.2798	22.5419	22.3745	22.9107	22.8486	22.7877	23.7547			375.624	29.9564	26.156
	-62.9619	-32.5783			450.958	17.6708	18.5424	15.3873	21.4375	16.5488	34.4181	19.9986	20.45	18.2823	20.6203	20.4427	32.1567	22.7217	22.3118	22.9974	22.6918	22.9305	23.681			376.024	30.1122	25.2424
	-64.8804	-32.8268			451.438	17.1045	18.0167	14.2668	20.8315	16.9925	34.6625	19.787	20.6262	18.0781	19.9647	19.8977	31.6167	22.5712	22.3212	22.9216	22.79	22.9055	23.8198			376.424	31.3527	26.163
	-65.95	-30.8034			451.917	17.4988	18.4701	14.2416	19.9562	17.9696	32.1893	19.3075	20.8853	18.6394	21.0009	20.4505	28.9081	22.5444	22.3412	22.8747	22.6664	22.8134	23.5981			376.823	30.4684	26.6788
	-62.3469	-27.7685			452.396	17.0222	18.3048	14.1988	21.9671	16.3348	33.1732	18.0532	21.4486	18.1512	21.6561	20.1014	28.4216	22.59	22.3479	22.9061	22.8664	22.8815	23.5938			377.223	31.8221	25.3651
	-66.3555	-25.9292			452.875	17.6797	18.035	14.5516	20.7612	16.7186	32.6359	18.9621	21.3306	18.0457	18.8126	20.5041	31.6191	22.5318	22.3684	22.9899	22.7846	22.7905	23.6171			377.622	30.8912	26.1644
	-69.2639	-29.5717			453.355	18.2276	18.7597	14.8485	20.7616	16.9527	32.2194	19.0322	21.0324	18.6144	19.1895	20.8718	31.0063	22.5034	22.3784	22.9266	22.7343	22.8654	23.5846			378.022	30.9868	25.4797
	-76.0138	-26.1259			453.834	17.9493	18.4743	14.8906	20.432	17.851	33.9189	18.2472	21.2	18.1986	19.6426	20.6	28.4321	22.4857	22.3955	22.9131	22.6767	22.8932	23.6604			378.422	31.8187	25.9562
	-67.9673	-26.269			454.313	18.3895	18.7992	15.273	20.9963	17.6638	34.3125	18.4488	20.5051	17.8107	23.1049	19.8606	25.5875	22.4805	22.4339	22.9131	22.7341	22.8716	23.6443			378.821	31.1383	24.5417
	-68.4452	-31.3788			454.792	18.1548	18.0898	15.2577	21.7542	17.2904	32.3318	19.3344	20.7882	17.9583	23.1449	19.823	26.59	22.521	22.3883	22.9106	22.7614	22.8661	23.5124			379.221	31.2112	24.8586
	-68.9909	-27.5514			455.272	19.3468	18.7489	14.8075	20.8688	17.599	32.5531	19.0326	20.4967	17.4988	24.4057	20.6456	29.5711	22.5565	22.3831	22.9235	22.8045	22.8192	23.6307			379.62	31.2379	24.8605
	-68.2094	-23.1179			455.751	18.0086	18.0876	15.0434	20.8352	17.409	33.3261	18.9574	19.7641	18.1712	23.4398	19.5688	30.826	22.5258	22.4769	22.9689	22.8409	22.8946	23.6859			380.02	30.9748	24.3061
	-65.4935	-26.0487			456.23	17.1721	18.2189	14.9402	20.0282	17.2885	33.024	17.7472	20.2356	18.1251	23.1104	20.517	29.9103	22.5565	22.3467	22.9307	22.7311	22.9555	23.6971			380.42	31.9537	24.6135
	-71.1867	-23.7847			456.709	17.8119	18.6367	14.788	22.0258	16.9121	34.8909	17.8385	20.532	17.7728	20.903	20.9707	30.2516	22.4963	22.3607	22.8875	22.7982	22.8948	23.7413			380.819	31.1771	24.704
	-71.9037	-26.2625			457.188	16.5034	18.7862	15.2812	22.4538	16.5476	34.3678	17.2644	20.6374	17.4207	22.4214	20.6343	31.0213	22.5043	22.4458	22.9316	22.777	22.8429	23.7379			381.219	31.8947	23.308
	-68.9412	-25.6342			457.668	17.3712	18.9099	14.9114	22.3039	16.2596	32.0249	17.987	21.2636	18.4502	21.9022	20.1177	33.3551	22.4703	22.4339	22.967	22.8255	22.8322	23.8737			381.618	30.8847	23.1881
	-66.1945	-28.7502			458.147	18.216	19.1827	14.704	21.2646	16.2634	33.9451	18.6751	21.2014	17.9193	22.1024	20.8918	29.8268	22.5542	22.3844	22.8783	22.7152	22.8547	23.7009			382.018	31.1565	23.326
	-64.1073	-33.935			458.626	17.1327	18.1755	14.979	21.9559	16.5351	31.6004	18.1695	20.5441	17.2886	20.2878	20.3159	27.3456	22.5836	22.3495	22.8893	22.7605	22.8931	23.6176			382.418	31.6428	23.2674
	-66.093	-37.2432			459.105	17.627	18.0829	15.317	21.5158	16.0044	34.3658	18.6445	20.3566	17.984	21.7284	20.0396	27.8217	22.5508	22.376	22.9184	22.7993	22.83	23.6828			382.817	29.7723	23.4306
	-69.8988	-28.2486			459.585	18.5529	19.7792	14.5884	22.3125	16.0527	31.8654	18.5748	21.3434	17.1692	18.7804	20.8364	27.8664	22.4889	22.3646	22.927	22.6959	22.9238	23.7045			383.217	31.2117	23.1547
	-67.7368	-30.7136			460.064	18.7254	18.6251	14.5252	22.7074	16.8617	33.8554	18.6071	20.6329	16.9432	19.1895	19.7053	30.2329	22.5555	22.3758	22.855	22.8055	22.8969	23.7836			383.616	31.8729	24.2407
	-68.1989	-30.7168			460.543	19.5297	18.3836	15.2524	20.8991	16.0221	33.5814	19.4974	20.3917	18.5069	20.1357	20.5472	30.5837	22.5253	22.4107	22.8254	22.7501	22.7883	23.5837			384.016	33.1341	23.8746
	-73.9545	-22.9311			461.022	18.1678	18.1142	14.8135	23.4653	15.0845	34.0278	18.2529	20.9143	17.8841	18.966	20.1135	27.7033	22.5639	22.4094	22.8668	22.7562	22.8195	23.5035			384.416	31.2677	24.0889
	-70.9399	-25.4991			461.502	18.0546	18.6663	15.4943	24.4691	16.5411	32.6914	17.7496	20.6891	18.0979	19.1792	20.2946	28.3466	22.4617	22.3607	23.0003	22.6433	22.8899	23.5884			384.815	31.3363	24.6811
	-67.913	-30.3799			461.981	19.1047	18.5581	14.1772	23.2596	15.6888	33.2193	18.6013	20.6414	18.1499	19.8608	20.4486	29.3657	22.5019	22.4221	22.9464	22.7861	22.9379	23.5431			385.215	31.6925	26.7446
	-67.6094	-29.2418			462.46	18.25	18.2826	14.6393	24.7242	16.166	32.4477	18.6918	20.3956	17.162	20.0552	20.9068	29.9919	22.5312	22.4463	22.8822	22.8546	22.8376	23.6532			385.614	30.5489	25.4465
	-65.9285	-33.034			462.939	18.057	18.4915	14.4109	23.832	16.6258	32.7964	17.8629	20.28	17.3866	19.685	20.0624	29.3398	22.4871	22.4316	22.96	22.8717	22.9226	23.5144			386.014	32.3063	29.2786
	-65.3577	-29.3386			463.419	18.077	18.8417	14.545	23.3985	17.2519	33.0692	17.5842	20.6959	17.8829	19.6289	20.4573	30.4901	22.5295	22.3899	22.906	22.8158	22.8214	23.5926			386.414	31.8355	28.3358
	-70.5079	-23.888			463.898	17.8723	18.5018	14.6983	22.7856	15.8976	34.8169	18.6414	19.5515	17.6959	19.9752	21.5375	27.9838	22.5326	22.463	22.9336	22.7448	22.9152	23.7286			386.813	30.8444	29.4979
	-69.7424	-29.2557			464.377	18.7427	17.9446	15.4832	23.446	16.5359	33.5212	19.6529	19.6199	17.5693	19.7272	20.7707	29.7537	22.5071	22.3177	22.8784	22.7836	22.8646	23.818			387.213	31.3563	29.5776
	-74.736	-18.6799			464.856	18.6888	18.6215	15.339	21.9539	16.2741	34.0767	19.5266	20.5732	17.7793	23.2046	20.6203	31.944	22.4545	22.3585	22.8689	22.898	22.9033	23.8173			387.612	31.6755	28.212
	-70.6589	-18.783			465.335	19.7369	17.5999	15.7027	22.805	16.3677	32.1425	20.3237	20.1172	18.5393	20.1225	19.2817	32.7846	22.5363	22.3608	22.9558	22.7502	22.8377	23.6813			388.012	31.6491	28.944
	-75.5336	-21.6437			465.815	20.2295	18.3554	14.6429	22.7806	16.2188	33.9436	19.0165	20.1631	18.238	20.1432	20.2247	33.4737	22.518	22.4252	22.8256	22.774	22.8323	23.7887			388.412	31.6505	29.1017
	-73.2038	-21.8856			466.294	19.4108	17.9916	15.3351	24.2374	16.7651	34.1378	20.364	20.2688	18.2754	19.044	20.1853	33.37	22.5139	22.4601	22.9261	22.8802	22.7834	23.8477			388.811	32.6635	29.834
	-76.1989	-21.4097			466.773	19.6456	18.7138	16.0386	23.2619	15.7297	32.9615	19.7568	20.9588	18.8013	19.8599	18.1899	32.9581	22.7147	22.4197	22.8511	22.7414	22.7471	23.6579			389.211	31.8677	27.8916
	-74.3215	-25.3561			467.252	19.1121	17.9347	15.1141	22.5125	17.6093	31.9765	19.5191	20.5047	18.6697	19.1335	20.3725	29.8629	22.6624	22.3254	22.8854	22.8089	22.8286	23.5931			389.61	31.9935	28.766
	-74.1841	-30.7475			467.732	19.7605	18.7562	15.5905	22.7484	17.3852	32.2301	19.5157	20.4417	18.3602	19.6293	19.6129	34.0623	22.6175	22.3536	22.9059	22.7625	22.8369	23.6509			390.01	30.6592	28.076
	-70.8708	-27.6386			468.211	19.1439	19.6989	15.3159	22.6659	17.6402	31.7291	19.5984	20.6874	17.7878	18.7664	20.3836	34.2861	22.6133	22.4353	22.9013	22.7427	22.8129	23.6192			390.41	31.1822	28.4825
	-71.211	-23.736			468.69	18.7022	19.7276	14.5054	23.7277	17.2603	30.9167	20.2204	20.8487	17.1963	21.7824	19.4662	33.3436	22.6447	22.4528	22.9631	22.7232	22.708	23.6467			390.809	30.6861	28.4382
	-74.1173	-27.1521			469.169	18.7741	19.1273	14.7242	21.9815	16.0543	32.6035	19.6192	21.6093	18.2407	21.6641	21.2148	32.7692	22.6254	22.3763	22.8315	22.8231	22.9347	23.5077			391.209	30.7486	27.2693
	-79.9785	-21.1994			469.649	18.9949	19.0496	15.1972	22.2704	16.269	33.0468	19.7983	20.8486	17.9392	21.6821	20.4214	29.16	22.6331	22.3617	22.8638	22.7517	22.8292	23.668			391.608	30.5888	28.3863
	-78.5638	-25.4558			470.128	18.4235	19.4134	14.9402	22.2283	16.6304	33.5925	20.0359	20.6753	18.1294	20.2805	19.2414	33.885	22.5969	22.3162	22.8183	22.6507	22.8183	23.7024			392.008	31.4225	28.7227
	-82.6559	-17.0719			470.607	18.6382	19.2406	14.527	21.9737	15.9102	34.4417	21.6247	20.8792	18.7156	19.8029	20.572	28.8616	22.5816	22.3015	22.8645	22.7508	22.8966	23.6752			392.408	30.7853	29.87
	-79.6597	-18.5169			471.086	19.0535	19.4848	13.8769	22.9291	15.9015	34.4016	19.7854	19.9081	17.7019	21.8024	21.0391	31.7998	22.625	22.2583	22.9565	22.7189	22.886	23.749			392.807	30.7303	28.1635
	-80.6325	-16.35			471.565	18.5822	19.4204	14.6144	22.6868	16.1058	36.5645	19.9746	20.2957	17.2814	21.1411	21.2466	30.5854	22.6257	22.3509	22.8526	22.6306	22.7253	23.9008			393.207	31.0802	27.1037
	-77.1346	-23.918			472.045	18.8793	19.0952	14.1487	22.0368	15.1731	32.9213	19.4327	20.0924	17.5723	20.87	20.8296	32.5487	22.6386	22.3015	22.904	22.5684	22.642	23.8444			393.606	31.0434	26.2837
	-72.5356	-28.0069			472.524	19.1385	19.8106	14.6911	22.8617	15.5564	33.3116	20.8466	21.219	17.8723	21.4604	22.5222	32.4193	22.6069	22.2691	22.8281	22.6111	22.8881	23.5871			394.006	32.6188	26.2694
	-78.1494	-19.1777			473.003	18.474	19.458	14.6559	22.5298	16.4616	32.4472	20.138	19.9917	18.2235	21.8703	20.9187	32.2144	22.6798	22.39	22.8906	22.6873	22.7487	23.7093			394.406	32.0106	26.1427
	-76.3282	-18.7814			473.482	18.781	19.0936	14.5929	22.4147	16.57	32.5986	19.6832	20.1511	17.9816	20.0721	20.4963	30.46	22.6249	22.279	22.8901	22.6168	22.7372	23.66			394.805	30.1569	25.8236
	-74.4287	-22.3878			473.962	18.4822	19.1566	15.2075	23.4558	16.6904	33.4261	20.3455	20.6591	18.2572	20.6272	20.7665	30.9492	22.6415	22.3087	22.8358	22.6578	22.7208	23.7413			395.205	30.8909	26.781
	-68.0346	-30.2523			474.441	17.7573	19.1192	15.7969	22.1109	17.538	33.3627	19.5639	20.7653	18.2937	19.7162	20.4172	32.1741	22.6493	22.2659	22.9301	22.6007	22.8126	23.8559			395.604	32.1062	24.9894
	-68.5431	-23.3042			474.92	19.1968	19.0149	14.8607	22.6833	16.6495	33.1735	20.4719	19.5731	17.7139	19.9141	20.9334	32.4935	22.5579	22.2781	22.9042	22.6054	22.8157	23.6229			396.004	32.841	26.622
	-75.1993	-24.8348			475.399	17.4928	19.5593	14.8941	21.7371	16.5327	32.0345	20.0082	20.6679	18.0412	21.9466	20.4772	33.7886	22.5969	22.2793	22.979	22.8126	22.7837	23.8618			396.404	31.6272	25.5799
	-75.0165	-16.4678			475.879	17.6304	19.9063	14.8465	21.7595	16.658	33.0761	20.6466	20.4235	18.505	22.1607	20.6858	33.2735	22.6042	22.311	22.9545	22.7469	22.7099	23.6173			396.803	30.1693	24.7127
	-77.2334	-15.0144			476.358	17.7149	18.1007	14.8096	21.0693	16.5285	34.5255	20.4075	19.917	18.1963	20.4441	20.6071	34.5057	22.5956	22.217	22.8959	22.6716	22.7683	23.6025			397.203	29.987	25.4526
	-75.1196	-11.5468			476.837	16.5968	18.2576	15.4389	21.4396	16.6379	32.6429	19.2305	20.4444	18.0756	20.7363	20.6845	34.6922	22.6173	22.1807	22.882	22.6253	22.8482	23.6898			397.602	31.4199	25.417
	-75.6219	-17.9872			477.316	17.7174	19.3994	15.0288	21.5637	16.8898	33.4729	20.0507	20.5321	18.0325	22.3024	21.1327	34.5783	22.6155	22.3035	22.8833	22.6492	22.7886	23.7447			398.002	31.108	26.1674
	-83.7297	-16.3384			477.796	17.9619	19.341	15.0066	21.844	16.9933	31.8594	19.8321	19.9818	17.9892	20.2933	20.8464	34.1905	22.5803	22.3834	22.9034	22.6098	22.8758	23.6777			398.402	31.2477	25.4077
	-79.2423	-18.0186			478.275	17.7879	19.4706	14.8708	21.9781	16.7047	33.5043	19.6521	20.5498	18.1663	20.0944	20.2843	36.1611	22.5806	22.2929	22.8725	22.7779	22.8803	23.7559			398.801	31.4433	23.8312
	-75.5256	-19.0108			478.754	17.7073	18.2402	15.5677	23.2643	16.8821	31.6505	20.2026	19.6384	17.8509	20.7458	21.6511	27.5451	22.4729	22.358	22.8709	22.6851	22.8337	23.4108			399.201	30.6731	24.1051
	-80.9839	-22.9249			479.233	18.669	19.057	14.5215	22.2717	15.961	33.2703	20.6426	20.2731	17.6983	19.7952	21.3611	29.126	22.6466	22.4152	22.9153	22.618	22.8471	23.5424			399.6	31.4159	27.2337
	-83.7779	-19.7715			479.712	18.7882	18.6769	15.0213	22.5859	17.0499	33.2874	21.0357	20.4644	18.2962	22.3417	21.0623	28.4643	22.6268	22.4225	22.9114	22.5745	22.9876	23.4447
	-82.2796	-17.533			480.192	17.6641	19.0599	15.4056	23.2438	16.5146	33.108	19.0604	20.8135	18.244	23.6357	21.3085	29.2777	22.5959	22.327	22.9458	22.6524	22.8335	23.5133
	-80.6471	-22.2268			480.671	18.4951	19.0013	14.5817	23.66	16.0503	31.7604	19.841	20.9331	17.3817	23.6067	20.8293	32.2949	22.5922	22.402	22.8933	22.7108	22.7652	23.3795
	-82.2432	-13.7368			481.15	19.8653	18.8421	14.6101	22.3896	17.0514	33.4044	20.3874	21.054	18.1038	24.2707	20.5026	32.3263	22.5987	22.393	22.9348	22.7135	22.7258	23.5786
	-74.7668	-20.593			481.629	19.8762	19.1557	14.6635	23.6771	16.4526	31.9568	20.1338	20.6751	18.4398	21.6056	21.2021	30.3994	22.651	22.3299	22.8616	22.7633	22.7895	23.4758
	-80.5066	-14.456			482.109	19.0841	18.7695	14.2015	21.4419	15.081	31.4267	19.1178	20.1475	18.7374	23.9728	20.348	31.7727	22.5486	22.3616	22.8683	22.7439	22.83	23.492
	-77.1635	-16.0875			482.588	20.1362	18.8641	14.9235	21.8309	15.8782	32.0893	19.6628	20.2424	18.8153	20.777	20.3105	31.5229	22.5778	22.3589	22.8274	22.6409	22.6862	23.6127
	-78.8914	-18.5513			483.067	19.6921	19.0103	14.7688	21.4916	16.0933	33.1601	19.287	20.3776	17.9476	18.703	19.6069	32.5082	22.6936	22.4427	22.8432	22.7018	22.6722	23.6786
	-75.2777	-21.5679			483.546	19.2999	19.0762	14.8064	20.4186	15.8091	32.9425	18.6841	20.2208	17.912	20.7584	20.0076	31.8104	22.686	22.4617	22.8835	22.7213	22.8916	23.6666
	-72.5118	-18.4117			484.026	17.9188	18.4941	15.2198	21.3181	16.3233	31.2211	18.6511	20.0933	18.3058	22.3547	20.8192	31.689	22.5879	22.4021	22.8088	22.7007	22.8981	23.5447
	-70.7524	-24.7825			484.505	17.063	18.8324	14.9793	21.0933	16.8825	34.2067	18.5487	20.3253	17.9994	20.2454	20.0025	31.0274	22.6404	22.4277	22.9037	22.7096	22.8648	23.6555
	-68.0379	-24.4586			484.984	18.0357	18.7337	14.8103	21.4293	16.5166	31.8589	19.6432	20.7834	17.7276	20.9484	21.346	33.2272	22.6767	22.5214	22.9251	22.7154	22.9765	23.5968
	-73.8544	-22.1891			485.463	17.4931	18.4471	14.517	21.2016	17.6669	33.2127	17.6505	20.1047	17.4348	21.7696	20.8598	32.2304	22.6763	22.4123	22.8222	22.7025	22.8912	23.6272
	-70.1166	-23.0221			485.942	17.0711	17.9589	14.9445	22.2301	16.1973	32.6388	18.5347	19.9685	17.6735	21.6358	21.0926	36.0792	22.6039	22.3051	22.8185	22.7768	22.9679	23.7307
	-68.68	-23.9984			486.422	17.386	19.1185	14.5393	21.5861	17.6714	32.9381	19.1315	21.6217	18.0329	20.5722	20.4719	35.3456	22.6019	22.3854	22.8894	22.6805	22.8892	23.708
	-74.1865	-23.5868			486.901	17.3269	18.8371	15.0895	20.7526	17.3449	31.7141	19.0919	20.6821	18.3072	21.1113	21.6982	33.6244	22.6944	22.3666	22.8683	22.6278	22.9305	23.5712
	-70.604	-23.3616			487.38	17.8177	19.1937	15.1333	22.0059	17.4581	32.4513	19.3998	20.3249	18.8765	20.5971	20.7674	34.4704	22.6389	22.4126	22.8725	22.7156	22.9219	23.738
	-69.7923	-25.9068			487.859	16.2908	18.8933	15.0679	20.6648	17.3144	32.6809	18.1118	20.3012	17.7271	21.3818	22.0014	33.0944	22.6418	22.4159	22.9075	22.7005	22.925	23.6593
	-67.1988	-21.7685			488.339	16.3165	18.9337	15.1816	21.3575	16.1405	34.0497	18.6958	20.6943	18.0568	21.2161	21.3601	35.78	22.6494	22.425	22.9014	22.8016	22.9366	23.8197
	-66.664	-20.7838			488.818	17.0848	19.0594	15.3073	20.8544	16.9456	33.8373	18.158	20.2313	18.2803	20.4996	21.2686	32.4227	22.6063	22.3749	22.9347	22.7221	22.9111	23.6833
	-61.2025	-25.3977			489.297	17.0918	18.6217	14.5241	21.7069	16.8378	31.8474	19.5162	20.4337	18.1966	21.4171	21.5166	34.2088	22.6541	22.3627	22.8205	22.7232	22.8696	23.5847
	-64.0716	-22.4588			489.776	16.9854	19.5965	14.49	22.0298	17.2977	33.5932	18.7366	20.8643	17.6154	21.7179	20.7296	38.8971	22.6188	22.3563	22.8645	22.791	22.8297	23.6426
	-62.6216	-21.1863			490.256	16.8236	19.3175	14.9952	20.8748	16.2637	33.1598	18.374	21.3824	17.5804	20.853	20.8513	34.5986	22.5679	22.3891	22.8795	22.693	22.9261	23.6278
	-69.4478	-18.9455			490.735	16.8039	19.1789	14.8227	21.5568	16.4948	32.5562	18.1075	21.1612	18.1951	22.4299	21.3353	36.7435	22.6189	22.3621	22.8453	22.621	22.8277	23.7492
	-66.1551	-14.647			491.214	16.469	19.7367	15.0653	20.6632	17.1112	33.4852	18.3785	21.6379	18.0368	21.4401	20.3725	34.6549	22.6418	22.3491	22.8119	22.791	22.8336	23.5949
	-72.5492	-16.3292			491.693	15.961	19.1277	14.5856	20.1154	16.722	32.6181	18.502	20.8965	18.0344	22.0602	20.1042	33.5502	22.6734	22.3289	22.8901	22.6812	23.0475	23.6933
	-70.844	-22.4352			492.173	15.4428	18.904	14.7348	20.9671	17.113	34.231	18.1138	21.5514	18.2253	22.004	21.0832	33.0092	22.6063	22.3939	22.8287	22.7038	22.8925	23.6508
	-69.6966	-21.1985			492.652	14.9769	19.4539	14.3483	21.0304	16.9064	32.7613	18.8573	21.2131	17.6463	20.6264	20.8297	37.5568	22.5932	22.4173	22.8632	22.6162	23.0087	23.7298
	-68.9579	-22.6327			493.131	17.0614	20.1268	14.6023	20.7522	16.8132	33.9022	18.052	21.3474	17.7465	22.3869	21.2728	39.5733	22.6204	22.3622	22.8583	22.6683	22.9997	23.8522
	-75.2353	-18.7999			493.61	16.6965	19.0984	14.7559	20.4131	16.1077	32.5224	18.8001	21.1638	18.3025	21.2642	20.7126	37.6638	22.6067	22.2994	22.7953	22.7277	22.9361	23.7591
	-74.5502	-16.1571			494.089	18.5356	19.8442	14.4175	21.3799	16.9788	32.7847	18.912	21.0817	17.6257	21.2807	20.6707	34.0421	22.6246	22.4134	22.8568	22.7758	22.9781	23.7106
	-76.8733	-16.9883			494.569	17.7386	20.1514	14.3949	20.172	16.7445	33.7158	18.2703	20.3265	16.8996	23.0019	20.7477	32.7639	22.7156	22.4195	22.8267	22.7154	22.8291	23.6875
	-75.4565	-14.5917			495.048	17.8064	18.5678	15.4639	20.8744	16.1341	32.3199	17.9698	20.3644	18.2417	23.2889	21.0821	29.996	22.618	22.3477	22.8255	22.6872	22.9579	23.4576
	-69.6884	-21.4605			495.527	16.4318	19.4253	15.3016	20.6778	17.9305	31.6107	18.0209	20.3057	18.2528	22.5061	21.0799	32.1721	22.6475	22.3728	22.9051	22.7768	22.9952	23.6987
	-65.2303	-27.0904			496.006	17.3784	18.7515	15.0573	20.3927	17.2285	32.079	19.5941	19.6204	18.1587	22.3834	21.2486	35.8262	22.6718	22.281	22.8837	22.7294	22.9857	23.755
	-70.6724	-21.0431			496.486	16.8529	19.1025	15.3725	20.5064	17.9756	32.7129	19.3025	20.3007	18.4392	22.3579	20.6018	33.9549	22.7043	22.3421	22.9721	22.7371	22.9623	23.5621
	-66.6427	-23.2043			496.965	15.8622	20.4357	15.0013	20.2239	17.4777	32.0695	18.0477	21.1198	17.2085	23.4257	20.7714	34.7211	22.6545	22.3637	22.8507	22.701	22.9344	23.781
	-70.3595	-22.0112			497.444	15.9426	19.7185	15.0544	21.2734	17.3219	31.9936	18.0857	20.8567	18.0389	21.2032	20.3055	34.0791	22.756	22.342	22.8483	22.6826	22.8893	23.6246
	-71.0001	-24.9954			497.923	15.1141	20.0024	14.9454	20.7268	18.3146	31.8156	18.2139	20.3653	17.2256	22.0423	20.4792	32.5593	22.7133	22.3609	22.9492	22.6426	22.9397	23.5714
	-72.9937	-21.1074			498.403	15.8711	20.0765	14.8847	21.5434	16.6362	34.7329	17.2256	20.338	17.217	26.9297	20.4856	30.2093	22.6638	22.3889	22.9836	22.7138	22.9593	23.8101
	-81.8474	-19.468			498.882	14.9919	20.2736	14.4528	21.5676	17.0249	32.7942	17.1141	21.3382	17.5163	25.0911	20.6071	31.344	22.6908	22.345	22.7973	22.7457	22.8705	23.6386
	-77.0006	-28.4608			499.361	13.6015	19.1905	14.4927	20.5154	17.1949	34.6719	16.5489	20.018	17.8545	24.5975	22.3681	29.6361	22.5939	22.3113	22.989	22.7455	22.8852	23.6986
	-70.431	-27.1083			499.84	14.1709	19.5712	14.3373	21.403	17.0748	32.5274	17.8841	20.2694	18.2931	23.7405	20.1183	28.1394	22.5838	22.3127	22.9274	22.7255	22.9426	23.5496
	-69.2892	-28.625			500.319	14.88	19.8548	14.816	21.2516	18.8364	33.8504	16.714	20.1611	18.3167	26.0022	20.2657	28.3065	22.6038	22.378	22.8622	22.7777	23.1047	23.6277
	-69.8767	-29.5683			500.799	14.0978	19.8942	14.9249	21.0692	17.0137	32.8235	17.1212	20.1474	17.5959	25.9366	22.5122	28.3648	22.6506	22.3427	22.9374	22.7226	23.164	23.6495
	-77.6036	-15.8164			501.278	14.4845	19.8876	14.7699	21.4476	16.8577	33.3147	17.2701	19.5411	18.4577	23.1447	22.3687	30.2668	22.6789	22.3907	22.8645	22.6831	23.0359	23.6256
	-72.636	-23.614			501.757	14.9306	19.3022	15.4467	21.2682	18.3051	32.7406	17.465	20.6732	18.2875	20.2943	21.6757	26.9893	22.6597	22.4111	22.8544	22.814	22.906	23.519
	-78.3414	-25.0551			502.236	16.022	19.744	14.7557	20.7364	16.2622	33.1312	16.8598	20.9571	18.7271	21.1949	20.2722	27.3142	22.7118	22.317	22.9044	22.7872	22.9256	23.5492
	-77.8828	-19.3803			502.716	15.9285	19.4545	15.3799	21.6182	16.9051	31.6465	17.398	20.1906	18.9191	24.3369	20.6356	29.0898	22.7041	22.4435	22.8243	22.7292	23.0723	23.4928
	-75.5687	-20.5755			503.195	15.7414	20.3883	14.5118	20.0644	17.1765	34.3757	17.9512	21.3404	17.6328	22.9111	20.2898	27.5793	22.6327	22.4478	22.8862	22.7771	23.0199	23.5875
	-78.467	-23.3259			503.674	14.8534	20.1292	14.961	21.1708	16.7934	33.3539	17.6709	20.2189	19.038	20.5969	20.3421	28.657	22.6365	22.3896	22.9003	22.712	22.9935	23.544
	-76.3474	-21.8935			504.153	16.3517	19.9098	15.2827	20.7676	16.2547	32.8371	17.3147	20.6758	18.9674	22.5771	20.7056	28.0495	22.6117	22.3791	22.9021	22.7108	22.9458	23.54
	-71.3939	-21.5958			504.633	18.1768	20.207	14.597	21.106	15.8912	32.134	18.1255	22.3381	19.6198	24.9347	20.0136	28.7577	22.604	22.4266	22.8582	22.7151	23.0939	23.6207
	-70.1701	-26.657			505.112	17.4051	19.346	14.587	20.7746	16.9955	31.6114	17.9221	20.2371	20.046	26.3993	21.1425	28.1603	22.6894	22.2547	22.863	22.7066	23.1142	23.4416
	-76.2615	-26.1544			505.591	17.6483	19.5566	15.3773	20.9592	17.0208	33.0048	17.3378	20.4399	20.0957	23.8119	21.2318	25.1432	22.6686	22.3864	22.8489	22.651	23.1401	23.5258
	-78.9881	-19.433			506.07	16.6262	19.5638	15.6032	21.6227	16.4846	31.732	17.722	20.4187	19.091	26.3697	22.0257	24.5781	22.6617	22.3796	22.8062	22.6874	22.9976	23.4744
	-81.3534	-10.9943			506.55	17.37	19.4474	14.269	21.6359	17.0028	33.1064	17.7969	20.4627	19.5092	26.5469	22.0446	24.9891	22.6762	22.3004	22.7576	22.7622	22.9516	23.5663
	-73.0557	-17.7996			507.029	15.7233	20.007	14.7404	20.9324	18.1673	31.4447	17.2498	20.4866	18.5035	26.3231	21.0466	26.0119	22.6195	22.4825	22.8895	22.7318	23.1143	23.5136
	-76.8987	-13.5895			507.508	16.5921	19.2101	15.142	21.4239	16.6913	32.924	18.3378	20.3502	18.3882	24.8179	21.007	26.8633	22.638	22.3319	22.9736	22.7155	23.0619	23.6483
	-76.4961	-11.8275			507.987	17.526	19.4661	14.3544	20.8698	16.5812	32.9006	18.453	20.8735	17.8692	26.9312	21.8146	28.9735	22.6515	22.3869	22.8681	22.6969	23.0844	23.567
	-71.3736	-20.2032			508.466	16.9706	18.9925	15.4549	22.7575	15.9208	33.191	17.622	20.8557	17.9973	26.3483	19.6673	32.3959	22.61	22.3778	22.9448	22.7359	22.9945	23.7033
	-73.7355	-20.6965			508.946	17.3703	20.0876	14.4011	21.6049	16.8161	33.9729	18.0114	20.1666	17.2118	26.2586	20.9445	34.0537	22.645	22.39	22.855	22.7541	23.0106	23.7651
	-66.7002	-21.029			509.425	16.9608	20.2513	14.5005	22.1969	17.1124	33.3963	18.1878	20.8878	18.6203	24.8378	21.2841	34.5027	22.6818	22.3879	22.8602	22.7994	22.9041	23.798
	-71.543	-17.3073			509.904	17.3624	19.7406	14.5989	21.9416	16.8276	32.8618	17.967	20.1036	17.8386	25.3441	20.8333	33.5303	22.6247	22.362	22.795	22.8267	22.9603	23.7292
	-71.4763	-19.8783			510.383	15.875	19.3767	14.6212	20.9459	16.0187	33.2247	17.2343	20.1058	18.0635	24.8175	20.7836	34.3917	22.7722	22.3888	22.7912	22.8582	23.0596	23.75
	-69.1966	-25.0153			510.863	16.8916	19.6019	14.8356	20.4084	16.5156	33.4045	17.6079	20.8077	17.8151	26.0819	19.7883	33.8011	22.6333	22.2967	22.8289	22.8648	22.9732	23.7649
	-68.7762	-22.2448			511.342	18.3582	19.9548	14.8624	21.0662	17.6603	32.86	18.2613	20.1571	17.8722	26.2918	19.9954	35.506	22.6211	22.3814	22.8106	22.8693	23.019	23.6493
	-69.0144	-22.392			511.821	17.419	19.3998	14.4832	21.2994	17.5985	32.0351	17.0778	20.4617	17.9895	23.7067	21.9318	29.9839	22.6941	22.399	22.8213	22.8386	23.0239	23.6332
	-70.4857	-17.4361			512.3	17.1269	19.1766	14.8383	22.4676	18.7282	32.9852	17.1037	19.8386	17.7341	24.9028	21.8946	32.0277	22.7018	22.4206	22.8925	22.7931	22.9747	23.7333
	-69.4225	-21.4462			512.78	17.0724	19.8246	14.7025	22.7262	17.5742	33.6064	18.0118	20.7338	17.8249	23.687	21.0426	32.9199	22.6887	22.3804	22.8877	22.8061	22.9632	23.8147
	-74.4185	-19.4879			513.259	17.998	18.4121	14.8098	21.1003	18.2271	33.7846	18.3785	19.8094	18.308	26.5921	21.7196	31.8602	22.7134	22.3334	22.9227	22.8132	22.9684	23.7212
	-72.2205	-18.4394			513.738	17.8281	19.559	14.6051	22.0888	17.846	34.1723	18.2029	20.2027	18.3789	25.6187	22.0203	33.0917	22.6766	22.3683	22.833	22.7946	22.9514	23.7629
	-75.7444	-17.449			514.217	17.7337	19.3835	14.4799	22.8874	20.6039	32.2005	18.4527	19.9273	18.5973	26.3202	22.7814	33.3064	22.6571	22.3623	22.843	22.8432	23.1969	23.5792
	-74.0062	-19.6112			514.696	17.6891	17.6631	14.693	22.3365	19.143	32.972	18.5135	19.0625	17.5786	24.9676	21.7116	32.3933	22.6112	22.3159	22.8872	22.7386	22.9553	23.5866
	-75.2235	-19.7253			515.176	17.3929	18.1474	14.4669	22.9366	18.0781	32.6804	17.6217	19.2812	17.6614	24.7169	21.1832	32.91	22.6253	22.3281	22.9303	22.7445	23.1744	23.6181
	-69.2886	-28.517			515.655	18.15	18.0334	14.5246	21.1014	17.9139	32.811	17.5073	19.2269	18.0802	25.4855	22.462	33.4626	22.6586	22.2959	22.8659	22.8248	23.0927	23.6054
	-74.9361	-22.7662			516.134	17.7393	19.1046	14.8043	22.0217	18.7854	31.9955	18.4012	19.6336	17.2306	22.0189	21.6397	31.3083	22.6131	22.3021	22.893	22.7801	22.9932	23.4188
	-77.5493	-21.2309			516.613	18.2041	19.3639	14.7566	21.4314	18.9157	32.7107	18.8154	19.7877	17.9843	23.1969	22.5025	30.8929	22.6095	22.3364	22.8494	22.8168	23.2139	23.6711
	-73.6397	-24.0625			517.093	18.4432	18.7242	14.3864	22.5917	18.2285	32.9989	18.5888	19.3985	16.9501	26.771	21.8451	32.1898	22.6297	22.3206	22.8514	22.7689	23.2218	23.6524
	-79.9156	-15.7192			517.572	17.2909	19.2345	15.0796	20.7044	18.6964	33.3155	17.449	20.4087	18.1093	27.3201	21.7824	31.9596	22.6078	22.413	22.8889	22.7339	23.2085	23.653
	-73.2599	-22.2125			518.051	17.4163	19.5099	14.23	21.2125	18.5135	31.8423	17.1214	20.6846	17.6386	24.7901	21.6574	31.57	22.6107	22.357	22.8288	22.7753	23.1269	23.6181
	-74.8886	-23.4431			518.53	17.276	19.8726	14.619	20.9964	18.5591	32.5777	17.5696	21.2995	17.9071	27.2169	19.885	33.6903	22.5847	22.3632	22.8284	22.7551	22.9773	23.7051
	-81.4681	-16.1463			519.01	17.8428	19.0649	14.957	21.9263	17.7605	32.0973	17.0799	21.0991	17.5569	27.6751	21.7049	32.9857	22.6693	22.3074	22.8215	22.7822	23.098	23.54
	-82.5048	-16.7316			519.489	17.6783	19.6867	14.0045	22.7802	16.834	32.6828	18.0124	20.804	18.5842	27.0418	20.2995	32.8766	22.6343	22.3893	22.8794	22.734	22.7374	23.5436
	-76.4047	-18.7134			519.968	16.9925	20.0488	14.7119	21.7217	16.1718	33.365	17.5455	21.1821	17.8765	26.6662	20.9761	31.5437	22.7091	22.4104	22.8889	22.7628	22.9314	23.5526
	-78.2211	-19.4775			520.447	17.5459	20.3092	15.0188	22.3914	16.8745	34.6929	18.132	22.1703	18.1719	26.1207	21.4742	31.6475	22.6546	22.5064	22.9597	22.6673	23.0848	23.5494
	-78.6892	-22.3593			520.927	18.5703	20.0523	14.4056	21.8119	17.8824	32.6059	18.2168	22.0609	17.4843	24.8985	21.4764	31.177	22.7192	22.357	22.8404	22.751	22.9282	23.5994
	-71.9949	-19.7523			521.406	17.7948	19.3917	14.7857	21.6444	16.6878	31.8823	18.4857	20.5553	18.7389	24.9594	20.8586	32.0683	22.5922	22.3181	22.921	22.8186	22.8537	23.6343
	-80.0249	-14.8424			521.885	17.5064	19.4545	14.5752	22.9862	18.875	33.7269	18.6987	21.0128	17.7471	24.229	20.8143	33.4213	22.6529	22.3507	22.8675	22.72	22.9559	23.6238
	-75.7973	-23.6124			522.364	17.2758	19.4538	14.49	21.7855	18.5933	34.1015	18.3694	21.1665	17.7096	23.8659	21.0785	30.6991	22.8037	22.3766	22.8348	22.8314	22.956	23.5234
	-77.595	-17.8881			522.843	18.101	19.5932	14.7722	22.3428	18.3582	32.7286	18.0844	20.6994	19.6684	25.6405	20.5453	31.6645	22.7023	22.4006	22.874	22.8373	22.8744	23.5059
	-78.3542	-19.3536			523.323	19.6342	19.5071	14.5959	22.8478	19.2485	33.1791	17.8747	21.1967	18.1488	25.2045	21.1284	31.7423	22.6871	22.3442	22.9411	22.7353	23.0176	23.63
	-78.6372	-17.2693			523.802	18.8173	18.6781	14.8724	23.3044	17.3187	33.5697	18.6272	21.8793	18.8203	27.2915	21.0317	31.8059	22.7517	22.4328	22.8664	22.6835	22.9195	23.6549
	-81.615	-13.3005			524.281	18.7052	19.0719	14.7141	22.3497	17.4536	32.6907	19.1528	20.8801	18.8586	27.4331	20.8737	31.5726	22.6437	22.3794	22.8677	22.8477	22.9484	23.562
	-77.3557	-17.8139			524.76	17.6337	18.4024	14.9176	23.3595	17.6348	34.0397	19.4898	20.8978	19.3372	27.0496	21.1538	31.9778	22.7109	22.4023	22.7673	22.8478	22.9913	23.6704
	-79.0448	-12.7448			525.24	17.8375	18.6914	14.301	22.923	18.1466	32.9192	20.318	21.1872	17.5296	23.3135	21.5036	31.8178	22.6741	22.4305	22.8875	22.855	22.9722	23.6446
	-76.8021	-16.6471			525.719	17.5367	18.7091	14.4737	22.7689	19.3955	33.5215	20.1721	20.8653	18.4242	23.3026	21.1514	32.3634	22.7448	22.465	22.842	22.8286	23.012	23.6304
	-78.1372	-13.0778			526.198	17.5323	18.667	14.9531	23.6056	18.6207	32.3564	18.6706	20.8028	18.8143	24.3371	20.6318	31.4589	22.7033	22.4811	22.8964	22.8809	23.0249	23.4602
	-78.0603	-15.0176			526.677	17.0815	18.466	14.951	22.4401	19.0413	33.0516	18.871	20.3709	18.2351	24.5595	21.0041	32.0973	22.7177	22.4741	22.8898	22.7763	22.9859	23.6058
	-76.6161	-12.8081			527.157	17.5041	19.0926	15	22.7368	17.7492	32.7151	18.1448	20.8068	18.5232	23.7087	21.1294	32.8716	22.6905	22.3744	22.8769	22.7938	23.0491	23.7049
	-75.0268	-12.6188			527.636	20.435	19.0609	13.938	22.7411	18.1671	32.5254	19.3243	21.1897	17.9022	24.7184	21.0407	31.6126	22.7392	22.4202	22.8823	22.8817	22.8993	23.5905
	-76.9853	-9.01932			528.115	19.9077	18.4446	14.2042	22.552	17.0156	33.2147	18.2648	20.2896	18.5081	25.6538	21.199	32.5689	22.6836	22.4233	22.9126	22.8995	22.9217	23.5435
	-80.4836	-8.88192			528.594	18.2762	18.9159	14.4446	23.5601	16.7734	34.2179	17.2963	20.4877	17.6549	24.9747	20.1247	31.7864	22.6191	22.5117	22.9405	22.8399	22.9097	23.6536
	-78.2109	-16.3982			529.073	19.7777	18.4351	14.3267	23.566	16.7668	32.3667	17.9405	19.9296	18.0841	24.3003	21.7925	30.4806	22.7078	22.5285	22.895	22.9159	22.9399	23.4693
	-72.3918	-19.8419			529.553	19.7197	18.2545	14.0856	23.7088	16.3651	33.9964	17.9883	20.2597	18.1509	26.1662	20.7575	32.6402	22.6482	22.4231	22.8896	22.9002	23.0408	23.7691
	-74.6042	-13.3948			530.032	20.0765	19.2811	14.6251	23.1219	17.5529	34.709	18.9338	20.2826	17.6044	24.426	20.44	32.0424	22.6272	22.4456	22.9775	22.8552	23.022	23.728
	-74.1625	-12.9758			530.511	20.3449	18.36	14.5808	23.2919	16.8179	32.7862	19.3719	19.9911	17.6606	25.1755	20.7742	32.784	22.7024	22.5531	22.8562	22.9435	22.8429	23.6059
	-79.8203	-8.68988			530.99	19.5078	19.2937	14.2149	20.85	17.9641	32.5543	19.1622	20.3935	17.6967	23.6273	20.4406	32.0827	22.6927	22.4889	22.9076	22.8717	22.9379	23.5164
	-82.1889	-8.14683			531.47	20.3309	18.8017	14.1328	22.5563	16.676	32.9574	18.8897	19.8821	17.892	24.2082	20.8825	33.3446	22.7297	22.4271	22.8769	22.824	22.894	23.6779
	-79.7355	-7.72964			531.949	19.555	19.0224	13.982	24.4781	16.3656	33.5255	19.5806	20.5501	19.166	23.1217	20.6166	32.3591	22.5843	22.4606	22.8554	22.908	22.9802	23.7704
	-80.6988	-11.6931			532.428	19.4987	19.0433	14.8832	23.0436	16.7137	32.903	20.1763	20.0805	18.9594	23.202	21.0281	29.7318	22.6969	22.4947	22.9076	22.9014	22.8537	23.6581
	-82.8799	-12.8029			532.907	19.2526	19.6688	14.525	24.114	16.5676	32.3492	19.561	20.7257	17.242	23.8201	21.0716	28.6484	22.5493	22.4884	22.9128	22.8208	22.9383	23.6791
	-72.3444	-16.6079			533.387	17.2515	19.7606	13.8349	23.9844	16.7562	33.4437	18.1409	20.0823	17.858	22.8086	20.3008	26.5035	22.6315	22.5335	22.9314	22.8866	22.7184	23.6213
	-82.1278	-9.62416			533.866	17.9514	19.7378	14.6613	23.371	17.3099	33.2415	18.0824	20.7767	18.6819	23.4472	21.0484	27.727	22.5524	22.4759	22.8773	22.9309	22.876	23.5041
	-78.1191	-13.8093			534.345	17.9642	19.7005	13.5462	24.093	16.2818	32.7827	17.5377	19.7673	18.4961	23.9976	20.9954	27.6515	22.5965	22.4952	22.9176	22.9375	22.8624	23.5368
	-81.0483	-10.694			534.824	18.4092	19.5414	14.5987	24.6506	16.602	33.0269	19.4815	20.2662	17.9228	24.5553	19.336	28.2431	22.6044	22.4824	22.8635	22.9885	22.781	23.5831
	-75.4899	-15.3142			535.304	18.8754	18.4352	15.3061	24.0328	15.8712	33.4709	19.115	19.4129	17.9588	24.1045	19.262	28.5649	22.6241	22.6016	22.8685	22.8703	22.763	23.5444
	-76.2335	-17.6391			535.783	18.094	18.605	14.2937	23.4721	16.3273	33.624	18.4644	19.8537	19.1681	24.027	20.5852	29.5754	22.538	22.5294	22.8407	22.9223	22.8492	23.5179
	-71.3224	-17.1224			536.262	19.5332	18.4134	13.8736	24.4308	16.8553	34.1006	18.5682	19.3524	18.0761	23.3241	20.221	28.8361	22.7308	22.5957	22.7885	22.8993	22.8164	23.5248
	-73.1093	-17.7995			536.741	17.9275	18.2717	13.2426	24.5875	16.683	34.6044	18.0037	18.4879	17.7649	24.3377	20.1608	29.5048	22.531	22.5009	22.8328	22.9277	22.8942	23.6873
	-74.2842	-15.8603			537.22	19.0388	18.9209	14.3896	25.2377	19.5941	33.6031	18.9216	18.9448	18.1653	24.8171	21.1195	27.5247	22.5016	22.5186	22.9158	22.9379	22.8683	23.5806
	-72.988	-18.3958			537.7	18.2454	18.5896	14.9403	26.8231	17.4629	32.3461	18.2526	19.2293	18.5674	25.6801	20.9512	29.4531	22.6377	22.5306	22.7668	22.9468	22.9098	23.4651
	-76.8123	-11.3095			538.179	19.4703	19.575	14.1811	26.9359	16.5632	33.0704	20.855	20.0002	18.4526	24.1054	21.1659	30.0813	22.641	22.5645	22.8427	23.0513	22.9534	23.5668
	-79.9085	-18.7081			538.658	19.2255	19.4517	14.7128	25.9353	16.7029	33.9167	20.1178	19.7922	16.3387	24.8517	21.2725	32.6221	22.6331	22.5091	22.7296	22.9238	22.9487	23.5391
	-76.9084	-20.7612			539.137	18.6777	20.1875	14.1612	24.4028	18.4495	33.4602	19.2865	20.3398	17.8737	28.131	21.4048	33.6345	22.5325	22.569	22.8139	22.9334	22.9157	23.5464
	-71.4973	-26.4947			539.617	19.5528	19.8737	14.3801	23.7765	17.2653	32.1066	19.9444	20.4484	17.5873	26.3185	22.0251	33.7188	22.6334	22.5519	22.77	22.8622	22.8947	23.536
	-75.7879	-23.3904			540.096	19.4575	19.2927	14.3693	24.688	17.249	32.9059	19.7095	20.1579	17.1737	24.8867	20.8488	29.1634	22.5753	22.4527	22.743	22.8844	22.7903	23.5587
	-71.3793	-35.066			540.575	19.3861	18.9729	15.0847	26.2871	16.6662	32.9429	19.8271	20.2033	17.799	24.2995	21.37	34.7292	22.5709	22.4694	22.827	22.8245	22.7566	23.7436
	-69.6096	-25.8183			541.054	18.7393	18.2204	13.929	26.8697	17.1147	31.621	19.0207	20.5786	17.2511	22.0726	21.7897	34.081	22.6257	22.3658	22.7524	22.8822	22.8773	23.5791
	-73.4226	-26.5928			541.534	19.6199	17.9526	14.9621	25.513	18.0163	31.6664	19.1203	19.9594	18.4077	22.2498	21.1878	30.2902	22.6125	22.3598	22.8163	22.7636	22.9152	23.6561
	-70.9564	-21.72			542.013	19.8262	19.4733	15.1564	24.6877	16.785	32.983	19.4853	20.3922	17.9583	22.8621	20.7022	28.4724	22.5648	22.4667	22.8165	22.7457	22.8142	23.6964
	-73.8676	-20.5135			542.492	18.4124	18.3857	13.7502	23.2718	16.8635	34.6313	19.3473	19.2536	18.3087	21.6821	21.3573	30.1597	22.5463	22.4034	22.8274	22.721	22.7587	23.6731
	-76.9601	-7.20835			542.971	19.0388	18.3475	14.5456	23.5278	17.8135	33.075	19.1167	19.4315	17.884	21.6626	21.022	26.2228	22.5977	22.4445	22.8665	22.7044	22.8875	23.6738
	-79.056	-13.4642			543.45	19.4502	18.551	15.1007	22.5345	19.1257	32.1151	19.6974	18.989	18.5432	22.8279	20.9808	23.3136	22.656	22.4164	22.8513	22.7054	22.8866	23.5654
	-73.5794	-13.1798			543.93	18.1959	19.0082	15.1386	22.7386	18.2548	33.4182	18.5243	20.1394	19.159	22.6864	22.0771	22.4688	22.5595	22.3803	22.7628	22.7053	23.0061	23.5037
	-72.9933	-13.5171			544.409	19.4663	18.2027	13.7956	23.3284	16.9419	33.1207	19.2146	19.5773	17.218	23.5202	20.5589	14.4382	22.6724	22.3493	22.811	22.6521	22.8804	23.2784
	-76.0421	-13.8935			544.888	19.2122	18.7259	15.1184	24.5815	17.765	33.079	18.8639	19.6674	18.0603	23.1265	20.452	14.3875	22.7361	22.4338	22.9398	22.6173	22.7865	23.3404
	-68.9999	-18.4183			545.367	19.2127	18.8288	14.2552	23.1034	17.2354	32.3541	18.989	19.8084	18.539	22.7182	21.05	14.6261	22.7457	22.3767	22.8905	22.7166	22.8258	23.3153
	-72.9659	-19.2066			545.847	19.176	18.842	14.1726	21.9663	17.1509	33.9295	18.8242	19.979	17.5686	22.589	20.8708	13.2576	22.5025	22.4162	22.8419	22.7429	22.8069	23.3303
	-70.2042	-10.2573			546.326	18.9419	18.5452	14.8348	21.6098	17.5107	34.2493	19.2965	19.872	17.2907	22.0848	21.6361	12.452	22.6316	22.3814	22.7905	22.6936	22.8923	23.4401
	-68.8885	-7.56185			546.805	18.2825	18.0063	14.7892	22.0285	17.3077	33.2945	18.6096	19.3016	19.0926	19.6942	20.8636	13.5375	22.6002	22.3956	22.7975	22.6173	22.7589	23.4301
	-62.243	-2.48887			547.284	18.5954	19.3134	15.0908	22.6429	17.7291	34.2872	19.8058	20.0758	17.9263	18.0867	20.7921	13.1138	22.6004	22.479	22.8874	22.7321	22.8569	23.5493
	-63.8098	-9.0481			547.764	18.7783	18.7482	14.1404	21.0699	17.0425	33.1153	18.6116	18.9231	17.8351	20.5229	20.3346	12.3899	22.4995	22.4149	22.8072	22.676	22.8535	23.3718
	-72.4381	-9.9802			548.243	19.7197	19.276	15.5365	22.1032	17.0582	35.1198	19.861	19.6582	18.5156	20.1185	20.4422	13.2507	22.7126	22.413	22.8011	22.5513	22.9232	23.575
	-70.1892	-9.9068			548.722	18.6215	19.2734	14.9782	23.192	17.4825	32.4657	18.3276	19.8403	18.4659	24.6375	20.8174	14.27	22.5835	22.5015	22.9527	22.6901	22.9465	23.2901
	-64.4326	-11.0169			549.201	18.7766	18.617	14.0674	23.5942	17.0489	33.1018	19.0477	19.9849	17.7401	19.5691	20.7894	12.9484	22.6194	22.3897	22.7677	22.8195	22.8227	23.4642
	-69.1572	-9.52349			549.681	18.6217	19.1331	14.472	22.9646	17.5237	33.4654	18.6742	19.5977	18.7623	26.4536	20.5107	12.6814	22.5753	22.4521	22.8109	22.7871	22.8049	23.5061
	-70.866	-11.8857			550.16	19.5202	19.5205	15.4737	23.8652	17.0928	33.1476	20.1274	19.506	18.9729	21.3794	18.9832	19.5514	22.5831	22.4407	22.8651	22.7484	22.7691	23.5229
	-70.1988	-9.97362			550.639	18.5577	19.2905	14.3295	23.9847	17.3292	34.4638	18.9576	20.1583	18.2814	19.888	20.3622	18.126	22.6493	22.4873	22.8179	22.7447	22.841	23.461
	-70.129	-10.2073			551.118	19.476	18.7495	15.0533	23.8471	17.4375	32.7114	19.9877	20.5612	18.1819	20.908	20.3008	15.6077	22.6815	22.4722	22.8397	22.5982	22.902	23.3561
	-65.9575	-12.3045			551.597	18.2897	18.5212	15.2986	23.4291	16.7324	34.3391	19.572	18.9971	18.5313	20.5739	20.0356	15.8979	22.7096	22.5255	22.8621	22.5891	22.8026	23.5204
	-59.6536	-14.2775			552.077	19.0116	18.4389	14.2336	22.598	16.0987	33.6276	20.2506	20.1003	18.3771	21.1171	20.3576	14.9864	22.5437	22.4816	22.8646	22.7657	22.8104	23.4982
	-58.8174	-9.52081			552.556	18.2801	19.1801	14.4235	22.1167	17.9112	33.1393	20.6166	19.8955	18.7203	21.5924	21.5082	19.9307	22.658	22.478	22.8692	22.719	22.904	23.5435
	-67.1906	0.425016			553.035	18.5491	18.6835	13.9292	22.9541	17.6742	34.3047	20.1105	20.745	17.6082	19.5336	20.2367	20.7083	22.5165	22.4663	22.8508	22.773	22.9302	23.6522
	-63.754	-1.33375			553.514	18.0157	19.0674	14.6392	23.6787	16.5563	32.7795	20.5575	19.5863	17.8264	19.5936	20.7393	18.7785	22.58	22.3353	22.8057	22.8913	22.8534	23.5676
	-64.561	1.74609			553.994	19.7839	19.7719	14.6611	23.607	17.3644	33.2097	20.3564	20.5915	18.006	20.0505	21.4938	17.6993	22.6841	22.4937	22.8271	22.8128	22.8991	23.5243
	-62.9201	-6.20968			554.473	18.6584	19.5682	15.6439	25.1756	16.6772	34.5574	20.8758	19.8537	19.1579	20.2531	20.8382	20.0247	22.632	22.5145	22.8847	22.6715	22.9195	23.6852
	-62.1463	-7.60304			554.952	18.1333	18.2131	15.3427	24.1846	17.3749	35.2742	19.0355	19.5791	18.5187	18.2236	20.7549	18.374	22.6954	22.4483	22.8867	22.7522	22.943	23.6736
	-65.8651	-9.73084			555.431	17.7506	18.5562	14.0233	24.3621	17.5542	33.089	19.2814	19.427	18.0146	18.4979	20.6591	17.1377	22.7158	22.4994	22.7809	22.7999	22.9388	23.6133
	-62.2399	-4.11463			555.911	16.9347	18.1798	13.9122	22.9274	18.0437	32.747	19.6509	19.8141	17.8152	17.1129	20.577	17.0175	22.6022	22.4163	22.8385	22.8004	22.9278	23.4632
	-65.8514	-11.8162			556.39	18.4128	19.7493	14.7184	23.7587	18.0418	32.8393	19.6548	20.3217	19.5796	17.8594	20.1537	20.9412	22.6516	22.4222	22.8807	22.6906	22.8182	23.6389
	-66.2971	-13.0155			556.869	18.8068	20.0897	14.8925	24.1728	17.8117	34.409	20.2568	20.0588	18.2757	17.9754	22.0869	18.5117	22.7106	22.5093	22.8468	22.7243	22.9621	23.5565
	-64.8303	-7.60042			557.348	18.4556	19.4041	15.2157	22.9403	18.6037	33.4693	20.3041	20.3395	18.6862	17.8607	21.1188	16.6891	22.6991	22.4926	22.8454	22.6718	23.067	23.4625
	-60.518	-13.7522			557.827	18.4149	18.6383	14.6947	23.4451	19.3609	32.4975	19.3888	20.5132	18.0212	18.4352	20.9978	20.0097	22.7502	22.3374	22.8641	22.6676	23.0782	23.4724
	-61.1047	-12.8431			558.307	17.7586	19.8046	14.2448	23.9802	19.8263	33.7014	19.1496	20.6874	18.0084	17.4541	22.4757	19.3527	22.8245	22.5164	22.7981	22.76	23.0898	23.6568
	-63.9103	-15.3964			558.786	17.9091	18.5196	14.4979	24.5589	18.5149	32.8406	18.7258	20.5855	17.9683	19.9416	20.3114	18.9171	22.6548	22.4335	22.8683	22.6554	22.8853	23.5373
	-64.5896	-13.6861			559.265	18.7907	18.3659	14.4088	22.945	17.8038	33.2851	17.9769	20.2031	17.905	20.4099	20.9767	19.2138	22.6001	22.4409	22.8606	22.6945	22.8998	23.4967
	-64.7047	-12.4298			559.744	19.7631	18.9001	13.7881	23.9165	18.0635	32.4597	18.3471	20.9201	17.8598	20.2014	20.7008	22.997	22.7714	22.4358	22.7885	22.6282	22.9148	23.5061
	-61.8487	-16.962			560.224	19.9874	19.4406	13.8447	22.6828	19.79	32.0156	17.9354	21.3708	17.7012	19.5685	21.3614	23.1404	22.6378	22.5032	22.8608	22.765	22.9658	23.5664
	-61.8807	-11.8615			560.703	20.1209	19.5654	14.3193	22.0794	18.1625	31.416	18.241	20.4963	18.438	21.4221	21.1014	24.6602	22.7082	22.4616	22.8704	22.6293	22.9378	23.4566
	-65.3051	-12.7318			561.182	20.3475	19.9512	14.4048	23.3575	18.6117	32.8351	18.6878	20.982	17.8828	20.3978	21.1844	25.1692	22.7844	22.6036	22.874	22.7696	22.9184	23.5863
	-69.3724	-13.7849			561.661	19.9057	19.4806	14.3949	23.4387	18.3991	33.8589	19.409	21.35	17.8076	19.9695	20.6889	24.4365	22.6904	22.5449	22.8789	22.7025	22.8534	23.5941
	-70.8351	-12.5143			562.141	21.0316	18.8524	14.3472	22.2212	20.6081	33.1893	19.043	20.8376	17.377	19.8876	21.1107	23.758	22.7089	22.5222	22.9348	22.6971	23.0263	23.579
	-70.9393	-11.4021			562.62	18.6636	18.7361	14.6683	22.5516	18.3489	32.3598	19.0267	21.3012	18.1825	21.0468	21.3241	25.0229	22.6688	22.4342	22.8878	22.6886	23.0557	23.3883
	-64.6299	-17.4451			563.099	19.9616	19.9092	13.702	21.3418	18.5644	34.5576	19.8812	21.1207	18.3	20.8026	20.3582	23.8016	22.7201	22.4787	22.8793	22.6798	22.938	23.5299
	-70.1804	-16.6662			563.578	20.2857	18.945	14.4692	22.848	18.5729	33.0504	18.5004	20.1099	18.5789	20.5497	21.1312	24.8598	22.7263	22.5463	22.8491	22.7141	23.0825	23.5474
	-65.9141	-15.07			564.058	19.9155	19.2905	14.7553	24.7195	18.552	32.5517	19.6676	20.1792	18.1511	19.5349	20.8543	22.634	22.7097	22.5171	22.8967	22.6551	22.944	23.4216
	-66.6866	-9.04726			564.537	20.1503	19.0239	14.5581	23.0756	17.771	33.4216	19.9698	20.6845	18.2039	20.0717	21.2215	18.9736	22.6988	22.4098	22.8285	22.6973	22.9348	23.6115
	-68.4769	-14.1131			565.016	20.0955	20.2666	13.6489	23.5385	18.1324	33.8601	20.8584	19.086	17.4294	21.1238	20.9921	18.2274	22.6492	22.5213	22.8369	22.7362	22.9789	23.4294
	-77.9442	-12.3063			565.495	19.9165	19.7992	14.3744	24.5291	19.1671	32.8782	20.4979	18.7698	18.7679	18.1628	21.4847	19.4709	22.6918	22.5696	22.9234	22.7295	23.0608	23.4295
	-68.4287	-19.534			565.974	20.1944	19.2178	14.5379	23.483	19.5552	33.4138	20.6126	18.6886	17.6918	18.4777	21.1519	17.8827	22.7005	22.4812	22.836	22.8022	22.9601	23.4773
	-68.2679	-18.6763			566.454	20.2861	19.1792	16.1139	24.2195	19.5721	32.8746	21.3877	19.0228	18.8769	20.0603	21.1749	20.0501	22.709	22.4169	22.8923	22.7351	23.0037	23.5557
	-64.2759	-23.5458			566.933	19.3148	19.5019	13.9535	24.4476	19.7116	34.2826	19.335	20.6054	18.4638	18.9821	21.7759	22.4671	22.6162	22.5341	22.8068	22.7774	22.9706	23.6247
	-65.7876	-16.8523			567.412	19.2234	19.3052	14.5416	23.7621	19.1043	32.2256	18.9828	19.7601	17.8351	20.8253	21.1732	17.513	22.6141	22.4652	22.8794	22.8301	22.9054	23.5471
	-64.294	-17.5612			567.891	16.5348	18.8208	15.2404	23.93	17.5692	33.3608	18.7719	19.4384	19.461	20.9698	20.6076	18.4184	22.542	22.4995	22.8947	22.8661	22.9252	23.4728
	-62.8894	-17.82			568.371	17.4882	18.7736	14.5232	24.0053	18.4426	31.9803	18.0736	18.2093	18.1712	23.475	21.0884	16.9668	22.6508	22.4946	22.8586	22.7137	23.0655	23.5238
	-68.1075	-22.0402			568.85	17.3316	18.7185	14.3564	25.0424	19.0616	33.8076	17.879	18.9325	18.3932	21.2496	21.2816	16.9748	22.5691	22.4629	22.8143	22.6679	23.0379	23.5697
	-72.4328	-17.2787			569.329	19.3357	18.9094	15.2035	24.5035	18.0609	33.4968	19.6897	18.7941	18.5156	21.2191	20.7968	21.5414	22.5651	22.4597	22.8792	22.745	22.9871	23.5447
	-68.6091	-12.1253			569.808	19.048	19.6505	15.1219	23.56	19.4748	33.524	19.4478	19.629	18.5694	21.5147	20.7531	23.7206	22.5784	22.5187	22.7761	22.7113	23.1184	23.5773
	-71.6864	-17.8944			570.288	19.6762	20.1653	14.6064	24.3667	17.3543	32.1359	19.9093	19.7207	19.1324	20.0203	21.1614	23.74	22.6093	22.5306	22.8853	22.6615	22.9213	23.4546
	-69.518	-9.00321			570.767	19.0912	20.4421	15.1498	24.9057	17.2385	34.5548	19.8915	21.0104	18.3029	22.2978	20.7866	21.0873	22.6055	22.4881	22.9501	22.7597	23.0353	23.635
	-71.5023	-9.64751			571.246	18.6219	20.2024	15.0785	24.1781	16.7996	32.7981	20.7813	20.8719	18.8031	20.1445	20.0907	19.1977	22.5823	22.5104	22.8245	22.7159	22.7915	23.5255
	-64.5487	-13.1741			571.725	19.6989	20.2527	14.9157	23.9829	17.4933	34.811	19.7242	22.0424	18.7145	21.2242	22.2911	20.0607	22.7922	22.5312	22.9384	22.6749	22.8894	23.6238
	-69.534	-4.9793			572.204	19.6735	19.7086	15.0161	26.0551	17.8723	33.9161	19.5565	19.6078	18.3081	20.5676	21.888	19.2059	22.704	22.5412	22.8075	22.6546	22.9515	23.4923
	-66.4457	-7.11566			572.684	19.4315	20.3846	15.4095	24.4833	17.3057	34.0052	19.5315	19.7579	18.2656	21.4108	20.8007	17.4148	22.5665	22.4663	22.8519	22.5752	22.8781	23.5418
	-67.5367	-10.5256			573.163	19.9405	20.4438	14.938	22.9678	16.1973	31.6217	19.4747	20.0799	18.22	21.3587	20.1259	19.0791	22.6601	22.4237	22.8966	22.7289	22.8491	23.4495
	-64.8581	-12.2819			573.642	21.1974	20.2817	14.8067	25.1088	16.6587	32.8285	19.1524	20.2461	17.9	22.0207	20.6818	18.2477	22.7326	22.4702	22.8077	22.7383	22.8369	23.4937
	-64.6463	-15.796			574.121	20.0243	20.4209	15.2482	25.2453	17.867	32.9085	19.5937	20.4499	18.3996	20.8267	20.5917	19.368	22.5413	22.5496	22.8056	22.7575	22.7657	23.5112
	-72.1849	-14.3032			574.601	19.2958	19.0186	14.5482	25.3056	16.7512	33.3947	18.7677	20.9248	18.5931	20.0401	20.1789	19.7173	22.6007	22.4659	22.7689	22.7405	22.9204	23.5887
	-69.876	-5.43819			575.08	19.1691	19.5653	14.628	23.6358	16.706	32.904	19.7466	19.1891	17.6368	22.1852	21.6733	19.385	22.6877	22.5207	22.8421	22.6844	22.9281	23.541
	-67.5839	-7.57701			575.559	18.072	20.2535	14.1846	24.7778	15.8806	33.4526	19.1723	20.0492	17.3476	21.2421	20.8528	17.1001	22.6066	22.3782	22.8335	22.7404	22.6957	23.5258
	-71.4098	-14.5376			576.038	17.6492	20.6465	15.0332	24.704	15.5303	33.2951	20.15	21.0859	18.1601	20.7254	21.5622	17.9136	22.6465	22.6065	22.8375	22.8484	22.8718	23.5428
	-73.8018	-17.1224			576.518	19.2184	20.8579	14.7208	26.2314	17.524	32.0875	20.681	20.9646	18.7691	21.0369	20.9742	19.1416	22.7912	22.4786	22.836	22.9095	22.8224	23.5475
	-73.6765	-16.8937			576.997	18.4233	20.1616	14.333	26.1748	16.3674	33.5559	20.8874	21.7928	19.5421	21.5219	20.1207	19.2512	22.711	22.5523	22.7384	22.8793	22.7988	23.619
	-75.4783	-15.2953			577.476	18.4209	20.2736	14.4239	26.1281	16.5617	33.0376	20.0035	20.9289	18.7213	19.2361	21.6296	19.2681	22.5969	22.4847	22.8691	22.7446	22.9155	23.5894
	-75.5671	-18.2489			577.955	19.1198	20.5803	15.4904	25.3308	15.6129	33.079	20.9796	19.3726	18.803	19.5353	20.5823	20.4291	22.6924	22.5703	22.9433	22.8849	22.8252	23.6285
	-68.6735	-20.5988			578.435	18.7169	19.9899	14.5516	23.797	16.954	33.194	20.6577	19.358	17.9313	20.7982	21.1116	18.1232	22.7307	22.5608	22.8133	22.8066	22.876	23.5827
	-68.7123	-17.6715			578.914	17.2446	20.0345	15.3833	22.7214	17.6618	35.536	19.7632	18.246	18.8744	20.3755	20.8541	20.8381	22.6798	22.6091	22.8688	22.8198	22.8674	23.9315
	-72.439	-20.5059			579.393	18.0753	19.9843	15.4125	24.3802	16.2366	33.5045	20.1947	18.7952	17.9594	21.7503	20.4089	19.8005	22.7567	22.6242	22.8888	22.8266	22.842	23.5716
	-73.7631	-15.0639			579.872	18.9028	19.4494	15.4279	23.5571	16.0968	34.0777	20.8907	18.6008	17.8091	21.1672	21.2969	20.6152	22.6829	22.5609	22.9341	22.8061	22.9357	23.755
	-70.45	-14.1479			580.351	18.9521	20.3453	15.264	24.9066	16.8864	34.4923	19.8742	18.8433	17.6256	21.5344	20.9521	20.0737	22.7574	22.4816	22.885	22.8366	22.8609	23.6577
	-70.7561	-19.2662			580.831	18.4793	19.844	14.7816	22.7655	15.8304	33.8951	20.3031	18.7191	17.7006	20.2773	20.8555	19.058	22.7021	22.6218	22.916	22.6516	22.8463	23.77
	-65.9253	-24.0944			581.31	18.9105	20.1637	14.4657	25.5338	16.3981	32.4317	21.2471	19.5315	18.4426	20.7923	20.6565	20.4937	22.7153	22.5592	22.9457	22.8167	22.8651	23.6395
	-64.0656	-17.4936			581.789	19.2582	20.3827	14.5967	25.4504	16.5049	33.8001	21.127	20.8967	18.4702	21.6297	20.2015	19.7719	22.7363	22.6221	22.9022	22.7459	22.916	23.6005
	-72.5424	-8.69805			582.268	19.4958	18.9516	15.4133	25.2652	17.2109	32.4054	21.1505	20.6361	18.2353	21.1538	20.8645	18.5314	22.7374	22.5491	22.8704	22.7603	22.8491	23.38
	-73.0099	-10.6829			582.748	19.1614	18.4617	14.4394	24.6832	17.8357	32.8007	21.4256	19.7407	17.9367	20.1961	20.7663	18.1712	22.7082	22.458	22.7939	22.6736	22.9113	23.4028
	-71.4576	-10.6115			583.227	17.8782	18.4072	14.8753	23.0221	16.2992	32.4916	20.7019	18.6	19.1293	19.7014	20.8837	19.0981	22.6777	22.4737	22.8123	22.6577	22.9954	23.5576
	-65.2989	-15.2436			583.706	18.2368	19.0139	14.6949	24.1713	16.7732	32.5929	20.8956	19.041	18.4238	19.8319	20.4355	18.8247	22.7511	22.5293	22.9199	22.7117	22.9395	23.6176
	-66.4716	-12.2629			584.185	18.7649	20.2933	14.914	24.682	17.3939	33.3882	21.551	19.071	17.8402	19.4647	22.1779	18.1746	22.6239	22.6181	22.9081	22.7224	22.9694	23.5586
	-62.0709	-18.745			584.665	18.5198	18.1469	15.0677	24.1304	16.6007	32.0587	20.6333	15.6043	18.8941	19.2526	21.6382	17.1188	22.7584	22.5499	22.9342	22.7486	23.1256	23.5391
	-73.2271	-12.4857			585.144	18.1295	18.2314	14.9569	25.2239	17.2195	32.3442	20.8577	16.409	18.3426	18.99	20.4916	19.7144	22.6318	22.5787	22.9001	22.6554	23.0115	23.5493
	-59.4678	-12.119			585.623	18.3641	17.6098	14.7494	25.665	17.624	32.9865	21.6931	15.7629	18.1268	19.8899	20.3497	15.9102	22.7893	22.5068	22.8683	22.6643	22.9109	23.4874
	-68.8943	-5.02344			586.102	18.7621	18.2465	15.1936	24.6626	17.1916	32.8022	21.1374	16.6145	18.1333	19.6053	21.0687	21.5725	22.8193	22.4879	22.9273	22.7263	22.9926	23.7296
	-64.3921	-10.3482			586.581	18.8649	18.6923	15.5884	24.4796	18.3166	33.7729	20.9576	16.269	18.4999	19.7214	21.3446	18.0062	22.7833	22.62	22.9185	22.7468	22.9534	23.6189
	-69.1483	-7.04557			587.061	18.7358	18.8521	14.3607	23.9814	17.777	34.1364	20.7599	16.1018	18.2413	19.2707	20.8734	17.4694	22.7517	22.538	22.7588	22.7962	22.9674	23.6829
	-70.2474	-8.22432			587.54	18.4504	17.8859	14.3849	25.7072	16.5327	32.8979	20.6481	17.9728	18.2938	19.3601	21.0014	18.1378	22.7717	22.493	22.7836	22.7299	23.0497	23.5109
	-67.5731	-10.6438			588.019	18.6927	16.4313	15.0533	23.6369	16.4378	33.0986	20.9143	18.3033	18.536	20.1359	21.6405	18.8042	22.7143	22.6148	22.8842	22.7668	23.0345	23.631
	-65.6322	-14.001			588.498	18.7326	17.7569	15.234	24.9324	16.9875	30.5178	21.1101	18.4232	18.9646	17.9289	22.0482	16.5176	22.6643	22.4766	22.9333	22.7136	23.0072	23.3279
	-72.2307	-12.0159			588.978	18.3899	17.7779	14.8048	22.2269	17.5957	32.4445	20.507	18.6048	18.5938	18.1101	21.4301	18.6703	22.6786	22.4791	22.8605	22.7009	23.1436	23.5103
	-68.6197	-11.4462			589.457	18.8739	17.7523	14.6994	23.8714	18.3722	32.7962	21.5573	18.9003	18.9104	19.466	20.9449	18.9423	22.7329	22.4438	22.8758	22.7859	23.0603	23.4812
	-70.1773	-12.5059			589.936	18.7937	16.3899	16.0387	25.5547	18.2314	34.1859	20.6145	18.6044	18.6458	18.0947	21.069	19.1796	22.7487	22.393	22.9121	22.839	23.0032	23.5082
	-74.5269	-9.64524			590.415	18.6036	17.6217	15.5272	24.953	17.8379	33.5995	21.1759	20.2421	18.858	17.7061	21.9844	19.6603	22.7345	22.4704	22.8586	22.871	23.0183	23.6244
	-74.7146	-7.26028			590.895	18.3025	17.476	14.7571	25.3755	19.0756	32.9686	20.9935	19.7842	17.9105	18.6064	21.8311	18.7391	22.7063	22.4515	22.8638	22.7968	22.9612	23.5181
	-72.576	-11.7007			591.374	18.0632	17.069	14.6376	24.8867	17.5819	32.9316	20.9404	18.9987	18.0142	17.0817	20.8342	18.0418	22.7509	22.4901	22.9619	22.8207	22.928	23.4739
	-77.5795	-8.13697			591.853	17.6003	16.551	15.1748	23.8524	17.2011	32.9859	20.5699	19.3003	18.9021	16.6832	21.1011	18.3625	22.7301	22.4704	22.9276	22.7639	22.9458	23.6325
	-73.2363	-13.6356			592.332	18.3437	17.9309	15.0866	25.1644	16.995	33.9583	20.8277	19.8388	18.7023	18.5181	21.2841	18.8446	22.7656	22.5458	22.9144	22.8752	23.1545	23.4786
	-74.5812	-15.4629			592.812	18.2668	18.8263	15.3918	24.4348	17.1034	33.1652	20.2894	19.8263	17.9962	20.5095	20.7938	18.1196	22.6752	22.5239	22.9334	22.7677	22.999	23.4971
	-78.8636	-10.0804			593.291	17.7453	17.8982	15.2433	25.3226	17.5038	34.0267	20.3757	18.9529	18.2084	16.6071	20.7281	17.3839	22.6351	22.4676	22.9048	22.77	23.0966	23.4295
	-75.0125	-6.54595			593.77	18.2321	17.5198	14.9477	25.6262	17.6172	32.5305	20.5995	18.954	18.2975	16.6193	22.3767	17.8632	22.6905	22.4463	22.8794	22.7946	23.0074	23.5111
	-75.4367	-3.19254			594.249	18.2278	17.2924	14.9533	25.3627	16.8366	34.0197	20.1749	19.1543	18.3959	16.5046	21.6448	17.5837	22.733	22.4673	22.9117	22.7569	23.0928	23.509
	-73.9365	-11.5724			594.728	19.118	17.9315	15.221	22.44	18.0521	32.1684	20.4825	17.826	18.0684	18.9088	20.9775	17.8	22.7341	22.4152	22.8132	22.7595	23.0353	23.5495
	-75.3772	-7.69509			595.208	18.4978	16.0471	15.1491	23.6688	19.3504	32.7558	20.5919	17.9325	18.4523	20.0197	21.2913	17.0686	22.7222	22.4557	22.8644	22.8263	22.9559	23.4411
	-74.5167	-3.18831			595.687	18.3867	17.0489	14.8544	23.7503	18.7886	33.5217	20.5772	18.5912	19.0738	19.9259	22.6806	17.7262	22.6351	22.4703	22.8161	22.7622	23.0986	23.4892
	-73.5908	-11.7795			596.166	18.0488	17.4441	15.3088	23.6699	16.0757	33.8188	20.616	19.2885	18.3163	17.3618	21.7288	18.5295	22.6546	22.5002	22.8155	22.7893	22.9975	23.5499
	-81.3398	-14.1999			596.645	18.3128	17.1089	15.3751	23.0064	18.0655	35.1781	20.5889	19.814	18.632	18.5305	22.0912	19.6631	22.6356	22.4351	22.9471	22.7624	23.0887	23.5673
	-81.6457	-10.3376			597.125	18.0449	15.8	16.037	23.6276	17.2116	33.1884	20.6656	18.4603	18.8312	18.0425	19.5396	19.7837	22.734	22.4168	22.7939	22.7684	23.0048	23.5228
	-82.3758	-2.9751			597.604	18.7186	17.2257	14.787	24.6383	19.1456	35.0587	20.8151	18.7739	18.9765	17.9572	20.773	19.1445	22.6617	22.4412	22.8206	22.8184	22.9903	23.7783
	-79.0265	0.448154			598.083	18.4773	16.755	15.2975	24.3061	18.5789	33.3776	20.0601	18.6464	19.1154	19.472	20.9963	17.1253	22.6343	22.4101	22.8087	22.8075	23.0456	23.619
	-82.0323	-5.11529			598.562	19.483	16.618	15.6884	25.0161	17.6852	34.8184	20.7408	17.9428	18.8032	19.2144	20.3563	20.0465	22.6811	22.4671	22.9152	22.8133	22.8467	23.7452
	-79.2014	0.460368			599.042	18.5728	17.2411	15.3286	24.4258	16.9051	32.3907	20.619	18.1775	18.1872	17.6046	20.4207	15.3508	22.7086	22.4892	22.8927	22.7934	22.9938	23.4528
	-79.6373	-6.26817			599.521	18.9489	16.1516	15.4508	25.2407	17.4135	32.7078	21.431	18.1715	18.5853	17.6331	21.2869	16.4315	22.666	22.4713	22.8021	22.6526	23.0555	23.5264
	-76.096	-3.45856
	-81.6255	-5.4243
	-81.5408	-3.01257
	-80.2277	-12.7639
	-74.7417	-18.2216
	-73.3255	-14.5111
	-75.7411	-13.2045
	-68.3049	-10.7593
	-64.2683	-15.078
	-66.5011	-18.9212
	-62.2311	-23.6718
	-71.2943	-12.2095
	-71.9026	-15.1936
	-74.1995	-7.07683
	-76.7779	-9.46866
	-68.0433	-13.2075
	-78.0729	-3.1754
	-74.2626	-0.936963
	-70.8981	-11.3524
	-74.3285	-7.0353
	-73.1819	-6.24835
	-74.8305	-7.87035
	-73.3267	-2.57768
	-77.0131	-0.525414
	-77.66	5.22547
	-74.5081	-0.919797
	-76.3969	-7.54819
	-72.7034	-9.58461
	-78.4239	-2.53298
	-80.916	-3.9157
	-80.1051	1.61958
	-76.3218	-9.56192
	-71.2494	-13.8176
	-76.8978	-9.73294
	-77.4549	-16.343
	-73.484	-6.31055
	-65.3867	-13.6177
	-58.2902	-11.7544
	-68.374	-8.25585
	-73.5458	-11.9907
	-76.2353	-1.28538
	-78.4765	-6.23235
	-70.7578	-11.8839
	-74.9974	-6.52887
	-70.4703	-9.17291
	-67.3721	-2.71931
	-74.2978	-3.38489
	-69.9175	-10.0901
	-73.0906	-10.7771
	-76.4558	-7.98705
	-68.986	-10.234
	-71.442	-9.6018
	-74.4687	-12.1872
	-72.2621	-9.05199
	-74.8934	-8.09448
	-75.7152	-4.16546
	-73.8895	-12.1865
	-78.91	-3.68249
	-79.6683	-3.48129
	-74.6927	-6.65866
	-74.9466	-6.26327
	-70.6853	-10.9786
	-70.0098	-17.4673
	-71.2708	-11.4812
	-75.9268	-9.60185
	-70.5159	-11.5662
	-70.2165	-11.4291
	-74.1194	-17.0506
	-70.2628	-16.9021
	-69.8036	-15.4036
	-71.0726	-14.2848
	-69.2822	-16.4362
	-71.3032	-17.2364
	-67.1645	-16.6127
	-70.026	-18.4421
	-71.9051	-12.6257
	-69.5961	-24.301
	-69.3072	-16.1697
	-65.9572	-18.3087
	-71.0415	-12.2189
	-70.6943	-15.1138
	-70.6507	-19.096
	-70.1043	-17.4264
	-69.9304	-17.5846
	-65.6776	-23.8917
	-67.2215	-20.4157
	-63.1583	-16.3603
	-69.2417	-10.5073
	-65.0394	-13.6877
	-71.5175	-10.5288
	-74.6957	-7.4952
	-74.2102	-5.60489
	-74.7475	-8.03319
	-74.6474	-6.93722
	-74.4036	-6.61401
	-77.1697	-11.5594
	-72.9987	-16.001
	-69.6925	-13.5435
	-68.9122	-13.7234
	-67.6556	-20.7386
	-68.6107	-11.8955
	-71.6492	-10.3161
	-75.4476	-12.1504
	-72.7227	-17.7987
	-72.3369	-16.0662
	-72.2209	-13.4383
	-70.5354	-14.0527
	-71.9502	-16.9987
	-74.035	-16.7821
	-73.3374	-14.6037
	-74.8954	-10.6431
	-74.3823	-12.9948
	-71.1522	-12.5843
	-72.0525	-12.8219
	-74.7312	-9.85948
	-68.692	-14.3179
	-69.2086	-16.5972
	-68.8007	-15.8767
	-71.3586	-12.3153
	-68.0086	-18.3622
	-67.5011	-15.3009
	-71.663	-15.6607
	-69.7063	-10.5099
	-76.4925	-11.8225
	-73.0286	-12.6679
	-77.9598	-11.4153
	-74.4671	-16.3939
	-76.2108	-13.0989
	-70.8749	-14.0661
	-73.9319	-9.68104
	-73.7156	-10.6711
	-76.2779	-5.49744
	-76.7322	-4.99571
	-74.462	-12.1255
	-77.6445	0.275425
	-76.4893	-7.02381
	-73.9282	-9.99635
	-66.1491	-16.1577
	-69.5347	-14.171
	-68.325	-9.08452
	-74.5366	-7.4521
	-70.3523	-14.5586
	-73.6486	-13.9295
	-67.0432	-20.5332
	-62.2305	-22.828
	-65.025	-18.7717
	-62.7232	-21.5743
	-61.0584	-23.466
	-65.5062	-21.6534
	-66.4555	-18.3369
	-68.3291	-23.1276
	-65.0408	-15.4439
	-71.5833	-4.70024
	-67.0294	-15.1929
	-74.0088	-12.0726
	-67.3959	-18.2158
	-68.892	-15.6578
	-72.8899	-12.0225
	-79.4553	-3.08682
	-77.9534	-3.69246
	-73.762	-9.60603
	-83.2867	-14.2846
	-82.6085	-12.3194
	-79.4729	-12.4193
	-75.705	-15.2015
	-75.9754	-18.991
	-76.453	-8.35519
	-72.666	-11.727
	-70.9637	-11.0803
	-77.5802	-4.21928
	-75.018	-5.09726
	-77.498	-9.94555
	-73.9548	-10.6712
	-74.5703	-8.76838
	-75.2516	-10.3691
	-74.5696	-10.7424
	-74.5426	-14.1647
	-77.499	-10.819
	-76.8342	-1.85161
	-74.4584	-12.498
	-75.0796	-11.8004
	-74.9664	-6.30926
	-76.3989	-6.927
	-77.1937	-4.70469
	-67.1513	-12.3649
	-75.7651	-10.9738
	-76.6162	-10.6802
	-77.224	-8.56187
	-79.4266	0.330167
	-76.8712	-3.42036
	-80.1905	2.10427
	-80.2018	3.2661
	-75.3132	-3.24307
	-76.5574	-5.03217
	-74.193	-8.91517
	-75.5933	-3.19898
	-78.5731	-3.00726
	-79.2743	0.923373
	-80.0529	5.8462
	-74.2461	-1.0367
	-76.0009	-0.633852
	-77.3853	1.29073
	-76.9819	-3.71102
	-76.5021	-2.91503
	-79.6499	1.68981
	-74.0422	-4.88008
	-75.2304	-2.38719
	-73.4176	-10.2066
	-77.9853	-6.08836
	-79.0091	1.94352
	-72.1832	-6.32326
	-79.9213	4.8767
	-78.9017	1.35651
	-75.7842	-5.49225
	-77.2007	-8.79025
	-72.3159	-9.665
	-72.7553	-12.1572
	-71.0859	-13.0617
	-70.2829	-8.57995
	-79.07	-11.5251
	-73.1642	-6.19835
	-71.7481	-9.4225
	-68.0752	-10.4612
	-72.0202	-17.2978
	-71.8615	-13.2394
	-72.7919	-12.8578
	-71.4692	-9.69176
	-72.5223	-13.4951
	-72.4661	-12.2873
	-71.8323	-10.428
	-70.8308	-14.1126
	-71.7738	-6.88679
	-68.9058	-14.7936
	-69.9524	-13.3903
	-70.4302	-14.1557
	-69.9146	-14.7528
	-71.4567	-7.46997
	-72.6319	-9.11729
	-75.1825	-10.9842
	-65.9352	-18.5574
	-67.4323	-17.0897
	-70.3825	-20.7971
	-70.0256	-15.4595
	-68.2556	-20.1935
	-70.6589	-18.1569
	-67.4219	-24.765
	-65.1316	-27.3656
	-68.6115	-18.5528
	-64.648	-24.8428
	-69.3058	-20.9884
	-68.8846	-19.0416
	-75.4427	-15.224
	-68.5079	-23.251
	-69.5159	-24.5209
	-71.1292	-17.0999
	-71.1808	-23.9779
	-72.8487	-14.5232
	-69.7941	-13.6754
	-69.2146	-16.4756
	-71.4847	-20.4075
	-70.743	-24.4558
	-67.912	-19.9571
	-72.7999	-20.6103
	-75.2724	-10.7379
	-70.9954	-21.2144
	-69.0463	-23.3574
	-73.6328	-16.3453
	-73.9997	-14.3011
	-73.4846	-17.7413
	-70.0521	-25.5127
	-70.7865	-25.9639
	-71.1933	-25.1558
	-69.3792	-24.3356
	-69.4334	-29.5454
	-74.3715	-20.0653
	-74.7543	-16.8434
	-68.798	-23.1511
	-69.0428	-24.13
	-65.5342	-31.3841
	-69.417	-26.326
	-66.8631	-28.9386
	-64.1966	-23.458
	-65.7902	-28.4939
	-65.3696	-27.7212
	-67.1231	-28.6473
	-67.9186	-27.0384
	-67.955	-25.9314
	-67.1194	-24.1309
	-72.9233	-19.0099
	-74.432	-21.9343
	-72.3858	-19.6841
	-71.0722	-15.0262
	-75.8322	-16.2372
	-77.0829	-14.4417
	-72.3826	-18.1117
	-75.9799	-20.6479
	-73.3871	-21.8677
	-74.2446	-22.5299
	-71.3207	-16.7601
	-72.0353	-15.2494
	-71.6696	-19.4936
	-73.9165	-19.256
	-75.2846	-13.0075
	-72.9499	-14.9994
	-74.0606	-16.3864
	-72.9898	-14.6735
	-68.9289	-20.3125
	-73.3633	-20.6312
	-73.1239	-16.4747
	-79.2839	-12.4184
	-74.3322	-21.7717
	-75.8719	-20.9369
	-73.3879	-21.5539
	-74.5958	-20.2292
	-76.6705	-17.9396
	-74.0231	-27.0033
	-75.5982	-16.4682
	-73.8878	-18.3089
	-72.348	-17.2305
	-76.494	-12.9598
	-72.3477	-17.7557
	-74.4333	-16.7016
	-72.6304	-19.6451
	-77.8085	-11.0684
	-79.6719	-11.5347
	-86.891	-18.1499
	-82.1264	-14.0927
	-77.475	-17.1182
	-78.8245	-17.8433
	-78.4756	-14.198
	-71.7212	-20.66
	-73.971	-19.4646
	-74.8294	-15.2379
	-72.8844	-12.727
	-73.9293	-18.7727
	-75.3366	-11.3294
	-73.8764	-13.7101
	-75.8542	-9.66296
	-75.9691	-8.4795
	-75.9162	-14.9675
	-73.8377	-14.6286
	-69.0298	-18.0775
	-79.0769	-8.14861
	-76.8863	-7.32383
	-76.3108	-5.70209
	-72.1408	-14.5806
	-72.0683	-16.5085
	-70.1772	-18.8157
	-71.867	-20.1216
	-71.931	-19.7292
	-71.4547	-16.4894
	-67.609	-17.7341
	-67.1707	-17.8738
	-64.5108	-15.1152
	-62.6333	-13.9904
	-70.8468	-18.5379
	-67.6621	-13.0803
	-63.9328	-18.2369
	-64.1682	-25.9573
	-62.2875	-28.9476
	-64.4826	-26.2131
	-65.4674	-17.4784
	-69.2216	-15.7213
	-71.812	-10.137
	-68.6075	-12.1138
	-63.2124	-12.3283
	-66.1617	-2.33992
	-68.6976	-2.32212
	-68.2565	-3.79449
	-71.9074	-6.12947
	-67.2581	-14.5537
	-66.7942	-13.4189
	-67.1707	-16.8432
	-67.9141	-14.4173
	-66.27	-19.9596
	-68.9782	-17.1682
	-68.1382	-10.5048
	-68.1689	-15.1658
	-72.4818	-11.4636
	-71.579	-10.3288
	-71.5129	-20.0992
	-71.3158	-16.5365
	-74.1375	-14.0925
	-67.8614	-22.2837
	-71.4804	-18.9453
	-69.1074	-21.2592
	-66.3973	-23.9534
	-65.7509	-24.0851
	-67.0643	-16.7417
	-69.1705	-21.345
	-65.4469	-29.3134
	-64.2833	-29.6219
	-69.0468	-18.8658
	-67.537	-23.6757
	-67.1507	-27.6775
	-69.1374	-25.1192
	-65.9899	-22.5151
	-66.0501	-25.4041
	-63.2475	-17.7638
	-65.6958	-16.5359
	-66.3067	-17.2344
	-63.4447	-17.1313
	-71.1338	-13.9001
	-67.8628	-25.1464
	-62.181	-22.8902
	-65.4283	-22.9928
	-64.9553	-27.6134
	-66.7874	-18.173
	-69.8329	-16.7805
	-67.6725	-24.9262
	-72.8279	-17.0305
	-72.8182	-13.1253
	-68.2116	-16.4803
	-65.5756	-15.3972
	-64.6616	-19.1905
	-61.7246	-25.9037
	-61.8163	-23.3801
	-62.9797	-27.1237
	-65.6625	-22.9199
	-71.1856	-22.0169
	-67.406	-17.5166
	-72.4646	-16.5052
	-65.9725	-25.3548
	-66.3229	-18.431
	-65.9426	-27.0601
	-65.6167	-26.3772
	-64.2089	-34.1941
	-67.0456	-30.4523
	-68.1167	-31.0776
	-69.3866	-30.0449
	-67.1881	-28.5875
	-71.1257	-22.6902
	-68.8991	-22.8089
	-74.3204	-19.8328
	-70.69	-25.863
	-71.6385	-22.9423
	-74.2676	-14.8255
	-71.4329	-16.8412
	-71.5803	-18.2167
	-70.2267	-23.4114
	-67.5587	-19.2263
	-68.5952	-22.8408
	-66.7034	-24.2092
	-71.9617	-22.5038
	-71.3747	-24.3997
	-71.6556	-24.1161
	-66.0127	-29.8758
	-68.0878	-28.7813
	-65.5406	-27.7766
	-67.7061	-29.8733
	-68.7657	-30.1201
	-70.2361	-28.4931
	-71.6299	-27.2346
	-70.0979	-30.4911
	-68.9398	-32.4213
	-64.4908	-35.847
	-67.784	-33.2532
	-66.0538	-33.9212
	-71.3856	-29.7657
	-67.2268	-29.7262
	-71.8142	-23.8783
	-70.897	-31.0517
	-68.9112	-30.0267
	-73.4419	-16.5268
	-72.3592	-24.435
	-67.8078	-17.3714
	-67.6107	-23.5866
	-70.1821	-20.6819
	-67.2868	-25.0531
	-66.627	-21.638
	-69.5764	-23.1039
	-64.8304	-23.6699
	-69.8314	-23.6942
	-65.4904	-23.2421
	-60.7618	-29.4258
	-63.9593	-33.379
	-66.3088	-25.5017
	-67.7632	-25.1076
	-72.6607	-23.8736
	-63.2988	-24.5902
	-64.1991	-25.3145
	-64.1383	-17.6862
	-65.6577	-21.6669
	-66.6777	-22.2655
	-67.7159	-20.536
	-67.1048	-12.3153
	-63.7072	-13.7346
	-64.0066	-19.0729
	-61.3113	-24.349
	-61.8803	-19.3904
	-64.8542	-14.3978
	-61.9788	-21.3687
	-65.0069	-22.0551
	-59.6614	-28.3977
	-60.7853	-30.2281
	-61.2733	-22.7528
	-61.9537	-19.4433
	-67.2611	-12.1669
	-63.7625	-17.0479
	-62.7002	-15.4116
	-64.0939	-15.872
	-60.4743	-20.2328
	-58.3404	-18.1629
	-61.3014	-19.9405
	-63.1265	-17.4355
	-66.6639	-12.6666
	-66.1458	-13.346
	-67.3656	-8.03998
	-65.4249	-10.3414
	-64.1787	-12.9336
	-62.5019	-15.345
	-65.4272	-10.0501
	-69.0293	-11.5628
	-65.5483	-11.7707
	-65.6928	-11.5086
	-65.0576	-12.7372
	-66.7396	-14.6799
	-66.8274	-10.0422
	-64.9268	-14.8705
	-68.4125	-15.9155
	-66.85	-13.7749
	-63.5837	-15.896
	-64.4553	-14.0439
	-59.5859	-12.4545
	-58.0158	-15.0444
	-61.9079	-16.5151
	-61.1924	-12.796
	-56.0696	-16.2591
	-62.1225	-17.5428
	-59.4846	-16.1214
	-66.5547	-14.7269
	-63.6632	-13.6498
	-67.6218	-13.6424
	-67.6715	-9.78999
	-68.4387	-10.8293
	-64.0412	-13.7942
	-61.7976	-15.8071
	-62.3665	-19.6501
	-61.0781	-21.4336
	-61.2608	-21.5153
	-69.4729	-10.1803
	-63.5218	-20.8623
	-71.3861	-15.0602
	-66.1782	-22.2438
	-61.4948	-29.6751
	-69.1859	-14.3201
	-60.6937	-25.4353
	-74.9843	-17.9591
	-69.3389	-21.9382
	-63.6427	-18.5901
	-65.0358	-20.2821
	-62.4288	-18.9853
	-63.1013	-19.2932
	-64.849	-11.3089
	-63.8641	-11.1613
	-67.3642	-18.0101
	-68.3157	-14.6172
	-69.8407	-16.4901
	-71.5378	-11.535
	-75.5691	-7.74853
	-70.2379	-9.25129
	-71.7935	-6.21578
	-71.7013	-6.46145
	-60.7527	-14.3472
	-63.8122	-17.5051
	-64.3015	-14.1114
	-73.183	-8.51625
	-78.8474	-8.57162
	-71.9733	-13.1814
	-74.9974	-13.0963
	-71.4665	-12.1708
	-69.6926	-8.68127
	-70.7694	-7.87305
	-71.9933	-5.7985
	-69.2461	-11.4023
	-73.438	-12.8116
	-70.472	-14.373
	-72.0513	-14.7825
	-69.1484	-11.7237
	-66.9414	-9.51004
	-69.9076	-8.49985
	-70.958	-11.4373
	-70.8936	-11.363
	-72.5657	-10.4517
	-69.0161	-17.4788
	-70.7466	-17.2511
	-71.3774	-14.9507
	-71.1823	-13.4543
	-71.6614	-15.296
	-75.4018	-8.68679
	-75.4534	-2.45538
	-76.2816	-8.3101
	-79.1287	-4.39291
	-76.8122	-1.88156
	-78.2429	-7.09298
	-75.0521	-8.81155
	-74.178	-11.8085
	-79.99	-2.32513
	-78.8381	-13.5874
	-80.6536	-13.4638
	-75.408	-18.218
	-78.3047	-21.2867
	-79.7385	-18.7845
	-74.9999	-26.0006
	-72.4459	-25.1476
	-74.3618	-20.488
	-77.6607	-22.3831
	-78.0258	-16.2462
	-79.6978	-20.7683
	-80.4673	-17.7783
	-84.3876	-12.5118
	-87.4389	-9.78655
	-83.5188	-2.76245
	-79.7623	-13.6062
	-77.2897	-17.5421
	-77.8092	-13.8122
	-75.6249	-13.5641
	-73.2039	-16.1206
	-80.8676	-10.4967
	-75.3965	-18.1886
	-77.1697	-18.9566
	-70.6184	-15.8951
	-71.3853	-26.4914
	-70.8313	-24.2397
	-68.8997	-24.7003
	-67.3315	-24.5314
	-72.1481	-24.286
	-68.4137	-28.5203
	-71.8775	-25.7089
	-71.8027	-30.5189
	-73.5922	-24.1842
	-75.3316	-20.2125
	-72.7752	-22.6232
	-62.6476	-16.7387
	-65.5994	-18.5798
	-76.1329	-13.1916
	-77.7736	-19.6887
	-76.2841	-14.8328
	-76.1091	-18.0399
	-68.1944	-24.0125
	-72.8263	-22.0434
	-75.5844	-22.129
	-76.0973	-21.2067
	-75.0069	-17.0977
	-74.3235	-16.2067
	-73.9191	-14.6454
	-73.9499	-21.1381
	-75.1637	-13.1707
	-70.1788	-22.1287
	-70.9134	-25.1496
	-73.7257	-18.016
	-71.6106	-19.0273
	-76.4731	-17.7925
	-76.5099	-23.6461
	-75.789	-20.6158
	-74.2776	-16.4174
	-72.6156	-19.7269
	-68.2438	-18.7275
	-74.921	-17.2164
	-74.0662	-16.5804
	-69.4708	-14.2987
	-69.2373	-15.7902
	-69.0571	-9.54448
	-68.6881	-18.1464
	-65.696	-14.2697
	-73.0136	-8.43205
	-65.3483	-16.5672
	-71.9488	-14.4179
	-71.8501	-7.9347
	-65.6034	-15.3976
	-67.5976	-20.7695
	-70.0175	-13.3432
	-69.2011	-14.3401
	-68.9477	-16.4713
	-70.0011	-12.6543
	-70.1923	-13.4981
	-67.0665	-20.7594
	-64.4659	-14.488
	-66.5659	-19.1498
	-65.0744	-17.3162
	-72.1614	-14.0531
	-69.6514	-16.6627
	-70.4814	-12.8075
	-69.3319	-10.0301
	-71.5115	-16.6478
	-71.7925	-8.66333
	-71.3819	-11.7197
	-73.2131	-8.91695
	-70.6268	-20.194
	-66.4641	-24.5544
	-75.4365	-20.0279
	-74.4394	-21.7417
	-72.5455	-24.6135
	-74.7999	-18.0158
	-71.3509	-20.7181
	-67.3908	-21.4041
	-72.6907	-20.0438
	-73.3544	-19.8596
	-71.9627	-17.64
	-75.3305	-15.4464
	-71.9552	-17.6269
	-75.3201	-13.9038
	-71.27	-13.9004
	-69.2094	-15.0792
	-67.6495	-15.5423
	-76.369	-13.0512
	-82.3684	-14.0528
	-71.8821	-18.6191
	-76.6289	-11.3777
	-70.1905	-2.16832
	-60.9955	-19.2482
	-57.047	-21.2026
	-67.3092	-11.849
	-62.9852	-16.2941
	-54.2838	-15.1832
	-61.0566	-21.5365
	-65.038	-16.027
	-68.3454	-23.7892
	-64.3792	-26.3791
	-65.0013	-19.1139
	-60.5485	-19.428
	-62.0757	-14.9619
	-65.3781	-23.1893
	-75.1692	-18.1137
	-72.9509	-14.942
	-73.1924	-19.0348
	-81.2591	-14.3638
	-76.4338	-11.8676
	-72.3641	-17.4758
	-71.0228	-12.891
	-79.6197	-5.441
	-74.0688	-15.9026
	-75.5008	-7.25282
	-77.4342	-8.15633
	-76.4702	-11.6239
	-72.411	-5.7881
	-73.7228	-6.98175
	-75.9704	-9.99915
	-71.9342	-11.6184
	-66.1373	-13.6648
	-65.8196	-18.6938
	-73.0435	-16.7602
	-71.4772	-17.1418
	-73.1681	-12.9126
	-71.3529	-10.5885
	-79.7819	-5.49916
[truncated: 10,502 more rows]

## Sheet: Fig 5f
Fig 5f
			kcat (s-1)			Fold change on kcat in comparision to wt
			Assay 1	Assay 2	Assay 3	Assay 1	Assay 2	Assay 3	Average	SD
	Q340A	D-Glc	0.0035	0.0028	0.0032	0.0184211	0.0147368	0.0168421	0.0166667	0.00184836
		Mang	0.63	0.58	0.46	0.0777778	0.0716049	0.0567901	0.0687243	0.0107863
	Q297A	D-Glc	0.038	0.039	0.056	0.2	0.205263	0.294737	0.233333	0.0532421
		Mang	1.87	2.53	2.62	0.230864	0.312346	0.323457	0.288889	0.050557
	K55A	D-Glc	0.1	0.135	0.092	0.526316	0.710526	0.484211	0.573684	0.120364
		Mang	12.43	8.91	7.15	1.53457	1.1	0.882716	1.17243	0.331907
	R94A	D-Glc	0.212	0.227	0.16	1.11579	1.19474	0.842105	1.05088	0.185061
		Mang	0.79	0.83	0.59	0.0975309	0.102469	0.0728395	0.0909465	0.0158743
	T129A	D-Glc	0.095	0.096	0.084	0.5	0.505263	0.442105	0.482456	0.0350438
		Mang	0.44	0.48	0.53	0.054321	0.0592593	0.0654321	0.0596708	0.00556698
			Km (M)			Fold change on Km in comparision to wt
			Assay 1	Assay 2	Assay 3	Assay 1	Assay 2	Assay 3	Average	SD
	Q340A	D-Glc	0.55	0.44	0.41	1.19565	0.956522	0.891304	1.01449	0.160242
		Mang	0.00133	0.00126	0.00115	2.66	2.52	2.3	2.49333	0.181475
	Q297A	D-Glc	0.64	0.6	0.7	1.3913	1.30435	1.52174	1.4058	0.109418
		Mang	0.0007	0.00093	0.00054	1.4	1.86	1.08	1.44667	0.392088
	K55A	D-Glc	0.35	0.52	0.25	0.76087	1.13043	0.543478	0.811594	0.296748
		Mang	0.00135	0.0011	0.00192	2.7	2.2	3.84	2.91333	0.840555
	R94A	D-Glc	0.57	0.7	0.4	1.23913	1.52174	0.869565	1.21014	0.327052
		Mang	0.00162	0.0017	0.00201	3.24	3.4	4.02	3.55333	0.411987
	T129A	D-Glc	0.19	0.18	0.15	0.413043	0.391304	0.326087	0.376812	0.0452536
		Mang	0.0005	0.000811	0.00074	1	1.622	1.48	1.36733	0.325947
			kcat/Km (M-1s-1)			Fold-change in kcat/Km in comparision to wt
			Assay 1	Assay 2	Assay 3	Assay 1	Assay 2	Assay 3	Average	SD
	Q340A	D-Glc	0.0076	0.0068	0.0073	0.0168889	0.0151111	0.0162222	0.0160741	0.0008981
		Mang	484	460	400	0.0254737	0.0242105	0.0210526	0.0235789	0.00227719
	Q297A	D-Glc	0.059	0.065	0.081	0.131111	0.144444	0.18	0.151852	0.0252722
		Mang	2700	2720	2750	0.142105	0.143158	0.144737	0.143333	0.00132453
	K55A	D-Glc	0.285	0.26	0.368	0.633333	0.577778	0.817778	0.676296	0.125636
		Mang	9220	8100	8800	0.485263	0.426316	0.463158	0.458246	0.0297791
	R94A	D-Glc	0.372	0.324	0.4	0.826667	0.72	0.888889	0.811852	0.0854135
		Mang	488	490	295	0.0256842	0.0257895	0.0155263	0.0223333	0.00589529
	T129A	D-Glc	0.5	0.533	0.56	1.11111	1.18444	1.24444	1.18	0.0667777
		Mang	880	595	716.2	0.0463158	0.0313158	0.0376947	0.0384421	0.00752788

## Sheet: Fig SI 1
Fig SI 1
	a	[Glc]= 0.05 M			[Glc]= 0.15 M			[Glc]= 0.25 M			[Glc]= 0.35 M			[Glc]= 0.45 M			[Glc]= 0.55 M			[Glc]= 0.65 M			[Glc]= 1 M				b	[Mang]=0.05 mM			[Mang]=0.075 mM			[Mang]= 0.1 mM			[Mang]= 0.15 mM			[Mang]= 0.2 mM			[Mang]= 0.25 mM			[Mang]= 0.3 mM			[Mang]= 0.4 mM
		Time (s)	Absorbance 460nm (A.U.)	Normalized Absorbance (A.U.)	Time (s)	Absorbance 460nm (A.U.)	Normalized Absorbance (A.U.)	Time (s)	Absorbance 460nm (A.U.)	Normalized Absorbance (A.U.)	Time (s)	Absorbance 460nm (A.U.)	Normalized Absorbance (A.U.)	Time (s)	Absorbance 460nm (A.U.)	Normalized Absorbance (A.U.)	Time (s)	Absorbance 460nm (A.U.)	Normalized Absorbance (A.U.)	Time (s)	Absorbance 460nm (A.U.)	Normalized Absorbance (A.U.)	Time (s)	Absorbance 460nm (A.U.)	Normalized Absorbance (A.U.)			Time (s)	Absorbance 460nm (A.U.)	Normalized Absorbance (A.U.)	Time (s)	Absorbance 460nm (A.U.)	Normalized Absorbance (A.U.)	Time (s)	Absorbance 460nm (A.U.)	Normalized Absorbance (A.U.)	Time (s)	Absorbance 460nm (A.U.)	Normalized Absorbance (A.U.)	Time (s)	Absorbance 460nm (A.U.)	Normalized Absorbance (A.U.)	Time (s)	Absorbance 460nm (A.U.)	Normalized Absorbance (A.U.)	Time (s)	Absorbance 460nm (A.U.)	Normalized Absorbance (A.U.)	Time (s)
		0	0.0998	1	0	0.095	1	0	0.1007	1	0	0.1039	1	0	0.1079	1	0	0.1105	1	0	0.0979	1	0	0.0946	1			0.00075	0.3046	1	0.00075	0.3094	1	0.00075	0.3041	1	0.00075	0.296	1	0.00075	0.3036	1	0.00075	0.3029	1	0.00075	0.3199	1	0.00075
		7.57577	0.0963	0.954545	3.03031	0.0897	0.927298	1.51515	0.0967	0.944979	0.75758	0.1029	0.985755	0.75759	0.1062	0.977212	0.30304	0.1105	1	0.30304	0.098	1.00164	0.30304	0.0942	0.993721			0.07652	0.2856	0.90896	0.03106	0.2886	0.902347	0.03106	0.306	1.00919	0.01591	0.3042	1.04229	0.01591	0.303	0.996992	0.00833	0.3111	1.04314	0.00833	0.3059	0.931507	0.00833
		15.1515	0.0903	0.876623	6.06062	0.0854	0.868313	3.03031	0.0934	0.899587	1.51516	0.1016	0.967236	1.51517	0.1043	0.951743	0.60607	0.1077	0.959828	0.60608	0.0949	0.95082	0.60607	0.0919	0.957614			0.15228	0.2567	0.770484	0.06137	0.285	0.885446	0.06137	0.2783	0.875242	0.03107	0.2983	1.01186	0.03107	0.3015	0.989474	0.01592	0.3061	1.01683	0.01592	0.3058	0.931018	0.01592
		22.7273	0.085	0.807792	9.09093	0.0809	0.806584	4.54547	0.0884	0.830812	2.27275	0.0989	0.928775	2.27275	0.1006	0.902145	0.90911	0.1057	0.931133	0.90911	0.0939	0.934426	0.90911	0.0909	0.941915			0.22805	0.2442	0.710589	0.09168	0.2657	0.794836	0.09168	0.2696	0.833172	0.04623	0.2807	0.921093	0.04623	0.2881	0.922306	0.0235	0.2958	0.962651	0.0235	0.3013	0.909002	0.0235
		30.3031	0.0803	0.746753	12.1212	0.0766	0.747599	6.06063	0.0837	0.766162	3.03033	0.0972	0.904558	3.03034	0.0997	0.89008	1.21215	0.1038	0.903874	1.21215	0.0918	0.9	1.21215	0.0889	0.910518			0.30381	0.2358	0.67034	0.12199	0.2578	0.757746	0.12199	0.2422	0.700677	0.06139	0.2667	0.848891	0.06139	0.2687	0.825063	0.03108	0.2955	0.961073	0.03108	0.2882	0.844912	0.03108
		37.8788	0.0749	0.676623	15.1516	0.0696	0.651578	7.57579	0.0809	0.727648	3.78791	0.0958	0.884615	3.78792	0.0949	0.825737	1.51519	0.1022	0.880918	1.51519	0.0894	0.860656	1.51519	0.0856	0.858713			0.37958	0.2215	0.601821	0.1523	0.243	0.688263	0.1523	0.2386	0.683269	0.07655	0.265	0.840124	0.07655	0.2594	0.778446	0.03867	0.2798	0.878485	0.03867	0.2918	0.862524	0.03867
		45.4546	0.0718	0.636364	18.1819	0.0675	0.622771	9.09095	0.0771	0.675378	4.5455	0.0942	0.861823	4.5455	0.0938	0.810992	1.81823	0.1017	0.873745	1.81823	0.0885	0.845902	1.81823	0.0835	0.825746			0.45534	0.207	0.532343	0.18261	0.2385	0.667136	0.18261	0.2189	0.588008	0.0917	0.2525	0.775658	0.0917	0.2549	0.75589	0.04625	0.2769	0.86323	0.04625	0.2788	0.798924	0.04625
		53.0304	0.0679	0.585714	21.2122	0.0634	0.566529	10.6061	0.0721	0.606602	5.30308	0.0914	0.821937	5.30309	0.0899	0.758713	2.12126	0.0992	0.837877	2.12126	0.0869	0.819672	2.12126	0.0829	0.816327			0.53111	0.203	0.513177	0.21292	0.2231	0.594836	0.21292	0.2151	0.569632	0.10686	0.2382	0.701908	0.10686	0.2402	0.682206	0.05383	0.271	0.832194	0.05383	0.2682	0.747065	0.05383
		60.6061	0.0631	0.523377	24.2425	0.0608	0.530864	12.1213	0.0685	0.557084	6.06066	0.089	0.787749	6.06067	0.0865	0.713137	2.4243	0.0981	0.822095	2.4243	0.0854	0.795082	2.4243	0.0808	0.783359			0.60687	0.1949	0.474365	0.24323	0.2217	0.588263	0.24323	0.1983	0.488395	0.12202	0.2262	0.640021	0.12202	0.224	0.601003	0.06142	0.262	0.78485	0.06142	0.2587	0.700587	0.06142
		68.1819	0.0606	0.490909	27.2728	0.058	0.492455	13.6364	0.0662	0.525447	6.81825	0.0848	0.72792	6.81825	0.0826	0.660858	2.72734	0.0973	0.810617	2.72734	0.0844	0.778689	2.72734	0.0775	0.731554			0.68264	0.1852	0.427887	0.27355	0.2052	0.510798	0.27355	0.199	0.491779	0.13718	0.2234	0.62558	0.13718	0.2198	0.57995	0.069	0.2529	0.736981	0.069	0.2413	0.61546	0.069
		75.7576	0.0596	0.477922	30.3031	0.0542	0.440329	15.1516	0.0638	0.492435	7.57583	0.0841	0.717949	7.57584	0.0801	0.627346	3.03038	0.096	0.791966	3.03038	0.0824	0.745902	3.03038	0.0768	0.720565			0.7584	0.1751	0.379492	0.30386	0.2057	0.513146	0.30386	0.1806	0.402805	0.15234	0.2226	0.621454	0.15234	0.2178	0.569925	0.07658	0.2476	0.7091	0.07658	0.2406	0.612035	0.07658
		83.3334	0.0569	0.442857	33.3334	0.0513	0.400549	16.6668	0.0613	0.458047	8.33341	0.082	0.688034	8.33342	0.0782	0.601877	3.33341	0.0941	0.764706	3.33342	0.0812	0.72623	3.33341	0.0749	0.690738			0.83417	0.1731	0.369909	0.33417	0.1931	0.453991	0.33417	0.179	0.395068	0.1675	0.2061	0.536359	0.1675	0.2025	0.493233	0.08417	0.233	0.632299	0.08417	0.2309	0.564579	0.08417
		90.9092	0.0538	0.402597	36.3637	0.0491	0.37037	18.1819	0.0588	0.423659	9.091	0.0796	0.653846	9.091	0.076	0.572386	3.63645	0.0928	0.746055	3.63645	0.0786	0.683607	3.63645	0.0742	0.679749			0.90993	0.1743	0.375659	0.36448	0.1932	0.45446	0.36448	0.1682	0.342843	0.18266	0.1957	0.482723	0.18266	0.1922	0.441604	0.09175	0.2305	0.619148	0.09175	0.2195	0.508806	0.09175
		98.485	0.0525	0.385714	39.394	0.0471	0.342936	19.6971	0.0573	0.403026	9.84858	0.0759	0.60114	9.84859	0.0731	0.533512	3.93949	0.0911	0.721664	3.93949	0.0776	0.667213	3.93949	0.0722	0.648352			0.9857	0.1594	0.304264	0.39479	0.1842	0.412207	0.39479	0.1708	0.355416	0.19782	0.1964	0.486333	0.19782	0.1904	0.432581	0.09933	0.2198	0.562862	0.09933	0.2208	0.515166	0.09933
		106.061	0.0512	0.368831	42.4244	0.0456	0.322359	21.2122	0.056	0.385144	10.6062	0.075	0.588319	10.6062	0.0713	0.509383	4.24253	0.0895	0.698709	4.24253	0.0766	0.65082	4.24253	0.0691	0.599686			1.06146	0.159	0.302348	0.4251	0.1794	0.389671	0.4251	0.1573	0.290135	0.21298	0.1938	0.472924	0.21298	0.1852	0.406516	0.10692	0.2175	0.550763	0.10692	0.2136	0.479941	0.10692
		113.636	0.0479	0.325974	45.4547	0.0443	0.304527	22.7274	0.0532	0.34663	11.3637	0.0741	0.575499	11.3637	0.0694	0.483914	4.54557	0.0871	0.664275	4.54557	0.0747	0.619672	4.54557	0.0679	0.580848			1.13723	0.1557	0.286536	0.45541	0.1724	0.356808	0.45541	0.155	0.279014	0.22814	0.1818	0.411037	0.22814	0.1797	0.378947	0.1145	0.2159	0.542346	0.1145	0.204	0.432975	0.1145
		121.212	0.0472	0.316883	48.485	0.0411	0.260631	24.2425	0.0538	0.354883	12.1213	0.0722	0.548433	12.1213	0.0656	0.432976	4.8486	0.0869	0.661406	4.84861	0.0737	0.603279	4.8486	0.0666	0.56044			1.21299	0.1518	0.267849	0.48572	0.1714	0.352113	0.48572	0.1471	0.240812	0.2433	0.1721	0.361011	0.2433	0.1666	0.313283	0.12208	0.2039	0.479221	0.12208	0.2017	0.421722	0.12208
		128.788	0.0446	0.283117	51.5153	0.0407	0.255144	25.7577	0.0512	0.31912	12.8789	0.07	0.517094	12.8789	0.0655	0.431635	5.15164	0.0855	0.64132	5.15164	0.0718	0.572131	5.15164	0.0623	0.492936			1.28876	0.1451	0.235745	0.51603	0.1652	0.323005	0.51603	0.1471	0.240812	0.25845	0.175	0.375967	0.25845	0.1666	0.313283	0.12967	0.2048	0.483956	0.12967	0.1923	0.375734	0.12967
		136.364	0.0434	0.267532	54.5456	0.0394	0.237311	27.2729	0.05	0.302613	13.6365	0.0672	0.477208	13.6365	0.064	0.411528	5.45468	0.0842	0.622669	5.45468	0.0715	0.567213	5.45468	0.0543	0.367347			1.36452	0.1435	0.228079	0.54634	0.1672	0.332394	0.54634	0.142	0.216151	0.27361	0.1784	0.393502	0.27361	0.1669	0.314787	0.13725	0.1991	0.453972	0.13725	0.1873	0.351272	0.13725
		143.94	0.0416	0.244156	57.5759	0.0373	0.208505	28.788	0.0492	0.291609	14.3941	0.0665	0.467236	14.3941	0.0606	0.365952	5.75772	0.0819	0.58967	5.75772	0.0703	0.547541	5.75772	0.0577	0.420722			1.44029	0.1477	0.248203	0.57665	0.1575	0.286854	0.57665	0.1406	0.209381	0.28877	0.1649	0.323878	0.28877	0.159	0.275188	0.14483	0.1892	0.401894	0.14483	0.1837	0.333659	0.14483
		151.515	0.0409	0.235065	60.6062	0.0356	0.185185	30.3032	0.046	0.247593	15.1517	0.0656	0.454416	15.1517	0.0598	0.355228	6.06076	0.0809	0.575323	6.06076	0.0703	0.547541	6.06076	0.0566	0.403454			1.51605	0.1427	0.224245	0.60696	0.1592	0.294836	0.60696	0.1331	0.173114	0.30393	0.1542	0.268695	0.30393	0.1514	0.237093	0.15242	0.1883	0.397159	0.15242	0.1793	0.312133	0.15242
		159.091	0.0405	0.22987	63.6365	0.035	0.176955	31.8183	0.0456	0.242091	15.9093	0.0634	0.423077	15.9093	0.059	0.344504	6.36379	0.0792	0.550933	6.36379	0.0686	0.519672	6.36379	0.0553	0.383046			1.59182	0.1384	0.203642	0.63727	0.1518	0.260094	0.63727	0.1338	0.176499	0.31909	0.1624	0.310985	0.31909	0.1499	0.229574	0.16	0.1826	0.367175	0.16	0.1799	0.315068	0.16
		166.667	0.0378	0.194805	66.6668	0.034	0.163237	33.3335	0.0453	0.237964	16.6668	0.0629	0.415954	16.6668	0.0563	0.308311	6.66683	0.0789	0.546628	6.66683	0.0652	0.463934	6.66683	0.0548	0.375196			1.66758	0.1329	0.177288	0.66758	0.152	0.261033	0.66758	0.131	0.162959	0.33425	0.158	0.288293	0.33425	0.1528	0.24411	0.16758	0.1818	0.362967	0.16758	0.1759	0.295499	0.16758
		174.243	0.037	0.184416	69.6972	0.0326	0.144033	34.8486	0.0438	0.217331	17.4244	0.0612	0.391738	17.4244	0.0559	0.302949	6.96987	0.0783	0.53802	6.96987	0.0616	0.404918	6.96987	0.054	0.362637			1.74335	0.1333	0.179205	0.69789	0.1433	0.220188	0.69789	0.1323	0.169246	0.34941	0.1507	0.250645	0.34941	0.1461	0.210526	0.17517	0.1806	0.356654	0.17517	0.1686	0.259785	0.17517
		181.818	0.0362	0.174026	72.7275	0.0328	0.146776	36.3638	0.042	0.192572	18.182	0.0587	0.356125	18.182	0.0545	0.284182	7.27291	0.0777	0.529412	7.27291	0.0602	0.381967	7.27291	0.0536	0.356358			1.81911	0.1335	0.180163	0.7282	0.1477	0.240845	0.7282	0.1248	0.132979	0.36457	0.1463	0.227953	0.36457	0.1385	0.172431	0.18275	0.1727	0.315097	0.18275	0.1681	0.257339	0.18275
		189.394	0.0359	0.17013	75.7578	0.0311	0.123457	37.879	0.0411	0.180193	18.9396	0.0576	0.340456	18.9396	0.0539	0.276139	7.57594	0.0748	0.487805	7.57595	0.0612	0.398361	7.57594	0.0528	0.343799			1.89488	0.1263	0.145664	0.75852	0.1389	0.199531	0.75852	0.1235	0.126692	0.37973	0.1481	0.237236	0.37973	0.1403	0.181454	0.19033	0.1719	0.310889	0.19033	0.1622	0.228474	0.19033
		196.97	0.0352	0.161039	78.7881	0.0313	0.1262	39.3941	0.0408	0.176066	19.6972	0.0563	0.321937	19.6972	0.0521	0.252011	7.87898	0.0754	0.496413	7.87898	0.0596	0.372131	7.87898	0.0517	0.326531			1.97064	0.1249	0.138955	0.78883	0.1418	0.213146	0.78883	0.1231	0.124758	0.39489	0.1483	0.238267	0.39489	0.144	0.2	0.19792	0.1689	0.295108	0.19792	0.1616	0.225538	0.19792
		204.546	0.0353	0.162338	81.8184	0.0294	0.100137	40.9093	0.0406	0.173315	20.4548	0.0563	0.321937	20.4548	0.0503	0.227882	8.18202	0.0732	0.464849	8.18202	0.0602	0.381967	8.18202	0.0509	0.313972			2.04641	0.128	0.153809	0.81914	0.1323	0.168545	0.81914	0.1219	0.118956	0.41005	0.1391	0.19082	0.41005	0.1343	0.151378	0.2055	0.1598	0.247238	0.2055	0.1599	0.217221	0.2055
		212.121	0.0342	0.148052	84.8487	0.0294	0.100137	42.4245	0.0396	0.15956	21.2123	0.0543	0.293447	21.2123	0.05	0.223861	8.48506	0.0732	0.464849	8.48506	0.0587	0.357377	8.48506	0.0511	0.317111			2.12217	0.1302	0.164351	0.84945	0.1382	0.196244	0.84945	0.1196	0.107834	0.4252	0.1345	0.167096	0.4252	0.1285	0.122306	0.21308	0.1638	0.26828	0.21308	0.1562	0.199119	0.21308
		219.697	0.033	0.132468	87.879	0.0289	0.0932785	43.9396	0.0391	0.152682	21.9699	0.0527	0.270655	21.9699	0.0489	0.209115	8.7881	0.0719	0.446198	8.7881	0.0577	0.340984	8.7881	0.0485	0.276295			2.19794	0.122	0.12506	0.87976	0.13	0.157746	0.87976	0.1185	0.102515	0.44036	0.1379	0.184631	0.44036	0.1316	0.137845	0.22067	0.1561	0.227775	0.22067	0.1541	0.188845	0.22067
		227.273	0.0322	0.122078	90.9093	0.0293	0.0987654	45.4548	0.0382	0.140303	22.7275	0.0535	0.282051	22.7275	0.048	0.197051	9.09113	0.071	0.433286	9.09114	0.0569	0.327869	9.09113	0.0493	0.288854			2.2737	0.1175	0.103498	0.91007	0.1352	0.18216	0.91007	0.1155	0.0880077	0.45552	0.1388	0.189273	0.45552	0.1342	0.150877	0.22825	0.1574	0.234613	0.22825	0.1529	0.182975	0.22825
		234.849	0.0317	0.115584	93.9396	0.0281	0.0823045	46.9699	0.037	0.123796	23.4851	0.0511	0.247863	23.4851	0.0468	0.180965	9.39417	0.0691	0.406026	9.39417	0.0564	0.319672	9.39417	0.0484	0.274725			2.34947	0.1217	0.123622	0.94038	0.1271	0.144131	0.94038	0.1139	0.0802708	0.47068	0.1352	0.170707	0.47068	0.1302	0.130827	0.23583	0.1625	0.261441	0.23583	0.1505	0.171233	0.23583
		242.424	0.032	0.119481	96.9699	0.0292	0.0973937	48.4851	0.0361	0.111417	24.2427	0.0518	0.257835	24.2427	0.0474	0.189008	9.69721	0.0684	0.395983	9.69721	0.0571	0.331148	9.69721	0.0478	0.265306			2.42523	0.1242	0.135601	0.97069	0.1313	0.16385	0.97069	0.1142	0.0817215	0.48584	0.1293	0.140278	0.48584	0.1218	0.0887218	0.24342	0.1489	0.1899	0.24342	0.148	0.159002	0.24342
		250	0.0312	0.109091	100	0.027	0.0672154	50.0003	0.0357	0.105915	25.0002	0.0511	0.247863	25.0002	0.0454	0.162198	10.0003	0.0672	0.378766	10.0002	0.0544	0.286885	10.0003	0.0474	0.259027			2.501	0.115	0.0915189	1.001	0.1226	0.123005	1.001	0.1123	0.0725338	0.501	0.1302	0.14492	0.501	0.1246	0.102757	0.251	0.1549	0.221462	0.251	0.1415	0.127202	0.251
		257.576	0.0304	0.0987013	103.031	0.0285	0.0877915	51.5154	0.0361	0.111417	25.7578	0.0499	0.230769	25.7578	0.0449	0.155496	10.3033	0.0684	0.395983	10.3033	0.0543	0.285246	10.3033	0.0452	0.22449			2.57677	0.1146	0.0896023	1.03131	0.1269	0.143192	1.03131	0.1127	0.0744681	0.51616	0.1331	0.159876	0.51616	0.13	0.129825	0.25858	0.1504	0.197791	0.25858	0.1425	0.132094	0.25858
		265.152	0.0307	0.102597	106.061	0.0268	0.0644719	53.0306	0.0352	0.0990371	26.5154	0.0483	0.207977	26.5154	0.0446	0.151475	10.6063	0.0665	0.368723	10.6063	0.0551	0.298361	10.6063	0.0457	0.232339			2.65253	0.1222	0.126018	1.06162	0.1224	0.122066	1.06162	0.113	0.0759188	0.53132	0.1269	0.127901	0.53132	0.1228	0.0937343	0.26617	0.1441	0.16465	0.26617	0.1431	0.135029	0.26617
		272.728	0.0292	0.0831169	109.091	0.0266	0.0617284	54.5457	0.0345	0.0894085	27.273	0.0479	0.202279	27.273	0.044	0.143432	10.9094	0.0663	0.365854	10.9094	0.0534	0.270492	10.9094	0.0436	0.199372			2.7283	0.1147	0.0900815	1.09193	0.1271	0.144131	1.09193	0.1126	0.0739845	0.54648	0.1202	0.0933471	0.54648	0.1178	0.0686717	0.27375	0.1443	0.165702	0.27375	0.1353	0.0968689	0.27375
		280.303	0.0292	0.0831169	112.121	0.027	0.0672154	56.0609	0.0346	0.090784	28.0306	0.0475	0.196581	28.0306	0.044	0.143432	11.2124	0.0653	0.351506	11.2124	0.0534	0.270492	11.2124	0.0444	0.211931			2.80406	0.1118	0.0761859	1.12224	0.1143	0.0840376	1.12224	0.1063	0.0435203	0.56164	0.1251	0.118618	0.56164	0.1204	0.0817043	0.28133	0.1407	0.146765	0.28133	0.1416	0.127691	0.28133
		287.879	0.0296	0.0883117	115.152	0.0259	0.0521262	57.576	0.0347	0.0921596	28.7882	0.0452	0.163818	28.7882	0.0431	0.131367	11.5154	0.0641	0.33429	11.5154	0.0522	0.25082	11.5154	0.0448	0.21821			2.87983	0.1118	0.0761859	1.15255	0.1219	0.119718	1.15255	0.1105	0.0638298	0.5768	0.1265	0.125838	0.5768	0.13	0.129825	0.28892	0.1396	0.140978	0.28892	0.1386	0.113014	0.28892
		295.455	0.0287	0.0766234	118.182	0.026	0.0534979	59.0912	0.0344	0.088033	29.5458	0.0456	0.169516	29.5457	0.0421	0.117962	11.8185	0.0631	0.319943	11.8185	0.0509	0.229508	11.8185	0.0431	0.191523			2.95559	0.1124	0.0790609	1.18286	0.1162	0.0929577	1.18286	0.1065	0.0444874	0.59195	0.1193	0.0887055	0.59195	0.1211	0.085213	0.2965	0.146	0.174645	0.2965	0.1353	0.0968689	0.2965
		303.031	0.0283	0.0714286	121.212	0.0256	0.048011	60.6064	0.0337	0.0784044	30.3033	0.0447	0.156695	30.3033	0.0417	0.112601	12.1215	0.0625	0.311334	12.1215	0.0519	0.245902	12.1215	0.0434	0.196232			3.03136	0.1126	0.0800192	1.21317	0.1195	0.108451	1.21317	0.1076	0.0498066	0.60711	0.1129	0.0556988	0.60711	0.1154	0.0566416	0.30408	0.1364	0.124145	0.30408	0.1341	0.090998	0.30408
		310.606	0.0274	0.0597403	124.243	0.0242	0.0288066	62.1215	0.0335	0.0756534	31.0609	0.0447	0.156695	31.0609	0.0418	0.113941	12.4245	0.0619	0.302726	12.4245	0.0509	0.229508	12.4245	0.0421	0.175824			3.10712	0.1081	0.0584571	1.24348	0.1139	0.0821596	1.24348	0.1066	0.044971	0.62227	0.1208	0.0964415	0.62227	0.117	0.0646617	0.31167	0.14	0.143083	0.31167	0.129	0.066047	0.31167
		318.182	0.0278	0.0649351	127.273	0.0256	0.048011	63.6367	0.0336	0.0770289	31.8185	0.0442	0.149573	31.8185	0.041	0.103217	12.7276	0.0618	0.301291	12.7276	0.0509	0.229508	12.7276	0.0412	0.161695			3.18289	0.1084	0.0598946	1.2738	0.1183	0.102817	1.2738	0.109	0.0565764	0.63743	0.1246	0.116039	0.63743	0.12	0.0796992	0.31925	0.1389	0.137296	0.31925	0.13	0.0709393	0.31925
		325.758	0.0278	0.0649351	130.303	0.0246	0.0342936	65.1518	0.0334	0.0742779	32.5761	0.0434	0.138177	32.5761	0.0409	0.101877	13.0306	0.0601	0.276901	13.0306	0.05	0.214754	13.0306	0.0408	0.155416			3.25865	0.1104	0.0694777	1.30411	0.1106	0.0666667	1.30411	0.1039	0.0319149	0.65259	0.1193	0.0887055	0.65259	0.1147	0.0531328	0.32683	0.1314	0.0978432	0.32683	0.1307	0.074364	0.32683
		333.334	0.0278	0.0649351	133.334	0.025	0.0397805	66.667	0.0323	0.0591472	33.3337	0.0422	0.121083	33.3337	0.0395	0.0831099	13.3337	0.0597	0.271162	13.3337	0.049	0.198361	13.3337	0.0409	0.156986			3.33442	0.1117	0.0757068	1.33442	0.1186	0.104225	1.33442	0.1072	0.0478723	0.66775	0.1095	0.038164	0.66775	0.11	0.0295739	0.33442	0.1376	0.130458	0.33442	0.1301	0.0714286	0.33442
		340.909	0.027	0.0545455	136.364	0.0249	0.0384088	68.1822	0.0323	0.0591472	34.0913	0.0423	0.122507	34.0913	0.0395	0.0831099	13.6367	0.0594	0.266858	13.6367	0.048	0.181967	13.6367	0.0417	0.169545			3.41018	0.1038	0.0378534	1.36473	0.1129	0.0774648	1.36473	0.1054	0.0391683	0.68291	0.1162	0.0727179	0.68291	0.1145	0.0521303	0.342	0.131	0.0957391	0.342	0.1334	0.0875734	0.342
		348.485	0.0266	0.0493506	139.394	0.0256	0.048011	69.6973	0.0333	0.0729023	34.8488	0.0424	0.123932	34.8488	0.0408	0.100536	13.9397	0.0585	0.253945	13.9397	0.0487	0.193443	13.9397	0.0403	0.147567			3.48595	0.1078	0.0570196	1.39504	0.1154	0.0892019	1.39504	0.1047	0.0357834	0.69807	0.1155	0.0691078	0.69807	0.1183	0.0711779	0.34958	0.13	0.0904787	0.34958	0.1288	0.0650685	0.34958
		356.061	0.027	0.0545455	142.425	0.0242	0.0288066	71.2125	0.0316	0.0495186	35.6064	0.0404	0.0954416	35.6064	0.0394	0.0817694	14.2428	0.0586	0.25538	14.2428	0.0479	0.180328	14.2428	0.0384	0.117739			3.56171	0.1106	0.070436	1.42535	0.1128	0.0769953	1.42535	0.1038	0.0314313	0.71323	0.1127	0.0546674	0.71323	0.1096	0.0275689	0.35717	0.1335	0.10889	0.35717	0.1265	0.053816	0.35717
		363.637	0.0264	0.0467532	145.455	0.0235	0.0192044	72.7276	0.0312	0.0440165	36.364	0.041	0.103989	36.364	0.0385	0.0697051	14.5458	0.0575	0.239598	14.5458	0.0473	0.170492	14.5458	0.0391	0.128728			3.63748	0.1079	0.0574988	1.45566	0.1154	0.0892019	1.45566	0.1063	0.0435203	0.72839	0.1135	0.0587932	0.72839	0.1093	0.0260652	0.36475	0.1275	0.0773277	0.36475	0.1286	0.06409	0.36475
		371.212	0.0269	0.0532468	148.485	0.0242	0.0288066	74.2428	0.0321	0.0563961	37.1216	0.0409	0.102564	37.1216	0.039	0.0764075	14.8489	0.0569	0.23099	14.8489	0.0473	0.170492	14.8489	0.039	0.127159			3.71324	0.1003	0.0210829	1.48597	0.109	0.0591549	1.48597	0.1045	0.0348162	0.74355	0.1135	0.0587932	0.74355	0.1126	0.0426065	0.37233	0.1318	0.0999474	0.37233	0.1241	0.0420744	0.37233
		378.788	0.0261	0.0428571	151.516	0.0252	0.042524	75.758	0.0321	0.0563961	37.8792	0.0404	0.0954416	37.8792	0.0381	0.0643432	15.1519	0.0567	0.228121	15.1519	0.0474	0.172131	15.1519	0.0383	0.11617			3.78901	0.1023	0.030666	1.51628	0.1138	0.0816901	1.51628	0.106	0.0420696	0.7587	0.1159	0.0711707	0.7587	0.1175	0.0671679	0.37992	0.1267	0.0731194	0.37992	0.1239	0.0410959	0.37992
		386.364	0.0257	0.0376623	154.546	0.0235	0.0192044	77.2731	0.0316	0.0495186	38.6367	0.0399	0.0883191	38.6367	0.0382	0.0656836	15.4549	0.056	0.218077	15.4549	0.0459	0.147541	15.4549	0.0379	0.10989			3.86477	0.1087	0.0613321	1.54659	0.1052	0.0413146	1.54659	0.1031	0.0280464	0.77386	0.1094	0.0376483	0.77386	0.1121	0.0401003	0.3875	0.1241	0.0594424	0.3875	0.1218	0.0308219	0.3875
		393.94	0.0245	0.0220779	157.576	0.022	-0.00137174	78.7883	0.0311	0.042641	39.3943	0.041	0.103989	39.3943	0.037	0.0495979	15.758	0.0551	0.205165	15.758	0.0455	0.140984	15.758	0.0369	0.0941915			3.94054	0.1065	0.0507906	1.5769	0.1117	0.071831	1.5769	0.103	0.0275629	0.78902	0.1087	0.0340382	0.78902	0.1125	0.0421053	0.39508	0.126	0.0694371	0.39508	0.1247	0.0450098	0.39508
		401.516	0.0252	0.0311688	160.606	0.0233	0.0164609	80.3034	0.0314	0.0467675	40.1519	0.0389	0.0740741	40.1519	0.0381	0.0643432	16.061	0.0553	0.208034	16.061	0.0453	0.137705	16.061	0.0382	0.1146			4.0163	0.098	0.0100623	1.60721	0.1061	0.0455399	1.60721	0.1015	0.0203095	0.80418	0.1147	0.0649819	0.80418	0.1108	0.033584	0.40267	0.1212	0.0441873	0.40267	0.1256	0.0494129	0.40267
		409.091	0.0248	0.025974	163.637	0.0239	0.0246914	81.8186	0.0312	0.0440165	40.9095	0.0393	0.0797721	40.9095	0.0368	0.0469169	16.364	0.0547	0.199426	16.364	0.0454	0.139344	16.364	0.0382	0.1146			4.09207	0.1058	0.0474365	1.63752	0.1113	0.0699531	1.63752	0.1033	0.0290135	0.81934	0.114	0.0613718	0.81934	0.1141	0.0501253	0.41025	0.1173	0.0236718	0.41025	0.124	0.0415851	0.41025
		416.667	0.0252	0.0311688	166.667	0.0245	0.0329218	83.3338	0.0316	0.0495186	41.6671	0.0384	0.0669516	41.6671	0.0368	0.0469169	16.6671	0.0528	0.172166	16.6671	0.0447	0.127869	16.6671	0.0374	0.102041			4.16783	0.1081	0.0584571	1.66783	0.1055	0.042723	1.66783	0.101	0.0178917	0.8345	0.1103	0.0422898	0.8345	0.1101	0.0300752	0.41783	0.13	0.0904787	0.41783	0.1216	0.0298434	0.41783
		424.243	0.0256	0.0363636	169.697	0.0231	0.0137174	84.8489	0.0316	0.0495186	42.4247	0.0384	0.0669516	42.4247	0.0367	0.0455764	16.9701	0.0532	0.177905	16.9701	0.0428	0.0967213	16.9701	0.0373	0.100471			4.2436	0.1038	0.0378534	1.69814	0.1088	0.058216	1.69814	0.1015	0.0203095	0.84966	0.1085	0.0330067	0.84966	0.1076	0.0175439	0.42542	0.1206	0.041031	0.42542	0.125	0.0464775	0.42542
		431.819	0.0253	0.0324675	172.728	0.0221	0	86.3641	0.0299	0.0261348	43.1822	0.0387	0.0712251	43.1822	0.038	0.0630027	17.2732	0.0526	0.169297	17.2732	0.0445	0.12459	17.2732	0.0366	0.0894819			4.31936	0.0988	0.0138955	1.72845	0.1026	0.029108	1.72845	0.0994	0.0101547	0.86482	0.11	0.0407427	0.86482	0.1106	0.0325815	0.433	0.1261	0.0699632	0.433	0.1204	0.0239726	0.433
		439.394	0.024	0.0155844	175.758	0.0222	0.00137174	87.8792	0.0311	0.042641	43.9398	0.038	0.0612536	43.9398	0.0377	0.0589812	17.5762	0.0523	0.164993	17.5762	0.0436	0.109836	17.5762	0.0353	0.0690738			4.39513	0.1034	0.0359368	1.75877	0.109	0.0591549	1.75877	0.1	0.0130561	0.87998	0.1116	0.0489943	0.87998	0.1104	0.0315789	0.44058	0.124	0.0589164	0.44058	0.1204	0.0239726	0.44058
		446.97	0.0244	0.0207792	178.788	0.0224	0.00411523	89.3944	0.0307	0.0371389	44.6974	0.0375	0.0541311	44.6974	0.0356	0.0308311	17.8792	0.0525	0.167862	17.8792	0.0447	0.127869	17.8792	0.0365	0.0879121			4.47089	0.1021	0.0297077	1.78908	0.1023	0.0276995	1.78908	0.0989	0.00773694	0.89514	0.1079	0.0299123	0.89514	0.1103	0.0310777	0.44817	0.1192	0.0336665	0.44817	0.1205	0.0244618	0.44817
		454.546	0.0245	0.0220779	181.819	0.0226	0.00685871	90.9095	0.0307	0.0371389	45.455	0.0368	0.0441595	45.455	0.0362	0.038874	18.1823	0.0516	0.15495	18.1823	0.0445	0.12459	18.1823	0.0366	0.0894819			4.54666	0.1002	0.0206037	1.81939	0.1095	0.0615023	1.81939	0.1014	0.0198259	0.9103	0.1056	0.0180505	0.9103	0.1069	0.0140351	0.45575	0.1233	0.0552341	0.45575	0.1206	0.0249511	0.45575
		462.122	0.0232	0.00519481	184.849	0.0228	0.00960219	92.4247	0.0305	0.0343879	46.2126	0.0363	0.037037	46.2126	0.0353	0.0268097	18.4853	0.0507	0.142037	18.4853	0.0427	0.095082	18.4853	0.0357	0.0753532			4.62242	0.0989	0.0143747	1.8497	0.1041	0.0361502	1.8497	0.0984	0.00531915	0.92545	0.1091	0.0361011	0.92545	0.1082	0.0205514	0.46333	0.1191	0.0331405	0.46333	0.1249	0.0459883	0.46333
		469.697	0.0244	0.0207792	187.879	0.0226	0.00685871	93.9399	0.0295	0.0206327	46.9702	0.0361	0.034188	46.9702	0.0362	0.038874	18.7884	0.0505	0.139168	18.7884	0.0419	0.0819672	18.7884	0.036	0.0800628			4.69819	0.0995	0.0172496	1.88001	0.105	0.0403756	1.88001	0.1009	0.0174081	0.94061	0.1101	0.0412584	0.94061	0.1116	0.037594	0.47092	0.121	0.0431352	0.47092	0.1209	0.0264188	0.47092
		477.273	0.0236	0.0103896	190.91	0.0224	0.00411523	95.455	0.0299	0.0261348	47.7278	0.0361	0.034188	47.7278	0.036	0.036193	19.0914	0.0501	0.133429	19.0914	0.0421	0.0852459	19.0914	0.0353	0.0690738			4.77395	0.1016	0.0273119	1.91032	0.1022	0.02723	1.91032	0.0991	0.00870406	0.95577	0.105	0.0149562	0.95577	0.1079	0.0190476	0.4785	0.1238	0.0578643	0.4785	0.118	0.0122309	0.4785
		484.849	0.0251	0.0298701	193.94	0.0229	0.0109739	96.9702	0.0283	0.00412655	48.4853	0.0362	0.0356125	48.4853	0.0351	0.0241287	19.3944	0.0492	0.120516	19.3944	0.0423	0.0885246	19.3944	0.0351	0.0659341			4.84972	0.099	0.0148539	1.94063	0.1057	0.043662	1.94063	0.1017	0.0212766	0.97093	0.108	0.0304281	0.97093	0.1032	-0.00451128	0.48608	0.122	0.0483956	0.48608	0.1216	0.0298434	0.48608
		492.425	0.024	0.0155844	196.97	0.0229	0.0109739	98.4853	0.0291	0.0151307	49.2429	0.0364	0.0384615	49.2429	0.0359	0.0348525	19.6975	0.049	0.117647	19.6975	0.0426	0.0934426	19.6975	0.034	0.0486656			4.92548	0.096	0.000479157	1.97094	0.101	0.0215962	1.97094	0.1026	0.0256286	0.98609	0.1082	0.0314595	0.98609	0.1108	0.033584	0.49367	0.121	0.0431352	0.49367	0.1159	0.00195695	0.49367
		500	0.0235	0.00909091	200	0.0221	0	100.001	0.0298	0.0247593	50.0005	0.0348	0.0156695	50.0005	0.0355	0.0294906	20.0005	0.0489	0.116212	20.0005	0.0428	0.0967213	20.0005	0.034	0.0486656			5.00125	0.0988	0.0138955	2.00125	0.1063	0.0464789	2.00125	0.0995	0.0106383	1.00125	0.1085	0.0330067	1.00125	0.1105	0.0320802	0.50125	0.1203	0.0394529	0.50125	0.1188	0.0161448	0.50125
		507.576	0.024	0.0155844	203.031	0.0225	0.00548697	101.516	0.0287	0.00962861	50.7581	0.0358	0.0299145	50.7581	0.0355	0.0294906	20.3035	0.0476	0.097561	20.3035	0.0417	0.0786885	20.3035	0.0362	0.0832025			5.07702	0.1002	0.0206037	2.03156	0.0991	0.0126761	2.03156	0.0993	0.00967118	1.01641	0.1053	0.0165034	1.01641	0.105	0.00451128	0.50883	0.117	0.0220936	0.50883	0.115	-0.00244618	0.50883
		515.152	0.0243	0.0194805	206.061	0.023	0.0123457	103.031	0.0291	0.0151307	51.5157	0.0351	0.019943	51.5157	0.0345	0.0160858	20.6066	0.0483	0.107604	20.6066	0.0414	0.0737705	20.6066	0.0333	0.0376766			5.15278	0.0978	0.00910398	2.06187	0.1051	0.0408451	2.06187	0.102	0.0227273	1.03157	0.1055	0.0175348	1.03157	0.1006	-0.0175439	0.51642	0.1216	0.0462914	0.51642	0.1148	-0.00342466	0.51642
		522.728	0.0248	0.025974	209.091	0.0217	-0.00548697	104.546	0.0287	0.00962861	52.2732	0.0342	0.00712251	52.2732	0.0348	0.0201072	20.9096	0.0482	0.106169	20.9096	0.0403	0.0557377	20.9096	0.034	0.0486656			5.22855	0.0974	0.00718735	2.09218	0.1007	0.0201878	2.09218	0.0976	0.00145068	1.04673	0.1097	0.0391955	1.04673	0.1078	0.0185464	0.524	0.1147	0.00999474	0.524	0.1178	0.0112524	0.524
		530.304	0.0235	0.00909091	212.122	0.0217	-0.00548697	106.061	0.0291	0.0151307	53.0308	0.0344	0.00997151	53.0308	0.0357	0.0321716	21.2127	0.0485	0.110473	21.2127	0.0406	0.0606557	21.2127	0.034	0.0486656			5.30431	0.0999	0.0191663	2.12249	0.1033	0.0323944	2.12249	0.0995	0.0106383	1.06189	0.1097	0.0391955	1.06189	0.1095	0.0270677	0.53158	0.1168	0.0210416	0.53158	0.12	0.0220157	0.53158
		537.879	0.0239	0.0142857	215.152	0.0211	-0.0137174	107.576	0.0283	0.00412655	53.7884	0.0339	0.002849	53.7884	0.0342	0.0120643	21.5157	0.0478	0.10043	21.5157	0.0409	0.0655738	21.5157	0.034	0.0486656			5.38008	0.0977	0.00862482	2.1528	0.1002	0.0178404	2.1528	0.1005	0.0154739	1.07705	0.1046	0.0128932	1.07705	0.1067	0.0130326	0.53917	0.1226	0.0515518	0.53917	0.1144	-0.0053816	0.53917
		545.455	0.0236	0.0103896	218.182	0.0225	0.00548697	109.091	0.0286	0.00825309	54.546	0.0345	0.011396	54.546	0.0352	0.0254692	21.8187	0.0482	0.106169	21.8187	0.0409	0.0655738	21.8187	0.034	0.0486656			5.45584	0.0978	0.00910398	2.18311	0.1023	0.0276995	2.18311	0.0996	0.0111219	1.0922	0.1048	0.0139247	1.0922	0.1029	-0.00601504	0.54675	0.1158	0.0157812	0.54675	0.1179	0.0117417	0.54675
		553.031	0.0228	0	221.213	0.0222	0.00137174	110.607	0.0297	0.0233838	55.3036	0.034	0.0042735	55.3036	0.0357	0.0321716	22.1218	0.0487	0.113343	22.1218	0.0402	0.0540984	22.1218	0.0333	0.0376766			5.53161	0.096	0.000479157	2.21342	0.1002	0.0178404	2.21342	0.0992	0.00918762	1.10736	0.1097	0.0391955	1.10736	0.1068	0.0135338	0.55433	0.1242	0.0599684	0.55433	0.1117	-0.018591	0.55433
		560.607	0.0223	-0.00649351	224.243	0.0216	-0.00685871	112.122	0.0285	0.00687758	56.0612	0.0343	0.00854701	56.0612	0.0335	0.00268097	22.4248	0.0473	0.0932568	22.4248	0.0396	0.0442623	22.4248	0.0334	0.0392465			5.60737	0.0996	0.0177288	2.24373	0.1028	0.0300469	2.24373	0.0974	0.000483559	1.12252	0.1107	0.0443528	1.12252	0.1106	0.0325815	0.56192	0.1181	0.0278801	0.56192	0.1163	0.00391389	0.56192
		568.182	0.0226	-0.0025974	227.273	0.0221	0	113.637	0.0286	0.00825309	56.8187	0.0343	0.00854701	56.8188	0.0345	0.0160858	22.7278	0.0464	0.0803443	22.7278	0.0394	0.0409836	22.7278	0.0332	0.0361068			5.68314	0.0977	0.00862482	2.27405	0.098	0.00751174	2.27405	0.0984	0.00531915	1.13768	0.1043	0.0113461	1.13768	0.1058	0.0085213	0.5695	0.1169	0.0215676	0.5695	0.1144	-0.0053816	0.5695
		575.758	0.0223	-0.00649351	230.304	0.0217	-0.00548697	115.152	0.0288	0.0110041	57.5763	0.0342	0.00712251	57.5763	0.0347	0.0187668	23.0309	0.0456	0.0688666	23.0309	0.0391	0.0360656	23.0309	0.0336	0.0423862			5.7589	0.0985	0.0124581	2.30436	0.1006	0.0197183	2.30436	0.0994	0.0101547	1.15284	0.1046	0.0128932	1.15284	0.1016	-0.0125313	0.57708	0.1176	0.0252499	0.57708	0.1161	0.00293542	0.57708
		583.334	0.0239	0.0142857	233.334	0.0225	0.00548697	116.667	0.0291	0.0151307	58.3339	0.0336	-0.0014245	58.3339	0.0345	0.0160858	23.3339	0.0448	0.0573888	23.3339	0.0396	0.0442623	23.3339	0.0331	0.0345369			5.83467	0.0948	-0.00527072	2.33467	0.1002	0.0178404	2.33467	0.0986	0.00628627	1.168	0.1085	0.0330067	1.168	0.1043	0.00100251	0.58467	0.1136	0.00420831	0.58467	0.1223	0.0332681	0.58467
		590.91	0.0227	-0.0012987	236.364	0.0221	0	118.182	0.0295	0.0206327	59.0915	0.0347	0.014245	59.0915	0.0351	0.0241287	23.637	0.0451	0.061693	23.6369	0.0392	0.0377049	23.637	0.0331	0.0345369			5.91043	0.0955	-0.00191663	2.36498	0.1045	0.0380282	2.36498	0.0961	-0.00580271	1.18316	0.1073	0.0268179	1.18316	0.11	0.0295739	0.59225	0.1122	-0.00315623	0.59225	0.1154	-0.000489237	0.59225
		598.485	0.0227	-0.0012987	239.395	0.0221	0	119.698	0.0279	-0.00137552	59.8491	0.0338	0.0014245	59.8491	0.0339	0.0080429	23.94	0.0453	0.0645624	23.94	0.0383	0.0229508	23.94	0.0334	0.0392465			5.9862	0.0954	-0.00239578	2.39529	0.099	0.0122066	2.39529	0.0983	0.00483559	1.19832	0.104	0.00979887	1.19832	0.1051	0.00501253	0.59983	0.1202	0.0389269	0.59983	0.1184	0.0141879	0.59983
		606.061	0.0227	-0.0012987				121.213	0.0294	0.0192572	60.6067	0.0348	0.0156695	60.6067	0.0326	-0.00938338	24.243	0.0453	0.0645624	24.243	0.0378	0.0147541	24.243	0.0325	0.0251177			6.06196	0.096	0.000479157	2.4256	0.0966	0.000938967	2.4256	0.0998	0.012089	1.21348	0.1038	0.00876741	1.21348	0.1031	-0.00501253	0.60742	0.114	0.00631247	0.60742	0.1153	-0.000978474	0.60742
		613.637	0.0228	0				122.728	0.0301	0.0288858	61.3642	0.0336	-0.0014245	61.3642	0.0345	0.0160858	24.5461	0.0451	0.061693	24.5461	0.0392	0.0377049	24.5461	0.0327	0.0282575			6.13773	0.0952	-0.0033541	2.45591	0.0958	-0.0028169	2.45591	0.0992	0.00918762	1.22864	0.1095	0.038164	1.22864	0.1097	0.0280702	0.615	0.1186	0.0305103	0.615	0.1136	-0.0092955	0.615
		621.213	0.0228	0				124.243	0.0291	0.0151307	62.1218	0.0337	0	62.1218	0.0347	0.0187668	24.8491	0.0456	0.0688666	24.8491	0.0395	0.042623	24.8491	0.0318	0.0141287			6.21349	0.0942	-0.00814566	2.48622	0.0983	0.00892019	2.48622	0.0958	-0.00725338	1.2438	0.1082	0.0314595	1.2438	0.1088	0.0235589	0.62258	0.1192	0.0336665	0.62258	0.1144	-0.0053816	0.62258
		628.789	0.0227	-0.0012987				125.758	0.0285	0.00687758				62.8794	0.0331	-0.00268097	25.1521	0.0444	0.0516499	25.1521	0.039	0.0344262	25.1521	0.0313	0.00627943			6.28926	0.0981	0.0105414	2.51653	0.0994	0.0140845	2.51653	0.0992	0.00918762	1.25895	0.1067	0.0237236	1.25895	0.1059	0.00902256	0.63017	0.1108	-0.0105208	0.63017	0.1159	0.00195695	0.63017
		636.364	0.0223	-0.00649351				127.273	0.0286	0.00825309				63.637	0.0342	0.0120643	25.4552	0.0444	0.0516499	25.4552	0.04	0.0508197	25.4552	0.0333	0.0376766			6.36502	0.0943	-0.00766651	2.54684	0.0977	0.00610329	2.54684	0.0991	0.00870406	1.27411	0.1014	-0.00361011	1.27411	0.1014	-0.0135338	0.63775	0.1196	0.0357706	0.63775	0.1129	-0.0127202	0.63775
		643.94	0.0231	0.0038961				128.789	0.0281	0.00137552				64.3946	0.0333	0	25.7582	0.0447	0.0559541	25.7582	0.0383	0.0229508	25.7582	0.0335	0.0408163			6.44079	0.091	-0.0234787	2.57715	0.1007	0.0201878	2.57715	0.1025	0.0251451	1.28927	0.1058	0.019082	1.28927	0.1055	0.00701754	0.64533	0.1115	-0.00683851	0.64533	0.1187	0.0156556	0.64533
		651.516	0.0223	-0.00649351				130.304	0.0283	0.00412655				65.1522	0.0335	0.00268097	26.0613	0.0432	0.0344333	26.0613	0.0385	0.0262295	26.0613	0.0322	0.0204082			6.51655	0.0974	0.00718735	2.60746	0.0975	0.00516432	2.60746	0.101	0.0178917	1.30443	0.1059	0.0195977	1.30443	0.109	0.0245614	0.65292	0.1131	0.00157812	0.65292	0.1166	0.0053816	0.65292
		659.092	0.0227	-0.0012987				131.819	0.0275	-0.00687758				65.9098	0.0336	0.00402145	26.3643	0.0437	0.0416069	26.3643	0.0371	0.00327869	26.3643	0.0322	0.0204082			6.59232	0.0994	0.0167705	2.63777	0.0975	0.00516432	2.63777	0.0976	0.00145068	1.31959	0.1023	0.00103146	1.31959	0.1066	0.0125313	0.6605	0.1172	0.0231457	0.6605	0.1149	-0.00293542	0.6605
		666.667	0.0226	-0.0025974				133.334	0.0282	0.00275103				66.6673	0.0331	-0.00268097	26.6673	0.0438	0.0430416	26.6673	0.0362	-0.0114754	26.6673	0.0318	0.0141287			6.66808	0.094	-0.00910398	2.66808	0.1034	0.0328638	2.66808	0.0998	0.012089	1.33475	0.1019	-0.00103146	1.33475	0.1021	-0.0100251	0.66808	0.114	0.00631247	0.66808	0.1148	-0.00342466	0.66808
		674.243	0.0226	-0.0025974				134.849	0.0283	0.00412655				67.4249	0.0339	0.0080429	26.9704	0.0431	0.0329986	26.9704	0.0374	0.00819672	26.9704	0.0309	0			6.74385	0.0908	-0.024437	2.69839	0.0956	-0.00375587	2.69839	0.099	0.0082205	1.34991	0.1037	0.00825168	1.34991	0.1083	0.0210526	0.67567	0.1163	0.0184114	0.67567	0.1096	-0.028865	0.67567
		681.819	0.0224	-0.00519481				136.364	0.029	0.0137552				68.1825	0.0333	0	27.2734	0.0433	0.035868	27.2734	0.0366	-0.00491803	27.2734	0.0322	0.0204082			6.81961	0.0919	-0.0191663	2.7287	0.1009	0.0211268	2.7287	0.0989	0.00773694	1.36507	0.1073	0.0268179	1.36507	0.1079	0.0190476	0.68325	0.1161	0.0173593	0.68325	0.1149	-0.00293542	0.68325
		689.395	0.0228	0				137.879	0.0281	0.00137552				68.9401	0.0333	0	27.5764	0.0427	0.0272597	27.5765	0.0362	-0.0114754	27.5764	0.0315	0.00941915			6.89538	0.0951	-0.00383325	2.75902	0.0981	0.00798122	2.75902	0.0975	0.000967118	1.38023	0.1035	0.00722022	1.38023	0.1044	0.00150376	0.69083	0.1104	-0.0126249	0.69083	0.1151	-0.00195695	0.69083
								139.395	0.0288	0.0110041				69.6977	0.0337	0.00536193	27.8795	0.0438	0.0430416	27.8795	0.037	0.00163934	27.8795	0.0318	0.0141287			6.97114	0.0913	-0.0220412	2.78933	0.0954	-0.00469484	2.78933	0.0997	0.0116054	1.39539	0.1024	0.00154719	1.39539	0.0996	-0.0225564	0.69842	0.1159	0.0163072	0.69842	0.1119	-0.0176125	0.69842
								140.91	0.0285	0.00687758				70.4552	0.0336	0.00402145	28.1825	0.0424	0.0229555	28.1825	0.0371	0.00327869	28.1825	0.0332	0.0361068			7.04691	0.0946	-0.00622904	2.81964	0.0978	0.00657277	2.81964	0.0994	0.0101547	1.41055	0.1055	0.0175348	1.41055	0.1052	0.00551378	0.706	0.1099	-0.0152551	0.706	0.1163	0.00391389	0.706
								142.425	0.028	0				71.2128	0.0325	-0.0107239	28.4856	0.0431	0.0329986	28.4856	0.0369	0	28.4856	0.0322	0.0204082			7.12267	0.0961	0.000958313	2.84995	0.0986	0.0103286	2.84995	0.0987	0.00676983	1.4257	0.1029	0.00412584	1.4257	0.1072	0.0155388	0.71358	0.1128	0	0.71358	0.1151	-0.00195695	0.71358
														71.9704	0.0328	-0.00670241	28.7886	0.0431	0.0329986				28.7886	0.0313	0.00627943			7.19844	0.0945	-0.00670819	2.88026	0.0952	-0.0056338	2.88026	0.0992	0.00918762	1.44086	0.1029	0.00412584	1.44086	0.1057	0.00802005	0.72117	0.1217	0.0468175	0.72117	0.1141	-0.00684932	0.72117
														72.728	0.0323	-0.0134048	29.0916	0.0426	0.025825				29.0916	0.0322	0.0204082			7.2742	0.0923	-0.0172496	2.91057	0.0982	0.0084507	2.91057	0.1028	0.0265957	1.45602	0.1028	0.00361011	1.45602	0.1035	-0.00300752	0.72875	0.1125	-0.00157812	0.72875	0.1159	0.00195695	0.72875
														73.4856	0.0333	0	29.3947	0.0422	0.0200861				29.3947	0.0307	-0.00313972			7.34997	0.091	-0.0234787	2.94088	0.0962	-0.000938967	2.94088	0.0958	-0.00725338	1.47118	0.1042	0.0108303	1.47118	0.1044	0.00150376	0.73633	0.1169	0.0215676	0.73633	0.1139	-0.00782779	0.73633
														74.2432	0.0333	0	29.6977	0.0408	0				29.6977	0.0309	0			7.42573	0.0941	-0.00862482	2.97119	0.0963	-0.000469484	2.97119	0.0965	-0.00386847	1.48634	0.1061	0.0206292	1.48634	0.1099	0.0290727	0.74392	0.1154	0.013677	0.74392	0.1185	0.0146771	0.74392
														74.2432	0.0333	0	29.6977	0.0408	0				29.6977	0.0309	0			7.5015	0.0959	0	3.0015	0.0964	0	3.0015	0.0973	0	1.5015	0.1021	0	1.5015	0.1041	0	0.7515	0.1128	0	0.7515	0.1155	0	0.7515
[truncated: 30 more columns]

## Sheet: Fig SI 2
FIg SI 2
	a) Oxygen													b) Glucose																		c) Mangiferin													d) Xylose
	Assay 1				Assay 2				Assay 3					Assay 1					Assay 2						Assay 3							Assay 1				Assay 2				Assay 3					Assay 1
	Experimental		Fit to MM		Experimental		Fit to MM		Experimental		Fit to MM			Experimental			Fit to MM		Experimental				Fit to MM		Experimental				Fit to MM			Experimental		Fit to MM		Experimental		Fit to MM		Experimental		Fit to MM			Experimental				Fit to MM
	[Oxygen] 𝞵M	Specific activity (nmol min-1 mg-1)	[Oxygen] 𝞵M	Specific activity (nmol min-1 mg-1)	[Oxygen] 𝞵M	Specific activity (nmol min-1 mg-1)	[Oxygen] 𝞵M	Specific activity (nmol min-1 mg-1)	[Oxygen] 𝞵M	Specific activity (nmol min-1 mg-1)	[Oxygen] 𝞵M	Specific activity (nmol min-1 mg-1)		[D-Glc] M	Specific activity (nmol min-1 mg-1)		[D-Glc] M	Specific activity (nmol min-1 mg-1)	[D-Glc] M	Specific activity (nmol min-1 mg-1)			[D-Glc] M	Specific activity (nmol min-1 mg-1)	[D-Glc] M	Specific activity (nmol min-1 mg-1)			[D-Glc] M	Specific activity (nmol min-1 mg-1)		[Mang] 𝞵M	Specific activity (nmol min-1 mg-1)	[Mang] 𝞵M	Specific activity (nmol min-1 mg-1)	[Mang] 𝞵M	Specific activity (nmol min-1 mg-1)	[Mang] 𝞵M	Specific activity (nmol min-1 mg-1)	[Mang] 𝞵M	Specific activity (nmol min-1 mg-1)	[Mang] 𝞵M	Specific activity (nmol min-1 mg-1)		[Xyl] M	Specific activity (nmol min-1 mg-1)			[Xyl] M
	0	0	0	0	0	0	0	0	0	0	0	0		0	0	0	0	0	0	0	0	0	0	0	0	0	0	0	0	0		0	0	0	0	0	0	0	0	0	0	0	0		0	0	0	0	0
	10	98.0328	0.27628	34.1928	20	143.468	0.28028	6.72816	15	164.641	0.24525	17.752		0.05		17.7148	0.00125	0.54583	0.05	21.4771	21.4771		0.01627	9.58737	0.05	17.0571	17.0571		0.01627	7.76825		0.1	1292.45	0.02212	439.579	0.05	596.538	0.00703	121.654	0.1	946.429	0.01261	243.018		0.05	4.3576	4.3576	5.04564	0.02628
	17	105.574	0.55255	38.0989	25	145.806	0.56056	13.0138	30	183.867	0.49049	32.5599		0.1	31.1653	33.8501	0.0025	1.0894	0.1	43.8308	39.886	43.8308	0.01752	10.2946	0.1	40.5107	29.85	29.85	0.01752	8.3399		0.2	2347.17	0.02382	471.335	0.15	1715.77	0.0082	141.562	0.2	2714.29	0.01441	276.854		0.1	11.5132	11.5132	10.1371	0.02803
	20	124.754	0.82883	41.7469	30	165.081	0.84084	18.8992	33	185.635	0.73574	45.1001		0.15	49.5289	45.5824	0.00375	1.63075	0.15	62.2398	62.2398	60.9248	0.01877	10.9977	0.15	47.9731	51.1714	49.0392	0.01877	8.90802		0.3	3361.64	0.02553	502.816	0.25	2795.77	0.00937	161.368	0.3	3696.43	0.01622	310.477		0.15	15.6415	12.8893	11.5132	0.02978
	41	134.918	1.10511	45.1615	50	173.387	1.12112	24.4215	59	196.685	0.98098	55.8564		0.2	64.3755	59.8249	0.00501	2.16987	0.2	76.7039	75.389	80.6487	0.02002	11.6967	0.2	60.766	65.0303	63.9642	0.02002	9.47265		0.4	4339.62	0.02723	534.025	0.4	4000	0.01054	181.072	0.4	4589.29	0.01802	343.888		0.2	22.5219	19.7697	18.3937	0.03153
	47	126.967	1.38138	48.3644	80	171.855	1.4014	29.6131	70	193.37	1.22623	65.1842		0.3	83.2492	87.773	0.00626	2.70678	0.3	109.577	109.577	106.947	0.02127	12.3916	0.3	81.0213	85.2856	82.0874	0.02127	10.0338		0.5	4654.09	0.02893	564.967	0.45	4115.38	0.01171	200.675	0.5	5589.29	0.01982	377.089		0.3	30.7784	32.1545	29.4023	0.03328
	52	137.541	1.65766	51.3747	90	167.016	1.68168	34.503	95	182.32	1.47147	73.3503		0.4	113.036	109.882	0.00751	3.2415	0.4	118.782	122.726	120.096	0.02252	13.0825	0.4	106.607	109.805	115.136	0.02252	10.5915		0.6	4968.55	0.03063	595.644	0.8	4807.69	0.01288	220.178	0.6	5589.29	0.02162	410.082		0.4	40.411	40.411	34.9067	0.03504
	62	125.328	1.93393	54.2092	140	189.839	1.96196	39.1168	114	183.425	1.71672	80.559		0.5	116.07	122.97	0.00876	3.77403	0.5	152.97	145.08	149.025	0.02377	13.7694	0.5	113.003	109.805	115.136	0.02377	11.1459		0.7	5534.59	0.03233	626.06	1.2	5576.92	0.01405	239.581	0.7	6196.43	0.02342	442.869		0.5	41.7871	44.5392	51.4197	0.03679
	96	143.443	2.21021	56.883	160	182.419	2.24224	43.477	160	203.315	1.96196	86.9695		0.6	122.581	143.763	0.01001	4.3044	0.6	160.859		154.284	0.02503	14.4523	0.6	123.664	115.136	111.937	0.02503	11.6968		0.8	5345.91	0.03403	656.219			0.01523	258.885	0.8	6517.86	0.02523	475.452		0.6	51.4197	52.7957	50.0436	0.03854
	131	143.607	2.48649	59.4093	190	195.484	2.52252	47.6042	200	187.845	2.20721	92.7072		0.7	142.407	149.2	0.01126	4.83262	0.7		170.064	167.434	0.02628	15.1313	0.7	125.796	125.796	130.061	0.02628	12.2444		0.9	5283.02	0.03574	686.123			0.0164	278.091	0.9	6946.43	0.02703	507.833		0.7	54.1718	61.0522	59.6762	0.04029
	155	136.23	2.76276	61.7999	280	204.274	2.8028	51.5164	245	194.807	2.45245	97.8729		0.8	138.555	169.899	0.01251	5.35869	0.8	163.489	160.859	175.323	0.02753	15.8065	0.8	135.391	131.127	132.193	0.02753	12.7888		1.1	5783.02	0.03744	715.775			0.01757	297.2	1	7446.43	0.02883	540.013		0.8	59.6762	61.0522	66.5566	0.04204
	177	133.525	3.03904	64.0657			3.08308	55.2302			2.6977	102.548		0.9	166.637	161.576	0.01376	5.88264	0.9	176.638	170.064	160.859	0.02878	16.4778	0.9		141.787	133.259	0.02878	13.3298		1.3	6100.63	0.03914	745.18			0.01874	316.212	1.1	7357.14	0.03063	571.996		0.9	62.4283	59.6762	59.6762	0.04379
	210	151.148	3.31532	66.2159			3.36336	58.7601			2.94294	106.799		1.25	169.157	164.984	0.01502	6.40447	1	174.008	167.434	177.953	0.03003	17.1452	1	128.994	122.598	147.118	0.03003	13.8675		1.5	6037.74	0.04084	774.339			0.01991	335.129	1.4	7517.86	0.03243	603.782		1	70.6848	69.3087	81.6935	0.04555
	276	154.426	3.59159	68.2594			3.64364	62.1195			3.18819	110.682					0.01627	6.92419	1.25	187.158	171.378	180.583	0.03128	17.8088	1.25			153.086	0.03128	14.4021		1.7	6163.52	0.04254	803.257			0.02108	353.95	1.8	7982.14	0.03423	635.373		1.25	73.437	84.4457	81.6935	0.0473
			3.86787	70.2038			3.92392	65.3205			3.43343	114.241					0.01752	7.44183					0.03253	18.4688					0.03253	14.9335				0.04424	831.936			0.02225	372.677			0.03604	666.771		1.5	76.1892	83.0696	85.8218	0.04905
			4.14414	72.0562			4.2042	68.374			3.67868	117.517					0.01877	7.95739					0.03378	19.1249					0.03378	15.4617				0.04595	860.378			0.02342	391.31			0.03784	697.978		1.75		84.4457	88.5739	0.05
			4.42042	73.823			4.48448	71.29			3.92392	120.541					0.02002	8.47089					0.03504	19.7774					0.03504	15.9868				0.04765	888.588			0.02459	409.851			0.03964	728.995						0.0508
			4.6967	75.5099			4.76476	74.0776			4.16917	123.342					0.02127	8.98233					0.03629	20.4262					0.03629	16.5087				0.04935	916.567			0.02577	428.298			0.04144	759.825						0.05255
			4.97297	77.1222			5.04505	76.7451			4.41441	125.943					0.02252	9.49173					0.03754	21.0714					0.03754	17.0276				0.05105	944.319			0.02694	446.655			0.04324	790.469						0.0543
			5.24925	78.6649			5.32533	79.3			4.65966	128.365					0.02377	9.99911					0.03879	21.7129					0.03879	17.5434				0.05275	971.846			0.02811	464.92			0.04505	820.928						0.05606
			5.52553	80.1423			5.60561	81.7493			4.9049	130.626					0.02503	10.5045					0.04004	22.351					0.04004	18.0562				0.05445	999.151			0.02928	483.095			0.04685	851.205						0.05781
			5.8018	81.5584			5.88589	84.0995			5.15015	132.742					0.02628	11.0078					0.04129	22.9854					0.04129	18.566				0.05616	1026.24			0.03045	501.181			0.04865	881.301						0.05956
			6.07808	82.9171			6.16617	86.3565			5.3954	134.725					0.02753	11.5092					0.04254	23.6163					0.04254	19.0728				0.05786	1053.11			0.03162	519.177			0.05045	911.217						0.06131
			6.35435	84.2217			6.44645	88.5257			5.64064	136.588					0.02878	12.0086					0.04379	24.2438					0.04379	19.5767				0.05956	1079.76			0.03279	537.086			0.05225	940.955						0.06306
			6.63063	85.4753			6.72673	90.6121			5.88589	138.342					0.03003	12.506					0.04505	24.8678					0.04505	20.0777				0.06126	1106.2			0.03396	554.906			0.05405	970.517						0.06481
			6.90691	86.681			7.00701	92.6203			6.13113	139.996					0.03128	13.0014					0.0463	25.4884					0.0463	20.5757				0.06296	1132.44			0.03514	572.64			0.05586	999.905						0.06657
			7.18318	87.8415			7.28729	94.5548			6.37638	141.558					0.03253	13.4949					0.04755	26.1055					0.04755	21.0709				0.06466	1158.47			0.03631	590.288			0.05766	1029.12						0.06832
			7.45946	88.9591			7.56757	96.4194			6.62162	143.036					0.03378	13.9865					0.0488	26.7193					0.0488	21.5633				0.06637	1184.29			0.03748	607.849			0.05946	1058.16						0.07007
			7.73574	90.0363			7.84785	98.2179			6.86687	144.437					0.03504	14.4762					0.05	27.3054					0.05	22.0333				0.06807	1209.91			0.03865	625.326			0.06126	1087.03						0.07182
			8.01201	91.0752			8.12813	99.9538			7.11211	145.765					0.03629	14.9639					0.05005	27.3298					0.05005	22.0528				0.06977	1235.34			0.03982	642.718			0.06306	1115.74						0.07357
			8.28829	92.0779			8.40841	101.63			7.35736	147.027					0.03754	15.4498					0.0513	27.9369					0.0513	22.5395				0.07147	1260.56			0.04099	660.026			0.06486	1144.27						0.07533
			8.56456	93.0461			8.68869	103.25			7.6026	148.228					0.03879	15.9337					0.05255	28.5408					0.05255	23.0235				0.07317	1285.59			0.04216	677.251			0.06667	1172.65						0.07708
			8.84084	93.9816			8.96897	104.817			7.84785	149.372					0.04004	16.4158					0.0538	29.1414					0.0538	23.5047				0.07487	1310.43			0.04333	694.393			0.06847	1200.85						0.07883
			9.11712	94.8861			9.24925	106.332			8.09309	150.462					0.04129	16.896					0.05506	29.7387					0.05506	23.9832				0.07658	1335.08			0.0445	711.453			0.07027	1228.9						0.08058
			9.39339	95.761			9.52953	107.799			8.33834	151.503					0.04254	17.3743					0.05631	30.3329					0.05631	24.4589				0.07828	1359.54			0.04545	725.232			0.07207	1256.78						0.08233
			9.66967	96.6078			9.80981	109.219			8.58358	152.498					0.04379	17.8509					0.05756	30.9238					0.05756	24.932				0.07998	1383.81			0.04568	728.432			0.07387	1284.5						0.08408
			9.94595	97.4279			10.0901	110.596			8.82883	153.449					0.04505	18.3255					0.05881	31.5116					0.05881	25.4025				0.08168	1407.9			0.04685	745.33			0.07568	1312.07						0.08584
			10	97.5853			10.3704	111.93			9.07407	154.361					0.0463	18.7984					0.06006	32.0962					0.06006	25.8702				0.08338	1431.81			0.04802	762.147			0.07748	1339.47						0.08759
			10.2222	98.2225			10.6507	113.224			9.31932	155.234					0.04755	19.2694					0.06131	32.6778					0.06131	26.3354				0.08509	1455.54			0.04919	778.885			0.07928	1366.72						0.08934
			10.4985	98.9926			10.9309	114.48			9.56456	156.072					0.0488	19.7386					0.06256	33.2563					0.06256	26.798				0.08679	1479.09			0.05	790.426			0.08108	1393.82						0.09109
			10.7748	99.7396			11.2112	115.699			9.80981	156.876					0.05005	20.2061					0.06381	33.8317					0.06381	27.258				0.08849	1502.47			0.05036	795.544			0.08288	1420.76						0.09284
			11.0511	100.464			11.4915	116.883			10.0551	157.648					0.0513	20.6717					0.06507	34.404					0.06507	27.7155				0.09019	1525.67			0.05153	812.124			0.08468	1447.55						0.09459
			11.3273	101.168			11.7718	118.033			10.3003	158.391					0.05255	21.1356					0.06632	34.9734					0.06632	28.1705				0.09189	1548.7			0.0527	828.625			0.08649	1474.19						0.09635
			11.6036	101.851			12.052	119.151			10.5456	159.106					0.0538	21.5977					0.06757	35.5398					0.06757	28.6229				0.09359	1571.56			0.05387	845.05			0.08829	1500.68						0.0981
			11.8799	102.515			12.3323	120.238			10.7908	159.795					0.05506	22.0581					0.06882	36.1032					0.06882	29.0728				0.0953	1594.25			0.05505	861.397			0.09009	1527.02						0.09985
			12.1562	103.16			12.6126	121.296			11.036	160.458					0.05631	22.5167					0.07007	36.6636					0.07007	29.5203				0.097	1616.77			0.05622	877.668			0.09189	1553.22						0.1
			12.4324	103.787			12.8929	122.325			11.2813	161.098					0.05756	22.9736					0.07132	37.2212					0.07132	29.9654				0.0987	1639.14			0.05739	893.863			0.09369	1579.27						0.1016
			12.7087	104.397			13.1732	123.327			11.5265	161.716					0.05881	23.4288					0.07257	37.7758					0.07257	30.408				0.1	1656.13			0.05856	909.983			0.0955	1605.17						0.10335
			12.985	104.991			13.4535	124.302			11.7718	162.312					0.06006	23.8822					0.07382	38.3276					0.07382	30.8482				0.1004	1661.33			0.05973	926.027			0.0973	1630.93						0.10511
			13.2613	105.569			13.7337	125.253			12.017	162.888					0.06131	24.334					0.07508	38.8765					0.07508	31.286				0.1021	1683.37			0.0609	941.998			0.0991	1656.55						0.10686
			13.5375	106.132			14.014	126.179			12.2623	163.445					0.06256	24.784					0.07633	39.4226					0.07633	31.7215				0.1038	1705.25			0.06207	957.894			0.1	1669.31						0.10861
			13.8138	106.68			14.2943	127.082			12.5075	163.983					0.06381	25.2324					0.07758	39.9659					0.07758	32.1546				0.10551	1726.97			0.06324	973.718			0.1009	1682.03						0.11036
			14.0901	107.214			14.5746	127.962			12.7528	164.504					0.06507	25.6791					0.07883	40.5064					0.07883	32.5853				0.10721	1748.54			0.06441	989.468			0.1027	1707.37						0.11211
			14.3664	107.735			14.8549	128.821			12.998	165.009					0.06632	26.1241					0.08008	41.0442					0.08008	33.0138				0.10891	1769.95			0.06559	1005.15			0.1045	1732.57						0.11386
			14.6426	108.242			15.1351	129.659			13.2432	165.498					0.06757	26.5675					0.08133	41.5791					0.08133	33.44				0.11061	1791.21			0.06676	1020.75			0.10631	1757.63						0.11562
			14.9189	108.738			15.4154	130.476			13.4885	165.972					0.06882	27.0092					0.08258	42.1114					0.08258	33.8639				0.11231	1812.31			0.06793	1036.29			0.10811	1782.56						0.11737
			15.1952	109.221			15.6957	131.275			13.7337	166.431					0.07007	27.4493					0.08383	42.641					0.08383	34.2855				0.11401	1833.27			0.0691	1051.75			0.10991	1807.35						0.11912
			15.4715	109.692			15.976	132.055			13.979	166.877					0.07132	27.8878					0.08509	43.1679					0.08509	34.7049				0.11572	1854.08			0.07027	1067.15			0.11171	1832.01						0.12087
			15.7477	110.153			16.2563	132.816			14.2242	167.31					0.07257	28.3246					0.08634	43.6921					0.08634	35.1221				0.11742	1874.75			0.07144	1082.47			0.11351	1856.53						0.12262
			16.024	110.602			16.5365	133.561			14.4695	167.73					0.07382	28.7598					0.08759	44.2137					0.08759	35.5371				0.11912	1895.27			0.07261	1097.73			0.11532	1880.92						0.12437
			16.3003	111.042			16.8168	134.288			14.7147	168.138					0.07508	29.1935					0.08884	44.7327					0.08884	35.9499				0.12082	1915.65			0.07378	1112.91			0.11712	1905.18						0.12613
			16.5766	111.471			17.0971	134.999			14.96	168.535					0.07633	29.6255					0.09009	45.249					0.09009	36.3606				0.12252	1935.88			0.07495	1128.03			0.11892	1929.31						0.12788
			16.8529	111.89			17.3774	135.695			15	168.599					0.07758	30.0559					0.09134	45.7628					0.09134	36.769				0.12422	1955.98			0.07613	1143.08			0.12072	1953.31						0.12963
			17	112.11			17.6577	136.375			15.2052	168.921					0.07883	30.4848					0.09259	46.2741					0.09259	37.1754				0.12593	1975.94			0.0773	1158.06			0.12252	1977.19						0.13138
			17.1291	112.3			17.9379	137.04			15.4505	169.296					0.08008	30.9121					0.09384	46.7827					0.09384	37.5796				0.12763	1995.76			0.07847	1172.97			0.12432	2000.93						0.13313
			17.4054	112.701			18.2182	137.692			15.6957	169.661					0.08133	31.3379					0.0951	47.2889					0.0951	37.9818				0.12933	2015.44			0.07964	1187.82			0.12613	2024.55						0.13488
			17.6817	113.093			18.4985	138.329			15.9409	170.016					0.08258	31.7621					0.09635	47.7925					0.09635	38.3818				0.13103	2034.99			0.08081	1202.61			0.12793	2048.05						0.13664
			17.958	113.477			18.7788	138.953			16.1862	170.362					0.08383	32.1847					0.0976	48.2937					0.0976	38.7798				0.13273	2054.41			0.08198	1217.32			0.12973	2071.42						0.13839
			18.2342	113.852			19.0591	139.564			16.4314	170.699					0.08509	32.6059					0.09885	48.7924					0.09885	39.1757				0.13443	2073.7			0.08315	1231.97			0.13153	2094.67						0.14014
			18.5105	114.219			19.3393	140.163			16.6767	171.027					0.08634	33.0255					0.1	49.249					0.1	39.5382				0.13614	2092.85			0.08432	1246.56			0.13333	2117.8						0.14189
			18.7868	114.579			19.6196	140.749			16.9219	171.347					0.08759	33.4435					0.1001	49.2886					0.1001	39.5696				0.13784	2111.88			0.0855	1261.08			0.13514	2140.81						0.14364
			19.0631	114.931			19.8999	141.324			17.1672	171.659					0.08884	33.8601					0.10135	49.7825					0.10135	39.9615				0.13954	2130.78			0.08667	1275.54			0.13694	2163.69						0.1454
			19.3393	115.276			20	141.526			17.4124	171.964					0.09009	34.2752					0.1026	50.2739					0.1026	40.3514				0.14124	2149.55			0.08784	1289.93			0.13874	2186.46						0.14715
			19.6156	115.614			20.1802	141.887			17.6577	172.261					0.09134	34.6888					0.10385	50.7629					0.10385	40.7393				0.14294	2168.2			0.08901	1304.26			0.14054	2209.11						0.1489
			19.8919	115.946			20.4605	142.439			17.9029	172.55					0.09259	35.1009					0.10511	51.2495					0.10511	41.1252				0.14464	2186.72			0.09018	1318.53			0.14234	2231.64						0.15
			20	116.073			20.7407	142.98			18.1482	172.833					0.09384	35.5115					0.10636	51.7338					0.10636	41.5091				0.14635	2205.12			0.09135	1332.74			0.14414	2254.06						0.15065
			20.1682	116.27			21.021	143.511			18.3934	173.109					0.0951	35.9206					0.10761	52.2157					0.10761	41.8911				0.14805	2223.4			0.09252	1346.88			0.14595	2276.36						0.1524
			20.4444	116.588			21.3013	144.032			18.6386	173.379					0.09635	36.3283					0.10886	52.6953					0.10886	42.2712				0.14975	2241.56			0.09369	1360.96			0.14775	2298.54						0.15415
			20.7207	116.9			21.5816	144.543			18.8839	173.643					0.0976	36.7346					0.11011	53.1726					0.11011	42.6493				0.15145	2259.6			0.09486	1374.98			0.14955	2320.61						0.15591
			20.997	117.206			21.8619	145.044			19.1291	173.9					0.09885	37.1394					0.11136	53.6475					0.11136	43.0256				0.15315	2277.52			0.09604	1388.95			0.15135	2342.57						0.15766
			21.2733	117.506			22.1421	145.536			19.3744	174.152					0.1001	37.5427					0.11261	54.1202					0.11261	43.4				0.15485	2295.33			0.09721	1402.85			0.15315	2364.42						0.15941
			21.5495	117.8			22.4224	146.018			19.6196	174.398					0.10135	37.9447					0.11386	54.5907					0.11386	43.7725				0.15656	2313.02			0.09838	1416.69			0.15495	2386.16						0.16116
			21.8258	118.089			22.7027	146.492			19.8649	174.639					0.1026	38.3452					0.11512	55.0589					0.11512	44.1431				0.15826	2330.59			0.09955	1430.47			0.15676	2407.78						0.16291
			22.1021	118.372			22.983	146.958			20.1101	174.875					0.10385	38.7443					0.11637	55.5249					0.11637	44.5119				0.15996	2348.06			0.10072	1444.19			0.15856	2429.3						0.16466
			22.3784	118.651			23.2633	147.415			20.3554	175.105					0.10511	39.1419					0.11762	55.9886					0.11762	44.8789				0.16166	2365.41			0.10189	1457.85			0.16036	2450.71						0.16642
			22.6547	118.924			23.5435	147.864			20.6006	175.331					0.10636	39.5382					0.11887	56.4502					0.11887	45.244				0.16336	2382.64			0.10306	1471.45			0.16216	2472.01						0.16817
			22.9309	119.192			23.8238	148.305			20.8458	175.552					0.10761	39.9331					0.12012	56.9096					0.12012	45.6074				0.16507	2399.77			0.10423	1485			0.16396	2493.2						0.16992
			23.2072	119.455			24.1041	148.738			21.0911	175.768					0.10886	40.3266					0.12137	57.3668					0.12137	45.9689				0.16677	2416.79			0.10541	1498.49			0.16577	2514.29						0.17167
			23.4835	119.714			24.3844	149.164			21.3363	175.98					0.11011	40.7188					0.12262	57.8218					0.12262	46.3287				0.16847	2433.7			0.10658	1511.92			0.16757	2535.27						0.17342
			23.7598	119.968			24.6647	149.582			21.5816	176.187					0.11136	41.1095					0.12387	58.2748					0.12387	46.6867				0.17017	2450.51			0.10775	1525.29			0.16937	2556.15						0.17518
			24.036	120.217			24.9449	149.993			21.8268	176.391					0.11261	41.4989					0.12513	58.7256					0.12513	47.043				0.17187	2467.21			0.10892	1538.61			0.17117	2576.93						0.17693
			24.3123	120.463			25	150.073			22.0721	176.59					0.11386	41.887					0.12638	59.1743					0.12638	47.3975				0.17357	2483.8			0.11009	1551.87			0.17297	2597.6						0.17868
			24.5886	120.704			25.2252	150.398			22.3173	176.785					0.11512	42.2737					0.12763	59.6209					0.12763	47.7503				0.17528	2500.29			0.11126	1565.08			0.17477	2618.17						0.18043
			24.8649	120.94			25.5055	150.795			22.5626	176.977					0.11637	42.659					0.12888	60.0654					0.12888	48.1014				0.17698	2516.67			0.11243	1578.23			0.17658	2638.63						0.18218
			25.1411	121.173			25.7858	151.186			22.8078	177.165					0.11762	43.043					0.13013	60.5079					0.13013	48.4508				0.17868	2532.96			0.1136	1591.32			0.17838	2659						0.18393
			25.4174	121.402			26.0661	151.571			23.053	177.349					0.11887	43.4257					0.13138	60.9483					0.13138	48.7985				0.18038	2549.14			0.11477	1604.36			0.18018	2679.27						0.18569
			25.6937	121.628			26.3464	151.949			23.2983	177.529					0.12012	43.8071					0.13263	61.3867					0.13263	49.1445				0.18208	2565.22			0.11595	1617.35			0.18198	2699.43						0.18744
			25.97	121.849			26.6266	152.321			23.5435	177.707					0.12137	44.1871					0.13388	61.8231					0.13388	49.4889				0.18378	2581.21			0.11712	1630.28			0.18378	2719.5						0.18919
			26.2462	122.067			26.9069	152.687			23.7888	177.881					0.12262	44.5659					0.13514	62.2574					0.13514	49.8316				0.18549	2597.09			0.11829	1643.16			0.18559	2739.47						0.19094
			26.5225	122.281			27.1872	153.048			24.034	178.051					0.12387	44.9433					0.13639	62.6898					0.13639	50.1727				0.18719	2612.88			0.11946	1655.98			0.18739	2759.35						0.19269
			26.7988	122.492			27.4675	153.402			24.2793	178.219					0.12513	45.3195					0.13764	63.1202					0.13764	50.5121				0.18889	2628.57			0.12063	1668.76			0.18919	2779.12						0.19444
			27.0751	122.7			27.7477	153.751			24.5245	178.383					0.12638	45.6944					0.13889	63.5486					0.13889	50.8499				0.19059	2644.17			0.1218	1681.47			0.19099	2798.81						0.1962
			27.3514	122.904			28.028	154.095			24.7698	178.545					0.12763	46.0679					0.14014	63.9751					0.14014	51.1861				0.19229	2659.67			0.12297	1694.14			0.19279	2818.39						0.19795
			27.6276	123.105			28.3083	154.433			25.015	178.704					0.12888	46.4402					0.14139	64.3996					0.14139	51.5208				0.19399	2675.07			0.12414	1706.75			0.19459	2837.89						0.1997
			27.9039	123.303			28.5886	154.766			25.2603	178.86					0.13013	46.8113					0.14264	64.8222					0.14264	51.8538				0.1957	2690.39			0.12532	1719.31			0.1964	2857.29						0.2
			28.1802	123.498			28.8689	155.094			25.5055	179.013					0.13138	47.1811					0.14389	65.2429					0.14389	52.1853				0.1974	2705.61			0.12649	1731.83			0.1982	2876.59						0.20145
			28.4565	123.689			29.1491	155.417			25.7508	179.163					0.13263	47.5496					0.14515	65.6617					0.14515	52.5152				0.1991	2720.74			0.12766	1744.28			0.2	2895.81						0.2032
			28.7327	123.878			29.4294	155.736			25.996	179.311					0.13388	47.9169					0.1464	66.0786					0.1464	52.8436				0.2	2728.71			0.12883	1756.69			0.2018	2914.93						0.20495
			29.009	124.064			29.7097	156.049			26.2412	179.456					0.13514	48.2829					0.14765	66.4937					0.14765	53.1704				0.2008	2735.78			0.13	1769.05			0.2036	2933.96						0.20671
			29.2853	124.248			29.99	156.358			26.4865	179.599					0.13639	48.6477					0.1489	66.9069					0.1489	53.4957				0.2025	2750.73			0.13117	1781.36			0.20541	2952.9						0.20846
			29.5616	124.428			30	156.369			26.7317	179.74					0.13764	49.0113					0.15	67.2689					0.15	53.7807				0.2042	2765.59			0.13234	1793.62			0.20721	2971.75						0.21021
			29.8378	124.606			30.2703	156.662			26.977	179.878					0.13889	49.3736					0.15015	67.3182					0.15015	53.8195				0.20591	2780.36			0.13351	1805.82			0.20901	2990.51						0.21196
			30.1141	124.781			30.5506	156.962			27.2222	180.014					0.14014	49.7347					0.1514	67.7277					0.1514	54.1417				0.20761	2795.04			0.13468	1817.98			0.21081	3009.19						0.21371
			30.3904	124.954			30.8308	157.258			27.4675	180.148					0.14139	50.0947					0.15265	68.1354					0.15265	54.4625				0.20931	2809.64			0.13586	1830.09			0.21261	3027.77						0.21547
			30.6667	125.124			31.1111	157.549			27.7127	180.279					0.14264	50.4534					0.1539	68.5412					0.1539	54.7818				0.21101	2824.15			0.13703	1842.15			0.21441	3046.27						0.21722
			30.9429	125.292			31.3914	157.836			27.958	180.408					0.14389	50.8109					0.15516	68.9453					0.15516	55.0996				0.21271	2838.58			0.1382	1854.16			0.21622	3064.68						0.21897
			31.2192	125.457			31.6717	158.119			28.2032	180.536					0.14515	51.1672					0.15641	69.3475					0.15641	55.416				0.21441	2852.92			0.13937	1866.13			0.21802	3083.01						0.22072
			31.4955	125.62			31.952	158.399			28.4485	180.661					0.1464	51.5223					0.15766	69.748					0.15766	55.7309				0.21612	2867.18			0.14054	1878.04			0.21982	3101.25						0.22247
			31.7718	125.781			32.2322	158.674			28.6937	180.784					0.14765	51.8763					0.15891	70.1468					0.15891	56.0443				0.21782	2881.36			0.14171	1889.91			0.22162	3119.41						0.22422
			32.0481	125.939			32.5125	158.945			28.9389	180.906					0.1489	52.2291					0.16016	70.5438					0.16016	56.3563				0.21952	2895.45			0.14288	1901.73			0.22342	3137.48						0.22598
			32.3243	126.096			32.7928	159.213			29.1842	181.025					0.15015	52.5807					0.16141	70.939					0.16141	56.6669				0.22122	2909.47			0.14405	1913.51			0.22523	3155.47						0.22773
			32.6006	126.25			33.0731	159.477			29.4294	181.143					0.1514	52.9311					0.16266	71.3325					0.16266	56.9761				0.22292	2923.4			0.14523	1925.24			0.22703	3173.37						0.22948
			32.8769	126.402			33.3533	159.737			29.6747	181.259					0.15265	53.2804					0.16391	71.7243					0.16391	57.2839				0.22462	2937.25			0.1464	1936.92			0.22883	3191.2						0.23123
			33.1531	126.552			33.6336	159.994			29.9199	181.373					0.1539	53.6285					0.16517	72.1144					0.16517	57.5903				0.22633	2951.02			0.14757	1948.55			0.23063	3208.94						0.23298
			33.4294	126.7			33.9139	160.248			30	181.41					0.15516	53.9755					0.16642	72.5028					0.16642	57.8953				0.22803	2964.72			0.14874	1960.14			0.23243	3226.6						0.23473
			33.7057	126.846			34.1942	160.498			30.1652	181.485					0.15641	54.3214					0.16767	72.8895					0.16767	58.1989				0.22973	2978.33			0.14991	1971.68			0.23423	3244.18						0.23649
			33.982	126.99			34.4745	160.745			30.4104	181.596					0.15766	54.6661					0.16892	73.2745					0.16892	58.5011				0.23143	2991.87			0.15	1972.57			0.23604	3261.68						0.23824
			34.2583	127.132			34.7548	160.989			30.6557	181.705					0.15891	55.0097					0.17017	73.6579					0.17017	58.802				0.23313	3005.33			0.15108	1983.18			0.23784	3279.1						0.23999
			34.5345	127.272			35.035	161.229			30.9009	181.812					0.16016	55.3521					0.17142	74.0396					0.17142	59.1015				0.23483	3018.72			0.15225	1994.63			0.23964	3296.44						0.24174
			34.8108	127.411			35.3153	161.466			31.1461	181.918					0.16141	55.6935					0.17267	74.4197					0.17267	59.3997				0.23654	3032.03			0.15342	2006.04			0.24144	3313.7						0.24349
			35.0871	127.547			35.5956	161.701			31.3914	182.023					0.16266	56.0337					0.17392	74.7981					0.17392	59.6966				0.23824	3045.27			0.15459	2017.41			0.24324	3330.88						0.24525
			35.3634	127.682			35.8759	161.932			31.6366	182.126					0.16391	56.3728					0.17518	75.1749					0.17518	59.9922				0.23994	3058.43			0.15577	2028.72			0.24505	3347.99						0.247
			35.6396	127.815			36.1562	162.16			31.8819	182.227					0.16517	56.7108					0.17643	75.5501					0.17643	60.2864				0.24164	3071.52			0.15694	2040			0.24685	3365.02						0.24875
			35.9159	127.947			36.4364	162.386			32.1271	182.327					0.16642	57.0478					0.17768	75.9237					0.17768	60.5793				0.24334	3084.53			0.15811	2051.23			0.24865	3381.97						0.2505
			36.1922	128.076			36.7167	162.608			32.3724	182.426					0.16767	57.3836					0.17893	76.2958					0.17893	60.8709				0.24505	3097.47			0.15928	2062.42			0.25045	3398.85						0.25225
			36.4685	128.204			36.997	162.828			32.6176	182.523					0.16892	57.7183					0.18018	76.6662					0.18018	61.1613				0.24675	3110.34			0.16045	2073.56			0.25225	3415.65						0.254
			36.7447	128.331			37.2773	163.045			32.8629	182.619					0.17017	58.052					0.18143	77.0351					0.18143	61.4503				0.24845	3123.14			0.16162	2084.66			0.25405	3432.37						0.25576
			37.021	128.456			37.5576	163.26			33	182.672					0.17142	58.3846					0.18268	77.4024					0.18268	61.7381				0.25015	3135.87			0.16279	2095.72			0.25586	3449.03						0.25751
			37.2973	128.579			37.8378	163.471			33.1081	182.713					0.17267	58.7161					0.18393	77.7682					0.18393	62.0247				0.25185	3148.53			0.16396	2106.74			0.25766	3465.6						0.25926
			37.5736	128.701			38.1181	163.681			33.3533	182.806					0.17392	59.0465					0.18519	78.1324					0.18519	62.3099				0.25355	3161.12			0.16514	2117.71			0.25946	3482.11						0.26101
			37.8499	128.822			38.3984	163.887			33.5986	182.898					0.17518	59.3759					0.18644	78.4951					0.18644	62.5939				0.25526	3173.64			0.16631	2128.64			0.26126	3498.54						0.26276
			38.1261	128.941			38.6787	164.092			33.8438	182.989					0.17643	59.7043					0.18769	78.8563					0.18769	62.8767				0.25696	3186.1			0.16748	2139.53			0.26306	3514.9						0.26451
			38.4024	129.058			38.959	164.293			34.0891	183.078					0.17768	60.0315					0.18894	79.2159					0.18894	63.1583				0.25866	3198.48			0.16865	2150.38			0.26486	3531.19						0.26627
			38.6787	129.174			39.2392	164.493			34.3343	183.167					0.17893	60.3578					0.19019	79.5741					0.19019	63.4386				0.26036	3210.8			0.16982	2161.19			0.26667	3547.4						0.26802
			38.9549	129.289			39.5195	164.69			34.5796	183.254					0.18018	60.683					0.19144	79.9308					0.19144	63.7178				0.26206	3223.05			0.17099	2171.95			0.26847	3563.55						0.26977
			39.2312	129.403			39.7998	164.885			34.8248	183.34					0.18143	61.0071					0.19269	80.2859					0.19269	63.9957				0.26376	3235.24			0.17216	2182.68			0.27027	3579.62						0.27152
			39.5075	129.515			40.0801	165.077			35.0701	183.425					0.18268	61.3303					0.19394	80.6397					0.19394	64.2724				0.26547	3247.36			0.17333	2193.36			0.27207	3595.63						0.27327
			39.7838	129.625			40.3604	165.267			35.3153	183.508					0.18393	61.6524					0.1952	80.9919					0.1952	64.5479				0.26717	3259.41			0.1745	2204.01			0.27387	3611.56						0.27503
			40.0601	129.735			40.6406	165.455			35.5606	183.591					0.18519	61.9735					0.19645	81.3427					0.19645	64.8223				0.26887	3271.4			0.17568	2214.61			0.27568	3627.42						0.27678
			40.3363	129.843			40.9209	165.641			35.8058	183.673					0.18644	62.2936					0.1977	81.692					0.1977	65.0955				0.27057	3283.33			0.17685	2225.17			0.27748	3643.22						0.27853
			40.6126	129.95			41.2012	165.825			36.051	183.753					0.18769	62.6126					0.19895	82.04					0.19895	65.3675				0.27227	3295.19			0.17802	2235.7			0.27928	3658.95						0.28028
			40.8889	130.056			41.4815	166.007			36.2963	183.833					0.18894	62.9307					0.2	82.3311					0.2	65.5951				0.27397	3307			0.17919	2246.18			0.28108	3674.61						0.28203
			41	130.098			41.7618	166.186			36.5415	183.911					0.19019	63.2477					0.2002	82.3864					0.2002	65.6383				0.27568	3318.73			0.18036	2256.63			0.28288	3690.2						0.28378
			41.1652	130.16			42.042	166.364			36.7868	183.989					0.19144	63.5638					0.20145	82.7315					0.20145	65.908				0.27738	3330.41			0.18153	2267.03			0.28468	3705.73						0.28554
			41.4414	130.264			42.3223	166.539			37.032	184.066					0.19269	63.8788					0.2027	83.0752					0.2027	66.1766				0.27908	3342.02			0.1827	2277.4			0.28649	3721.19						0.28729
			41.7177	130.366			42.6026	166.713			37.2773	184.141					0.19394	64.1929					0.20395	83.4174					0.20395	66.444				0.28078	3353.58			0.18387	2287.73			0.28829	3736.58						0.28904
			41.994	130.467			42.8829	166.885			37.5225	184.216					0.1952	64.506					0.20521	83.7583					0.20521	66.7102				0.28248	3365.07			0.18505	2298.02			0.29009	3751.91						0.29079
			42.2703	130.567			43.1632	167.055			37.7678	184.29					0.19645	64.8181					0.20646	84.0977					0.20646	66.9754				0.28418	3376.5			0.18622	2308.27			0.29189	3767.17						0.29254
			42.5466	130.666			43.4434	167.223			38.013	184.363					0.1977	65.1293					0.20771	84.4358					0.20771	67.2394				0.28589	3387.88			0.18739	2318.48			0.29369	3782.37						0.29429
			42.8228	130.764			43.7237	167.389			38.2583	184.435					0.19895	65.4395					0.20896	84.7725					0.20896	67.5024				0.28759	3399.19			0.18856	2328.66			0.2955	3797.5						0.29605
			43.0991	130.86			44.004	167.553			38.5035	184.506					0.2002	65.7487					0.21021	85.1079					0.21021	67.7642				0.28929	3410.45			0.18973	2338.8			0.2973	3812.57						0.2978
			43.3754	130.956			44.2843	167.716			38.7488	184.576					0.20145	66.0569					0.21146	85.4419					0.21146	68.0249				0.29099	3421.65			0.1909	2348.9			0.2991	3827.57						0.29955
			43.6516	131.051			44.5646	167.877			38.994	184.646					0.2027	66.3642					0.21271	85.7746					0.21271	68.2846				0.29269	3432.79			0.19207	2358.96			0.3	3835.05						0.3
			43.9279	131.144			44.8448	168.036			39.2392	184.715					0.20395	66.6706					0.21396	86.1059					0.21396	68.5431				0.29439	3443.87			0.19324	2368.99			0.3009	3842.51						0.3013
			44.2042	131.237			45.1251	168.194			39.4845	184.782					0.20521	66.976					0.21522	86.4359					0.21522	68.8006				0.2961	3454.89			0.19441	2378.98			0.3027	3857.39						0.30305
			44.4805	131.329			45.4054	168.349			39.7297	184.85					0.20646	67.2804					0.21647	86.7646					0.21647	69.057				0.2978	3465.86			0.19559	2388.93			0.3045	3872.21						0.3048
			44.7568	131.419			45.6857	168.504			39.975	184.916					0.20771	67.584					0.21772	87.092					0.21772	69.3124				0.2995	3476.78			0.19676	2398.85			0.30631	3886.96						0.30656
			45.033	131.509			45.966	168.656			40.2202	184.981					0.20896	67.8865					0.21897	87.418					0.21897	69.5667				0.3	3479.98			0.19793	2408.73			0.30811	3901.65						0.30831
			45.3093	131.598			46.2463	168.807			40.4655	185.046					0.21021	68.1882					0.22022	87.7428					0.22022	69.8199				0.3012	3487.63			0.1991	2418.58			0.30991	3916.29						0.31006
			45.5856	131.685			46.5265	168.957			40.7107	185.11					0.21146	68.4889					0.22147	88.0663					0.22147	70.0721				0.3029	3498.44			0.20027	2428.39			0.31171	3930.86						0.31181
			45.8619	131.772			46.8068	169.105			40.956	185.174					0.21271	68.7887					0.22272	88.3885					0.22272	70.3233				0.3046	3509.19			0.20144	2438.16			0.31351	3945.37						0.31356
			46.1381	131.858			47.0871	169.251			41.2012	185.236					0.21396	69.0876					0.22397	88.7094					0.22397	70.5734				0.30631	3519.88			0.20261	2447.9			0.31532	3959.82						0.31532
			46.4144	131.944			47.3674	169.396			41.4464	185.298					0.21522	69.3856					0.22523	89.0291					0.22523	70.8226				0.30801	3530.52			0.20378	2457.6			0.31712	3974.21						0.31707
			46.6907	132.028			47.6476	169.54			41.6917	185.36					0.21647	69.6827					0.22648	89.3475					0.22648	71.0707				0.30971	3541.11			0.20495	2467.27			0.31892	3988.54						0.31882
			46.967	132.111			47.9279	169.682			41.9369	185.42					0.21772	69.9789					0.22773	89.6647					0.22773	71.3178				0.31141	3551.64			0.20613	2476.91			0.32072	4002.81						0.32057
			47	132.121			48.2082	169.823			42.1822	185.48					0.21897	70.2742					0.22898	89.9806					0.22898	71.5638				0.31311	3562.12			0.2073	2486.5			0.32252	4017.02						0.32232
			47.2432	132.194			48.4885	169.962			42.4274	185.539					0.22022	70.5685					0.23023	90.2952					0.23023	71.8089				0.31481	3572.55			0.20847	2496.07			0.32432	4031.17						0.32407
			47.5195	132.276			48.7688	170.1			42.6727	185.598					0.22147	70.862					0.23148	90.6087					0.23148	72.053				0.31652	3582.93			0.20964	2505.6			0.32613	4045.27						0.32583
			47.7958	132.357			49.0491	170.236			42.9179	185.656					0.22272	71.1546					0.23273	90.9209					0.23273	72.2961				0.31822	3593.25			0.21081	2515.1			0.32793	4059.31						0.32758
			48.0721	132.437			49.3293	170.372			43.1632	185.713					0.22397	71.4463					0.23398	91.2319					0.23398	72.5383				0.31992	3603.53			0.21198	2524.56			0.32973	4073.29						0.32933
			48.3484	132.516			49.6096	170.505			43.4084	185.77					0.22523	71.7371					0.23524	91.5417					0.23524	72.7794				0.32162	3613.75			0.21315	2533.99			0.33153	4087.22						0.33108
			48.6246	132.595			49.8899	170.638			43.6536	185.826					0.22648	72.0271					0.23649	91.8503					0.23649	73.0196				0.32332	3623.92			0.21432	2543.38			0.33333	4101.08						0.33283
			48.9009	132.672			50	170.69			43.8989	185.882					0.22773	72.3162					0.23774	92.1577					0.23774	73.2588				0.32503	3634.04			0.2155	2552.75			0.33514	4114.9						0.33458
			49.1772	132.749			50.1702	170.769			44.1441	185.937					0.22898	72.6044					0.23899	92.4639					0.23899	73.4971				0.32673	3644.12			0.21667	2562.07			0.33694	4128.65						0.33634
			49.4534	132.826			50.4504	170.899			44.3894	185.991					0.23023	72.8918					0.24024	92.769					0.24024	73.7344				0.32843	3654.14			0.21784	2571.37			0.33874	4142.35						0.33809
			49.7297	132.901			50.7307	171.028			44.6346	186.045					0.23148	73.1783					0.24149	93.0729					0.24149	73.9708				0.33013	3664.12			0.21901	2580.63			0.34054	4156						0.33984
			50.006	132.976			51.011	171.156			44.8799	186.098					0.23273	73.4639					0.24274	93.3756					0.24274	74.2062				0.33183	3674.04			0.22018	2589.86			0.34234	4169.59						0.34159
			50.2823	133.05			51.2913	171.282			45.1251	186.151					0.23398	73.7487					0.24399	93.6771					0.24399	74.4407				0.33353	3683.92			0.22135	2599.06			0.34414	4183.12						0.34334
			50.5586	133.124			51.5716	171.407			45.3704	186.203					0.23524	74.0326					0.24525	93.9775					0.24525	74.6743				0.33524	3693.75			0.22252	2608.23			0.34595	4196.61						0.3451
			50.8348	133.196			51.8518	171.531			45.6156	186.255					0.23649	74.3157					0.2465	94.2767					0.2465	74.9069				0.33694	3703.54			0.22369	2617.36			0.34775	4210.03						0.34685
			51.1111	133.268			52.1321	171.654			45.8609	186.306					0.23774	74.598					0.24775	94.5748					0.24775	75.1386				0.33864	3713.27			0.22486	2626.46			0.34955	4223.41						0.3486
			51.3874	133.34			52.4124	171.776			46.1061	186.356					0.23899	74.8794					0.249	94.8718					0.249	75.3695				0.34034	3722.96			0.225	2627.51			0.35135	4236.73						0.35035
			51.6637	133.41			52.6927	171.896			46.3513	186.406					0.24024	75.16					0.25025	95.1676					0.25025	75.5994				0.34204	3732.6			0.22604	2635.53			0.35315	4250						0.3521
			51.9399	133.48			52.973	172.016			46.5966	186.456					0.24149	75.4398					0.2515	95.4624					0.2515	75.8284				0.34374	3742.2			0.22721	2644.57			0.35495	4263.21						0.35385
			52	133.496			53.2533	172.134			46.8418	186.505					0.24274	75.7187					0.25275	95.756					0.25275	76.0565				0.34545	3751.75			0.22838	2653.58			0.35676	4276.38						0.35561
			52.2162	133.55			53.5335	172.252			47.0871	186.554					0.24399	75.9968					0.254	96.0485					0.254	76.2837				0.34715	3761.26			0.22955	2662.55			0.35856	4289.49						0.35736
			52.4925	133.619			53.8138	172.368			47.3323	186.602					0.24525	76.2741					0.25526	96.3399					0.25526	76.51				0.34885	3770.72			0.23072	2671.5			0.36036	4302.55						0.35911
			52.7688	133.687			54.0941	172.483			47.5776	186.65					0.2465	76.5505					0.25651	96.6302					0.25651	76.7355				0.35055	3780.13			0.23189	2680.41			0.36216	4315.56						0.36086
			53.0451	133.754			54.3744	172.597			47.8228	186.697					0.24775	76.8262					0.25776	96.9194					0.25776	76.96				0.35225	3789.5			0.23306	2689.29			0.36396	4328.51						0.36261
			53.3213	133.821			54.6546	172.71			48.0681	186.743					0.249	77.1011					0.25901	97.2075					0.25901	77.1837				0.35395	3798.83			0.23423	2698.14			0.36577	4341.42						0.36436
			53.5976	133.887			54.9349	172.822			48.3133	186.79					0.25025	77.3751					0.26026	97.4946					0.26026	77.4066				0.35566	3808.11			0.23541	2706.97			0.36757	4354.28						0.36612
			53.8739	133.953			55.2152	172.934			48.5586	186.836					0.2515	77.6483					0.26151	97.7806					0.26151	77.6286				0.35736	3817.35			0.23658	2715.76			0.36937	4367.08						0.36787
			54.1501	134.018			55.4955	173.044			48.8038	186.881					0.25275	77.9208					0.26276	98.0655					0.26276	77.8497				0.35906	3826.55			0.23775	2724.52			0.37117	4379.84						0.36962
			54.4264	134.083			55.7758	173.153			49.0491	186.926					0.254	78.1924					0.26401	98.3493					0.26401	78.07				0.36076	3835.7			0.23892	2733.25			0.37297	4392.54						0.37137
			54.7027	134.147			56.0561	173.261			49.2943	186.971					0.25526	78.4633					0.26527	98.6321					0.26527	78.2894				0.36246	3844.81			0.24009	2741.95			0.37477	4405.2						0.37312
			54.979	134.21			56.3363	173.368			49.5395	187.015					0.25651	78.7334					0.26652	98.9139					0.26652	78.508				0.36416	3853.88			0.24126	2750.62			0.37658	4417.81						0.37487
			55.2553	134.273			56.6166	173.475			49.7848	187.058					0.25776	79.0027					0.26777	99.1946					0.26777	78.7257				0.36587	3862.91			0.24243	2759.26			0.37838	4430.37						0.37663
			55.5315	134.335			56.8969	173.58			50.03	187.102					0.25901	79.2712					0.26902	99.4743					0.26902	78.9426				0.36757	3871.89			0.2436	2767.88			0.38018	4442.88						0.37838
			55.8078	134.397			57.1772	173.685			50.2753	187.145					0.26026	79.5389					0.27027	99.7529					0.27027	79.1587				0.36927	3880.83			0.24477	2776.46			0.38198	4455.34						0.38013
			56.0841	134.458			57.4575	173.788			50.5205	187.187					0.26151	79.8059					0.27152	100.031					0.27152	79.374				0.37097	3889.73			0.24595	2785.01			0.38378	4467.76						0.38188
			56.3604	134.519			57.7377	173.891			50.7658	187.229					0.26276	80.0721					0.27277	100.307					0.27277	79.5884				0.37267	3898.59			0.24712	2793.54			0.38559	4480.12						0.38363
			56.6366	134.579			58.018	173.993			51.011	187.271					0.26401	80.3375					0.27402	100.583					0.27402	79.8021				0.37437	3907.41			0.24829	2802.03			0.38739	4492.44						0.38539
			56.9129	134.638			58.2983	174.094			51.2563	187.312					0.26527	80.6022					0.27528	100.857					0.27528	80.0149				0.37608	3916.19			0.24946	2810.5			0.38919	4504.71						0.38714
			57.1892	134.697			58.5786	174.194			51.5015	187.353					0.26652	80.8661					0.27653	101.131					0.27653	80.227				0.37778	3924.93			0.25063	2818.94			0.39099	4516.94						0.38889
			57.4655	134.756			58.8589	174.293			51.7467	187.394					0.26777	81.1292					0.27778	101.404					0.27778	80.4382				0.37948	3933.63			0.2518	2827.35			0.39279	4529.12						0.39064
			57.7417	134.814			59.1391	174.392			51.992	187.434					0.26902	81.3916					0.27903	101.675					0.27903	80.6486				0.38118	3942.29			0.25297	2835.73			0.39459	4541.25						0.39239
			58.018	134.872			59.4194	174.49			52.2372	187.474					0.27027	81.6533					0.28028	101.946					0.28028	80.8583				0.38288	3950.91			0.25414	2844.09			0.3964	4553.34						0.39414
			58.2943	134.929			59.6997	174.587			52.4825	187.513					0.27152	81.9142					0.28153	102.215					0.28153	81.0671				0.38458	3959.49			0.25532	2852.41			0.3982	4565.38						0.3959
			58.5706	134.985			59.98	174.683			52.7277	187.553					0.27277	82.1743					0.28278	102.484					0.28278	81.2752				0.38629	3968.04			0.25649	2860.71			0.4	4577.38						0.39765
			58.8469	135.042			60.2603	174.778			52.973	187.591					0.27402	82.4337					0.28403	102.752					0.28403	81.4825				0.38799	3976.54			0.25766	2868.98			0.4018	4589.33						0.3994
			59.1231	135.097			60.5405	174.872			53.2182	187.63					0.27528	82.6924					0.28529	103.018					0.28529	81.689				0.38969	3985.01			0.25883	2877.23			0.4036	4601.23						0.4
			59.3994	135.153			60.8208	174.966			53.4635	187.668					0.27653	82.9504					0.28654	103.284					0.28654	81.8948				0.39139	3993.44			0.26	2885.44			0.40541	4613.09						0.40115
			59.6757	135.207			61.1011	175.059			53.7087	187.706					0.27778	83.2075					0.28779	103.549					0.28779	82.0998				0.39309	4001.83			0.26117	2893.63			0.40721	4624.91						0.4029
			59.9519	135.262			61.3814	175.151			53.9539	187.743					0.27903	83.464					0.28904	103.813					0.28904	82.304				0.39479	4010.18			0.26234	2901.79			0.40901	4636.68						0.40465
			60.2282	135.316			61.6617	175.243			54.1992	187.78					0.28028	83.7198					0.29029	104.076					0.29029	82.5075				0.3965	4018.5			0.26351	2909.93			0.41081	4648.41						0.40641
			60.5045	135.369			61.9419	175.333			54.4444	187.817					0.28153	83.9748					0.29154	104.338					0.29154	82.7103				0.3982	4026.78			0.26468	2918.04			0.41261	4660.1						0.40816
			60.7808	135.422			62.2222	175.423			54.6897	187.854					0.28278	84.2291					0.29279	104.599					0.29279	82.9123				0.3999	4035.02			0.26586	2926.12			0.41441	4671.74						0.40991
			61.0571	135.475			62.5025	175.513			54.9349	187.89					0.28403	84.4827					0.29404	104.859					0.29404	83.1135				0.4	4035.5			0.26703	2934.17			0.41622	4683.34						0.41166
			61.3333	135.527			62.7828	175.601			55.1802	187.926					0.28529	84.7356					0.2953	105.118					0.2953	83.314				0.4016	4043.22			0.2682	2942.2			0.41802	4694.89						0.41341
			61.6096	135.579			63.0631	175.689			55.4254	187.962					0.28654	84.9878					0.29655	105.376					0.29655	83.5138				0.4033	4051.39			0.26937	2950.2			0.41982	4706.4						0.41517
			61.8859	135.63			63.3433	175.776			55.6707	187.997					0.28779	85.2392					0.2978	105.634					0.2978	83.7128				0.40501	4059.53			0.27054	2958.18			0.42162	4717.87						0.41692
			62	135.651			63.6236	175.863			55.9159	188.032					0.28904	85.49					0.29905	105.89					0.29905	83.9111				0.40671	4067.62			0.27171	2966.13			0.42342	4729.3						0.41867
			62.1622	135.681			63.9039	175.949			56.1612	188.067					0.29029	85.7401					0.3	106.084					0.3	84.0614				0.40841	4075.69			0.27288	2974.05			0.42523	4740.68						0.42042
			62.4384	135.732			64.1842	176.034			56.4064	188.101					0.29154	85.9894					0.3003	106.146					0.3003	84.1087				0.41011	4083.71			0.27405	2981.95			0.42703	4752.03						0.42217
			62.7147	135.782			64.4645	176.118			56.6516	188.135					0.29279	86.2381					0.30155	106.4					0.30155	84.3056				0.41181	4091.71			0.27523	2989.82			0.42883	4763.33						0.42392
			62.991	135.832			64.7447	176.202			56.8969	188.169					0.29404	86.4861					0.3028	106.654					0.3028	84.5018				0.41351	4099.66			0.2764	2997.66			0.43063	4774.59						0.42568
			63.2673	135.881			65.025	176.286			57.1421	188.202					0.2953	86.7334					0.30405	106.907					0.30405	84.6972				0.41522	4107.59			0.27757	3005.49			0.43243	4785.81						0.42743
			63.5435	135.93			65.3053	176.368			57.3874	188.236					0.29655	86.98					0.30531	107.159					0.30531	84.8919				0.41692	4115.47			0.27874	3013.28			0.43423	4796.99						0.42918
			63.8198	135.979			65.5856	176.45			57.6326	188.269					0.2978	87.2259					0.30656	107.41					0.30656	85.086				0.41862	4123.33			0.27991	3021.05			0.43604	4808.12						0.43093
			64.0961	136.027			65.8659	176.531			57.8779	188.302					0.29905	87.4711					0.30781	107.66					0.30781	85.2793				0.42032	4131.15			0.28108	3028.8			0.43784	4819.22						0.43268
			64.3724	136.075			66.1462	176.612			58.1231	188.334					0.3003	87.7157					0.30906	107.91					0.30906	85.472				0.42202	4138.93			0.28225	3036.52			0.43964	4830.28						0.43443
			64.6487	136.122			66.4264	176.692			58.3684	188.366					0.30155	87.9596					0.31031	108.158					0.31031	85.6639				0.42372	4146.69			0.28342	3044.21			0.44144	4841.3						0.43619
			64.9249	136.169			66.7067	176.772			58.6136	188.398					0.3028	88.2028					0.31156	108.406					0.31156	85.8552				0.42543	4154.41			0.28459	3051.88			0.44324	4852.27						0.43794
			65.2012	136.216			66.987	176.851			58.8589	188.43					0.30405	88.4453					0.31281	108.652					0.31281	86.0458				0.42713	4162.09			0.28577	3059.53			0.44505	4863.21						0.43969
			65.4775	136.263			67.2673	176.929			59	188.448					0.30531	88.6872					0.31406	108.898					0.31406	86.2357				0.42883	4169.75			0.28694	3067.15			0.44685	4874.11						0.44144
			65.7537	136.309			67.5476	177.007			59.1041	188.461					0.30656	88.9284					0.31532	109.143					0.31532	86.4249				0.43053	4177.37			0.28811	3074.75			0.44865	4884.97						0.44319
			66.03	136.354			67.8278	177.084			59.3494	188.493					0.30781	89.1689					0.31657	109.388					0.31657	86.6134				0.43223	4184.96			0.28928	3082.32			0.45045	4895.79						0.44494
			66.3063	136.4			68.1081	177.16			59.5946	188.524					0.30906	89.4088					0.31782	109.631					0.31782	86.8013				0.43393	4192.51			0.29045	3089.87			0.45225	4906.57						0.4467
			66.5826	136.445			68.3884	177.236			59.8398	188.554					0.31031	89.6481					0.31907	109.874					0.31907	86.9885				0.43564	4200.04			0.29162	3097.4			0.45405	4917.31						0.44845
			66.8589	136.49			68.6687	177.312			60.0851	188.585					0.31156	89.8866					0.32032	110.115					0.32032	87.1751				0.43734	4207.53			0.29279	3104.9			0.45586	4928.02						0.4502
			67.1351	136.534			68.9489	177.387			60.3303	188.615					0.31281	90.1246					0.32157	110.356					0.32157	87.361				0.43904	4214.99			0.29396	3112.37			0.45766	4938.68						0.45195
			67.4114	136.578			69.2292	177.461			60.5756	188.645					0.31406	90.3619					0.32282	110.596					0.32282	87.5462				0.44074	4222.42			0.29514	3119.83			0.45946	4949.31						0.4537
			67.6877	136.622			69.5095	177.535			60.8208	188.675					0.31532	90.5985					0.32407	110.835					0.32407	87.7308				0.44244	4229.82			0.29631	3127.26			0.46126	4959.9						0.45546
			67.964	136.665			69.7898	177.608			61.0661	188.704					0.31657	90.8345					0.32533	111.074					0.32533	87.9147				0.44414	4237.19			0.29748	3134.66			0.46306	4970.45						0.45721
			68.2402	136.708			70.0701	177.681			61.3113	188.734					0.31782	91.0698					0.32658	111.311					0.32658	88.098				0.44585	4244.52			0.29865	3142.05			0.46486	4980.97						0.45896
			68.5165	136.751			70.3504	177.753			61.5566	188.763					0.31907	91.3046					0.32783	111.548					0.32783	88.2806				0.44755	4251.83			0.29982	3149.41			0.46667	4991.45						0.46071
			68.7928	136.793			70.6306	177.825			61.8018	188.792					0.32032	91.5386					0.32908	111.784					0.32908	88.4627				0.44925	4259.11			0.30099	3156.74			0.46847	5001.89						0.46246
			69.0691	136.836			70.9109	177.896			62.047	188.82					0.32157	91.7721					0.33033	112.019					0.33033	88.644				0.45095	4266.35			0.30216	3164.06			0.47027	5012.29						0.46421
			69.3453	136.877			71.1912	177.967			62.2923	188.849					0.32282	92.0049					0.33158	112.254					0.33158	88.8248				0.45265	4273.57			0.30333	3171.35			0.47207	5022.66						0.46597
			69.6216	136.919			71.4715	178.037			62.5375	188.877					0.32407	92.2371					0.33283	112.487					0.33283	89.0049				0.45435	4280.75			0.3045	3178.62			0.47387	5033						0.46772
			69.8979	136.96			71.7518	178.107			62.7828	188.905					0.32533	92.4686					0.33408	112.72					0.33408	89.1844				0.45606	4287.91			0.30568	3185.86			0.47568	5043.29						0.46947
			70.1742	137.001			72.032	178.176			63.028	188.933					0.32658	92.6996					0.33534	112.952					0.33534	89.3632				0.45776	4295.03			0.30685	3193.09			0.47748	5053.55						0.47122
			70.4505	137.042			72.3123	178.245			63.2733	188.96					0.32783	92.9299					0.33659	113.184					0.33659	89.5415				0.45946	4302.13			0.30802	3200.29			0.47928	5063.78						0.47297
			70.7267	137.082			72.5926	178.313			63.5185	188.988					0.32908	93.1596					0.33784	113.414					0.33784	89.7191				0.46116	4309.2			0.30919	3207.46			0.48108	5073.96						0.47472
			71.003	137.123			72.8729	178.381			63.7638	189.015					0.33033	93.3887					0.33909	113.644					0.33909	89.8961				0.46286	4316.24			0.31036	3214.62			0.48288	5084.12						0.47648
			71.2793	137.162			73.1531	178.449			64.009	189.042					0.33158	93.6172					0.34034	113.873					0.34034	90.0725				0.46456	4323.25			0.31153	3221.75			0.48468	5094.23						0.47823
			71.5556	137.202			73.4334	178.516			64.2542	189.069					0.33283	93.8451					0.34159	114.101					0.34159	90.2483				0.46627	4330.23			0.3127	3228.86			0.48649	5104.32						0.47998
			71.8318	137.241			73.7137	178.582			64.4995	189.095					0.33408	94.0723					0.34284	114.328					0.34284	90.4235				0.46797	4337.18			0.31387	3235.95			0.48829	5114.37						0.48173
			72.1081	137.28			73.994	178.648			64.7447	189.122					0.33534	94.299					0.34409	114.555					0.34409	90.5981				0.46967	4344.1			0.31505	3243.02			0.49009	5124.38						0.48348
			72.3844	137.319			74.2743	178.713			64.99	189.148					0.33659	94.525					0.34535	114.781					0.34535	90.7721				0.47137	4351			0.31622	3250.07			0.49189	5134.36						0.48524
			72.6607	137.357			74.5546	178.779			65.2352	189.174					0.33784	94.7505					0.3466	115.006					0.3466	90.9455				0.47307	4357.87			0.31739	3257.09			0.49369	5144.3						0.48699
			72.9369	137.396			74.8348	178.843			65.4805	189.2					0.33909	94.9754					0.34785	115.231					0.34785	91.1183				0.47477	4364.71			0.31856	3264.1			0.4955	5154.21						0.48874
			73.2132	137.434			75.1151	178.907			65.7257	189.225					0.34034	95.1996					0.3491	115.454					0.3491	91.2906				0.47648	4371.52			0.31973	3271.08			0.4973	5164.09						0.49049
			73.4895	137.471			75.3954	178.971			65.971	189.251					0.34159	95.4233					0.35035	115.677					0.35035	91.4622				0.47818	4378.31			0.3209	3278.04			0.4991	5173.93						0.49224
			73.7658	137.509			75.6757	179.034			66.2162	189.276					0.34284	95.6464					0.3516	115.899					0.3516	91.6333				0.47988	4385.07			0.32207	3284.98			0.5	5178.84						0.49399
			74.042	137.546			75.956	179.097			66.4615	189.301					0.34409	95.8689					0.35285	116.121					0.35285	91.8037				0.48158	4391.8			0.32324	3291.89			0.5009	5183.74						0.49575
			74.3183	137.583			76.2362	179.16			66.7067	189.326					0.34535	96.0908					0.3541	116.342					0.3541	91.9737				0.48328	4398.5			0.32441	3298.79			0.5027	5193.52						0.4975
			74.5946	137.619			76.5165	179.222			66.9519	189.351					0.3466	96.3121					0.35536	116.562					0.35536	92.143				0.48498	4405.18			0.32559	3305.67			0.5045	5203.26						0.49925
			74.8709	137.656			76.7968	179.284			67.1972	189.375					0.34785	96.5328					0.35661	116.781					0.35661	92.3118				0.48669	4411.83			0.32676	3312.52			0.50631	5212.97						0.5
			75.1471	137.692			77.0771	179.345			67.4424	189.4					0.3491	96.753					0.35786	117					0.35786	92.48				0.48839	4418.46			0.32793	3319.35			0.50811	5222.64						0.501
			75.4234	137.728			77.3574	179.406			67.6877	189.424					0.35035	96.9726					0.35911	117.217					0.35911	92.6476				0.49009	4425.06			0.3291	3326.17			0.50991	5232.29						0.50275
			75.6997	137.764			77.6376	179.466			67.9329	189.448					0.3516	97.1916					0.36036	117.435					0.36036	92.8147				0.49179	4431.63			0.33027	3332.96			0.51171	5241.9						0.5045
			75.976	137.799			77.9179	179.526			68.1782	189.472					0.35285	97.41					0.36161	117.651					0.36161	92.9812				0.49349	4438.17			0.33144	3339.73			0.51351	5251.48						0.50626
			76.2523	137.834			78.1982	179.586			68.4234	189.496					0.3541	97.6279					0.36286	117.867					0.36286	93.1471				0.4952	4444.7			0.33261	3346.48			0.51532	5261.02						0.50801
			76.5285	137.869			78.4785	179.645			68.6687	189.519					0.35536	97.8452					0.36411	118.082					0.36411	93.3125				0.4969	4451.19			0.33378	3353.21			0.51712	5270.54						0.50976
			76.8048	137.904			78.7588	179.704			68.9139	189.542					0.35661	98.0619					0.36537	118.296					0.36537	93.4774				0.4986	4457.66			0.33495	3359.93			0.51892	5280.02						0.51151
			77.0811	137.939			79.039	179.763			69.1592	189.566					0.35786	98.2781					0.36662	118.51					0.36662	93.6417				0.5	4462.97			0.33613	3366.62			0.52072	5289.47						0.51326
			77.3574	137.973			79.3193	179.821			69.4044	189.589					0.35911	98.4937					0.36787	118.723					0.36787	93.8054				0.5003	4464.1			0.3373	3373.29			0.52252	5298.89						0.51502
			77.6336	138.007			79.5996	179.879			69.6496	189.612					0.36036	98.7087					0.36912	118.935					0.36912	93.9686				0.502	4470.52			0.33847	3379.94			0.52432	5308.27						0.51677
			77.9099	138.041			79.8799	179.936			69.8949	189.634					0.36161	98.9232					0.37037	119.147					0.37037	94.1313				0.5037	4476.92			0.33964	3386.57			0.52613	5317.63						0.51852
			78.1862	138.075			80	179.961			70	189.644					0.36286	99.1372					0.37162	119.358					0.37162	94.2935				0.50541	4483.28			0.34081	3393.18			0.52793	5326.95						0.52027
			78.4625	138.108			80.1602	179.993			70.1401	189.657					0.36411	99.3505					0.37287	119.568					0.37287	94.4551				0.50711	4489.63			0.34198	3399.77			0.52973	5336.25						0.52202
			78.7387	138.141			80.4404	180.05			70.3854	189.68					0.36537	99.5634					0.37412	119.778					0.37412	94.6161				0.50881	4495.95			0.34315	3406.35			0.53153	5345.51						0.52377
			79.015	138.174			80.7207	180.106			70.6306	189.702					0.36662	99.7757					0.37538	119.987					0.37538	94.7767				0.51051	4502.24			0.34432	3412.9			0.53333	5354.74						0.52553
			79.2913	138.207			81.001	180.162			70.8759	189.724					0.36787	99.9874					0.37663	120.195					0.37663	94.9367				0.51221	4508.51			0.3455	3419.43			0.53514	5363.94						0.52728
			79.5676	138.24			81.2813	180.218			71.1211	189.746					0.36912	100.199					0.37788	120.403					0.37788	95.0962				0.51391	4514.76			0.34667	3425.94			0.53694	5373.11						0.52903
			79.8438	138.272			81.5616	180.273			71.3664	189.768					0.37037	100.409					0.37913	120.61					0.37913	95.2552				0.51562	4520.98			0.34784	3432.44			0.53874	5382.26						0.53078
			80.1201	138.304			81.8418	180.328			71.6116	189.79					0.37162	100.619					0.38038	120.816					0.38038	95.4136				0.51732	4527.18			0.34901	3438.91			0.54054	5391.37						0.53253
			80.3964	138.336			82.1221	180.382			71.8569	189.811					0.37287	100.829					0.38163	121.022					0.38163	95.5716				0.51902	4533.35			0.35018	3445.37			0.54234	5400.45						0.53428
			80.6727	138.368			82.4024	180.437			72.1021	189.833					0.37412	101.038					0.38288	121.227					0.38288	95.729				0.52072	4539.51			0.35135	3451.81			0.54414	5409.5						0.53604
			80.9489	138.4			82.6827	180.491			72.3474	189.854					0.37538	101.246					0.38413	121.431					0.38413	95.8859				0.52242	4545.63			0.35252	3458.23			0.54595	5418.52						0.53779
			81.2252	138.431			82.963	180.544			72.5926	189.875					0.37663	101.454					0.38539	121.635					0.38539	96.0423				0.52412	4551.74			0.35369	3464.63			0.54775	5427.51						0.53954
			81.5015	138.462			83.2432	180.597			72.8378	189.896					0.37788	101.662					0.38664	121.838					0.38664	96.1982				0.52583	4557.82			0.35486	3471.01			0.54955	5436.47						0.54129
			81.7778	138.493			83.5235	180.65			73.0831	189.917					0.37913	101.869					0.38789	122.04					0.38789	96.3536				0.52753	4563.88			0.35604	3477.37			0.55135	5445.41						0.54304
			82.0541	138.524			83.8038	180.703			73.3283	189.938					0.38038	102.075					0.38914	122.242					0.38914	96.5085				0.52923	4569.91			0.35721	3483.71			0.55315	5454.31						0.54479
			82.3303	138.555			84.0841	180.755			73.5736	189.958					0.38163	102.281					0.39039	122.443					0.39039	96.6629				0.53093	4575.92			0.35838	3490.04			0.55495	5463.19						0.54655
			82.6066	138.585			84.3644	180.807			73.8188	189.979					0.38288	102.486					0.39164	122.644					0.39164	96.8168				0.53263	4581.91			0.35955	3496.35			0.55676	5472.03						0.5483
			82.8829	138.615			84.6446	180.859			74.0641	189.999					0.38413	102.691					0.39289	122.844					0.39289	96.9702				0.53433	4587.88			0.36072	3502.63			0.55856	5480.85						0.55005
			83.1592	138.645			84.9249	180.91			74.3093	190.019					0.38539	102.896					0.39414	123.043					0.39414	97.1231				0.53604	4593.82			0.36189	3508.9			0.56036	5489.64						0.5518
			83.4354	138.675			85.2052	180.961			74.5546	190.039					0.38664	103.099					0.3954	123.242					0.3954	97.2755				0.53774	4599.74			0.36306	3515.16			0.56216	5498.4						0.55355
			83.7117	138.705			85.4855	181.012			74.7998	190.059					0.38789	103.303					0.39665	123.44					0.39665	97.4274				0.53944	4605.64			0.36423	3521.39			0.56396	5507.13						0.55531
			83.988	138.735			85.7658	181.062			75.0451	190.079					0.38914	103.505					0.3979	123.637					0.3979	97.5789				0.54114	4611.52			0.36541	3527.61			0.56577	5515.84						0.55706
			84.2643	138.764			86.046	181.113			75.2903	190.099					0.39039	103.708					0.39915	123.834					0.39915	97.7299				0.54284	4617.37			0.36658	3533.8			0.56757	5524.51						0.55881
			84.5405	138.793			86.3263	181.162			75.5355	190.118					0.39164	103.909					0.4	123.967					0.4	97.8322				0.54454	4623.21			0.36775	3539.98			0.56937	5533.16						0.56056
			84.8168	138.822			86.6066	181.212			75.7808	190.138					0.39289	104.111					0.4004	124.03					0.4004	97.8803				0.54625	4629.02			0.36892	3546.15			0.57117	5541.78						0.56231
			85.0931	138.851			86.8869	181.261			76.026	190.157					0.39414	104.311					0.40165	124.226					0.40165	98.0303				0.54795	4634.81			0.37009	3552.29			0.57297	5550.38						0.56406
			85.3694	138.88			87.1672	181.31			76.2713	190.177					0.3954	104.512					0.4029	124.421					0.4029	98.1799				0.54965	4640.58			0.37126	3558.42			0.57477	5558.94						0.56582
			85.6457	138.908			87.4475	181.359			76.5165	190.196					0.39665	104.711					0.40415	124.615					0.40415	98.329				0.55135	4646.33			0.37243	3564.53			0.57658	5567.48						0.56757
			85.9219	138.936			87.7277	181.407			76.7618	190.215					0.3979	104.911					0.40541	124.809					0.40541	98.4775				0.55305	4652.05			0.3736	3570.62			0.57838	5575.99						0.56932
			86.1982	138.965			88.008	181.455			77.007	190.233					0.39915	105.109					0.40666	125.002					0.40666	98.6257				0.55475	4657.76			0.37477	3576.69			0.58018	5584.48						0.57107
			86.4745	138.993			88.2883	181.503			77.2523	190.252					0.4004	105.308					0.40791	125.195					0.40791	98.7733				0.55646	4663.44			0.37595	3582.75			0.58198	5592.94						0.57282
			86.7507	139.02			88.5686	181.55			77.4975	190.271					0.40165	105.505					0.40916	125.387					0.40916	98.9205				0.55816	4669.1			0.37712	3588.79			0.58378	5601.37						0.57457
			87.027	139.048			88.8488	181.598			77.7427	190.289					0.4029	105.703					0.41041	125.578					0.41041	99.0672				0.55986	4674.75			0.37829	3594.81			0.58559	5609.77						0.57633
			87.3033	139.075			89.1291	181.645			77.988	190.308					0.40415	105.899					0.41166	125.769					0.41166	99.2135				0.56156	4680.37			0.37946	3600.82			0.58739	5618.15						0.57808
			87.5796	139.103			89.4094	181.691			78.2332	190.326					0.40541	106.096					0.41291	125.96					0.41291	99.3593				0.56326	4685.97			0.38063	3606.81			0.58919	5626.5						0.57983
			87.8559	139.13			89.6897	181.738			78.4785	190.344					0.40666	106.291					0.41416	126.149					0.41416	99.5047				0.56496	4691.55			0.3818	3612.78			0.59099	5634.82						0.58158
			88.1321	139.157			89.97	181.784			78.7237	190.362					0.40791	106.487					0.41542	126.338					0.41542	99.6496				0.56667	4697.11			0.38297	3618.73			0.59279	5643.12						0.58333
			88.4084	139.184			90	181.789			78.969	190.38					0.40916	106.682					0.41667	126.527					0.41667	99.794				0.56837	4702.65			0.38414	3624.67			0.59459	5651.4						0.58509
			88.6847	139.211			90.2502	181.83			79.2142	190.398					0.41041	106.876					0.41792	126.715					0.41792	99.938				0.57007	4708.17			0.38532	3630.59			0.5964	5659.64						0.58684
			88.961	139.237			90.5305	181.876			79.4595	190.416					0.41166	107.07					0.41917	126.902					0.41917	100.082				0.57177	4713.67			0.38649	3636.49			0.5982	5667.86						0.58859
			89.2372	139.264			90.8108	181.921			79.7047	190.434					0.41291	107.263					0.42042	127.089					0.42042	100.225				0.57347	4719.15			0.38766	3642.38			0.6	5676.06						0.59034
			89.5135	139.29			91.0911	181.966			79.95	190.451					0.41416	107.456					0.42167	127.275					0.42167	100.367				0.57518	4724.61			0.38883	3648.25			0.6018	5684.23						0.59209
			89.7898	139.316			91.3714	182.011			80.1952	190.469					0.41542	107.649					0.42292	127.461					0.42292	100.51				0.57688	4730.05			0.39	3654.11			0.6036	5692.37						0.59384
			90.0661	139.342			91.6517	182.056			80.4404	190.486					0.41667	107.841					0.42417	127.646					0.42417	100.651				0.57858	4735.47			0.39117	3659.95			0.60541	5700.49						0.5956
			90.3423	139.368			91.9319	182.1			80.6857	190.503					0.41792	108.032					0.42543	127.831					0.42543	100.793				0.58028	4740.87			0.39234	3665.77			0.60721	5708.59						0.59735
			90.6186	139.393			92.2122	182.144			80.9309	190.52					0.41917	108.223					0.42668	128.015					0.42668	100.934				0.58198	4746.25			0.39351	3671.57			0.60901	5716.65						0.5991
			90.8949	139.419			92.4925	182.188			81.1762	190.537					0.42042	108.414					0.42793	128.199					0.42793	101.074				0.58368	4751.62			0.39468	3677.36			0.61081	5724.7						0.6
			91.1712	139.444			92.7728	182.232			81.4214	190.554					0.42167	108.604					0.42918	128.382					0.42918	101.214				0.58539	4756.96			0.39586	3683.14			0.61261	5732.72						0.60085
			91.4475	139.469			93.053	182.275			81.6667	190.571					0.42292	108.794					0.43043	128.564					0.43043	101.354				0.58709	4762.29			0.39703	3688.89			0.61441	5740.71						0.6026
			91.7237	139.495			93.3333	182.318			81.9119	190.588					0.42417	108.983					0.43168	128.746					0.43168	101.493				0.58879	4767.59			0.3982	3694.63			0.61622	5748.68						0.60435
			92	139.519			93.6136	182.361			82.1572	190.604					0.42543	109.171					0.43293	128.927					0.43293	101.632				0.59049	4772.88			0.39937	3700.36			0.61802	5756.63						0.60611
			92.2763	139.544			93.8939	182.404			82.4024	190.621					0.42668	109.36					0.43418	129.108					0.43418	101.77				0.59219	4778.15			0.40054	3706.07			0.61982	5764.55						0.60786
			92.5525	139.569			94.1742	182.446			82.6476	190.637					0.42793	109.548					0.43544	129.288					0.43544	101.908				0.59389	4783.4			0.40171	3711.76			0.62162	5772.44						0.60961
			92.8288	139.594			94.4544	182.489			82.8929	190.654					0.42918	109.735					0.43669	129.468					0.43669	102.046				0.5956	4788.63			0.40288	3717.44			0.62342	5780.32						0.61136
			93.1051	139.618			94.7347	182.531			83.1381	190.67					0.43043	109.922					0.43794	129.647					0.43794	102.183				0.5973	4793.84			0.40405	3723.1			0.62523	5788.16						0.61311
			93.3814	139.642			95.015	182.572			83.3834	190.686					0.43168	110.108					0.43919	129.826					0.43919	102.319				0.599	4799.03			0.40523	3728.75			0.62703	5795.99						0.61486
			93.6577	139.666			95.2953	182.614			83.6286	190.702					0.43293	110.294					0.44044	130.004					0.44044	102.456				0.6	4802.08			0.4064	3734.38			0.62883	5803.79						0.61662
			93.9339	139.69			95.5756	182.655			83.8739	190.718					0.43418	110.48					0.44169	130.182					0.44169	102.591				0.6007	4804.21			0.40757	3740			0.63063	5811.56						0.61837
			94.2102	139.714			95.8559	182.696			84.1191	190.734					0.43544	110.665					0.44294	130.359					0.44294	102.727				0.6024	4809.37			0.40874	3745.6			0.63243	5819.32						0.62012
			94.4865	139.738			96.1361	182.737			84.3644	190.75					0.43669	110.85					0.44419	130.535					0.44419	102.862				0.6041	4814.51			0.40991	3751.18			0.63423	5827.05						0.62187
			94.7628	139.762			96.4164	182.778			84.6096	190.766					0.43794	111.034					0.44545	130.711					0.44545	102.996				0.60581	4819.63			0.41108	3756.75			0.63604	5834.75						0.62362
			95.039	139.785			96.6967	182.818			84.8548	190.781					0.43919	111.218					0.4467	130.887					0.4467	103.131				0.60751	4824.73			0.41225	3762.31			0.63784	5842.44						0.62538
			95.3153	139.808			96.977	182.858			85.1001	190.797					0.44044	111.401					0.44795	131.062					0.44795	103.264				0.60921	4829.82			0.41342	3767.84			0.63964	5850.1						0.62713
			95.5916	139.832			97.2573	182.898			85.3453	190.812					0.44169	111.584					0.4492	131.237					0.4492	103.398				0.61091	4834.89			0.41459	3773.37			0.64144	5857.73						0.62888
			95.8679	139.855			97.5375	182.938			85.5906	190.828					0.44294	111.766					0.45045	131.411					0.45045	103.531				0.61261	4839.94			0.41577	3778.88			0.64324	5865.35						0.63063
			96	139.866			97.8178	182.978			85.8358	190.843					0.44419	111.948					0.4517	131.584					0.4517	103.664				0.61431	4844.97			0.41694	3784.37			0.64505	5872.94						0.63238
			96.1441	139.878			98.0981	183.017			86.0811	190.858					0.44545	112.13					0.45295	131.757					0.45295	103.796				0.61602	4849.99			0.41811	3789.85			0.64685	5880.5						0.63413
			96.4204	139.901			98.3784	183.056			86.3263	190.873					0.4467	112.311					0.4542	131.93					0.4542	103.928				0.61772	4854.98			0.41928	3795.32			0.64865	5888.05						0.63589
			96.6967	139.923			98.6587	183.095			86.5716	190.888					0.44795	112.492					0.45546	132.102					0.45546	104.059				0.61942	4859.97			0.42045	3800.77			0.65045	5895.57						0.63764
			96.973	139.946			98.9389	183.134			86.8168	190.903					0.4492	112.672					0.45671	132.273					0.45671	104.19				0.62112	4864.93			0.42162	3806.2			0.65225	5903.07						0.63939
			97.2493	139.969			99.2192	183.172			87.0621	190.918					0.45045	112.852					0.45796	132.444					0.45796	104.321				0.62282	4869.88			0.42279	3811.62			0.65405	5910.55						0.64114
			97.5255	139.991			99.4995	183.211			87.3073	190.933					0.4517	113.031					0.45921	132.615					0.45921	104.451				0.62452	4874.81			0.42396	3817.03			0.65586	5918.01						0.64289
			97.8018	140.013			99.7798	183.249			87.5525	190.947					0.45295	113.21					0.46046	132.785					0.46046	104.581				0.62623	4879.72			0.42514	3822.42			0.65766	5925.44						0.64464
			98.0781	140.035			100.06	183.287			87.7978	190.962					0.4542	113.389					0.46171	132.954					0.46171	104.71				0.62793	4884.62			0.42631	3827.79			0.65946	5932.85						0.6464
			98.3543	140.057			100.34	183.325			88.043	190.977					0.45546	113.567					0.46296	133.123					0.46296	104.84				0.62963	4889.5			0.42748	3833.15			0.66126	5940.24						0.64815
			98.6306	140.079			100.621	183.362			88.2883	190.991					0.45671	113.745					0.46421	133.292					0.46421	104.968				0.63133	4894.36			0.42865	3838.5			0.66306	5947.61						0.6499
			98.9069	140.101			100.901	183.399			88.5335	191.005					0.45796	113.922					0.46547	133.46					0.46547	105.097				0.63303	4899.21			0.42982	3843.84			0.66486	5954.95						0.65165
			99.1832	140.123			101.181	183.437			88.7788	191.02					0.45921	114.099					0.46672	133.628					0.46672	105.225				0.63473	4904.04			0.43099	3849.15			0.66667	5962.28						0.6534
			99.4595	140.145			101.461	183.474			89.024	191.034					0.46046	114.276					0.46797	133.795					0.46797	105.352				0.63644	4908.85			0.43216	3854.46			0.66847	5969.58						0.65516
			99.7357	140.166			101.742	183.51			89.2693	191.048					0.46171	114.452					0.46922	133.961					0.46922	105.479				0.63814	4913.65			0.43333	3859.75			0.67027	5976.86						0.65691
			100.012	140.187			102.022	183.547			89.5145	191.062					0.46296	114.628					0.47047	134.128					0.47047	105.606				0.63984	4918.43			0.4345	3865.03			0.67207	5984.12						0.65866
			100.288	140.209			102.302	183.583			89.7598	191.076					0.46421	114.803					0.47172	134.293					0.47172	105.733				0.64154	4923.19			0.43568	3870.29			0.67387	5991.36						0.66041
			100.565	140.23			102.583	183.62			90.005	191.09					0.46547	114.978					0.47297	134.459					0.47297	105.859				0.64324	4927.94			0.43685	3875.54			0.67568	5998.57						0.66216
			100.841	140.251			102.863	183.656			90.2502	191.104					0.46672	115.152					0.47422	134.623					0.47422	105.985				0.64494	4932.68			0.43802	3880.77			0.67748	6005.77						0.66391
			101.117	140.272			103.143	183.692			90.4955	191.118					0.46797	115.326					0.47548	134.788					0.47548	106.11				0.64665	4937.39			0.43919	3885.99			0.67928	6012.95						0.66567
			101.393	140.293			103.423	183.727			90.7407	191.131					0.46922	115.5					0.47673	134.952					0.47673	106.235				0.64835	4942.09			0.44036	3891.2			0.68108	6020.1						0.66742
			101.67	140.313			103.704	183.763			90.986	191.145					0.47047	115.673					0.47798	135.115					0.47798	106.36				0.65005	4946.78			0.44153	3896.39			0.68288	6027.23						0.66917
			101.946	140.334			103.984	183.798			91.2312	191.159					0.47172	115.846					0.47923	135.278					0.47923	106.484				0.65175	4951.45			0.4427	3901.57			0.68468	6034.34						0.67092
			102.222	140.354			104.264	183.833			91.4765	191.172					0.47297	116.018					0.48048	135.44					0.48048	106.608				0.65345	4956.11			0.44387	3906.74			0.68649	6041.44						0.67267
			102.499	140.375			104.545	183.868			91.7217	191.186					0.47422	116.19					0.48173	135.602					0.48173	106.732				0.65516	4960.74			0.44505	3911.89			0.68829	6048.51						0.67442
			102.775	140.395			104.825	183.903			91.967	191.199					0.47548	116.362					0.48298	135.764					0.48298	106.855				0.65686	4965.37			0.44622	3917.03			0.69009	6055.56						0.67618
			103.051	140.415			105.105	183.938			92.2122	191.212					0.47673	116.533					0.48423	135.925					0.48423	106.978				0.65856	4969.98			0.44739	3922.16			0.69189	6062.59						0.67793
			103.327	140.436			105.385	183.972			92.4575	191.225					0.47798	116.704					0.48549	136.086					0.48549	107.1				0.66026	4974.57			0.44856	3927.27			0.69369	6069.6						0.67968
			103.604	140.456			105.666	184.006			92.7027	191.239					0.47923	116.875					0.48674	136.246					0.48674	107.223				0.66196	4979.15			0.44973	3932.37			0.6955	6076.59						0.68143
			103.88	140.475			105.946	184.041			92.948	191.252					0.48048	117.045					0.48799	136.406					0.48799	107.344				0.66366	4983.71			0.45	3933.54			0.6973	6083.56						0.68318
			104.156	140.495			106.226	184.074			93.1932	191.265					0.48173	117.214					0.48924	136.565					0.48924	107.466				0.66537	4988.26			0.4509	3937.45			0.6991	6090.51						0.68493
			104.432	140.515			106.507	184.108			93.4384	191.278					0.48298	117.384					0.49049	136.724					0.49049	107.587				0.66707	4992.79			0.45207	3942.52			0.7	6093.97						0.68669
			104.709	140.535			106.787	184.142			93.6837	191.29					0.48423	117.552					0.49174	136.882					0.49174	107.708				0.66877	4997.31			0.45324	3947.58			0.7009	6097.44						0.68844
			104.985	140.554			107.067	184.175			93.9289	191.303					0.48549	117.721					0.49299	137.04					0.49299	107.828				0.67047	5001.81			0.45441	3952.63			0.7027	6104.35						0.69019
			105.261	140.574			107.347	184.209			94.1742	191.316					0.48674	117.889					0.49424	137.198					0.49424	107.948				0.67217	5006.3			0.45559	3957.66			0.7045	6111.23						0.69194
			105.538	140.593			107.628	184.242			94.4194	191.329					0.48799	118.057					0.4955	137.355					0.4955	108.068				0.67387	5010.77			0.45676	3962.68			0.70631	6118.11						0.69369
			105.814	140.612			107.908	184.275			94.6647	191.341					0.48924	118.224					0.49675	137.512					0.49675	108.188				0.67558	5015.23			0.45793	3967.68			0.70811	6124.96						0.69545
			106.09	140.631			108.188	184.308			94.9099	191.354					0.49049	118.391					0.498	137.668					0.498	108.307				0.67728	5019.68			0.4591	3972.68			0.70991	6131.79						0.6972
			106.366	140.65			108.468	184.34			95	191.359					0.49174	118.558					0.49925	137.824					0.49925	108.425				0.67898	5024.11			0.46027	3977.66			0.71171	6138.6						0.69895
			106.643	140.669			108.749	184.373			95.1552	191.366					0.49299	118.724					0.5	137.917					0.5	108.497				0.68068	5028.52			0.46144	3982.62			0.71351	6145.39						0.7
			106.919	140.688			109.029	184.405			95.4004	191.379					0.49424	118.89					0.5005	137.979					0.5005	108.544				0.68238	5032.92			0.46261	3987.58			0.71532	6152.16						0.7007
			107.195	140.707			109.309	184.437			95.6457	191.391					0.4955	119.055					0.50175	138.134					0.50175	108.662				0.68408	5037.31			0.46378	3992.52			0.71712	6158.92						0.70245
			107.471	140.726			109.59	184.469			95.8909	191.404					0.49675	119.22					0.503	138.288					0.503	108.78				0.68579	5041.68			0.46495	3997.45			0.71892	6165.65						0.7042
			107.748	140.744			109.87	184.501			96.1361	191.416					0.498	119.385					0.50425	138.443					0.50425	108.897				0.68749	5046.04			0.46613	4002.37			0.72072	6172.37						0.70596
			108.024	140.763			110.15	184.533			96.3814	191.428					0.49925	119.549					0.50551	138.596					0.50551	109.014				0.68919	5050.39			0.4673	4007.27			0.72252	6179.06						0.70771
			108.3	140.781			110.43	184.564			96.6266	191.44					0.5005	119.713					0.50676	138.75					0.50676	109.131				0.69089	5054.72			0.46847	4012.16			0.72432	6185.74						0.70946
			108.577	140.799			110.711	184.596			96.8719	191.452					0.50175	119.877					0.50801	138.902					0.50801	109.247				0.69259	5059.03			0.46964	4017.04			0.72613	6192.4						0.71121
			108.853	140.818			110.991	184.627			97.1171	191.464					0.503	120.04					0.50926	139.055					0.50926	109.364				0.69429	5063.34			0.47081	4021.91			0.72793	6199.04						0.71296
			109.129	140.836			111.271	184.658			97.3624	191.476					0.50425	120.203					0.51051	139.207					0.51051	109.479				0.696	5067.63			0.47198	4026.76			0.72973	6205.66						0.71471
			109.405	140.854			111.552	184.689			97.6076	191.488					0.50551	120.365					0.51176	139.358					0.51176	109.595				0.6977	5071.9			0.47315	4031.6			0.73153	6212.26						0.71647
			109.682	140.872			111.832	184.72			97.8529	191.5					0.50676	120.527					0.51301	139.51					0.51301	109.71				0.6994	5076.16			0.47432	4036.43			0.73333	6218.85						0.71822
			109.958	140.89			112.112	184.751			98.0981	191.512					0.50801	120.689					0.51426	139.66					0.51426	109.825				0.7	5077.67			0.4755	4041.25			0.73514	6225.42						0.71997
			110.234	140.908			112.392	184.781			98.3433	191.523					0.50926	120.85					0.51552	139.811					0.51552	109.939				0.7011	5080.41			0.47667	4046.05			0.73694	6231.96						0.72172
			110.511	140.925			112.673	184.812			98.5886	191.535					0.51051	121.011					0.51677	139.961					0.51677	110.053				0.7028	5084.65			0.47784	4050.84			0.73874	6238.49						0.72347
			110.787	140.943			112.953	184.842			98.8338	191.547					0.51176	121.172					0.51802	140.11					0.51802	110.167				0.7045	5088.87			0.47901	4055.62			0.74054	6245						0.72523
			111.063	140.961			113.233	184.872			99.0791	191.558					0.51301	121.332					0.51927	140.26					0.51927	110.281				0.70621	5093.08			0.48018	4060.39			0.74234	6251.5						0.72698
			111.339	140.978			113.514	184.902			99.3243	191.57					0.51426	121.492					0.52052	140.408					0.52052	110.394				0.70791	5097.27			0.48135	4065.15			0.74414	6257.97						0.72873
			111.616	140.995			113.794	184.932			99.5696	191.581					0.51552	121.652					0.52177	140.557					0.52177	110.507				0.70961	5101.45			0.48252	4069.89			0.74595	6264.43						0.73048
			111.892	141.013			114.074	184.962			99.8148	191.592					0.51677	121.811					0.52302	140.705					0.52302	110.62				0.71131	5105.62			0.48369	4074.62			0.74775	6270.87						0.73223
			112.168	141.03			114.354	184.991			100.06	191.604					0.51802	121.97					0.52427	140.852					0.52427	110.732				0.71301	5109.78			0.48486	4079.34			0.74955	6277.29						0.73398
			112.444	141.047			114.635	185.021			100.305	191.615					0.51927	122.129					0.52553	140.999					0.52553	110.844				0.71471	5113.92			0.48604	4084.05			0.75135	6283.69						0.73574
			112.721	141.064			114.915	185.05			100.551	191.626					0.52052	122.287					0.52678	141.146					0.52678	110.956				0.71642	5118.05			0.48721	4088.75			0.75315	6290.08						0.73749
			112.997	141.081			115.195	185.079			100.796	191.637					0.52177	122.445					0.52803	141.293					0.52803	111.067				0.71812	5122.16			0.48838	4093.43			0.75495	6296.45						0.73924
			113.273	141.098			115.475	185.108			101.041	191.649					0.52302	122.602					0.52928	141.439					0.52928	111.178				0.71982	5126.27			0.48955	4098.1			0.75676	6302.8						0.74099
			113.55	141.115			115.756	185.137			101.286	191.66					0.52427	122.759					0.53053	141.584					0.53053	111.289				0.72152	5130.36			0.49072	4102.77			0.75856	6309.13						0.74274
			113.826	141.132			116.036	185.166			101.532	191.671					0.52553	122.916					0.53178	141.729					0.53178	111.399				0.72322	5134.44			0.49189	4107.42			0.76036	6315.45						0.74449
			114.102	141.149			116.316	185.195			101.777	191.682					0.52678	123.072					0.53303	141.874					0.53303	111.51				0.72492	5138.5			0.49306	4112.05			0.76216	6321.75						0.74625
			114.378	141.165			116.597	185.223			102.022	191.692					0.52803	123.228					0.53428	142.019					0.53428	111.62				0.72663	5142.55			0.49423	4116.68			0.76396	6328.03						0.748
			114.655	141.182			116.877	185.252			102.267	191.703					0.52928	123.384					0.53554	142.163					0.53554	111.729				0.72833	5146.59			0.49541	4121.29			0.76577	6334.3						0.74975
			114.931	141.198			117.157	185.28			102.513	191.714					0.53053	123.539					0.53679	142.306					0.53679	111.838				0.73003	5150.62			0.49658	4125.9			0.76757	6340.54						0.7515
			115.207	141.215			117.437	185.308			102.758	191.725					0.53178	123.695					0.53804	142.45					0.53804	111.947				0.73173	5154.63			0.49775	4130.49			0.76937	6346.77						0.75325
			115.483	141.231			117.718	185.336			103.003	191.736					0.53303	123.849					0.53929	142.593					0.53929	112.056				0.73343	5158.64			0.49892	4135.07			0.77117	6352.99						0.75501
			115.76	141.247			117.998	185.364			103.248	191.746					0.53428	124.004					0.54054	142.735					0.54054	112.165				0.73514	5162.63			0.50009	4139.64			0.77297	6359.18						0.75676
			116.036	141.263			118.278	185.392			103.493	191.757					0.53554	124.158					0.54179	142.877					0.54179	112.273				0.73684	5166.6			0.50126	4144.2			0.77477	6365.36						0.75851
			116.312	141.279			118.559	185.419			103.739	191.767					0.53679	124.311					0.54304	143.019					0.54304	112.38				0.73854	5170.57			0.50243	4148.74			0.77658	6371.53						0.76026
			116.589	141.296			118.839	185.447			103.984	191.778					0.53804	124.465					0.54429	143.161					0.54429	112.488				0.74024	5174.52			0.5036	4153.28			0.77838	6377.67						0.76201
			116.865	141.311			119.119	185.474			104.229	191.788					0.53929	124.618					0.54555	143.302					0.54555	112.595				0.74194	5178.46			0.50477	4157.8			0.78018	6383.8						0.76376
			117.141	141.327			119.399	185.502			104.474	191.799					0.54054	124.77					0.5468	143.442					0.5468	112.702				0.74364	5182.39			0.50595	4162.31			0.78198	6389.92						0.76552
			117.417	141.343			119.68	185.529			104.72	191.809					0.54179	124.923					0.54805	143.583					0.54805	112.809				0.74535	5186.31			0.50712	4166.82			0.78378	6396.01						0.76727
			117.694	141.359			119.96	185.556			104.965	191.819					0.54304	125.075					0.5493	143.723					0.5493	112.915				0.74705	5190.22			0.50829	4171.31			0.78559	6402.09						0.76902
			117.97	141.375			120.24	185.583			105.21	191.83					0.54429	125.226					0.55055	143.862					0.55055	113.021				0.74875	5194.11			0.50946	4175.79			0.78739	6408.16						0.77077
			118.246	141.39			120.521	185.61			105.455	191.84					0.54555	125.378					0.5518	144.002					0.5518	113.127				0.75045	5197.99			0.51063	4180.26			0.78919	6414.21						0.77252
			118.523	141.406			120.801	185.636			105.701	191.85					0.5468	125.529					0.55305	144.14					0.55305	113.233				0.75215	5201.86			0.5118	4184.71			0.79099	6420.24						0.77427
			118.799	141.421			121.081	185.663			105.946	191.86					0.54805	125.679					0.5543	144.279					0.5543	113.338				0.75385	5205.72			0.51297	4189.16			0.79279	6426.25						0.77603
			119.075	141.437			121.361	185.689			106.191	191.87					0.5493	125.83					0.55556	144.417					0.55556	113.443				0.75556	5209.56			0.51414	4193.6			0.79459	6432.25						0.77778
			119.351	141.452			121.642	185.716			106.436	191.88					0.55055	125.98					0.55681	144.555					0.55681	113.548				0.75726	5213.4			0.51532	4198.02			0.7964	6438.24						0.77953
			119.628	141.467			121.922	185.742			106.682	191.89					0.5518	126.13					0.55806	144.692					0.55806	113.652				0.75896	5217.22			0.51649	4202.44			0.7982	6444.2						0.78128
			119.904	141.483			122.202	185.768			106.927	191.9					0.55305	126.279					0.55931	144.829					0.55931	113.756				0.76066	5221.03			0.51766	4206.84			0.8	6450.16						0.78303
			120.18	141.498			122.482	185.794			107.172	191.91					0.5543	126.428					0.56056	144.966					0.56056	113.86				0.76236	5224.83			0.51883	4211.23			0.8018	6456.09						0.78478
			120.456	141.513			122.763	185.82			107.417	191.92					0.55556	126.577					0.56181	145.102					0.56181	113.964				0.76406	5228.62			0.52	4215.61			0.8036	6462.01						0.78654
			120.733	141.528			123.043	185.846			107.663	191.93					0.55681	126.725					0.56306	145.238					0.56306	114.067				0.76577	5232.4			0.52117	4219.99			0.80541	6467.92						0.78829
[truncated: 554 more rows]
[truncated: 67 more columns]

## Sheet: Fig SI 12
Fig SI 12
[truncated: 653 more rows]

## Sheet: Fig SI 13
Fig SI 13
[truncated: 62 more rows]

[truncated: 19 more sheets: Fig SI 14, Fig SI 18, Fig SI 19, Fig SI 20, Fig SI 21, Fig SI 22, Fig SI 23, Fig SI 24, Fig SI 25, Fig SI 26, Fig SI 27, Fig SI 28, Fig SI 29, Fig SI 30, Fig SI 31, Fig SI 32, Fig SI 34 , Table SI 1, Table SI 6 ]
